# Supplementary material for: An integrated map of HIV genome-wide variation from a population perspective
Source: Retrovirology. 2015 Feb 15;12:18. doi: 10.1186/s12977-015-0148-6 (PMC4358901; doi:10.1186/s12977-015-0148-6)
Supplement: Additional file 3: — Software. Our Matlab toolbox developed for data visualization, genomic diversity analysis and HIV genomic alignment. Our sequence datasets are also included. [file 12977_2015_148_MOESM3_ESM.zip › HIVGenomeAnalysisToolbox/TemporaryData/p2.fasta]

>K03455/B/FR/1983/HXB2-LAI-IIIB-BRU
GCTGAAGCAATG---------AGCCAAGTA---A---CAAATT--CA------------------GCT-ACC---ATA--
-ATG
>A04321/B/FR/1983/IIIB_LAI
GCTGAAGCAATG---------AGCCAAGTA---A---CAAATT--CA------------------GCT-ACC---ATA--
-ATG
>A07867/B/FR/1983/LAI-J19
GCTGAAGCAATG---------AGCCAAGTA---A---CAAATT--CA------------------GCT-ACC---ATA--
-ATG
>AB078005/B/US/1997/ARES2
GCTGAGGCAATG---------AGTCAAGTA---A---CAAATT--CA------------------GCT-ACC---ATA--
-ATG
>AB221005/B/US/1985/Ba_L
GCAGAAGCAATG---------AGCCAAGTA---A---CAAATT--CA------------------GCT-ACC---ATA--
-ATG
>AB253432/B/US/1985/Ba_L
GCAGAAGCAATG---------AGCCAAGTA---A---CAAATT--CA------------------GCT-ACC---ATA--
-ATG
>AB286955/B/JP/2004/DR6089
GCTGAAGCAATG---------AGCCAGATG---A---CAAATT--CA------------------GCT-ACC---ATG--
-ATG
>AB286956/B/JP/2004/DR6089
GCTGAAGCAATG---------AGCCAGTTA---A---CAAATT--CA------------------GCT-ACC---ATG--
-ATG
>AB287363/B/JP/2005/DR6538
GCTGAAGCAATG---------AGCCAGGTA---A---CAAATT--CA------------------GCT-AGC---ATA--
-ATG
>AB287364/B/JP/2005/DR6737
GCTGAAGCAATG---------AGCCAAGTA---A---CAAATT--CAG--CTGC---------T-TCA-GCC---ATG--
-ATG
>AB287365/B/JP/2005/DR6737
GCTGAAGCAATG---------AGCCAAGTA---A---CAAATT--CAG--CTGC---------T-TCA-GCC---ATG--
-ATG
>AB287366/B/JP/2005/DR7060
GCTGAAGCAATG---------AGCCAAGCA---A---CAAATA--CA------------------ACT-GCC---ATA--
-ATG
>AB287367/B/JP/2005/DR7060
GCTGAAGCAATG---------AGCCAAGCA---A---CAAATA--CA------------------ACT-GCC---ATA--
-ATG
>AB287368/B/JP/2005/DR7065
GCTGAAGCAATG---------AGCCAAGCA---A---CAAATT--CAG--C------------T-GCT-ACC---GTA--
-ATG
>AB287369/B/JP/1999/DR1348
GCTGAAGCAATG---------AGCCAAGTA---A---CAAATT--CA------------------GCT-ACC---ATA--
-ATG
>AB287370/B/JP/1999/DR1348
GCTGAAGCAATG---------AGCCAAGTA---A---CAAATT--CA------------------GCT-ACC---ATA--
-ATG
>AB287371/B/JP/2000/DR2510
GCTGAAGCAATG---------AGCCAAGTA---------AATT--CA------------------GCT-ACC---ATA--
-ATG
>AB287372/B/JP/2000/DR2510
GCTGAAGCAATG---------AGCCAAGTA---------AATT--CA------------------GCT-ACC---ATA--
-ATG
>AB289587/B/JP/2000/DR2508
GCTGAAGCAATG---------AGCCAAATA---A---CACCTC--CA------------------CAT-ACC---ATA--
-ATG
>AB289588/B/JP/2000/DR2508
GCTGAAGCAATG---------AGCCAAATA---A---CACCTC--CA------------------CAT-ACC---ATA--
-ATG
>AB289589/B/JP/2001/DR388
GCTGAAGCAATG---------AGCCAAATA---A---CAAATT--CA------------------GCT-ACT---GTA--
-ATG
>AB289590/B/JP/2001/DR388
GCTGAAGCAATG---------AGCCAAATA---A---CAAATT--CA------------------GCT-ACT---GTA--
-ATG
>AB428551/B/JP/2000/117
GCTGAAGCAATG---------AGCCAAGTA---A---CAAATT--CA------------------AAT-AGC---ATA--
-ATG
>AB428552/B/JP/2001/134
GCTGAAGCAATG---------AGCCAAGTA---A---CAAATT--CA------------------GCT-AGC---ATA--
-ATG
>AB428553/B/JP/2002/194
GCTGAAGCAATG---------AGCCAAGTA---A---CAAATT--CA------------------ACT-AGC---ATA--
-ATG
>AB428554/B/JP/2002/197
GCTGAAGCAATG---------AGCCAAGTA---A---CAAATT--CA------------------ACT-AGC---ATA--
-ATG
>AB428555/B/JP/2003/227
GCTGAAGCAATG---------AGCCAAGTA---A---CAAGTT--CA------------------ACT-AGC---ATA--
-ATG
>AB428556/B/JP/2005/426
GCTGAAGCAATG---------AGCCAAGTA---A---CACCTT--CA------------------ACT-AAC---ATA--
-ATG
>AB428557/B/JP/2005/436
GCTGAAGCAATG---------AGCCAAGTA---A---CAAATT--CA------------------ACT-AAC---ATA--
-ATG
>AB428558/B/JP/2003/285
GCTGAAGCAATG---------AGCCAGGTA---A---CAAATC--CA------------------ACT-ACA---ATA--
-ATG
>AB428559/B/JP/2004/329
GCTGAAGCAATG---------AGCCAGGTA---A---CAAATC--CA------------------ACT-ACA---ATA--
-ATG
>AB428560/B/JP/2005/398
GCTGAAGCAATG---------AGCCAGGTA---A---CAAATC--CA------------------AAT-ACA---ATA--
-ATG
>AB428561/B/JP/2006/472
GCTGAAGCAATG---------AGCCAAGTA---A---CAAATC--CA------------------ACT-ACA---ATA--
-ATG
>AB428562/B/JP/2006/574
GCTGAAGCAATG---------AGCCAGGTA---A---CAAATC--CA------------------AAT-ACA---ATA--
-ATG
>AB480692/B/JP/2004/DR6174
GCTGAAGCAATG---------AGCCAAGTA---A---CAACTC--CA------------------CCT-ACA---ATG--
-ATG
>AB480693/B/JP/2004/DR6174
GCTGAAGCAATG---------AGCCAAGTA---A---CAACTC--CA------------------CCT-ACA---ATG--
-ATG
>AB480694/B/JP/2004/DR6175
GCAGAAGCAATG---------AGCCACGTA---------AATT--CA------------------GCT-ACC---ATA--
-ATG
>AB480695/B/JP/2004/DR6175
GCAGAAGCAATG---------AGCCACGTA---------AATT--CA------------------GCT-ACC---ATA--
-ATG
>AB480696/B/JP/2004/DR5913
GCTGAAGCAATG---------AGCCAAGTA---A---CAAATG--TAA--CAAATTC------A-GCT-ACC---ATG--
-ATG
>AB480697/B/JP/2004/DR5913
GCTGAAGCAATG---------AGCCAAGTA---A---CAAATG--TAA--CAAATTC------A-GCT-ACC---ATG--
-ATG
>AB480698/B/JP/1998/DR1120
GCTGAAGCAATG---------AGCCAAGTA---A---CAAATT--CA------------------GCT-ACA---GTA--
-ATG
>AB485638/B/US/1991/US2
GCTGAAGCAATG---------AGCCAAGTA---A---CAAATT--CA------------------GCT-ACC---ATA--
-ATG
>AB485639/B/US/1991/US2
GCTGAAGCAATG---------AGCCAAGTA---A---CAAATT--CA------------------GCT-ACC---ATA--
-ATG
>AB485640/B/US/1991/US2
GCTGAAGCAATG---------AGCCAAGTA---A---CAAATT--CA------------------GCT-ACC---ATA--
-ATG
>AB485641/B/BR/1990/BZ167
GCAGAAGCAATG---------AGCCAAGTA---A---CAAATA--GTT--C------------A-GCT-ACC---ATA--
-ATG
>AB485642/B/BR/1990/BZ167
GCGGAAGCAATG---------AGCCAAGTA---A---CAAATA--GTT--C------------A-GCT-GCC---ATA--
-ATG
>AB564744/B/JP/-/DR1673
GCAGAGGCAATG---------AGCCAAGTA---A---CAAATT--CA------------------GCT-ACC---ATA--
-ATG
>AB564745/B/JP/-/DR1673
GCAGAAGCTATG---------AGCCAAGTA---A---CAAATT--CA------------------GCT-ACC---ATA--
-ATG
>AB564746/B/JP/-/DR2735
GCAGAGGCAATG---------AGCCAAGTA---A---CAAATT--CA------------------GCT-ACC---ATA--
-ATG
>AB565495/B/JP/-/JRC03B
GCTGAAGCAATG---------AGCCAAGTA---A---CAAATC--CA------------------GCT-ACA---ATA--
-ATG
>AB565496/B/JP/-/JRC03B
GCTGAAGCAATG---------AGCCAAGTA---A---CAAATC--CA------------------GCT-ACA---ATA--
-ATG
>AB565497/B/JP/-/JRC05B
GCAGAAGCAATG---------AGCCAAGTA---A---CAGGTT--CA------------------GCT-ACC---ATA--
-ATG
>AB565498/B/JP/-/JRC05B
GCAGAAGCAATG---------AGCCAAGTA---A---CAGGTT--CA------------------GCT-ACC---ATA--
-ATG
>AB565499/B/JP/-/JRC53B
GCTGAAGCAATG---------AGCCAAGTA---A---CAAATT--CA------------------AAT-ACA---ATA--
-ATG
>AB565500/B/JP/-/JRC53B
GCTGAAGCAATG---------AGCCAAGTA---A---CAAATT--CA------------------AAT-ACA---ATA--
-ATG
>AB565501/B/JP/-/JRC65B
GCTGAAGCAATG---------AGCCAAGCA---A---CAAATT--CA------------------GCT-ACC---GTA--
-ATG
>AB565502/B/JP/-/JRC65B
GCTGAAGCAATG---------AGCCAAGCA---A---CAAATT--CA------------------GCT-ACC---GTA--
-ATG
>AB604948/B/JP/-/DR1777
GCTGAAGCAATG---------AGCCAAGTA---A---CAAATT--CA------------------AAT-GCC---ATA--
-ATG
>AB604949/B/JP/-/DR2735
GCAGAGGCAATG---------AGCCAAGTA---A---CAAATT--CA------------------GCT-ACC---ATA--
-ATG
>AB604950/B/JP/-/DR5929
GCTGAAGCAATG---------AGCCAAGTA---A---CACATC--CA------------------ACT-ACC---ATA--
-ATG
>AB604951/B/JP/-/DR5929
GCTGAAGCAATG---------AGCCAAGTA---A---CACATC--CA------------------ACT-ACC---ATA--
-ATG
>AB641836/B/JP/-/pJRC57B09
GCTGAAGCAATG---------AGCCAAATG---A---CAAATT--CA------------------GCT-AAC---ATA--
-ATG
>AB641837/B/JP/-/pJRC57B05
GCTGAAGCAATG---------AGCCAAATG---A---CAAATT--CA------------------GCT-AAC---ATA--
-ATG
>AB731663/B/JP/2008/08JP_NMC104_clone_01
GCTGAAGCAATG---------AGCCAAGCA---------AATT--CA------------------CCT-CAC---ATA--
-ATG
>AB731664/B/JP/2008/08JP_NMC104_clone_09
GCTGAAGCAATG---------AGCCAAGCA---------AATT--CA------------------CCT-CAC---ATA--
-ATG
>AB731669/B/JP/2011/11JP_NMC851C_clone_13
GCTGAAGCAATG---------AGCCAAGTA---A---CAAATT--CA------------------ACT-AGC---ATA--
-ATG
>AB731670/B/JP/2011/11JP_NMC851C_clone_48
GCTGAAGCAATG---------AGCCAAGTA---A---CAAATT--CA------------------ACT-AGC---ATA--
-ATG
>AF003887/B/FR/1985/NL43xWC001
GCTGAAGCAATG---------AGCCAAGCA---A---CAAATG--CA------------------GCT-ACC---ATA--
-ATG
>AF003888/B/FR/1985/NL43WC001
GCTGAAGCAATG---------AGCCAAGCA---A---CAAATG--CA------------------GCT-ACC---ATA--
-ATG
>AF004394/B/US/1986/AD87_ADA
GCTGAAGCAATG---------AGCCAGGTA---A---CAAATT--CA------------------GCT-ACC---ATA--
-ATG
>AF033819/B/FR/1983/HXB2_copy_LAI
GCTGAAGCAATG---------AGCCAAGTA---A---CAAATT--CA------------------GCT-ACC---ATA--
-ATG
>AF042100/B/AU/1986/MBC200
GCGGAAGCAATG---------AGCCAAGTA---A---CAAATT--CA------------------GCT-ACC---ATA--
-ATG
>AF042101/B/AU/1987/MBC925
GCGGAAGCAATG---------AGCCAAGTA---A---CAAATT--CA------------------GCT-ACC---ATA--
-ATG
>AF042102/B/AU/1993/MBC18_MBCC18
GCAGAAGCAATG---------AGCCAAGCA---A---CAAATg--CA------------------GCT-ACT---GTA--
-ATG
>AF042103/B/AU/1995/MBCC54
GCGGAAGCAATG---------AGCCAAGTA---A---CAAATt--CA------------------GCT-ACC---ACA--
-ATG
>AF042105/B/AU/1996/MBCD36
GCGGAAGCAATG---------AGCCAGGCA---A---CAAGCt--CA------------------GCT-GCT---GTA--
-ATG
>AF042106/B/AU/1993/MBCC18R01_C18R01
GCAGAAGCAATG---------AGCCAAGCA---A---CAGGTt--CA------------------GCT-ACC---ATA--
-ATG
>AF049494/B/US/-/499JC16
GCTGAAGCAATG---------AGCCAAGTA---A---CAAATT--CA------------------GCT-GCC---ATA--
-ATG
>AF049495/B/US/-/NC7
GCTGAAGCAATG---------AGCCAAGTA---A---CAAATT--CA------------------GCT-GCC---ATA--
-ATG
>AF069140/B/US/1991/DH12_3
GCTGAAGCAATG---------AGCCAGATA---A---CAAATA--CTT--C------------A-GCT-ACC---ATA--
-ATG
>AF070521/B/FR/1985/NL43E9_LAI_IIIB_NY5
GCTGAAGCAATG---------AGCCAAGTA---A---CAAATC--CA------------------GCT-ACC---ATA--
-ATG
>AF086817/B/TW/1994/TWCYS_LM49
GCTGAAGCAATG---------AGCCGAGTA---C---CAAATT--CA------------------ACT-AAC---ATA--
-ATG
>AF146728/B/AU/-/VH_VHPCR
GCCGAAGCAATG---------AGCCAAGTA---A---CAAATt--CA------------------GCT-ACC---ATA--
-ATG
>AF224507/B/KR/1997/WK
GCTGAAGCAATG---------AGCCAAGCA---A---CAAATt--CA------------------GCC-ACC---ATA--
-ATG
>AF256204/B/ES/1989/S61I1
GCAGAAGCAATG---------AGCCAAGTA---A---CAAATT--CA------------------GCT-ACC---ATA--
-ATG
>AF256206/B/ES/1989/S61G1
GCAGAAGCAATG---------AGCCAAGTA---A---CAAATT--CA------------------GCT-ACC---ATA--
-ATG
>AF256207/B/ES/1989/S61G7
GCAGAAGCAATG---------AGCCAAGTA---A---CAAATT--CA------------------GCT-ACC---ATA--
-ATG
>AF256208/B/ES/1989/S61I15
GCAGAAGCAATG---------AGCCAAGTA---A---CAAATT--CA------------------GCT-ACC---ATA--
-ATG
>AF286365/B/US/1988/WR27
GCTGAAGCAATG---------AGCCAAGTA---A---CAAGTT--CA------------------AAT-ACC---ATA--
-ATG
>AF538302/B/AU/1999/1181
GCAGAAGCCATG---------AGCCAAGTA---A---CAAATT--CA------------------TCT-GCC---ATA--
-ATG
>AF538303/B/AU/1999/1182
GCAGAAGCAATG---------AGCCAAGCA---A---CAAATT--CA------------------GCT-ACC---ATA--
-ATG
>AF538304/B/AU/1995/C24
GCTGAGGCAATG---------AGCCAAGTA---A---CAAATC--CA------------------GCT-ACC---ATA--
-ATG
>AF538305/B/AU/1995/C42
GCTGAAGCAATG---------AGCCAAGTA---A---CAAATT--CA------------------GCT-ACC---ATA--
-ATG
>AF538306/B/AU/1995/C76
GCTGAAGCAATG---------AGCCAAGTA---C---AAAATT--CA------------------GCT-AAC---GTA--
-ATG
>AF538307/B/AU/1995/C92
GCTGAAGCAATG---------AGCCAAGTA---A---CAAATC--CA------------------GCT-ACC---ATA--
-ATG
>AJ271445/B/GB/1986/GB8_46R
GCTGAAGCAATG---------AGCCAAGTA---------AATt--CA------------------GCT-ACC---ATA--
-ATG
>AX032749/B/FR/1985/pNL43_patent
GCTGAAGCAATG---------AGCCAAGTA---A---CAAATC--CA------------------GCT-ACC---ATA--
-ATG
>AX078307/B/FR/1983/LAI-patent
GCTGAAGCAATG---------AGCCAAGTA---A---CAAATA--CA------------------GCT-ACC---ATA--
-ATG
>AY037268/B/AR/1998/ARCH054
GCAGAAGCAATG---------AGCCAAGCA---A---CAAATT--CA------------------GCT-ACC---ATA--
-ATG
>AY037269/B/AR/2000/ARMS008
GCTGAGGCAATG---------AGCCAAGTA---------AATT--CA------------------AAT-GCC---ATA--
-ATG
>AY037270/B/BO/1999/BOL0122
GCTGAAGCAATG---------AGCCAAGTA---A---CAGGGT--CA------------------GCC-ACC---GTA--
-ATG
>AY037282/B/AR/1999/ARMA132
GCTGAAGCAATG---------AGCCAAGTA---A---CAAATT--CA------------------ACT-AAC---ATA--
-ATG
>AY173951/B/TH/1990/BK132
GCGGAAGCAATG---------AGCCAAGTG---A---CAAATT--CA------------------GCT-ACC---ATA--
-ATG
>AY173952/B/US/1990/US1
GCTGAAGCAATG---------AGCCAAGTA---A---CAAATT--CA------------------GCC-ACC---GTA--
-ATG
>AY173953/B/US/1990/US2
GCTGAAGCAATG---------AGCCAAGTA---A---CAAATT--CA------------------GCT-ACC---ATA--
-ATG
>AY173954/B/US/1990/US3
GCTGAAGCRATG---------AGCCAAGTA---A---CAAATC--CA------------------TCT-ACC---ATA--
-ATG
>AY173955/B/US/1990/US4
GCTGAAGCAATG---------AGCCAAGTA---A---CAACCC--CA------------------CCT-GCC---ATA--
-ATG
>AY173956/B/BR/1989/BZ167
GCGGAAGCAATG---------AGCCAAGTA---A---CAAATA--GTT--C------------A-GCT-GCC---ATA--
-ATG
>AY180905/B/CN/2001/CNHN24
GCTGAAGCAATG---------AGCCAAGTA---A---CAAATT--CA------------------ACT-AGT---ATA--
-ATG
>AY308760/B/US/1996/1333_d2
GCTGAAGCAATG---------AGCCAAGTA---A---CAAATT--CA------------------GCT-ACC---ATA--
-ATG
>AY308761/B/US/1996/1299_d22
GCTGAGGCAATG---------AGCCAAGTA---A---CAAATT--CA------------------GCT-ACC---ATA--
-ATG
>AY308762/B/US/1996/1304_d31
GCTGAGGCAATG---------AGCCAAGTA---A---CAAATT--CA------------------GCT-ACC---ATA--
-ATG
>AY314044/B/CA/1996/WC10P_1
GCGGAAGCAATG---------AGCCAAATG---A---CAGGTT--CA------------------GCT-ACC---ATA--
-ATG
>AY314045/B/CA/1996/WC10P_2
GCGGAAGCAATG---------AGCCAAATG---A---CAGGTT--CA------------------GCT-ACC---ATA--
-ATG
>AY314046/B/CA/1996/WC10P_3
GCGGAAGCAATG---------AGCCAAATG---A---CAGGTT--CA------------------GCT-ACC---ATA--
-ATG
>AY314047/B/CA/1996/WC10P_4
GCGGAAGCAATG---------AGCCAAATG---A---CAGGTT--CA------------------GCT-ACC---ATA--
-ATG
>AY314048/B/CA/1996/WC10P_6
GCGGAAGCAATG---------AGCCAAATG---A---CAGGTT--CA------------------GCT-ACC---ATA--
-ATG
>AY314049/B/CA/1996/WC10P_7
GCGGAAGCAATG---------AGCCAAATG---A---CAGGTT--CA------------------GCT-ACC---ATA--
-ATG
>AY314050/B/CA/1996/WC10P_8
GCGGAAGCAATG---------AGCCAAATG---A---CAGGTT--CA------------------GCT-ACC---ATA--
-ATG
>AY314051/B/CA/1996/WC10P_9
GCGGAAGCAATG---------AGCCAAATG---A---CAGGTT--CA------------------GCT-ACC---ATA--
-ATG
>AY314052/B/CA/1996/WC10P_10
GCGGAAGCAATG---------AGCCAAATG---A---CAGGTT--CA------------------GCT-ACC---ATA--
-ATG
>AY314053/B/CA/1996/WC10P_11
GCGGAAGCAATG---------AGCCAAATG---A---CAGGTT--CA------------------GCT-ACC---ATA--
-ATG
>AY314054/B/CA/1996/WC10C_1
GCGGAAGCAATG---------AGCCAAATG---A---CAGGTT--CA------------------GCT-ACC---ATA--
-ATG
>AY314055/B/CA/1996/WC10C_3
GCGGAAGCAATG---------AGCCAAATG---A---CAGGTT--CA------------------GCT-ACC---ATA--
-ATG
>AY314056/B/CA/1996/WC10C_4
GCAGAAGCAATG---------AGCCAAATG---A---CAGGTT--CA------------------GCT-ACC---ATA--
-ATG
>AY314057/B/CA/1996/WC10C_5
GCAGAAGCAATG---------AGCCAAATG---A---CAGGTT--CA------------------GCT-ACC---ATA--
-ATG
>AY314058/B/CA/1996/WC10C_6
GCGGAAGCAATG---------AGCCAAATG---A---CAGGTT--CA------------------GCT-ACC---ATA--
-ATG
>AY314059/B/CA/1996/WC10C_8
GCAGAAGCAATG---------AGCCAAATG---A---CAGGTT--CA------------------GCT-ACC---ATA--
-ATG
>AY314060/B/CA/1996/WC10C_9
GCAGAAGCAATG---------AGCCAAATG---A---CAGGTT--CA------------------GCT-ACC---ATA--
-ATG
>AY314061/B/CA/1996/WC10C_10
GCAGAAGCAATG---------AGCCAAATG---A---CAGGTT--CA------------------GCT-ACC---ATA--
-ATG
>AY314062/B/CA/1996/WC10C_11
GCGGAAGCAATG---------AGCCAAATG---A---CAGGTT--CA------------------GCT-ACC---ATA--
-ATG
>AY314063/B/CA/1996/WC10C_12
GCGGAAGCAATG---------AGCCAAATG---A---CAGGTT--CA------------------GCT-ACC---ATA--
-ATG
>AY331282/B/US/1997/1001_07
GCTGAAGCAATG---------AGCCAAGTA---A---CAAATT--CA------------------GCT-ACC---ATA--
-ATG
>AY331283/B/US/1997/1001_09
GCTGAAGCAATG---------AGCCAAGTA---A---CAAATT--CA------------------GCT-ACC---ATA--
-ATG
>AY331284/B/US/1997/1006_08
GCTGAAGCAATG---------AGCCAAATG---A---CAAATT--CA------------------GCT-GCC---ATA--
-ATG
>AY331285/B/US/1997/1012_08
GCTGAAGCAATG---------AGCCAAGTA---A---CAGGAA--CA------------------GCT-AAC---ATA--
-ATG
>AY331286/B/US/1997/1012_11
GCTGAAGCAATG---------AGCCAAGTA---A---CAGGAA--CA------------------GCT-AAC---ATA--
-ATG
>AY331287/B/US/1997/1013_03
GCGGAAGCTATG---------AGCCAAGCA---A---CAGCTG--CA------------------GCC-ACC---ATA--
-ATG
>AY331288/B/US/1997/1013_07
GCGGAAGCTATG---------AGCCAAGCA---A---CAGCTG--CA------------------GCY-ACC---ATA--
-ATG
>AY331289/B/US/1997/1018_06
GCTGAAGCAATG---------AGCCAAGTA---A---CAAATT--CA------------------ACT-ACT---GTA--
-ATG
>AY331290/B/US/1997/1018_10
GCTGAAGCAATG---------AGCCAAGTA---A---CAAATT--CA------------------ACT-ACT---GTA--
-ATG
>AY331291/B/US/1996/1027_05
GCGGAAGCGATG---------AGCCAAGTG---A---CAAATT--CA------------------GCT-ACC---GTT--
-ATG
>AY331292/B/US/1996/1057_01
GCCGAAGCAATG---------AGCCGAGTA---A---CAAATT--CA------------------AAT-GCC---ATA--
-ATG
>AY331293/B/US/1996/1057_09
GCCGAAGCAATG---------AGCCGAGTA---A---CAAATT--CA------------------AAT-GCC---ATA--
-ATG
>AY331294/B/US/1998/1058_08
GCTGAAGCAATG---------AGCCAAGTA---A---CAAATT--CA------------------GGT-GCC---ATA--
-ATG
>AY331295/B/US/1998/1058_11
GCTGAAGCAATG---------AGCCAAGTA---A---CAAATT--CA------------------GGT-GCC---ATA--
-ATG
>AY331296/B/US/1999/PRB959_03
GCTGAAGCAATG---------AGCCAAGTA---A---CAAATT--CA------------------AAC-ACC---ATA--
-ATG
>AY331297/B/US/1999/PRB959_05
GCTGAAGCAATG---------AGCCAAGTA---A---CAAATT--CA------------------AAC-ACC---ATA--
-ATG
>AY332236/B/US/1997/1006_10
GCTGAAGCAATG---------AGCCAAATG---A---CAAATT--CA------------------GCT-GCC---ATA--
-ATG
>AY332237/B/US/1996/1027_03
GCGGAAGCGATG---------AGCCAAGTG---A---CAAATT--CA------------------GCT-ACC---GTT--
-ATG
>AY352275/B/US/1984/SF33
GCTGAAGCAATG---------AGCCAAGTA---A---CAAATc--CA------------------GCT-ACC---ATA--
-ATG
>AY423381/B/NL/1999/671_99T12
GCTGAGGCAATG---------AGCCAAGTA---A---CAAATG--CA-------------------CT-GCC---ANA--
--TG
>AY423382/B/NL/2000/671_00T93
GCTGAGGCAATG---------AGCCAAGTA---A---CAAATG--CA------------------NCT-GCC---ATA--
-ATG
>AY423383/B/NL/2000/671_00T162
GCTGAGGCAATG---------AGCCAAGTA---A---CAAATG--CA------------------ACT-ACC---ATA--
-ATG
>AY423384/B/NL/2000/671_00T167
GCTGAGGCAATG---------AGCCAAGTA---A---CAAATG--CA------------------ACT-GCC---ATA--
-ATG
>AY423385/B/NL/2000/671_00T169
GCTGAGGCAATG---------AGCCAAGTA---A---CAAATG--CA------------------ACT-ACC---ATA--
-ATG
>AY423386/B/NL/2000/671_00T103
GCTGAGGCAATG---------AGCCAAGTA---A---CAAATG--CA------------------CCT-GCC---ATA--
-ATG
>AY423387/B/NL/2000/671_00T36
GCTGAGGCAATG---------AGCCAAGTA---A---CAAGTg--CA------------------CCT-GCC---ATA--
-ATG
>AY560107/B/US/1998/98USHVTN1925c1
GCTGAAGCAATG---------AGCCAAGTA---A---CAAATT--CA------------------GCT-ACA---GTA--
-ATG
>AY560108/B/US/1998/98USHVTN3605c9
GCGGAAGCAATG---------AGTCAAGTA---A---CAAATT--CT----------------------ACC---ATA--
-ATG
>AY560109/B/US/1998/98USHVTN8229c6
GCTGAAGCAATG---------AGCCAAGTA---A---CAAATA--ATC--A------------A-GCC-ACC---ATC--
-ATG
>AY560110/B/US/1998/98USHVTN941c1
GCGGAAGCAATG---------AGCCAAGTA---A---CAAATT--CA------------------GCT-ACA---GTA--
-ATG
>AY561236/B/CO/2001/PCM001
GCTGAAGCAATG---------AGCCAAGTA---A---CAAATT--CA------------------ACT-GCC---ATA--
-ATG
>AY561237/B/CO/2001/PCM013
GCTGAAGCAATG---------AGCCAAGCA---A---CAAGTT--CA------------------CCT-ACC---ATA--
-ATG
>AY561239/B/CO/2001/PCM039
GCTGAAGCAATG---------AGCCAAGTA---A---CAAATA--CA------------------TCT-GCC---ATG--
-ATG
>AY561240/B/CO/2001/PCM074
GCTGAAGCAATG---------AGCCAAGTA---A---CAAATC--CA------------------ACT-ACC---ATA--
-ATG
>AY586542/B/CU/1999/Cu19
GCTGAAGCAATG---------AGCCAAGCA---------AATT--CA------------------GCT-ACC---ATA--
-ATG
>AY586543/B/CU/1999/Cu43
GCTGAAGCAATG---------AGCCAAGCA---------AATT--CA------------------GCT-ACC---ATA--
-ATG
>AY682547/B/RU/2004/04RU128005
GCCGAAGCAATG---------AGCCAAGTA---A---CAAATC--AA------------------GCT-ARC---ATA--
-ATG
>AY713408/B/TH/1996/96TH_NP1538
GCTGAAGCAATG---------AGCCAAGTA---A---CAAATC--CA------------------ACT-ACC---ATA--
-ATG
>AY713409/B/US/1985/BAL_85US_Ba_L
GCAGAAGCAATG---------AGCCAAGTA---A---CAAATT--CA------------------GCT-ACC---ATA--
-ATG
>AY713410/B/US/1994/94US_33931N
GCTGAAGCAATG---------AGCCAAGTG---A---CAGGTT--CA------------------GCT-ACC---ATA--
-ATG
>AY713411/B/FR/1992/92FR_BX08
GCTGAAGCAATG---------AGTCAAGTA---A---CAAATT--CA------------------GCT-ACC---ATA--
-ATG
>AY713412/B/US/1990/90US_873
GCTGAAGCAATG---------AGCCAAATA---A---CAAGTC--CA------------------GCT-ACC---ATA--
-ATG
>AY751406/B/RU/2004/04RU129005
GCTGAAGCAATG---------AGCCAAATG---A---CAAATT--CA------------------GCT-ACC---ATA--
-ATG
>AY751407/B/RU/2004/04RU139089
GCTGAAGCAATG---------AGCCAAGTA---A---CAAATT--CTT--C------------A-GCT-ACA---ATG--
-ATG
>AY779550/B/CA/1998/CANA3FULL
GCGGAAGCAATG---------AGCCAAGTA---A---CAAATC--CA------------------GCT-ACT---GTA--
-ATG
>AY779551/B/CA/1999/CANA5FULL
GCGGAAGCAATG---------AGCCAAGTA---A---CAAATC--CA------------------GCT-ACT---GTA--
-ATG
>AY779552/B/CA/2000/CANA6FULL
GCGGAAGCAATG---------AGCCAAGTA---A---CAAATC--CA------------------GCT-ACC---GTA--
-ATG
>AY779553/B/CA/1997/CANB3FULL
GCGGAAGCAATG---------AGCCAAGTA---A---CAAATC--CA------------------AAT-GCT---GTA--
-ATG
>AY779554/B/CA/1998/CANB4FULL
GCGGAAGCAATG---------AGCCAAGTA---A---CAAATC--CA------------------AAT-GCT---GTA--
-ATG
>AY779555/B/CA/1998/CANB5FULL
GCAGAAGCAATG---------AGCCAAGTA---A---CAAATC--TA------------------AAT-ACT---GTA--
-ATG
>AY779557/B/CA/1998/CANC10FULL
GCAGAAGCAATG---------AGCCAAGTA---A---CAAATT--CA------------------GCT-ACA---GTA--
-ATG
>AY779558/B/CA/1999/CAN11FULL
GCAGAAGCAATG---------AGCCAAGTA---A---CAAATC--CA------------------GCT-ACA---GTA--
-ATG
>AY779559/B/CA/1992/CANC2FULL
GCAGAAGCAATG---------AGCCAAGTA---A---CAAATC--CA------------------GCT-ACA---GTA--
-ATG
>AY779560/B/CA/1994/CANC3FULL
GCAGAAGCAACG---------AGCCAAGTA---A---CAAATC--CA------------------GCT-ACA---GTA--
-ATG
>AY779561/B/CA/1992/CANC5FULL
GCAGAAGCAATG---------AGCCAAGTA---A---CAAATC--CA------------------GCT-ACA---GTA--
-ATG
>AY779562/B/CA/1993/CANC6FULL
GCAGAAGCAATG---------AGCCAAGTA---A---CAAATT--CA------------------GCT-ACA---GTA--
-ATG
>AY779563/B/CA/1996/CANC8FULL
GCAGAAGCAATG---------AGCCAAGTA---A---CAAATT--CA------------------GCT-ACA---GTA--
-ATG
>AY779564/B/CA/1996/CANA1FULL
GCGGAAGCAATG---------AGCCAAGTA---A---CAAATC--CA------------------GCT-ACC---GTA--
-ATG
>AY781127/B/UY/2001/01UYTRA1179
GCTGAAGCAATG---------AGCCAAGTG---A---CAAATT--CA------------------GCT-ACC---ATA--
-ATG
>AY795904/B/YE/2002/02YE507
GCAGAAGCTATGAGCCAAATGAGCCAAATG---A---CAAATC--CA------------------GCT-ACC---ATC--
-ATG
>AY795905/B/YE/2002/02YE508
GCGGAAGCAATG---------AGCCAAATG---A---CAGGTT--CA------------------GCT-ACT---GTA--
-ATG
>AY818644/B/AU/2004/Phcsffull04
GCTGAAGCAATG---------AGCCAAGTA---A---CAAAT---CAt--Cc-----------A-GCT-AAT---ATA--
-ATG
>AY819715/B/RU/2004/04RU139095
GCTGAGGCAATG---------AGCCAAGTA---A---CAAATT--CA------------------GCT-GCT---GTA--
-ATG
>AY835748/B/US/1983/5096_83
GCGGAAGCAATG---------AGCCAAGTA---A---CAAATT--CA------------------GCT-ACA---GTA--
-ATG
>AY835749/B/US/1986/5096_86
GCGGAAGCAATG---------AGCCAAGTA---A---CAAATT--CA------------------GCT-ACC---GTA--
-ATG
>AY835750/B/US/1989/5096_89
GCGGAAGCAATG---------AGCCAAGTA---A---CAAATT--CA------------------GCT-ACC---GTA--
-ATG
>AY835751/B/US/1990/5096_90
GCGGAAGCAATG---------AGCCAAGTA---A---CAAATT--CA------------------GCT-ACA---GTA--
-ATG
>AY835752/B/US/1992/5096_92
GCGGAAGCAATG---------AGCCAAGTA---A---CAAATT--CA------------------GCT-ACA---GTA--
-ATG
>AY835753/B/US/1996/5155_96
GCTGAAGCCATG---------AGCCAAGCA---A---CAAATT--CTG--C------------T-GCT-GCC---ATA--
-ATG
>AY835754/B/US/1983/5084_83
GCGGAAGCAATG---------AGCCAAGTA---A---CAAATT--CA------------------GCT-ACC---ATA--
-ATG
>AY835755/B/US/1985/5157_85
GCTGAAGCCATG---------AGCCAAGTA---A---CAAATC--CA------------------GCT-ACC---ATA--
-ATG
>AY835756/B/US/1986/5157_86
GCTGAAGCCATG---------AGCCAAGTA---A---CAAATC--CA------------------GCT-ACC---ATA--
-ATG
>AY835757/B/US/1986/5113_86
GCGGAAGCAATG---------AGCCAAGTA---A---CAAATT--CA------------------GCT-ACC---ATA--
-ATG
>AY835758/B/US/1987/5113_87
GCGGAAGCAATG---------AGCCAAGTA---A---CAAATT--CA------------------GCT-ACC---ATA--
-ATG
>AY835759/B/US/1982/5048_82
GCTGAAGCAATG---------AGCCAAGTA---A---CAAATT--CA------------------GCC-ACC---ATA--
-ATG
>AY835760/B/US/1987/5048_87
GCTGAAGCAATG---------AGCCAAGTA---A---CAAATT--CA------------------GCC-ACC---GTA--
-ATG
>AY835761/B/US/1991/5048_91
GCTGAAGCAATG---------AGCCAAGTC---T---CAAATT--CA------------------GCC-ACT---GTA--
-ATG
>AY835762/B/US/1984/5160_84
GCTGAAGCAATG---------AGCCAAGCA---A---CAAAGT--CAG--CTAC---------A-GCT-ACC---ATG--
-ATG
>AY835763/B/US/1988/5160_88
GCTGAAGCAATG---------AGCCAAGCA---A---CAAGTT--CA------------------GCT-ACC---ATA--
-ATG
>AY835764/B/US/1992/5160_92
GCTGAAGCAATG---------AGCCAAGCA---A---CAAAGT--CA------------------GCT-ACC---ATA--
-ATG
>AY835765/B/US/1984/5084_84
GCGGAAGCAATG---------AGCCAAGTA---A---CAAATT--CA------------------GCT-ACC---GTA--
-ATG
>AY835766/B/US/1989/5073_89
GCGGAAGCAATG---------AGCCAAGTA---A---CAAGTT--CA------------------GCT-ACC---ATA--
-ATG
>AY835767/B/US/1993/5073_93
GCGGAAGCAATG---------AGCCAAGTA---A---CAAATT--CA------------------GCT-ACC---ATA--
-ATG
>AY835768/B/US/1995/5073_95
GCGGAAGCAATG---------AGCCAAGTA---A---CAGGTC--CA------------------GCT-ACC---ATA--
-ATG
>AY835769/B/US/1985/5077_85
GCGGAAGCAATG---------AGCCAAGTA---A---CAAGTT--CA------------------GCT-AAC---ATA--
-ATG
>AY835770/B/US/1983/5082_83
GCTGAAGCAATG---------AGCCAAGTA---A---CAAATT--CA------------------GCT-ACC---ATA--
-ATG
>AY835771/B/US/1986/5082_86
GCTGAAGCAATG---------AGCCAAGTA---A---CAAATT--CA------------------GCT-ACC---ATA--
-ATG
>AY835772/B/US/1997/5082_97
GCTGAGGCAATG---------AGCCAAGTA---A---CAAATT--CA------------------GCT-ACC---ATA--
-ATG
>AY835773/B/US/1994/5082_94
GCTGAAGCAATG---------AGCCAAGTA---A---CAAGTT--CA------------------GCT-AAC---ATA--
-ATG
>AY835774/B/US/1986/5127_86
GCTGAAGCAATG---------AGCCAAGTA---A---CAAATT--CA------------------GCT-ACT---ATA--
-ATG
>AY835775/B/US/1986/5084_86
GCAGAAGCAATG---------AGCCAAGTA---A---CAAATT--CA------------------GCT-ACC---ATA--
-ATG
>AY835776/B/US/1993/5127_93
GCTGAAGCAATG---------AGCCAGGTA---A---CAAATT--CA------------------GCT-ACC---GTA--
-ATG
>AY835777/B/US/1983/5018_83
GCTGAAGCAATG---------AGCCAAGTA---A---CAAATT--CA------------------GCT-ACC---ATA--
-ATG
>AY835778/B/US/1986/5018_86
GCTGAAGCAATG---------AGCCAAGTA---A---CAAATT--CA------------------GCT-ACC---ATA--
-ATG
>AY835779/B/US/1984/5019_84
GCGGAAGCAATG---------AGCCAAATG---A---CAAATT--CA------------------GCT-ACC---ATA--
-ATG
>AY835780/B/US/1986/5019_86
GCGGAAGCAATG---------AGCCAAATG---A---CAAATT--CA------------------GCT-ACC---ATA--
-ATG
>AY835781/B/US/1983/5157_83
GCTGAAGCCATG---------AGCCAAGTA---A---CAAATC--CA------------------GCT-ACC---ATA--
-ATG
>AY839827/B/KR/2004/04LHS6
GCTGAAGCAATG---------AGCCAAGTA---C---AAAATT--CA------------------ACT-GCT---ATA--
-ATG
>AY857022/B/AU/-/2870718
GCTGAAGCAATG---------AGCCAAGTA---A---CAAATT--CA------------------GCT-ACC---GCA--
-ATG
>AY857144/B/AU/-/8634991
GCTGAAGCAATG---------AGCCAGGTA---A---CAAATT--CA------------------GCT-ACC---ATA--
-ATG
>AY857165/B/AU/-/9125091
GCTGAAGCAATG---------AGCCAAGCA---A---CAARTT--CA------------------GCT-GCC---ATA--
-ATG
>AY970946/B/NL/1986/H434-8-A3
GCTGAAGCAATG---------AGCCAAGTA---A---CAAATT--CA------------------GCT-ACC---ACA--
-ATG
>AY970947/B/NL/1986/H434-8-F4
GCTGAAGCAATG---------AGCCAAGTA---A---CAAATT--CA------------------GCT-ACC---ACA--
-ATG
>AY970948/B/NL/1996/H434-42-A1
GCTGAAGCAATG---------AGCCAAGCA---A---CAAATT--CA------------------GCT-GCT---ATA--
-ATG
>AY970949/B/NL/1996/H434-42-C1
GCTGAAGCAATG---------AGCCAAGCA---A---CAAATT--CA------------------GCT-ACC---ATA--
-ATG
>AY970950/B/NL/1996/H434-42-E12
GCTGAAGCAATG---------AGCCAAGCA---A---CAAATT--CA------------------GCT-GCT---ATA--
-ATG
>BD238372/B/FR/1985/pNL43_patent
GCTGAAGCAATG---------AGCCAAGTA---A---CAAATC--CA------------------GCT-ACC---ATA--
-ATG
>BD298114/B/FR/1983/BH10_patent
GCTGAAGCAATG---------AGCCAAGTA---A---CAAATA--CA------------------GCT-ACC---ATA--
-ATG
>CS272319/B/FR/1985/pNL43_patent
GCTGAAGCAATG---------AGCCAAGTA---A---CAAATC--CA------------------GCT-ACC---ATA--
-ATG
>D10112/B/GB/1983/CAM1
GCTGAAGCAATG---------AGCCAAGTA---A---CAAATT--CA------------------GCT-ACC---ATA--
-ATG
>D86068/B/FR/1983/MCK1_LAI_IIIB
GCTGAAGCAATG---------AGCCAAGTA---A---CAAATT--CA------------------GCT-ACC---ATA--
-ATG
>D86069/B/FR/1983/PM213_LAI_IIIB
GCTGAAGCAATG---------AGCCAAGTA---A---CAAATA--CA------------------GCT-ACC---ATA--
-ATG
>DD153311/B/FR/1985/pNL43-patent
GCTGAAGCAATG---------AGCCAAGTA---A---CAAATC--CA------------------GCT-ACC---ATA--
-ATG
>DD153312/B/FR/1985/pNL43-patent
GCTGAAGCAATG---------AGCCAAGTA---A---CAAATC--CA------------------GCT-ACC---ATA--
-ATG
>DL260745/B/FR/1983/HXB2_patent
GCTGAAGCAATG---------AGCCAAGTA---A---CAAATT--CA------------------GCT-ACC---ATA--
-ATG
>DL464814/B/FR/1983/HXB2_patent
GCTGAAGCAATG---------AGCCAAGTA---A---CAAATT--CA------------------GCT-ACC---ATA--
-ATG
>DM111087/B/FR/1985/pNL43-patent
GCTGAAGCAATG---------AGCCAAGTA---A---CAAATC--CA------------------GCT-ACC---ATA--
-ATG
>DQ007901/B/CN/2002/02HNsmx2
GCTGAAGCAATG---------AGCCAAGTA---A---CAAATT--CA------------------GCC-AGT---ATA--
-ATG
>DQ127534/B/US/-/AC_04_0_Days_Consen_fa
GCTGAAGCAATG---------AGCCAAGTA---A---CAAATT--CA------------------GCT-ACC---ATA--
-ATG
>DQ127535/B/US/-/AC_04_1650_Days_Seq1_fa
GCTGAAGCAATG---------AGCCAAGTA---A---CAAATT--CA------------------GCT-ACC---ATA--
-ATG
>DQ127536/B/US/-/AC_04_1650_Days_Seq2_fa
GCTGAAGCAATG---------AGCCAAGTA---A---CAAATT--CA------------------GCT-ACC---ATA--
-ATG
>DQ127537/B/US/-/AC_16_0_Days_Consen_fa
GCCGAAGCAATG---------AGCCAAGCA---A---CAAATT--CA------------------GCT-AAC---ATA--
-ATG
>DQ127538/B/US/-/AC_16_1934_Days_Seq1_fa
GCCGAAGCAATG---------AGCCAAGCA---A---CAACTT--CA------------------GCT-AGC---ATA--
-ATG
>DQ127539/B/US/-/AC_16_1934_Days_Seq2_fa
GCCGAAGCAATG---------AGCCAAGCA---A---CAACTT--CA------------------GCT-AGC---ATA--
-ATG
>DQ127548/B/US/-/AC_59_41_Days_Seq1_fa
GCTGAAGCAATG---------AGCCAAGTA---A---CAAATT--CA------------------GCT-ACC---ATA--
-ATG
>DQ127549/B/US/-/AC_59_41_Days_Seq2_fa
GCTGAAGCAATG---------AGCCAAGTA---A---CAAATT--CA------------------GCT-ACC---ATA--
-ATG
>DQ127550/B/US/-/AC_59_111_Days_Seq1_fa
GCTGAAGCAATG---------AGCCAAGTA---A---CAAATT--CA------------------GCT-ACC---ATA--
-ATG
>DQ127551/B/US/-/AC_59_111_Days_Seq2_fa
GCTGAAGCAATG---------AGCCAAGTA---A---CAAATT--CA------------------GCT-ACC---ATA--
-ATG
>DQ207940/B/GE/2003/03GEMZ004
GCTGAAGCAATG---------AGCCAAGCA---A---CAAATG--CA------------------GCT-ACC---ATA--
-ATG
>DQ207942/B/GE/2003/03GEMZ010
GCTGAAGCAATG---------AGCCAAATA---T---CACAAC--CA------------------CCT-ACC---ATA--
-ATG
>DQ295192/B/KR/2004/04LSK7
GCTGAAGCAATG---------AGCCAAGTA---C---AAAATT--CA------------------GCT-ACC---GTA--
-ATG
>DQ295193/B/KR/2004/04KMH5
GCTGAAGCAATG---------AGCCAAGCA---A---CAAATT--CA------------------GCT-ACC---ATA--
-ATG
>DQ295194/B/KR/2004/04WK7_HIV_1_wk
GCTGAAGCAATG---------AGCCATGTA---A---CAAATT--CA------------------GCC-ACC---ATA--
-ATG
>DQ295196/B/KR/2004/04KYR8
GCTGAAGCAATG---------AGCCAAGTA---A---CAAATT--CA------------------GCT-ACC---ATA--
-ATG
>DQ322223/B/CA/-/GOL016V01
GCTGAAGCCATG---------AGCCAGGTA---A---CAAACT--CA------------------GGT-AAC---ATA--
-ATG
>DQ322224/B/CA/-/GOL016V10
GCTGAAGCCATG---------AGCCAGGTA---A---CAAACT--CA------------------GGT-AAC---ATA--
-ATG
>DQ322225/B/CA/-/HND_DRPI039V01
GCTGAAGCAATG---------AGCCAAGCA---A---CAAGTT--CA------------------GCT-GCC---ATA--
-ATG
>DQ322226/B/CA/-/HND_DRPI039V08
GCTGAAGCAATG---------AGCCAAGCA---A---CAAGTT--CA------------------GCT-GCC---ATA--
-ATG
>DQ322227/B/CA/-/HDM003V01
GCTGAAGCAATG---------AGCCAAGTA---A---CAAGTT--CA------------------GCT-AAC---ATA--
-ATG
>DQ322228/B/CA/-/HDM003V04
GCTGAAGCAATG---------AGCCAAGTA---A---CAGGTT--CA------------------GCT-AAC---ATA--
-ATG
>DQ322229/B/CA/-/HDM003V09_2
GCTGAAGCAATG---------AGCCAAGTA---A---CAAGTT--CA------------------GCT-AAC---ATA--
-ATG
>DQ322230/B/CA/-/HDM003V09_5
GCTGAAGCAATG---------AGCCAAGTA---A---CAAGTT--CA------------------GCT-AAC---ATA--
-ATG
>DQ322239/B/CA/-/HTM360V05_variant_3
GCTGAAGCAATG---------AGCCAAGTA---A---CAAATT--CA------------------GCT-ACC---ATA--
-ATG
>DQ354112/B/TH/1996/M140
GCTGAAGCAATG---------AGCCAAGTA---A---CAAATT--CA------------------CCT-ACC---ATA--
-ATG
>DQ354119/B/TH/1996/M149
GCTGAAGCAATG---------AGCCAAGCA---A---CAAATC--CA------------------GCT-GTC---ATA--
-ATG
>DQ358805/B/BR/2002/02BR002
GCTGAAGCAATG---------AGCCAAGTA---A---CACATA--CT----------------------AAC---ATA--
-ATG
>DQ358808/B/BR/2002/02BR008
GCTGAAGCAATG---------AGCCAAGTA---------AATA--CA------------------AAT-ACC---ATA--
-ATG
>DQ358809/B/BR/2002/02BR011
GCTGAAGCAATG---------AGTCAAGTA---A---CACACA--CA----------------------AAC---GTA--
-ATG
>DQ358810/B/BR/2002/02BR013
GCTGAGGCAATG---------AGCCAGGTA---A---CAAATA--CA------------------GCT-AGC---ATA--
-ATG
>DQ383746/B/AR/2002/02AR114146
GCTGAAGCAATG---------AGCCAAGTA---A---CAAATT--CG------------------GCT-AAT---GTA--
-ATG
>DQ383748/B/AR/2003/03AR137681
GCTGAAGCAATG---------AGCCAAGTA---A---CAAATT--CA------------------GCT-GGC---ATA--
-ATG
>DQ383749/B/AR/2003/03AR138910
GCTGAAGCAATG---------AGCCAGGTA---A---CAACTT--CA------------------ACT-AAC---ATA--
-ATG
>DQ383751/B/AR/2004/04AR151263
GCAGAAGCAATG---------AGCCAAGTA---------AATT--CG------------------GCT-ACC---ATA--
-ATG
>DQ383752/B/AR/2004/04AR151516
GCTGAAGCAATG---------AGCCAAGTA---A---CAAATC--CA------------------GCT-AAC---ATA--
-ATG
>DQ396398/B/ZA/2003/03ZAPS045MB2
GCGGAAGCAATG---------AGCCAAGTA---A---CAAATT--CA------------------CCT-ACC---ATA--
-ATG
>DQ487188/B/US/1993/WCD32P0793
GCAGAAGCAATG---------AGCCAAGTA---A---CAAATA--CA------------------GCT-ACC---ATA--
-ATG
>DQ487189/B/US/1995/WCD32P1195
GCAGAAGCAATG---------AGCCAAGTA---A---CAAATA--CA------------------GCT-ACC---ATA--
-ATG
>DQ487190/B/US/1993/WCM32P0793
GCGGAAGCAATG---------AGCCAAGTA---A---CAAATT--CA------------------GCT-ACC---ATA--
-ATG
>DQ487191/B/US/1996/WCM32P0896
GCAGAAGCAATG---------AGCCAAGTA---A---CAAATT--CA------------------GCT-ACC---ATA--
-ATG
>DQ672623/B/IT/2005/SG1
GCAGAAGCAATG---------AGCCTAGTA---A---CAAATc--CA------------------ACT-ACC---ATA--
-ATG
>DQ676870/B/AU/2003/PS1038_Day0
GCTGAAGCAATG---------GGCCAAGTA---A---CAAATT--CA------------------GCT-ACC---ATA--
-ATG
>DQ676871/B/AU/2004/PS1038_Day174
GCTGAAGCAATG---------RRCCAAGTA---A---CAARTY--CA------------------GCT-RCC---ATA--
-ATG
>DQ676874/B/AU/2002/PS2008_Day0
GCTGAAGCAATG---------AGCCAAGCA---------AATT--CA------------------ACT-ACC---ATA--
-ATG
>DQ676875/B/AU/2003/PS2008_Day182
GCTGAAGCAATG---------AGCCAAGCA---------AATT--CA------------------ACT-ACC---ATA--
-ATG
>DQ676876/B/AU/2003/PS2008_Day377
GCTGAAGCAATG---------AGCCAAGCA---------AATT--CA------------------ACT-ACC---ATA--
-ATG
>DQ676877/B/AU/2003/PS2016_Day0
GCTGAAGCAATG---------AGCCAAGTA---A---CAAATT--CA------------------GCT-ACC---ATA--
-ATG
>DQ676878/B/AU/2003/PS2016_Day193
GCTGAAGCAATG---------AGCCAAGTA---A---CAAATT--CA------------------GCT-ACC---ATA--
-ATG
>DQ676879/B/AU/2004/PS2016_Day380
GCTGAAGCAATG---------AGCCAAGTA---A---CAAATT--CA------------------GCT-ACC---ATA--
-ATG
>DQ676880/B/AU/2003/PS2019_Day0
GCCGAAGCAATG---------AGCCAAGTA---A---CAAATT--CA------------------GCT-ACC---GTA--
-ATG
>DQ676881/B/AU/2003/PS2019_Day171
GCCGAAGCAATG---------AGCCAAGTA---A---CAAATT--CA------------------RCT-ACC---GTA--
-ATG
>DQ676882/B/AU/2004/PS2019_Day367
GCCGAAGCAATG---------AGCCAAGTA---A---CAAATT--CA------------------GCT-ACC---GTA--
-ATG
>DQ676883/B/AU/2002/PS3002_Day0
GCTGAGGCAATG---------AGCCAAGTA---A---CAAATT--CA------------------GCT-AAC---ATA--
-ATG
>DQ676884/B/AU/2003/PS3002_Day199
GCTGAGGCAATG---------AGCCAAGTA---A---CAAATT--CA------------------GCT-AAC---ATA--
-ATG
>DQ676885/B/AU/2003/PS3002_Day385
GCTGAGGCAATG---------AGCCAAGTA---A---CAAATT--CA------------------GCT-AAC---ATA--
-ATG
>DQ676886/B/AU/2003/PS4048_Day0
GCTGAAGCAATG---------AGCCAAGTA---A---CAAATT--CA------------------GCT-ACC---ATA--
-ATG
>DQ676887/B/AU/2004/PS4048_Day143
GCTGAAGCAATG---------AGCCAAGTA---A---CAAATT--CA------------------GCT-ACC---ATA--
-ATG
>DQ823362/B/UA/2001/01UAKV167
GCTGAAGCAATG---------AGCCAAGTA---G---CACAAC--CA------------------GCT-ACC---ATA--
-ATG
>DQ823363/B/UA/2001/01UAKV252
GCTGAAGCAATG---------AGCCAAGTA---A---ACCAAC--CA------------------GGT-ACC---ATA--
-ATG
>DQ823364/B/UA/2001/01UAKV259
GCTGAAGCAATG---------AGCCAAGTA---A---CCCAAC--CA------------------GCT-ACC---ATA--
-ATG
>DQ837381/B/KR/2005/05CSR3
GCTGAAGCAATG---------AGCCAAGTA---A---CAAATT--CA------------------GCC-ACC---ATA--
-ATG
>DQ853436/B/US/2000/14294_1
GCTGAAGCAATG---------AGCCAGGCA---------AATT--CA------------------ACT-ACC---ATA--
-ATG
>DQ853437/B/US/2000/14297_1
GCTGAAGCAATG---------AGTCAGGCA---------AATT--CA------------------ACT-ACC---ATA--
-ATG
>DQ853438/B/US/2000/14300_1
GCTGAAGCAATG---------AGCCAGGCA---------AATT--CA------------------ACT-ACC---ATA--
-ATG
>DQ853439/B/US/2002/14186_1
GCTGAAGCAATG---------AGTCAGGCA---------AATT--CA------------------ACT-ACC---ATA--
-ATG
>DQ853440/B/US/2002/14182_1
GCTGAAGCAATG---------AGCCAGGCA---------AATT--CA------------------ACT-ACC---ATA--
-ATG
>DQ853441/B/US/2002/14189_1
GCTGAAGCAATG---------AGCCAGGCA---------AATT--CA------------------ACT-ACA---ATA--
-ATG
>DQ853442/B/US/2002/14184_1
GCTGAAGCAATG---------AGCCAGGCA---------AATT--CA------------------ACT-ACC---ATA--
-ATG
>DQ853443/B/US/2002/14181_1
GCTGAAGCAATG---------AGCCAGGCA---------AATT--CA------------------ACT-ACC---ATA--
-ATG
>DQ853444/B/US/2002/14183_1
GCTGAAGCAATG---------AGCCAGGCA---------AATT--CA------------------ACT-ACC---ATA--
-ATG
>DQ853445/B/US/2002/14185_1
GCTGAAGCAATG---------AGCCAGGCA---------AATT--CA------------------ACT-ACC---ATA--
-ATG
>DQ853446/B/US/2002/14188_1
GCTGAAGCAATG---------AGCCAGGCA---------AATT--CA------------------ACT-ACC---ATA--
-ATG
>DQ853447/B/US/2002/14187_1
GCTGAAGCAATG---------AGTCAGGCA---------AATT--CA------------------ACT-ACC---ATA--
-ATG
>DQ853448/B/US/2002/14190_1
GCTGAAGCAATG---------AGTCAGGCA---------AATT--CA------------------ACT-ACC---ATA--
-ATG
>DQ853449/B/US/2000/14299_1
GCTGAAGCAATG---------AGCCAGGCA---------AATT--CA------------------ACT-ACA---ATA--
-ATG
>DQ853450/B/US/2000/14302_1
GCTGAAGCAATG---------AGCCAGGCA---------AATT--CA------------------ACT-ACC---ATA--
-ATG
>DQ853451/B/US/2000/14303_1
GCTGAAGCAATG---------AGTCAGGCA---------AATT--CA------------------ACT-ACC---ATA--
-ATG
>DQ853452/B/US/2000/14296_1
GCTGAAGCAATG---------AGCCAGGCA---------AATT--CA------------------ACT-ACC---ATA--
-ATG
>DQ853453/B/US/2000/14298_1
GCTGAAGCAATG---------AGCCAGGCA---------AATT--CA------------------ACT-ACC---ATA--
-ATG
>DQ853454/B/US/2000/14295_1
GCTGAAGCAATG---------AGCCAGGCA---------AATT--CA------------------TCT-ACC---ATA--
-ATG
>DQ853455/B/US/1998/15387_1
GCTGAAGCAATG---------AGCCAGGCA---------AATG--CA------------------ACT-ACC---ATA--
-ATG
>DQ853456/B/US/1998/15388_1
GCTGAAGCAATG---------AGCCAGGCA---------AATG--CA------------------ACT-ACC---ATA--
-ATG
>DQ853457/B/US/1998/15389_1
GCTGAAGCAATG---------AGCCAGGCA---------AATG--CA------------------ACT-ACC---ATA--
-ATG
>DQ853458/B/US/1998/15390_1
GCTGAAGCAATG---------AGCCAGGCA---------AATG--CA------------------ACT-ACC---ATA--
-ATG
>DQ853459/B/US/1998/15382_1
GCTGAAGCAATG---------AGCCAAGCA---------AATT--CA------------------ACT-ACC---ATA--
-ATG
>DQ853460/B/US/1998/15386_1
GCTGAAGCAATG---------AGCCAAGCA---------AATT--CA------------------ACT-ACC---ATA--
-ATG
>DQ853461/B/US/1998/15383_1
GCTGAAGCAATG---------AGCCAAGCA---------AATT--CA------------------ACT-ACC---ATA--
-ATG
>DQ853462/B/US/1998/15381_1
GCTGAAGCAATG---------AGCCAGGCA---------AATG--CA------------------ACT-ACC---ATA--
-ATG
>DQ853463/B/US/1998/15384_1
GCTGAAGCAATG---------AGCCAGGCA---------AATT--CA------------------ACT-ACC---ATA--
-ATG
>DQ853464/B/US/1998/15385_1
GCTGAAGCAATG---------AGCCAGGCA---------AATG--CA------------------ACT-ACC---ATA--
-ATG
>DQ854714/B/ES/1989/M61
GCAGAAGCAATG---------AGCCAAGTA---A---CAAGTT--CA------------------GCT-ACC---ATA--
-ATG
>DQ886031/B/US/-/F703
GCTGAAGCAATG---------AGCCAGGTA---A---CAAGTT--CA------------------GCT-ACC---ATA--
-ATG
>DQ886032/B/US/-/F7174
GCTGAAGCAATG---------AGCCAAGTA---A---CAAATC--CA------------------GCT-GCC---ATA--
-ATG
>DQ886033/B/US/-/F7204
GCTGAAGCCATG---------AGCCAAGCA---T---CAAATG--CA------------------ACT-AAC---ATA--
-ATG
>DQ886034/B/US/-/L8146
GCGGAAGCAATG---------AGCCAAGTA---A---CAAATT--CA------------------GCT-ACC---ATA--
-ATG
>DQ886035/B/US/-/L8157
GCAGAAGCAATG---------AGCCAAGTA---A---CAAATT--CA------------------GCT-ACC---ATA--
-ATG
>DQ886036/B/US/-/L8185
GCAGAAGCAATG---------AGCCAGATA---A---CAACTC--CT------------------CCT-AAC---ATA--
-ATG
>DQ886037/B/US/2005/L8249
GCGGAAGCAATG---------AGCCAAGTA---A---CCAATA--CA------------------ACT-GCC---ATA--
-ATG
>DQ990880/B/CN/2005/05CNHB_hp3
GCTGAAGCAATG---------AGCCAAGTA---A---CAAATT--CA------------------GCT-AAT---ATA--
-ATG
>EF057102/B/CN/2001/pCNHN24
GCTGAAGCAATG---------AGCCAAGTA---A---CAAATT--CA------------------ACT-AGT---ATA--
-ATG
>EF175209/B/US/1998/WC3_0498_1
GCTGAAGCAATG---------AGCCAAGCA---A---CAGGTT--CA------------------AAC-ACC---ATA--
-ATG
>EF175210/B/US/1998/WC3_0498_2
GCTGAAGCAATG---------AGCCAAGCA---A---CAGGTT--CA------------------AAC-ACC---ATA--
-ATG
>EF175211/B/US/1998/WC3_0498_3
GCTGAAGCAATG---------AGCCAAGCA---A---CAAGTT--CA------------------AAC-ACC---ATA--
-ATG
>EF175212/B/US/1998/WC3_0498_4
GCTGAAGCAATG---------AGCCAAGCA---A---CAAGTT--CA------------------AAC-ACC---ATA--
-ATG
>EF178338/B/AU/2004/MS2004_37_040
GCTGAAGCAATG---------AGCCAGACA---------AATG--CA------------------GCT-ACC---ATA--
-ATG
>EF178354/B/AU/2004/MS2004_37_056
GCTGAAGCAATG---------AGCCACGTA---A---CAAATT--CA------------------GCA-ACC---ATA--
-ATG
>EF178358/B/AU/2004/MS2004_37_060
GCAGAAGCAATG---------AGCCAAGTA---A---CAAATT--CA------------------GCT-ACC---ATA--
-ATG
>EF363122/B/US/2000/ES1-16
GCTGAAGCAATG---------AGCCAAGTA---A---CAAGTT--CA------------------AAT-ACC---ATA--
-ATG
>EF363123/B/US/2000/ES1-20
GCTGAAGCAATG---------AGCCAAGTA---A---CAAGTT--CA------------------AAT-ACC---ATA--
-ATG
>EF363124/B/US/2004/ES4-24
GCGGAAGCAATG---------AGCCAAGTA---A---CAAATT--CA------------------GGT-ACC---ATA--
-ATG
>EF363125/B/US/2004/ES8-17
GCGGAAGCAATG---------AGCCAAGTA---A---CAAATT--CA------------------GCC-ACC---ATA--
-ATG
>EF363126/B/US/2004/ES8-43
GCGGAAGCAATG---------AGCCAAGTA---A---CAAATT--CA------------------GCC-ACC---ATA--
-ATG
>EF363127/B/US/2004/ES10-53
GCTGAAGCAATG---------AGCCATGTA---------AATT--CA------------------GCA-GCC---ATA--
-ATG
>EF514697/B/DK/2004/PMVL_018
GCTGAAGCAATG---------AGCCAAGCA---A---CAAGTT--CA------------------GCT-GCC---ATA--
-ATG
>EF514698/B/DK/2004/PMVL_027
GCTGAAGCAATG---------AGCCAAGTA---A---CAAATT--CA------------------GCT-ACC---ATA--
-ATG
>EF514699/B/DK/2004/PMVL_012
GCTGAAGCAATG---------AGCCAAGTA---A---CAGGTT--CA------------------GCT-ACC---ATA--
-ATG
>EF514700/B/DK/2004/PMVL_013
GCTGAAGCAATG---------AGCCAAACA---------AATT--CA------------------GTT-AGC---ATA--
-CTG
>EF514701/B/DK/2004/PMVL_049
GCTGAAGCAATG---------AGCCAAGCAACAA---CAAATG--CA------------------GCT-GCT---GTA--
-ATG
>EF514702/B/DK/2004/PMVL_025
GCTGAAGCAATG---------AGCCAAGCA---A---CAAATG--CA------------------GCT-AGT---ATA--
-ATG
>EF514703/B/DK/2004/PMVL_039
GCAGAGGCAATG---------AGCCAAATA---A---CAAATt--CA------------------ACT-GCC---ATA--
-ATG
>EF514704/B/DK/2001/CTL_016
GCTGAAGCAATG---------AGCCAAGTA---A---CAAATT--CA------------------ACT-GCG---GTA--
-ATG
>EF514705/B/DK/2001/CTL_017
GCGGAAGCAATG---------AGCCAAATG---A---CAAATC--CA------------------ACT-ACC---ATA--
-ATG
>EF514706/B/DK/2001/CTL_018
GCTGAAGCAATG---------AGTCAAGTA---A---CAAATT--CA------------------GCT-ACC---ATA--
-ATG
>EF514707/B/DK/2001/CTL_023
GCTGAAGCAATG---------AGCCAAGTA---A---CAAATT--CT------------------GCT-ACC---ATA--
-ATG
>EF514708/B/DK/2001/CTL_030
GCTGAAGCAATG---------AGCCAAGTA---A---CGAATT--CA------------------GCT-ACC---ATA--
-ATG
>EF514709/B/DK/2001/CTL_033
GCTGAAGCAATG---------AGCCAAGCA---A---CAAATA--CA------------------ACT-GCC---ATA--
-ATG
>EF514710/B/DK/2001/CTL_035
GCTGAAGCAATG---------AGCCAAGTA---A---CAAATT--CA------------------GCT-GCG---GTA--
-ATG
>EF514711/B/DK/2001/CTL_041
GCAGAAGCAATG---------AGCCAAGTA---A---CAAGTC--CA------------------GCT-ACC---ATA--
-ATG
>EF514712/B/DK/2001/CTL_043
GCTGAAGCAATG---------AGCCAAGTA---A---CAAATT--CA------------------ACT-AAC---GTA--
-ATG
>EF637046/B/BR/2003/BREPM2012
GCTGAAGCAATG---------AGCCAAATG---A---CAAATT--CA------------------GCC-AAC---ATA--
-ATG
>EF637047/B/BR/2003/BREPM1040
GCTGAAGCAATG---------AGCCAAGCA---A---CAAATC--CA------------------ACT-GCC---ATA--
-ATG
>EF637048/B/BR/2003/BREPM1038
GCTGAAGCAATG---------AGCCAAGTA---------GGTT--CA------------------ACT-ACC---ATA--
-ATG
>EF637049/B/BR/2003/BREPM1035
GCTGAAGCAATG---------AGCCGAGTA---------AATT--CA------------------TCT-AGC---ATA--
-ATG
>EF637051/B/BR/2003/BREPM1032
GCTGAAGCAATG---------AGCCAAGTA---A---CAAATT--CA------------------ACT-GCC---ATA--
-ATG
>EF637053/B/BR/2003/BREPM1028
GCTGAAGCAATG---------AGCCAAGTA---A---CAAATA--CA------------------ACT-ACC---ATA--
-ATG
>EF637054/B/BR/2003/BREPM1027
GCTGAAGCAATG---------AGCCAAGTA---A---CAAATT--CA------------------GCT-AAT---GTA--
-ATG
>EF637056/B/BR/2003/BREPM1024
GCTGAAGCAATG---------AGTCAAGTG---A---CAAATA--CA------------------GCT-AAC---ATA--
-ATG
>EF637057/B/BR/2003/BREPM1023
GCTGAAGCAATG---------AGTCAAGTA---A---CAAATC--CA------------------ACT-AAC---ATA--
-ATG
>EF694037/B/IN/-/11807
GCTGAAGCAATG---------AGCCAAGTA---A---CAAGTT--CT----------------------ACC---ATA--
-ATG
>EU541617/B/-/-/pIIIB
GCTGAAGCAATG---------AGCCAAGTA---A---CAAATC--CA------------------GCT-ACC---ATA--
-ATG
>EU616639/B/US/-/AC160_T1_Day_22_Dom
GCGGAAGCCATG---------AGCCAAGTA---A---CAAACC--CA------------------ACT-ACC---ATA--
-ATG
>EU616640/B/US/-/AC160_T2_Day_83_Dom
GCGGAAGCCATG---------AGCCAAGTA---A---CAAACC--CA------------------ACT-ACC---ATA--
-ATG
>EU616641/B/US/-/AC160_T3_Day_419_Dom
GCGGAAGCCATG---------AGCCAAGTA---A---CAAACC--CA------------------ACT-ACC---ATA--
-ATG
>EU616642/B/US/-/AC160_T4_Day_503_Dom
GCTGAAGCAATG---------AGCCAAGTA---A---CAGGTT--CA------------------GCT-AAC---ATA--
-ATG
>EU616643/B/US/-/AC160_T5_Day_545_Dom
GCTGAAGCAATG---------AGCCAAGTA---A---CAGGTT--CA------------------GCT-AAC---ATA--
-ATG
>EU616644/B/US/-/AC160_T6_Day_664_Dom
GCTGAAGCAATG---------AGCCAAGTA---A---CAGGTT--CA------------------GCT-AAC---ATA--
-ATG
>EU616645/B/US/-/AC160_T7_Day_762_Dom
GCTGAAGCAATG---------AGCCAAGTA---A---CAGGTT--CA------------------GCT-AAC---ATA--
-ATG
>EU616649/B/US/-/AC160_T9_Day_1034_Dom
GCTGAAGCAATG---------AGCCAAGTA---C---CAGGTT--CA------------------GCT-AAC---ATA--
-ATG
>EU786672/B/ES/2005/X1890
GCGGAAGCAATG---------AGCCAAGTA---A---CAGGTC--CA------------------GCT-ACC---ATA--
-ATG
>EU786674/B/ES/2006/X1958
GCTGAAGCAATG---------AGTCAAGTA---A---CAAATT--CA------------------GCT-ACC---GTA--
-ATG
>EU786675/B/ES/2006/X1959
GCTGAAGCAATG---------AGCCAAGCA---A---CAGGTT--CA------------------GCT-GCC---ATA--
-ATG
>EU786676/B/ES/2006/X1998
GCGGAAGCAATG---------AGCCAGGCA---A---CAGGTT--CA------------------GCT-ACC---ATA--
-ATG
>EU786677/B/ES/2006/X2102
GCTGAAGCAATG---------AGCCAAGTA---A---CAAGTT--CA------------------GCT-AGT---GTA--
-ATG
>EU786678/B/ES/2007/X2149
GCGGAAGCAATG---------AGCCAAGCA---A---CAAATT--CAG--CAGCCACAGC---A-GCC-GCC---ATA--
-ATG
>EU786679/B/ES/2007/X2210_3
GCTGAAGCAATG---------AGCCAAGCA---A---CAAGTT--CA------------------ACT-GCC---ATAAC
GATG
>EU786680/B/ES/2007/X2231
GCGGAAGCAATG---------AGCCAAGTA---A---CAAGTC--CA------------------ACT-ACC---ATA--
-ATG
>EU839596/B/DO/2005/05DO_162387
GCTGAAGCAATG---------AGCCAAGTA---A---CAAATT--CA------------------GCT-GCC---ATA--
-ATG
>EU839597/B/DO/2005/05DO_160884
GCTGAAGCAATG---------AGCCAAGTA---A---CAAATT--CA------------------GCT-AAC---ATA--
-ATG
>EU839598/B/DO/2005/05DO_163007
GCTGAAGCAATG---------AGCCAAGCA---A---CAAATT--CA------------------ACT-GCT---ATC--
-ATG
>EU839600/B/HT/2005/05HT_129517
GCTGAAGCAATG---------AGCCAGGTA---A---CAAATT--CA------------------ACT-GCC---ATA--
-ATG
>EU839601/B/HT/2005/05HT_129696
GCTGAGGCAATG---------AGCCAAGTA---A---CAGGTT--CA------------------GCC-GCC---ATA--
-ATG
>EU839602/B/HT/2005/05HT_129389
GCTGAAGCAATG---------AGCCAGGTA---A---CAAATA--CA------------------AAT-GCC---ATA--
-ATG
>EU839603/B/HT/2005/05HT_129473
GCTGAAGCAATG---------AGCCAAGTA---A---CAAATT--CA------------------GCT-ACC---ATA--
-ATG
>EU839604/B/HT/2005/05HT_129805
GCTGAAGCAATG---------AGCCAAGCA---A---CAAATT--CA------------------GCT-AAC---ATA--
-ATG
>EU839605/B/JM/2005/05JM_KJ108
GCTGAAGCAATG---------AGCCAAATA---T---CAAAGT--CAG--CTCC---------A-GAT-ACC---ATA--
-ATG
>EU839606/B/TT/2000/00TT_CRC08767
GCTGAAGCAATG---------AGCCAAGTA---A---CAAATT--CA------------------AAT-ACC---ATA--
-ATG
>EU839607/B/TT/2000/00TT_CRC50018
GCTGAGGCAATG---------AGCCAAGTA---A---CAAGTT--CA------------------AAT-ACC---ATC--
-ATG
>EU839608/B/TT/2001/01TT_CRC50069
GCTGAAGCAATG---------AGCCAAGTA---A---CAAATT--CA------------------AAT-GCC---GTA--
-ATG
>EU839609/B/TT/2000/00TT_CRC50060
GCTGAAGCAATG---------AGCCAAGTA---A---CAAATT--CA------------------AAT-GTC---ATA--
-ATG
>EU839610/B/TT/2001/01TT_CRC50077
GCTGAAGCAATG---------AGCCAAGTA---A---CAAATT--CA------------------AAT-GTC---ATA--
-ATG
>FB341548/B/FR/1983/HXB2_patent
GCTGAAGCAATG---------AGCCAAGTA---A---CAAATT--CA------------------GCT-ACC---ATA--
-ATG
>FB707281/B/FR/1983/HXB2-patent
GCTGAAGCAATG---------AGCCAAGTA---A---CAAATT--CA------------------GCT-ACC---ATA--
-ATG
>FJ195086/B/BR/2004/BREPM1070
GCTGAAGCAATG---------AGCCAAGTA---A---CAAATA--CA------------------AAT-GCC---ATA--
-ATG
>FJ195088/B/BR/2005/BREPM1084
GCTGAAGCAATG---------AGCCAAGTA---A---CAAGTT--CA------------------GCT-ACC---ATA--
-ATG
>FJ195089/B/BR/2005/BREPM1093
GCTGAAGCAATG---------AGCCAAGTG---------AATC--AA------------------CCT-AAC---ATA--
-ATG
>FJ195090/B/BR/2004/BREPM1066
GCTGAAGCAATG---------AGCCAAGCA---A---CAAATT--CA------------------ACT-GCA---GTA--
-ATG
>FJ195091/B/BR/2005/BREPM1081
GCTGAGGCAATG---------AGTCAAGTA---A---CAAACT--CG------------------AAT-ACC---ATA--
-ATG
>FJ388890/B/CY/2005/CY018
GCTGAAGCAATG---------AGCCAAGTA---A---CAAATT--CAG--CTGC---------A-GCA-AAC---ATA--
-ATG
>FJ388891/B/CY/2005/CY020
GCTGAAGCAATG---------AGCCAAGTA---A---CATCTT--CAT--C------------A-GCA-GCC---ACA--
-ATG
>FJ388895/B/CY/2005/CY028
GCTGAAGCAATG---------AGCCAAGTA---A---CAAATT--CA------------------GCC-ACT---GCA--
-ATG
>FJ388898/B/CY/2005/CY032
GCTGAAGCAATG---------AGCCAAGCA---A---CAAATT--CA------------------AAT-ACC---ATA--
-ATG
>FJ388899/B/CY/2005/CY037
GCGGAAGCAATG---------AGCCAAGTA---T---CAGCTT--CA------------------GCG-GCC---ATA--
-ATG
>FJ388904/B/CY/2005/CY055
GCTGAGGCAATG---------AGCCAAGTA---A---CAGGTT--CAG--C------------A-GCC-GCC---ATA--
-ATG
>FJ388905/B/CY/2005/CY056
GCTGAAGCAATG---------AGCCAAGTA---A---CAAATT--CA------------------AAT-TCC---ATA--
-ATG
>FJ388910/B/CY/2005/CY065
GCTGAAGCAATG---------AGCCAAATG---A---CGACAT--CAG--C------------A-GCT-GCA---ATG--
-ATG
>FJ388911/B/CY/2005/CY067
GCTGAGGCAATG---------AGCCAAGCA---A---CAAATT--CAG--CTGC---------C-GCT-GCC---ATA--
-ATG
>FJ388912/B/CY/2005/CY068
GCTGAAGCAATG---------AGCCAAGCA---A---CAGTAT--TGT--CTGA---------A-GCT-ATC---ATA--
-ATG
>FJ388914/B/CY/2005/CY072
GCTGAAGCAATG---------AGCCAAGTA---T---CATCTT--CA------------------GCG-ATC---ATA--
-ATG
>FJ388915/B/CY/2005/CY074
GCTGAAGCAATG---------AGTCAAGTA---A---CAAATT--CA------------------GCC-ACC---ATA--
-ATG
>FJ388916/B/CY/2005/CY075
GCTGAGGCAATG---------AGCCAAGTA---G---CAGGTT--CA------------------GCC-ACC---ATA--
-ATG
>FJ388918/B/CY/2005/CY087
GCTGAAGCAATG---------AGCCAAGTA---A---CAAATT--CA------------------GCC-AAC---ATA--
-ATG
>FJ388919/B/CY/2005/CY088
GCTGAGGCAATG---------TGCCAAGCA---A---CAAATT--CAA--CTGC---------G-GCG-GCC---ATA--
-ATG
>FJ388920/B/CY/2005/CY089
GCTGAAGCAATG---------TGCCAAGCA---A---CAAATT--CAG--CTGC---------G-GCG-GCC---ATA--
-ATG
>FJ388923/B/CY/2005/CY093
GCTGAAGCAATG---------AGCCAAGTA---T---CATCAT--CG----------------------GCG---GCC--
-ATG
>FJ388924/B/CY/2005/CY097
GCTGAAGCAATG---------AGGCAAGTA---A---CAAATT--CAG--CTGC---------G-GCG-TCC---ATA--
-ATG
>FJ388927/B/CY/2005/CY110
GCTGAAGCAATG---------AGCCAAGTA---A---CAAGTT--CA------------------GCT-ACC---ATA--
-ATG
>FJ388930/B/CY/2005/CY113
GCTGAAGCAATG---------AGCCAAGTA---A---CACCTT--CA------------------CCT-ACC---ATA--
-ATG
>FJ388931/B/CY/2005/CY120
GCTGAAGCAATG---------AGCCAAGTA---A---CAAATG--CA------------------GGT-AAC---ATA--
-ATG
>FJ388933/B/CY/2005/CY124
GCAGAAGCAATG---------AGCCAGATA---A---CAAATT--CA------------------CCT-GCC---ATA--
-ATG
>FJ388934/B/CY/2005/CY130
GCTGAAGCAATG---------AGCCAAGCA---A---CAAATC--CA------------------GCA-GCC---ATA--
-ATG
>FJ388935/B/CY/2005/CY131
GCTGAAGCAATG---------AGCCAAGCA---A---CAGGTT--CA------------------GCT-AAC---ATA--
-ATG
>FJ388936/B/CY/2005/CY132
GCTGAAGCAATG---------AGCCAAGTA---T---CAGCTT--CA------------------GCG-ACC---ATA--
-ATG
>FJ388937/B/CY/2005/CY137
GCTGAAGCAATG---------AGCCAAGTA---A---TAACTC--CA------------------GTA-AAT---ATA--
-ATG
>FJ388939/B/CY/2005/CY141
TTGATAACAGGG---------AGCCAAGCA---A---CAAATC--CA------------------GCA-GCC---ATA--
-ATG
>FJ388940/B/CY/2005/CY149
GCTGAAGCAATG---------AGCCAAGTA---A---CAAGTC--CA------------------GCT-GCC---ATA--
-ATG
>FJ388941/B/CY/2005/CY150
GCAGAGGCAATG---------AGCCAAGTA---A---CAAATT--CA------------------CCT-ACC---ATA--
-ATG
>FJ388947/B/CY/2006/CY165
GCTGAAGCAATG---------AGCCAAGTA---T---CAGCTT--CA------------------GCG-GCC---ATA--
-ATG
>FJ388949/B/CY/2006/CY168
GCTGAAGCAATG---------AGCCAAGTA---A---CACAAC--CA------------------GCT-GCC---ATA--
-ATG
>FJ388955/B/CY/2006/CY180
GCTGAAGCAATG---------AGCCAAATA---A---CAGCTC--CA------------------ACT-AAC---ATA--
-ATG
>FJ388957/B/CY/2005/CY033
GCTGAAGCAATG---------AGCCAAGCC---T---CAGCTT--CA------------------GCG-GCC---ATA--
-ATG
>FJ388958/B/CY/2005/CY035
GCTGAAGCAATG---------AATCAAGTA---A---CAAATT--CA------------------CCA-GCT---ATA--
-ATG
>FJ388959/B/CY/2005/CY036
GCTGAAGCAATG---------AGCCAAGTA---A---CATCTT--CA------------------AAT-ACC---ATA--
-ATG
>FJ388960/B/CY/2005/CY070
GCTGAAGCAATG---------AGCCAAGTA---T---CAGCTT--CA------------------GCA-ACC---ATA--
-ATG
>FJ388962/B/CY/2005/CY082
GCTGAAGCAATG---------AGCCAAGTA---A---CAAATT--CAG--CTTC---------A-GCG-GCC---ATA--
-ATG
>FJ388963/B/CY/2005/CY096
GCTGAAGCAATG---------AACCAAGTA---A---CAAATT--CA------------------ACA-ACC---ATA--
-ATG
>FJ388964/B/CY/2005/CY100
GATGAAGCAATG---------AGCCAGGTA---G---TGAATT--CA------------------AAT-ACC---ATA--
-ATG
>FJ388965/B/CY/2005/CY142
GCTGAAGCAATG---------AGCCAAGTA---A---CAAGTC--CA----------------------GCC---ATA--
-ATG
>FJ403482/B/CY/2005/CY122
GCTGAAGCAATG---------AGCCAAGTA---A---CAAATT--CA------------------GCT-ACC---ATA--
-ATG
>FJ460499/B/HK/2006/HK002
GCTGAAGCAATG---------AGCCAAGTA---A---CAAATT--CA------------------ACT-ACT---GTA--
-ATG
>FJ460500/B/HK/2006/HK003
GCTGAAGCAATG---------AGCCAAGTA---A---CAAATT--CA------------------GCT-ACT---GTA--
-ATG
>FJ460501/B/HK/2006/HK004
GCTGAAGCAATG---------AGCAAAGTA---A---CAAATT--CA------------------GCT-ACC---ATA--
-ATG
>FJ469682/B/US/2005/01144G
GCGGAAGCAATG---------AGCCAAGCA---A---CAAATT--CA------------------GTT-AAC---ATA--
-ATG
>FJ469683/B/US/2005/012286G
GCTGAAGCAATG---------AGCCAAGTA---A---CAAATT--CT------------------ACT-GCC---ATA--
-ATG
>FJ469684/B/US/2004/014837G
GCTGAAGCAATG---------AGCCAAGTA---A---CAAATC--CA------------------GCT-ACC---ATA--
-ATG
>FJ469685/B/US/-/1229I
GCTGAAGCAATG---------AGCACAGTA---A---CAAATC--CA------------------GCT-ACT---GTA--
-ATG
>FJ469686/B/US/2003/AT01480
GCTGAAGCAATG---------AGCCAAGCA---A---CAAATA--CA------------------GCA-GCC---ATA--
-ATG
>FJ469687/B/US/2002/CR0017Q
GCTGAAGCAATG---------AGCCAAGCA---A---CAGGTC--CA------------------GCC-GCC---ATA--
-ATG
>FJ469688/B/US/2002/CR0023W
GCGGAAGCAATG---------AGCCAAGCA---A---CAAATC--CA------------------GTT-AAC---ATA--
-ATG
>FJ469689/B/US/2007/CR0027M
GCGGAAGCAATG---------AGCCAAGCA---A---CAAATG--CA------------------GCC-ACC---ATA--
-ATG
>FJ469690/B/US/-/CR0036W
GCTGAAGCAATG---------AGCCAAGTA---A---CAAATT--CA------------------GCT-GCC---ATA--
-ATG
>FJ469691/B/US/2006/CR0047U
GCAGAAGCAATG---------AGCCAGATA---G---CAACTC--CA------------------CCT-GCC---ATA--
-ATG
>FJ469692/B/US/-/CR0050Z
GCTGAAGCAATG---------AGCCAAACA---A---CAAATG--CAG--C------------T-GCC-GCC---ATA--
-ATG
>FJ469693/B/US/2002/CR0058S
GCGGAAGCAATG---------AGCCAAGTA---C---CAAATT--CA------------------ACA-ACC---ATA--
-ATG
>FJ469694/B/US/-/CR0059T
GCCGAGGCAATG---------AGCCAAGTA---A---CAAATC--AG------------------GCT-ACC---GTA--
-ATG
>FJ469695/B/US/2004/CR0068P
GCGGAAGCAATG---------AGTCAAGCA---A---CAAATT--CA------------------GCT-ACC---ATA--
-ATG
>FJ469696/B/US/2006/CR0078
GCTGAAGCAATG---------AGCCAAGTA---A---CAAATC--CA------------------ACT-AAC---ATA--
-ATG
>FJ469697/B/US/2004/CR0080N
GCTGAAGCAATG---------AACCAAGTA---A---CAAATC--CA------------------ACT-TCT---ATA--
-ATG
>FJ469698/B/US/2004/CR0116Y
GCAGAAGCAATG---------AGCAGTGCA---------AATT--CA------------------GCT-GCC---ATA--
-ATG
>FJ469699/B/US/-/CR0127W
GCAGAAGCAATG---------AGCCAAGTG---A---CAAATT--CA------------------ACT-GCC---ATA--
-ATG
>FJ469700/B/US/2006/CR0131
GCTGAAGCAATG---------AGCCAAGTA---A---CAAATC--AA------------------GGA-ACC---ATA--
-ATG
>FJ469701/B/US/2003/CR0154X
GCTGAAGCAATG---------AGCCAAGTA---A---CAGGCT--CA------------------GCT-ACC---ATA--
-ATG
>FJ469702/B/US/-/CR0164U
GCTGAAGCAATG---------AGTCAAGTA---A---CAAGTT--CA------------------GCT-ACC---ATA--
-ATG
>FJ469703/B/US/2005/CR0175S
GCAGAAGCAATG---------AGCCATGTA---A---CAAATT--CA------------------GCT-ACT---ATA--
-ATG
>FJ469704/B/US/-/CR0192W
GCTGAAGCAATG---------AGCCAAGTA---A---CAAATT--CA------------------GCT-ACC---ATA--
-ATG
>FJ469705/B/US/-/CR0206U
GCAGAAGCAATG---------AGCCAGGTA---A---CAAATT--CA------------------ACT-ACA---GTA--
-ATG
>FJ469706/B/US/2005/CR0208W
GCTGAAGCAATG---------AGCCAAATG---A---CAAGTC--CA------------------GCT-AAC---ATA--
-ATG
>FJ469707/B/US/2007/CR0214
GCTGAAGCAATG---------AGCCAAGTA---A---CAAATT--CA------------------GCT-ACC---ATA--
-ATG
>FJ469708/B/US/2006/CR0215
GCAGAAGCAATG---------AGCCAGATA---G---CAACTC--CA------------------CCT-ACC---GTA--
-ATG
>FJ469709/B/US/2006/CR0222X
GCTGAAGCAATG---------AGCCAAGTA---A---CAAATC--CA------------------GCT-ACC---ATA--
-ATG
>FJ469710/B/US/2006/CR0228Q
GCTGAAGCAATG---------AGCCAGGTA---A---CAAATC--AA------------------ACT-GCT---GTA--
-ATG
>FJ469711/B/US/-/CR0234
GCTGAAGCAATG---------AGCCAAGCA---A---CAAATT--CA------------------GCT-GCC---ATA--
-ATG
>FJ469712/B/US/-/CR0248X
GCTGAAGCAATG---------AGCCAAGTA---A---CAAGTC--CA----------------------GCC---ATA--
-ATG
>FJ469713/B/US/2007/CR0275
GCTGAAGCAATG---------AGCCAAGTA---A---CAAATC--CA------------------ACT-ACC---ATA--
-ATG
>FJ469714/B/US/2006/CR0276Z
GCCGAAGCAATG---------AGCCAAGTA---A---CAAATT--CA------------------GCT-ACC---ATA--
-ATG
>FJ469715/B/US/-/CR0289Z
GCGGAAGCAATG---------AGCCAAGTA---A---CAAATC--CA------------------GCA-AAC---ATA--
-TTG
>FJ469716/B/US/2007/CR0295S
GCTGAAGCAATG---------AGCCAAGTA---A---CAAACT--CA------------------GCT-ACC---ATA--
-ATG
>FJ469717/B/US/2005/CR0307R
GCTGAAGCAATG---------AGCCAAGTA---C---AAAATT--CA------------------GCC-ACC---ATA--
-ATG
>FJ469718/B/US/2005/CR0312W
GCGGAAGCAATG---------AGCCAAACA---A---CAAATG--CA------------------GCC-GCC---ATA--
-ATG
>FJ469719/B/US/-/CR0317N
GCTGAAGCAATG---------AGCCAGGTA---A---CAAATT--CA------------------ACT-GCC---ATA--
-ATG
>FJ469720/B/US/-/CR0331P
GCGGAAGCAATG---------AGCCAAGCA---A---CAAATT--CT------------------GTT-AAC---ATA--
-ATG
>FJ469721/B/US/2007/CR0339X
GCTGAAGCAATG---------AGCCAAGTA---A---CAAATT--CA------------------GCT-ACC---ATC--
-ATG
>FJ469722/B/US/2004/CR0345Q
GCTGAAGCAATG---------AGCCAAGTA---A---CAAATC--CA------------------GCT-ACC---ATA--
-ATG
>FJ469723/B/US/2006/CR0361T
GCTGAAGCAATG---------AGCCAAGTA---------AATT--CA------------------GCT-ACT---GTA--
-ATG
>FJ469724/B/US/2005/CR0367Z
GCGGAAGCAATG---------AGCCACGTA---A---CAAATT--CA------------------GCT-ACC---ATA--
-ATG
>FJ469725/B/US/-/CR0382N
GCAGAAGCAATG---------AGCCAGGTA---A---CAAATT--CA------------------TCT-AAC---ATA--
-ATG
>FJ469726/B/US/-/CR0413T
GCGGAAGCAATG---------AGCCAAGCA---A---CAAATG--CA------------------GCT-GCC---GTA--
-ATG
>FJ469727/B/US/-/F701
GCTGAAGCAATG---------AGCCAAGTA---A---CAAATT--CA------------------CCT-GCC---ATA--
-ATG
>FJ469729/B/US/-/F710
GCTGAAGCAATG---------AGCCAGGTA---A---CAAGTC--CA------------------GCT-AAC---ATA--
-ATG
>FJ469730/B/US/2002/F714
GCGGAGGCAATG---------AGCCAAGTA---A---CAAATT--CA------------------GCT-ACC---ATA--
-ATG
>FJ469731/B/US/2003/F7157
GCTGAAGCAATG---------AGCCAAGTA---A---CAAATT--CA------------------AAT-ACC---ATA--
-ATG
>FJ469732/B/US/2004/F7165
GCGGAAGCAATG---------AGCCAAGTA---A---CAAGTT--CA------------------ACT-ACC---ATA--
-ATG
>FJ469733/B/US/2004/F7172
GCTGAAGCAATG---------AGCCAAGTA---A---CAAATC--CA------------------GCA-ACC---ATA--
-TTG
>FJ469734/B/US/2002/F719
GCAGAGGCAATG---------AGCCAAGTA---A---CAACCC--CA------------------CCT-GCC---ATA--
-ATG
>FJ469735/B/US/2002/F762P
GCTGAAGCAATG---------AGCCAAGCA---A---CAAATT--CA------------------GCT-ACC---ATA--
-ATG
>FJ469737/B/US/2002/F797
GCTGAGGCAATG---------AGTCAGGTA---A---CAAATT--CA------------------GCT-ACC---ATA--
-ATG
>FJ469738/B/US/2001/L805
GCTGAAGCAATG---------AGCCAAATG---A---CAAATT--CA------------------GCT-ACC---GTA--
-ATG
>FJ469739/B/US/2003/L8107
GCGGAAGCAATG---------AGCCAAGTA---A---CAAATT--CA------------------AAT-ACT---ATA--
-ATG
>FJ469740/B/US/2003/L8116
GCAGAAGCTATG---------AGCCAAATG---A---CAAATT--CA------------------GCT-ACC---ATA--
-ATG
>FJ469742/B/US/2003/L8152
GCTGAAGCAATG---------AGCCAAGTA---A---CAAATC--CA------------------GCT-ACC---ATA--
-ATG
>FJ469743/B/US/2003/L8180
GCAGAAGCAATG---------AGTCAGGTA---A---CAAATC--CA------------------CCT-ACC---ATA--
-ATG
>FJ469744/B/US/-/L8188
GCAGAAGCAATG---------AGTCAAACA---A---CAAGTG--CA------------------GCT-GCC---ATA--
-ATG
>FJ469745/B/US/2004/L819
GCAGAAGCAATG---------AGCCAGGTA---A---CCACTC--CA------------------CCT-GCC---ATA--
-ATG
>FJ469746/B/US/2005/L8249
GCGGAAGCAATG---------AGCCAAGTA---A---CCAATA--CA------------------ACT-GCC---ATA--
-ATG
>FJ469747/B/US/2005/L827
GCGGAAGCAATG---------AGCCAAATG---A---CAAATT--CAG--CTAC---------C-GCC-ACC---ATA--
-ATG
>FJ469748/B/US/2002/L861P
GCAGAAGCAATG---------AGCCAAGTA---A---CAAACT--CA------------------GCT-ACC---ATA--
-ATG
>FJ469749/B/US/2002/L893P
GCAGAAGCAATG---------AGCCAGATA---G---CAACTC--CA------------------CCT-GCC---ATA--
-ATG
>FJ469750/B/US/-/L896
GCAGAAGCAATG---------AGCCAAGTA---A---CAAGTC--CA------------------GCT-ACC---GTA--
-ATG
>FJ469751/B/US/2002/MTF
GCTGAAGCAATG---------AGCCAAGTA---A---CAAATT--CA------------------GCT-ACC---ATA--
-ATG
>FJ469752/B/US/-/NCQ
GCAGAAGCAATG---------AGCCATGTA---A---CAAATT--CA------------------GCT-ACC---ATA--
-ATG
>FJ469753/B/US/2003/PRLS01
GCTGAGGCAATG---------TGCCAGGTA---A---CAAATG--CA------------------AAT-ACC---ATA--
-ATG
>FJ469754/B/US/2002/PRLS02
GCAGAGGCAATG---------AGCCAAGTA---A---CAAATC--CA------------------CCT-GCC---ATA--
-ATG
>FJ469755/B/US/2003/PRLS04
GCAGAAGCAATG---------AGCCAAGTA---A---ATAATT--CA------------------GCT-AGT---GTA--
-ATG
>FJ469756/B/US/-/PRLS05
GCGGAAGCAATG---------AGCCAAGCA---A---CAAATT--CA------------------GTT-GCC---ATG--
-ATA
>FJ469757/B/US/2002/PRLS08
GCGGAAGCAATG---------AGCCAAGTA---A---CAAATC--CT----------------------AAC---ATA--
-ATG
>FJ469758/B/US/2002/PRLS09
GCGGAAGCAATG---------AGCCAAGTA---A---CAAATT--CA------------------GCT-ACT---ATA--
-ATG
>FJ469760/B/US/2002/PRLS16
GCGGAAGCAATG---------AGCCAAGTA---A---CAAATT--CA------------------GCT-ACA---ATA--
-ATG
>FJ469761/B/US/-/PRLS17
GCAGAAGCAATG---------AGCCAAGTA---A---CAAATT--CA------------------GCT-ACC---ATA--
-ATG
>FJ469762/B/US/2002/PRLS18
GCAGAAGCTATG---------AGCCAAATG---A---CAAATT--CA------------------GCT-ACC---ATA--
-ATG
>FJ469763/B/US/-/PRLS19
GCGGAAGCAATG---------AGCCAAGTA---A---CAAATC--CA------------------GTT-AAC---ATA--
-ATG
>FJ469764/B/US/2003/PRLS24
GCAGAGGCAATG---------AGCCAAGTA---A---CAAACC--CA------------------ACT-ACC---ATA--
-ATG
>FJ469765/B/US/2003/PRLS25
GCTGAAGCAATG---------AGCCAAGTA---A---CAAATC--CA------------------CCT-GCC---ATA--
-ATG
>FJ469766/B/US/-/PRLS28
GCGGAAGCAATG---------AGCCAAGCA---------AATA--CA------------------GCT-AAC---ATA--
-ATG
>FJ469767/B/US/-/SH8127
GCTGAAGCAATG---------AGCCAAGTA---A---CAAATC--CA------------------TCT-ACC---ATA--
-ATG
>FJ469768/B/US/-/SH8183
GCGGAAGCAATG---------AGCCAAGTA---------AATC--AA------------------GCT-ACC---ATA--
-ATG
>FJ469769/B/US/-/SH8229
GCGGAGGCAATG---------AGCCAAGTA---A---CAAATT--CA------------------GCT-ACC---ATA--
-ATG
>FJ469770/B/US/2003/SH8233
GCTGAAGCAATG---------AGCCACGTA---A---CAAATC--CT------------------ACT-AAC---ATA--
-ATG
>FJ469772/B/US/2004/SH858
GCAGAGGCAATG---------AGCCAGATG---A---CACCTC--CA------------------CCT-ACC---GTA--
-ATG
>FJ495818/B/US/2006/CH40E_flA1
GCTGAAGCAATG---------AGCCAAGTA---A---CAGGGT--CG------------------GCT-AAC---ATA--
-ATG
>FJ495819/B/US/2006/CH40E_flA2
GCTGAAGCAATG---------AGCCAAGTA---A---CAGGGT--CG------------------GCT-AAC---ATA--
-ATG
>FJ495820/B/US/2006/CH40E_flA3
GCTGAAGCAATG---------AGCCAAGTA---A---CAGGGT--CG------------------GCT-AAC---ATA--
-ATG
>FJ495821/B/US/2006/CH40E_flC7
GCTGAAGCAATG---------AGCCAAGTA---A---CAGGGT--CG------------------GCT-AAC---ATA--
-ATG
>FJ495822/B/US/2006/CH40E_flF10
GCTGAAGCAATG---------AGCCAAGTA---A---CAGGGT--CG------------------GCT-AAC---ATA--
-ATG
>FJ495823/B/US/2006/CH40E_flF7
GCTGAAGCAATG---------AGCCAAGTA---A---CAGGGT--CG------------------GCT-AAC---ATA--
-ATG
>FJ495824/B/US/2006/CH40E_flF9
GCTGAAGCAATG---------AGCCAAGTA---A---CAGGGT--CG------------------GCT-AAC---ATA--
-ATG
>FJ495825/B/US/2006/CH40E_flG3
GCTGAAGCAATG---------AGCCAAGTA---A---CAGGGT--CG------------------GCT-AAC---ATA--
-ATG
>FJ495826/B/US/2006/CH40E_flG6
GCTGAAGCAATG---------AGCCAAGTA---A---CAGGGT--CG------------------GCT-AAC---ATA--
-ATG
>FJ495937/B/US/2006/CH58E_flA1
GCGGAAGCAATG---------AGCCAAGCA---A---CACAGT--CA------------------AAT-GCC---ATA--
-ATG
>FJ495939/B/US/2006/CH58E_flA7
GCGGAAGCAATG---------AGCCAAGCA---A---CACAGT--CA------------------AAT-GCC---ATA--
-ATG
>FJ495940/B/US/2006/CH58E_flA8
GCGGAAGCAATG---------AGCCAAGCA---A---CACAGT--CA------------------AAT-GCC---ATA--
-ATG
>FJ495941/B/US/2006/CH58E_flA9
GCGGAAGCAATG---------AGCCAAGCA---A---CACAGT--CA------------------AAT-GCC---ATA--
-ATG
>FJ495942/B/US/2006/CH58E_flC4
GCGGAAGCAATG---------AGCCAAGCA---A---CACAGT--CA------------------AAT-GCC---ATA--
-ATG
>FJ495943/B/US/2006/CH58E_flC5
GCGGAAGCAATG---------AGCCAAGCA---A---CACAGT--CA------------------AAT-GCC---ATA--
-ATG
>FJ496000/B/US/2006/CH77E_flA1
GCAGAAGCAATG---------AGCCAAGTA---------AATC--CA------------------AAT-GCC---ATA--
-ATG
>FJ496001/B/US/2006/CH77E_flA2
GCAGAAGCAATG---------AGCCAAGTA---------AATC--CA------------------AAT-GCC---ATA--
-ATG
>FJ496002/B/US/2006/CH77E_flB3
GCAGAAGCAATG---------AGCCAAGTA---------AATC--CA------------------AAT-GCC---ATA--
-ATG
>FJ496003/B/US/2006/CH77E_flC3
GCAGAAGCAATG---------AGCCAAGTA---------AATC--CA------------------AAT-GCC---ATA--
-ATG
>FJ496004/B/US/2006/CH77E_flC4
GCAGAAGCAATG---------AGCCAAGTA---------AATC--CA------------------AAT-GCC---ATA--
-ATG
>FJ496005/B/US/2006/CH77E_flC7
GCAGAAGCAATG---------AGCCAAGTA---------AATC--CA------------------AAT-GCC---ATA--
-ATG
>FJ496006/B/US/2006/CH77E_flC9
GCAGAAGCAATG---------AGCCAAGTA---------AATC--CA------------------AAT-GCC---ATA--
-ATG
>FJ496007/B/US/2006/CH77E_flD5
GCAGAAGCAATG---------AGCCAAGTA---------AATC--CA------------------AAT-GCC---ATA--
-ATG
>FJ496072/B/US/2002/04013226_2_flA8
GCTGAAGCAATG---------AGCCAAGCA---A---CAAATT--CT------------------AGT-ACT---GTA--
-CTG
>FJ496073/B/US/2002/04013226_2_flA9
GCTGAAGCAATG---------AGCCAAGCA---A---CAAATT--CT------------------AGT-ACT---GTA--
-CTG
>FJ496074/B/US/2002/04013226_2_flB10
GCTGAAGCAATG---------AGCCAAGCA---A---CAAATT--CT------------------AGT-ACT---GTA--
-CTG
>FJ496075/B/US/2002/04013226_2_flC1
GCTGAAGCAATG---------AGCCAAGCA---A---CAAATT--CT------------------AGT-ACT---GTA--
-CTG
>FJ496076/B/US/2002/04013226_2_flD12
GCTGAAGCAATG---------AGCCAAGCA---A---CAAATT--CT------------------AGT-ACT---GTA--
-CTG
>FJ496077/B/US/2002/04013226_2_flD7
GCTGAAGCAATG---------AGCCAAGCA---A---CAAATT--CT------------------AGT-ACT---GTA--
-CTG
>FJ496078/B/US/2002/04013226_2_flH11
GCTGAAGCAATG---------AGCCAAGCA---A---CAAATT--CT------------------AGT-ACT---GTA--
-CTG
>FJ496079/B/US/2002/04013226_2_flH5
GCTGAAGCAATG---------AGCCAAGCA---A---CAAATT--CT------------------AGT-ACT---GTA--
-CTG
>FJ496080/B/US/2002/04013226_2_flH6
GCTGAAGCAATG---------AGCCAAGCA---A---CAAATT--CT------------------AGT-ACT---GTA--
-CTG
>FJ496081/B/US/2005/04013396_0_flE6
GCTGAGGCAATG---------AGCCAAGTA---A---CAAATT--CA------------------ACT-GCC---ATA--
-ATG
>FJ496082/B/US/2005/04013396_0_flF3
GCTGAGGCAATG---------AGCCAAGTA---A---CAAATT--CA------------------ACT-GCC---ATA--
-ATG
>FJ496083/B/US/2005/04013396_0_flF4
GCTGAGGCAATG---------AGCCAAGTA---A---CAAATT--CA------------------ACT-GCC---ATA--
-ATG
>FJ496084/B/US/2005/04013396_0_flG7
GCTGAGGCAATG---------AGCCAAGTA---A---CAAATT--CA------------------ACT-GCC---ATA--
-ATG
>FJ496085/B/US/2005/04013396_0_flG8
GCTGAGGCAATG---------AGCCAAGTA---A---CAAATT--CA------------------ACT-GCC---ATA--
-ATG
>FJ496145/B/US/1991/SUMA_flC5
GCGGAAGCAATG---------AGCCACGTA---A---CAAATT--CA------------------GCT-ACC---ATA--
-ATG
>FJ496146/B/US/1991/SUMA_flC7
GCGGAAGCAATG---------AGCCACGTA---A---CAAATT--CA------------------GCT-ACC---ATA--
-ATG
>FJ496147/B/US/1991/SUMA_flD10
GCGGAAGCAATG---------AGCCACGTA---A---CAAATT--CA------------------GCT-ACC---ATA--
-ATG
>FJ496148/B/US/1991/SUMA_flD3
GCGGAAGCAATG---------AGCCACGTA---A---CAAATT--CA------------------GCT-ACC---ATA--
-ATG
>FJ496149/B/US/1991/SUMA_flE5
GCGGAAGCAATG---------AGCCACGTA---A---CAAATT--CA------------------GCT-ACC---ATA--
-ATG
>FJ496150/B/US/1991/SUMA_flE7
GCGGAAGCAATG---------AGCCACGTA---A---CAAATT--CA------------------GCT-ACC---ATA--
-ATG
>FJ496151/B/US/2001/TRJO_flA1
GCTGAAGCAATG---------AGCCAGGTA---A---CAAATT--CA------------------ACT-GCT---ATA--
-ATG
>FJ496152/B/US/2001/TRJO_flA2
GCTGAAGCAATG---------AGCCAGGTA---A---CAAATT--CA------------------ACT-GCT---ATA--
-ATG
>FJ496153/B/US/2001/TRJO_flA9
GCTGAAGCAATG---------AGCCAGGTA---A---CAAATT--CA------------------ACT-GCT---ATA--
-ATG
>FJ496154/B/US/2001/TRJO_flB1
GCTGAAGCAATG---------AGCCAGGTA---A---CAAATT--CA------------------ACT-GCT---ATA--
-ATG
>FJ496155/B/US/2001/TRJO_flC6
GCTGAAGCAATG---------AGCCAGGTA---A---CAAATT--CA------------------ACT-GCT---ATA--
-ATG
>FJ496156/B/US/2001/TRJO_flC9
GCTGAAGCAATG---------AGCCAGGTA---A---CAAATT--CA------------------ACT-GCT---ATA--
-ATG
>FJ496157/B/US/2001/TRJO_flD3
GCTGAAGCAATG---------AGCCAGGTA---A---CAAATT--CA------------------ACT-GCT---ATA--
-ATG
>FJ496158/B/US/1990/WEAU_flA11
GCTGAAGCAATG---------AGCCAAGTA---A---CAAATA--CA------------------GCT-ACC---ATG--
-ATG
>FJ496159/B/US/1990/WEAU_flE1
GCTGAAGCAATG---------AGCCAAGTA---A---CAAATA--CA------------------GCT-ACC---ATG--
-ATG
>FJ496160/B/US/1990/WEAU_flE3
GCTGAAGCAATG---------AGCCAAGTA---A---CAAATA--CA------------------GCT-ACC---ATG--
-ATG
>FJ496161/B/US/1990/WEAU_flE8
GCTGAAGCAATG---------AGCCAAGTA---A---CAAATA--CA------------------GCT-ACC---ATG--
-ATG
>FJ496162/B/US/1990/WEAU_flF2
GCTGAAGCAATG---------AGCCAAGTA---A---CAAATA--CA------------------GCT-ACC---ATG--
-ATG
>FJ496163/B/US/1990/WEAU_flF5
GCTGAAGCAATG---------AGCCAAGTA---A---CAAATA--CA------------------GCT-ACC---ATG--
-ATG
>FJ496164/B/US/1990/WEAU_flF6
GCTGAAGCAATG---------AGCCAAGTA---A---CAAATA--CA------------------GCT-ACC---ATG--
-ATG
>FJ496165/B/US/1990/WEAU_flF7
GCTGAAGCAATG---------AGCCAAGTA---A---CAAATA--CA------------------GCT-ACC---ATG--
-ATG
>FJ496166/B/US/1990/WEAU_flF9
GCTGAAGCAATG---------AGCCAAGTA---A---CAAATA--CA------------------GCT-ACC---ATG--
-ATG
>FJ496167/B/US/2000/WITO_flA1
GCTGAAGCAATG---------AGCCAAGCA---A---CAAACT--CA------------------ACT-GCC---ATA--
-ATG
>FJ496168/B/US/2000/WITO_flA2
GCTGAAGCAATG---------AGCCAAGCA---A---CAAACT--CA------------------ACT-GCC---ATA--
-ATG
>FJ496169/B/US/2000/WITO_flB3
GCTGAAGCAATG---------AGCCAAGCA---A---CAAACT--CA------------------ACT-GCC---ATA--
-ATG
>FJ496170/B/US/2000/WITO_flC1
GCTGAAGCAATG---------AGCCAAGCA---A---CAAACT--CA------------------ACT-GCC---ATA--
-ATG
>FJ496171/B/US/2000/WITO_flC10
GCTGAAGCAATG---------AGCCAAGCA---A---CAAACT--CA------------------ACT-GCC---ATA--
-ATG
>FJ496172/B/US/2000/WITO_flC3
GCTGAAGCAATG---------AGCCAAGCA---A---CAAACT--CA------------------ACT-GCC---ATA--
-ATG
>FJ496174/B/US/2000/WITO_flC9
GCTGAAGCAATG---------AGCCAAGCA---A---CAAACT--CA------------------ACT-GCC---ATA--
-ATG
>FJ496175/B/US/2000/WITO_flD5
GCTGAAGCAATG---------AGCCAAGCA---A---CAAACT--CA------------------ACT-GCC---ATA--
-ATG
>FJ496176/B/US/2000/WITO_flE1
GCTGAAGCAATG---------AGCCAAGCA---A---CAAACT--CA------------------ACT-GCC---ATA--
-ATG
>FJ496177/B/US/2000/WITO_flE10
GCTGAAGCAATG---------AGCCAAGCA---A---CAAACT--CA------------------ACT-GCC---ATA--
-ATG
>FJ496178/B/US/2000/WITO_flE11
GCTGAAGCAATG---------AGCCAAGCA---A---CAAACT--CA------------------ACT-GCC---ATA--
-ATG
>FJ496179/B/US/2000/WITO_flE2
GCTGAAGCAATG---------AGCCAAGCA---A---CAAACT--CA------------------ACT-GCC---ATA--
-ATG
>FJ496180/B/US/2000/WITO_flE3
GCTGAAGCAATG---------AGCCAAGCA---A---CAAACT--CA------------------ACT-GCC---ATA--
-ATG
>FJ496181/B/US/2000/WITO_flF2
GCTGAAGCAATG---------AGCCAAGCA---A---CAAACT--CA------------------ACT-GCC---ATA--
-ATG
>FJ496182/B/US/2000/WITO_flF4
GCTGAAGCAATG---------AGCCAAGCA---A---CAAACT--CA------------------ACT-GCC---ATA--
-ATG
>FJ496184/B/US/2000/WITO_flH3
GCTGAAGCAATG---------AGCCAAGCA---A---CAAACT--CA------------------ACT-GCC---ATA--
-ATG
>FJ647145/B/ZA/1985/R84
GCGGAAGCAATG---------GGCCAAGTA---A---CAAATG--CA------------------GCT-ACC---ATA--
-ATG
>FJ670524/B/ES/2008/X2400-3
GCGGAAGCAATG---------AGCCAAGTA---A---CAAGTC--AA------------------ACT-ACC---ATA--
-ATG
>FJ670525/B/ES/2008/X2425-2
GCTGAGGCAATG---------AGCCAAGTG---A---CAAATT--CA------------------GCT-ACC---ATA--
-ATG
>FJ670531/B/ES/2008/P2008
GCGGAGGCAATG---------AGCCAAGTA---A---CAAATT--CAA--C------------C-GCT-ACC---ATA--
-ATG
>FJ694790/B/DK/2007/PMVL_011
GCAGAAGCAATG---------AGCCAAGTA---A---ACAATT--CA------------------GCT-ACC---ATA--
-ATG
>FJ853620/B/ES/2008/P2021-3
GCTGAAGCAATG---------AGCCAAGTA---A---CACAAT--CA------------------TCT-GCC---ATA--
-ATG
>FJ853622/B/ES/2008/X2510_2
GCTGAAGCAATG---------AGCCAAGTA---A---CAAATT--CA------------------GCT-ACC---ATA--
-ATG
>FW555696/B/FR/1985/pNL43_patent
GCTGAAGCAATG---------AGCCAAGTA---A---CAAATC--CA------------------GCT-ACC---ATA--
-ATG
>GQ372988/B/ES/2008/ES_X2515_3
GCTGAAGCAATG---------AGCCAAGTA---T---CAAATC--CA------------------GCT-ACC---ATA--
-ATG
>GQ372990/B/ES/2008/ES_X2556_3
GCTGAAGCAATG---------AGCCAAGTA---T---CAAAAC--CA----------------------ACC---ATA--
-ATG
>GQ386779/B/ES/1989/G1p1
GCAGAAGCAATG---------AGCCAAGTA---A---CAAATT--CA------------------GCT-ACC---ATA--
-ATG
>GQ386780/B/ES/1989/G1p11
GCAGAAGCAATG---------AGCCAAGTA---A---CAAATT--CA------------------GCT-ACC---ATA--
-ATG
>GQ386781/B/ES/1989/G1_5p11
GCAGAAGCAATG---------AGCCAAGTA---A---CAAATT--CA------------------GCT-ACC---ATA--
-ATG
>GQ386782/B/ES/1989/G2p1
GCAGAAGCAATG---------AGCCAAGTA---A---CAAATT--CA------------------GCT-ACC---ATA--
-ATG
>GQ386783/B/ES/1989/G2p11
GCAGAAGCAATG---------AGCCAAGTA---A---CAAATT--CA------------------GCT-ACC---ATA--
-ATG
>GQ386784/B/ES/1989/I1p1
GCAGAAGCAATG---------AGCCAAGTA---A---CAAATT--CA------------------GCT-ACC---ATA--
-ATG
>GQ386785/B/ES/1989/I1p11
GCAGAAGCAATG---------AGCCAAGTA---A---CAAATT--CA------------------GCT-ACC---ATA--
-ATG
>GQ386786/B/ES/1989/I5p1
GCAGAAGCAATG---------AGCCAAGTA---A---CAAATT--CA------------------GCT-ACC---ATA--
-ATG
>GQ386787/B/ES/1989/I5p11
GCAGAAGCAATG---------AGCCAAGTA---A---CAAATT--CA------------------GCT-ACC---ATA--
-ATG
>GQ386792/B/ES/1989/E1_5p1
GCAGAAGCAATG---------AGCCAAGTA---A---CAAATT--CA------------------GCT-ACC---ATA--
-ATG
>GQ386793/B/ES/1989/E1_5p11
GCAGAAGCAATG---------AGCCAAGTA---A---CAAATT--CA------------------GCT-ACC---ATA--
-ATG
>GU177863/B/CN/1999/plwj
GCTGAAGCAATG---------AGCCAAGTA---A---CAAATT--CA------------------GCT-AGT---GTA--
-ATG
>GU362881/B/ES/2009/P2149_3
GCTGAAGCAATG---------AGCCAAATG---A---CAACTC--CA------------------GCT-GCC---ATA--
-ATG
>GU362883/B/ES/2008/X2555_2
GCAGAAGCAATG---------AGCCAAGTA---A---CAAATT--CA------------------GCT-ACC---ATA--
-ATG
>GU362885/B/ES/2009/X2689_2
GCTGAAGCAATG---------AGCCAAGTA---T---CAACTC--CA------------------ACT-AAC---ATA--
-ATG
>GU362886/B/ES/2008/X2574_2
GCTGAAGCAATG---------AGCCAAGTA---A---CAGGCT--CA------------------GCT-AGT---ATA--
-ATG
>GU647196/B/CN/1999/plwj11_6
GCTGAAGCAATG---------AGCCAAGTA---A---CAAATT--CA------------------GCT-AGT---GTA--
-ATG
>GU647197/B/CN/1999/plwj5_6
GCTGAAGCAATG---------AGCCAAGTA---A---CAAATT--CA------------------GCT-AGT---GTA--
-ATG
>GU647198/B/CN/1999/plwj2_6
GCTGAAGCAATG---------AGCCAAGTA---A---CAAATT--CA------------------GCT-AGT---GTA--
-ATG
>HH978650/B/FR/1983/HXB2_patent
GCTGAAGCAATG---------AGCCAAGTA---A---CAAATT--CA------------------GCT-ACC---ATA--
-ATG
>HI964165/B/FR/1983/HXB2_patent
GCTGAAGCAATG---------AGCCAAGTA---A---CAAATT--CA------------------GCT-ACC---ATA--
-ATG
>HM469975/B/ES/2009/S61_E1_5p21
GCAGAAGCAATG---------AGCCAAGTA---A---CAAATT--CA------------------GCT-ACC---ATA--
-ATG
>HM469977/B/ES/2009/S61_G2p21
GCAGAAGCAATG---------AGCCAAGTA---A---CAAATT--CA------------------GCT-ACC---ATA--
-ATG
>HM469978/B/ES/2009/S61_G1_5p21
GCAGAAGCAATG---------AGCCAAGTA---A---CAAATT--CA------------------GCT-ACC---ATA--
-ATG
>HM469979/B/ES/2009/S61_H1_5p21
GCAGAAGCAATG---------AGCCAAGTA---A---CAAATT--CA------------------GCT-ACC---ATA--
-ATG
>HM469980/B/ES/2009/S61_I1p21
GCAGAAGCAATG---------AGCCAAGTA---A---CAAATT--CA------------------GCT-ACC---ATA--
-ATG
>HM469981/B/ES/2009/S61_I5p21
GCAGAAGCAATG---------AGCCAAGTA---A---CAAATT--CA------------------GCT-ACC---ATA--
-ATG
>HM586187/B/GB/2003/MM33d12p
GCCGAAGCAATG---------AGCCAAGTA---A---CAAACA--CC------------------GCT-GCC---ATA--
-ATG
>HM586193/B/GB/2004/MM39d11p
GCGGAAGCAATG---------AGCCAAGTA---A---CAAATT--CA------------------TCC-GCC---ATA--
-ATG
>HM586198/B/GB/2004/MM42d22_GN1
GCAGAAGCAATG---------AGCCAAGTA---A---CAAATT--CA------------------GCT-ACC---ATA--
-ATG
>HM586200/B/GB/2004/MM42d92_GN1
GCAGAAGCAATG---------AGCCAAGTA---A---CAAATT--CA------------------ACT-ACC---ATA--
-ATG
>HM586202/B/GB/2005/MM42d183_GN1
GCAGAAGCAATG---------AGCCAAGTA---A---CAAATT--CA------------------GCT-TCC---ATA--
-ATG
>HM586204/B/GB/2005/MM42d324_GN1
GCAGAAGCAATG---------AGCCAAGTA---A---CAAGTT--CA------------------GCT-ACC---ATA--
-ATG
>HM586206/B/GB/2004/MM43d21_GN1
GCTGAAGCAATG---------AGCCAGGTA---A---CAAATT--CA------------------GCT-ACC---ATA--
-ATG
>HM586207/B/GB/2005/MM43d101_GN1
GCTGAAGCAATG---------AGCCAGGTA---A---CAAATT--CA------------------GCT-ACC---ATA--
-ATG
>HM586208/B/GB/2005/MM43d228_GN1
GCTGAAGCAATG---------AGCCAGGTA---A---CAAATT--CA------------------GCT-ACC---ATA--
-ATG
>HM586209/B/GB/2005/MM43d368_GN1
GCTGAAGCAATG---------AGCCAGGTA---A---CAAATT--CA------------------GCT-ACC---ATA--
-ATG
>HM586210/B/GB/2005/MM45d22_GN1
GCGGAAGCAATG---------AGCCAAGTA---A---CAAATT--CA------------------GCT-GCC---ATA--
-ATG
>HM586211/B/GB/2005/MM45d87_GN1
GCGGAAGCAATG---------AGCCAAGTA---A---CAAATT--CA------------------GCT-GCC---ATA--
-ATG
>HM586212/B/GB/2005/MM45d213_GN1
GCGGAAGCAATG---------AGCCAAGTA---A---CAAATT--CA------------------GCT-GCC---ATA--
-ATG
>HQ215554/B/CN/2008/1106
GCTGAAGCAATG---------AGCCAAGTA---A---CAAGGC--CA------------------AAT-GAG---GTA--
-ATG
>HQ215556/B/CN/2009/1121
GCTGAAGCAATG---------AGCCTAGTA---A---CAAATC--AA------------------AAT-GCC---ATA--
-ATG
>JA806687/B/FR/1983/HXB2-patent
GCTGAAGCAATG---------AGCCAAGTA---A---CAAATT--CA------------------GCT-ACC---ATA--
-ATG
>JF320003/B/US/2006/502_0341_FL05
GCTGAAGCAATG---------AGCCAGGTA---A---CAAATT--CA------------------GCT-ACC---ATA--
-ATG
>JF320005/B/US/2006/502_0341_FL04
GCTGAAGCAATG---------AGCCAGGTA---A---CAAATT--CA------------------GCT-ACC---ATA--
-ATG
>JF320006/B/US/2006/502_0341_FL07
GCTGAAGCAATG---------AGCCAGGTA---A---CAAATT--CA------------------GCT-ACC---ATA--
-ATG
>JF320008/B/PE/2006/502_0524_FL04
GCTGAAGCAATG---------TGCCAAGCT---A---CAAATT--CAG--C------------A-GCT-ACC---ATA--
-ATG
>JF320009/B/PE/2006/502_0524_FL05
GCTGAAGCAATG---------TGCCAAGCT---A---CAAATT--CAG--C------------A-GCT-ACC---ATA--
-ATG
>JF320010/B/PE/2006/502_0524_FL06
GCTGAAGCAATG---------TGCCAAGCT---A---CAAATT--CAG--C------------A-GCT-ACC---ATA--
-ATG
>JF320012/B/PE/2007/502_1399_wg6
GCAGAAGCAATG---------AGCCAAGTA---A---CAACTT--CA------------------GCT-ACC---ATA--
-ATG
>JF320013/B/PE/2007/502_1399_wg4
GCAGAAGCAATG---------AGCCAAGTA---A---CAAGTT--CA------------------GCT-ACC---ATA--
-ATG
>JF320014/B/PE/2007/502_1399_wg5
GCAGAAGCAATG---------AGCCAAGTA---A---CAACTT--CA------------------GCT-ACC---ATA--
-ATG
>JF320015/B/PE/2007/502_1399_wg1
GCAGAAGCAATG---------AGCCAAGTA---A---CAAATT--CA------------------ACT-GCC---ATA--
-ATG
>JF320016/B/PE/2007/502_1399_wg3
GCAGAAGCAATG---------AGCCAAGTA---A---CAACTT--CA------------------GCT-ACC---ATA--
-ATG
>JF320017/B/PE/2007/502_2649_wg2
GCTGAAGCAATG---------AGCCAGGCA---A---CAAATT--CA----------------------GCC---ATA--
-ATG
>JF320018/B/PE/2007/502_2254_FL6
GCTGAAGCAATG---------AGCCAAGTA---A---CAAGTT--CA------------------AAT-GCC---ATA--
-ATG
>JF320019/B/PE/2007/502_2649_wg8
GCTGAAGCAATG---------AGCCAGGCA---A---CAAATT--CA----------------------GCC---ATA--
-ATG
>JF320020/B/PE/2007/502_2254_FL2
GCTGAAGCAATG---------AGCCAAGTA---A---CAAGTT--CA------------------AAT-GCC---ATA--
-ATG
>JF320021/B/PE/2007/502_2254_FL5
GCTGAAGCAATG---------AGCCAAGTA---A---CAAGTT--CA------------------AAT-GCC---ATA--
-ATG
>JF320022/B/PE/2007/502_2649_wg7
GCTGAAGCAATG---------AGCCAGGCA---A---CAAATT--CA----------------------GCC---ATA--
-ATG
>JF320023/B/PE/2007/502_2254_FL3
GCTGAAGCAATG---------AGCCAAGTA---A---CAAGTT--CA------------------AAT-GCC---ATA--
-ATG
>JF320024/B/PE/2007/502_2254_FL1
GCTGAAGCAATG---------AGCCAAGTA---A---CAAGTT--CA------------------AAT-GCC---ATA--
-ATG
>JF320025/B/PE/2007/502_2649_wg10
GCTGAAGCAATG---------AGCCAGGCA---A---CAAATT--CA----------------------GCC---ATA--
-ATG
>JF320026/B/PE/2007/502_2254_FL4
GCTGAAGCAATG---------AGCCAAGTA---A---CAAGTT--CA------------------AAT-GCC---ATA--
-ATG
>JF320027/B/PE/2007/502_2649_wg5
GCTGAAGCAATG---------AGCCAGGCA---A---CAAATT--CA----------------------GCC---ATA--
-ATG
>JF320028/B/PE/2007/502_2349_wg2
GCTGAAGCAATG---------AGCCAAGCA---A---CAAATT--CA------------------GCT-ACC---ATA--
-ATG
>JF320029/B/PE/2007/502_2349_wg9
GCTGAAGCAATG---------AGCCAAGCA---A---CAAATT--CA------------------GCT-ACC---ATA--
-ATG
>JF320030/B/PE/2007/502_2649_wg3
GCTGAAGCAATG---------AGCCAGGCA---A---CAAATT--CA----------------------GCC---ATA--
-ATG
>JF320031/B/PE/2007/502_2349_wg4
GCTGAAGCAATG---------AGCCAAGCA---A---CAAATT--CA------------------GCT-ACC---ATA--
-ATG
>JF320032/B/PE/2007/502_2349_wg5
GCTGAAGCAATG---------AGCCAAGCA---A---CAAATT--CA------------------GCT-ACC---ATA--
-ATG
>JF320033/B/PE/2007/502_2649_wg4
GCTGAAGCAATG---------AGCCAGGCA---A---CAAATT--CA----------------------GCC---ATA--
-ATG
>JF320034/B/PE/2007/502_2649_wg1
GCTGAAGCAATG---------AGCCAGGCA---A---CAAATT--CA----------------------GCC---ATA--
-ATG
>JF320035/B/PE/2007/502_2649_wg9
GCTGAAGCAATG---------AGCCAGGCA---A---CAAATT--CA----------------------GCC---ATA--
-ATG
>JF320036/B/US/2006/502_0227_FL05
GCAGAAGCAATG---------AGCCAAGTA---A---CAAATT--CA------------------GCT-ACA---ATA--
-ATG
>JF320038/B/US/2006/502_0572_FL06
GCTGAAGCAATG---------AGCCAAGTA---A---CAAATT--CCT--C------------A-GCT-GCC---ATG--
-ATG
>JF320039/B/US/2006/502_0572_FL02
GCTGAAGCAATG---------AGCCAAGTA---A---CAAATT--CCT--C------------A-GCT-GCC---ATG--
-ATG
>JF320040/B/US/2006/502_0572_FL07
GCTGAAGCAATG---------AGCCAAGTA---A---CAAATT--CCT--C------------A-GCT-GCC---ATG--
-ATG
>JF320041/B/US/2006/502_0572_FL01
GCTGAAGCAATG---------AGCCAAGTA---A---CAAATT--CCT--C------------A-GCT-GCC---ATG--
-ATG
>JF320042/B/US/2006/502_0572_FL03
GCTGAAGCAATG---------AGCCAAGTA---A---CAAATT--CCT--C------------A-GCT-GCC---ATG--
-ATG
>JF320043/B/US/2005/502_1400_FL02
GCTGAAGCAATG---------AGCCAACTA---------ACTC--CA------------------GCT-ACC---GTA--
-ATG
>JF320044/B/US/2006/502_1174_FL07
GCTGAAGCAATG---------AGCCAAGTA---A---CAAATT--CA------------------GCT-ACC---GTA--
-ATG
>JF320045/B/US/2007/502_1115_wg1
GCGGAAGCGATG---------AACCAARTG---A---CAAATT--CA------------------AAT-ACC---ATA--
-ATG
>JF320046/B/US/2005/502_1400_FL05
GCTGAAGCAATG---------AGCCAACTA---------ACTC--CA------------------GCT-ACC---GTA--
-ATG
>JF320047/B/US/2006/502_1174_FL06
GCTGAAGCAATG---------AGCCAAGTA---A---CAAATT--CA------------------GCT-ACC---GTA--
-ATG
>JF320048/B/US/2006/502_0309_wg13
GCTGAGGCAATG---------AGCCAAGTA---A---CAGGAT--CA------------------GCT-AAC---GTA--
-ATG
>JF320049/B/US/2006/502_1174_FL02
GCTGAAGCAATG---------AGCCAAGTA---A---CAAATT--CA------------------GCT-ACC---GTA--
-ATG
>JF320050/B/US/2005/502_1400_FL01
GCTGAAGCAATG---------AGCCAACTA---------ACTC--CA------------------GCT-ACC---GTA--
-ATG
>JF320051/B/US/2006/502_1174_FL01
GCTGAAGCAATG---------AGCCAAGTA---A---CAAATT--CA------------------GCT-ACC---GTA--
-ATG
>JF320052/B/US/2007/502_1115_wg3
GCGGAAGCGATG---------AACCAAATG---A---CAAATT--CA------------------AAT-ACC---ATA--
-ATG
>JF320053/B/US/2006/502_1174_FL09
GCTGAAGCAATG---------AGCCAAGTA---A---CAGGTT--CAG--C------------A-GCT-ACA---GTA--
-ATG
>JF320054/B/US/2005/502_2495_wg02
GCTGAAGCAATG---------AGCCAAGTA---A---CAAGTC--CA------------------GCT-ACC---ATA--
-ATG
>JF320055/B/US/2006/502_1174_FL04
GCTGAAGCAATG---------AGCCAAGTA---A---CAGGTT--CAG--C------------A-GCT-ACA---GTA--
-ATG
>JF320056/B/US/2006/502_0309_wg02
GCTGAGGCAATG---------AGCCAAGTA---A---CAGGAT--CA------------------GCT-AAC---GTA--
-ATG
>JF320058/B/US/2006/502_1174_FL05
GCTGAAGCAATG---------AGCCAAGTA---A---CAGGTT--CAG--C------------A-GCT-ACA---GTA--
-ATG
>JF320059/B/US/2005/502_0223_wg1
GCAGAAGCAATG---------AGCCAAGCG---A---CAAATT--CA------------------ACT-GCC---GTA--
-ATG
>JF320060/B/US/2006/502_1174_FL08
GCTGAAGCAATG---------AGCCAAGTA---A---CAGGTT--CAG--C------------A-GCT-ACA---GTA--
-ATG
>JF320061/B/US/2005/502_2495_wg03
GCTGAAGCAATG---------AGCCAAGTA---A---CAAGTC--CA------------------GCT-ACC---ATA--
-ATG
>JF320062/B/US/2006/502_1174_FL11
GCTGAAGCAATG---------AGCCAAGTA---A---CAAATT--CA------------------GCT-ACC---GTA--
-ATG
>JF320064/B/US/2006/502_1174_FL03
GCTGAAGCAATG---------AGCCAAGTA---A---CAAATT--CA------------------GCT-ACC---GTA--
-ATG
>JF320065/B/US/2006/502_0309_wg14
GCTGAGGCAATG---------AGCCAAGTA---A---CAGGAT--CA------------------GCT-AAC---GTA--
-ATG
>JF320066/B/US/2005/502_1400_FL03
GCTGAAGCAATG---------AGCCAACTA---------ACTC--CA------------------GCT-ACC---GTA--
-ATG
>JF320067/B/US/2005/502_1400_FL04
GCTGAAGCAATG---------AGCCAACTA---------ACTC--CA------------------GCT-ACC---GTA--
-ATG
>JF320068/B/US/2006/502_0309_wg12
GCTGAGGCAATG---------AGCCAAGTA---A---CAGGAT--CA------------------GCT-AAC---GTA--
-ATG
>JF320069/B/US/2007/502_1115_wg2
GCGGAAGCGATG---------AACCAAATG---A---CAAATT--CA------------------AAT-ACC---ATA--
-ATG
>JF320070/B/US/2007/502_1115_wg6
GCGGAAGCGATG---------AACCAAATG---A---CAAATT--CA------------------AAT-ACC---ATA--
-ATG
>JF320071/B/US/2006/502_0309_wg04
GCTGAGGCAATG---------AGCCAAGTA---A---CAGGAT--CA------------------GCT-AAC---GTA--
-ATG
>JF320081/B/US/2006/502_0341_FL06
GCTGAAGCAATG---------AGCCAGGTA---A---CAAATT--CA------------------GCT-ACC---ATA--
-ATG
>JF320082/B/US/2006/502_0341_FL03
GCTGAAGCAATG---------AGCCAGGTA---A---CAAATT--CA------------------GCT-ACC---ATA--
-ATG
>JF320097/B/US/2006/502_0346_wg02
GCTGAAGCAATG---------AGCCAAGTA---A---CAAATT--CA------------------GCT-ACC---ATA--
-ATG
>JF320098/B/US/2006/502_0346_wg01
GCTGAAGCAATG---------AGCCAAGTA---A---CAAATT--CA------------------GCT-ACC---ATA--
-ATG
>JF320120/B/US/2006/502_1619_FL09
GCTGAAGCAATG---------AGCCAAGCA---A---CAGGTG--CAG--C------------A-GCT-AAC---ATA--
-ATG
>JF320121/B/US/2006/502_1619_FL08
GCTGAAGCAATG---------AGCCAAGCA---A---CAGGTG--CAG--C------------A-GCT-AAC---ATA--
-ATG
>JF320122/B/US/2006/502_1619_FL03
GCTGAAGCAATG---------AGCCAAGCA---A---CAGGTG--CAG--C------------A-GCT-AAC---ATA--
-ATG
>JF320123/B/US/2006/502_1619_FL01
GCTGAAGCAATG---------AGCCAAGCA---A---CAGGTG--CAG--C------------A-GCT-AAC---ATA--
-ATG
>JF320124/B/US/2006/502_1619_FL10
GCTGAAGCAATG---------AGCCAAGCA---A---CAGGTG--CAG--C------------A-GCT-AAC---ATA--
-ATG
>JF320125/B/US/2006/502_1619_FL05
GCTGAAGCAATG---------AGCCAAGCA---A---CAGGTG--CAG--C------------A-GCT-AAC---ATA--
-ATG
>JF320126/B/US/2006/502_1619_FL06
GCTGAAGCAATG---------AGCCAAGCA---A---CAGGTG--CAG--C------------A-GCT-AAC---ATA--
-ATG
>JF320127/B/US/2006/502_1619_FL04
GCTGAAGCAATG---------AGCCAAGCA---A---CAGGTG--CAG--C------------A-GCT-AAC---ATA--
-ATG
>JF320128/B/US/2006/502_1619_FL07
GCTGAAGCAATG---------AGCCAAGCA---A---CAGGTG--CAG--C------------A-GCT-AAC---ATA--
-ATG
>JF320129/B/US/2006/502_1619_FL02
GCTGAAGCAATG---------AGCCAAGCA---A---CAGGTG--CAG--C------------A-GCT-AAC---ATA--
-ATG
>JF320144/B/US/2006/502_1211_FL04
GCTGAAGCAATG---------AGCCAAGTA---A---CAAATT--CA------------------GCT-ACC---GTA--
-ATG
>JF320145/B/US/2006/502_2667_FL03
GCTGAAGCAATG---------AGCCAAGTA---A---CAAATC--AA------------------AAT-ACC---ATA--
-ATG
>JF320146/B/US/2006/502_1211_FL05
GCTGAAGCAATG---------AGCCAAGTA---A---CAAATT--CA------------------GCT-ACC---GTA--
-ATG
>JF320147/B/US/2006/502_2667_FL01
GCTGAAGCAATG---------AGCCAAGTA---A---CAAATC--AA------------------AAT-ACC---ATA--
-ATG
>JF320148/B/US/2006/502_1211_FL02
GCTGAAGCAATG---------AGCCAAGTA---A---CAAATT--CA------------------GCT-ACC---GTA--
-ATG
>JF320149/B/US/2006/502_1211_FL03
GCTGAAGCAATG---------AGCCAAGTA---A---CAAATT--CA------------------GCT-ACC---GTA--
-ATG
>JF320150/B/US/2007/502_1478_wg4
GCTGAGGCAATG---------AGTCAAGTG---A---CAAATG--CA------------------AAT-GCC---ATA--
-ATG
>JF320151/B/US/2006/502_1211_FL01
GCTGAAGCAATG---------AGCCAAGTA---A---CAAATT--CA------------------GCT-ACC---GTA--
-ATG
>JF320152/B/US/2006/502_2667_FL02
GCTGAAGCAATG---------AGCCAAGTA---A---CAAATC--AA------------------AAT-ACC---ATA--
-ATG
>JF320153/B/US/2006/502_2667_FL04
GCTGAAGCAATG---------AGCCAAGTA---A---CAAATC--AA------------------AAT-ACC---ATA--
-ATG
>JF320154/B/US/2006/502_2667_FL05
GCTGAAGCAATG---------AGCCAAGTA---A---CAAATC--AA------------------AAT-ACC---ATA--
-ATG
>JF320155/B/US/2007/502_1478_wg2
GCTGAGGCAATG---------AGTCAAGTG---A---CAAATG--CA------------------AAT-GCC---ATA--
-ATG
>JF320156/B/US/2007/502_1478_wg3
GCTGAGGCAATG---------AGTCAAGTG---A---CAAATG--CA------------------AAT-GCC---ATA--
-ATG
>JF320157/B/US/2007/502_1478_wg5
GCTGAGGCAATG---------AGTCAAGTG---A---CAAATG--CA------------------AAT-GCC---ATA--
-ATG
>JF320158/B/US/2007/502_1478_wg1
GCTGAGGCAATG---------AGTCAAGTG---A---CAAATG--CA------------------AAT-GCC---ATA--
-ATG
>JF320160/B/US/2006/502_0923_wg07
GCTGAAGCAATG---------AGCCAAGTA---A---CAAATC--CA------------------ACA-ACC---ATA--
-ATG
>JF320161/B/US/2006/502_0923_wg04
GCTGAAGCAATG---------AGCCAAGTA---A---CAAATC--CA------------------ACA-ACC---ATA--
-ATG
>JF320162/B/US/2006/502_0923_wg01
GCTGAAGCAATG---------AGCCAAGTA---A---CAAATC--CA------------------ACA-ACC---ATA--
-ATG
>JF320163/B/US/2006/502_0923_wg02
GCTGAAGCAATG---------AGCCAAGTA---A---CAAATC--CA------------------ACA-ACC---ATA--
-ATG
>JF320164/B/US/2006/502_0923_wg08
GCTGAAGCAATG---------AGCCAAGTA---A---CAAATC--CA------------------ACA-ACC---ATA--
-ATG
>JF320165/B/US/2006/502_0923_wg03
GCTGAAGCAATG---------AGCCACGTA---A---CAAATC--CA------------------ACA-ACC---ATA--
-ATG
>JF320166/B/US/2006/502_0923_wg06
GCTGAAGCAATG---------AGCCAAGTA---A---CAAATC--CA------------------ACA-ACC---ATA--
-ATG
>JF320167/B/US/2006/502_0923_wg05
GCTGAAGCAATG---------AGCCAAGTA---A---CAAATC--CA------------------ACA-ACC---ATA--
-ATG
>JF320169/B/US/2006/502_1055_FL01
GCGGAAGCAATG---------AGCCAAGTG---A---CAAATA--CA------------------ACT-AAC---ATA--
-ATG
>JF320171/B/US/2006/502_1055_FL02
GCGGAAGCAATG---------AGCCAAGTG---A---CAAATA--CA------------------ACT-AAC---ATA--
-ATG
>JF320179/B/US/2007/502_1897_wg2
GCTGAGGCAATG---------AGCCAAGTA---A---CAAATT--CA------------------ACT-ACC---GTA--
-ATG
>JF320181/B/US/2007/502_1897_wg4
GCTGAGGCAATG---------AGCCAAGTA---A---CAAATT--CA------------------ACT-ACC---GTA--
-ATG
>JF320182/B/US/2007/502_1897_wg6
GCTGAGGCAATG---------AGCCAAGTA---A---CAAATT--CA------------------ACT-ACC---GTA--
-ATG
>JF320183/B/PE/2006/502_0491_wg5
GCTGAGGCAATG---------AGTCAAGTA---A---CAACTT--CA------------------ACT-ACC---ATG--
-ATG
>JF320185/B/US/2005/502_2136_FL02
GCAGAAGCAATG---------AGCCAAGTA---A---CAAGTT--CA------------------GCT-ACC---ATA--
-ATG
>JF320186/B/PE/2006/502_0648_FL03
GCTGAAGCAATG---------AGCCAGTTA---A---CAAGTT--CA------------------GCT-ACC---ATA--
-ATG
>JF320187/B/PE/2006/502_0491_wg3
GCTGAGGCAATG---------AGTCAAGTA---A---CAACTT--CA------------------ACT-ACC---ATG--
-ATG
>JF320188/B/US/2005/502_2136_FL03
GCAGAAGCAATG---------AGCCAAGTA---A---CAAGTT--CA------------------GCT-ACC---ATA--
-ATG
>JF320189/B/PE/2007/502_2622_wg1
GCTGAAGCAATG---------AGCCAAGTA---A---CAAATT--CA------------------GCT-ACC---ATA--
-ATG
>JF320190/B/US/2005/502_2136_FL05
GCAGAAGCAATG---------AGCCAAGTA---A---CAAGTT--CA------------------GCT-ACC---ATA--
-ATG
>JF320191/B/PE/2007/502_0525_wg5
GCTGAAGCAATG---------AGCCAAGCA---A---CAAGTT--CAG--C------------A-GCT-GCC---ATA--
-ATG
>JF320192/B/US/2005/502_2136_FL04
GCAGAAGCAATG---------AGCCAAGTA---A---CAAGTT--CA------------------GCT-ACC---ATA--
-ATG
>JF320193/B/PE/2006/502_0648_FL05
GCTGAAGCAATG---------AGCCAGTTA---A---CAAGTT--CA------------------GCT-ACC---ATA--
-ATG
>JF320194/B/US/2005/502_2136_FL01
GCAGAAGCAATG---------AGCCAAGTA---A---CAAGTT--CA------------------GCT-ACC---ATA--
-ATG
>JF320195/B/PE/2007/502_0525_wg2
GCTGAAGCAATG---------AGCCAAGCA---A---CAAGTT--CAG--C------------A-GCT-GCC---ATA--
-ATG
>JF320196/B/PE/2006/502_0841_FL03
GCTGAGGCAATG---------AGCCAAGTG---A---CAAGTT--CA------------------GCT-ACC---ATA--
-ATG
>JF320197/B/US/2007/502_2289_05
GCTGAAGCCATG---------AGCCAAGTA---A---CAAATT--CAA--C------------A-GCT-ACC---GCA--
-ATG
>JF320198/B/PE/2007/502_1047_wg4
GCTGAAGCAATG---------AGCCAAGTG---A---CAAATA--CA------------------GCT-ACC---GTA--
-ATG
>JF320199/B/PE/2007/502_0525_wg4
GCTGAAGCAATG---------AGCCAAGCA---A---CAAGTT--CAG--C------------A-GCT-GCC---ATA--
-ATG
>JF320200/B/US/2007/502_2289_06
GCTGAAGCCATG---------AGCCAAGTA---A---CAAATT--CAA--C------------A-GCT-ACC---GCA--
-ATG
>JF320201/B/PE/2006/502_0648_FL04
GCTGAAGCAATG---------AGCCAGTTA---A---CAAGTT--CA------------------GCT-ACC---ATA--
-ATG
>JF320202/B/US/2007/502_2289_02
GCTGAAGCCATG---------AGCCAAGTA---A---CAAATT--CAA--C------------A-GCT-ACC---GCA--
-ATG
>JF320203/B/PE/2006/502_0524_FL03
GCTGAAGCAATG---------TGCCAAGCT---A---CAAATT--CAG--C------------A-GCT-ACC---ATA--
-ATG
>JF320204/B/PE/2007/502_0525_wg1
GCTGAAGCAATG---------AGCCAAGCA---A---CAAGTT--CAG--C------------A-GCT-GCC---ATA--
-ATG
>JF320205/B/US/2007/502_2289_03
GCTGAAGCCATG---------AGCCAAGTA---A---CAAATT--CAA--C------------A-GCT-ACC---GCA--
-ATG
>JF320206/B/PE/2007/502_2622_wg3
GCTGAAGCAATG---------AGCCAAGTA---A---CAAATT--CA------------------GCT-ACC---ATA--
-ATG
>JF320207/B/US/2007/502_2289_04
GCTGAAGCCATG---------AGCCAAGTA---A---CAAATT--CAA--C------------A-GCT-ACC---GCA--
-ATG
>JF320208/B/PE/2006/502_0841_FL04
GCTGAGGCAATG---------AGCCAAGTG---A---CAAGTT--CA------------------GCT-ACC---ATA--
-ATG
>JF320209/B/PE/2006/502_0491_wg1
GCTGAGGCAATG---------AGTCAAGTA---A---CAACTT--CA------------------ACT-ACC---ATG--
-ATG
>JF320211/B/PE/2007/502_2622_wg5
GCTGAAGCAATG---------AGCCAAGTA---A---CAAATT--CA------------------GCT-ACC---ATA--
-ATG
>JF320212/B/PE/2006/502_0491_wg4
GCTGAGGCAATG---------AGTCAAGTA---A---CAACTT--CA------------------ACT-ACC---ATG--
-ATG
>JF320213/B/PE/2007/502_0525_wg3
GCTGAAGCAATG---------AGCCAAGCA---A---CAAGTT--CAG--C------------A-GCT-GCC---ATA--
-ATG
>JF320214/B/PE/2006/502_0524_FL08
GCTGAAGCAATG---------TGCCAAGCT---A---CAAATT--CAG--C------------A-GCT-ACC---ATA--
-ATG
>JF320215/B/PE/2006/502_0648_FL02
GCTGAAGCAATG---------AGCCAGTTA---A---CAAGTT--CA------------------GCT-ACC---ATA--
-ATG
>JF320216/B/PE/2007/502_1047_wg3
GCTGAAGCAATG---------AGCCAAGTG---A---CAAATA--CA------------------GCT-ACC---GTA--
-ATG
>JF320217/B/PE/2007/502_2622_wg2
GCTGAAGCAATG---------AGCCAAGTA---A---CAAATT--CA------------------GCT-ACC---ATA--
-ATG
>JF320218/B/PE/2006/502_0841_FL05
GCTGAGGCAATG---------AGCCAAGTG---A---CAAGTT--CA------------------GCT-ACC---ATA--
-ATG
>JF320219/B/PE/2006/502_0524_FL07
GCTGAAGCAATG---------TGCCAAGCT---A---CAAATT--CAG--C------------A-GCT-ACC---ATA--
-ATG
>JF320220/B/PE/2007/502_2622_wg4
GCTGAAGCAATG---------AGCCAAGTA---A---CAAATT--CA------------------GCT-ACC---ATA--
-ATG
>JF320221/B/PE/2006/502_0524_FL02
GCTGAAGCAATG---------TGCCAAGCT---A---CAAATT--CAG--C------------A-GCT-ACC---ATA--
-ATG
>JF320222/B/PE/2006/502_0524_FL09
GCTGAAGCAATG---------TGCCAAGCT---A---CAAATT--CAG--C------------A-GCT-ACC---ATA--
-ATG
>JF320223/B/PE/2006/502_0841_FL07
GCTGAGGCAATG---------AGCCAAGTG---A---CAAGTT--CA------------------GCT-ACC---ATA--
-ATG
>JF320224/B/PE/2006/502_0524_FL01
GCTGAAGCAATG---------TGCCAAGCT---A---CAAATT--CAG--C------------A-GCT-ACC---ATA--
-ATG
>JF320225/B/PE/2007/502_1047_wg2
GCTGAAGCAATG---------AGCCAAGTG---A---CAAATA--CA------------------GCT-ACC---GTA--
-ATG
>JF320226/B/PE/2007/502_1047_wg5
GCTGAAGCAATG---------AGCCAAGTG---A---CAAATA--CA------------------ACT-ACC---GTA--
-ATG
>JF320227/B/PE/2007/502_1047_wg1
GCTGAAGCAATG---------AGCCAAGTG---A---CAAATA--CA------------------GCT-ACC---GTA--
-ATG
>JF320241/B/PE/2006/502_2794_FL01
GCTGAAGCAATG---------AGCCAAGTA---A---CAGGTT--CA----------------------ACC---ATA--
-ATG
>JF320242/B/PE/2006/502_2794_FL03
GCTGAAGCAATG---------AGCCAAGTA---A---CAGGTT--CA----------------------ACC---ATA--
-ATG
>JF320243/B/PE/2006/502_2794_FL02
GCTGAAGCAATG---------AGCCAAGTA---A---CAGGTT--CA----------------------ACC---ATA--
-ATG
>JF320244/B/PE/2006/502_2794_FL05
GCTGAAGCAATG---------AGCCAAGTA---A---CAGGTT--CA----------------------ACC---ATA--
-ATG
>JF320245/B/PE/2006/502_2794_FL04
GCTGAAGCAATG---------AGCCAAGTA---A---CAGGTT--CA----------------------ACC---ATA--
-ATG
>JF320247/B/US/2006/502_0227_FL06
GCAGAAGCAATG---------AGCCAAGTA---A---CAAATT--CA------------------GCT-ACA---ATA--
-ATG
>JF320250/B/US/2006/502_0227_FL10
GCAGAAGCAATG---------AGCCAAGTA---A---CAAATT--CA------------------GCT-ACA---ATA--
-ATG
>JF320251/B/US/2006/502_0227_FL08
GCAGAAGCAATG---------AGCCAAGTA---A---CAAATT--CA------------------GCT-ACA---ATA--
-ATG
>JF320253/B/US/2006/502_0227_FL02
GCAGAAGCAATG---------AGCCAAGTA---A---CAAATT--CA------------------GCT-ACA---ATA--
-ATG
>JF320255/B/US/2006/502_0227_FL09
GCAGAAGCAATG---------AGCCAAGTA---A---CAAATT--CA------------------GCT-ACA---ATA--
-ATG
>JF320256/B/US/2006/502_0227_FL03
GCAGAAGCAATG---------AGCCAAGTA---A---CAAATT--CA------------------GCT-ACA---ATA--
-ATG
>JF320257/B/US/2006/502_0227_FL07
GCAGAAGCAATG---------AGCCAAGTA---A---CAAATT--CA------------------GCT-ACA---ATA--
-ATG
>JF320263/B/US/2006/502_0839_wg01
GCAGAAGCAATG---------AGCCAAGTA---A---CAAATC--CA------------------GCT-AAC---ATA--
-ATG
>JF320267/B/US/2006/502_0839_wg04
GCAGAAGCAATG---------AGCCAAGTA---A---CAAATC--CA------------------GCT-AAC---ATA--
-ATG
>JF320268/B/US/2006/502_0839_wg03
GCAGAAGCAATG---------AGCCAAGTA---A---CAAATC--CA------------------GCT-AAC---ATA--
-ATG
>JF320269/B/US/2006/502_0839_wg02
GCAGAAGCAATG---------AGCCAAGTA---A---CAAATC--CA------------------GCT-AAC---ATA--
-ATG
>JF320271/B/US/2006/502_0839_wg05
GCAGAAGCAATG---------AGCCAAGTA---A---CAAATC--CA------------------GCT-AAC---ATA--
-ATG
>JF320356/B/US/2006/502_1512_FL01
GCGGAAGCAATG---------AGCCAAACA---A---CAAGTA--CA----------------------AAC---ATA--
-ATG
>JF320361/B/US/2005/502_1926_FL01
GCTGAAGCAATG---------AGCCAAGTA---A---CAAATT--CA------------------GCT-ACC---ATA--
-ATG
>JF320363/B/US/2006/502_0176_FL06
GCTGAAGCAATG---------AGCCAAGTA---A---CAGGTT--CA------------------GCT-ACC---ATA--
-ATG
>JF320364/B/US/2006/502_0176_FL09
GCTGAAGCAATG---------AGCCAAGTA---A---CAGGTT--CA------------------GCT-ACC---ATA--
-ATG
>JF320365/B/US/2006/502_0176_FL02
GCTGAAGCAATG---------AGCCAAGTA---A---CAGGTT--CA------------------GCT-ACC---ATA--
-ATG
>JF320366/B/US/2006/502_0176_FL10
GCTGAAGCAATG---------AGCCAAGTA---A---CAGGTT--CA------------------GCT-ACC---ATA--
-ATG
>JF320374/B/US/2006/502_0176_FL04
GCTGAAGCAATG---------AGCCAAGTA---A---CAGGTT--CA------------------GCT-ACC---ATA--
-ATG
>JF320411/B/CA/2006/502_1027_wg02
GCTGAAGCAATG---------GGCCAAGTA---A---CAAATT--CA------------------GCT-ACC---ATA--
-ATG
>JF320412/B/CA/2006/502_1027_wg10
GCTGAAGCAATG---------GGCCAAGTA---A---CAAATT--CA------------------GCT-ACC---ATA--
-ATG
>JF320413/B/CA/2006/502_1027_wg01
GCTGAAGCAATG---------GGCCAAGTA---A---CAAATT--CA------------------GCT-ACC---ATA--
-ATG
>JF320414/B/CA/2006/502_1027_wg09
GCTGAAGCAATG---------GGCCAAGTA---A---CAAATT--CA------------------GCT-ACC---ATA--
-ATG
>JF320415/B/CA/2006/502_1027_wg07
GCTGAAGCAATG---------GGCCAAGTA---A---CAAATT--CA------------------GCT-ACC---ATA--
-ATG
>JF320416/B/CA/2006/502_1027_wg04
GCTGAAGCAATG---------GGCCAAGTA---A---CAAATT--CA------------------GCT-ACC---ATA--
-ATG
>JF320417/B/CA/2006/502_1027_wg11
GCTGAAGCAATG---------GGCCAAGTA---A---CAAATT--CA------------------GCT-ACC---ATA--
-ATG
>JF320418/B/CA/2006/502_1027_wg05
GCTGAAGCAATG---------GGCCAAGTA---A---CAAATT--CA------------------GCT-ACC---ATA--
-ATG
>JF320419/B/CA/2006/502_1027_wg03
GCTGAAGCAATG---------GGCCAAGTA---A---CAAATT--CA------------------GCT-ACC---ATA--
-ATG
>JF320420/B/CA/2006/502_1027_wg06
GCTGAAGCAATG---------GGCCAAGTA---A---CAAATT--CA------------------GCT-ACC---ATA--
-ATG
>JF320423/B/CA/2007/502_1191_05
GCTGAAGCAATG---------AGCCAAGTA---A---CAAGTC--CA------------------GGT-AAC---ATA--
-ATG
>JF320424/B/CA/2007/502_1191_03
GCTGAAGCAATG---------AGCCAAGTA---A---CAAGTC--CA------------------GGT-AAC---ATA--
-ATG
>JF320425/B/CA/2007/502_1191_07
GCTGAAGCAATG---------AGCCAAGTA---A---CAAGTC--CA------------------GGT-AAC---ATA--
-ATG
>JF320426/B/CA/2007/502_1191_06
GCTGAAGCAATG---------AGCCAAGTA---A---CAAGTC--CA------------------GGT-AAC---ATA--
-ATG
>JF320427/B/CA/2006/502_1799_FL02
GCAGAAGCAATG---------AGCCAAATA---A---CAAATT--CAA--ATTC---------A-AAT-ACC---ATA--
-ATG
>JF320428/B/CA/2006/502_1799_FL03
GCAGAAGCAATG---------AGCCAAATA---A---CAAATT--CAA--ATTC---------A-AAT-ACC---ATA--
-ATG
>JF320429/B/CA/2006/502_1799_FL01
GCAGAAGCAATG---------AGCCAAATA---A---CAAATT--CAA--ATTC---------A-AAT-ACC---ATA--
-ATG
>JF320430/B/CA/2006/502_1799_FL05
GCAGAAGCAATG---------AGCCAAATA---A---CAAATT--CAA--ATTC---------A-AAT-ACC---ATA--
-ATG
>JF320431/B/CA/2006/502_1799_FL04
GCAGAAGCAATG---------AGCCAAATA---A---CAAATT--CAA--ATTC---------A-AAT-ACC---ATA--
-ATG
>JF320460/B/US/2007/502_1709_07
GCTGAAGCAATG---------AGCCAAATG---A---CAGGTT--CA------------------GCC-ACC---GTA--
-ATG
>JF320461/B/US/2007/502_1709_10
GCTGAAGCAATG---------AGCCAAATG---A---CAGGTT--CA------------------GCC-ACC---GTA--
-ATG
>JF320462/B/US/2007/502_1709_06
GCTGAAGCAATG---------AGCCAAATG---A---CAGGTT--CA------------------GCC-ACC---GTA--
-ATG
>JF320463/B/US/2007/502_1709_14
GCTGAAGCAATG---------AGCCAAATG---A---CAGGTT--CA------------------GCC-ACC---GTA--
-ATG
>JF320464/B/US/2007/502_1709_09
GCTGAAGCAATG---------AGCCAAATG---A---CAGGTT--CA------------------GCC-ACC---GTA--
-ATG
>JF320465/B/US/2007/502_1709_11
GCTGAAGCAATG---------AGCCAAATG---A---CAGGTT--CA------------------GCC-ACC---GTA--
-ATG
>JF320466/B/US/2007/502_1709_02
GCTGAAGCAATG---------AGCCAAATG---A---CAGGTT--CA------------------GCC-ACC---GTA--
-ATG
>JF320467/B/US/2007/502_1709_04
GCTGAAGCAATG---------AGCCAAATG---A---CAGGTT--CA------------------GCC-ACC---GTA--
-ATG
>JF320468/B/US/2007/502_1709_03
GCTGAAGCAATG---------AGCCAAATG---A---CAGGTT--CA------------------GCC-ACC---GTA--
-ATG
>JF320469/B/US/2007/502_1709_08
GCTGAAGCAATG---------AGCCAAATG---A---CAGGTT--CA------------------GCC-ACC---GTA--
-ATG
>JF320470/B/US/2007/502_1709_12
GCTGAAGCAATG---------AGCCAAATG---A---CAGGTT--CA------------------GCC-ACC---GTA--
-ATG
>JF320477/B/US/2005/502_1926_FL04
GCTGAAGCAATG---------AGCCAAGTA---A---CAAATT--CA------------------GCT-ACC---ATA--
-ATG
>JF320478/B/US/2005/502_1926_FL03
GCTGAAGCAATG---------AGCCAAGTA---A---CAAATT--CA------------------GCT-ACC---ATA--
-ATG
>JF320482/B/US/2005/502_2008_FL12
GCTGAAGCAATG---------AGCCAAGTA---A---CAAATT--CA------------------ACC-GCC---ATA--
-ATG
>JF320483/B/US/2005/502_1926_FL02
GCTGAAGCAATG---------AGCCAAGTA---A---CAAATT--CA------------------GCT-ACC---ATA--
-ATG
>JF320484/B/US/2005/502_2008_FL04
GCTGAAGCAATG---------AGCCAAGTA---A---CAAATT--CA------------------ACC-GCC---ATA--
-ATG
>JF320485/B/US/2005/502_2008_FL08
GCTGAAGCAATG---------AGCCAAGTA---A---CAAATT--CA------------------AAT-GCC---ATA--
-ATG
>JF320486/B/US/2005/502_2008_FL03
GCTGAAGCAATG---------AGCCAAGTA---A---CAAATT--CA------------------ACC-GCC---ATA--
-ATG
>JF320487/B/US/2005/502_2008_FL01
GCTGAAGCAATG---------AGCCAAGTA---A---CAAATT--CA------------------ACC-GCC---ATA--
-ATG
>JF320488/B/US/2005/502_2008_FL10
GCTGAAGCAATG---------AGCCAAGTA---A---CAAATT--CA------------------ACC-GCC---ATA--
-ATG
>JF320489/B/US/2005/502_2008_FL11
GCTGAAGCAATG---------AGCCAAGTA---A---CAAATT--CA------------------AAT-GCC---ATA--
-ATG
>JF320490/B/US/2005/502_2008_FL02
GCTGAAGCAATG---------AGCCAAGTA---A---CAAATT--CA------------------ACC-GCC---ATA--
-ATG
>JF320491/B/US/2005/502_2008_FL09
GCTGAAGCAATG---------AGCCAAGTA---A---CAAATT--CA------------------ACC-GCC---ATA--
-ATG
>JF320492/B/US/2005/502_2008_FL07
GCTGAAGCAATG---------AGCCAAGTA---A---CAAATT--CA------------------ACC-GCC---ATA--
-ATG
>JF320515/B/US/2006/502_0176_FL07
GCTGAAGCAATG---------AGCCAAGTA---A---CAGGTT--CA------------------GCT-ACC---ATA--
-ATG
>JF320516/B/US/2006/502_0176_FL01
GCTGAAGCAATG---------AGCCAAGTA---A---CAGGTT--CA------------------GCT-ACC---ATA--
-ATG
>JF320518/B/US/2006/502_0176_FL03
GCTGAAGCAATG---------AGCCAAGTA---A---CAGGTT--CA------------------GCT-ACC---ATA--
-ATG
>JF320519/B/US/2006/502_0176_FL05
GCTGAAGCAATG---------AGCCAAGTA---A---CAGGTT--CA------------------GCT-ACC---ATA--
-ATG
>JF320526/B/US/2006/502_0717_FL02
GCTGAAGCAATG---------AGCCAAGCA---A---CAAGTT--CA------------------GCT-ACC---ATA--
-ATG
>JF320529/B/US/2006/502_0717_FL01
GCTGAAGCAATG---------AGCCAAGCA---A---CAAGTT--CA------------------GCT-ACC---ATA--
-ATG
>JF320530/B/US/2007/502_0823_05
GCTGAAGCCATG---------AGCCAAGTA---A---CAAATT--CA------------------AAT-AGC---ATA--
-ATG
>JF320531/B/US/2007/502_0823_04
GCTGAAGCCATG---------AGCCAAGTA---A---CAAATT--CA------------------AAT-AGC---ATA--
-ATG
>JF320532/B/US/2007/502_0823_02
GCTGAAGCCATG---------AGCCAAGTA---A---CAAATT--CA------------------AAT-AGC---ATA--
-ATG
>JF320533/B/US/2007/502_0823_01
GCTGAAGCCATG---------AGCCAAGTA---A---CAAATT--CA------------------AAT-AGC---ATA--
-ATG
>JF320534/B/US/2007/502_0823_06
GCTGAAGCCATG---------AGCCAAGTA---A---CAAATT--CA------------------AAT-AGC---ATA--
-ATG
>JF320535/B/US/2007/502_0823_03
GCTGAAGCCATG---------AGCCAAGTA---A---CAAATT--CA------------------AAT-AGC---ATA--
-ATG
>JF320536/B/US/2007/502_0823_07
GCTGAAGCCATG---------AGCCAAGTA---A---CAAATT--CA------------------AAT-AGC---ATA--
-ATG
>JF320559/B/US/2007/502_0364_wg5
GCAGAAGCAATG---------AGCCAAGTA---A---CAAATT--CAA--CTTC---------A-GCT-CAC---ATA--
-ATG
>JF320561/B/US/2007/502_0364_wg4
GCAGAAGCAATG---------AGCCAAGTA---A---CAAATT--CAA--CTTC---------A-GCT-CAC---ATA--
-ATG
>JF320562/B/US/2007/502_0364_wg1
GCAGAAGCAATG---------AGCCAAGTA---A---CAAATT--CAA--CTTC---------A-GCT-CAC---ATA--
-ATG
>JF320563/B/US/2007/502_0364_wg2
GCAGAAGCAATG---------AGCCAAGTA---A---CAAATT--CAA--CTTC---------A-GCT-CAC---ATA--
-ATG
>JF320564/B/US/2006/502_1046_FL04
GCTGAAGCAATG---------AGCCAAGTG---A---CAAATT--CA------------------CCT-ACT---GTA--
-ATG
>JF320565/B/US/2006/502_1046_FL05
GCTGAAGCAATG---------AGCCAAGTG---A---CAAATT--CA------------------CCT-ACT---GTA--
-ATG
>JF320566/B/US/2006/502_1046_FL01
GCTGAAGCAATG---------AGCCAAGTG---A---CAAATT--CA------------------CCT-ACT---GTA--
-ATG
>JF320567/B/US/2006/502_1046_FL03
GCTGAAGCAATG---------AGCCAAGTG---A---CAAATT--CA------------------CCT-ACT---GTA--
-ATG
>JF320568/B/US/2006/502_1046_FL02
GCTGAAGCAATG---------AGCCAAGTG---A---CAAATT--CA------------------CCT-ACT---GTA--
-ATG
>JF320577/B/US/2007/502_2305_01
GCAGAAGCAATG---------AGCCAAGCA---A---CAAATA--CA------------------GTG-GCC---ATA--
-ATG
>JF320613/B/US/2006/502_0062_FL04
GCTGAAGCAATG---------TCCCAAGTA---A---CAAATT--CA------------------GCT-ACC---GTA--
-ATG
>JF320615/B/US/2006/502_0053_wg06
GCAGAAGCAATG---------AGCCAAGTA---A---CAAATT--CA------------------GCT-AGC---ATA--
-ATG
>JF320616/B/US/2006/502_0062_FL02
GCTGAAGCAATG---------TCCCAAGTA---A---CAAATT--CA------------------GCT-ACC---GTA--
-ATG
>JF320617/B/US/2006/502_0053_wg01
GCAGAAGCAATG---------AGCCAAGTA---A---CAAATT--CA------------------GCT-AGC---ATA--
-ATG
>JF320619/B/US/2006/502_0062_FL06
GCTGAAGCAATG---------TCCCAAGTA---A---CAAATT--CA------------------GCT-ACC---GTA--
-ATG
>JF320620/B/US/2006/502_0053_wg10
GCAGAAGCAATG---------AGCCAAGTA---A---CAAATT--CA------------------GCT-AGC---ATA--
-ATG
>JF320621/B/US/2006/502_0053_wg09
GCAGAAGCAATG---------AGCCAAGTA---A---CAAATT--CA------------------GCT-AGC---ATA--
-ATG
>JF320622/B/US/2006/502_0062_FL05
GCTGAAGCAATG---------TCCCAAGTA---A---CAAATT--CA------------------GCT-ACC---GTA--
-ATG
>JF320624/B/US/2006/502_0053_wg04
GCAGAAGCAATG---------AGCCAAGTA---A---CAAATT--CA------------------GCT-AGC---ATA--
-ATG
>JF320626/B/US/2006/502_0053_wg05
GCAGAAGCAATG---------AGCCAAGTA---A---CAAATT--CA------------------GCT-AGC---ATA--
-ATG
>JF320627/B/US/2006/502_0053_wg07
GCAGAAGCAATG---------AGCCAAGTA---A---CAAATT--CA------------------GCT-AGC---ATA--
-ATG
>JF320628/B/US/2006/502_0062_FL03
GCTGAAGCAATG---------TCCCAAGTA---A---CAAATT--CA------------------GCT-ACC---GTA--
-ATG
>JF320629/B/US/2006/502_0062_FL01
GCTGAAGCAATG---------TCCCAAGTA---A---CAAATT--CA------------------GCT-ACC---GTA--
-ATG
>JF683736/B/CY/2007/CY181
GCGGAAGCAATG---------AGCCAAGCA---A---CAGGCT--CA------------------TCT-GCC---ATA--
-ATG
>JF683738/B/CY/2007/CY184
GCTGAAGCAATG---------AGCCAAATG---A---CAGGTT--CA------------------AAT-ACC---ATA--
-ATG
>JF683741/B/CY/2007/CY188
GCAGAAGCAATG---------AGCCAAGCA---A---CACATT--CA------------------GTT-AAC---ATA--
-ATG
>JF683742/B/CY/2007/CY189
GCTGAAGCAATG---------AGCCAAGTA---A---CAAGTT--CAG--CTTC---------A-GCA-GCC---ATA--
-ATG
>JF683743/B/CY/2007/CY190
GCAGAAGCAATG---------AGCCAGGTA---A---CAAATT--CA------------------TCC-GCC---ATA--
-ATG
>JF683746/B/CY/2007/CY194
GCAGAAGCAATG---------AGCCAGGTA---A---CAAATT--CA------------------TCC-GCC---ATA--
-ATG
>JF683747/B/CY/2007/CY195
GCTGAAGCAATG---------AGCCAAGTA---A---CAAATT--CA------------------GCT-ACT---ATA--
-ATG
>JF683749/B/CY/2007/CY197
GCGGAAGCAATG---------AGCCAAGTG---A---CAGGTT--CA------------------GCT-GCT---GTA--
-ATG
>JF683750/B/CY/2007/CY198
GCAGAAGCAATG---------AGCCAGGCA---G---CAAACT--CA------------------GTT-AGC---ATA--
-ATG
>JF683751/B/CY/2007/CY199
GCTGAAGCAATG---------TGCCAAGCA---A---CAAATA--CAA--C------------T-GCT-GCC---ATA--
-ATG
>JF683753/B/CY/2007/CY201
GCTGAAGCAATG---------AGCCAAGTA---T---CAGCCG--CA------------------GCT-AAC---GTA--
-ATG
>JF683754/B/CY/2007/CY202
GCTGAAGCAATG---------AGCCAAGCC---A---CAAATG--CAG--C------------A-TCC-ATG---ATG--
-ATG
>JF683756/B/CY/2007/CY204
GCAGAAGCAATG---------AGCCAAATA---A---CAAATT--CA------------------GCA-ACC---GTA--
-ATG
>JF683764/B/CY/2007/CY214
GCTGAAGCAATG---------AGCCAAGCA--------CAGT---CA------------------GCT-ACC---ATA--
-ATG
>JF683765/B/CY/2007/CY216
GCAGAAGCAATG---------AGCCAAGTA---A---CAAATT--CA------------------GCT-ACT---ATA--
-ATG
>JF683769/B/CY/2008/CY220
GCGGAAGCAATG---------AGCCAAGTG---T---CAACTC--CA------------------GAT-ACC---ATA--
-ATG
>JF683773/B/CY/2008/CY224
GCTGAAGCCATG---------AGCCAAGTA---A---CAAATT--CA------------------GCC-ACC---GTA--
-ATG
>JF683775/B/CY/2008/CY226
GCTGAAGCAATG---------AGCCAAGCA---G---CAAGTG--CA------------------GCT-ACC---GTA--
-ATG
>JF683778/B/CY/2008/CY229
GCAGAAGCAATG---------AGCCAAGTA---A---CAAATG--CA------------------AAT-GCC---ATA--
-ATG
>JF683781/B/CY/2008/CY232
GCTGAAGCAATG---------AGCCAAGTA---A---CAAATC--CA------------------GCT-GCT---GTA--
-ATG
>JF683784/B/CY/2008/CY237
GCTGAAGCAATG---------AGCCAGGTC---A---CAAATG--GA------------------GCT-AAC---ATA--
-ATG
>JF683785/B/CY/2008/CY238
GCTGAAGCAATG---------AGCCATGTA---A---CAAATT--CA------------------AAT-GCC---ATA--
-ATG
>JF683787/B/CY/2009/CY241
GCTGAAGCAATG---------AGCCAAGTA---A---CAAATT--CA------------------ACT-GCC---ATA--
-ATG
>JF683788/B/CY/2009/CY242
GCTGAAGCAATG---------AGCCAGGTA---A---CAAATT--CA------------------GCT-AGT---ATA--
-ATG
>JF683790/B/CY/2009/CY244
GCTGAAGCAATG---------AGCCAAGCA---A---CAAGCT--CAG--C------------A-GCA-GCC---ATA--
-ATG
>JF683791/B/CY/2009/CY246
GCAGAAGCAATG---------AGCCAAGTA---A---CAAATT--CA------------------CCT-ACT---ATA--
-ATG
>JF683793/B/CY/2009/CY250
GCGGAAGCAATG---------AGCCAGGCA---A---CAAGTG--CA------------------TCT-ACC---ATG--
-ATG
>JF683794/B/CY/2009/CY251
GCTGAAGCAATG---------AGCCAAGTA---A---CAAATT--CA------------------GCT-ACT---GTA--
-ATG
>JF683796/B/CY/2009/CY253
GCTGAAGCAATG---------AGTCAAATA---A---TAAATA--CA------------------GCT-ACC---ACA--
-ATG
>JF683797/B/CY/2009/CY254
GCTGAAGCAATG---------AGCCAAATA---T---CAAATT--CA------------------GCT-ACC---ATA--
-ATG
>JF683801/B/CY/2009/CY258
GCTGAAGCAATG---------AGCCAAGCA---T---CAAATC--CA------------------CCT-AAC---ATA--
-ATG
>JF683804/B/CY/2009/CY262
GCTGAAGCAATG---------AGCCAATTA---A---CAACTC--CA------------------GCT-AAC---ATA--
-ATG
>JF683805/B/CY/2009/CY263
GCTGAAGCAATG---------AGCCAAGCA---A---CGGGTT--CA------------------GTT-ACC---ATA--
-ATG
>JF683807/B/CY/2009/CY266
GCTGAAGCAATG---------AGCCAAGTA---A---CAAATT--CA------------------GCC-ACC---ATA--
-ATG
>JF683808/B/CY/2009/CY267
GCAGAAGCAATG---------AGCCAAGTA---A---CAGGTT--CA------------------GCT-ACT---ATA--
-ATG
>JF683809/B/CY/2009/CY268
GCAGAAGCAATG---------AGCCAGGTA---A---CAAATT--CA------------------TCC-GCC---ATA--
-ATG
>JF689852/B/US/2005/05US_SAJ_NVS12
GCGGAAGCAATG---------AGCCAAGTA---A---CAAATT--CA------------------ACT-ACC---ATA--
-ATG
>JF689854/B/US/2005/05US_SAJ_NVS16
GCAGAAGCAATG---------AGCCAAGTA---A---CAAATT--CA------------------GCT-AAC---ATA--
-ATG
>JF689856/B/US/2005/05US_SAJ_NVS3
GCGGAAGCAATG---------AGCCMAGTA---A---CAAATT--CA------------------AGT-GCC---ATG--
-ATG
>JF689857/B/US/2005/05US_SAJ_NVS5
GCGGAAGCAATG---------AGCCAAACA---A---CAAATT--CA------------------GCT-ACC---ATA--
-ATG
>JF689859/B/US/2005/05US_SAJ_NVS8
GCTGAAGCAATG---------AGCCAAGTA---A---CAAACT--CA------------------GCT-ACC---ATA--
-ATG
>JF689860/B/US/2005/05US_SAJ_NVS9
GCCGAAGCAATG---------AGCCAGGTA---A---CAAATT--CA------------------TCT-ACC---ATA--
-ATG
>JF689862/B/US/2006/06US_SAJ_C164_SC
GCTGAAGCAATG---------AGCCAAGTA---A---CAAACT--CA------------------ACT-AAC---ATA--
-ATG
>JF689863/B/US/2006/06US_SAJ_C165_TJ
GCTGAAGCAATG---------AGCCAAGTA---A---CAAATT--CA------------------AAC-ACC---ATA--
-ATG
>JF689864/B/US/2006/06US_SAJ_C166_SG
GCAGAAGCAATG---------AGCCAATTA---T---CAAATC--CA------------------AAC-GCC---RTA--
-ATG
>JF689865/B/US/2006/06US_SAJ_C167_LH
GCAGAAGCAATG---------AGCCAAGTA---C---AAAATT--CA------------------ACT-GCC---ATA--
-ATG
>JF689866/B/US/2006/06US_SAJ_C168_LS
GCAGAGGCAATG---------AGCCAAGTA---A---CAAATC--CA------------------GCT-ACC---ATA--
-ATG
>JF689867/B/US/2006/06US_SAJ_C169_JS
GCAGAAGCAATG---------AGCCAGGTA---A---CAAATT--CA------------------ACT-ACC---ATA--
-ATG
>JF689870/B/US/2006/06US_SAJ_NVS22
GCGGAAGCAATG---------AGCCAAGTA---A---CAAATT--CA------------------GCT-ACC---ATA--
-ATG
>JF689871/B/US/2006/06US_SAJ_NVS23
GCTGAAGCAATG---------AGCCAAGTA---A---CAAATT--CA------------------ACC-ACC---ATA--
-ATG
>JF689872/B/US/2006/06US_SAJ_NVS27
GCGGAAGCAATG---------AGCCAAGTA---A---CAAATC--CT----------------------GCC---ATA--
-ATG
>JF689873/B/US/2006/06US_SAJ_NVS31
GCGGAAGCAATG---------AGCCAAGTA---A---CAAATT--CA------------------GCT-ACC---ATA--
-ATG
>JF689874/B/US/2006/06US_SAJ_NVS32
GCAGAAGCAATG---------AGCCAAGTA---A---CAAATT--CA------------------GCT-ACC---ATA--
-ATG
>JF689875/B/US/2006/06US_SAJ_NVS35
GCGGAAGCAATG---------AGCCAAGTA---------AATT--CA------------------ACT-ACC---ATA--
-ATG
>JF689876/B/US/2006/06US_SAJ_NVS39
GCGGAAGCAATG---------AGCCAAGTA---A---CAAACT--CA------------------GCT-ACC---ATA--
-ATG
>JF689877/B/US/2007/07US_SAJ_C154
GCTGAAGCAATG---------AGCCAAGTA---A---CAAACC--CA------------------GCT-GCC---ATA--
-ATG
>JF689879/B/US/2007/07US_SAJ_C156
GCTGAAGCAATG---------AGCCAAGCA---A---CAAATT--CA------------------ACT-GCC---ATA--
-ATG
>JF689883/B/US/2007/07US_SAJ_C161_H1
GCTGAGGCAATG---------AGCCAAGTA---A---CAAATT--CA------------------GCT-ACC---ATA--
-ATG
>JF689884/B/US/2007/07US_SAJ_C162_H2
GCGGAAGCAATG---------AGCCAAGTA---------AATT--CA------------------AST-GCC---ATA--
-ATG
>JF689885/B/US/2007/07US_SAJ_C163_H3
GCTGAAGCAATG---------AGCCAAATG---A---CAGGCT--CA------------------GCT-AAC---ATA--
-ATG
>JF689886/B/US/2007/07US_SAJ_C166_MS
GCCGAAGCAATG---------AGCCAAGTA---A---CAAGTT--CA------------------CCT-GCT---ATA--
-ATG
>JF689887/B/US/2007/07US_SAJ_C200
GCTGAAGCAATG---------AGCCAARTR---A---CAAATT--CA------------------ACT-GCC---ATA--
-ATG
>JF689889/B/US/2007/07US_SAJ_NVS42
GCAGAAGCAATG---------AGCCAAGTA---A---CAAATT--CA------------------ACT-GCC---ATA--
-ATG
>JF689890/B/US/2007/07US_SAJ_NVS48
GCAGAAGCAATG---------AGCCAAGTA---A---CAAATC--CA------------------GCT-ACC---ATA--
-ATG
>JF689892/B/US/2007/07US_SAJ_NVS54
GCAGAAGCAATG---------AGCCAAGTA---A---CAAATG--CA------------------AGT-AAT---ATA--
-ATG
>JF689894/B/US/2008/08US_SAJ_C202
GCGGAAGCAATG---------AGCCAAGTA---------AATT--CA------------------ACT-AAC---ATA--
-ATG
>JF689895/B/US/2008/08US_SAJ_C203
GCGGAAGCAATG---------AGTCAAGTA---A---CAAATC--CA------------------GCT-ACC---ATA--
-ATG
>JF689896/B/US/2008/08US_SAJ_C204
GCAGAAGCAATG---------AGCCAAGTA---A---CAAATT--CA------------------ACT-GCT---GTA--
-ATG
>JF689897/B/US/2008/08US_SAJ_C205
GCTGAAGCAATG---------AGCCAAGTA---A---CAAATT--CT----------------------ACC---ATA--
-ATG
>JF932470/B/CN/2007/AH070017
GCTGAAGCAATG---------AGCCAAGTA---A---CAAATT--CAG--CAGC---------A-GCT-AGT---ATA--
-ATG
>JF932471/B/CN/2007/AH070018
GCTGAAGCAATG---------AGCCAAGTA---A---CAAATT--CA------------------GCT-AAT---GTA--
-ATG
>JF932473/B/CN/2007/BJ070030
GCTGAAGCAATG---------AGCCAAGTA---A---CAGGTT--CA------------------GCT-AAT---ATA--
-ATG
>JF932474/B/CN/2007/CBJC261
GCTGAAGCAATG---------AGCCAAGTA---A---CAAATT--CA------------------GCT-AAT---ATA--
-ATG
>JF932475/B/CN/2007/CBJC392
GCTGAAGCAATG---------AGCCAAGTA---A---CAAATT--CA------------------GCT-AAT---ATA--
-ATG
>JF932478/B/CN/2008/CBJC476
GCTGAAGCAATG---------AGCCAAGTA---A---CAAATT--CA------------------GCT-AGT---GTA--
-ATG
>JF932479/B/CN/2008/CBJC489
GCTGAAGCAATG---------AGCCAAGTA---A---CAAATT--CAG--CTAC---------A-GCT-AGT---ATA--
-ATG
>JF932480/B/CN/2008/CBJC500
GCTGAAGCAATG---------AGCCAAGTA---A---CAAATC--CA------------------GCT-AAT---GTA--
-ATG
>JF932482/B/CN/2006/CC056
GCTGAGGCAATG---------AGCCAAGTA---A---CAAGTT--CA------------------GCT-AAT---ATA--
-ATG
>JF932483/B/CN/2007/FJ070016
GCTGAAGCAATG---------AGCCAAGCA---A---CAAATT--CA------------------GCT-AGT---GTA--
-ATG
>JF932484/B/CN/2007/GS070017
GCTGAAGCAATG---------AGCCAAGTA---T---CAAATC--CA------------------ACT-AAT---ATA--
-TTG
>JF932485/B/CN/2007/GZ070002
GCTGAAGCAATG---------AGCCAAGTA---A---CAAGTT--CA------------------GCC-AGT---GTA--
-ATG
>JF932486/B/CN/2007/GZ070030
GCTGAAGCAATG---------AGCCAAGTA---A---CAAATC--CA------------------GCT-AGT---GTA--
-ATG
>JF932487/B/CN/2007/HB070006
GCTGAAGCAATG---------AGCCAAGTA---A---CAAATT--CA------------------GCT-AGT---GTA--
-ATG
>JF932488/B/CN/2007/HB070022
GCTGAAGCAATG---------AGCCAAGTA---A---CAATGC--CA------------------ACT-AAC---ATA--
-ATG
>JF932489/B/CN/2007/HB070035
GCTGAAGCAATG---------AGCCAAGTA---A---CAGGTT--CA------------------GCT-AAT---ATA--
-ATG
>JF932490/B/CN/2007/JL070038
GCTGAAGCAATG---------AGCCAAGCA---A---CAAATC--CA------------------GCT-AAT---ATA--
-ATG
>JF932491/B/CN/2007/JS070389
GCTGAGGCAATG---------AGCCAAGTA---A---CAGGTG--CA------------------GCT-AGT---ATA--
-ATG
>JF932494/B/CN/2009/YN09P0014
GCTGAAGCAATG---------AGCCAAGTAACAA---CAAATT--CA------------------GCT-GCT---ATA--
-ATG
>JF932498/B/CN/2008/cbjc468
GCTGAAGCTATG---------AGCCAAGTA---A---CAAGTT--CA------------------GCT-AAT---ATA--
-ATG
>JF932499/B/CN/2007/hb070025
GCTGAAGCAATG---------AGCCAAGTA---A---CAAATT--CA------------------ACT-AAT---ATA--
-ATG
>JF932500/B/CN/2007/hen1345
GCTGAAGCAATG---------AGCCAAGTA---A---CAAATT--CA------------------GCT-AGT---GTA--
-ATG
>JN024100/B/US/2004/USPI83747EI6y04121pcWG2B5
GCAGAAGCAATG---------AGCCAAGCA---A---CAAATT--CA------------------GCT-ACC---ATA--
-ATG
>JN024101/B/US/2004/USPI83747EI6y04121pcWG2B1
GCAGAAGCAATG---------AGCCAAGCA---A---CAAATT--CA------------------GCT-ACC---ATA--
-ATG
>JN024103/B/US/2004/USPI83747EI6y04121pcWG2B7
GCAGAAGCAATG---------AGCCAAGCA---A---CAAATT--CA------------------GCT-ACC---ATA--
-ATG
>JN024104/B/US/2004/USPI83747EI6y04121pcWG2B8
GCAGAAGCAATG---------AGCCAAGCA---A---CAAATT--CA------------------GCT-ACC---ATA--
-ATG
>JN024105/B/US/2004/USPI83747EI6y04121pcWG2B10
GCAGAAGCAACG---------AGCCAAGCA---A---CAAATT--CA------------------GCT-ACC---ATA--
-ATG
>JN024106/B/US/2004/USPI83747EI6y04121pcWG2B9
GCAGAAGCAATG---------AGCCAAGCA---A---CAAATT--CA------------------GCT-ACC---ATA--
-ATG
>JN024107/B/US/2004/USPI83747EI6y04121pcWG2B3
GCAGAAGCAATG---------AGCCAAGCA---A---CAAATT--CA------------------GCT-ACC---ATA--
-ATG
>JN024108/B/US/2004/USPI83747EI6y04121pcWG2B4
GCAGAAGCAATG---------AGCCAAGCA---A---CAAATT--CA------------------GCT-ACC---ATA--
-ATG
>JN024109/B/US/2004/USPI83747EI6y04121pcWG2B2
GCAGAAGCAATG---------AGCCAAGCA---A---CAAATT--CA------------------GCT-ACC---ATA--
-ATG
>JN024110/B/US/2004/USPI83747EI12y04121pcWG2B10
GCAGAAGCAATG---------AGCCAAGCA---A---CAAATT--CA------------------GCT-ACC---ATA--
-ATG
>JN024111/B/US/2004/USPI83747EI12y04121pcWG2B3
GCAGAAGCAATG---------AGCCAAGCA---A---CAAATT--CA------------------GCT-ACC---ATA--
-ATG
>JN024112/B/US/2004/USPI83747EI12y04121pcWG2B7
GCAGAAGCAATG---------AGCCAAGCA---A---CAAATT--CA------------------GCT-ACC---ATA--
-ATG
>JN024113/B/US/2004/USPI83747EI12y04121pcWG2B2
GCAGAAGCAATG---------AGCCAAGCA---A---CAAATT--CA------------------GCT-GCC---ATA--
-ATG
>JN024114/B/US/2004/USPI83747EI12y04121pcWG2B6
GCGGAAGCAATG---------AGCCAAGCA---A---CAAATT--CA------------------GCT-ACC---ATA--
-ATG
>JN024115/B/US/2004/USPI83747EI12y04121pcWG2B5
GCAGAAGCAATG---------AGCCAAGCA---A---CAAATT--CA------------------GCT-ACC---ATA--
-ATG
>JN024116/B/US/2004/USPI83747EI12y04121pcWG2B8
GCAGAAGCAATG---------AGCCAAGCA---A---CAAATT--CA------------------GCT-ACC---ATA--
-ATG
>JN024117/B/US/2004/USPI83747EI12y04121pcWG2B1
GCAGAAGCAATG---------AGCCAAGCA---A---CAAATT--CA------------------GCT-ACC---ATA--
-ATG
>JN024118/B/US/2004/USPI83747EI12y04121pcWG2B4
GCAGAAGCAATG---------AGCCAAGCA---A---CAAATT--CA------------------GCT-ACC---ATA--
-ATG
>JN024119/B/US/2004/USPI83747EI12y04121pcWG2B9
GCAGAAGCAATG---------AGCCAAGCA---A---CAAATT--CA------------------GCT-ACC---ATA--
-ATG
>JN024120/B/US/2005/USPI83747EI21y05011pcWG2B5
GCAGAAGCAATG---------AGCCAAGCA---A---CAAATT--CA------------------GCT-ACC---ATA--
-ATG
>JN024121/B/US/2005/USPI83747EI21y05011pcWG2B4
GCAGAAGCAATG---------AGCCAAGCA---A---CAAATT--CA------------------GCT-ACC---ATA--
-ATG
>JN024122/B/US/2005/USPI83747EI21y05011pcWG2B10
GCAGAAGCAATG---------AGCCAAGCA---A---CAAATT--CA------------------GCT-ACC---ATA--
-ATG
>JN024123/B/US/2005/USPI83747EI21y05011pcWG2B1
GCAGAAGCAATG---------AGCCAAGCA---A---CAAATT--CA------------------GCT-ACC---ATA--
-ATG
>JN024124/B/US/2005/USPI83747EI21y05011pcWG2B8
GCAGAAGCAATG---------AGCCAAGCA---A---CAAATT--CA------------------GCT-ACC---ATA--
-ATG
>JN024125/B/US/2005/USPI83747EI21y05011pcWG2B3
GCAGAAGCAATG---------AGCCAAGCA---A---CAAATT--CA------------------GCT-ACC---ATA--
-ATG
>JN024126/B/US/2005/USPI83747EI21y05011pcWG2B6
GCAGAAGCAATG---------AGCCAAGCA---A---CAAATT--CA------------------GCT-ACC---ATA--
-ATG
>JN024127/B/US/2005/USPI83747EI21y05011pcWG2B7
GCAGAAGCAATG---------AGCCAAGCA---A---CAAATT--CA------------------GCT-ACC---ATA--
-ATG
>JN024128/B/US/2005/USPI83747EI21y05011pcWG2B2
GCAGAAGCAATG---------AGCCAAGCA---A---CAAATT--CA------------------GCT-ACC---ATA--
-ATG
>JN024129/B/US/2005/USPI83747EI21y05011pcWG2B9
GCAGAAGCAATG---------AGCCAAGCA---A---CAAATT--CA------------------GCT-ACC---ATA--
-ATG
>JN024130/B/US/2005/USPI83747EI42y05011pcWG2B3
GCAGAAGCAATG---------AGCCAAGTA---A---CAAATT--CA------------------GCT-ACC---ATA--
-ATG
>JN024131/B/US/2005/USPI83747EI42y05011pcWG2B8
GCAGAAGCAATG---------AGCCAAGCA---A---CAAATT--CA------------------GCT-ACC---ATA--
-ATG
>JN024132/B/US/2005/USPI83747EI42y05011pcWG2B10
GCAGAAGCAATG---------AGCCAAGCA---A---CAAATT--CA------------------GCT-ACC---ATA--
-ATG
>JN024133/B/US/2005/USPI83747EI42y05011pcWG2B2
GCAGAAGCAATG---------AGCCAAGCA---G---CAAATT--CA------------------GCT-ACC---ATA--
-ATG
>JN024134/B/US/2005/USPI83747EI42y05011pcWG2B4
GCAGAAGCAATG---------AGCCAAGCA---A---CAAATT--CA------------------GCT-ACC---ATA--
-ATG
>JN024135/B/US/2005/USPI83747EI42y05011pcWG2B7
GCAGAAGCAATG---------AGCCAAGCG---A---CAAATT--CA------------------GCT-ACC---ATA--
-ATG
>JN024136/B/US/2005/USPI83747EI42y05011pcWG2B1
GCAGAAGCAATG---------AGCCAAGCA---A---CAAATT--CA------------------GCT-ACC---ATA--
-ATG
>JN024137/B/US/2005/USPI83747EI42y05011pcWG2B5
GCAGAAGCAATG---------AGCCAAGCA---A---CAAATT--CA------------------GCT-ACC---ATA--
-ATG
>JN024138/B/US/2005/USPI83747EI42y05011pcWG2B6
GCAGAAGCAATG---------AGCCAAGCA---A---CAAATT--CA------------------GCT-ACC---ATA--
-ATG
>JN024139/B/US/2005/USPI83747EI48y05021pcWG2B1
GCAGAAGCAATG---------AGCCAAGCA---A---CAAATT--CA------------------GCT-ACC---ATA--
-ATG
>JN024140/B/US/2005/USPI83747EI48y05021pcWG2B2
GCAGAAGCAATG---------AGCCAAGCA---A---CAAATT--CA------------------GCT-ACC---ATA--
-ATG
>JN024141/B/US/2005/USPI83747EI48y05021pcWG2B10
GCAGAAGCAATG---------AGCCAAGCA---A---CAAATT--CA------------------GCT-ACC---ATA--
-ATG
>JN024142/B/US/2005/USPI83747EI48y05021pcWG2B6
GCAGAAGCAATG---------AGCCAAGCA---A---CAAATT--CA------------------GCT-ACC---ATA--
-ATG
>JN024143/B/US/2005/USPI83747EI48y05021pcWG2B9
GCAGAAGCAATG---------AGCCAAGCA---A---CAAATT--CA------------------GCT-ACC---ATA--
-ATG
>JN024144/B/US/2005/USPI83747EI48y05021pcWG2B3
GCAGAAGCAATG---------AGCCAAGCA---A---CAAATT--CA------------------GCT-ACC---ATA--
-ATG
>JN024145/B/US/2005/USPI83747EI48y05021pcWG2B7
GCAGAAGCAATG---------AGCCAAGCA---A---CAAATT--CA------------------GCT-ACC---ATA--
-ATG
>JN024146/B/US/2005/USPI83747EI48y05021pcWG2B5
GCAGAAGCAATG---------AGCCAAGCA---A---CAAATT--CA------------------GCT-ACC---ATA--
-ATG
>JN024147/B/US/2005/USPI83747EI48y05021pcWG2B4
GCAGAAGCAATG---------AGCCAAGCA---A---CAAATT--CA------------------GCT-ACC---ATA--
-ATG
>JN024148/B/US/2005/USPI83747EI48y05021pcWG2B8
GCAGAAGCAATG---------AGCCAAGCA---A---CAAATT--CA------------------GCT-ACC---ATA--
-ATG
>JN024149/B/US/2005/USPI83747EI57y05021pcWG2B3
GCAGAAGCAATG---------AGCCAAGCA---A---CAAATT--CA------------------GCT-ACC---ATA--
-ATG
>JN024150/B/US/2005/USPI83747EI57y05021pcWG2B4
GCAGAAGCAATG---------AGCCAAGCA---A---CAAATT--CA------------------GCT-ACC---ATA--
-ATG
>JN024151/B/US/2005/USPI83747EI57y05021pcWG2B9
GCAGAAGCAATG---------AGCCAAGCA---A---CAAATT--CA------------------GCT-ACC---ATA--
-ATG
>JN024152/B/US/2005/USPI83747EI57y05021pcWG2B7
GCAGAAGCAATG---------AGCCAAGCA---A---CAAATT--CA------------------GCT-ACC---ATA--
-ACG
>JN024153/B/US/2005/USPI83747EI57y05021pcWG2B6
GCAGAAGCAATG---------AGCCAAGCA---A---CAAATT--CA------------------GCT-ACC---ATA--
-ATG
>JN024154/B/US/2005/USPI83747EI57y05021pcWG2B8
GCAGAAGCAATG---------AGCCAAGCA---A---CAAATT--CA------------------GCT-ACC---ATA--
-ATG
>JN024155/B/US/2005/USPI83747EI57y05021pcWG2B10
GCAGAAGCAATG---------AGCCAAGCA---A---CAAATT--CA------------------GCT-ACC---ATA--
-ATG
>JN024156/B/US/2005/USPI83747EI57y05021pcWG2B5
GCAGAAGCAATG---------AGCCAAGCA---A---CAAATT--CA------------------GCT-ACC---ATA--
-ATG
>JN024157/B/US/2005/USPI83747EI57y05021pcWG2B2
GCAGAAGCAATG---------AGCCAAGCA---A---CAAATT--CA------------------GCT-ACC---ATA--
-ATG
>JN024158/B/US/2005/USPI83747EI57y05021pcWG2B1
GCAGAAGCAATG---------GGCCAAGCA---A---CAAATT--CA------------------GCT-ACC---ATA--
-ATG
>JN024159/B/US/2005/USPI83747EI69y05021pcWG2B16
GCAGAAGCAATG---------AGCCAAGCA---A---CAAATT--CA------------------GCT-ACC---ATA--
-ATG
>JN024160/B/US/2005/USPI83747EI69y05021pcWG2B11
GCAGAAGCAATG---------AGCCAAGCA---A---CAAATT--CA------------------GCT-ACC---ATA--
-ATG
>JN024161/B/US/2005/USPI83747EI69y05021pcWG2B13
GCAGAAGCAATG---------AGCCAAGCA---A---CAAATT--CA------------------GCT-ACC---ATA--
-ATG
>JN024162/B/US/2005/USPI83747EI69y05021pcWG2B12
GCAGAAGCAATG---------AGCCAAGCA---A---CGAATT--CA------------------GCT-ACC---ATA--
-ATG
>JN024163/B/US/2005/USPI83747EI69y05021pcWG2B14
GCAGAAGCAATG---------AGCCAAGCA---A---CAAATT--CA------------------GCT-ACC---ATA--
-ATG
>JN024164/B/US/2005/USPI83747EI69y05021pcWG2B15
GCAGAAGCAATG---------AGCCAAGCA---A---CAAATT--CA------------------GCT-ACC---ATA--
-ATG
>JN024165/B/US/2005/USPI83747EI98y05031pcWG2B8
GCAGAAGCAATG---------AGCCAAGCA---A---CAAATT--CA------------------GCT-ACC---ATA--
-ATG
>JN024166/B/US/2005/USPI83747EI98y05031pcWG2B5
GCAGAAGCAATG---------AGCCAAGCA---A---CAAATT--CA------------------GCT-ACC---ATA--
-ATG
>JN024167/B/US/2005/USPI83747EI98y05031pcWG2B2
GCAGAAGCAATG---------AGCCAAGCA---A---CAAATT--CA------------------GCT-ACC---ATA--
-ATG
>JN024168/B/US/2005/USPI83747EI98y05031pcWG2B7
GCAGAAGCAATG---------AGCCAAGCA---A---CAAATT--CA------------------GCT-ACC---ATA--
-ATG
>JN024169/B/US/2005/USPI83747EI98y05031pcWG2B4
GCAGAAGCAATG---------AGCCAAGCA---A---CAAATT--CA------------------GCT-ACC---ATA--
-ATG
>JN024170/B/US/2005/USPI83747EI98y05031pcWG2B11
GCAGAAGCAATG---------AGCCAAGCA---A---CAAATT--CA------------------GCT-ACC---ATA--
-ATG
>JN024171/B/US/2005/USPI83747EI98y05031pcWG2B10
GCAGAAGCAATG---------AGCCAAGCA---A---CAAATT--CA------------------GCT-ACC---ATA--
-ATG
>JN024172/B/US/2005/USPI83747EI98y05031pcWG2B1
GCAGAAGCAATG---------AGCCAAGCA---A---CAAATT--CA------------------GCT-ACC---ATA--
-ATG
>JN024173/B/US/2005/USPI83747EI98y05031pcWG2B6
GCAGAAGCAATG---------AGCCAAGCA---A---CGAATT--CA------------------GCT-ACC---ATA--
-ATG
>JN024174/B/US/2005/USPI83747EI154y05051pcWG2B3
GCAGAAGCAATG---------AGCCAAGCA---A---CAAATT--CA------------------GCT-ACC---ATA--
-ATG
>JN024175/B/US/2005/USPI83747EI154y05051pcWG2B10
GCAGAAGCAATG---------AGCCAAGCA---A---CAAATT--CA------------------GCT-ACC---ATA--
-ATG
>JN024176/B/US/2005/USPI83747EI154y05051pcWG2B7
GCAGAAGCAATG---------AGCCAAGCA---A---CAAATT--CA------------------GCT-ACC---ATA--
-ATG
>JN024177/B/US/2005/USPI83747EI154y05051pcWG2B1
GCAGAAGCAATG---------AGCCAAGCA---A---CAAATT--CA------------------GCT-ACC---ATA--
-ATG
>JN024179/B/US/2005/USPI83747EI154y05051pcWG2B8
GCAGAAGCAATG---------AGCCAAGCA---A---CAAATT--CA------------------GCT-ACC---ATA--
-ATG
>JN024180/B/US/2005/USPI83747EI154y05051pcWG2B5
GCAGAAGCAATG---------AGCCAAGCA---A---CAAATT--CA------------------GCT-ACC---ATA--
-ATG
>JN024181/B/US/2005/USPI83747EI154y05051pcWG2B6
GCAGAAGCAATG---------AGCCAAGCA---A---CAAATT--CA------------------GCT-ACC---ATA--
-ATG
>JN024182/B/US/2005/USPI83747EI210y05071pcWG2B1
GCAGAAGCAATG---------AGCCAAGCA---A---CAAATT--CA------------------GCT-ACC---ATA--
-ATG
>JN024183/B/US/2005/USPI83747EI210y05071pcWG2B2
GCAGAAGCAATG---------AGCCAAGCA---A---CAAATT--CA------------------GCT-ACC---ATA--
-ATG
>JN024184/B/US/2005/USPI83747EI210y05071pcWG2B5
GCAGAAGCAATG---------AGCCAAGCA---A---CAAATT--CA------------------GCT-ACC---ATA--
-ATG
>JN024185/B/US/2005/USPI83747EI210y05071pcWG2B4
GCAGAAGCAATG---------AGCCAAGCA---A---CAAATT--CA------------------GCT-ACC---ATA--
-ATG
>JN024186/B/US/2005/USPI83747EI210y05071pcWG2B6
GCAGAAGCAATG---------AGCCAAGCA---A---CAAATT--CA------------------GCT-ACC---ATA--
-ATG
>JN024187/B/US/2005/USPI83747EI273y05091pcWG2B8
GCAGAAGCAATG---------AGCCAAGCA---A---CAAATT--CA------------------GCT-ACC---ATA--
-ATG
>JN024188/B/US/2005/USPI83747EI273y05091pcWG2B2
GCAGAAGCAATG---------AGCCAAGCA---A---CAAATT--CA------------------GCT-ACC---ATA--
-ATG
>JN024189/B/US/2005/USPI83747EI273y05091pcWG2B1
GCAGAAGCAATG---------AGCCAAGCA---A---CAAATT--CA------------------GCT-ACC---ATA--
-ATG
>JN024190/B/US/2005/USPI83747EI273y05091pcWG2B5
GCAGAAGCAATG---------AGCCAAGCA---A---CAAATT--CA------------------GCT-ACC---ATA--
-ATG
>JN024191/B/US/2005/USPI83747EI273y05091pcWG2B7
GCAGAAGCAATG---------AGCCAAGCA---A---CAAATT--CA------------------GCT-ACC---ATA--
-ATG
>JN024192/B/US/2005/USPI83747EI273y05091pcWG2B4
GCAGAAGCAATG---------AGCCAAGCA---A---CAAATT--CA------------------GCT-GCC---ATA--
-ATG
>JN024193/B/US/2005/USPI83747EI350y05111pcWG2B23
GCAGAAGCAATG---------AGCCAAGCA---A---CAAATT--CA------------------GCT-ACC---ATA--
-ATG
>JN024194/B/US/2005/USPI83747EI350y05111pcWG2B21
GCAGAAGCAATG---------AGCCAAGCA---A---CAAATT--CA------------------GCT-ACC---ATA--
-ATG
>JN024195/B/US/2005/USPI83747EI350y05111pcWG2B20
GCAGAAGCAATG---------AGCCAAGTA---A---CAAATT--CA------------------GCT-ACC---ATA--
-ATG
>JN024196/B/US/2005/USPI83747EI350y05111pcWG2B36
GCAGAAGCAATG---------AGCCAAGCA---A---CAAATT--CA------------------GCT-GCC---ATA--
-ATG
>JN024197/B/US/2005/USPI83747EI350y05111pcWG2B19
GCAGAAGCAATG---------AGCCAAGCA---A---CAAATT--CA------------------GCT-GCC---ATA--
-ATG
>JN024198/B/US/2005/USPI83747EI350y05111pcWG2B18
GCAGAAGCAATG---------AGCCAAGCA---A---CAAATT--CA------------------GCT-ACC---ATA--
-ATG
>JN024199/B/US/2005/USPI83747EI350y05111pcWG2B22
GCAGAAGCAATG---------AGCCAAGCA---A---CAAATT--CA------------------GCT-ACC---ATA--
-ATG
>JN024200/B/US/2005/USPI83747EI350y05111pcWG2B37
GCAGAAGCAATG---------AGCCAAGCA---A---CAAATT--CA------------------GCT-GCC---ATA--
-ATG
>JN024201/B/US/2005/USPI83747EI350y05111pcWG2B24
GCAGAAGCAATG---------AGCCTAGCA---A---CAAATT--CA------------------GCT-ACC---ATA--
-ATG
>JN024202/B/US/2005/USPI83747EI350y05111pcWG2B30
GCAGAAGCAATG---------AGCCAAGCA---A---CAAATT--CA------------------GCT-ACC---ATA--
-ATG
>JN024203/B/US/2004/USPI71101EI7y04051pcWG2B14
GCTGAAGCAATG---------AGCCAAGTA---A---CAAATT--CA------------------GCT-ACC---ATA--
-ATG
>JN024204/B/US/2004/USPI71101EI7y04051pcWG2B1
GCTGAAGCAATG---------AGCCAAGTA---A---CAAATT--CA------------------GCT-ACC---ATA--
-ATG
>JN024205/B/US/2004/USPI71101EI7y04051pcWG2B13
GCTGAAGCAATG---------AGCCAAGTA---A---CAAATT--CA------------------GCT-ACC---ATA--
-ATG
>JN024206/B/US/2004/USPI71101EI7y04051pcWG2B8
GCTGAAGCAATG---------AGCCAAGTA---A---CAAATT--CA------------------GCT-ACC---ATA--
-ATG
>JN024208/B/US/2004/USPI71101EI7y04051pcWG2B11
GCTGAAGCAATG---------AGCCAAGTA---A---CAAATT--CA------------------GCT-ACC---ATA--
-ATG
>JN024209/B/US/2004/USPI71101EI7y04051pcWG2B2
GCTGAAGCAATG---------AGCCAAGTA---A---CAAATT--CA------------------GCT-ACC---ATA--
-ATG
>JN024210/B/US/2004/USPI71101EI7y04051pcWG2B9
GCTGAAGCAATG---------AGCCAAGTA---A---CAAATT--CA------------------GCT-ACC---ATA--
-ATG
>JN024211/B/US/2004/USPI71101EI7y04051pcWG2B10
GCTGAAGCAATG---------AGCCAAGTA---A---CAAATT--CA------------------GCT-ACC---ATA--
-ATA
>JN024212/B/US/2004/USPI71101EI7y04051pcWG2B12
GCTGAAGCAATG---------AGCCAAGTA---A---CAAATT--CA------------------GCT-ACC---ATA--
-ATG
>JN024213/B/US/2004/USPI71101EI14y04061pcWG2B9
GCTGAGGCAATG---------AGCCAAGTA---A---CAAATT--CA------------------GCT-ACC---ATA--
-ATG
>JN024214/B/US/2004/USPI71101EI14y04061pcWG2B5
GCTGAAGCAATG---------AGCCAAGTA---A---CAAATT--CA------------------GCT-ACC---ATA--
-ATG
>JN024215/B/US/2004/USPI71101EI14y04061pcWG2B4
GCTGAAGCAATG---------AGCCAAGTA---A---CAAATT--CA------------------GCT-ACC---ATA--
-ATG
>JN024216/B/US/2004/USPI71101EI14y04061pcWG2B6
GCTGAAGCAATG---------AGCCAAGTA---A---CAAATT--CA------------------GCT-ACC---ATA--
-ATG
>JN024217/B/US/2004/USPI71101EI14y04061pcWG2B10
GCTGAAGCAATG---------AGCCAAGTA---A---CAAATT--CA------------------GCT-ACC---ATA--
-ATG
>JN024218/B/US/2004/USPI71101EI14y04061pcWG2B7
GCTGAAGCAATG---------AGCCAAGTA---A---CAAATT--CA------------------GCT-ACC---ATA--
-ATG
>JN024219/B/US/2004/USPI71101EI14y04061pcWG2B3
GCTGAAGCAATG---------AGCCAAGTA---A---CAAATT--CA------------------GCT-ACC---ATA--
-ATG
>JN024220/B/US/2004/USPI71101EI14y04061pcWG2B2
GCTGAAGCAATG---------AGCCAAGTA---A---CAAGTT--CA------------------GCT-ACC---ATA--
-ATG
>JN024221/B/US/2004/USPI71101EI14y04061pcWG2B8
GCTGAAGCAATG---------AGCCAAGTA---A---CAAATT--CA------------------GCT-ACC---ATA--
-ATG
>JN024222/B/US/2004/USPI71101EI14y04061pcWG2B1
GCTGAAGCAACG---------AGCCAAGTA---A---CAAATT--CA------------------GCT-ACC---ATA--
-ATG
>JN024223/B/US/2004/USPI71101EI21y04061pcWG2B5
GCTGAAGCAATG---------AGCCAAGTA---A---CAAATT--CA------------------GCT-ACC---ATA--
-ATG
>JN024224/B/US/2004/USPI71101EI21y04061pcWG2B15
GCTGAAGCAATG---------AGCCAAGTA---A---CAAATT--CA------------------GCT-ACC---ATA--
-ATG
>JN024226/B/US/2004/USPI71101EI21y04061pcWG2B12
GCTGAAGCAATG---------AGCCAAGTA---A---CAAATT--CA------------------GCT-ACC---ATA--
-ATG
>JN024227/B/US/2004/USPI71101EI21y04061pcWG2B11
GCTGAAGCAATG---------AGCCAAGTA---A---CAAATT--CA------------------GCT-ACC---ATA--
-ATG
>JN024228/B/US/2004/USPI71101EI21y04061pcWG2B14
GCTGAAGCAATG---------AGCCAAGTA---A---CAAATT--CA------------------GCT-ACC---ATA--
-ATG
>JN024229/B/US/2004/USPI71101EI21y04061pcWG2B16
GCTGAAGCAATG---------AGCCAAGTA---A---CAAATT--CA------------------GCT-ACC---ATA--
-ATG
>JN024230/B/US/2004/USPI71101EI21y04061pcWG2B6
GCTGAAGCAATG---------AGCCAAGTA---A---CAAATT--CA------------------GCT-ACC---ATA--
-ATG
>JN024231/B/US/2004/USPI71101EI21y04061pcWG2B3
GCTGAAGCAATG---------AGCCAAGTA---A---CAAATT--CA------------------GCT-ACC---ATA--
-ATG
>JN024232/B/US/2004/USPI71101EI21y04061pcWG2B13
GCTGAAGCAATG---------AGCCAAGTA---A---CAAATT--CA------------------GCT-ACC---ATA--
-ATG
>JN024233/B/US/2004/USPI71101EI21y04061pcWG2B7
GCTGAAGCAATG---------AGCCAAGTA---A---CAAATT--CA------------------GCT-ACC---ATA--
-ATG
>JN024234/B/US/2004/USPI71101EI21y04061pcWG2B1
GCTGAAGCAATG---------AGCCAAGTA---A---CAAATT--CA------------------GCT-ACC---ATA--
-ATG
>JN024235/B/US/2004/USPI71101EI21y04061pcWG2B4
GCTGAAGCAATG---------AGCCAAGTA---A---CAAATT--CA------------------GCT-ACC---ATA--
-ATG
>JN024236/B/US/2004/USPI71101EI44y04071pcWG2B1
GCTGAAGCAATG---------AGCCAAGTA---A---CAAATT--CA------------------GCT-ACC---ATA--
-ATG
>JN024237/B/US/2004/USPI71101EI44y04071pcWG2B8
GCTGAAGCAATG---------AGCCAAGTA---A---CAAATT--CA------------------GCT-ACC---ATA--
-ATG
>JN024238/B/US/2004/USPI71101EI44y04071pcWG2B4
GCTGAAGCAATG---------AGCCAAGTA---A---CAAATT--CA------------------GCT-ACC---ATA--
-ATG
>JN024239/B/US/2004/USPI71101EI44y04071pcWG2B9
GCTGAAGCAATG---------AGCCAAGTA---A---CAAATT--CA------------------GCT-ACC---ATA--
-ATG
>JN024241/B/US/2004/USPI71101EI44y04071pcWG2B6
GCTGAAGCAATG---------AGCCAAGTA---A---CAAATT--CA------------------GCT-ACC---ATA--
-ATG
>JN024242/B/US/2004/USPI71101EI44y04071pcWG2B2
GCTGAAGCAATG---------GGCCAAGTA---A---CAAATT--CA------------------GCT-ACC---ATA--
-ATG
>JN024243/B/US/2004/USPI71101EI44y04071pcWG2B5
GCTGAAGCAATG---------AGCCAAGTA---A---CAAATT--CA------------------GCT-ACC---ATA--
-ATG
>JN024244/B/US/2004/USPI71101EI44y04071pcWG2B7
GCTGAAGCAATG---------AGCCAAGTA---A---CAAATT--CA------------------GCT-ACC---ATA--
-ATG
>JN024245/B/US/2004/USPI71101EI68y04071pcWG2B9
GCTGAAGCAATG---------AGCCAAGTA---A---CAAATT--CA------------------GCT-ACC---ATA--
-ATG
>JN024246/B/US/2004/USPI71101EI68y04071pcWG2B6
GCTGAAGCAATG---------AGCCAAGTA---A---CAAATT--CA------------------GCT-ACC---ATA--
-ATG
>JN024247/B/US/2004/USPI71101EI68y04071pcWG2B5
GCTGAAGCAATG---------AGCCAAGTA---A---CAAATT--CA------------------GCT-ACC---ATA--
-ATG
>JN024248/B/US/2004/USPI71101EI68y04071pcWG2B4
GCTGAAGCAATG---------AGCCAAGTA---A---CAAATT--CA------------------GCT-ACC---ATA--
-ATG
>JN024249/B/US/2004/USPI71101EI68y04071pcWG2B3
GCTGAAGCAATG---------AGCCAAGTA---A---CAAATT--CA------------------GCT-ACC---ATA--
-ATG
>JN024250/B/US/2004/USPI71101EI68y04071pcWG2B7
GCTGAAGCAATG---------AGCCAAGTA---A---CAAATT--CA------------------GCT-ACC---ATA--
-ATG
>JN024251/B/US/2004/USPI71101EI68y04071pcWG2B2
GCTGAAGCAATG---------AGCCAAGTA---A---CAAATT--CA------------------GCT-ACC---ATA--
-ATG
>JN024252/B/US/2004/USPI71101EI68y04071pcWG2B10
GCTGAAGCAATG---------AGCCAAGTA---A---CAAATT--CA------------------GCT-ACC---ATA--
-ATG
>JN024253/B/US/2004/USPI71101EI68y04071pcWG2B8
GCTGAAGCAATG---------AGCCAAGTA---A---CAAATT--CA------------------GCT-ACC---ATA--
-ATG
>JN024254/B/US/2004/USPI71101EI68y04071pcWG2B1
GCTGAAGCAATG---------AGCCAAGTA---A---CAAATT--CA------------------GCT-ACC---ATA--
-ATG
>JN024255/B/US/2004/USPI71101EI97y04081pcWG2B7
GCTGAAGCAATG---------AGCCAAGTA---A---CAAATT--CA------------------GCT-ACC---ATA--
-ATG
>JN024256/B/US/2004/USPI71101EI97y04081pcWG2B3
GCTGAAGCAATG---------AGCCAAGTA---A---CAAATT--CA------------------GCT-ACC---ATA--
-ATG
>JN024257/B/US/2004/USPI71101EI97y04081pcWG2B9
GCTGAAGCAATG---------AGCCAAGTA---A---CAAATT--CA------------------GCT-ACC---ATA--
-ATG
>JN024258/B/US/2004/USPI71101EI97y04081pcWG2B8
GCTGAAGCAATG---------AGCCAAGTA---A---CAAATT--CA------------------GCT-ACC---ATA--
-ATG
>JN024259/B/US/2004/USPI71101EI97y04081pcWG2B4
GCTGAAGCAATG---------AGCCAAGTA---A---CAAATT--CA------------------GCT-ACC---ATA--
-ATG
>JN024260/B/US/2004/USPI71101EI97y04081pcWG2B2
GCTGAAGCAATG---------AGCCAAGTA---A---CAAATT--CA------------------GCT-ACC---ATA--
-ATG
>JN024261/B/US/2004/USPI71101EI97y04081pcWG2B5
GCTGAAGCAATG---------AGCCAAGTA---A---CAAATT--CA------------------GCT-ACC---ATA--
-ATG
>JN024262/B/US/2004/USPI71101EI97y04081pcWG2B10
GCTGAAGCAATG---------AGCCAAGTA---A---CAAATT--CA------------------GCT-ACC---ATA--
-ATG
>JN024263/B/US/2004/USPI71101EI97y04081pcWG2B6
GCTGAAGCAATG---------AGCCAAGTA---A---CAAATT--CA------------------GCT-ACC---ATA--
-ATG
>JN024264/B/US/2004/USPI71101EI97y04081pcWG2B1
GCTGAAGCAATG---------AGCCAAGTA---A---CAAATT--CA------------------GCT-ACC---ATA--
-ATG
>JN024265/B/US/2004/USPI71101EI181y04111pcWG2B7
GCTGAAGCAATG---------AGCCAAGTA---A---CAAATT--CA------------------GCT-ACC---ATA--
-ATG
>JN024266/B/US/2004/USPI71101EI181y04111pcWG2B8
GCTGAAGCAATG---------AGCCAAGTA---A---CAAATT--CA------------------GCT-ACC---ATA--
-ATG
>JN024267/B/US/2004/USPI71101EI181y04111pcWG2B3
GCTGAAGCAATG---------AGCCAAGTA---A---CAAATT--CA------------------GCT-ACC---ATA--
-ATG
>JN024268/B/US/2004/USPI71101EI181y04111pcWG2B5
GCTGAAGCAATG---------AGCCAAGTA---A---CAAATT--CA------------------GCT-ACC---ATA--
-ATG
>JN024269/B/US/2004/USPI71101EI181y04111pcWG2B4
GCTGAAGCAATG---------AGCCAAGTA---A---CAAATT--CA------------------GCT-ACC---ATA--
-ATG
>JN024270/B/US/2004/USPI71101EI181y04111pcWG2B10
GCTGAAGCAATG---------AGCCAAGTA---A---CAAATT--CA------------------GCT-ACC---ATA--
-ATG
>JN024271/B/US/2004/USPI71101EI181y04111pcWG2B2
GCTGAAGCAATG---------AGCCAAGTA---A---CAAATT--CA------------------GCT-ACC---ATA--
-ATG
>JN024272/B/US/2004/USPI71101EI181y04111pcWG2B9
GCTGAAGCAATG---------AGCCAAGTA---A---CAAATT--CA------------------GCT-ACC---ATA--
-ATG
>JN024273/B/US/2004/USPI71101EI181y04111pcWG2B6
GCTGAAGCAATG---------AGCCAAGTA---A---CAAATT--CA------------------GCT-ACC---ATA--
-ATG
>JN024274/B/US/1995/USPI90770EI3y95061pcWG2B3
GCTGAAGCAATG---------AGCCAAGTA---A---CAAATT--CA------------------GCT-ACC---ATA--
-ATG
>JN024275/B/US/1995/USPI90770EI3y95061pcWG2B1
GCTGAAGCAATG---------AGCCAAGTA---A---CAAATT--CA------------------GCT-ACC---ATA--
-ATG
>JN024276/B/US/1995/USPI90770EI3y95061pcWG2B7
GCTGAAGCAATG---------AGCCAAGTA---A---CAAATT--CA------------------GCT-ACC---ATA--
-ATG
>JN024277/B/US/1995/USPI90770EI3y95061pcWG2B10
GCTGAAGCAATG---------AGCCAAGTA---A---CAAATT--CA------------------GCT-ACC---ATA--
-ATG
>JN024278/B/US/1995/USPI90770EI3y95061pcWG2B6
GCTGAAGCAATG---------AGCCAAGTA---A---CAAATT--CA------------------GCT-ACC---ATA--
-ATG
>JN024279/B/US/1995/USPI90770EI3y95061pcWG2B9
GCTGAAGCAATG---------AGCCAAGTA---A---CAAATT--CA------------------GCT-ACC---ATA--
-ATG
>JN024280/B/US/1995/USPI90770EI3y95061pcWG2B2
GCTGAAGCAATG---------AGCCAAGTA---A---CAAATT--CA------------------GCT-ACC---ATA--
-ATG
>JN024281/B/US/1995/USPI90770EI3y95061pcWG2B5
GCTGAAGCAATG---------AGCCAAGTA---A---CAAATT--CA------------------GCT-ACC---ATA--
-ATG
>JN024282/B/US/1995/USPI90770EI3y95061pcWG2B4
GCTGAAGCAATG---------AGCCAAGTA---A---CAAATT--CA------------------GCT-ACC---ATA--
-ATG
>JN024284/B/US/1995/USPI90770EI12y95071pcWG2B12
GCTGAAGCAATG---------AGCCAAGTA---A---CAAATT--CA------------------GCT-ACC---ATA--
-ATG
>JN024285/B/US/1995/USPI90770EI12y95071pcWG2B5
GCTGAAGCAATG---------AGCCAAGTA---A---CAAATT--CA------------------GCT-ATC---ATA--
-ATG
>JN024286/B/US/1995/USPI90770EI12y95071pcWG2B3
GCTGAAGCAATG---------AGCCAAGTA---A---CAAATT--CA------------------GCT-ACC---ATA--
-ATG
>JN024287/B/US/1995/USPI90770EI12y95071pcWG2B6
GCTGAAGCAATG---------AGCCAAGTA---A---CAAATT--CA------------------GCT-ACC---ATA--
-ATG
>JN024288/B/US/1995/USPI90770EI12y95071pcWG2B4
GCTGAAGCAATG---------AGCCAAGTA---A---CAAATT--CA------------------GCT-ACC---ATA--
-ATG
>JN024289/B/US/1995/USPI90770EI12y95071pcWG2B7
GCTGAAGCAATG---------AGCCAAGTA---A---CAAATT--CA------------------GCT-ACC---ATA--
-ATG
>JN024290/B/US/1995/USPI90770EI12y95071pcWG2B1
GCTGAAGCAATG---------AGCCAAGTA---A---CAAATT--CA------------------GCT-ACC---ATA--
-ATG
>JN024291/B/US/1995/USPI90770EI12y95071pcWG2B8
GCTGAAGCAATG---------AGCCAAGTA---A---CAAATT--CA------------------GCT-ACC---ATA--
-ATG
>JN024292/B/US/1995/USPI90770EI12y95071pcWG2B2
GCTGAAGCAATG---------AGCCAAGTA---A---CAAATT--CA------------------GCT-ACC---ATA--
-ATG
>JN024293/B/US/1995/USPI90770EI15y95071pcWG2B3
GCTGAAGCAATG---------AGCCAAGTA---A---CAAATT--CA------------------GCT-ACC---ATA--
-ATG
>JN024294/B/US/1995/USPI90770EI15y95071pcWG2B5
GCTGAAGCAATG---------AGCCAAGTA---A---CAAATT--CA------------------GCT-ACC---ATA--
-ATG
>JN024295/B/US/1995/USPI90770EI15y95071pcWG2B8
GCTGAAGCAATG---------AGCCAAGTA---A---CAAATT--CA------------------GCT-ACC---ATA--
-ATG
>JN024296/B/US/1995/USPI90770EI15y95071pcWG2B10
GCTGAAGCAATG---------AGCCAAGTA---A---CAAATT--CA------------------GCT-ACC---ATA--
-ATG
>JN024297/B/US/1995/USPI90770EI15y95071pcWG2B9
GCTGAAGCAATG---------AGCCAAGTA---A---CAAATT--CA------------------GCT-ACC---ATA--
-ATG
>JN024298/B/US/1995/USPI90770EI15y95071pcWG2B4
GCTGAAGCAATG---------AGCCAAGTA---A---CAAATT--CA------------------GCT-ACC---ATA--
-ATG
>JN024299/B/US/1995/USPI90770EI15y95071pcWG2B2
GCTGAAGCAATG---------AGCCAAGTA---A---CAAATT--CA------------------GCT-ACC---ATA--
-ATG
>JN024300/B/US/1995/USPI90770EI15y95071pcWG2B7
GCTGAAGCAATG---------AGCCAAGTA---A---CAAATT--CA------------------GCT-ACC---ATA--
-ATG
>JN024301/B/US/1995/USPI90770EI15y95071pcWG2B1
GCTGAAGCAATG---------AGCCAAGTA---A---CAAATT--CA------------------GCT-ACC---ATA--
-ATG
>JN024302/B/US/1995/USPI90770EI15y95071pcWG2B6
GCTGAAGCAATG---------AGCCAAGTA---A---CAAATT--CA------------------GCT-ACC---ATA--
-ATG
>JN024303/B/US/1995/USPI90770EI72y95091pcWG2B7
GCTGAAGCAATG---------AGCCAAGTA---A---CAAATT--CA------------------GCT-ACC---ATA--
-ATG
>JN024304/B/US/1995/USPI90770EI72y95091pcWG2B2
GCTGAAGCAATG---------AGCCAAGTA---A---CAAATT--CA------------------GCT-ACC---ATA--
-ATG
>JN024305/B/US/1995/USPI90770EI72y95091pcWG2B4
GCTGAAGCAATG---------AGCCAAGTA---A---CAAATT--CA------------------GCT-ACC---ATA--
-ATG
>JN024306/B/US/1995/USPI90770EI72y95091pcWG2B1
GCTGAAGCAATG---------AGCCAAGTA---A---CAAATC--CA------------------GCT-ACC---ATA--
-ATG
>JN024307/B/US/1995/USPI90770EI72y95091pcWG2B5
GCTGAAGCAATG---------AGCCAAGTA---A---CAAATT--CA------------------GCT-ACC---ATA--
-ATG
>JN024308/B/US/1995/USPI90770EI72y95091pcWG2B10
GCTGAAGCAATG---------AGCCAAGTA---A---CAAATT--CA------------------GCT-ACC---ATA--
-ATG
>JN024309/B/US/1995/USPI90770EI72y95091pcWG2B3
GCTGAAGCAATG---------AGCCAAGTA---A---CAAATT--CA------------------GCT-ACC---ATA--
-ATG
>JN024310/B/US/1995/USPI90770EI72y95091pcWG2B8
GCTGAAGCAATG---------AGCCAAGTA---A---CAAATT--CA------------------GCT-ACC---ATA--
-ATG
>JN024311/B/US/1995/USPI90770EI72y95091pcWG2B6
GCTGAAGCAATG---------AGCCAAGTA---A---CAAATT--CA------------------GCT-ACC---ATA--
-ATG
>JN024312/B/US/1995/USPI90770EI72y95091pcWG2B9
GCTGAAGCAATG---------AGCCAAGTA---A---CAAATT--CA------------------GCT-ACC---ATA--
-ATG
>JN024313/B/US/1995/USPI90770EI99y95101pcWG2B5
GCTGAAGCAATG---------AGCCAAGTA---A---CAAATT--CA------------------GCT-ACC---ATA--
-ATG
>JN024314/B/US/1995/USPI90770EI99y95101pcWG2B9
GCTGAAGCAATG---------AGCCAAGTA---A---CAAATT--CA------------------GCT-ACC---ATA--
-ATG
>JN024315/B/US/1995/USPI90770EI99y95101pcWG2B6
GCTGAAGCAATG---------AGCCAAGTA---A---CAAATT--CA------------------GCT-ACC---ATA--
-ATG
>JN024316/B/US/1995/USPI90770EI99y95101pcWG2B8
GCTGAAGCAATG---------AGCCAAGTA---A---CAAATT--CA------------------GCT-ACC---ATA--
-ATG
>JN024317/B/US/1995/USPI90770EI99y95101pcWG2B2
GCTGAAGCAATG---------AGCCAAGTA---A---CAAATT--CA------------------GCT-ACC---ATA--
-ATG
>JN024318/B/US/1995/USPI90770EI99y95101pcWG2B3
GCTGAAGCAATG---------AGCCAAGTA---A---CAAATT--CA------------------GCT-ACC---ATA--
-ATG
>JN024319/B/US/1995/USPI90770EI99y95101pcWG2B7
GCTGAAGCAATG---------AGCCAAGTA---A---CAAATT--CA------------------GCT-ACC---ATA--
-ATG
>JN024320/B/US/1995/USPI90770EI99y95101pcWG2B1
GCTGAAGCAATG---------AGCCAAGTA---A---CAAATT--CA------------------GCT-ACC---ATA--
-ATG
>JN024321/B/US/1995/USPI90770EI99y95101pcWG2B4
GCTGAAGCAATG---------AGCCAAGTA---A---CAAATT--CA------------------GCT-ACC---ATA--
-ATG
>JN024322/B/US/1995/USPI90770EI129y95111pcWG2B9
GCTGAAGCAATG---------AGCCAAGTA---A---CAAATT--CA------------------GCT-ACC---ATA--
-ATG
>JN024323/B/US/1995/USPI90770EI129y95111pcWG2B10
GCTGAAGCAATG---------AGCCAAGTA---A---CAAATT--CA------------------GCT-ACC---ATA--
-ATG
>JN024324/B/US/1995/USPI90770EI129y95111pcWG2B6
GCTGAAGCAATG---------AGCCAAGTA---A---CAAATT--CA------------------GCT-ACC---ATA--
-ATG
>JN024325/B/US/1995/USPI90770EI129y95111pcWG2B7
GCTGAAGCAATG---------AGCCAAGTA---A---CAAATT--CA------------------GCT-ACC---ATA--
-ATG
>JN024326/B/US/1995/USPI90770EI129y95111pcWG2B2
GCTGAAGCAATG---------AGCCAAGTA---A---CAAATT--CA------------------GCT-ACC---ATA--
-ATG
>JN024327/B/US/1995/USPI90770EI129y95111pcWG2B8
GCTGAAGCAATG---------AGCCAAGTA---A---CAAATT--CA------------------GCT-ACC---ATA--
-ATG
>JN024328/B/US/1995/USPI90770EI129y95111pcWG2B3
GCTGAAGCAATG---------AGCCAAGTA---A---CAAATT--CA------------------ACT-ACC---ATA--
-ATG
>JN024329/B/US/1995/USPI90770EI129y95111pcWG2B1
GCTGAAGCAATG---------AGCCAAGTA---A---CAAATT--CA------------------GCT-ACC---ATA--
-ATG
>JN024330/B/US/1995/USPI90770EI129y95111pcWG2B4
GCTGAAGCAATG---------AGCCAAGTA---A---CAAATT--CA------------------GCT-ACC---ATA--
-ATG
>JN024331/B/US/1996/USPI90770EI197y96011pcWG2B1
GCTGAAGCAATG---------GGCCAAGTA---A---CAAATT--CA------------------GCT-ACC---ATA--
-ATG
>JN024332/B/US/1996/USPI90770EI197y96011pcWG2B6
GCCGAAGCAATG---------AGCCAAGTA---A---CAAATT--CA------------------GCT-ACC---ATA--
-ATG
>JN024333/B/US/1996/USPI90770EI197y96011pcWG2B8
GCTGAAGCAATG---------AGCCAAGTA---A---CAAATT--CA------------------GCT-ACC---ATA--
-ATG
>JN024334/B/US/1996/USPI90770EI197y96011pcWG2B9
GCTGAAGCAATG---------AGCCAAGTA---A---CAAATT--CA------------------GCT-ACC---ATA--
-ATG
>JN024335/B/US/1996/USPI90770EI197y96011pcWG2B2
GCTGAAGCAATG---------AGCCAAGTA---A---CAAATT--CA------------------GCT-ACC---ATA--
-ATG
>JN024336/B/US/1996/USPI90770EI197y96011pcWG2B7
GCTGAAGCAATG---------AGCCAAGTA---A---CAAATT--CA------------------GCT-ACC---ATA--
-ATG
>JN024337/B/US/1996/USPI90770EI197y96011pcWG2B5
GCTGAAGCAATG---------AGCCAAGTA---A---CAAATT--CA------------------GCT-ACC---ATA--
-ATG
>JN024338/B/US/1996/USPI90770EI197y96011pcWG2B3
GCTGAAGCAATG---------AGCCAAGTA---A---CAAATT--CA------------------GCT-ACC---ATA--
-ATG
>JN024339/B/US/2005/USPI88403EI14y05121pcWG2B9
GCAGAAGCAATG---------AGCCAAGTA---------AATT--CA------------------GCT-ACC---GTA--
-ATG
>JN024340/B/US/2005/USPI88403EI14y05121pcWG2B5
GCAGAAGCAATG---------AGCCAAGTA---------AATT--CA------------------GCT-ACC---GTA--
-ATG
>JN024341/B/US/2005/USPI88403EI14y05121pcWG2B2
GCAGAAGCAATG---------AGCCAAGTA---------AATT--CA------------------GCT-ACC---GTA--
-ATG
>JN024342/B/US/2005/USPI88403EI14y05121pcWG2B6
GCAGAAGCAATG---------AGCCAAGTA---------AATC--CA------------------GCT-ACC---GTA--
-ATG
>JN024343/B/US/2005/USPI88403EI14y05121pcWG2B4
GCAGAAGCAATG---------AGCCAAGTA---------AATT--CA------------------GCT-ACC---GTA--
-ATG
>JN024344/B/US/2005/USPI88403EI14y05121pcWG2B7
GCAGAAGCAATG---------AGCCAAGTA---------AATT--CA------------------GCT-ACC---GTA--
-ATG
>JN024345/B/US/2005/USPI88403EI14y05121pcWG2B1
GCAGAAGCAATG---------AGCCAAGTA---------AATT--CA------------------GCT-ACC---GTA--
-ATG
>JN024346/B/US/2005/USPI88403EI14y05121pcWG2B10
GCAGAAGCAATG---------AGCCAAGTA---------AATT--CA------------------GCT-ACC---GTA--
-ATG
>JN024347/B/US/2005/USPI88403EI14y05121pcWG2B8
GCAGAAGCAATG---------AGCTAAGTA---------AATT--CA------------------GCT-ACC---GTA--
-ATG
>JN024348/B/US/2005/USPI88403EI14y05121pcWG2B3
GCAGAAGCAATG---------AGCCAAGTA---------AATT--CA------------------GCT-ACC---GTA--
-ATG
>JN024349/B/US/2005/USPI38417EI25y05051pcWG2B4
GCAGAAGCAATG---------AGCCAAGTA---A---CAAATT--CA------------------GCT-ACC---GTA--
-ATG
>JN024350/B/US/2005/USPI38417EI25y05051pcWG2B1
GCAGAAGCAATG---------AGCCAAGTA---A---CAAATT--CA------------------GCT-ACC---GTA--
-ATG
>JN024351/B/US/2005/USPI38417EI25y05051pcWG2B5
GCAGAAGCAATG---------AGCCAAGTA---A---CAAATT--CA------------------GCT-ACC---GTA--
-ATG
>JN024352/B/US/2005/USPI38417EI25y05051pcWG2B2
GCAGAAGCAATG---------AGCCAAGTA---A---CAAATT--CA------------------GCT-ACC---GTA--
-ACG
>JN024353/B/US/2005/USPI38417EI25y05051pcWG2B3
GCAGAAGCAATG---------AACCAAGTA---A---CAAATT--CA------------------GCT-ACC---GTA--
-ATG
>JN024354/B/US/2005/USPI38417EI33y05051pcWG2B4
GCAGAAGCAATG---------AGCCAAGTA---A---CAAATT--CA------------------GCT-ACC---GTA--
-ATG
>JN024355/B/US/2005/USPI38417EI33y05051pcWG2B11
GCAGAAGCAATG---------AGCCAAGTA---A---CAAATT--CA------------------GCT-ACC---GTA--
-ATG
>JN024356/B/US/2005/USPI38417EI33y05051pcWG2B16
GCAGAAGCAATG---------AGCCAAGTA---A---CAAATT--CA------------------GCT-ACC---GTA--
-ATG
>JN024357/B/US/2005/USPI38417EI33y05051pcWG2B12
GCAGAAGCAATG---------AGCCAAGTA---A---CAAATT--CA------------------GCT-ACC---GTA--
-ATG
>JN024358/B/US/2005/USPI38417EI33y05051pcWG2B1
GCAGAAGCAATG---------AGCCAAGTA---A---CAAATT--CA------------------GCT-ACC---GTA--
-ATG
>JN024359/B/US/2005/USPI38417EI33y05051pcWG2B6
GCAGAAGCAATG---------AGCCAAGTA---A---CAAATT--CA------------------GCT-ACC---GTA--
-ATG
>JN024360/B/US/2005/USPI38417EI33y05051pcWG2B17
GCAGAAGCAATG---------AGCCAAGTA---A---CAAATT--CA------------------GCT-ACC---GTA--
-ATG
>JN024361/B/US/2005/USPI38417EI33y05051pcWG2B7
GCAGAAGCAATG---------AGCCAAGTA---A---CAAATT--CA------------------GCT-ACC---GTA--
-ATG
>JN024362/B/US/2005/USPI38417EI33y05051pcWG2B13
GCAGAAGCAATG---------AGCCAAGTA---A---CAAATT--CA------------------GCT-ACC---GTA--
-ATG
>JN024363/B/US/2005/USPI38417EI33y05051pcWG2B2
GCAGAAGCAATG---------AGCCAAGTA---A---CAAATT--CA------------------GCT-ACC---GTA--
-ATG
>JN024364/B/US/2005/USPI38417EI40y05051pcWG2B5
GCAGAAGCAATG---------AGCCAAGTA---A---CAAATT--CA------------------GCT-ACC---GTA--
-ATG
>JN024365/B/US/2005/USPI38417EI40y05051pcWG2B10
GCAGAAGCAATG---------AGCCAAGTA---A---CAAATT--CA------------------GCT-ACC---GTA--
-ATG
>JN024366/B/US/2005/USPI38417EI40y05051pcWG2B2
GCAGAAGCAATG---------AGCCAAGTA---A---CAAATT--CA------------------GCT-ACC---GTA--
-ATG
>JN024367/B/US/2005/USPI38417EI40y05051pcWG2B7
GCAGAAGCAATG---------AGCCAAGTA---A---CAAATT--CA------------------GCT-ACC---GTA--
-ATG
>JN024368/B/US/2005/USPI38417EI40y05051pcWG2B1
GCAGAAGCAATG---------AGCCAAGTA---A---CAAATT--CA------------------GCT-ACC---GTA--
-ATG
>JN024369/B/US/2005/USPI38417EI40y05051pcWG2B11
GCAGAAGCAATG---------AGCCAAGTA---A---CAAATT--CA------------------GCT-ACC---GTA--
-ATG
>JN024370/B/US/2005/USPI38417EI40y05051pcWG2B12
GCAGAAGCAATG---------AGCCAAGTA---A---CAAATT--CA------------------GCT-ACC---GTA--
-ATG
>JN024371/B/US/2005/USPI38417EI40y05051pcWG2B6
GCAGAAGCAATG---------AGCCAAGTA---A---CAAATT--CA------------------GCT-ACC---GTA--
-ATG
>JN024372/B/US/2005/USPI38417EI40y05051pcWG2B9
GCAGAAGCAATG---------AGCCAAGTA---A---CAAATT--CA------------------GCT-ACC---GTA--
-ATG
>JN024373/B/US/2005/USPI38417EI40y05051pcWG2B3
GCAGAAGCAATG---------AGCCAAGTA---A---CAAATT--CA------------------GCT-ACC---GTA--
-ATG
>JN024374/B/US/2005/USPI38417EI40y05051pcWG2B4
GCAGAAGCAATG---------AGCCAAGTA---A---CAAATT--CA------------------GCT-ACC---GTA--
-ATG
>JN024375/B/US/2005/USPI38417EI40y05051pcWG2B8
GCAGAGGCAATG---------AGCCAAGTA---A---CAAATT--CA------------------GCT-ACC---GTA--
-ATG
>JN024376/B/US/2005/USPI38417EI53y05061pcWG2B7
GCAGAAGCAATG---------AGCCAAGTA---A---CAAATT--CA------------------GCT-ACC---GTA--
-ATG
>JN024377/B/US/2005/USPI38417EI53y05061pcWG2B5
GCAGAAGCAATG---------AGCCAAGTA---A---CAAATT--CA------------------GCT-ACC---GTA--
-ATG
>JN024378/B/US/2005/USPI38417EI53y05061pcWG2B8
GCAGAAGCAATG---------AGCCAAGTA---A---CAAATT--CA------------------GCT-ACC---GTA--
-ATG
>JN024379/B/US/2005/USPI38417EI53y05061pcWG2B1
GCAGTAGCAATG---------AGCCAAGTA---A---CAAATT--CA------------------GCT-ACC---GTA--
-ATG
>JN024380/B/US/2005/USPI38417EI53y05061pcWG2B9
GCAGAAGCAATG---------AGCCAAGTA---A---CAAATT--CA------------------GCT-ACC---GTA--
-ATG
>JN024381/B/US/2005/USPI38417EI53y05061pcWG2B4
GCAGAAGCAATG---------AGCCAAGTA---A---CAAATT--CA------------------GCT-ACC---GTA--
-ATG
>JN024382/B/US/2005/USPI38417EI53y05061pcWG2B6
GCAGAAGCAATG---------AGCCAAGTA---A---CAAATT--CA------------------GCT-ACC---GTA--
-ATG
>JN024383/B/US/2005/USPI38417EI53y05061pcWG2B2
GCAGAAGCAATG---------AGCCAAGTA---A---CAAATT--CA------------------GCT-ACC---GTA--
-ATG
>JN024384/B/US/2005/USPI38417EI53y05061pcWG2B10
GCAGAAGCAATG---------AGCCAAGTA---A---CAAATT--CA------------------GCT-ACC---GTA--
-ATG
>JN024385/B/US/2005/USPI38417EI53y05061pcWG2B3
GCAGAAGCAATG---------AGCCAAGTA---A---CAAATT--CA------------------GCT-ACC---GTA--
-ATG
>JN024386/B/US/2005/USPI38417EI83y05071pcWG2B4
GCAGAAGCAATG---------AGCCAAGTA---A---CAAATT--CA------------------GCT-ACC---GTA--
-ATG
>JN024387/B/US/2005/USPI38417EI83y05071pcWG2B12
GCAGAAGCAATG---------AGCCAAATG---A---CAAATT--CA------------------GCT-ACC---GTA--
-ATG
>JN024388/B/US/2005/USPI38417EI83y05071pcWG2B3
GCAGAAGCAATG---------AGCCAAGTA---A---CAAATT--CA------------------GCT-ACC---ATA--
-ATG
>JN024389/B/US/2005/USPI38417EI83y05071pcWG2B6
GCAGAAGCAATG---------AGCCAAGTA---A---CAAATT--CA------------------GCT-ACC---GTA--
-ATG
>JN024390/B/US/2005/USPI38417EI83y05071pcWG2B11
GCAGAAGCAATG---------AGCCAAGTA---A---CAAATT--CA------------------GCT-ACC---GTA--
-ATG
>JN024391/B/US/2005/USPI38417EI83y05071pcWG2B7
GCAGAAGCAATG---------AGCCAAGTA---A---CAAATT--CA------------------GCT-ACC---GTA--
-ATG
>JN024392/B/US/2005/USPI38417EI83y05071pcWG2B15
GCAGAAGCAATG---------AGCCAAGTA---A---CAAATT--CA------------------GCT-ACC---ATA--
-ATG
>JN024393/B/US/2005/USPI38417EI83y05071pcWG2B13
GCAGAAGCAATG---------AGCCAAGTA---A---CAAATT--CA------------------GCT-ACC---GTA--
-ATG
>JN024394/B/US/2005/USPI38417EI83y05071pcWG2B5
GCAGAAGCAATG---------AGCCAAGTA---A---CAAATT--CA------------------GCT-ACC---GTA--
-ATG
>JN024395/B/US/2005/USPI38417EI83y05071pcWG2B8
GCAGAAGCAATG---------AGCCAAGTA---A---CAAATT--CA------------------GCT-ACC---GTA--
-ATG
>JN024396/B/US/2005/USPI38417EI112y05081pcWG2B29
GCAGAAGCAATG---------AGCCAAGTA---A---CAAATT--CA------------------GCT-ACC---GTA--
-ATG
>JN024397/B/US/2005/USPI38417EI112y05081pcWG2B35
GCAGAAGCAATG---------AGCCAAGTA---A---CAAATT--CA------------------GCT-ACC---ATA--
-ATG
>JN024398/B/US/2005/USPI38417EI112y05081pcWG2B26
GCAGAAGCAATG---------AGCCAAGTA---A---CAAATT--CA------------------GCT-ACC---GTA--
-ATG
>JN024399/B/US/2005/USPI38417EI112y05081pcWG2B27
GCAGAAGCAATG---------AGCCAAATA---A---CAAATT--CA------------------GCT-ACC---GTA--
-ATG
>JN024400/B/US/2005/USPI38417EI112y05081pcWG2B31
GCAGAAGCAATG---------AGCCAAGTA---A---CAAATT--CA------------------GCT-ACC---GTA--
-ATG
>JN024401/B/US/2005/USPI38417EI112y05081pcWG2B32
GCAGAAGCAATG---------AGCCAAGTA---A---CAAATT--CA------------------GCT-ACC---GTA--
-ATG
>JN024402/B/US/2005/USPI38417EI112y05081pcWG2B28
GCAGAAGCAATG---------AGCCAAGTA---A---CAAGTT--CA------------------GCT-ACC---GTA--
-ATG
>JN024403/B/US/2005/USPI38417EI112y05081pcWG2B33
GCAGAAGCAATG---------AGCCAAGTA---A---CAAATT--CA------------------GCT-ACC---GTA--
-ATG
>JN024404/B/US/2005/USPI38417EI112y05081pcWG2B34
GCAGAAGCAATG---------AGCCAAATA---A---CAAATT--CA------------------GCT-ACC---GTA--
-ATG
>JN024405/B/US/2005/USPI38417EI140y05091pcWG2B4
GCAGAAGCAATG---------AGCCAATTA---A---CAAATT--CA------------------GCT-ACC---GTA--
-ATG
>JN024406/B/US/2005/USPI38417EI140y05091pcWG2B12
GCAGAAGCAATG---------AGCCAAGTA---A---CAAATT--CA------------------GCT-ACC---GTA--
-ATG
>JN024407/B/US/2005/USPI38417EI140y05091pcWG2B3
GCAGAAGCAATG---------AGCCAAGTA---A---CAAATT--CA------------------GCT-ACC---GTA--
-ATG
>JN024408/B/US/2005/USPI38417EI140y05091pcWG2B6
GCAGAAGCAATG---------AGCCAAGTA---A---CAAATT--CA------------------GCT-ACC---GTA--
-ATG
>JN024409/B/US/2005/USPI38417EI140y05091pcWG2B10
GCAGAAGCAATG---------AGCCAAGTA---A---CAAATT--CA------------------GCT-ACC---ATA--
-ATG
>JN024410/B/US/2005/USPI38417EI140y05091pcWG2B9
GCAGAAGCAATG---------AGCCAATTA---A---CAAATT--CA------------------GCT-ACC---GTA--
-ATG
>JN024411/B/US/2005/USPI38417EI140y05091pcWG2B5
GCAGAAGCAATG---------AGCCAAGTA---A---CAAATT--CA------------------GCT-ACT---GTA--
-ATG
>JN024412/B/US/2005/USPI38417EI140y05091pcWG2B1
GCAGAAGCAATG---------AGCCAAGTA---A---CAAATT--CA------------------GCT-ACC---GTA--
-ATG
>JN024413/B/US/2005/USPI38417EI140y05091pcWG2B2
GCAGAAGCAATG---------AGCCAAGTA---A---CAAATT--CA------------------GCT-ACC---GTA--
-ATG
>JN024414/B/US/2005/USPI38417EI140y05091pcWG2B13
GCAGAAGCAATG---------AGCCAAGTA---G---CAAATT--CA------------------GCT-ACC---GTA--
-ATG
>JN024415/B/US/2005/USPI38417EI243y05121pcWG2B10
GCAGAAGCAATG---------AGCCAAGTA---A---CAAATT--CA------------------GCT-ACC---GTA--
-ATG
>JN024416/B/US/2005/USPI38417EI243y05121pcWG2B4
GCAGAAGCAATG---------AGCCAAGTA---A---CAAATT--CA------------------GCT-ACC---GTA--
-ATG
>JN024417/B/US/2005/USPI38417EI243y05121pcWG2B7
GCAGAAGCAATG---------AGCCAAGTA---A---CAAATT--CA------------------GCT-ACC---ATA--
-ATG
>JN024418/B/US/2005/USPI38417EI243y05121pcWG2B6
GCAGAAGCAATG---------AGCCAAGTA---A---CAAATT--CA------------------GCT-ACC---ATA--
-ATG
>JN024419/B/US/2005/USPI38417EI243y05121pcWG2B5
GCAGAAGCAATG---------AGCCAAGTA---A---CAAATT--CA------------------GCT-ACC---ATA--
-ATG
>JN024420/B/US/2005/USPI38417EI243y05121pcWG2B2
GCAGAAGCAATG---------AGCCAAATA---A---CAAATT--CA------------------GCT-ACC---GTA--
-ATG
>JN024421/B/US/2005/USPI38417EI243y05121pcWG2B8
GCAGAAGCAATG---------AGCCAAGTA---A---CAAATT--CA------------------GCT-ACC---ATA--
-ATG
>JN024422/B/US/1996/USPI55751EI18y96071pcWG2B2
GCTGAAGCAATG---------AGCCAAGCA---A---CAAACA--CA------------------GCT-ACC---ATAAT
GATG
>JN024423/B/US/1996/USPI55751EI18y96071pcWG2B1
GCTGAAGCAATG---------AGCCAAGCA---A---CAAACA--CA------------------GCT-ACC---ATAAT
GATG
>JN024424/B/US/1996/USPI55751EI18y96071pcWG2B5
GCTGAAGCAATG---------AGCCAAGCA---A---CAAACA--CA------------------GCT-ACC---ATAAT
GATG
>JN024425/B/US/1996/USPI55751EI18y96071pcWG2B6
GCTGAAGCAATG---------AGCCAAGCA---A---CAAACA--CA------------------GCT-ACC---ATAAT
GATG
>JN024426/B/US/1996/USPI55751EI18y96071pcWG2B3
GCTGAAGCAATG---------AGCCAAGCA---A---CAAACA--CA------------------GCT-ACC---ATAAT
GATG
>JN024427/B/US/1996/USPI55751EI32y96071pcWG2B9
GCTGAAGCAATG---------AGCCAAGCA---A---CAAACA--CA------------------GCT-ACC---ATAAT
GATG
>JN024428/B/US/1996/USPI55751EI32y96071pcWG2B15
GCTGAAGCAATG---------AGCCAAGCA---A---CAAACA--CAG--C------------T-ACT-ATA---ATG--
-ATG
>JN024429/B/US/1996/USPI55751EI32y96071pcWG2B2
GCTGAAGCAATG---------AGCCAAGCA---A---CAAACA--CA------------------GCT-ACC---ATAAT
GATG
>JN024430/B/US/1996/USPI55751EI32y96071pcWG2B6
GCTGAAGCAATG---------AGCCAAGCA---A---CAAACA--CA------------------GCT-ACC---ATAAT
GATG
>JN024431/B/US/1996/USPI55751EI32y96071pcWG2B16
GCTGAAGCAATG---------AGCCAAGCA---A---CAAACA--CA------------------GCT-ACC---ATAAC
GATG
>JN024432/B/US/1996/USPI55751EI32y96071pcWG2B18
GCTGAAGCAATG---------AGCCAAGCA---A---CAAACA--CA------------------GCT-ACC---ATAAT
GATG
>JN024434/B/US/1996/USPI55751EI32y96071pcWG2B17
GCTGAAGCAATG---------AGCCAAGCA---A---CAAACA--CA------------------GCT-ACC---ATAAT
GATG
>JN024435/B/US/1996/USPI55751EI32y96071pcWG2B5
GCTGAAGCAATG---------AGCCAAGCA---A---CAAACA--CA------------------GCT-ACC---ATAAT
GATG
>JN024436/B/US/2005/USPI55751EI3343y05081pcWG2B10
GCTGAAGCAATG---------AGCCAAGCA---A---CAAACA--CA------------------GCT-ACC---ATAAT
GATG
>JN024437/B/US/2005/USPI55751EI3343y05081pcWG2B3
GCTGAAGCAATG---------AGCCAAGCA---A---CAAACA--CA------------------GCT-ACC---ATAAT
GATG
>JN024438/B/US/2005/USPI55751EI3343y05081pcWG2B4
GCTGAAGCAATG---------AGCCAAGCA---A---CAAACA--CA------------------GCT-ACC---ATAAT
GATG
>JN024439/B/US/2005/USPI55751EI3343y05081pcWG2B9
GCTGAAGCAATG---------AGCCAAGCA---A---CAAACA--CA------------------GCT-ACC---ATAAT
GATG
>JN024440/B/US/2005/USPI55751EI3343y05081pcWG2B2
GCTGAAGCAATG---------AGCCAAGCA---A---CAAACA--CA------------------GCT-ACC---ATAAT
GATG
>JN024441/B/US/2005/USPI55751EI3343y05081pcWG2B5
GCTGAAGCAATG---------AGCCAAGCA---A---CAAACA--CA------------------GCT-ACC---ATAAT
GATG
>JN024442/B/US/2005/USPI55751EI3343y05081pcWG2B1
GCTGAAGCAATG---------AGCCAAGCA---A---CAAACA--CA------------------GCT-ACC---ATAAT
GATG
>JN024443/B/US/2005/USPI55751EI3394y05101pcWG2B2
GCTGAAGCAATG---------AGCCAAGCA---A---CAAACA--CA------------------GCT-ACC---ATAAT
GATG
>JN024444/B/US/2005/USPI55751EI3394y05101pcWG2B6
GCTGAAGCAATG---------AGCCAAGCA---A---CAAACA--CA------------------GCT-ACC---ATAAT
GATG
>JN024445/B/US/2005/USPI55751EI3394y05101pcWG2B1
GCTGAAGCAATG---------AGCCAAGCA---A---CAAACG--CA------------------GCT-ACC---ATAAT
GATG
>JN024446/B/US/2005/USPI55751EI3394y05101pcWG2B7
GCTGAAGCAATG---------AGCCAAGCA---A---CAAACA--CA------------------GCT-ACC---ATAAT
GATG
>JN024447/B/US/2005/USPI55751EI3394y05101pcWG2B4
GCTGAAGCAATG---------AGCCAAACA---A---CAAACA--CA------------------GCT-ACC---ATAAT
GATG
>JN024448/B/US/2005/USPI55751EI3394y05101pcWG2B5
GCTGAAGCAATG---------AGCCAAGCA---A---CAAACA--CA------------------GCT-ACC---ATAAT
GATG
>JN024449/B/US/2005/USPI55751EI3394y05101pcWG2B3
GCTGAAGCAATG---------AGCCAAGCA---A---CAAACA--CA------------------GCT-ACC---ATAAT
GATG
>JN024450/B/US/2005/USPI38051EI3y05121pcWG2B1
GCAGAAGCAATG---------AGCCAAGTA---------AATT--CA------------------GCT-ACC---GTA--
-ATG
>JN024451/B/US/2005/USPI38051EI3y05121pcWG2B2
GCAGAAGCAATG---------AGCCAAGTA---------AATT--CA------------------GCT-ACC---GTA--
-ATG
>JN024452/B/US/2005/USPI38051EI3y05121pcWG2B7
GCAGAAGCAATG---------AGCCAAGTA---------AATT--CA------------------GCT-ACC---GTA--
-ATG
>JN024453/B/US/2005/USPI38051EI3y05121pcWG2B9
GCAGAAGCAATG---------AGCCAAGTA---------AATT--CA------------------GCT-ACC---GTA--
-ATG
>JN024454/B/US/2005/USPI38051EI3y05121pcWG2B3
GCAGAAGCAATG---------AGCCAAGTA---------AATT--CA------------------GCT-ACC---GTA--
-ATG
>JN024455/B/US/2005/USPI38051EI3y05121pcWG2B6
GCAGAAGCAATG---------AGCCAAGTA---------AATT--CA------------------GCT-ACC---GTA--
-ATG
>JN024456/B/US/2005/USPI38051EI3y05121pcWG2B10
GCAGGAGCAATG---------AGCCAAGTA---------AATT--CA------------------GCT-ACC---GTA--
-ATG
>JN024457/B/US/2005/USPI38051EI3y05121pcWG2B8
GCAGAAGCAATG---------AGCCAAGTA---------AATT--CA------------------GCT-ACC---GTA--
-ATG
>JN024458/B/US/2005/USPI38051EI3y05121pcWG2B4
GCAGAAGCAATG---------AGCCAAGTA---------AATT--CA------------------GCT-ACC---GTA--
-ATG
>JN024459/B/US/2005/USPI51550EI3285y05051pcWG2B1
GCAGAAGCAATG---------AGCCAAGTA---A---CAAATT--CA------------------GCT-ACC---GTA--
-ATG
>JN024460/B/US/2005/USPI51550EI3285y05051pcWG2B6
GCAGAAGCAATG---------AGCCAAGTA---A---CAAATT--CA------------------GCT-ACC---GTA--
-ATG
>JN024461/B/US/2005/USPI51550EI3285y05051pcWG2B10
GCAGAAGCAATG---------AGCCAAGTA---A---CAAATT--CA------------------GCT-ACC---GTA--
-ATG
>JN024462/B/US/2005/USPI51550EI3285y05051pcWG2B3
GCAGAAGCAATG---------AGTCAAGTA---A---CAAATT--CA------------------GCT-ACC---GTA--
-ATG
>JN024463/B/US/2005/USPI51550EI3285y05051pcWG2B4
GCAGAAGCAATG---------AGCCAAGTA---A---CAAATT--CA------------------GCT-ACC---GTA--
-ATG
>JN024464/B/US/2005/USPI51550EI3285y05051pcWG2B9
GCAGAAGCAATG---------AGCCAAGTA---A---CAAATT--CA------------------GCT-ACC---GTA--
-ATG
>JN024465/B/US/2005/USPI51550EI3285y05051pcWG2B5
GCAGAAGCAACG---------AGCCAAGTA---A---CAAATT--CA------------------GCT-ACC---GTA--
-ATG
>JN024467/B/US/2005/USPI51550EI3285y05051pcWG2B7
GCAGAAGCAATG---------AGCCAAGTA---A---CAAATT--CA------------------GCT-ACC---GTA--
-ATG
>JN024468/B/US/2005/USPI51550EI3285y05051pcWG2B2
GCAGAAGCAATG---------AGCCAAGTA---A---CAAATT--CG------------------GCT-ACC---GTA--
-ATG
>JN024469/B/US/2005/USPI11286EI13y05091pcWG2B1
GCTGAAGCAATG---------AGCCAAGCA---A---CAAACA--CA------------------GCT-ACC---ATAAT
GATG
>JN024470/B/US/2005/USPI11286EI13y05091pcWG2B12
GCTGAAGCAATG---------AGCCAAGCA---A---CAAACA--CA------------------GCT-ACC---ATAAT
GATG
>JN024471/B/US/2005/USPI11286EI13y05091pcWG2B13
GCTGAAGCAATG---------AGCCAAGCA---A---CAAACA--CA------------------GCT-ACC---ATAAT
GATG
>JN024472/B/US/2005/USPI11286EI13y05091pcWG2B7
GCTGAAGCAATG---------AGCCAAGCA---A---CAAACA--CA------------------GCT-ACC---ATAAT
GATG
>JN024474/B/US/2005/USPI11286EI13y05091pcWG2B9
GCTGAAGCAATG---------AGCCAAGCA---A---CAAACA--CA------------------GCT-ACC---ATAAT
GATG
>JN024475/B/US/2005/USPI11286EI13y05091pcWG2B10
GCTGAAGCAATG---------AGCCAAGCA---A---CAAACA--CA------------------GCT-ACC---ATAAT
GATG
>JN024476/B/US/2005/USPI11286EI13y05091pcWG2B8
GCTGAAGCAATG---------AGCCAAGCA---A---CAAACA--CA------------------GCT-ACC---ATAAT
GATG
>JN024477/B/US/2005/USPI11286EI13y05091pcWG2B15
GCTGAAGCAATG---------AGCCAAGCA---A---CAAACA--CA------------------GCT-ACC---ATAAT
GATG
>JN024478/B/US/2005/USPI11286EI18y05091pcWG2B9
GCTGAAGCAATG---------AGCCAAGCA---A---CAAACA--CA------------------GCT-ACC---ATAAT
GATG
>JN024479/B/US/2005/USPI11286EI18y05091pcWG2B2
GCTGAAGCAATG---------AGCCAAGCA---A---CAAACA--CA------------------GCT-ACC---ATAAT
GATG
>JN024481/B/US/2005/USPI11286EI18y05091pcWG2B5
GCTGAAGCAATG---------AGCCAAGCA---A---CAAACA--CA------------------GCT-ACC---ATAAT
GATG
>JN024482/B/US/2005/USPI11286EI18y05091pcWG2B8
GCTGAAGCAATG---------AGCCAAGCA---A---CAAACA--CA------------------GCT-ACC---ATAAT
GATG
>JN024483/B/US/2005/USPI11286EI18y05091pcWG2B3
GCTGAAGCAATG---------AGCCAAGCA---A---CAAACA--CA------------------GCT-ACC---ATAAT
GATG
>JN024484/B/US/2005/USPI11286EI18y05091pcWG2B1
GCTGAAGCAATG---------AGCCAAGCA---A---CAAACA--CA------------------GCT-ACC---ATAAT
GATG
>JN024485/B/US/2005/USPI11286EI26y05091pcWG2B5
GCTGAAGCAATG---------AGCCAAGCA---A---CAAACA--CA------------------GCT-ACC---ATAAT
GATG
>JN024486/B/US/2005/USPI11286EI26y05091pcWG2B8
GCTGAAGCAATG---------AGCCAAGCA---A---AAAACA--CA------------------GCT-ACC---ATAAT
GATG
>JN024487/B/US/2005/USPI11286EI26y05091pcWG2B7
GCTGAAGCAATG---------AGCCAAGCA---A---CAAACA--CA------------------GCT-ACC---ATAAT
GATG
>JN024488/B/US/2005/USPI11286EI26y05091pcWG2B6
GCTGAAGCAATG---------AGCCAAGCA---A---CAAACA--CA------------------GCT-ACC---ATAAT
GATG
>JN024489/B/US/2005/USPI11286EI26y05091pcWG2B4
GCTGAAGCAATG---------AGCCAAGCA---A---CAAACA--CA------------------GCT-ACC---ATAAT
GATG
>JN024490/B/US/2005/USPI11286EI26y05091pcWG2B2
GCTGAAGCAATG---------AGCCAAGCA---A---CAAACA--CA------------------GCT-ACCCTAATG--
-ATG
>JN024491/B/US/2005/USPI11286EI26y05091pcWG2B1
GCTGAAGCAATG---------AGCCAAGCA---A---CAAACA--CA------------------GCT-ACC---ATAAT
GATG
>JN024492/B/US/2005/USPI11286EI26y05091pcWG2B3
GCTGAAGCAATG---------AGCCAAGCA---A---CAAACA--CA------------------GCT-ACC---ATAAT
GATG
>JN024493/B/US/2005/USPI83747EI57y05021pcWG2B13
GCGGAAGCAATG---------AGCCAAGCA---A---CAAATT--CA------------------GCT-ACC---ATA--
-ATG
>JN024494/B/US/2005/USPI83747EI57y05021pcWG2B14
GCAGAAGCAATG---------AGCCAAGCA---A---CAAATT--CA------------------GCT-ACC---ATA--
-ATG
>JN024495/B/US/2005/USPI83747EI98y05031pcWG2B12
GCAGAAGCAATG---------AGCCAAGCA---A---CAAATT--CA------------------GCT-ACC---ATA--
-ATG
>JN024496/B/US/2004/USPI71101EI21y04061pcWG2B10
GCTGAAGCAATG---------AGCCAAGTA---A---CAAATT--CA------------------GCT-ACC---ATA--
-ATG
>JN024497/B/US/2004/USPI71101EI21y04061pcWG2B8
GCTGAAGCAATG---------AGCCAAGTA---A---CAAATT--CA------------------GCT-ACC---ATA--
-ATG
>JN024498/B/US/1995/USPI90770EI129y95111pcWG2B11
GCTGAAGCAATG---------AGCCAAGTA---A---CAAATT--CA------------------GCT-ACC---ATA--
-ATG
>JN024499/B/US/1996/USPI90770EI197y96011pcWG2B11
GCTGAAGCAATG---------AGCCAAGTA---A---CAAATT--CA------------------GCT-ACC---ATA--
-ATG
>JN024500/B/US/1996/USPI90770EI197y96011pcWG2B4
GCTGAAGCAATG---------AGCCAAGTA---A---CAAATT--CA------------------GCT-ACC---ATA--
-ATG
>JN024501/B/US/1996/USPI55751EI18y96071pcWG2B10
GCTGAAGCAATG---------AGCCAAGCA---A---CAAACA--CA------------------GCT-ACC---ATAAT
GATG
>JN024502/B/US/1996/USPI55751EI18y96071pcWG2B11
GCTGAAGCAATG---------AGCCAAGCA---A---CAAACA--CA------------------GCT-ACC---ATAAT
GATG
>JN024503/B/US/1996/USPI55751EI18y96071pcWG2B7
GCTGAAGCAATG---------AGCCAAGCA---A---CAAACA--CA------------------GCT-ACC---ATAAT
GATG
>JN024504/B/US/1996/USPI55751EI18y96071pcWG2B8
GCTGAAGCAATG---------AGCCAAGCA---A---CAAACA--CA------------------GCT-ACC---ATAAT
GATG
>JN024505/B/US/1996/USPI55751EI18y96071pcWG2B9
GCTGAAGCAATG---------AGCCAAGCA---A---CAAACA--CA------------------GCT-ACC---ATAAT
GATG
>JN024506/B/US/2005/USPI55751EI3343y05081pcWG2B6
GCTGAAGCAATG---------AGCCAAGCA---A---CAAACA--CA------------------GCT-ACC---ATAAT
GATG
>JN024507/B/US/2005/USPI55751EI3343y05081pcWG2B7
GCTGAAGCAATG---------AGCCAAGCA---A---CAAACA--CA------------------GCT-ACC---ATAAT
GATG
>JN024508/B/US/2005/USPI55751EI3343y05081pcWG2B8
GCTGAAGCAATG---------AGCCAAGCA---A---CAAACA--CA------------------GCT-ACC---ATAAT
GATG
>JN024509/B/US/2005/USPI55751EI3394y05101pcWG2B8
GCTGAAGCAATG---------AGCCAAGCA---A---CAAACA--CA------------------GCT-ACC---ATAAT
GATG
>JN024510/B/US/2005/USPI55751EI3394y05101pcWG2B9
GCTGAAGCAATG---------AGCCAAGCA---A---CAAACA--CA------------------GCT-ACC---ATAAT
GATG
>JN024511/B/US/2004/USPI71101EI44y04071pcWG2B10
GCTGAAGCAATG---------GGCCAAGTA---A---CAAATT--CA------------------GCT-ACC---ATA--
-ATG
>JN024512/B/US/2004/USPI71101EI127y04091pcWG2B1
GCTGAAGCAATG---------AGCCAAGTA---A---CAAATT--CA------------------GCT-ACC---ATA--
-ATG
>JN024513/B/US/2004/USPI71101EI127y04091pcWG2B10
GCTGAAGCAATG---------AGCCAAGTA---A---CAAATT--CA------------------GCT-ACC---ATA--
-ATG
>JN024514/B/US/2004/USPI71101EI127y04091pcWG2B2
GCTGAAGCAATG---------AGCCAAGTA---A---CAAATT--CA------------------GCT-ACC---ATA--
-ATG
>JN024515/B/US/2004/USPI71101EI127y04091pcWG2B3
GCTGAAGCAATG---------AGCCGAGTA---A---CAAATT--CA------------------GCT-ACC---ATA--
-ATG
>JN024516/B/US/2004/USPI71101EI127y04091pcWG2B4
GCTGAAGCAATG---------AGCCAAGTA---A---CAAATT--CA------------------GCT-ACC---ATA--
-ATG
>JN024517/B/US/2004/USPI71101EI127y04091pcWG2B5
GCTGAAGCAATG---------AGCCAAGTA---A---CAAATT--CA------------------GCT-ACC---ATA--
-ATG
>JN024518/B/US/2004/USPI71101EI127y04091pcWG2B7
GCTGAAGCAATG---------AGCCAAGTA---A---CAAATT--CA------------------GCT-ACC---ATA--
-ATG
>JN024519/B/US/2004/USPI71101EI127y04091pcWG2B8
GCTGAAGCAATG---------AGCCAAGTA---A---CAAATT--CA------------------GCT-ACC---ATA--
-ATG
>JN024520/B/US/2004/USPI71101EI127y04091pcWG2B9
GCTGAAGCAATG---------AGCCAAGTA---A---CAAATT--CA------------------GCT-ACC---ATA--
-ATG
>JN024521/B/US/2004/USPI71101EI181y04111pcWG2B1
GCTGAAGCAATG---------AGCCTAGTA---A---CAAATT--CA------------------GCT-ACC---ATA--
-ATG
>JN024522/B/US/2005/USPI83747EI154y05051pcWG2B4
GCAGAAGCAATG---------AGCCAAGCA---A---CAAATT--CA------------------GCT-ACC---ATA--
-ATG
>JN024523/B/US/2005/USPI83747EI154y05051pcWG2B9
GCAGAAGCAATG---------AGCCAAGCA---A---CAAATT--CA------------------GCT-ACC---ATA--
-ATG
>JN024524/B/US/2005/USPI83747EI210y05071pcWG2B10
GCAGAAGCAATG---------AGCCAAGCA---A---CAAATT--CA------------------GCT-ACC---ATA--
-ATG
>JN024525/B/US/2005/USPI83747EI210y05071pcWG2B11
GCAGAAGCAATG---------AGCCAAGCA---A---CAAATT--CA------------------GCT-ACC---ATA--
-ATG
>JN024526/B/US/2005/USPI83747EI210y05071pcWG2B12
GCAGAAGCAATG---------AGCCAAGCA---A---CGAATT--CA------------------GCT-ACC---ATA--
-ATG
>JN024527/B/US/2005/USPI83747EI210y05071pcWG2B13
GCAGAAGCAATG---------AGCCAAGCA---A---CAAATT--CA------------------GCT-ACC---ATA--
-ATG
>JN024528/B/US/2005/USPI83747EI210y05071pcWG2B14
GCAGAAGCAATG---------AGCCAAGCA---A---CAAATT--CA------------------GCT-ACC---ATA--
-ATG
>JN024529/B/US/2005/USPI83747EI273y05091pcWG2B10
GCAGAAGCAATG---------AGCCAAGCA---A---CAAATT--CA------------------GCT-ACC---ATA--
-ATG
>JN024530/B/US/2005/USPI83747EI273y05091pcWG2B12
GCAGAAGCAATG---------AGCCAGGCA---A---CAAATT--CA------------------GCT-ACC---ATA--
-ATG
>JN024531/B/US/2005/USPI83747EI273y05091pcWG2B6
GCAGAAGCAATG---------AGCCAAGCA---A---CAAATT--CA------------------GCT-ACC---ATA--
-ATG
>JN024532/B/US/2005/USPI83747EI273y05091pcWG2B9
GCAGAAGCAATG---------AGCCAAGCA---A---CAAATT--CA------------------GCT-ACC---ATA--
-ATG
>JN024533/B/US/2005/USPI83747EI57y05021pcWG2B11
GCAGAAGCAATG---------AGCCAAGCA---A---CAAATT--CA------------------GCT-ACC---ATA--
-ATG
>JN024534/B/US/2005/USPI83747EI57y05021pcWG2B12
GCAGAAGCAATG---------AGCCAAGCA---A---CAAATT--CA------------------GCT-ACC---ATA--
-ATG
>JN024535/B/US/2005/USPI83747EI69y05021pcWG2B10
GCAGAAGCAATG---------AGCCAAGCA---A---CAAGTT--CA------------------GCT-ACC---ATA--
-ATG
>JN024536/B/US/2005/USPI83747EI69y05021pcWG2B9
GCAGAAGCAATG---------AGCCAAGCA---A---CAAATT--CA------------------GCT-ACC---ATA--
-ATG
>JN024537/B/US/2005/USPI83747EI98y05031pcWG2B16
GCAGAAGCAATG---------AGCCAAGCA---A---CAAATT--CA------------------GCT-ACC---ATA--
-ATG
>JN024538/B/US/2005/USPI38417EI25y05051pcWG2B11
GCAGAAGCAATG---------AGCCAAGTA---A---CAAATT--CA------------------GCT-ACC---GTA--
-ATG
>JN024539/B/US/2005/USPI38417EI25y05051pcWG2B13
GCAGAAGCAATG---------AGCCAAGTA---A---CAAATT--CA------------------GCT-ACC---GTA--
-ATG
>JN024540/B/US/2005/USPI38417EI25y05051pcWG2B15
GCAGAAGCAATG---------AGCCAAGTA---A---CAAATT--CA------------------GCT-ACC---GTA--
-ATG
>JN024541/B/US/2005/USPI38417EI25y05051pcWG2B16
GCAGAAGCAATG---------AGCCAAGTA---A---CAAATT--CA------------------GCT-ACC---GTA--
-ATG
>JN024542/B/US/2005/USPI38417EI112y05081pcWG2B14
GCAGAAGCAATG---------AGCCAAGTA---A---CAAATT--CA------------------GCT-ACC---ATA--
-ATG
>JN024543/B/US/2005/USPI38417EI112y05081pcWG2B15
GCAGAAGCAATG---------AGCCAAGTA---A---CAAATT--CA------------------GCT-ACC---GTA--
-ATG
>JN024544/B/US/2005/USPI38417EI196y05101pcWG2B1
GCAGAAGCAATG---------AGCCAAATA---A---CAAATT--CA------------------GCT-ACC---GTA--
-ATG
>JN024545/B/US/2005/USPI38417EI196y05101pcWG2B10
GCAGAAGCAATG---------AGCCAAGTA---A---CAAATT--CA------------------GCT-ACC---GTA--
-ATG
>JN024546/B/US/2005/USPI38417EI196y05101pcWG2B2
GCAGAAGCAATG---------AGCCAAGTA---A---CAAATT--CA------------------GCT-ACC---GTA--
-ATG
>JN024547/B/US/2005/USPI38417EI196y05101pcWG2B3
GCAGAAGCAATG---------AGCCAAATA---A---CAAATT--CA------------------GCT-ACC---GTA--
-ATG
>JN024548/B/US/2005/USPI38417EI196y05101pcWG2B4
GCAGAAGCAATG---------AGCCAAGTA---A---CAAATT--CA------------------GCT-ACC---GTA--
-ATG
>JN024549/B/US/2005/USPI38417EI196y05101pcWG2B5
GCAGAAGCAATG---------AGCCAAGTA---A---CAAATT--CA------------------GCT-ACC---ATA--
-ATG
>JN024550/B/US/2005/USPI38417EI196y05101pcWG2B6
GCAGAAGCAATG---------AGCCAAGTA---A---CAAATT--CA------------------GCT-ACC---ATA--
-ATG
>JN024551/B/US/2005/USPI38417EI196y05101pcWG2B7
GCAGAAGCAATG---------AGCCAAGTA---A---CAAATT--CA------------------GCT-ACC---GTA--
-ATG
>JN024552/B/US/2005/USPI38417EI196y05101pcWG2B8
GCAGAAGCAATG---------AGCCAAGTA---G---CAAATT--CG------------------GCT-ACC---GTA--
-ATG
>JN024553/B/US/2005/USPI38417EI196y05101pcWG2B9
GCAGAAGCAATG---------AGCCAAATA---A---CAAATT--CA------------------GCT-ACC---GTA--
-ATG
>JN024554/B/US/2005/USPI38417EI243y05121pcWG2B1
GCAGAAGCAATG---------AGCCAAGTA---A---CAAATT--CA------------------GCT-ACC---GTA--
-ATG
>JN024555/B/US/2005/USPI38417EI243y05121pcWG2B13
GCAGAAGCAATG---------AGCCAAATA---A---CAAATT--CA------------------GCT-ACC---GTA--
-ATG
>JN024556/B/US/2005/USPI38417EI243y05121pcWG2B9
GCAGAAGCAATG---------AGCCAAGTA---A---CAAATT--CA------------------GCT-ACC---GTA--
-ATG
>JN024557/B/US/2005/USPI11286EI13y05091pcWG2B11
GCTGAAGCAATG---------AGCCAAGCA---A---CAAACA--CA------------------GCT-ACC---ATAAT
GATG
>JN024558/B/US/2005/USPI11286EI18y05091pcWG2B10
GCTGAAGCAATG---------AGCCAAGCA---A---CAAACA--CA------------------GCT-ACC---ATAAT
GATG
>JN024559/B/US/2005/USPI11286EI18y05091pcWG2B6
GCTGAAGCAATG---------AGCCAAGCA---A---CAAACA--CA------------------GCT-ACC---ATAAT
GATG
>JN024560/B/US/2005/USPI11286EI18y05091pcWG2B7
GCTGAAGCAATG---------AGCCAAGCA---A---CAAACA--CA------------------GCT-ACC---ATAAT
GATG
>JN024561/B/US/2005/USPI11286EI26y05091pcWG2B9
GCTGAAGCAATG---------AGCCAAGCA---A---CAAACA--CA------------------GCT-ACC---ATAAT
GATG
>JN024562/B/US/2005/USPI38051EI7y05121pcWG2B10
GCAGAAGCAATG---------AGCCAAGTA---------AATT--CA------------------GCT-ACC---GTA--
-ATG
>JN024563/B/US/2005/USPI38051EI7y05121pcWG2B12
GCAGAAGCAATG---------AGCCAAGTA---------AATT--CA------------------GCT-ACC---GTA--
-ATG
>JN024564/B/US/2005/USPI38051EI7y05121pcWG2B13
GCAGAAGCAATG---------AGCCAAGTA---------AATT--CA------------------GCT-ACC---GTA--
-ATG
>JN024565/B/US/2005/USPI38051EI7y05121pcWG2B14
GCAGAAGCAATG---------AGCCAAGTA---------AATT--CA------------------GCT-ACC---GTA--
-ATG
>JN024566/B/US/2005/USPI38051EI7y05121pcWG2B5
GCAGAAGCAATG---------AGCCAAGTA---------AATT--CA------------------GCT-ACC---GTA--
-ATG
>JN024567/B/US/2005/USPI38051EI7y05121pcWG2B6
GCAGAAGCAATG---------AGCCAAGTA---------AATT--CA------------------GCT-ACC---GTA--
-ATG
>JN024568/B/US/2005/USPI38051EI7y05121pcWG2B7
GCAGAAGCAATG---------AGCCAAGTA---------AATT--CA------------------GCT-ACC---GTA--
-ATG
>JN024569/B/US/2005/USPI38051EI7y05121pcWG2B8
GCAGAAGCAATG---------AGCCAAGTA---------AATT--CA------------------GCT-ACC---GTA--
-ATG
>JN024570/B/US/2005/USPI38051EI7y05121pcWG2B9
GCAGAAGCAATG---------AGCCAAGTA---------AATT--CA------------------GCT-ACC---GTA--
-ATG
>JN024571/B/US/2005/USPI38417EI25y05051pcWG2B12
GCAGAAGCAATG---------AGCCAAGTA---A---CAAATT--CA------------------GCT-ACC---GTA--
-ATG
>JN024572/B/US/2005/USPI83747EI69y05021pcWG2B8
GCAGAAGCAATG---------AGCCAAGCA---A---CAAATT--CA------------------GCT-ACC---ATA--
-ATG
>JN024573/B/US/2005/USPI11286EI26y05091pcWG2B10
GCTGAAGCAATG---------AGCCAAGCA---A---CAAACA--CA------------------GCT-ACCATGATG--
-ATG
>JN235958/B/UY/2002/02UY_TSU1290
GCTGAAGCGATG---------AGCCAAGTA---C---CACAAC--AA------------------CCA-GCC---ATA--
-ATG
>JN235959/B/UY/1999/99UY_TRA0043
GCTGAAGCAATG---------AGCCAAGTT---A---CAGGTT--CA------------------GCT-AGC---ATA--
-ATG
>JN235965/B/UY/1999/99UY_TRA0177
GCAGAAGCAATG---------AGCCAAGTA---------AATT--CA------------------ACT-ACC---ATA--
-ATG
>JN248329/B/TH/2004/04TH601066
GCTGAAGCAATG---------AGCCAAATG---A---CAAATC--CA------------------GCT-ACC---GTG--
-CTG
>JN248333/B/TH/2004/04TH803686
GCTGAAGCAATG---------AGCCAGGCA---A---ACGCCT--CA------------------GCT-AGC---ATA--
-ATG
>JN248335/B/TH/2004/04TH808998
GCTGAAGCAATG---------AGCCAAGTA---G---CAAATA--CA------------------ACT-ACC---ATA--
-TTT
>JN248337/B/TH/2004/04TH821921
GCTGAAGCAATG---------AACCAAATG---A---CAAATT--CA------------------GCT-AAC---ATG--
-ATG
>JN248343/B/TH/2005/05TH355614
GCAGAAGCAATG---------AGCCAAGTA---A---CAAATT--CA------------------GCT-AAC---ATA--
-ATG
>JN248344/B/TH/2005/05TH356764
GCTGAAGCAATG---------AGCCAAACA---------ACTA--CAG--C------------T-GCT-ACC---ATA--
-ATG
>JN248345/B/TH/2005/05TH356883
GCTGAAGCAATG---------AGCCAAACA---------ACTG--CAG--C------------T-GCT-ACC---ATA--
-ATG
>JN248346/B/TH/2005/05TH357801
GCTGAAGCAATG---------AGCCAAGCC---------AATT--CA------------------TCT-AAC---ATA--
-TTG
>JN248347/B/TH/2005/05TH429730
GCTGAAGCAATG---------AGCCAAGTA---A---CAAGTT--CA------------------GGT-GTC---ATA--
-ATG
>JN248353/B/TH/2005/05TH645189
GCGGAAGCAATG---------AGCCAAGCA---C---AAAATT--CA------------------GCC-AAC---GTA--
-ATG
>JN248354/B/TH/2005/05TH736580
GCTGAAGCAATG---------AGCCAAGTA---------AATT--CA------------------CCT-GCC---ATA--
-ATG
>JN251896/B/PY/2002/02PY_PSP0019
GCTGAAGCCATG---------AGCCAAGCA---A---CACAGT--CA------------------CCT-GCC---ATA--
-CTG
>JN251901/B/PY/2002/02PY_PSP0090
GCTGAAGCAATG---------AGCCAAGTA---------AATA--CA------------------GCC-AGC---GTA--
-ATG
>JN251906/B/PY/2003/03PY_PSP0115
GCTGAAGCAATG---------AGCCAAGTA---A---CAAGTC--AA------------------AAT-ACC---ATA--
-ATG
>JN397362/B/US/2011/ES38
GCAGAAGCAATG---------AGCCAGATG---A---CAAATT--CA------------------ACT-ACC---GTA--
-ATG
>JN397363/B/US/2011/CP2
GCAGAAGCAATG---------AGCCAGATG---A---CAAATT--CA------------------ACT-ACC---GTG--
-ATG
>JN397364/B/US/2010/VC1
GCAGAAGCAATG---------AGCCAAGTA---A---CAAATT--CA------------------GCT-ACC---ATA--
-ATG
>JN397365/B/US/2010/CP1
GCAGAAGCAATG---------AGCCAAGTA---A---CAAATT--CA------------------GCT-ACC---ATA--
-ATG
>JN692431/B/BR/2002/02BR1002
GCTGAAGCAATG---------AGCCAAGTA---------AATC--AA------------------CCT-AAC---ATA--
-ATG
>JN692432/B/BR/2002/02BR1013
GCTGAAGCAATG---------AGCCAAGTA---A---CAAATA--CA------------------GCT-AAC---ATA--
-ATG
>JN692433/B/BR/2002/04BR1064
GCTGAAGCAATG---------AGCCAAGTA---A---CAAATC--CA------------------GGT-AAC---ATA--
-ATG
>JN692435/B/BR/2002/02BR2025
GCTGAAGCAATG---------AGCCAAGTA---A---CAGGTT--CA------------------GCT-ACC---ATA--
-ATG
>JN692436/B/BR/2002/02BR2027
GCTGAAGCAATG---------AGCCAAGTA---------AATT--CA------------------TCT-AGC---ATA--
-ATG
>JN692439/B/BR/2002/02BR2032
GCTGAAGCAATG---------AGCCAAGTA---A---CAGGCT--CA------------------GCT-AAC---ATA--
-ATG
>JN692443/B/BR/2002/02BR2041
GCTGAAGCAATG---------AGCCAAGTA---A---CAAATG--CA------------------AAT-GCC---ATA--
-ATG
>JN692444/B/BR/2002/02BR2042
GCTGAAGCAATG---------AGCCAAACA---------AGTC--CA------------------CCT-GCT---ATA--
-ATG
>JN692446/B/BR/2003/03BR1043
GCTGAAGCAATG---------AGCCAAGTA---A---CAAGTT--CA------------------AAT-ACC---ATA--
-ATG
>JN692447/B/BR/2003/03BR1046
GCTGAAGCAATG---------AGCCAAGTA---C---AAAATT--CA------------------AAT-ACT---GTA--
-ATG
>JN692450/B/BR/2004/04BR1047
GCTGAAGCAATG---------AGCCAAGCA---A---CAAATC--CA------------------GCT-AAC---ATA--
-ATG
>JN692451/B/BR/2004/04BR1049
GCTGAAGCAATG---------AGCCAAGTG---A---CAGGTC--AA------------------GCT-AAC---ATA--
-ATG
>JN692452/B/BR/2004/04BR1051
GCTGAAGCAATG---------AGCCAAGTA---A---CAAATT--CA------------------TCT-GCC---ATA--
-ATG
>JN692453/B/BR/2004/04BR1054
GTTGAAGCAATG---------AGTCAAGTA---A---CAAATC--CA------------------ACA-AGC---ATA--
-ATG
>JN692455/B/BR/2004/04BR1057
GCTGAAGCAATG---------AGTCAAGCA---A---CAAATT--CA------------------GCT-AAC---ATA--
-ATG
>JN692457/B/BR/2004/04BR1068
GCTGAAGCAATG---------AGCCAAGTA---A---CAAATC--CA------------------GCT-ACA---GTA--
-ATG
>JN692458/B/BR/2004/04BR1070
GCTGAAGCAATG---------AGCCAAGTA---A---CAAATA--CA------------------AAT-GCC---ATA--
-ATG
>JN692460/B/BR/2005/05BR1077
GCTGAAGCAATG---------AGCCAAGTA---A---CAAATA--CA------------------ACC-AAC---ATA--
-ATG
>JN692461/B/BR/2005/05BR1078
GCTGAAGCAATG---------AGCCAAGTA---A---CAAATT--CA------------------GCT-AGC---ATA--
-ATG
>JN692462/B/BR/2005/05BR1079
GCTGAAGCAATG---------AATCAAGTA---------AATT--CA------------------ACT-ACC---ATA--
-ATG
>JN692463/B/BR/2005/05BR1080
GCGGAAGCAATG---------AGCCAAGTA---A---CAAATA--ATA--C------------A-GCT-AGC---ATA--
-ATG
>JN692464/B/BR/2005/05BR1081
GCTGAGGCAATG---------AGTCAAGTA---A---CAAACT--CG------------------AAT-ACC---ATA--
-ATG
>JN692465/B/BR/2005/05BR1082
GCTGAAGCAATG---------AGCCAAGTA---A---CAAATT--CA------------------GCT-ACC---ATA--
-ATG
>JN692466/B/BR/2005/05BR1084
GCTGAAGCAATG---------AGCCAAGTA---A---CAAGTT--CA------------------GCT-ACC---ATA--
-ATG
>JN692468/B/BR/2005/05BR1092
GCTGAAGCAATG---------AGCCAAATG---A---CAAATT--CA------------------GCT-ACC---ATA--
-ATG
>JN692469/B/BR/2005/05BR1093
GCTGAAGCAATG---------AGCCAAGTG---------AATC--AA------------------CCT-AAC---ATA--
-ATG
>JN692470/B/BR/2002/05BR1094
GCCGA-GCAATG---------AGCCAAGTA---------AGTC--CA------------------CCT-ACT---GTA--
-ATG
>JN692471/B/BR/2005/05BR1095
GCTGAAGCAATG---------AGCAAAGTA---A---CAGGTT--CA------------------ACT-AAC---ATA--
-ATG
>JN692472/B/BR/2005/05BR1097
GCTGAAGCAATG---------AGCCAAGTA---A---CAAATT--CA------------------GCT-ACC---ATA--
-ATG
>JN692474/B/BR/2005/05BR1104
GCTGAAGCAATG---------AGCCAAGTA---A---CAAACA--CA----------------------GCT---GTA--
-ATG
>JN692476/B/BR/2005/05BR1110
GCTGAAGCAATG---------AGTCAAGTA---A---CAAATA--CA------------------ACC-AAC---ATA--
-ATG
>JN692480/B/BR/2006/06BR1119
GCTGAAGCAATG---------AGCCAAGTA---A---CAAGTT--CA------------------GCT-ACC---ATA--
-ATG
>JN860769/B/TH/2008/MERLBDTRC10
GCTGAAGCAATG---------AGCCAAGCA---A---CAAATT--CAG--C------------T-GCT-GCC---ATA--
-ATG
>JN944897/B/US/2006/CH106_TF1
GCTGAAGCAATG---------AGCCAAGTA---A---CAACTC--CA------------------GGT-ACC---ATA--
-ATG
>JN944898/B/US/2006/CH106_flA3
GCTGAAGCAATG---------AGCCAAGTA---A---CAACTC--CA------------------GGT-ACC---ATA--
-ATG
>JN944899/B/US/2006/CH106_flB2
GCTGAAGCAATG---------AGCCAAGTA---A---CAACTC--CA------------------GGT-ACC---ATA--
-ATG
>JN944900/B/US/2006/CH106_flC10
GCTGAAGCAATG---------AGCCAAGTA---A---CAACTC--CA------------------GGT-ACC---ATA--
-ATG
>JN944901/B/US/2006/CH106_flC3
GCTGAAGCAATG---------AGCCAAGTA---A---CAACTC--CA------------------GGT-ACC---ATA--
-ATG
>JN944902/B/US/2006/CH106_flC4
GCTGAAGCAATG---------AGCCAAGTA---A---CAACTC--CA------------------GGT-ACC---ATA--
-ATG
>JN944903/B/US/2006/CH106_flC7
GCTGAAGCAATG---------AGCCAAGTA---A---CAACTC--CA------------------GGT-ACC---ATA--
-ATG
>JN944905/B/US/2006/CH40_TF1
GCTGAAGCAATG---------AGCCAAGTA---A---CAGGGT--CG------------------GCT-AAC---ATA--
-ATG
>JN944907/B/US/2006/CH58_TF1
GCGGAAGCAATG---------AGCCAAGCA---A---CACAGT--CA------------------AAT-GCC---ATA--
-ATG
>JN944909/B/US/2006/CH77_TF1
GCAGAAGCAATG---------AGCCAAGTA---------AATC--CA------------------AAT-GCC---ATA--
-ATG
>JN944911/B/US/2001/REJO_TF1
GCTGAAGCAATG---------AGCCAAATG---T---CAACCT--CA------------------CCT-GCC---ATA--
-ATG
>JN944912/B/US/2001/REJO_flA1
GCTGAAGCAATG---------AGCCAAATG---T---CAACCT--CA------------------CCT-GCC---ATA--
-ATG
>JN944913/B/US/2001/REJO_flA2
GCTGAAGCAATG---------AGCCAAATG---T---CAACCT--CA------------------CCT-GCC---ATA--
-ATG
>JN944914/B/US/2001/REJO_flE11
GCTGAAGCAATG---------AGCCAAATG---T---CAACCT--CA------------------CCT-GCC---ATA--
-ATG
>JN944915/B/US/2001/REJO_flF11
GCTGAAGCAATG---------AGCCAAATG---T---CAACCT--CA------------------CCT-GCC---ATA--
-ATG
>JN944917/B/US/2000/RHPA_TF1
GCGGAAGCAATG---------AGCCAAGTA---A---CAAATT--CA------------------GCT-ACC---ATA--
-ATG
>JN944918/B/US/2000/RHPA_flA1
GCGGAAGCAATG---------AGCCAAGTA---A---CAAATT--CA------------------GCT-ACC---ATA--
-ATG
>JN944920/B/US/2000/RHPA_flA4
GCGGAAGCAATG---------AGCCAAGTA---A---CAAATT--CA------------------GCT-ACC---ATA--
-ATG
>JN944921/B/US/2000/RHPA_flC4
GCGGAAGCAATG---------AGCCAAGTA---A---CAAATT--CA------------------GCT-ACC---ATA--
-ATG
>JN944922/B/US/2000/RHPA_flD12
GCGGAAGCAATG---------AGCCAAGTA---A---CAAATT--CA------------------GCT-ACC---ATA--
-ATG
>JN944923/B/US/2000/RHPA_flD4
GCGGAAGCAATG---------AGCCAAGTA---A---CAAATT--CA------------------GCT-ACC---ATA--
-ATG
>JN944924/B/US/2000/RHPA_flF9
GCGGAAGCAATG---------AGCCAAGTA---A---CAAATT--CA------------------GCT-ACC---ATA--
-ATG
>JN944925/B/US/2000/RHPA_flG4
GCGGAAGCAATG---------AGCCAAGTA---A---CAAATT--CA------------------GCT-ACC---ATA--
-ATG
>JN944926/B/US/2000/RHPA_flH7
GCGGAAGCAATG---------AGCCAAGTA---A---CAAATT--CA------------------GCT-ACC---ATA--
-ATG
>JN944928/B/US/1991/SUMA_TF1
GCGGAAGCAATG---------AGCCACGTA---A---CAAATT--CA------------------GCT-ACC---ATA--
-ATG
>JN944930/B/US/2000/THRO_TF1
GCTGAAGCAATG---------AGCCAAGTA---A---CAAATC--CA------------------GCT-ACC---ATA--
-ATG
>JN944931/B/US/2000/THRO_flA1
GCTGAAGCAATG---------AGCCAAGTA---A---CAAATC--CA------------------GCT-ACC---ATA--
-ATG
>JN944932/B/US/2000/THRO_flF7
GCTGAAGCAATG---------AGCCAAGTA---A---CAAATC--CA------------------GCT-ACC---ATA--
-ATG
>JN944933/B/US/2000/THRO_flG7
GCTGAAGCAATG---------AGCCAAGTA---A---CAAATC--CA------------------GCT-ACC---ATA--
-ATG
>JN944934/B/US/2000/THRO_flH8
GCTGAAGCAATG---------AGCCAAGTA---A---CAAATC--CA------------------GCT-ACC---ATA--
-ATG
>JN944936/B/US/2001/TRJO_TF1
GCTGAAGCAATG---------AGCCAGGTA---A---CAAATT--CA------------------ACT-GCT---ATA--
-ATG
>JN944938/B/US/2000/WITO_TF1
GCTGAAGCAATG---------AGCCAAGCA---A---CAAACT--CA------------------ACT-GCC---ATA--
-ATG
>JN944939/B/US/2006/pCH040_c
GCTGAAGCAATG---------AGCCAAGTA---A---CAGGGT--CG------------------GCT-AAC---ATA--
-ATG
>JN944940/B/US/2006/pCH058_c
GCGGAAGCAATG---------AGCCAAGCA---A---CACAGT--CA------------------AAT-GCC---ATA--
-ATG
>JN944941/B/US/2006/pCH077_t
GCAGAAGCAATG---------AGCCAAGTA---------AATC--CA------------------AAT-GCC---ATA--
-ATG
>JN944942/B/US/2006/pCH106_c
GCTGAAGCAATG---------AGCCAAGTA---A---CAACTC--CA------------------GGT-ACC---ATA--
-ATG
>JN944943/B/US/2001/pREJO_c
GCTGAAGCAATG---------AGCCAAATG---T---CAACCT--CA------------------CCT-GCC---ATA--
-ATG
>JN944944/B/US/2000/pRHPA_c
GCGGAAGCAATG---------AGCCAAGTA---A---CAAATT--CA------------------GCT-ACC---ATA--
-ATG
>JN944945/B/US/1991/pSUMA_c
GCGGAAGCAATG---------AGCCACGTA---A---CAAATT--CA------------------GCT-ACC---ATA--
-ATG
>JN944946/B/US/2000/pTHRO_c
GCTGAAGCAATG---------AGCCAAGTA---A---CAAATC--CA------------------GCT-ACC---ATA--
-ATG
>JN944947/B/US/2001/pTRJO_c
GCTGAAGCAATG---------AGCCAGGTA---A---CAAATT--CA------------------ACT-GCT---ATA--
-ATG
>JN944948/B/US/2000/pWITO_c
GCTGAAGCAATG---------AGCCAAGCA---A---CAAACT--CA------------------ACT-GCC---ATA--
-ATG
>JQ316126/B/KR/2004/04KMK5
GCTGAAGCAATG---------AGCCAAGTA---A---CAAATT--CA------------------GCT-ACT---ATA--
-ATG
>JQ316127/B/KR/2003/03LSH1
GCTGAAGCAATG---------AGCCAAGTA---A---CAAATC--CAG--C------------T-ACT-AAC---ATA--
-ATG
>JQ316128/B/KR/2003/03KDE11
GCTGAAGCAATG---------AGCCAAGTA---A---CAAATT--CA------------------GCT-ACC---ATA--
-ATG
>JQ316130/B/KR/2004/04KJS8
GCTGAAGCAATG---------AGCCAAGCA---A---CAAATT--CA------------------GCT-ACC---ATA--
-ATG
>JQ316131/B/KR/2003/03HJY8
GCTGAAGCAATG---------AGCCAAGTA---A---CAAATT--CA------------------GCC-AAC---ATA--
-ATG
>JQ316132/B/KR/2003/03KGS5
GCTGAAGCAATG---------AGCCAAGTA---A---CAAATT--CA------------------GCT-ACC---ATA--
-ATG
>JQ316133/B/KR/2004/04CWS5
GCTGAAGCAATG---------AGCCAAATG---A---CAAATT--CA------------------GCT-ACC---ATA--
-ATG
>JQ316134/B/KR/2005/05YJN2
GCTGAAGCAATG---------AGCCAAGTA---A---CAAATT--CA------------------GCT-ACC---ATA--
-ATG
>JQ316135/B/KR/2003/03YGS3
GCTGAAGCAATG---------AGCCAAGTA---A---CAAATT--CA------------------GCT-ACC---ATA--
-ATG
>JQ341411/B/KR/2007/07KYY4
GCTGAAGCAATG---------AGCCAAGTA---A---CACAGC--CA------------------AAT-AAT---ATA--
-ATG
>JQ403019/B/CH/2002/HIV_CH_BID-V3511_2002
GCTGAAGCAATG---------AGCCAAGTA---A---CAAATT--CA------------------GCT-ACC---ATA--
-ATG
>JQ403021/B/CH/2002/HIV_CH_BID-V3527_2002
GCTGAGGCAATG---------AGCCAGATG---A---CAAATt--CA------------------GCT-ACC---ATA--
-ATG
>JQ403022/B/CH/2000/HIV_CH_BID-V3529_2000
GCTGAAGCAATG---------AGCCAAGTA---A---CAAACT--CA------------------GGT-ACC---ATA--
-ATG
>JQ403023/B/CH/2000/HIV_CH_BID-V3530_2000
GCAGAGGCAATG---------AGCCAAGTA---A---CAAATT--CA------------------GCT-ACC---ATA--
-ATG
>JQ403024/B/CH/2001/HIV_CH_BID-V3531_2001
GCTGAAGCAATG---------AGCCAAGTA---A---CAAATT--CA------------------GCT-ACA---GTA--
-ATG
>JQ403025/B/CH/2001/HIV_CH_BID-V3533_2001
GCGGAAGCAATG---------AGCCAAGCA---A---CAAATT--CT----------------------GCT---ATA--
-ATG
>JQ403026/B/CH/2001/HIV_CH_BID-V3534_2001
GCAGAGGCAATG---------AGCCAAGTA---A---CAAATT--CA------------------GCT-GCC---ATA--
-ATG
>JQ403029/B/CH/2002/HIV_CH_BID-V3539_2002
GCTGAAGCAATG---------AGCCAAGCA---A---CAGGTT--CA------------------ACC-ACC---ATA--
-ATG
>JQ403030/B/US/2008/HIV_US_BID-V4119_2008
GCTGAAGCAATG---------AGCCAAGTA---A---CAACTC--CA------------------CCT-GCA---ATA--
-ATG
>JQ403031/B/US/2008/HIV_US_BID-V4120_2008
GCTGAAGCAATG---------AGCCAAGTA---A---CAACTC--CA------------------CCT-GCA---ATA--
-ATG
>JQ403032/B/US/2008/HIV_US_BID-V4121_2008
GCTGAAGCAATG---------AGCCAAGTA---A---CAACTC--CA------------------CCT-GCA---ATA--
-ATG
>JQ403033/B/US/2008/HIV_US_BID-V4122_2008
GCTGAAGCAATG---------AGCCAAGTA---A---CAACTC--CA------------------CCT-GCA---ATA--
-ATG
>JQ403034/B/US/2008/HIV_US_BID-V4123_2008
GCTGAAGCAATG---------AGCCAAGTA---A---CAACTC--CA------------------CCT-GCA---ATA--
-ATG
>JQ403035/B/US/2008/HIV_US_BID-V4124_2008
GCTGAAGCAATG---------AGCCAAGTA---A---CAAATT--CA------------------ACT-GCC---ATA--
-ATG
>JQ403036/B/US/2008/HIV_US_BID-V4125_2008
GCTGAAGCAATG---------AGCCAAGTA---A---CAAATT--CA------------------ACT-GCC---ATA--
-ATG
>JQ403037/B/DE/2004/HIV_DE_BID-V4131_2004
GCCGAAGCAATG---------AGCCAAGTA---A---CAAATT--CA------------------ACT-GCT---GTA--
-ATG
>JQ403040/B/FR/1985/HIV_US_BID-V4141_pNL43
GCTGAAGCAATG---------AGCCAAGTA---A---CAAATC--CA------------------GCT-ACC---ATA--
-ATG
>JQ403042/B/CH/2004/HIV_CH_BID-V4408_2004
GCTGAAGCAATG---------AGCCAAGTA---A---CAGGCT--CA------------------GCT-GCC---ATA--
-ATG
>JQ403045/B/CH/2003/HIV_CH_BID-V4470_2003
GCTGAAGCAATG---------AGCCAAGTA---A---CAAGTc--CA------------------GCT-ACC---ATA--
-ATG
>JQ403048/B/DE/2003/HIV_DE_BID-V3307_2003
GCTGAAGCAATG---------AGCCAAATG---A---CAAATT--CA------------------GCT-ACC---ATA--
-ATG
>JQ403050/B/DE/2004/HIV_DE_BID-V4136_2004
GCTGAAGCAATG---------AGCCAAGTA---T---CAAATT--CA----------------------AAT---GTA--
-ATG
>JQ403051/B/DE/2004/HIV_DE_BID-V4137_2004
GCTGAAGCAATG---------AGCCAAGTA---T---CAAATT--CA----------------------AAT---GTA--
-ATG
>JQ403052/B/DE/2004/HIV_DE_BID-V4139_2004
GCTGAAGCAATG---------AGCCAAGTA---T---CAAATT--CA----------------------AAT---GTA--
-ATG
>JQ403053/B/DE/2005/HIV_DE_BID-V4140_2005
GCTGAAGCAATG---------AGCCAAGTA---T---CAAATT--CA----------------------AAT---GTA--
-ATG
>JQ403054/B/DE/2006/HIV_DE_BID-V4676_2006
GCTGAAGCAATG---------AGCCAAGTA---T---CAAATT--CA----------------------AAT---GTA--
-ATG
>JQ403055/B/DE/2008/HIV_DE_BID-V4678_2008
GCTGAAGCAATG---------AGCCAAGTA---T---CAAATT--CA----------------------AAT---GTA--
-ATG
>JQ403056/B/US/2007/HIV_US_BID-V3007_2007
GCTGAAGCAATG---------AGCCAAGTA---A---CAAGTT--CA------------------GCT-GCC---ATA--
-ATG
>JQ403059/B/US/2007/HIV_US_BID-V3020_2007
GCAGAAGCAATG---------AGCCAAGTA---A---CAAATT--CA------------------ACT-GCT---GTA--
-ATG
>JQ403060/B/US/2007/HIV_US_BID-V3021_2007
GCAGAGGCAATG---------AGCCAAGTA---A---CAAATT--CA------------------AAT-ACT---GTA--
-ATG
>JQ403061/B/US/2008/HIV_US_BID-V3024_2008
GCGGAAGCAATG---------AGTCAAGCA---------AGTC--AA------------------GCT-ACC---ATA--
-ATG
>JQ403062/B/US/2008/HIV_US_BID-V3027_2008
GCTGAAGCAATG---------AGCCAAGTA---------AATT--CAG--CTAA---------T-GCT-AAT---GTA--
-ATG
>JQ403064/B/US/2007/HIV_US_BID-V3036_2007
GCTGAAGCAATG---------AGCCAAGCA---A---CAGGTG--CA------------------GCT-ACC---ATA--
-CTA
>JQ403066/B/US/2007/HIV_US_BID-V3044_2007
GCGGAAGCAATG---------AGCCAAGTA---A---CAAATT--CA------------------GCT-ACC---ATA--
-ATG
>JQ403067/B/US/2008/HIV_US_BID-V3046_2008
GCTGAAGCAATG---------AGCCAAGTA---A---CAAATT--CAG--C------------A-ACT-AAT---GTA--
-ATG
>JQ403068/B/US/2006/HIV_US_BID-V3047_2006
GCAGAAGCAATG---------AGCCAAGTA---A---CAAATT--CA------------------GCT-ACC---ATA--
-ATG
>JQ403069/B/US/2008/HIV_US_BID-V3048_2008
GCTGAAGCAATG---------AGCCAAGTA---A---CAAATT--CA------------------AAT-GTC---ATA--
-ATG
>JQ403070/B/US/2008/HIV_US_BID-V3050_2008
GCTGAAGCAATG---------AGCCAAGTA---A---CAAATt--CA------------------TCT-GCC---ATA--
-ATG
>JQ403071/B/US/2007/HIV_US_BID-V3053_2007
GCTGAAGCAATG---------TGCCTAGTA---A---CAAGTC--CA------------------GCC-ACC---ATA--
-ATG
>JQ403074/B/US/2008/HIV_US_BID-V3114_2007
GCGGAAGCCATG---------AGCCAAGTA---A---CAAATT--CA------------------GCT-ACC---ATA--
-ATG
>JQ403078/B/US/2007/HIV_US_BID-V3120_2007
GCGGAAGCAATG---------AGTCAAGTA---A---CAAATT--CA------------------GCT-AAC---ATA--
-ATG
>JQ403082/B/US/2008/HIV_US_BID-V3128_2008
GCTGAAGCAATG---------AGCCAAGCA---------AATT--CA------------------GCT-AGC---ATA--
-ATG
>JQ403083/B/US/2008/HIV_US_BID-V4388_2008
GCAGAAGCAATG---------AGCCAAGTA---A---CAAATT--CA------------------GCT-GCC---ATA--
-ATG
>JQ403085/B/US/2008/HIV_US_BID-V4390_2008
GCAGAAGCAATG---------AGCCAAGTA---A---CAAATG--CA------------------GCT-ACC---ATA--
-ATG
>JQ403086/B/US/2008/HIV_US_BID-V4391_2008
GCTGAAGCAATG---------AGCCAAATA---A---CAAATC--CA------------------ACT-GCC---ATA--
-ATG
>JQ403087/B/US/2008/HIV_US_BID-V4392_2008
GCTGAAGCAATG---------AGCCAAGTA---------AACt--CA------------------AAT-GCC---ATA--
-ATG
>JQ403088/B/US/2008/HIV_US_BID-V4393_2008
GCTGAAGCAATG---------AGCCTAGCA---A---CAAATC--CA------------------GCA-GCC---ATA--
-ATG
>JQ403089/B/US/2008/HIV_US_BID-V4394_2008
GCGGAAGCAATG---------AGCCAAGTA---A---CAAACT--CA------------------AAT-GCC---ATA--
-ATG
>JQ403091/B/US/2008/HIV_US_BID-V4397_2008
GCGGAAGCAATG---------AGCCAAGCA---A---CAAATA--CAG--C------------A-GCC-TCC---ATA--
-ATG
>JQ403092/B/US/2007/HIV_US_BID-V3512_2007
GCTGAAGCAATG---------AGTCAAGCA---------AATT--CA------------------AAC-ACC---ATA--
-ATG
>JQ403093/B/US/2007/HIV_US_BID-V3515_2007
GCTGAGGCAATG---------AGCCAAGTA---------AATT--CA------------------AAT-AAC---ATA--
-ATG
>JQ403094/B/US/2008/HIV_US_BID-V4489_2008
GCAGAAGCAATG---------AGTCAAGTA---A---CAAATT--CA------------------GCT-GCC---ATA--
-ATG
>JQ403095/B/US/2006/HIV_US_BID-V4503_2006
GCGGAAGCAATG---------AGCCAAGTA---A---CAAATC--CA------------------ACT-AAC---ATA--
-ATG
>JQ403096/B/US/2007/HIV_US_BID-V4516_2007
GCTGAAGCAATG---------AGCCAAGTA---A---CAAATT--CA------------------GCT-AAC---ATA--
-ATG
>JQ403097/B/US/2006/HIV_US_BID-V4506_2006
GCTGAAGCAATG---------AGCCAAGTA---A---CAAATT--CA------------------GCC-ACC---ATA--
-ATG
>JQ403099/B/US/2008/HIV_US_BID-V3306_2008
GCTGAAGCAATG---------AGCCAAGTA---A---CAAATT--CA------------------ACT-GCC---ATA--
-ATG
>JQ403100/B/US/1999/HIV_US_BID-V5239_1999
GCAGAAGCAATG---------AGCCAATTA---A---CAAATT--CA------------------GCT-AAC---ATA--
-ATG
>JQ403101/B/US/2001/HIV_US_BID-V5245_2001
GCTGAAGCAATG---------AGCCACGTA---A---CAAATC--CT------------------ACT-AAC---ATA--
-ATG
>JQ403102/B/US/2002/HIV_US_BID-V5249_2002
GCAGAAGCCATG---------AGCCAAGTA---A---CAAATT--CA------------------GCT-ACA---GTA--
-ATG
>JQ403104/B/US/2004/HIV_US_BID-V5261_2004
GCTGAGGCAATG---------AGCCAATTA---A---CAAATA--CA------------------ACT-AAC---ATA--
-ATG
>JQ403105/B/US/2002/HIV_US_BID-V5276_2002
GCAGAAGCAATG---------AGCCAAATA---A---CAAATT--CAG--CAGCTAC------C-GCT-GCC---ATA--
-ATG
>JQ403107/B/US/2004/HIV_US_BID-V5282_2004
GCTGAAGCAATG---------AGCCAAGCA---A---CAAATc--AA------------------GCT-ACC---ATA--
-ATG
>JQ416158/B/DE/2004/9213_d0
GCTGAAGCAATG---------AGCCAAGTA---T---CAAATT--CA----------------------AAT---GTA--
-ATG
>JQ416159/B/DE/2004/9213_d3
GCTGAAGCAATG---------AGCCAAGTA---T---CAAATT--CA----------------------AAT---GTA--
-ATG
>JQ416160/B/DE/2004/9213_d28
GCTGAAGCAATG---------AGCCAAGTA---T---CAAATT--CA----------------------AAT---GTA--
-ATG
>JQ416161/B/DE/2004/9213_d59
GCTGAAGCAATG---------AGCCAAGTA---T---CAAATT--CA----------------------AAT---GTA--
-ATG
>JQ416162/B/DE/2005/9213_d165
GCTGAAGCAATG---------AGCCAAGTA---T---CAAATT--CA----------------------AAT---GTA--
-ATG
>JQ429433/B/KR/2002/02OSG1
GCTGAAGCAATG---------AGCCAAGTG---A---CAAATT--CA------------------ACT-GCC---ATA--
-ATG
>JX140652/B/FR/2005/DEMB05FR001
GCTGAAGCAATG---------AGCCAAGTA---------AATC--CA------------------ACG-GCC---ATA--
-ATG
>JX140653/B/ES/2008/DEMB08ES001
GCGGAGGCAATG---------AGCCAAGTA---A---CAAATT--CAA--C------------C-GCT-ACC---ATA--
-ATG
>JX140654/B/FR/2008/DEMB08FR002
GCTGAAGCAATG---------AGCCAGATG---A---CAAATA--CA------------------GCT-AAC---ATA--
-ATG
>JX140655/B/UY/2008/DEMB08UY001
GCTGAAGCAATG---------AGCCAAGTA---A---CAGGCT--CA------------------GCT-AGT---ATA--
-ATG
>JX140656/B/BO/2009/DEMB09BO001
GCTGAAGCAATG---------AGTCAAGTA---A---CAAATT--CA------------------GCG-ACC---ATA--
-ATG
>JX140657/B/US/2009/DEMB09US002
GCTGAAGCAATG---------AGCCAGTTA---A---CAAACT--CA------------------GCT-ACT---ATA--
-ATG
>JX140658/B/CN/2010/DEMB10CN002
GCTGAGGCAATG---------AGTCAAGTA---C---AAAATA--CC------------------ACT-ACC---ATA--
-ATG
>JX140659/B/VE/2010/DEMB10VE001
GCTGAAGCAATG---------AGCCAAGTA---A---CAGGCT--CA------------------GCT-AGT---ATA--
-ATG
>JX446795/B/TH/2006/AA010a_WG1
GCAGAAGCAATG---------AGCCAAGTA---A---CAGGTT--CA------------------GTT-AAC---ATG--
-ATG
>JX446796/B/TH/2006/AA010a_WG10
GCAGAAGCAATG---------AGCCAAGTA---A---CAGGTT--CA------------------GTT-AAC---ATG--
-ATG
>JX446797/B/TH/2006/AA010a_WG11
GCAGAAGCAATG---------AGCCAAGTA---A---CAGGTT--CA------------------GTT-AAC---ATG--
-ATG
>JX446798/B/TH/2006/AA010a_WG12
GCAGAAGCAATG---------AGCCAAGTA---A---CAGGTT--CA------------------GTT-AAC---ATG--
-ATG
>JX446799/B/TH/2006/AA010a_WG2
GCAGAAGCAATG---------AGCCAAGTA---A---CAGGTT--CA------------------GTT-AAC---ATG--
-ATG
>JX446800/B/TH/2006/AA010a_WG3
GCAGAAGCAATG---------AGCCAAGTA---A---CAGGTT--CA------------------GTT-AAC---ATG--
-ATG
>JX446801/B/TH/2006/AA010a_WG4
GCAGAAGCAATG---------AGCCAAGTA---A---CAGGTT--CA------------------GTT-AAC---ATG--
-ATG
>JX446802/B/TH/2006/AA010a_WG5
GCAGAAGCAATG---------AGCCAAGTA---A---CAGGTT--CA------------------GTT-AAC---ATG--
-ATG
>JX446803/B/TH/2006/AA010a_WG6
GCAGAAGCAATG---------AGCCAAGTA---A---CAGGTT--CA------------------GTT-AAC---ATG--
-ATG
>JX446804/B/TH/2006/AA010a_WG7
GCAGAAGCAATG---------AGCCAAGTA---A---CAGGTT--CA------------------GTT-AAC---ATG--
-ATG
>JX446805/B/TH/2006/AA010a_WG8
GCAGAAGCAATG---------AGCCAAGTA---A---CAGGTT--CA------------------GTT-AAC---ATG--
-ATG
>JX446806/B/TH/2006/AA010a_WG9
GCAGAAGCAATG---------AGCCAAGTA---A---CAGGTT--CA------------------GTT-AAC---ATG--
-ATG
>JX500707/B/RU/2010/10RU6629
GCCGAAGCAATG---------AGCCAAGTA---------AATG--CA------------------ACT-ACC---ATA--
-ATG
>JX500708/B/RU/2011/11RU21n
GCGGAAGCAATG---------AGTCAAGTA---A---CAAGTT--CA------------------GCC-ACA---ATG--
-ATG
>JX500709/B/RU/2009/09RU4457
GCGGAAGCAATG---------AGCCAGGTA---A---CAGGGT--CA------------------GCT-ACC---GCG--
-ATG
>JX503071/B/US/-/sample_A_BID-D613
GCAGAAGCAATG---------AGCCAAATG---A---CAAATT--CA------------------GCT-ACC---ATA--
-ATG
>JX503072/B/US/-/sample_A_BID-D614
GCAGAAGCAATG---------AGCCAAATG---A---CAAATT--CAG--C------------T-GCT-AAC---ATA--
-ATG
>JX503073/B/FR/1985/pNL43_BID_D615
GCTGAAGCAATG---------AGCCAAGTA---A---CAAATc--CA------------------GCT-ACC---ATA--
-ATG
>JX503074/B/US/-/sample_B_BID-D616
GCTGAAGCAATG---------AGCCAAGTA---A---CAAATT--CA------------------GCT-ACC---ATA--
-ATG
>JX503075/B/US/-/sample_C_BID-D617
GCTGAAGCAATG---------AGTCAAGTA---------AATT--CA------------------TCT-GCC---ATA--
-ATG
>JX503076/B/FR/1985/pNL43_BID_D618
GCTGAAGCAATG---------AGCCAAGTA---A---CAAATC--CA------------------GCT-ACC---ATA--
-ATG
>JX503080/B/US/-/sample_B_BID-G15479
GCTGAAGCAATG---------AGCCAAGTA---A---CAAATT--CA------------------GCT-ACC---ATA--
-ATG
>JX503081/B/US/-/sample_B_BID-G15480
GCTGAAGCAATG---------AGCCAAGTA---A---CAAATT--CA------------------GCT-ACC---ATA--
-ATG
>JX503082/B/US/-/sample_B_BID-G15481
GCTGAAGCAATG---------AGCCAAGTA---A---CAAATt--CA------------------GCT-ACC---ATA--
-ATG
>JX503083/B/US/-/sample_B_BID-G15482
GCTGAAGCAATG---------AGCCAAGTA---A---CAAATT--CA------------------GCT-ACC---ATA--
-ATG
>JX960597/B/CN/2009/09LNA014
GCAGAAGCAATG---------AGCCAGGTA---A---CAAATT--CA------------------GCT-AAC---ATA--
-TTG
>JX960598/B/CN/2009/09LNA439
GCAGAAGCAATG---------AGCCACGCA---A---CAAATC--AA------------------GCT-ACC---ATA--
-ATG
>JX960599/B/CN/2009/09LNA336
GCTGAGGCAATG---------AGCCAAGTA---A---CAAATC--CA------------------ACT-ACA---ATA--
-ATG
>JX974235/B/US/2008/B.700010607.S.0dps.AF1
GCTGAGGCAATG---------AGCCAAGTA---A---CAAATC--CT----------------------GCC---ATA--
-ATG
>JX974236/B/US/2008/B.700010607.S.0dps.BF11
GCTGAGGCAATG---------AGCCAAGTA---A---CAAATC--CT----------------------GCC---ATA--
-ATG
>JX974237/B/US/2008/B.700010607.S.0dps.BF12
GCTGAGGCAATG---------AGCCAAGTA---A---CAAATC--CT----------------------GCC---ATA--
-ATG
>JX974238/B/US/2008/B.700010607.S.0dps.BF13
GCTGAGGCAATG---------AGCCAAGTA---A---CAAATC--CT----------------------GCC---ATA--
-ATG
>JX974239/B/US/2008/B.700010607.S.0dps.BF3
GCTGAGGCAATG---------AGCCAAGTA---A---CAAATC--CT----------------------GCC---ATA--
-ATG
>JX974240/B/US/2008/B.700010607.S.0dps.BF4
GCTGAGGCAATG---------AGCCAAGTA---A---CAAATC--CT----------------------GCC---ATA--
-ATG
>JX974241/B/US/2008/B.700010607.S.0dps.BF6
GCTGAGGCAATG---------AGCCAAGTA---A---CAAATC--CT----------------------GCC---ATA--
-ATG
>JX974242/B/US/2008/B.700010607.S.0dps.BF7
GCTGAGGCAATG---------AGCCAAGTA---A---CAAATC--CT----------------------GCC---ATA--
-ATG
>JX974243/B/US/2008/B.700010607.S.0dps.BF8
GCTGAGGCAATG---------AGCCAAGTA---A---CAAATC--CT----------------------GCC---ATA--
-ATG
>K02007/B/US/1983/SF2_LAV2_ARV2
GCTGAAGCCATG---------AGCCAAGTA---A---CAAATC--CA------------------GCT-AAC---ATA--
-ATG
>K02013/B/FR/1983/LAI_BRU
GCTGAAGCAATG---------AGCCAAGTA---A---CAAATT--CA------------------GCT-ACC---ATA--
-ATG
>K02083/B/FR/1983/PV22_LAI_IIIB
GCTGAAGCAATG---------AGCCAAGTA---A---CAAATA--CA------------------GCT-ACC---ATA--
-ATG
>KC473824/B/US/2009/DEMB09US003
GCTGAGGCAATG---------AGCCAAGTA---A---CAAATC--CA------------------GCT-ACC---ATA--
-ATG
>KC473825/B/US/2010/DEMB10US001
GCTGAAGCAATG---------AGCCAAGCA---A---CAAATA--CA----------------------GCC---ATA--
-ATG
>KC473826/B/US/2010/DEMB10US003
GCTGAAGCAATG---------AACCAAGTA---A---CAAGCT--CA------------------GCT-ACC---ATA--
-ATG
>KC473827/B/US/2010/DEMB10US004
GCTGAGGCAATG---------AGTCAAGTA---A---CAGGTT--CA------------------GCT-AAC---ATA--
-ATG
>KC473828/B/US/2010/DEMB10US007
GCGGAAGCAATG---------AGCCAAGTA---ACAGCAAAGT--CA------------------GCT-AAC---ATA--
-ATG
>KC473829/B/US/2010/DEMB10US009
GCTGAAGCAATG---------AGCCTAGCA---A---CAAATT--CA------------------AAT-ACC---ATA--
-ATG
>KC473830/B/US/2010/DEMB10US011
GCTGAAGCCATG---------AGCCAAGCA---A---CAAACT--CAG--C------------T-GCT-GCC---ATA--
-ATG
>KC473831/B/US/2011/DEMB11US002
GCTGAAGCAATG---------AGCCAAGTA---A---CAAATC--CA------------------GCT-AAC---ATA--
-ATG
>KC473832/B/US/2011/DEMB11US004
GCAGAAGCAATG---------AGCCAAGTA---A---CAAATG--CA------------------GCT-ACC---ATA--
-ATG
>KC473833/B/US/2011/DEMB11US006
GCTGAAGCAATG---------AGTCAGGTA---A---CAAATT--CA------------------GCC-ACC---ATA--
-ATG
>KC473834/B/US/2011/DEMB11US011
GCTGAAGCAATG---------AGCCAGTTA---A---CAAGTT--CA------------------AAC-GCC---ATA--
-ATG
>KC473835/B/US/2011/DEMB11US015
GCTGAAGCAATG---------AGCCAAGCA---A---CAAATT--CAG--C------------A-GCC-GCC---ATA--
-ATG
>KC473841/B/ES/2009/DEMB09ES007
GCTGAAGCAATG---------AGCCAAGTA---A---CAAATC--CA------------------ACT-ACT---GTA--
-ATG
>KC473842/B/ES/2010/DEMB10ES002
GCTGAAGCAATG---------AGCCAAGTA---------AATA--CA------------------ACT-TCT---GTA--
-TTC
>KC473843/B/ES/2010/DEMB10ES003
GCTGAAGCAATG---------AGTCAAGTA---A---CAAATT--CA------------------GCG-ACC---ATA--
-ATG
>KC473846/B/US/2003/DEMB03JP004
GCTGAAGCAATG---------AGCCAAGTA---A---CAAATC--CA------------------GCT-ACA---ATA--
-ATG
>KC596066/B/CN/2009/DEMB09CN002
GCTGAAGCAATG---------AGCCAAGCA---A---CAGGTT--CA------------------GCT-ACC---ATA--
-ATG
>KC596067/B/DE/-/DEMBXXDE001
GCTGAAGCAATG---------AGCCAAGTA---A---CAGGTT--CA------------------GCT-AAC---GTA--
-ATG
>KC596069/B/PL/-/DEMBXXPL001
GCGGAAGCAATG---------AGCCAAGTA---A---CAAATC--CA------------------CCT-GCC---ATA--
-ATG
>L02317/B/US/1987/BC_BCSG3
GCGGAAGCAATG---------AGCCAAGTA---A---CAAATT--CA------------------GCC-ACC---ATA--
-ATG
>L31963/B/FR/1983/TH475A_LAI
GCTGAAGCAATG---------AGCCAAGTA---A---CAAATT--CA------------------GCT-ACC---ATA--
-ATG
>M15654/B/FR/1983/BH102_BH10
GCTGAAGCAATG---------AGCCAAGTA---A---CAAATA--CA------------------GCT-ACC---ATA--
-ATG
>M17449/B/US/1984/MNCG_MN
GCGGAAGCGATG---------AGCCAAGTA---A---CAAATT--CA------------------GCT-ACC---ATA--
-ATG
>M17451/B/US/1983/RF_HAT3
GCTGAAGCAATG---------AGCCAAGTA---A---CAAATT--CA------------------GCT-ACC---ATA--
-ATG
>M26727/B/GA/1988/OYI_397
GCTGAAGCAATG---------AGCCAAGTA---------AATT--CA------------------GTC-ACC---GTA--
-ATG
>M38429/B/US/1986/JRCSF_JR_CSF
GCTGAAGCAATG---------AGCCAAGTA---A---CAAATC--CA------------------GCT-ACC---ATA--
-ATG
>M38431/B/US/1984/NY5CG
GCTGAAGCAATG---------AGCCAAGTA---A---CAAATC--CA------------------GCT-ACC---ATA--
-ATG
>M93258/B/US/1986/YU-2
GCTGAAGCAATG---------AGCCAAGTA---A---CAAATT--CA------------------GCT-ACC---ATA--
-ATG
>M93259/B/US/1986/YU-10
GCTGAAGCAATG---------AGCCAAGTA---A---CAAATT--CA------------------GCT-ACC---ATA--
-ATG
>NC_001802/B/FR/1983/HXB2-LAI-HXB2R
GCTGAAGCAATG---------AGCCAAGTA---A---CAAATT--CA------------------GCT-ACC---ATA--
-ATG
>U12055/B/FR/1985/LW123
GCTGAAGCAATG---------AGCCAAGTA---A---CAAATT--CA------------------GCT-ACC---ATA--
-ATG
>U21135/B/US/1990/WEAU160_GHOSH
GCTGAAGCAATG---------AGCCAAGTA---A---CAAATA--CA------------------GCT-ACC---ATG--
-ATG
>U23487/B/GB/-/MANC
GCTGAAGCAATG---------AGCCAAGTA---A---CAAATT--CA------------------GCT-ACC---ATA--
-ATG
>U26546/B/US/1988/WR27
GCTGAAGCAATG---------AGCCAAGTA---A---CAGGTT--CA------------------AAT-GCC---ATA--
-ATG
>U26942/B/FR/1985/NL4_3_LAI_NY5_pNL43_NL43
GCTGAAGCAATG---------AGCCAAGTA---A---CAAATC--CA------------------GCT-ACC---ATA--
-ATG
>U34603/B/NL/1986/H0320_2A12_ACH3202A12
GCTGAGGCAATG---------AGCCAAGTA---A---CAAATT--CA------------------GCT-ACC---ATA--
-ATG
>U34604/B/NL/1986/3202A21_ACH3202A21
GCTGAAGCAATG---------AGCCAAGTA---A---CAAATT--CA------------------GCT-ACC---ATA--
-ATG
>U39362/B/US/1989/P896_89_6
GCTGAGGCAATG---------AGCCAAGTA---A---CAAATT--CA------------------GCT-ACC---ATA--
-ATG
>U43096/B/DE/1986/D31
GCTGAAGCAATG---------AGCCAAGTA---A---CAAATT--CA------------------GCT-ACT---GTA--
-ATG
>U43141/B/DE/1986/HAN
GCTGAAGCAATG---------AGCCAAGTA---A---CAGGTT--CA------------------GCT-GCC---ATA--
-ATG
>U63632/B/US/1986/JRFL_JR_FL
GCTGAAGCAATG---------AGCCAAGTA---A---CAAATC--CA------------------GCT-ACC---ATA--
-ATG
>U69584/B/US/1985/WCIPR
GCTGAAGCAATG---------AGCCAAGCA---A---CAAGTT--CA------------------GCT-ACC---ATA--
-ATG
>U69585/B/US/1985/WCIPR
GCTGAAGCAATG---------AGCCCAGCA---A---CTAGTT--CC------------------ACT-ACC---ATA--
-ATG
>U69586/B/US/1985/WCIPR
GCTGAAGCAATG---------AGCCCAGCA---A---CTAGTT--CA------------------GCT-ACC---ATA--
-ATG
>U69587/B/US/1985/WCIPR
GCTGAAGCAATG---------AGCCAAGCA---A---CAAATA--CA------------------GCT-ACC---ATA--
-ATG
>U69588/B/US/1985/WCIPR
GCTGAAGCAATG---------AGCCAAGCA---A---CAAGTT--CA------------------GCT-ACC---ATA--
-ATG
>U69589/B/US/1990/WCIPR
GCTGAAGCAATG---------AGCCAAGCA---A---CAAATA--CA------------------GCT-ACC---ATA--
-ATG
>U69590/B/US/1990/WCIPR
GCTGAAGCAATG---------AGCCAAGCA---A---CAAATG--CA------------------GCT-ACC---ATA--
-ATG
>U69591/B/US/1990/WCIPR
GCTGAAGCAATG---------AGCCAAGCA---A---CAAATG--CA------------------GCT-ACC---ATA--
-ATG
>U69592/B/US/1990/WCIPR
GCTGAAGCAATG---------AGCCAAGCA---A---CAAATG--CA------------------GCT-ACC---ATA--
-ATG
>U69593/B/US/1990/WCIPR
GCTGAAGCAATG---------AGCCAAGCA---A---CAAATG--CA------------------GCT-ACC---ATA--
-ATG
>X01762/B/FR/1983/REHTLV3_LAI_IIIB
GCTGAAGCAATG---------AGCCAAGTA---A---CAAATA--CA------------------GCT-ACC---ATA--
-ATG
>Z11530/B/FR/-/F12CG
GCTGAAGCAATG---------AGCCAAGTA---A---CAAATC--CG------------------GCT-AAC---ATA--
-ATG
