# Supplementary material for: An integrated map of HIV genome-wide variation from a population perspective
Source: Retrovirology. 2015 Feb 15;12:18. doi: 10.1186/s12977-015-0148-6 (PMC4358901; doi:10.1186/s12977-015-0148-6)
Supplement: Additional file 3: — Software. Our Matlab toolbox developed for data visualization, genomic diversity analysis and HIV genomic alignment. Our sequence datasets are also included. [file 12977_2015_148_MOESM3_ESM.zip › HIVGenomeAnalysisToolbox/TemporaryData/Capsid.fasta]

>K03455/B/FR/1983/HXB2-LAI-IIIB-BRU
CCTATAGTGCAGAACATCCAGGGGCAAATGGTACATCAGGCCATATCACCTAGAACTTTAAATGCATGGGTAAAAGT---
AGTAG---AAGAGAAGGCTTTCAGCCCAGAAGTGATACCCATG---TTTTCAGCATTATCAGAAGGAGCCACCCCACAAG
A---TTTAAACACCATGCTAAACACAGT---GGGGGGACATCA---AGCAGCCATGCAAATGTTAAAAGAGACCATCAAT
GAGGAAGCTGCAGAATGGGATAGAGTGCATCCAGTGCATGCAGGGCCTATTGCACCAGGCCAGATGAGAGAACCAAGGGG
AAGTGACATAGCAGGAACTACTAGTA---CCCTTCAGGAACAAATAGGATGGATGACAAATAATCCACCTATCCCAGTAG
GAGAAATT---TATAAAAGATGGATAATCCTGGGATTAAATAAAATAGTAAGAATGTATAGCCCTACCAGCATTCTGGAC
ATAAGACAAGGACCAAAGGAACCCTTTAGAGACTATGTAGACCGGTTCTATAAAACTCTAAGAGCCGAGCAAGCTTCACA
GGAGGTAAAAAATTGGATGACAGAAACCTTGTTGGTCCAAAATGCGAACCCAGATTGTAAGACTATTTTAAAAGCATTGG
GACCAGCGGCTACACTAGAAGAAATGATGACAGCATGTCAGGGAGTAGGAGGACCCGGCCATA---AGGCAAGAGTTTTG
>A04321/B/FR/1983/IIIB_LAI
CCTATAGTGCAGAACATCCAGGGGCAAATGGTACATCAGGCCATATCACCTAGAACTTTAAATGCATGGGTAAAAGT---
AGTAG---AAGAGAAGGCTTTCAGCCCAGAAGTGATACCCATG---TTTTCAGCATTATCAGAAGGAGCCACCCCACAAG
A---TTTAAACACCATGCTAAACACAGT---GGGGGGACATCA---AGCAGCCATGCAAATGTTAAAAGAGACCATCAAT
GAGGAAGCTGCAGAATGGGATAGAGTGCATCCAGTGCATGCAGGGCCTATTGCACCAGGCCAGATGAGAGAACCAAGGGG
AAGTGACATAGCAGGAACTACTAGTA---CCCTTCAGGAACAAATAGGATGGATGACAAATAATCCACCTATCCCAGTAG
GAGAAATT---TATAAAAGATGGATAATCCTGGGATTAAATAAAATAGTAAGAATGTATAGCCCTACCAGCATTCTGGAC
ATAAGACAAGGACCAAAAGAACCCTTTAGAGACTATGTAGACCGGTTCTATAAAACTCTAAGAGCCGAGCAAGCTTCACA
GGAGGTAAAAAATTGGATGACAGAAACCTTGTTGGTCCAAAATGCGAACCCAGATTGTAAGACTATTTTAAAAGCATTGG
GACCAGCAGCTACACTAGAAGAAATGATGACAGCATGTCAGGGAGTGGGAGGACCCGGCCATA---AGGCAAGAGTTTTG
>A07867/B/FR/1983/LAI-J19
CCTATAGTGCAGAACATCCAGGGGCAAATGGTACATCAGGCCATATCACCTAGAACTTTAAATGCATGGGTAAAAGT---
AGTAG---AAGAGAAGGCTTTCAGCCCAGAAGTGATACCCATG---TTTTCAGCATTATCAGAAGGAGCCACCCCACAAG
A---TTTAAACACCATGCTAAACACAGT---GGGGGGACATCA---AGCAGCCATGCAAATGTTAAAAGAGACCATCAAT
GAGGAAGCTGCAGAATGGGATAGAGTGCATCCAGTGCATGCAGGGCCTATTGCACCAGGCCAGATGAGAGAACCAAGGGG
AAGTGACATAGCAGGAACTACTAGTA---CCCTTCAGGAACAAATAGGATGGATGACAAATAATCCACCTATCCCAGTAG
GAGAAATT---TATAAAAGATGGATAATCCTGGGATTAAATAAAATAGTAAGAATGTATAGCCCTACCAGCATTCTGGAC
ATAAGACAAGGACCAAAAGAACCCTTTAGAGACTATGTAGACCGGTTCTATAAAACTCTAAGAGCCGAGCAAGCTTCACA
GGAGGTAAAAAATTGGATGACAGAAACCTTGTTGGTCCAAAATGCGAACCCAGATTGTAAGACTATTTTAAAAGCATTGG
GACCAGCAGCTACACTAGAAGAAATGATGACAGCATGTCAGGGAGTGGGAGGACCCGGCCATA---AGGCAAGAGTTTTG
>AB078005/B/US/1997/ARES2
CCTATAGTGCAGAACATGCAGGGGCAAATGGTACATCAGGCCATATCACCTAGAACTTTAAATGCATGGGTAAAAGT---
AGTAG---AAGAGAAGGCTTTCAGCCCAGAAGTAATACCCATG---TTTTCAGCATTATCAGAAGGAGCCACCCCACAAG
A---TTTAAACACCATGCTGAACACAGT---GGGGGGACATCA---AGCAGCCATGCAAATGTTAAAAGAGACCATCAAT
GAGGAAGCTGCAGAATGGGATAGATTGCATCCAGTGCATGCAGGGCCTATCGCACCAGGCCAGATGAGAGAACCAAGGGG
AAGTGACATAGCAGGAACTACTAGTA---CCCTTCAGGAACAAATAGGATGGATGACAAATAATCCACCTATCCCAGTAG
GAGAAATT---TATAAAAGATGGATAATCCTGGGATTAAATAAAATAGTAAGGATGTATAGCCCTACCAGCATTCTGGAC
ATAAGACAAGGACCAAAGGAGCCCTTTAGAGACTATGTAGACCGGTTCTATAAGACTCTAAGAGCCGAGCAAGCCTCACA
GGAGGTAAAAAATTGGATGACAGAAACCTTGTTGGTCCAGAATGCGAACCCAGATTGTAAGACTATTTTAAAAGCATTGG
GGCCAGCAGCCACACTAGAGGAAATGATGACAGCATGTCAGGGAGTGGGAGGACCCGGCCATA---AAGCAAGAGTTTTG
>AB221005/B/US/1985/Ba_L
CCTATAGTGCAGAACCTCCAGGGGCAAATGGTACATCAGGCCATATCACCTAGAACTTTAAATGCATGGGTAAAAGT---
AATAG---AAGAGAAAGCTTTCAGCCCAGAAGTAATACCCATG---TTTTCAGCATTATCAGAAGGAGCCACCCCACAAG
A---TTTAAACACCATGCTAAACACAGT---GGGGGGACATCA---AGCAGCCATGCAAATGTTAAAAGAACCCATCAAT
GAGGAAGCTGCAAGATGGGATAGATTGCATCCCGTGCAGGCAGGGCCTGTTGCACCAGGCCAGATAAGAGATCCAAGGGG
AAGTGACATAGCAGGAACTACCAGTA---CCCTTCAGGAACAAATAGGATGGATGACAAGTAATCCACCTATCCCAGTAG
GAGAAATC---TATAAAAGATGGATAATCCTGGGATTAAATAAAATAGTAAGGATGTATAGCCCTACCAGCATTTTGGAC
ATAAGACAAGGACCAAAGGAACCCTTTAGAGACTATGTAGACCGGTTCTATAAAACTCTAAGAGCCGAGCAAGCTTCACA
GGAGGTAAAAAATTGGATGACAGAAACCTTGTTGGTCCAAAATGCGAACCCAGATTGTAAGACTATTTTAAAAGCATTGG
GACCAGCAGCTACACTAGAAGAAATGATGACAGCATGTCAGGGAGTGGGAGGACCCAGCCATA---AAGCAAGAATTTTG
>AB253432/B/US/1985/Ba_L
CCTATAGTGCAGAACCTCCAGGGGCAAATGGTACATCAGGCCATATCACCTAGAACTTTAAATGCATGGGTAAAAGT---
AATAG---AAGAGAAAGCTTTCAGCCCAGAAGTAATACCCATG---TTTTCAGCATTATCAGAAGGAGCCACCCCACAAG
A---TTTAAACACCATGCTAAACACAGT---GGGGGGACATCA---AGCAGCCATGCAAATGTTAAAAGAACCCATCAAT
GAGGAAGCTGCAAGATGGGATAGATTGCATCCCGTGCAGGCAGGGCCTGTTGCACCAGGCCAGATAAGAGATCCAAGGGG
AAGTGACATAGCAGGAACTACCAGTA---CCCTTCAGGAACAAATAGGATGGATGACAAGTAATCCACCTATCCCAGTAG
GAGAAATC---TATAAAAGATGGATAATCCTGGGATTAAATAAAATAGTAAGGATGTATAGCCCTACCAGCATTTTGGAC
ATAAGACAAGGACCAAAGGAACCCTTTAGAGACTATGTAGACCGGTTCTATAAAACTCTAAGAGCCGAGCAAGCTTCACA
GGAGGTAAAAAATTGGATGACAGAAACCTTGTTGGTCCAAAATGCGAACCCAGATTGTAAGACTATTTTAAAAGCATTGG
GACCAGCAGCTACACTAGAAGAAATGATGACAGCATGTCAGGGAGTGGGAGGACCCAGCCATA---AAGCAAGAATTTTG
>AB286955/B/JP/2004/DR6089
CCTGTAGTGCAGAACATGCAGGGGCAAATGGTACATCAGCCCATATCACCTAGAACTTTAAATGCATGGGTAAAAGT---
AGTAG---AAGAAAAGGCCTTCAGCCCAGAGGTAATACCCATG---TTTTCAGCATTATCAGAAGGAGCCACCCCTGCTG
A---TTTAAACACCATGCTAAACACAGT---AGGGGGACATCA---AGCAGCCATGCAAATGTTAAAAGAGACCATCAAT
GAGGAGGCTGCAGACTGGGATAGATTGCATCCAGTGCAGGCAGGGCCTATTGCACCAGGCCAGATGAGAGAACCAAGGGG
AAGTGACATAGCAGGAACTACTAGTA---CCCTTCAGGAACAAATAGGATGGATGACAAGTAATCCACCTATCCCAGTAG
GAGAAATC---TATAAAAGATGGATAATCCTGGGATTAAATAAAATAGTAAGGATGTATAGCCCTACCAGTATTCTAGAC
ATAAAGCAAGGGCCAAAGGAACCCTTTAGAGATTATGTAGACCGGTTCTATAAAGTTCTAAGAGCCGAGCAAGCCTCACA
AGAGGTAAAAAATTGGATGACAGAAACCTTATTGGTCCAAAATGCAAACCCAGATTGTAAGACCATTTTAAAAGCATTAG
GACCAGCAGCTACACTAGAAGAAATGATGACAGCATGTCAGGGAGTGGGGGGACCCGGCCATA---AAGCAAGAGTGCTG
>AB286956/B/JP/2004/DR6089
CCTGTAGTGCAGAACATGCAGGGGCAAATGGTACATCAGCCCATATCACCTAGAACTTTAAATGCATGGGTAAAAGT---
AGTAG---AAGAAAAGGCCTTCAGCCCAGAGGTAATACCCATG---TTTTCAGCATTATCAGAAGGAGCCACCCCTGCTG
A---TTTAAACACCATGCTAAACACAGT---AGGGGGACATCA---AGCAGCCATGCAAATGTTAAAAGAGACCATCAAT
GAGGAGGCTGCAGACTGGGATAGATTGCATCCAGTGCAGGCAGGGCCTATTGCACCAGGCCAGATGAGAGAACCAAGGGG
AAGTGACATAGCAGGAACTACTAGTA---CCCTTCAGGAACAAATAGGATGGATGACAAGTAATCCACCTATCCCAGTAG
GAGAAATC---TATAAAAGATGGATAATCCTGGGATTAAATAAAATAGTAAGGATGTATAGCCCTACCAGTATTCTAGAC
ATAAAGCAAGGGCCAAAGGAACCCTTTAGAGATTATGTAGACCGGTTCTATAAAGTTCTAAGAGCCGAGCAAGCCTCACA
AGAGGTAAAAAATTGGATGACAGAAACCTTATTGGTCCAAAATGCAAACCCAGATTGTAAGACCATTTTAAAAGCATTAG
GACCAGCAGCTACACTAGAAGAGATGATGACAGCATGTCAGGGAGTGGGGGGACCCGGCCATA---AAGCAAGAGTGCTG
>AB287363/B/JP/2005/DR6538
CCTATAGTGCAGAACCTACAGGGGCAAATGGTACATCAAGCCATATCACCTAGAACTTTAAATGCATGGGTAAAAGT---
AGTAG---AAGAGAAGGCTTTCAGCCCAGAAGTAATACCCATG---TTTTCAGCATTATCAGAAGGAGCCACCCCACAAG
A---TTTAAACACTATGCTAAACACAGT---GGGGGGACATCA---AGCAGCCATGCAAATGTTAAAAGAGACCATCAAT
GAGGAAGCTGCAGAATGGGATAGATTGCATCCAGTGCATGCAGGGCCTATTGCACCAGGCCAGATGAGAGAACCAAGGGG
AAGTGACATAGCAGGAACTACTAGTA---CCCTTCAGGAACAAATAGGATGGATGACAAACAATCCACCTATCCCAGTAG
GAGAAATC---TATAAAAGATGGATAATCCTGGGATTAAATAAAATAGTAAGAATGTATAGCCCTACCAGTATTCTGGAC
ATAAGACAAGGACCAAAAGAACCCTTTAGAGATTATGTAGATCGGTTCTATAAAACTCTAAGAGCCGAGCAAGCTTCACA
GGAGGTAAAAAATTGGATGACAGAAACCTTGTTGGTCCAGAATGCGAACCCAGATTGTAAGACTATTTTAAAAGCATTGG
GGCCAGCAGCTACATTAGAAGAAATGATGACAGCATGTCAGGGAGTGGGGGGACCCGGCCATA---AAGCAAGAGTTTTG
>AB287364/B/JP/2005/DR6737
CCTATAGTGCAGAACATACAGGGGCAAATGGTACATCAGCCCATATCACCTAGAACTTTAAATGCATGGGTGAAAGT---
AGTAG---AAGAAAAGGCTTTCAGCCCGGAAGTAATACCCATG---TTTTCAGCATTATCAGAAGGAGCCACTCCTTCTG
A---TTTAAACACCATGCTAAACACAGT---GGGGGGACATCA---GGCAGCCATGCAAATGTTAAAAGAGACCATCAAT
GAGGAAGCTGCAGACTGGGACAGGCTGCACCCAGTGCATGCAGGGCCTGTAGCACCAGGCCAAATGAGAGAACCAAGGGG
AAGTGACATAGCAGGAACTACTAGTA---CCCTTCAGGAACAAATAGGATGGATGACAAGCAATCCACCTATCCCAGTAG
GAGAAATC---TATAAAAGATGGATAATCCTGGGATTAAATAAAATAGTAAGAATGTATAGTCCTACCAGCATTCTAGAT
ATAAAACAAGGGCCAAAGGAACCTTTTAGAGATTATGTAGACCGGTTCTATAAAGTTCTAAGAGCCGAGCAAGCTTCACA
GGAGGTAAAAAATTGGATGACAGAAACCTTGTTGGTCCAAAATGCAAACCCAGATTGTAAGACCATTTTAAAAGCTTTGG
GACCAGCAGCTACACTAGAAGAAATGATGACAGCATGTCAGGGAGTAGGGGGACCTAGCCATA---AAGCAAGAGTGCTG
>AB287365/B/JP/2005/DR6737
CCTATAGTGCAGAACATACAGGGGCAAATGGTACATCAGCCCATATCACCTAGAACTTTAAATGCATGGGTGAAAGT---
AGTAG---AAGAAAAGGCTTTCAGCCCGGAAGTAATACCCATG---TTTTCAGCATTATCAGAAGGAGCCACTCCTTCTG
A---TTTAAACACCATGCTAAACACAGT---GGGGGGACATCA---GGCAGCCATGCAAATGTTAAAAGAGACCATCAAT
GAGGAAGCTGCAGACTGGGACAGGCTGCACCCAGTGCATGCAGGGCCTGTAGCACCAGGCCAAATGAGAGAACCAAGGGG
AAGTGACATAGCAGGAACTACTAGTA---CCCTTCAGGAACAAATAGGATGGATGACAAGCAATCCACCTATCCCAGTAG
GAGAAATC---TATAAAAGATGGATAATCCTGGGATTAAATAAAATAGTAAGAATGTATAGTCCTACCAGCATTCTAGAT
ATAAAACAAGGGCCAAAGGAACCTTTTAGAGATTATGTAGACCGGTTCTATAAAGTTCTAAGAGCCGAGCAAGCTTCACA
GGAGGTAAAAAATTGGATGACAGAAACCTTGTTGGTCCAAAATGCAAACCCAGATTGTAAGACCATTTTAAAAGCTTTGG
GACCAGCAGCTACACTAGAAGAAATGATGACAGCATGTCAGGGAGTAGGGGGACCTAGCCATA---AAGCAAGAGTGCTG
>AB287366/B/JP/2005/DR7060
CCTATAGTGCAGAACATGCAGGGGCAAATGGTACATCAGCCCATATCACCTAGAACTTTAAATGCATGGGTAAAAGT---
AGTAG---AAGAGAAGGCCTTTAGCCCAGAAGTGATACCCATG---TTTACAGCATTATCAGAAGGAGCCACCCCACAAG
A---TTTAAATACCATGCTAAACACAGT---GGGGGGACATCA---AGCAGCAATGCAAATGTTAAAAGAGACCATCAAT
GAGGAAGCTTCAGACTGGGATAGATTGCATCCACCGCAGGCAGGGCCTATTGCACCAGGCCAGATAAGAGAACCAAGGGG
AAGTGACATAGCAGGAACTACTAGTA---CCCTTCAGGAACAAGTAACCTGGATGACAAGTAATCCACCTATCCCAGTAG
GAGAAATT---TATAAAAGGTGGATAATCCTGGGATTAAATAAAATAGTAAGAATGTATAGCCCTACCAGCATTCTGGAC
ATAAGACAAGGACCAAAAGAACCTTTTAGAGATTATGTAGATCGGTTCTATAAAACTCTAAGAGCCGAGCAAGCTTCACA
GGAGGTAAAAAATTGGATGACAGAAACCTTGTTGGTCCAAAATGCGAACCCAGATTGTAAGACTATTTTAAAAGCATTAG
GACCAGGAGCTACACTAGAAGAAATGATGACAGCATGTCAAGGAGTGGGGGGACCCAGCCATA---AAGCGAGAGTCTTG
>AB287367/B/JP/2005/DR7060
CCTATAGTGCAGAACATGCAGGGGCAAATGGTACATCAGCCCATATCACCTAGAACTTTAAATGCATGGGTAAAAGT---
AGTAG---AAGAGAAGGCCTTTAGCCCAGAAGTGATACCCATG---TTTACAGCATTATCAGAAGGAGCCACCCCACAAG
A---TTTAAATACCATGCTAAACACAGT---GGGGGGACATCA---AGCAGCAATGCAAATGTTAAAAGAGACCATCAAT
GAGGAAGCTTCAGACTGGGATAGATTGCATCCACCGCAGGCAGGGCCTATTGCACCAGGCCAGATAAGAGAACCAAGGGG
AAGTGACATAGCAGGAACTACTAGTA---CCCTTCAGGAACAAGTAACCTGGATGACAAGTAATCCACCTATCCCAGTAG
GAGAAATT---TATAAAAGGTGGATAATCCTGGGATTAAATAAAATAGTAAGAATGTATAGCCCTACCAGCATTCTGGAC
ATAAGACAAGGACCAAAAGAACCTTTTAGAGATTATGTAGATCGGTTCTATAAAACTCTAAGAGCCGAGCAAGCTTCACA
GGAGGTAAAAAATTGGATGACAGAAACCTTGTTGGTCCAAAATGCGAACCCAGATTGTAAGACTATTTTAAAAGCATTAG
GACCAGGAGCTACACTAGAAGAAATGATGACAGCATGTCAAGGAGTGGGGGGACCCAGCCATA---AAGCGAGAGTCTTG
>AB287368/B/JP/2005/DR7065
CCTATAGTGCAGAACATACAGGGGCAAATGGTACATCAGCCCATATCACCTAGAACTCTAAATGCATGGGTAAAAGT---
AGTAG---AAGAGAAGGCTTTCAGCCCAGAAGTAATACCCATG---TTTTCAGCATTATCAGAAGGAGCCACCCCACAAG
A---TTTAAACACCATGCTAAACACAGT---GGGGGGACATCA---AGCAGCCATGCAAATGTTAAAGGAGACTATCAAT
GAAGAAGCTGCAGAATGGGATAGATTACATCCAGTACATGCAGGGCCTGTTGCACCAGGCCAGCTGAGAGAACCAAGGGG
AAGTGACATAGCAGGAACTACTAGCA---CCCTTCAGGAACAAATAGCATGGATGACACATAACCCACCTATCCCAGTAG
GAGACATC---TATAAAAGATGGATAATAATGGGACTAAATAAAATAGTAAGAATGTACAGTCCCACCAGCATTCTGGAC
ATAAGGCAAGGACCAAAGGAACCCTTTAGAGACTATGTAGACCGGTTCTATAAAACCCTAAGGGCCGAGCAAGCTTCACA
GGATGTAAAAAATTGGATGACAGAAACCTTGTTGGTCCAAAATGCGAACCCAGATTGTAAGACTATTTTAAAAGCATTGG
GACCAGCAGCTACACTAGAAGAAATGATGACAGCATGTCAAGGAGTGGGGGGACCCAGCCATA---AGGCACGAGTCTTG
>AB287369/B/JP/1999/DR1348
CCTATAGTGCAGAACCTCCAAGGGCAAATGGTACACCAGCCCATATCACCCAGAACTTTGAATGCATGGGTGAAAGT---
AGTAG---AAGAGAAGGCTTTTAGCCCAGAAGTAATACCCATG---TTTTCAGCACTATCAGAGGGAGCCACCCCACAAG
A---TTTAAACACCATGCTAAACACAGT---GGGGGGACATCA---AGCAGCTATGCAAATGTTAAAAGAGACCATCAAT
GAGGAAGCTGCAGAATGGGATAGATTGCATCCAGTGCATGCAGGGCCTATTGCACCAGGCCAGATGAGAGAACCAAGGGG
AAGTGACATAGCAGGAACTACTAGTA---CCCTTCAGGAACAAATAGGATGGATGACAAATAATCCAGCTATCCCAGTAG
GAGAAATT---TATAAAAGATGGATAATCTTGGGATTAAATAAAATAGTAAGAATGTATAGCCCTACCAGCATTTTGGAC
ATAAGACAAGGACCAAAGGAACCCTTTAGAGACTATGTAGACCGGTTCTATAAAACTCTAAGAGCCGAGCAAGCTTCACA
GGATGTAAAAAATTGGATGACAGAAACCTTGTTGGTCCAAAATTCAAACCCAGATTGTAAGACTATTTTAAAAGCATTAG
GACCAGCAGCTACACTAGAAGAAATGATGACAGCATGTCAGGGAGTAGGGGGACCCGGACATA---AAGCAAGAATCTTG
>AB287370/B/JP/1999/DR1348
CCTATAGTGCAGAACCTCCAAGGGCAAATGGTACACCAGCCCATATCACCCAGAACTTTGAATGCATGGGTGAAAGT---
AGTAG---AAGAGAAGGCTTTTAGCCCAGAAGTAATACCCATG---TTTTCAGCACTATCAGAGGGAGCCACCCCACAAG
A---TTTAAACACCATGCTAAACACAGT---GGGGGGACATCA---AGCAGCTATGCAAATGTTAAAAGAGACCATCAAT
GAGGAAGCTGCAGAATGGGATAGATTGCATCCAGTGCATGCAGGGCCTATTGCACCAGGCCAGATGAGAGAACCAAGGGG
AAGTGACATAGCAGGAACTACTAGTA---CCCTTCAGGAACAAATAGGATGGATGACAAATAATCCAGCTATCCCAGTAG
GAGAAATT---TATAAAAGATGGATAATCTTGGGATTAAATAAAATAGTAAGAATGTATAGCCCTACCAGCATTTTGGAC
ATAAGACAAGGACCAAAGGAACCCTTTAGAGACTATGTAGACCGGTTCTATAAAACTCTAAGAGCCGAGCAAGCTTCACA
GGATGTAAAAAATTGGATGACAGAAACCTTGTTGGTCCAAAATTCAAACCCAGATTGTAAGACTATTTTAAAAGCATTAG
GACCAGCAGCTACACTAGAAGAAATGATGACAGCATGTCAGGGAGTAGGGGGACCCGGACATA---AAGCAAGAATCTTG
>AB287371/B/JP/2000/DR2510
CCTATAGTGCAGAACCTCCAAGGGCAAATGGTACATCAGCCCATATCACCCAGAACTTTGAATGCATGGGTGAAAGT---
AGTAG---AAGAGAAGGCTTTTAGCCCAGAAGTAATACCTATG---TTTTCAGCACTATCAGAGGGAGCCACCCCACAAG
A---TTTAAACACCATGCTAAATACAGT---GGGGGGACATCA---AGCAGCTATGCAAATGTTAAAAGAAACCATCAAT
GAGGAAGCTGCAGAATGGGATAGATTGCATCCAGTGCATGCAGGGCCTATTGCACCAGGCCAGATGAGAGAACCGAGGGG
AAGTGACATAGCAGGAAGTACTAGTA---CCCTTCAGGAACAAATAGGATGGATGACAAGTAATCCAGCTATCCCAGTAG
GAGAAATC---TATAAAAGATGGATAATCTTGGGATTAAATAAAATAGTAAGAATGTATAGCCCTACCAGCATTTTGGAC
ATAAGACAAGGACCAAAGGAACCTTTTAGAGATTATGTAGATCGGTTCTATAAAACTTTAAGAGCCGAGCAAGCTTCACA
GGATGTAAAAAATTGGATGACAGAAACCTTGTTGGTCCAAAATGCGAACCCAGATTGTAAGACTATTTTAAAAGCATTAG
GACCAGCAGCTACACTAGAAGAAATGATGACAGCATGTCAGGGAGTAGGGGGACCCGGACATA---AAGCAAGAATCTTG
>AB287372/B/JP/2000/DR2510
CCTATAGTGCAGAACCTCCAGGGGCAAATGGTACACCAGCCCATATCACCCAGAACTTTGAATGCATGGGTGAAAGT---
AGTAG---AAGAGAAGGCTTTTAGCCCAGAAGTAATACCTATG---TTTTCAGCACTATCAGAGGGAGCCACCCCACAAG
A---TTTAAATACCATGCTAAACACAGT---GGGGGGACATCA---AGCAGCTATGCAAATGTTAAAAGAGACCATCAAT
GAGGAAGCTGCAGAATGGGATAGGTTGCATCCAGTGCATGCAGGGCCTGTTGCACCAGGCCAGATGAGAGAACCGAGGGG
AAGTGACATAGCAGGAAGTACTAGTA---CCCTTCAGGAACAAATAGGATGGATGACAAGTAATCCAGCTATCCCAGTAG
GAGAAATC---TATAAAAGATGGATAATCTTGGGATTAAATAAAATAGTAAGAATGTATAGCCCTACCAGCATTTTGGAC
ATAAGACAAGGACCAAAGGAACCTTTTAGAGATTATGTAGATCGGTTCTATAAAACTTTAAGAGCCGAGCAAGCTTCACA
GGATGTAAAAAATTGGATGACAGAAACCTTGTTGGTCCAAAATGCGAACCCAGATTGTAAGACTATTTTAAAAGCATTGG
GACCAGCAGCTACACTAGAGGAAATGATGACAGCATGTCAGGGAGTAGGGGGACCCGGACATA---AAGCAAGAATCTTG
>AB289587/B/JP/2000/DR2508
CCTATAGTGCAGAACCTACAGGGGCAAATGGTACATCAGCCCATATCACCTAGAACTTTAAATGCATGGGTAAAAGT---
AGTAG---AAGAGAAGGCTTTTAGCCCAGAAGTAATACCCATG---TTTTCAGCATTATCAGAAGGAGCCACCCCACAAG
A---TTTAAACACCATGCTAAACACAGT---GGGGGGACATCA---AGCAGCCATGCAAATGTTAAAAGAAGCTATCAAT
GAGGAAGCTGCAGAATGGGATAGATTGCATCCACCGCAGGCAGGGCCTATTGCACCAGGCCAGATAAGAGAACCAAGAGG
AAGTGACATAGCAGGAACTACTAGTA---CCCTGCAGGAACAAATAACATGGATGACAAGTAATCCACCTATCCCAGTAG
GAGAAATC---TATAAAAGATGGATAATCCTAGGGTTAAATAAAATAGTAAGAATGTATAGCCCTAGCAGCATTTTGGAC
ATAAAACAAGGACCAAAGGAACCCTTTAGAGACTATGTAGACCGGTTCTATAAAACTCTAAGAGCCGAGCAAGCTTCACA
GGAAGTAAAAAATTGGATGACAGAAACCTTGTTGGTCCAAAATGCAAACCCAGATTGTAAGACCATTCTAAAAGCATTGG
GACCAGCAGCTACACTAGAAGAAATGATGACAGCATGTCAGGGAGTAGGGGGACCCGGCCATA---AAGCAAGAGTTTTA
>AB289588/B/JP/2000/DR2508
CCTATAGTGCAGAACCTACAGGGGCAAATGGTACATCAGCCCATATCACCTAGAACTTTAAATGCATGGGTAAAAGT---
AGTAG---AAGAGAAGGCTTTTAGCCCAGAAGTAATACCCATG---TTTTCAGCATTATCAGAAGGAGCCACCCCACAAG
A---TTTAAACACCATGCTAAACACAGT---GGGGGGACATCA---AGCAGCCATGCAAATGTTAAAAGAAGCTATCAAT
GAGGAAGCTGCAGAATGGGATAGATTGCATCCACCGCAGGCAGGGCCTATTGCACCAGGCCAGATAAGAGAACCAAGAGG
AAGTGACATAGCAGGAACTACTAGTA---CCCTGCAGGAACAAATAACATGGATGACAAGTAATCCACCTATCCCAGTAG
GAGAAATC---TATAAAAGATGGATAATCCTAGGGTTAAATAAAATAGTAAGAATGTATAGCCCTAGCAGCATTTTGGAC
ATAAAACAAGGACCAAAGGAACCCTTTAGAGACTATGTAGACCGGTTCTATAAAACTCTAAGAGCCGAGCAAGCTTCACA
GGAAGTAAAAAATTGGATGACAGAAACCTTGTTGGTCCAAAATGCAAACCCAGATTGTAAGACCATTCTAAAAGCATTGG
GACCAGCAGCTACACTAGAAGAAATGATGACAGCATGTCAGGGAGTAGGGGGACCCGGCCATA---AAGCAAGAGTTTTA
>AB289589/B/JP/2001/DR388
CCTATAGTGCAGAACATGCAAGGGCAAATGGTACATCAGCCCATATCACCTAGAACTTTAAATGCATGGGTAAAAGT---
AGTAG---AAGAGAAGGCCTTCAGCCCAGAAGTGATACCCATG---TTTTCAGCTTTATCAGAAGGAGCCACCCCACAAG
A---TTTAAACACCATGCTAAACACAGT---GGGGGGACATCA---AGCAGCCATGCAAATGTTAAAAGAGACCATCAAT
GAGGAAGCTGCAGAATGGGATAGATTGCATCCAGTGCATGCAGGGCCTATTGCACCAGGTCAGATGAGAGAACCAAGGGG
AAGTGACATAGCAGGAACTACTAGTA---CCCTTCAGGAACAAATAGGATGGATGACAAATAATCCACCTATCCCAGTAG
GAGAAATC---TATAAAAGATGGATAATCCTGGGACTAAATAAAATAGTAAGGATGTATAGCCCTACTAGCATTCTAGAC
ATAAAACAAGGACCAAAGGAACCCTTTAGAGACTATGTAGATCGGTTCTATAAAGTTTTAAGAGCCGAGCAAGCTTCGCA
GGAGGTAAAAAATTGGATGACAGAAACCTTGTTGGTCCAAAATGCAAACCCAGATTGTAAGACTCTTTTAAAAGCATTGG
GACCAGCAGCTACATTAGAAGAAATGATGACAGCATGTCAGGGAGTAGGAGGACCTGGCCATA---AAGCAAGAGTTTTG
>AB289590/B/JP/2001/DR388
CCTATAGTGCAGAACATGCAAGGGCAAATGGTACATCAGCCCATATCACCTAGAACTTTAAATGCATGGGTAAAAGT---
AGTAG---AAGAGAAGGCCTTCAGCCCAGAAGTGATACCCATG---TTTTCAGCTTTATCAGAAGGAGCCACCCCACAAG
A---TTTAAACACCATGCTAAACACAGT---GGGGGGACATCA---AGCAGCCATGCAAATGTTAAAAGAGACCATCAAT
GAGGAAGCTGCAGAATGGGATAGATTGCATCCAGTGCATGCAGGGCCTATTGCACCAGGTCAGATGAGAGAACCAAGGGG
AAGTGACATAGCAGGAACTACTAGTA---CCCTTCAGGAACAAATAGGATGGATGACAAATAATCCACCTATCCCAGTAG
GAGAAATC---TATAAAAGATGGATAATCCTGGGACTAAATAAAATAGTAAGGATGTATAGCCCTACTAGCATTCTAGAC
ATAAAACAAGGACCAAAGGAACCCTTTAGAGACTATGTAGATCGGTTCTATAAAGTTTTAAGAGCCGAGCAAGCTTCGCA
GGAGGTAAAAAATTGGATGACAGAAACCTTGTTGGTCCAAAATGCAAACCCAGATTGTAAGACTCTTTTAAAAGCATTGG
GACCAGCAGCTACATTAGAAGAAATGATGACAGCATGTCAGGGAGTAGGAGGACCTGGCCATA---AAGCAAGAGTTTTG
>AB428551/B/JP/2000/117
CCTATAGTGCAGAACCTTCAGGGGCAAATGGTACATCAGCCCATATCACCTAGAACTTTAAATGCATGGGTAAAAGT---
AGTAG---AAGAGAAGGCCTTTAGCCCAGAAGTGATACCCATG---TTTACAGCATTATCAGAAGGAGCCACCCCACAAG
A---TTTAAATACCATGCTAAACACAGT---GGGGGGACATCA---AGCAGCCATGCAAATGTTAAAAGAGGCCATCAAT
GAGGAAGCTGCAGAATGGGATAGATTGCATCCAGTACAGGCAGGGCCTATTGCACCAGGCCAGATAAGAGAACCAAGGGG
AAGTGACATAGCAGGAACTACTAGTA---CCCTTCAGGAACAAGTAACCTGGATGACAAGTAATCCACCTATCCCAGTAG
GAGAAATT---TATAAAAGATGGATAATCCTGGGATTAAATAAAATAGTAAGAATGTATAGCCCTTCCAGCATTTTGGAC
ATAAGACAAGGACCAAAGGAACCCTTTAGAGACTATGTAGACCGGTTCTATAAAACTCTAAGAGCCGAGCAAGCTTCACA
GGAGGTAAAAAATTGGATGACAGACACCTTGTTGGTCCAAAATGCGAACCCAGATTGTAAAACTATTTTAAAAGCATTGG
GACCCGCGGCTACACTAGAAGAAATGATGACAGCATGTCAGGGAGTGGGGGGACCCGGCCATA---AAGCAAGAGTCTTG
>AB428552/B/JP/2001/134
CCTATAGTGCAGAACCTTCAGGGGCAAATGGTACATCAGCCCATATCACCTAGAACTTTAAATGCATGGGTAAAAGT---
AGTAG---AAGAGAAGGCCTTTAGCCCAGAAGTGATACCCATG---TTTTCAGCATTATCAGAAGGAGCCACCCCACAAG
A---TTTAAATACCATGCTAAACACAGT---GGGAGGACATCA---AGCAGCTATGCAAATGTTAAAAGAGACCATCAAT
GAGGAAGCTGCAGAATGGGATAGATTGCATCCAGCGCAGGCAGGGCCTATTGCACCAGGCCAGATAAGAGAACCAAGGGG
AAGTGACATAGCAGGAACTACTAGTA---CCCTTCAGGAACAAATAACATGGATGACAAATAATCCACCTATCCCAGTAG
GAGAAATT---TATAAAAGATGGATAATCCTGGGATTAAAYAAAATAGTAAGAATGTATAGCCCTACCAGCATTCTGGAC
ATAAGACAAGGACCAAAGGAACCCTTTAGAGACTATGTAGACCGGTTCTATAAAACTCTAAGAGCCGAGCAAGCATCACA
GGAGGTAAAAAATTGGATGACAGAAACCTTGTTGGTTCAAAATGCGAACCCAGATTGTAAAACTATTTTAAAAGCATTGG
GACCCGCGGCTACACTAGAAGAAATGATGACAGCATGYCAGGGAGTGGGGGGACCCGGTCATA---AAGCGAGAGTCTTG
>AB428553/B/JP/2002/194
CCTATAGTGCAGAACCTTCAGGGGCAAATGGTACATCAGCCCATATCACCTAGAACTTTAAATGCATGGGTAAAAGT---
AGTAG---AAGAGAAGGCCTTTAGCCCAGAAGTGATACCCATG---TTTACAGCATTATCAGAAGGGGCCACCCCACAAG
A---TTTAAATACCATGCTAAACACAGT---GGGGGGACATCA---AGCAGCCATGCAAATGTTAAAAGAGACCATCAAT
GAGGAAGCTGCAGAATGGGATAGATTGCATCCTGCGCAGGCAGGACCTATTGCACCAGGCCAGATAAGAGAACCAAGGGG
AAGTGACATAGCAGGAACTACTAGTA---ACCTTCAGGAACAAGTGACCTGGATGACAAGTAATCCACCTATCCCAGTAG
GAGAAATT---TATAAAAGATGGATAATCCTGGGATTAAATAAAATAGTAAGAATGTATAGCCCTACCAGCATTCTGGAC
ATAAGACAAGGACCAAAGGAACCCTTTAGAGACTATGTAGACCGGTTCTATAAAACTCTAAGAGCCGAGCAAGCTTCACA
GGAGGTAAAAAATTGGATGACAGAAACCTTGTTGGTCCAAAATGCGAACCCAGATTGTAAAACTATTTTAAAAGCATTGG
GACCCGCGGCTACACTAGAAGAAATGATGACAGCATGTCAGGGAGTGGGGGGACCCGGCCATA---AAGCAAGAGTCTTG
>AB428554/B/JP/2002/197
CCTATAGTGCAGAACCTTCAGGGGCAAATGGTACATCAGCCCATATCACCTAGAACTTTAAATGCATGGGTAAAAGT---
AGTAG---AAGAGAAGGCCTTTAGCCCAGAAGTGATACCCATG---TTTACAGCATTATCAGAAGGAGCCACCCCACAAG
A---CTTAAATACCATGCTAAACACAGT---GGGGGGACATCA---AGCAGCCATGCAAATGTTAAAAGAGACCATCAAT
GAGGAAGCTGCAGAATGGGATAGATTGCATCCAGCGCAGGCAGGGCCTATTGCACCAGGCCAGATAAGAGAACCAAGGGG
AAGTGACATAGCAGGAACTACTAGTA---CCCTTCAGGAACAAGTAACCTGGATGACAAGTAATCCACCTATCCCAGTAG
GAGAAATT---TATAAAAGATGGATAATCCTGGGATTAAATAAAATAGTAAGAATGTATAGCCCTACCAGCATTCTGGAC
ATAAGACAAGGACCAAAGGAACCTTTTAGAGACTATGTAGACCGGTTCTATAAAACTCTAAGAGCCGAGCAAGCTTCACA
GGAGGTAAAAAATTGGATGACAGAAACCTTGTTGGTCCAAAATGCGAACCCAGATTGTAAAACTATCTTAAAAGCATTGG
GACCCGCGGCTACACTAGAAGAAATGATGACAGCATGTCAGGGAGTGGGGGGACCCGGCCATA---AAGCAAGAGTCTTG
>AB428555/B/JP/2003/227
CCTATAGTGCAGAACCTTCAGGGGCAAATGGTACATCAGGCCATATCACCTAGAACTTTAAAYGCATGGGTAAAAGT---
AGTAG---AAGAGAAGGCCTTTAGCCCAGAAGTGATACCCATG---TTTACAGCATTATCAGAAGGAGCCACCCCACAAG
A---TTTAAATACCATGTTAAACACAGT---GGGGGGACATCA---AGCAGCCATGCAAATGTTAAAAGAGACCATCAAT
GAGGAAGCTGCAGAATGGGATAGATTGCATCCAGTGCAGGCAGGGCCTATTGCACCAGGCCAGATAAGAGAACCAAGGGG
AAGTGACATAGCAGGAACTACTAGTA---CCCTTCAGGAACAAGTAACCTGGATGACAAGTAATCCACCTATCCCAGTAG
GAGAAATT---TATAAAAGATGGATAATCCTGGGATTAAATAAAATAGTAAGAATGTATAGCCCTACCAGCATTCTGGAC
ATAAGACAAGGACCAAAGGAACCCTTTAGAGACTATGTAGACCGGTTCTATAAAACTCTAAGAGCCGAGCAAGCTTCACA
GGAGGTAAAAAATTGGATGACAGAAACCTTGTTGGTCCAAAATGCGAACCCAGATTGTAAAACTATTTTAAAAGCATTGG
GACCCGCGGCTACACTAGAAGAAATGATGACAGCATGTCAGGGAGTGGGGGGACCCGGCCATA---AAGCAAGAGTCTTG
>AB428556/B/JP/2005/426
CCTATAGTGCAGAACCTTCAGGGGCAAATGGTACATCAGCCCATATCACCTAGAACTTTAAATGCATGGGTAAAAGT---
AGTAG---AAGAGAAGGCCTTTAGCCCAGAAGTGATACCCATG---TTTACAGCATTATCAGAAGGAGCCACCCCACAAG
A---TTTAAATACCATGCTAAACACAGT---GGGGGGACATCA---AGCAGCCATGCAAATGTTAAAAGAGACCATCAAT
GAGGAAGCTGCAGAATGGGATAGATTRCATCCACCGCAGGCAGGGCCTATTGCACCAGGCCAGATAAGAGAACCAAGGGG
AAGTGACATAGCAGGAACTACTAGTA---CCCTTCAGGARCAAGTAACCTGGATGACAAGTRCTCCACCTATCCCAGTAG
GAGARATT---TATAAAAGATGGATAATCCTGGGATTAAATAAAATAGTAAGAATGTATAGCCCTACCAGCATTCTGGAC
ATAAGACAAGGACCAAAAGAACCCTTTAGAGACTATGTAGACCGGTTCTATAAAACTCTAAGAGCCGAGCAAGCTTCACA
GGAGGTAAAAAATTGGATGACAGAAACCTTGTTGGTCCAAAATGCGAACCCAGATTGTAAAACTATTTTAAAAGCATTGG
GACCCGCAGCTACACTAGAAGAAATGATGACAGCATGYCAGGGAGTGGGGGGACCCAGCCATA---AAGCAAGAGTCTTG
>AB428557/B/JP/2005/436
CCTATAGTGCAGAACCTTCAGGGGCAAATGGTACATCAGCCCATATCACCTAGAACTTTAAATGCATGGGTAAAAGT---
AGTAG---AAGAGAAGGCCTTTAGCCCAGAAGTGATACCCATG---TTTACAGCATTATCAGAAGGAGCCACCCCACAAG
A---TTTAAATACYATGCTAAACACAGT---GGGGGGACATCA---AGCAGCCATGCAAATGTTAAAAGAGACCATCAAT
GAGGARGCTGCAGAATGGGATAGATTGCATCCAGCACAGGCAGGGCCTRTTGCACCAGGCCAGATAAGAGAACCAAGGGG
AAGTGACATAGCAGGAACTACTAGTA---CCCTTCAGGAACAAATAACATGGATGACAAGTAATCCACCTATCCCAGTAG
GRGAAATT---TATAAAAGATGGATAATCCTGGGATTAAATAAAATAGTAAGAATGTATAGCCCTACCAGCATTTTGGAC
ATAAGACAAGGACCAAAGGAACCCTTTAGAGACTATGTAGACCGGTTCTATAAAACTYTAAGAGCTGAGCAAGCTTCACA
GGAGGTAAAAAATTGGATGACAGATACCTTGTTGGTCCAAAATGCGAACCCAGATTGTAAAACTATTTTAAARGCATTGG
GACCCGCGGCTACACTAGAAGAAATGATGACAGCATGTCAGGGAGTGGGGGGACCCGGCCATA---AAGCAAGAGTCTTG
>AB428558/B/JP/2003/285
CCTATAGTGCAGAACCTCCAGGGGCAAATGGTACATCAGCCCATATCACCTAGAACTTTAAATGCATGGGTAAAAGT---
AATAG---AAGAGAAGGCTTTTAGCCCAGAAGTAATACCTATG---TTTTCAGCATTATCAGAAGGAGCCACCCCACAAG
A---TTTAAACACCATGCTAAATACAGT---GGGGGGACATCA---AGCAGCTATGCAAATGTTAAAAGAAACTATCAAT
GAGGAAGCTGCAGAATGGGATAGATTGCACCCAGCGCAAGCAGGGCCTCATCCACCAGGCCAGATAAGAGAACCAAGGGG
AAGTGACATAGCAGGAACTACTAGTA---CCCTTCAGGAACAAATAGCATGGATGACAAATAATCCACCTATCCCAGTAG
GAGAAATC---TATAAAAGATGGATAATCCTGGGGTTAAATAAAATAGTAAGAATGTATAGCCCTGTCAGCATTCTGGAC
ATAAGACAAGGGCCAAAAGAACCCTTTAGAGATTATGTAGACCGGTTCTATAAAACTCTAAGAGCCGAGCAAGCTTCACA
GGACGTAAAAAATTGGATGACAGAAACCTTGTTGGTCCAAAATGCGAACCCAGATTGTAAGACTATTTTAAAAGCATTGG
GACCAGCAGCTACACTAGAAGAAATGATGACAGCATGTCAGGGAGTGGGGGGACCCAGCCATA---AAGCAAGAATTTTG
>AB428559/B/JP/2004/329
CCTATAGTGCAGAACCTCCAGGGGCAAATGGTACATCAGCCCATATCACCTAGAACTTTAAATGCATGGGTAAAAGT---
AATAG---AAGAGAAGGCTTTTAGCCCAGAAGTAATACCTATG---TTTTCAGCATTATCAGAAGGAGCCACCCCACAAG
A---TTTAAACACCATGCTAAATACAGT---GGGGGGACATCA---AGCAGCTATGCAAATGTTAAAAGAAACTATCAAT
GAGGAAGCTGCAGAATGGGATAGATTGCACCCAGCGCAAGCAGGGCCTCATCCACCAGGTCAGATAAGAGAACCAAGGGG
AAGTGACATAGCAGGAACTACTAGTA---CCCTTCAGGAACAAATAGCATGGATGACAAATAATCCACCTATCCCAGTAG
GAGAAATC---TATAAAAGATGGATAATCCTGGGGTTAAATAAAATAGTAAGAATGTATAGCCCTGTCAGCATTCTGGAC
ATAAGACAAGGGCCAAAAGAACCCTTTAGAGATTATGTAGACCGGTTCTATAAAACTCTAAGAGCCGAGCAAGCTTCACA
GGACGTAAAAAATTGGATGACAGAAACCTTGTTGGTCCAAAATGCGAACCCAGATTGTAAGACTATTTTAAAAGCATTGG
GACCAGCAGCTACACTAGAAGAAATGATGACAGCATGTCAGGGAGTGGGGGGACCCAGCCATA---AAGCAAGAATTTTG
>AB428560/B/JP/2005/398
CCTATAGTGCAGAACCTCCAGGGGCAAATGGTACATCAGCCCATATCACCTAGAACTTTAAATGCATGGGTAAAAGT---
AATAG---AAGAGAAGGCKTTTAGCCCAGAAGTAATACCTATG---TTTTCAGCATTATCAGAAGGAGCCACCCCACAAG
A---TTTAAACACCATGCTAAATACAGT---GGGGGGACATCA---AGCAGCTATGCAGATGTTAAAAGAAACTATCAAT
GAGGAAGCTGCAGAATGGGATAGATTGCACCCAGCGCAAGCAGGGCCTCATCCACCAGGCCAGATAAGAGAACCAAGGGG
AAGTGACATAGCAGGAACTACTAGTA---CCCTTCAGGAACAAATAACATGGATGACAAATAATCCAYCTATCCCAGTAG
GAGAAATC---TATAARAGATGGATAATCCTGGGGTTAAATAAAATAGTAAGAATGTATAGCCCTGTCAGCATTCTGGAC
ATAAGACAAGGGCCAAAAGAACCCTTTAGAGATTATGTAGACCGRTTCTATAAAACTCTAAGAGCCGAGCAAGCTTCACA
GGACGTAAAAAATTGGATGACAGAAACCTTRTTGGTCCAAAATGCGAACCCAGATTGTAAGACTATTTTAAAAGCATTGG
GACCAGCAGCTACACTAGAAGAAATGATGACAGCATGTCAGGGAGTGGGGGGACCCAGCCATA---AAGCAAGAATTTTG
>AB428561/B/JP/2006/472
CCTATAGTGCAGAACCTCCAGGGGCAAATGGTACATCAGCCCATATCACCTAGAACTTTAAATGCATGGGTAAAAGT---
AATAG---AAGAGAAGGCTTTCAGCCCAGAAGTGATACCTATG---TTTTCAGCATTATCAGAAGGAGCCACCCCACAAG
A---TTTAAACACCATGCTAAATACAGT---GGGGGGACATCA---AGCAGCTATGCAAATGTTAAAAGAAACTATCAAT
GAGGAAGCTGCAGAATGGGATAGATTGCACCCAGCGCAAGCAGGGCCTCATCCACCAGGCCAGATAAGAGAACCAAGGGG
AAGTGACATAGCAGGAACTACTAGTA---CCCTTCAGGAACAAATAGCATGGATGACAAATAATCCACCTATCCCAGTAG
GAGAAATC---TATAAAAGATGGATAATCCTGGGATTAAATAAAATAGTAAGAATGTATAGCCCTACCAGCATTCTGGAC
ATAAGACAAGGGCCAAAAGAACCCTTTAGAGATTATGTAGACCGGTTCTATAAAACTCTAAGAGCCGAGCAAGCTTCACA
GGAAGTAAAAAATTGGATGACAGAAACCTTGTTGGTCCAAAATGCGAACCCAGATTGTAAGACTATTTTAAAAGCATTGG
GACCAGCAGCTACACTAGAAGAAATGATGACAGCATGTCAGGGAGTGGGGGGACCCGGTCATA---AAGCAAGAGTTTTA
>AB428562/B/JP/2006/574
CCTATAGTACAGAACCTCCAGGGGCAAATGGTACATCAGCCCATATCACCTAGAACTTTAAATGCATGGGTAAAAGT---
AATAG---AAGAAAAGGCTTTTAGCCCAGAAGTAATACCTATG---TTTTCAGCATTATCAGAAGGAGCCACCCCACAAG
A---TTTAAACACCATGCTAAATACAGT---GGGGGGACATCA---AGCAGCTATGCAGATGTTAAAAGAAACTATCAAT
GAGGAAGCTGCAGAATGGGATAAATTGCACCCAGCGCAAGCAGGGCCTCATCCACCAGGCCAGATAAGAGAACCAAGGGG
AAGTGACATAGCAGGAACTACTAGTA---CCCTTCAGGAACAAATAGCATGGATGACAAATAATCCACCTATCCCAGTAG
GAGAAATC---TATAAAAGATGGATAATCCTGGGGTTAAACAAAATAGTAAGAATGTATAGCCCTGTCAGCATTCTGGAC
ATAAGACAAGGGCCAAAAGAACCCTTTAGAGATTATGTAGACCGGTTCTATAAAACTCTAAGAGCCGAGCAAGCTTCACA
GGATGTAAAAAATTGGATGACAGAAACCCTGTTGGTCCAAAATGCAAACCCAGATTGTAAGACTATTTTAAAAGCATTGG
GACCAGCAGCTACACTAGAAGAAATGATGACAGCATGTCAAGGAGTGGGGGGACCCAGCCATA---AAGCAAGAATTTTG
>AB480692/B/JP/2004/DR6174
CCCATAGTGCAGAACCTCCAGGGGCAAATGGTACATCAAGCCATCTCACCTAGAACTTTAAATGCATGGGTAAAAGT---
AATAG---AAGAGAAGGCTTTCAGCCCAGAAGTAATACCTATG---TTTTCAGCATTATCAGAAGGAGCCACCCCACAAG
A---TTTAAACACCATGCTAAATACAGT---GGGGGGACATCA---AGCAGCCATGCAAATGTTAAAAGAAACTATCAAT
GAGGAAGCTGCAGAATGGGATAGATTGCACCCAGTGCATGCAGGGCCTAATCCACCAGGCCAGATAAGAGAACCAAGGGG
AAGCGACATAGCAGGAACTACTAGTA---CCCTTCAGGAACAAATAGCGTGGATGACAAATAATCCACCTATCCCAGTAG
GAGAAATC---TATAAAAGATGGATAATCCTGGGACTAAATAAAATAGTAAGAATGTATAGCCCTGTCAGCATTCTGGAC
ATAAGACAAGGGCCAAAAGAACCCTTTAGAGATTATGTAGACCGGTTCTATAAAACTCTAAGAGCTGAGCAAGCTTCACA
GGATGTAAAAAATTGGATGACAGAAACCTTGTTGGTCCAAAATTCGAACCCAGATTGTAAGACTATTTTAAAGGCATTGG
GACCAGCAGCTACATTAGAAGAAATGATGACAGCATGTCAGGGAGTGGGGGGACCCGGCCATA---AAGCAAGAGTTTTG
>AB480693/B/JP/2004/DR6174
CCCATAGTGCAGAACCTCCAGGGGCAAATGGTACATCAAGCCATCTCACCTAGAACTTTAAATGCATGGGTAAAAGT---
AATAG---AAGAGAAGGCTTTCAGCCCAGAAGTAATACCTATG---TTTTCAGCATTATCAGAAGGAGCCACCCCACAAG
A---TTTAAACACCATGCTAAATACAGT---GGGGGGACATCA---AGCAGCCATGCAAATGTTAAAAGAAACTATCAAT
GAGGAAGCTGCAGAATGGGATAGATTGCACCCAGTGCATGCAGGGCCTAATCCACCAGGCCAGATAAGAGAACCAAGGGG
AAGCGACATAGCAGGAACTACTAGTA---CCCTTCAGGAACAAATAGCGTGGATGACAAATAATCCACCTATCCCAGTAG
GAGAAATC---TATAAAAGATGGATAATCCTGGGACTAAATAAAATAGTAAGAATGTATAGCCCTGTCAGCATTCTGGAC
ATAAGACAAGGGCCAAAAGAACCCTTTAGAGATTATGTAGACCGGTTCTATAAAACTTTAAGAGCTGAGCAAGCTTCACA
GGAGGTAAAAAATTGGATGACAGAAACCTTGTTGGTCCAAAATTCGAACCCAGATTGTAAGACTATTTTAAAGGCATTGG
GACCAGCAGCTACATTAGAAGAAATGATGACAGCATGTCAGGGAGTGGGGGGACCCGGCCATA---AAGCAAGAGTTTTG
>AB480694/B/JP/2004/DR6175
CCTATAGTGCAGAACCTTCAGGGGCAAATGGTACATCAGGCCATATCACCTAGAACTTTAAATGCATGGGTCAAAGT---
AATAG---AAGAGAAGGCTTTCAACCCAGAAGTAATACCCATG---TTTTCAGCATTAGCAGAAGGAGCCACCCCACAAG
A---TCTAAACACCATGCTAAACACAGT---GGGGGGACATCA---AGCAGCTATGCAAATGTTAAAAGAGACCATCAAT
GAGGAAGCTGCAGAATGGGATAGATTGCATCCACCACAGGCAGGGCCTATTGCACCAGGCCAAATAAGAGAACCAAGGGG
AAGTGACATAGCAGGAACTACTAGTA---CCCTTCAGGAACAAATAACATGGATGACAAGTAATCCACCTATCCCAGTAG
GAGAAATC---TATAAAAGATGGATAATCCTAGGATTAAATAAAATAGTAAGAATGTATAGCCCTGTCAGCATTTTGGAC
ATAAGGCAAGGGCCAAAGGAACCCTTTAGAGACTATGTAGACCGGTTCTATAAAACTTTAAGAGCCGAGCAAGCTTCACA
GGAGGTAAAAAATTGGATGACAGAAACCTTGTTGGTTCAAAATTCGAACCCAGATTGTAAGACCATTTTAAAAGCATTAG
GGCCAGGAGCTACACTAGAAGAAATGATGACAGCATGTCAGGGAGTGGGAGGACCCGGCCATA---AAGCAAGAGTTTTG
>AB480695/B/JP/2004/DR6175
CCTATAGTGCAGAACCTTCAGGGGCAAATGGTACATCAGGCCATATCACCTAGAACTTTAAATGCATGGGTCAAAGT---
AATAG---AAGAGAAGGCTTTCAACCCAGAAGTAATACCCATG---TTTTCAGCATTAGCAGAAGGAGCCACCCCACAAG
A---TCTAAACACCATGCTAAACACAGT---GGGGGGACATCA---AGCAGCTATGCAAATGTTAAAAGAGACCATCAAT
GAGGAAGCTGCAGAATGGGATAGATTGCATCCACCGCAGGCAGGGCCTATTGCACCAGGCCAGATAAGAGAACCAAGGGG
AAGTGACATAGCAGGAACTACTAGTA---CCCTTCAGGAACAAATAACATGGATGACAAGTAATCCACCTATCCCAGTAG
GAGAAATC---TATAAAAGATGGATAATCCTAGGATTAAATAAAATAGTAAGAATGTATAGCCCTGTCAGCATTTTGGAC
ATAAGGCAAGGGCCAAAGGAACCCTTTAGAGACTATGTAGACCGGTTCTATAAAACTTTAAGAGCCGAGCAAGCTTCACA
GGAGGTAAAAAATTGGATGACAGAAACCTTGTTGGTCCAAAATTCGAACCCAGATTGTAAGACCATTTTAAAAGCATTAG
GGCCAGGAGCTACACTAGAAGAAATGATGACAGCATGTCAGGGAGTGGGAGGACCCGGCCATA---AAGCAAGAGTTTTG
>AB480696/B/JP/2004/DR5913
CCTATAGTGCAGAACCTACAGGGGCAAATGGTACATCAGGCCATATCACCTAGAACTTTAAATGCATGGGTAAAAGT---
AGTAG---AAGAGAAGGCCTTCAGCCCAGAAGTAATACCCATG---TTTTCAGCATTATCAGAAGGAGCCACCCCACAAG
A---TTTAAATACCATGCTAAACACAGT---GGGGGGACATCA---AGCAGCCATGCAAATGTTAAAAGAGACCATCAAT
GAGGAAGCTGCAGAATGGGACAGATTGCATCCAGTGCATGCAGGGCCTATTGCACCAGGCCAGATGAGAGAACCAAGGGG
AAGTGATATAGCAGGAACTACTAGTA---CCCTTCAGGAACAAATAGGATGGATGACAAATAATCCACCTATCCCAGTAG
GAGATATC---TATAAAAGATGGATAATCATAGGGTTAAATAAAATAGTAAGGATGTATAGCCCTACCAGCATTCTGGAC
ATAAGACAAGGACCAAAGGAACCCTTTAGAGATTATGTAGACCGGTTCTATAAAACTCTAAGAGCCGAGCAAGCTTCACA
GGATGTAAAAAATTGGATGACAGAAACCTTGTTGGTCCAGAATGCGAACCCAGATTGTAAGACTATTTTAAAAGCAATGG
GACCAGGAGCTACACTAGAAGAAATGATGACAGCATGTCAGGGAGTGGGAGGACCCGGCCACA---AAGCAAGGGTTTTG
>AB480697/B/JP/2004/DR5913
CCTATAGTGCAGAACCTACAGGGGCAAATGGTACATCAGGCCATATCACCTAGAACTTTAAATGCATGGGTAAAAGT---
AGTAG---AAGAGAAGGCTTTCAGCCCAGAAGTAATACCCATG---TTTTCAGCATTATCAGAAGGAGCCACCCCACAAG
A---TTTAAACACCATGCTAAACACAGT---GGGGGGACATCA---GGCAGCCATGCAAATGTTAAAAGAGACCATCAAT
GAGGAAGCTGCAGAATGGGACAGATTGCATCCAGTGCATGCAGGGCCTATTGCACCAGGCCAGATGAGAGAACCAAGGGG
AAGTGACATAGCAGGAACTACTAGTA---CCCTTCAGGAACAAATAGGATGGATGACAAATAATCCACCTATCCCAGTAG
GAGACATC---TATAAAAGATGGATAATCATAGGGTTAAATAAAATAGTAAGGATGTATAGCCCTACCAGCATTCTGGAC
ATAAGACAAGGACCAAAGGAACCCTTTAGAGATTATGTAGACCGGTTCTACAAAACTCTAAGAGCCGAGCAAGCTTCACA
GGATGTAAAAAATTGGATGACAGAAACCTTGTTGGTCCAAAATGCAAACCCAGATTGTAAGACTATTTTAAAAGCAATGG
GACCAGGAGCTACACTAGAAGAAATGATGACAGCATGTCAGGGAGTGGGAGGACCCGGACATA---AAGCAAGGGTTTTG
>AB480698/B/JP/1998/DR1120
CCTATAGTGCAGAATTTACAGGGGCAAATGGTACATCAGCCCCTATCACCTAGAACTTTAAATGCATGGGTAAAGGT---
AGTAG---AAGAGAAGGCTTTTAGCCCAGAAGTAATACCCATG---TTTTCAGCATTATCAGAAGGAGCCACCCCACAAG
A---TTTAAACACCATGCTAAACACAGT---GGGGGGACATCA---AGCAGCCATGCAAATGTTAAAAGAGACCATCAAT
GAGGAAGCTGCAGAATGGGATAGATTGCATCCAGCGCAAGCAGGGCCTGTTGCACCAGGCCAGATAAGAGACCCAAGGGG
AAGTGACATAGCAGGAACTACTAGTA---CCCTTCAGGAACAAATAGGATGGATGACACATAATCCACCTATCCCAGTAG
GAGAAATC---TATAAAAGATGGATAATCTTGGGATTAAATAAAATAGTAAGAATGTATAGTCCTACCAGCATTCTGGAC
ATAAAACAAGGACCAAAGGAACCTTTTAGAGACTATGTAGACCGGTTCTATAAAACTCTAAGAGCAGAGCAAGCTTCACA
GGAAGTAAAAAATTGGATGACAGAAACCTTGTTGGTCCAAAATGCAAACCCAGATTGTAAGACCATTTTAAAAGCATTGG
GACCAGCAGCTACATTAGAAGAAATGATGACAGCATGTCAGGGGGTAGGCGGACCCGGACATA---AAGCAAGAGTTTTG
>AB485638/B/US/1991/US2
CCTATAGTGCAGAACATCCAAGGGCAAATGGTACATCAGGCCATATCACCTAGAACTTTAAATGCATGGGTAAAAGT---
AGTAG---AAGAGAAGGCTTTCAGTCCAGAAGTAATACCCATG---TTTTCAGCATTATCAGAAGGAGCCACCCCACAAG
A---TTTAAACACCATGCTAAACACAGT---GGGGGGACATCA---AGCAGCCATGCAAATGTTAAAAGAGACCATCAAT
GAGGAAGCTGCAGAATGGGATAGGGTGCATCCAGTGCATGCAGGGCCTATTGCACCAGGCCAAATGAGAGAACCAAGGGG
AAGTGACATAGCAGGAACTACTAGTA---CCCTTCAGGAACAAATAGGATGGATGACAAATAATCCACCTATCCCAGTAG
GAGAAATC---TATAAAAGATGGATAATCCTGGGATTAAATAAAATAGTAAGGATGTATAGCCCTACCAGCATTCTGGAT
ATAAGACAAGGACCAAAGGAACCCTTTAGAGACTATGTAGACCGGTTCTATAAAACTCTAAGAGCCGAGCAAGCTACACA
GGAGGTAAAAAATTGGATGACAGAAACCTTGTTGGTCCAAAATGCGAACCCAGATTGTAAGACTATTTTAAAAGCATTGG
GACCAGCAGCTACACTAGAAGAAATGATGACAGCATGTCAGGGAGTGGGAGGACCCGGCCATA---AAGCAAGAGTTTTG
>AB485639/B/US/1991/US2
CCTATAGTGCAGAACATCCAAGGGCAAATGGTACATCAGGCCATATCACCTAGAACTTTAAATGCATGGGTAAAAGT---
AGTAG---AAGAGAAGGCTTTCAGTCCAGAAGTAATACCCATG---TTTTCAGCATTATCAGAAGGAGCCACCCCACAAG
A---TTTAAACACCATGCTAAACACAGT---GGGGGGACATCA---AGCAGCCATGCAAATGTTAAAAGAGACCATCAAT
GAGGAAGCTGCAGAATGGGATAGGGTGCATCCAGTGCATGCAGGGCCTATTGCACCAGGCCAAATGAGAGAACCAAGGGG
AAGTGACATAGCAGGAACTACTAGTA---CCCTTCAGGAACAAATAGGATGGATGACAAATAATCCACCTATCCCAGTAG
GAGAAATC---TATAAAAGATGGATAATCCTGGGATTAAATAAAATAGTAAGGATGTATAGCCCTACCAGCATTCTGGAT
ATAAGACAAGGACCAAAGGAACCCTTTAGAGACTATGTAGACCGGTTCTATAAAACTCTAAGAGCCGAGCAAGCTACACA
GGAGGTAAAAAATTGGATGACAGAAACCTTGTTGGTCCAAAATGCGAACCCAGATTGTAAGACTATTTTAAAAGCATTGG
GACCAGCAGCTACACTAGAAGAAATGATGACAGCATGTCAGGGAGTGGGAGGACCCGGCCATA---AAGCAAGAGTTTTG
>AB485640/B/US/1991/US2
CCTATAGTGCAGAACATCCAAGGGCAAATGGTACATCAGGCCATATCACCTAGAACTTTAAATGCATGGGTAAAAGT---
AGTAG---AAGAGAAGGCTTTCAGTCCAGAAGTAATACCCATG---TTTTCAGCATTATCAGAAGGAGCCACCCCACAAG
A---TTTAAACACCATGCTAAACACAGT---GGGGGGACATCA---AGCAGCCATGCAAATGTTAAAAGAGACCATCAAT
GAGGAAGCTGCAGAATGGGATAGGGTGCATCCAGTGCATGCAGGGCCTATTGCACCAGGCCAAATGAGAGAACCAAGGGG
AAGTGACATAGCAGGAACTACTAGTA---CCCTTCAGGAACAAATAGGATGGATGACAAATAATCCACCTATCCCAGTAG
GAGAAATC---TATAAAAGATGGATAATCCTGGGATTAAATAAAATAGTAAGGATGTATAGCCCTACCAGCATTCTGGAT
ATAAGACAAGGACCAAAGGAACCCTTTAGAGACTATGTAGACCGGTTCTATAAAACTCTAAGAGCCGAGCAAGCTACACA
GGAGGTAAAAAATTGGATGACAGAAACCTTGTTGGTCCAAAATGCGAACCCAGATTGTAAGACTATTTTAAAAGCATTGG
GACCAGCAGCTACACTAGAAGAAATGATGACAGCATGTCAGGGAGTGGGAGGACCCGGCCATA---AAGCAAGAGTTTTG
>AB485641/B/BR/1990/BZ167
CCTATAGTGCAGAACATGCAGGGGCAAATGGTACATCAGGCCATATCACCTAGAACTTTAAATGCATGGGTAAAAGT---
GATAG---AAGAGAAGGCTTTCAGCCCAGAGGTAATACCCATG---TTTTCAGCATTATCAGAAGGAGCCACCCCACAAG
A---TTTAAACACCATGTTAAACACAGT---GGGGGGACATCA---AGCAGCCATGCAAATGTTAAAAGATACCATCAAT
GAGGAAGCTGCAGAATGGGATAGATTGCATCCAGTGCAGGCAGGGCCTATTGCACCAGGCCAAATAAGAGAACCAAGGGG
AAGTGACATAGCAGGAACTACTAGTA---CCCTTCAGGAACAAATAGGATGGATGACAAATAATCCACCTATCCCAGTAG
GAGAAATC---TATAAAAGATGGATAATCCTGGGATTAAATAAAATAGTAAGGATGTATAGCCCTATCAGCATTTTGGAC
ATAAGACAAGGACCAAAGGAACCCTTTAGAGACTATGTAGACCGGTTCTATAAAACTCTAAGAGCCGAGCAGGCTTCACA
GGATGTAAAAAATTGGATGACAGAAACCTTGTTGGTCCAAAATGCAAATCCAGATTGTAAAACTATTTTAAAAGCATTAG
GACCAGCAGCTACACTAGAAGAAATGATGACAGCATGTCAGGGAGTGGGAGGACCCGGTCATA---AAGCAAGAGTTTTG
>AB485642/B/BR/1990/BZ167
CCTATAGTGCAGAACATGCAGGGGCAAATGGTACATCAGGCCATATCACCTAGAACTTTAAATGCATGGGTAAAAGT---
GATAG---AAGAGAAGGCTTTCAGCCCAGAGGTAATACCCATG---TTTTCAGCATTATCAGAAGGAGCCACCCCACAAG
A---TTTAAACACCATGTTAAACACAGT---GGGGGGACATCA---AGCAGCCATGCAAATGTTAAAAGATACCATCAAT
GAGGAAGCTGCAGAATGGGATAGATTGCATCCAGTGCATGCAGGGCCTATTGCACCAGGCCAAATGAGAGAACCAAGGGG
AAGTGACATAGCAGGAACTACTAGTA---CCCTTCAGGAACAAATAGGATGGATGACAAATAATCCACCTATCCCAGTAG
GAGAAATC---TATAAAAGATGGATAATCCTAGGATTAAATAAAATAGTAAGAATGTATAGCCCTATCAGCATTTTGGAC
ATAAGACAAGGACCAAAGGAACCCTTTAGAGACTATGTAGACCGGTTCTATAAAACTCTAAGAGCCGAGCAGGCTTCACA
GGATGTAAAAAATTGGATGACAGAAACCTTGTTGGTCCAAAATGCGAACCCAGATTGTAAGACCATTTTAAAAGCATTAG
GACCAGCAGCTACACTAGAAGAAATGATGACAGCATGTCAGGGAGTGGGAGGACCCGGTCATA---AAGCAAGGGTTTTG
>AB564744/B/JP/-/DR1673
CCGATAGTGCAGAACATGCAGGGGCAAATGGTACATCAGGCCATATCACCTAGAACTTTAAATGCATGGGTAAAAGT---
GATAG---AAGAGAAGGCTTTTAGCCCAGAAATAATACCCATG---TTTTCAGCATTATCAGAGGGAGCCACCCCACAAG
A---TTTAAACACCATGCTAAACACAGT---GGGGGGACATCA---AGCAGCTATGCAAATGTTAAAAGAGACCATCAAT
GAGGAAGCTGCAGAATGGGATAGATTGCATCCAGTACATGCAGGGCCTATTGCACCAGGCCAGATGAGAGAACCAAGGGG
AAGTGACATAGCAGGAACTACCAGTA---CCCTTCAGGAACAAATAGCATGGATGACAAATAATCCACCTATCCCAGTAG
GAGACATC---TATAAAAGATGGATAATCTTGGGATTAAATAAAATAGTAAGGATGTATAGTCCTGTCAGCATTCTGGAC
ATAAGACAAGGACCAAAGGAACCCTTTAGAGACTATGTAGATCGGTTCTATAAAACTCTAAGAGCCGAGCAAGCTTCACA
AGAGGTAAAAAATTGGATGACAGAAACCTTGTTGGTCCAGAATGCGAACCCAGATTGTAAGACTATTCTAAAAGCATTGG
GACCAGCAGCCACATTAGAAGAAATGATGACAGCATGTCAGGGAGTGGGAGGACCCGGCCACA---AAGCAAGAGTCTTG
>AB564745/B/JP/-/DR1673
CCGATAGTGCAGAACATGCAGGGGCAAATGGTACATCAGGCCATATCACCTAGAACTTTAAATGCATGGGTAAAAGT---
GATAG---AAGAGAAGGCTTTTAGCCCAGAAATAATACCCATG---TTTTCAGCATTATCAGAGGGAGCCACCCCACAAG
A---TTTAAACACCATGCTAAACACAGT---GGGGGGACATCA---AGCAGCTATGCAAATGTTAAAAGAGACCATCAAT
GAGGAAGCTGCAGAATGGGATAGATTGCATCCAGTGCATGCAGGGCCTATTGCACCAGGCCAGATGAGAGAACCAAGGGG
AAGTGACATAGCAGGATCTACTAGTA---CCCTTCAGGAGCAAATAGCATGGATGACAAATAATCCACCTATCCCAGTAG
GAGACATT---TATAAAAGATGGATAATCTTGGGATTAAATAAAATAGTAAGGATGTATAGTCCTGTCAGCATTCTGGAC
ATAAAACAAGGACCAAAGGAACCCTTTAGAGACTATGTAGACCGATTCTATAAAACTCTAAGAGCTGAGCAAGCTTCACA
GGAGGTAAAAAATTGGATGACAGAAACCTTGTTGGTCCAGAATGCGAACCCAGATTGTAAGACTATTCTAAAAGCATTGG
GACCAGCAGCCACATTAGAAGAAATGATGACAGCATGTCAGGGAGTGGGAGGACCCGGCCACA---AAGCAAGAGTCTTG
>AB564746/B/JP/-/DR2735
CCGATAGTGCAGAACATGCAGGGGCAAATGGTACATCAGGCCATATCACCTAGAACTTTAAATGCATGGGTAAAAGT---
GATAG---AAGAGAAGGCTTTTAGCCCAGAAATAATACCCATG---TTTTCAGCATTATCAGAAGGAGCCACCCCACAAG
A---TTTAAACACCATGCTAAACACAGT---GGGGGGACATCA---AGCAGCTATGCAAATGTTAAAAGAGACCATCAAT
GAGGAAGCTGCAGAATGGGATAGATTGCATCCAGTACATGCAGGGCCTATTGCACCAGGCCAGATGAGAGAACCAAGGGG
AAGTGACATAGCAGGATCTACTAGTA---CCCTTCAGGAACAAATAGCATGGATGACAAATAATCCACCTATCCCAGTAG
GAGACATC---TATAAAAGATGGATAATCCTGGGATTAAACAAAATAGTAAGGATGTATAGTCCTGTCAGCATTTTGGAC
ATAAGACAAGGACCAAAGGAACCCTTTAGAGACTATGTAGACCGATTCTATAAAACTCTAAGAGCTGAGCAAGCTTCACA
GGAGGTAAAAAATTGGATGACAGAAACCTTGTTGGTCCAAAATGCGAACCCAGATTGTAAGACCATTTTAAAAGCATTAG
GACCAGCAGCTACACTAGAAGAAATGATGACAGCATGTCAGGGAGTGGGAGGACCCGGCCACA---AAGCAAGAGTCTTG
>AB565495/B/JP/-/JRC03B
CCCATAGTGCAGAACCTCCAGGGGCAAATGGTACATCAGCCCATATCACCTAGAACTTTAAATGCATGGGTAAAAGT---
AGTAG---AAGAGAAGGCTTTCAGCCCAGAAGTAATTCCTATG---TTTTCAGCATTATCAGAAGGAGCCACCCCACAAG
A---TTTAAACACCATGCTAAATACAGT---GGGGGGACATCA---AGCAGCCATGCAAATGTTAAAAGAAACTATCAAT
GAGGAAGCTGTAGAATGGGATAGATTGCACCCAGTGCCTGCAGGGCCTAATCCACCAGGCCAGATGAGGGAACCAAGGGG
AAGTGACATAGCAGGAACTACTAGTA---CCCTTCAGGAACAAATAGCATGGATGACAAATAATCCACCTATCCCAGTAG
GAGAGATC---TATAAAAGATGGATAATCCTGGGATTAAATAAAATAGTAAGAATGTATAGCCCTACCAGCATTCTGGAT
ATAAGACAAGGACCAAAAGAACCCTTTAGAGATTATGTAGACCGGTTCTATAAAACTCTAAGAGCCGAGCAAGCTTCACA
GGAGGTAAAAAATTGGATGACAGAAACCTTGTTAGTCCAAAATTCGAACCCAGATTGTAAGACTATTTTAAAAGCATTGG
GACCAGCAGCTACACTAGAAGAAATGATGGCAGCATGTCAGGGAGTGGGGGGACCCAGCCATA---AAGCAAGAATTTTG
>AB565496/B/JP/-/JRC03B
CCCATAGTGCAGAACCTCCAGGGGCAAATGGTACATCAGCCCATATCACCTAGAACTTTAAATGCATGGGTAAAAGT---
AGTAG---AAGAGAAGGCTTTCAGCCCAGAAGTAATTCCTATG---TTTTCAGCATTATCAGAAGGAGCCACCCCACAAG
A---TTTAAACACCATGCTAAATACAGT---GGGGGGACATCA---AGCAGCCATGCAAATGTTAAAAGAAACTATCAAT
GAGGAAGCTGTAGAATGGGATAGATTGCACCCAGTGCCTGCAGGGCCTAATCCACCAGGCCAGATGAGGGAACCAAGGGG
AAGTGACATAGCAGGAACTACTAGTA---CCCTTCAGGAACAAATAGCATGGATGACAAATAATCCACCTATCCCAGTAG
GAGAGATC---TATAAAAGATGGATAATCCTGGGATTAAATAAAATAGTAAGAATGTATAGCCCTACCAGCATTCTGGAT
ATAAGACAAGGACCAAAAGAACCCTTTAGAGATTATGTAGACCGGTTCTATAAAACTCTAAGAGCCGAGCAAGCTTCACA
GGAGGTAAAAAATTGGATGACAGAAACCTTGTTAGTCCAAAATTCGAACCCAGATTGTAAGACTATTTTAAAAGCATTGG
GACCAGCAGCTACACTAGAAGAAATGATGGCAGCATGTCAGGGAGTGGGGGGACCCAGCCATA---AAGCAAGAATTTTG
>AB565497/B/JP/-/JRC05B
CCTATAGTGCAAAACATCCAGGGGCAAATGGTACATCAGGCCATATCACCTAGAACTCTAAATGCATGGGTAAAAGT---
AGTAG---AAGAGAAGGCTTTCAGCCCAGAAGTAATACCCATG---TTTTCAGCATTATCAGAAGGAGCCACCCCACAAG
A---TTTAAACACCATGTTAAACACAGT---GGGGGGACATCA---AGCAGCTATGCAAATGTTAAAAGAGACCATCAAT
GAGGAAGCTGCAGAATGGGATAGATTACATCCAGTGCAGGCAGGGCCTGTTGCACCAGGCCAGATGAGAGAACCAAGGGG
AAGTGACATAGCAGGAACTACTAGTA---CCCTTCAGGAACAAATAGGATGGATGACAAATAATCCACCTATCCCAGTGG
GAGAGATC---TATAAAAGATGGATAATAATGGGATTAAATAAAATAGTAAGGATGTATAGTCCTACCAGCATTCTGGAC
ATAAAACAAGGACCAAAAGAGCCTTTTAGAGACTATGTAGACAGGTTCTATAAAACTCTAAGGGCTGAGCAAGCCTCACA
AGAGGTAAAAAATTGGATGACAGAAACCTTGTTAGTCCAAAATTCAAACCCAGACTGTAAGACTATTTTAAAAGCATTGG
GACCAGCAGCTACACTAGAAGAAATGATGACAGCATGTCAGGGAGTGGGAGGACCAGGTCATA---AGGCAAGAGTTTTG
>AB565498/B/JP/-/JRC05B
CCTATAGTGCAAAACATCCAGGGGCAAATGGTACATCAGGCCATATCACCTAGAACTCTAAATGCATGGGTAAAAGT---
AGTAG---AAGAGAAGGCTTTCAGCCCAGAAGTAATACCCATG---TTTTCAGCATTATCAGAAGGAGCCACCCCACAAG
A---TTTAAACACCATGTTAAACACAGT---GGGGGGACATCA---AGCAGCTATGCAAATGTTAAAAGAGACCATCAAT
GAGGAAGCTGCAGAATGGGATAGATTACATCCAGTGCAGGCAGGGCCTGTTGCACCAGGCCAGATGAGAGAACCAAGGGG
AAGTGACATAGCAGGAACTACTAGTA---CCCTTCAGGAACAAATAGGATGGATGACAAATAATCCACCTATCCCAGTGG
GAGAGATC---TATAAAAGATGGATAATAATGGGATTAAATAAAATAGTAAGGATGTATAGTCCTACCAGCATTCTGGAC
ATAAAACAAGGACCAAAAGAGCCTTTTAGAGACTATGTAGACAGGTTCTATAAAACTCTAAGGGCTGAGCAAGCCTCACA
AGAGGTAAAAAATTGGATGACAGAAACCTTGTTAGTCCAAAATTCAAACCCAGACTGTAAGACTATTTTAAAAGCATTGG
GACCAGCAGCTACACTAGAAGAAATGATGACAGCATGTCAGGGAGTGGGAGGACCAGGTCATA---AGGCAAGAGTTTTG
>AB565499/B/JP/-/JRC53B
CCCATAGTGCAGAACATCCAGGGGCAAATGGTACATCAGGCCATATCACCTAGAACTTTAAATGCATGGGTAAAAGT---
AATAG---AAGAGAAGGCTTTCAGCCCAGAAATAATACCTATG---TTTTCAGCATTATCAGAAGGAGCCACCCCACAAG
A---TTTAAACACCATGCTAAATACAGT---GGGGGGACATCA---AGCAGCCATGCAAATGTTAAAAGAAACTATCAAT
GAGGAAGCTGCAGAATGGGATAGATTGCACCCAGTGCAAGCAGGGCCTAATCCACCAGGCCAGATGAGAGAACCAAGGGG
AAGTGACATAGCAGGAACTACTAGTA---CCCTTCAGGAACAAATAGGATGGATGACAAATAATCCACCTATCCCAGTGG
GAGAAATT---TATAAAAGATGGATAATCCTGGGATTAAATAAAATAGTAAGAATGTATAGCCCTGTCAGCATTCTGGAC
ATAAGACAGGGACCAAAAGAACCCTTTAGAGATTATGTAGACCGGTTCTATAAAACTCTAAGAGCCGAGCAAGCTTCACA
GGAGGTAAAAAATTGGATGACAGAAACCTTGTTGATCCAAAATTCGAACCCAGATTGTAAGACTATTTTAAAAGCATTGG
GACCAGCAGCTACACTAGAAGAAATGATGACAGCATGTCAGGGAGTGGGGGGACCCAGCCATA---AAGCAAGAATTTTG
>AB565500/B/JP/-/JRC53B
CCCATAGTGCAGAACATCCAGGGGCAAATGGTACATCAGGCCATATCACCTAGAACTTTAAATGCATGGGTAAAAGT---
AATAG---AAGAGAAGGCTTTCAGCCCAGAAATAATACCTATG---TTTTCAGCATTATCAGAAGGAGCCACCCCACAAG
A---TTTAAACACCATGCTAAATACAGT---GGGGGGACATCA---AGCAGCCATGCAAATGTTAAAAGAAACTATCAAT
GAGGAAGCTGCAGAATGGGATAGATTGCACCCAGTGCAAGCAGGGCCTAATCCACCAGGCCAGATGAGAGAACCAAGGGG
AAGTGACATAGCAGGAACTACTAGTA---CCCTTCAGGAACAAATAGGATGGATGACAAATAATCCACCTATCCCAGTGG
GAGAAATT---TATAAAAGATGGATAATCCTGGGATTAAATAAAATAGTAAGAATGTATAGCCCTGTCAGCATTCTGGAC
ATAAGACAGGGACCAAAAGAACCCTTTAGAGATTATGTAGACCGGTTCTATAAAACTCTAAGAGCCGAGCAAGCTTCACA
GGAGGTAAAAAATTGGATGACAGAAACCTTGTTGATCCAAAATTCGAACCCAGATTGTAAGACTATTTTAAAAGCATTGG
GACCAGCAGCTACACTAGAAGAAATGATGACAGCATGTCAGGGAGTGGGGGGACCCAGCCATA---AAGCAAGAATTTTG
>AB565501/B/JP/-/JRC65B
CCTATAGTGCAAAACCTCCAGGGGCAAATGGTACATCAGCCCATATCACCTAGAACTTTAAATGCGTGGGTAAAAGT---
AGTAG---AAGAAAAGGCTTTTAGCCCAGAAGTAATACCCATG---TTTACAGCATTATCAGAAGGAGCCACCCCACAAG
A---TTTAAACACCATGCTAAACACAGT---GGGGGGACATCA---AGCAGCTATGCAAATGTTAAAAGAAACCATCAAT
GAGGAAGCTGCAGAATGGGATAGATTGCATCCAGTGCATGCAGGGCCAAATCCAGTAGGCCAGCTGAGAGAACCAAGGGG
AAGTGACATAGCAGGAACAACTAGTA---CCCTTCAGGAGCAAATAGGATGGATGACAAGTAATCCAGCTATCCCAGTAG
GAGAAATC---TATAAAAGATGGATAATCCTGGGATTAAATAAAATAGTAAGAATGTATAGCCCTACCAGCATTCTGGAC
ATCAGACAAGGACCAAAGGAACCCTTTAGAGACTATGTAGACCGGTTCTATAAAACTCTAAGAGCCGAGCAAGCTTCACA
AGATGTAAAAAATTGGATGACAGAAACCTTGTTGGTCCAGAATGCGAACCCAGATTGTAGGACTATTTTAAAAGCATTAG
GACCAGCAGCTACACTAGAGGAAATGATGACAGCATGTCAGGGCGTGGGAGGACCCAGCCATA---AAGCAAGAGTCTTG
>AB565502/B/JP/-/JRC65B
CCTATAGTGCAAAACCTCCAGGGGCAAATGGTACATCAGCCCATATCACCTAGAACTTTAAATGCGTGGGTAAAAGT---
AGTAG---AAGAAAAGGCTTTTAGCCCAGAAGTAATACCCATG---TTTACAGCATTATCAGAAGGAGCCACCCCACAAG
A---TTTAAACACCATGCTAAACACAGT---GGGGGGACATCA---AGCAGCTATGCAAATGTTAAAAGAAACCATCAAT
GAGGAAGCTGCAGAATGGGATAGATTGCATCCAGTGCATGCAGGGCCAAATCCAGTAGGCCAGCTGAGAGAACCAAGGGG
AAGTGACATAGCAGGAACAACTAGTA---CCCTTCAGGAGCAAATAGGATGGATGACAAGTAATCCAGCTATCCCAGTAG
GAGAAATC---TATAAAAGATGGATAATCCTGGGATTAAATAAAATAGTAAGAATGTATAGCCCTACCAGCATTCTGGAC
ATCAGACAAGGACCAAAGGAACCCTTTAGAGACTATGTAGACCGGTTCTATAAAACTCTAAGAGCCGAGCAAGCTTCACA
AGATGTAAAAAATTGGATGACAGAAACCTTGTTGGTCCAGAATGCGAACCCAGATTGTAGGACTATTTTAAAAGCATTAG
GACCAGCAGCTACACTAGAGGAAATGATGACAGCATGTCAGGGCGTGGGAGGACCCAGCCATA---AAGCAAGAGTCTTG
>AB604948/B/JP/-/DR1777
CCTATAGTACAGAACCTTCAGGGGCAAGCGGTACATCAGGCCCTGTCACCTAGAACTTTAAATGCATGGGTAAAAGT---
AATAG---AAGAGAAGGCTTTCAGCCCAGAAATAATACCCATG---TTTACAGCATTATCAGAAGGAGCCACCCCACAAG
A---TTTAAACACCATGTTAAACACAGT---AGGGGGACATCA---AGCAGCAATGCAAATGTTAAAAGAAACTATCAAT
GAGGAAGCTGCAGAATGGGATAGATTGCATCCAGTGCATGCAGGGCCTATTGCACCAGGCCAGATGAGAGAACCGAGGGG
AAGTGACATAGCAGGAACTACTAGTA---CCCTTCAGGAACAAATAGCATGGATGACAAATAATCCGCCTATCCCAGTAG
GAGACATC---TATAAAAGATGGATAATTATGGGATTAAATAAAATAGTAAAAATGTATTGCCCTGTCAGCATTCTGGAC
ATAAAACAGGGACCAAAAGAACCTTTTAGAGACTATGTAGACCGGTTCTATAAAACTCTAAGAGCCGAGCAAGCCTCACA
GGAGGTAAAAAATTGGATGACAGAAACCTTGTTGGTACAAAATGCGAACCCAGACTGTAAGACCATTTTAAAAGCATTGG
GACCAGCAGCTACACTAGAAGAAATGATGACAGCATGTCAGGGAGTGGGGGGACCTGGCCATA---AAGCAAGAGTTTTG
>AB604949/B/JP/-/DR2735
CCGATAGTGCAGAACATGCAGGGGCAAATGGTACATCAGGCCATATCACCTAGAACTTTAAATGCATGGGTAAAAGT---
GATAG---AAGAGAAGGCTTTTAGCCCAGAAATAATACCCATG---TTTTCAGCATTATCAGAAGGAGCCACCCCACAAG
A---TTTAAACACCATGCTAAACACAGT---GGGGGGACATCA---AGCAGCTATGCAAATGTTAAAAGAGACCATCAAT
GAGGAAGCTGCAGAATGGGATAGATTGCATCCAGTACATGCAGGGCCTATTGCACCAGGCCAGATGAGAGAACCAAGGGG
AAGTGACATAGCAGGATCTACTAGTA---CCCTTCAGGAACAAATAGCATGGATGACAAATAATCCACCTATCCCAGTAG
GAGACATC---TATAAAAGATGGATAATCCTGGGATTAAACAAAATAGTAAGGATGTATAGTCCTGTCAGCATTTTGGAC
ATAAGACAAGGACCAAAGGAACCCTTTAGAGACTATGTAGACCGATTCTATAAAACTCTAAGAGCTGAGCAAGCTTCACA
GGAGGTAAAAAATTGGATGACAGAAACCTTGTTGGTCCAAAATGCGAACCCAGATTGTAAGACCATTTTAAAAGCATTAG
GACCAGCAGCTACACTAGAAGAAATGATGACAGCATGTCAGGGAGTGGGAGGACCCGGCCACA---AAGCAAGAGTCTTG
>AB604950/B/JP/-/DR5929
CCTATAGTACAGAACCTTCAGGGGCAAATGGTACATCAGGCCATATCACCTAGAACTTTAAATGCATGGGTAAAAGT---
AATAG---AAGAGAAGGCCTTTAGCCCAGAGGTAATACCCATG---TTTTCAGCATTATCAGAAGGAGCCACCCCACAAG
A---TTTGAACACCATGCTGAACACAGT---GGGGGGACATCA---AGCAGCTATGCAAATGTTAAAAGAGACCATCAAT
GAGGAAGCTGCAGAATGGGATAGATTGCATCCACCACAGGCAGGGCCTATTGCACCAGGCCAGATGAGAGAGCCAAGGGG
AAGTGACATAGCAGGAGCTACTAGTA---CCCTTCAGGAACAAATAGGATGGATGACAAGTAATCCACCTGTCCCAGTAG
GAGAAATC---TATAAAAGATGGATAATCCTGGGATTAAATAAAATAGTAAGAATGTATAGCCCTGTCAGCATTCTGGAC
ATAAGACAAGGACCAAAAGAACCCTTTAGAGATTATGTAGACCGGTTCTATAAAACTCTAAGAGCCGAGCAAGCTTCACA
GGAGGTAAAAAATTGGATGACAGAAACCTTGTTGGTTCAAAATGCGAACCCAGATTGTAAGACTATTTTAAAAGCATTAG
GGCCAGCAGCTACACTAGAAGAGATGATGACAGCATGTCAGGGAGTGGGGGGACCAGGCCATA---AAGCAAGGGTTCTA
>AB604951/B/JP/-/DR5929
CCTATAGTGCAGAACCTTCAGGGGCACATGGTACATCAGGCCATATCACCTAGGACTTTAAATGCATGGGTAAAAGT---
AATAG---AAGAGAAGGCCTTTAGCCCAGAGGTAATACCCATG---TTTTCAGCATTATCAGAAGGAGCCACCCCACAAG
A---TTTGAACACCATGCTGAACACAGT---GGGGGGACATCA---AGCAGCTATGCAAATGTTAAAAGAGACTATCAAT
GAGGAAGCTGCAGAATGGGATAGATTGCATCCACCGCAGGCAGGGCCTATTGCACCAGGCCAGATGAGAGAGCCAAGGGG
AAGTGACATAGCAGGAGCTACTAGTA---CCCTTCAGGAACAAATAGGATGGATGACAAGTAATCCACCTGTCCCAGTAG
GAGAAATC---TATAAAAGATGGATAATCCTGGGATTAAATAAAATAGTAAGAATGTATAGCCCTGTCAGCATTCTGGAC
ATAAGACAAGGACCAAAAGAACCCTTTAGAGATTATGTAGACCGGTTCTATAAAACTCTAAGAGCCGAGCAAGCTTCACA
GGAGGTAAAAAATTGGATGACAGAAACCTTGTTGGTTCAAAATGCGAACCCAGATTGTAAGACTATTTTAAAAGCATTAG
GGCCAGCAGCTACACTAGAAGAGATGATGACAGCATGTCAGGGAGTGGGGGGACCAGGCCATA---AAGCAAGGGTTCTA
>AB641836/B/JP/-/pJRC57B09
CCTATAGTGCAGAACCTACAGGGGCAAATGGTACATCAGCCCCTATCACCTAGAACTTTAAATGCATGGGTAAAAGT---
AGTAG---AAGAGAAGGCTTTCAGTCCAGAAGTGATACCTATG---TTTTCAGCATTATCAGAAGGAGCTACCCCACAAG
A---TTTAAATACCATGCTAAACACAGT---GGGGGGACATCA---GGCAGCAATGCAAATGTTAAAAGAGACTATTAAT
GAGGAAGCAGCAGAATGGGATAGAGTGCATCCAGTGCATGCAGGGCCTATTGCACCAGGCCAGATGAGAGAACCAAGGGG
AAGTGACATAGCAGGAACTACTAGTA---CTCTTCAGGAACAAATAGGATGGATGACACATAATCCACCTATCCCAGTAG
GAGAGATC---TACAAAAGATGGATAATCCTGGGATTAAATAAAATAGTAAGAATGTATAGCCCCACCAGCATTTTGGAC
ATAAGACAAGGACCAAAGGAACCCTTTAGAGACTATGTAGACAGGTTTTATAAAACTCTAAGGGCTGAGCAAGCTTCACA
AGAGGTAAAAAATTGGATGACAGAAACTTTGTTGGTCCAAAATGCAAACCCAGATTGTAAGACTATCTTAAAAGCATTAG
GACCAGCAGCTACACTAGAAGAGATGATGACAGCATGTCAAGGAGTGGGGGGACCTGGGCATA---AAGCAAGAGTTTTA
>AB641837/B/JP/-/pJRC57B05
CCTATAGTGCAGAACCTACAGGGGCAAATGGTACATCAGCCCCTATCACCTAGAACTTTAAATGCATGGGTAAAAGT---
AGTAG---AAGAGAAGGCTTTCAGTCCAGAAGTGATACCTATG---TTTTCAGCATTATCAGAAGGAGCTACCCCACAAG
A---TTTAAATACCATGCTAAACACAGT---GGGGGGACATCA---GGCAGCAATGCAAATGTTAAAAGAGACTATTAAT
GAGGAAGCAGCAGAATGGGATAGAGTGCATCCAGTGCATGCAGGGCCTATTGCACCAGGCCAGATGAGAGAACCAAGGGG
AAGTGACATAGCAGGAACTACTAGTA---CTCTTCAGGAACAAATAGGATGGATGACACATAATCCACCTATCCCAGTAG
GAGAGATC---TACAAAAGATGGATAATCCTGGGATTAAATAAAATAGTAAGAATGTATAGCCCCACCAGCATTTTGGAC
ATAAGACAAGGACCAAAGGAACCCTTTAGAGACTATGTAGACAGGTTTTATAAAACTCTAAGGGCTGAGCAAGCTTCACA
AGAGGTAAAAAATTGGATGACAGAAACTTTGTTGGTCCAAAATGCAAACCCAGATTGTAAGACTATCTTAAAAGCATTAG
GACCAGCAGCTACACTAGAAGAGATGATGACAGCATGTCAAGGAGTGGGGGGACCTGGGCATA---AAGCAAGAGTTTTA
>AB731663/B/JP/2008/08JP_NMC104_clone_01
CCTATAGTGCAGAACATGCAGGGGCAAATGGTACATCAGGCCATATCACCTAGAACTTTAAATGCATGGGTAAAAGT---
AATAG---AAGAAAAGGCTTTTAGCCCAGAAGTAATACCCATG---TTTTCAGCATTATCAGAAGGAGCCACCCCACAAG
A---TTTAAACACCATGCTAAACACAGT---GGGGGGACATCA---AGCAGCCATGCAAATGTTAAAGGAGACCATCAAT
GAGGAAGCTGCAGAATGGGATAGATTGCATCCAGTGCAGGCAGGGCCTAACCCACCAGGCCAGATGAGAGAACCAAGGGG
AAGTGACATAGCAGGAACTACTAGTA---CCCTTCAGGAACAAATAGGATGGATGACAAATAATCCACCTATCCCAGTAG
GAGAAATC---TATAAAAGATGGATAATCCTGGGATTAAATAAAATAGTAAGAATGTATAGTCCCACCAGCATTCTAGAC
ATAAGACAAGGACCAAAAGAACCCTTTAGAGACTATGTAGACCGGTTCTATAAAACTCTAAGAGCCGAGCAAGCTTCACA
GGAGGTAAAGAATTGGATGACAGAAACCTTGTTGGTCCAAAATGCAAACCCAGATTGTAAGACTATTTTGAAAGCATTGG
GACCAGCAGCGACACTAGAAGAAATGATGACAGCATGTCAGGGAGTGGGAGGACCCAGCCATA---AAGCAAGGGTTTTA
>AB731664/B/JP/2008/08JP_NMC104_clone_09
CCTATAGTGCAGAACATGCAGGGGCAAATGGTACATCAGGCCATATCACCTAGAACTTTAAATGCATGGGTAAAAGT---
AATAG---AAGAAAAGGCTTTTAGCCCAGAAGTAATACCCATG---TTTTCAGCATTATCAGAAGGAGCCACCCCACAAG
A---TTTAAACACCATGCTAAACACAGT---GGGGGGACATCA---AGCAGCCATGCAAATGTTAAAGGAGACCATCAAT
GAGGAAGCTGCAGAATGGGATAGATTGCATCCAGTGCAGGCAGGGCCTAACCCACCAGGCCAGATGAGAGAACCAAGGGG
AAGTGACATAGCAGGAACTACTAGTA---CCCTTCAGGAACAAATAGGATGGATGACAAATAATCCACCTATCCCAGTAG
GAGAAATC---TATAAAAGATGGATAATCCTGGGATTAAATAAAATAGTAAGAATGTATAGTCCCACCAGCATTCTAGAC
ATAAGACAAGGACCAAAAGAACCCTTTAGAGACTATGTAGACCGGTTCTATAAAACTCTAAGAGCCGAGCAAGCTTCACA
GGAGGTAAAGAATTGGATGACAGAAACCTTGTTGGTCCAAAATGCAAACCCAGATTGTAAGACTATTTTGAAAGCATTGG
GACCAGCAGCGACACTAGAAGAAATGATGACAGCATGTCAGGGAGTGGGAGGACCCAGCCATA---AAGCAAGGGTTTTA
>AB731669/B/JP/2011/11JP_NMC851C_clone_13
CCTATAGTGCAGAACATGCAGGGGCAAATGGTACATCAGCCCATATCACCTAGAACTTTAAATGCATGGGTAAAAGT---
AGTAG---AAGAGAAGGCCTTTAGCCCAGAAGTGATACCCATG---TTTACAGCATTATCAGAAGGAGCCACCCCACAAG
A---TTTAAATACCATGCTAAACACAGT---GGGGGGACATCA---AGCAGCCATGCAAATGTTAAAAGAGACCATCAAT
GAGGAAGCTGCAGAATGGGATAGAGTACATCCACCGCAGGCAGGGCCTGTTGCACCAGGCCAGATAAGAGAACCAAGGGG
AAGTGACATAGCAGGAACTACTAGTA---CCCTTCAGGAACAGGTGACCTGGATGACAGGTAATCCACCTATCCCAGTAG
GAGAAATT---TATAAAAGATGGATAATCCTGGGATTAAATAAAATAGTAAGAATGTATAGCCCTACCAGCATTCTGGAC
ATAAGACAAGGACCAAAGGAGCCTTTTAGAGACTATGTAGACCGGTTCTATAAAACTCTAAGAGCCGAGCAAGCTTCACA
GGAGGTAAAAAATTGGATGACAGACACCTTGTTGGTCCAAAATGCGAACCCAGATTGTAAAACTATTCTAAAAGCATTGG
GACCCGGGGCTACACTAGAAGAAATGATGACAGCATGTCAGGGAGTAGGGGGACCCAGCCATA---AAGCAAGAGTCTTG
>AB731670/B/JP/2011/11JP_NMC851C_clone_48
CCTATAGTGCAGAACATGCAGGGGCAAATGGTACATCAGCCCATATCACCTAGAACTTTAAATGCATGGGTAAAAGT---
AGTAG---AAGAGAAGGCCTTTAGCCCAGAAGTGATACCCATG---TTTACAGCATTATCAGAAGGAGCCACCCCACAAG
A---TTTAAATACCATGCTAAACACAGT---GGGGGGACATCA---AGCAGCCATGCAAATGTTAAAAGAGACCATCAAT
GAGGAAGCTGCAGAATGGGATAGAGTACATCCACCGCAGGCAGGGCCTGTTGCACCAGGCCAGATAAGAGAACCAAGGGG
AAGTGACATAGCAGGAGCTACTAGTA---CCCTTCAGGAACAGGTGACCTGGATGACAAGTAATCCACCCATCCCAGTAG
GAGAAATT---TATAAAAGATGGATAATCCTGGGATTAAATAAAATAGTAAGAATGTATAGCCCCACCAGCATTCTGGAC
ATAAGACAAGGACCAAAGGAACCTTTTAGAGACTATGTAGACCGGTTCTATAAAACTCTAAGAGCCGAGCAAGCTTCACA
GGAGGTAAAAAATTGGATGACAGACACCTTGTTGGTCCAAAATGCGAACCCAGATTGTAAAACTATTCTAAAAGCATTGG
GACCCGGGGCTACACTAGAAGAAATGATGACAGCATGTCAGGGAGTAGGGGGACCCAGCCATA---AAGCAAGAGTCTTG
>AF003887/B/FR/1985/NL43xWC001
CCTATAGTGCAGAACATCCAGGGGCAAATGGTACATCAGGCCATATCACCTAGAACTTTAAATGCATGGGTAAAAGT---
AGTAG---AAGAGAAGGCTTTTAGCCCAGAAGTAATACCCATG---TTTTCAGCATTATCAGAAGGAGCCACCCCACAAG
A---TTTAAACACCATGCTAAACACAGT---GGGGGGACATCA---AGCAGCCATGCAAATGTTAAAAGAGACCATCAAT
GAGGAAGCTGCAGAATGGGATAGATTGCATCCAGTGCAGGCAGGGCCTGTCGCACCAGGCCAGATGAGAGAACCAAGGGG
AAGTGACATAGCAGGAACTACTAGTA---CCCTTCAGGAACAAATAGGATGGATGACAAATAATCCACCTATCCCAGTAG
GAGAAATC---TATAAAAGATGGATAATCCTGGGATTAAATAAAATAGTAAGGATGTATAGCCCTGCCAGCATTCTGGAC
ATAAGACAAGGACCAAAGGAACCCTTTAGAGATTATGTAGACCGGTTCTATAAAACTCTAAGAGCCGAGCAAGCTTCACA
GGAGGTAAAAAATTGGATGACAGAAACCTTGTTGGTCCAAAATTCGAACCCAGATTGTAAGACTATTTTAAAAGCATTGG
GACCAGCAGCTACACTAGAAGAAATGATGACAGCATGTCAGGGAGTGGGAGGACCCAGCCATA---AAGCAAGAGTTTTG
>AF003888/B/FR/1985/NL43WC001
CCTATAGTGCAGAACATCCAGGGGCAAATGGTACATCAGGCCATATCACCTAGAACTTTAAATGCATGGGTAAAAGT---
AGTAG---AAGAGAAGGCTTTTAGCCCAGAAGTAATACCCATG---TTTTCAGCATTATCAGAAGGAGCCACCCCACAAG
A---TTTAAACACCATGCTAAACACAGT---GGGGGGACATCA---AGCAGCCATGCAAATGTTAAAAGAGACCATCAAT
GAGGAAGCTGCAGAATGGGATAGATTGCATCCAGTGCAGGCAGGGCCTGTCGCACCAGGCCAGATGAGAGAACCAAGGGG
AAGTGACATAGCAGGAACTACTAGTA---CCCTTCAGGAACAAATAGGATGGATGACAAATAATCCACCTATCCCAGTAG
GAGAAATC---TATAAAAGATGGATAATCCTGGGATTAAATAAAATAGTAAGGATGTATAGCCCTGCCAGCATTCTGGAC
ATAAGACAAGGACCAAAGGAACCCTTTAGAGATTATGTAGACCGGTTCTATAAAACTCTAAGAGCCGAGCAAGCTTCACA
GGAGGTAAAAAATTGGATGACAGAAACCTTGTTGGTCCAAAATTCGAACCCAGATTGTAAGACTATTTTAAAAGCATTGG
GACCAGCAGCTACACTAGAAGAAATGATGACAGCATGTCAGGGAGTGGGAGGACCCAGCCATA---AAGCAAGAGTTTTG
>AF004394/B/US/1986/AD87_ADA
CCTATAGTGCAGAACCTACAGGGGCAAATGGTACATCAGGCCATATCACCTAGAACTTTAAATGCATGGGTAAAAGT---
AGTAG---AAGAGAAGGCTTTCAGCCCAGAAGTAATACCCATG---TTTTCAGCATTATCAGAAGGAGCCACCCCACAAG
A---TTTAAACACCATGCTAAACACAGT---GGGGGGACATCA---AGCAGCCATGCAAATGTTAAAAGAGACCATCAAT
GAGGAAGCTGCAGAATGGGATAGATTGCATCCAGTGCATGCAGGGCCTATTGCACCAGGCCAGATGAGAGAACCAAGGGG
AAGTGACATAGCAGGAACTACTAGTA---CCCTTCAAGAACAAATAGGATGGATGACAAATAATCCACCTATCCCAGTAG
GAGAAATT---TATAAAAGATGGATAATCCTGGGATTAAATAAAATAGTAAGAATGTATAGCCCTACCAGTATTCTGGAC
ATAAGACAAGGACCAAAGGAACCCTTTAGAGATTATGTAGACCGGTTCTATAAAACTCTAAGAGCCGAGCAAGCTTCACA
GGAGGTAAAAAATTGGATGACAGAAACCTTGCTGGTCCAAAATGCGAACCCAGATTGTAAGACTATTTTAAAAGCATTAG
GACCAGCAGCTACACTAGAAGAAATGATGACAGCATGTCAGGGAGTAGGGGGACCCGGCCATA---AAGCAAGAGTTTTG
>AF033819/B/FR/1983/HXB2_copy_LAI
CCTATAGTGCAGAACATCCAGGGGCAAATGGTACATCAGGCCATATCACCTAGAACTTTAAATGCATGGGTAAAAGT---
AGTAG---AAGAGAAGGCTTTCAGCCCAGAAGTGATACCCATG---TTTTCAGCATTATCAGAAGGAGCCACCCCACAAG
A---TTTAAACACCATGCTAAACACAGT---GGGGGGACATCA---AGCAGCCATGCAAATGTTAAAAGAGACCATCAAT
GAGGAAGCTGCAGAATGGGATAGAGTGCATCCAGTGCATGCAGGGCCTATTGCACCAGGCCAGATGAGAGAACCAAGGGG
AAGTGACATAGCAGGAACTACTAGTA---CCCTTCAGGAACAAATAGGATGGATGACAAATAATCCACCTATCCCAGTAG
GAGAAATT---TATAAAAGATGGATAATCCTGGGATTAAATAAAATAGTAAGAATGTATAGCCCTACCAGCATTCTGGAC
ATAAGACAAGGACCAAAGGAACCCTTTAGAGACTATGTAGACCGGTTCTATAAAACTCTAAGAGCCGAGCAAGCTTCACA
GGAGGTAAAAAATTGGATGACAGAAACCTTGTTGGTCCAAAATGCGAACCCAGATTGTAAGACTATTTTAAAAGCATTGG
GACCAGCGGCTACACTAGAAGAAATGATGACAGCATGTCAGGGAGTAGGAGGACCCGGCCATA---AGGCAAGAGTTTTG
>AF042100/B/AU/1986/MBC200
CCTATAGTGCAGAACCTCCAGGGGCAAATGGTACATCAGGCCATATCACCTAGAACTTTAAATGCATGGGTAAAAGT---
AGTAG---AAGAGAAGGCTTTTAGCCCAGAGGTAATACCCATG---TTTTCAGCATTATCAGAAGGAGCCACCCCACAAG
A---TTTAAACACCATGCTAAATACAGT---GGGGGGACATCA---AGCAGCCATGCAAATGTTAAAAGAGACCATCAAT
GAGGAAGCTGCAGAATGGGATAGATTGCATCCAGTGCATGCAGGGCCTATTGCACCAGGCCAGATGAGAGAACCAAGGGG
AAGTGACATAGCAGGAACTACTAGTA---CCCTTCAGGAACAAATAGGATGGATGACAAATAATCCACCTATCCCAGTAG
GAGAAATA---TATAAAAGATGGATAATCCTGGGATTAAATAAAATAGTAAGGATGTATAGTCCTACCAGCATTCTGGAC
ATAAGACAAGGACCAAAGGAACCCTTTAGAGACTATGTAGACAGGTTTTATAAAACTCTAAGAGCTGAGCAAGCTTCACA
GGAGGTAAAAAATTGGATGACAGAAACCTTGTTGGTCCAAAATGCGAACCCAGATTGTAAGACTATTTTAAAAGCATTGG
GACCAGGGGCTACACTAGAAGAAATGATGACAGCATGTCAGGGAGTGGGAGGACCCGGCCATA---AAGCAAGAGTTTTG
>AF042101/B/AU/1987/MBC925
CCTATAGTGCAGAACATGCAGGGGCAAATGGTACATCAGGCCATATCACCTAGAACTTTAAATGCATGGGTAAAAGT---
AGTAG---AAGAGAAGGCTTTCAGCCCAGAAGTAATACCCATG---TTTTCAGCATTATCAGAAGGAGCCACCCCACAAG
A---TTTAAACACCATGCTAAACACAGT---GGGGGGACATCA---AGCAGCCATGCAAATGTTAAAAGAGACCATCAAT
GAGGAAGCTGCAGAATGGGATAGAGTGCATCCAGTGCATGCAGGGCCTATTGCACCAGGCCAGATGAGAGAACCAAGGGG
AAGTGACATAGCAGGAACTACTAGTA---CCCTTCAGGAACAAATAGGATGGATGACAAATAATCCACCTATCCCAGTAG
GAGAAATC---TATAAAAGATGGATAATCCTGGGATTAAATAAAATAGTAAGGATGTATAGTCCTACCAGCATTCTGGAC
ATAAGACAAGGACCAAAGGAACCCTTTAGAGACTATGTAGACCGGTTCTATAAAACTCTAAGAGCCGAGCAAGCTTCACA
GGATGTAAAAAATTGGATGACAGAAACCTTGTTGGTCCAAAATGCGAACCCAGATTGTAAAACTATTTTAAAAGCATTGG
GACCTGCAGCTACACTAGAAGAAATGATGACAGCATGTCAGGGAGTGGGAGGGCCCGGCCACA---AAGCAAGAGTTTTG
>AF042102/B/AU/1993/MBC18_MBCC18
CCTATAGTACAGAACATGCAGGGGCAAATGGTACATCAGGCCATATCACCTAGAACTTTAAATGCATGGGTAAAAGT---
AATAG---AAGAGAAGGCTTTCAGCCCAGAGGTAATACCCATG---TTTTCAGCATTATCAGAAGGAGCCACCCCACAAG
A---TTTAAACACCATGCTAAACACAGT---GGGGGGACATCA---AGCAGCTATGCAAATGTTAAAAGAGACCATCAAT
GAGGAAGCTGCAGAATGGGATAGATTGCATCCAGCGCAGGCAGGGCCTGTTGCACCAGGCCAGATGAGAGACCCAAGGGG
AAGTGACATAGCAGGAACTACTAGTA---CCCTTCAGGAACAAATAGGATGGATGACAGGTAATCCAGCTATCCCAGTAG
GAGAAATC---TATAAAAGATGGATAATCCTGGGATTAAATAAAATAGTAAGGATGTATAGCCCTATCAGCATTCTGGAC
ATAAAACAAGGACCAAAGGAACCCTTTAGAGACTATGTAGACCGGTTCTATAAAACTCTAAGAGCCGAGCAAGCTACACA
GGAGGTAAAAAATTGGATGACAGAAACCTTGTTGGTCCAAAATGCAAACCCAGATTGTAAGACTATTTTAAAAGCATTGG
GACCAGCAGCTACACTAGAAGAAATGATGACAGCATGTCAGGGAGTGGGAGGACCCAGCCATA---AAGCAAGAGTTTTG
>AF042103/B/AU/1995/MBCC54
CCTATAGTGCAGAACATCCAGGGGCAAATGGTACATCAGGCCCTATCACCTAGAACTTTAAATGCATGGGTAAAAGT---
AGTAG---AGGAGAAGGCTTTTAGCCCAGAAGTAATACCCATG---TTTTCAGCATTATCAGAAGGAGCCACCCCACAAG
A---TTTAAACACCATGCTAAACACAGT---GGGGGGACATCA---AGCAGCCATGCAAATGTTAAAAGAGACCATCAAT
GAGGAAGCTGGAGAATGGGATAGATTGCACCCAGCGCAGGCAGGGCCTATTGCACCAGGCCAGATGAGAGAACCAAGGGG
AAGTGACATAGCAGGAACTACTAGTA---CCCTTCAGGAACAAATAGGATGGATGACAAGTAATCCACCTATCCCAGTAG
GAGAAATC---TATAAAAGATGGATAATCCTGGGATTAAATAAAATAGTAAGGATGTATAGCCCTACCAGCATTCTGGAC
ATAAGACAAGGACCAAAGGAATCCTTTAGAGACTATGTAGACCGGTTCTATAAAACTCTAAGAGCCGAGCAAGCTTCACA
GGAGGTAAAAAATTGGATGACAGAAACCTTGTTGGTCCAAAATTCGAACCCAGATTGTAAGACTATTTTAAAAGCATTGG
GACCAGCAGCTACACTAGAAGAAATGATGACAGCATGTCAGGGAGTGGGAGGACCCGGCCATA---AAGCAAGGGTTTTG
>AF042105/B/AU/1996/MBCD36
CCTATAGTGCAGAACATCCAGGGGCAAATGGTACATCAGGCCATATCAGCTAGAACTTTAAATGCATGGGTAAAAGT---
AGTAG---AGGAGAAGGCTTTCAGCCCAGAAGTAATACCCATG---TTTACAGCATTATCAGAGGGAGCCACCCCACAAG
A---TTTAAACACCATGCTAAACACAGT---GGGGGGACATCA---AGCAGCCATGCAAATGTTAAAAGAGACCATCAAT
GAGGAAGCTGCAGAATGGGACAGATTGCATCCAGTACAGGCAGGGCCTGTCGCACCAGGCCAGATGAAAGAACCAAGGGG
AAGTGACATCGCAGGAACTACTAGTA---CCCTTCAGGAACAAATAGGATGGATGACAAATAATCCACCTATCCCAGTAG
GAGACATC---TATAAAAGATGGATAATCCTGGGATTGAATAAAATAGTAAGGATGTATAGCCCTACCAGTATTCTGGAC
ATAAGACAAGGACCAAAGGAACCCTTTAGAGACTATGTAGACCGGTTCTATAAGACTCTAAGAGCCGAGCAAGCTTCACA
GGAGGTAAAAAATTGGATGACAGAAACCTTGTTGGTCCAAAATGCGAACCCAGATTGTAGGACTATTCTAAAAGCATTAG
GACCAGCAGCTACACTAAAAGAAATGATGACAGCATGTCAGGGAGTGGGAGGACCCGGCCATA---AAGCAAGAGTTTTG
>AF042106/B/AU/1993/MBCC18R01_C18R01
CCTATAGTGCAGAACATCCAGGGGCAAATGGTACATCAGGCCATATCACCTAGAACTTTAAATGCATGGGTAAAAGT---
AGTAG---AAGAGAAGGCTTTCAGCCCAGAAGTAATACCCATG---TTTTCAGCATTATCAGAAGGAGCCACCCCACAAG
A---TTTAAACACCATGCTAAACACAGT---GGGGGGACATCA---AGCAGCCATGCAAATGCTAAAAGAGACCATCAAT
GAGGAAGCTGCAGAATGGGATAGATTGCATCCAGTGCATGCAGGGCCTGTTGCACCAGGCCAGATGAGAGACCCAAGGGG
AAGTGACATAGCAGGAACTACTAGTA---CCCTTCAGGAACAAATAGGATGGATGACAGGTAATCCAGCTATCCCAGTAG
GAGAAATC---TATAAAAGATGGATAATCCTGGGATTAAATAAAATAGTAAGGATGTATAGCCCTACTAGCATTCTGGAC
ATAAGACAAGGACCAAAGGAACCCTTTAGAGACTATGTAGATCGGTTCTATAAAACTCTAAGAGCCGAGCAAGCTTCACA
GGAGGTAAAAAATTGGATGACAGAAACCTTGTTGGTCCAAAATGCGAACCCAGATTGTAAGACTATTTTAAAAGCATTGG
GACCAGCAGCTACACTAGAAGAAATGATGACAGCATGTCAGGGAGTGGGAGGACCCAGCCATA---AAGCAAGAGTTTTG
>AF049494/B/US/-/499JC16
CCTATAGTGCAGAACCTACAGGGGCAAATGGTACATCAGGCCATATCACCTAGAACTTTAAATGCATGGGTAAAAGT---
AATAG---AAGAGAAGGCTTTCAGCCCAGAAGTGATACCCATG---TTTTCAGCATTATCAGAAGGAGCCACCCCACAAG
A---TTTAAACACCATGTTAAACACAGT---GGGGGGACATCA---AGCAGCCATGCAAATGTTAAAAGAGACCATCAAT
GAGGAAGCTGCAGAATGGGATAGAGTGCATCCAGTGCAGGCAGGGCTTATTGCACCAGGCCAGATGAGAGAACCAAGGGG
AAGTGACATAGCAGGAACTACTAGTA---CCCTTCAGGAACAAATAGGATGGATGACAAGTAATCCACCTATCCCAGTAG
GAGAAATT---TATAAAAGGTGGATAATCCTGGGCTTAAATAAAATAGTAAGAATGTATAGCCCTATCAGCATTCTAGAC
ATAAGACAAGGACCAAAAGAACCCTTTAGAGACTATGTAGACCGGTTCTATAAAACTCTAAGAGCCGAGCAAGCTTCACA
GGAAGTAAAAAATTGGATGACAGAAACCTTGCTGGTCCAAAATGCGAACCCAGATTGTAAGACTATCTTAAAAGCATTAG
GACCAGGAGCTACACTAGAAGAAATGATGACAGCATGTCAGGGAGTGGGAGGACCCGGCCATA---AGGCAAGAGTTTTA
>AF049495/B/US/-/NC7
CCTATAGTGCAGAACCTACAGGGGCAAATGGTACATCAGGCCATATCACCTAGAACTTTAAATGCATGGGTAAAAGT---
AATAG---AAGAGAAGGCTTTCAGCCCAGAAGTGATACCCATG---TTTTCAGCATTATCAGAAGGAGCCACCCCACAAG
A---TTTAAACACCATGCTAAACACAGT---GGGGGGACATCA---AGCAGCCATGCAAATGTTAAAAGAGACCATCAAT
GAGGAAGCTGCAGAATGGGATAGAGTGCATCCAGTGCAGGCAGGGCTTATTGCACCAGGCCAGATGAGAGAACCAAGGGG
AAGTGACATAGCAGGAACTACTAGTA---CCCTTCAGGAACAAATAGGATGGATGACAAGTAATCCACCTATCCCAGTAG
GAGAAATT---TATAAAAGATGGATAATTTTGGGCTTAAATAAAATAGTAAGAATGTATAGCCCTATCAGCATTCTGGAT
ATAAGACAAGGACCAAAAGAACCCTTTAGAGACTATGTAGACCGGTTCTATAAAACTCTAAGAGCCGAGCAAGCTTCACA
GGAAGTAAAAAATTGGATGACAGAAACCTTGTTGGTCCAAAATGCGAACCCAGATTGTAAGACTATTTTAAAAGCATTAG
GACCAGGAGCTACATTAGAAGAAATGATGACAGCATGTCAGGGAGTGGGAGGACCCGGCCATA---AGGCAAGGGTTTTA
>AF069140/B/US/1991/DH12_3
CCTATAGTGCAGAACATTCAGGGGCAAATGGTACATCAGGCCCTATCACCTAGAACTTTAAATGCGTGGGTAAAAGT---
AGTAG---AAGAGAAGGCTTTTAGCCCAGAAGTAATACCCATG---TTTTCAGCATTATCAGAAGGAGCCACCCCACAAG
A---TTTAAACACCATGCTAAACACAGT---GGGGGGACATCA---GGCAGCCATGCAAATGTTAAAAGAGACTATCAAT
GAGGAAGCTGCAGAATGGGATAGATTGCATCCAGTGCATGCAGGGCCTATTGCACCAGGCCAGATGAGAGAACCAAGGGG
AAGTGACATAGCAGGAACTACTAGTA---CCCTGCAGGAACAAATAGGATGGATGACAAACAATCCACCTATCCCAGTAG
GAGAAATT---TATAAAAGATGGATAATCATGGGATTAAATAAAATAGTAAGGATGTACAGTCCTACCAGCATTCTGGAT
ATAAGACAAGGACCAAAGGAACCCTTTAGAGATTATGTAGACCGGTTCTATAAAACTCTAAGAGCCGAGCAAGCTTCACA
GGAAGTAAAAAATTGGATGACAGAAACCTTGTTGGTCCAAAATTCGAACCCAGATTGTAAGACTATTTTGAAAGCATTGG
GACCAGGAGCTACACTAGAAGAAATGATGACAGCATGTCAGGGAGTAGGAGGACCTGGCCATA---AAGCAAGAGTTTTG
>AF070521/B/FR/1985/NL43E9_LAI_IIIB_NY5
CCTATAGTGCAAAACCTCCAGGGGCAAATGGTACATCAGGCCATATCACCTAGAACTTTAAATGCATGGGTAAAAGT---
AGTAG---AAGAGAAGGCTTTCAGCCCAGAAGTAATACCCATG---TTTTCAGCATTATCAGAAGGAGCCACCCCACAAG
A---TTTAAATACCATGCTAAACACAGT---GGGGGGACATCA---AGCAGCCATGCATATGTTAAAAGAGACCATCAAT
GAGGAAGCTGCAGAATGGGATAGATTGCATCCAGTGCATGCAGGGCCTATTGCACCAGGCCAGATGAGAGAACCAAGGGG
AAGTGACATAGCAGGAACTACTAGTA---CCCTTCAGGAACAAATAGGATGGATGACACATAATCCACCTATCCCAGTAG
GAGAAATC---TATAAAAGATGGATAATCCTGGGATTAAATAAAATAGTAAGAATGTATAGCCCTACCAGCATTCTGGAC
ATAAGACAAGGACCAAAGGAACCCTTTAGAGACTATGTAGACCGATTCTATAAAACTCTAAGAGCCGAGCAAGCTTCACA
AGAGGTAAAAAATTGGATGACAGAAACCTTGTTGGTCCAAAATGCGAACCCAGATTGTGAGACTATTTTAAAAGCATTGG
GACCAGGAGCGACACTAGAAGAAATGATGACAGCATGTCAAGGAGTGGGGGGACCCGGCCATA---AAGCAAGAGTTTTG
>AF086817/B/TW/1994/TWCYS_LM49
CCTATAGTACAGAACCTACAGGGGCAAATGGTACATCAGGCAATATCACCTAGAACTTTAAATGCATGGGTAAAAGT---
AGTAG---AGGAGAAGGCTTTCAGCCCAGAAGTAATACCCATG---TTTTCAGCATTATCAGAAGGAGCCACCCCACAAG
A---TTTAAACACCATGCTAAACACAGT---GGGGGGACACCA---AGCAGCCATGCAGATGTTAAAAGAGACCATCAAT
GAGGAAGCTGCAGAATGGGATAGATTGCATCCAGTGCATGCAGGGCCTATTGCACCAGGCCAGATGAGAGAACCAAGGGG
AAGTGACATAGCAGGAACTACTAGTA---CCCTTCAGGAACAAATAGGATGGATGACAAATAATCCACCTATCCCAGTAG
GAGAAATT---TATAAAAGATGGATAATCCTGGGATTAAATAAAATAGTAAGAATGTATAGCCCTACCAGCATTTTGGAC
ATAAGACAAGGACCAAAGGAACCCTTTAGAGATTATGTAGACCGGTTCTATAAAACTCTAAGAACCGAGCAAGCTTCACA
GGATGTAAAAAATTGGATGACAGAAACCTTGTTGGTCCAAAATGCAAACCCTGATTGTAAGACTATTTTAAAAGCATTGG
GACCAGCAGCTACATTAGAAGAAATGATGACGGCATGTCAGGGAGTGGGGGGACCCAGTCATA---AAGCAAGAGTTTTG
>AF146728/B/AU/-/VH_VHPCR
CCTATAGTGCAGAACCTCCAGGGGCAAATGGTACATCAACCCATATCACCTAGAACTTTAAATGCATGGGTAAAAGT---
AGTAG---AAGAGAAGGCTTTCAGCCCAGAAGTAATACCCATG---TTTTCAGCATTATCAGAAGGAGCCACCCCACAAG
A---TTTAAATACCATGCTAAACACAGT---AGGGGGACATCAagcAGCAGCCATGCAAATGTTAAAAGAGACCATCAAT
GAGGAAGCTGCAGACTGGGATAGATTACATCCAGTACATGCAGGGCCTATTGCACCAGGCCAGATGAGAGAACCAAGGGG
AAGTGACATAGCTGGAACTACTAGTA---CCCTTCAGGAACAAATAGGATGGATGACAAATAATCCACCTATCCCAGTGG
GAGAAATC---TATAAAAGATGGATAATTCTGGGATTAAATAAGATAGTAAGAATGTATAGCCCTACCAGCATTCTGGAC
ATAAAACAAGGACCAAAGGAACCCTTTAGAGATTATGTAGACCGGTTCTATAGAACTCTAAGAGCCGAGCAGGCTTCGCA
GGAGGTAAAAAATTGGATGACAGAAACCTTGTTGGTCCAAAATGCGAACCCAGATTGTAGGACTATTTTAAAAGCATTGG
GACCAGCAGCTACACTAGAAGAAATGATGACAGCATGTCAGGGAGTAGGGGGACCCGGCCATA---AAGCAAGAGTTTTG
>AF224507/B/KR/1997/WK
CCTATAGTGCAGAACCTCCAGGGGCAAATGGTACATCAGCCCATATCACCTAGAACTTTAAATGCACGGGTAAAAGT---
AATAG---AAGAGAAGGCTTTCAGCCCAGAGGTAATACCCATG---TTTTCAGCATTATCAGAAGGGGCCACCCCACAAG
A---TTTAAACACCATGTTAAACACAGT---GGGGGGACATCA---AGCAGCTATGCAAATGTTAAAAGAGACCATCAAT
GAGGAAGCTGCAGACTGGGATAGATTGCATCCAGTGCATGCAGGGCCTATTGCACCAGGCCAGATGAGAGAACCAAGGGG
AAGTGACATAGCAGGAACTACTAGTA---CCCTTCAGGAACAAATAGGATGGATGACAAATAATCCACCTATCCCAGTAG
GAGAAATC---TATAAAAGATGGATAATCCTGGGATTAAATAAAATAGTAAGAATGTATAGCCCTGCCAGCATTCTGGAC
ATAAGACAAGGACCAAAGGAACCCTTTAGAGACTATGTAGACCGGTTCTATAAAACTCTAAGAGCCGAGCAAGCGTCACA
GGAGGTAAAAAATTGGATGACAGAAACCTTGTTGGTCCAAAATGCAAACCCTGATTGTAAGACTATTTTAAAAGCATTGG
GACCAGGAGCTACACTAGAAGAAATGATGACAGCATGTCAGGGAGTGGGAGGACCCAGCCATA---AAGCAAGAGTTTTG
>AF256204/B/ES/1989/S61I1
CCTATAGTGCAGAACATCCAGGGGCAAATGGTACATCAGGCCATATCACCTAGAACTTTAAATGCATGGGTAAAAGT---
AGTAG---AAGAGAAGGCTTTCAGCCCAGAAGTAATACCCATG---TTTTCAGCATTATCAGAAGGAGCCACCCCACAAG
A---TTTAAACACCATGTTAAACACAGT---GGGGGGACATCA---AGCAGCCATGCAAATGTTAAAAGAGACCATCAAT
GAGGAAGCTGCAGAATGGGATAGATTGCATCCAGTGCATGCAGGGCCTAATCCACCAGGCCAGATGAGAGAACCAAGGGG
AAGTGACATAGCAGGAACTACTAGTA---CCCTTCAGGAACAAATAGCATGGATGACAAATAATCCACCTATCCCAGTAG
GAGAAATC---TATAAGAGATGGATAATCCTGGGGTTAAATAAAATAGTAAGAATGTATAGCCCTACCAGCATTCTGGAC
ATAAAACAAGGACCAAAGGAACCCTTTAGAGACTATGTAGACCGGTTCTATAAGACTCTAAGAGCCGAGCAAGCTTCACA
GGAGGTAAAAAATTGGATGACAGAAACCTTGTTGGTCCAAAATGCGAACCCAGATTGTAAGACTATTTTAAAAGCATTGG
GACCAGCATCTACACTAGAAGAAATGATGACAGCATGTCAGGGAGTGGGAGGACCCGGCCATA---AAGCAAGAGTTTTG
>AF256206/B/ES/1989/S61G1
CCCATAGTGCAGAACATCCAGGGGCAAATGGTACATCAGGCCATATCACCTAGAACTTTAAATGCATGGGTAAAAGT---
AGTAG---AAGAGAAGGCTTTCAGCCCAGAAGTAATACCCATG---TTTTCAGCATTATCAGAAGGAGCCACCCCACAAG
A---TTTAAACACCATGCTAAACACAGT---GGGGGGACATCA---AGCAGCCATGCAAATGTTAAAAGAGACCATCAAT
GAGGAAGCTGCAGAATGGGATAGATTGCATCCAGTGCATGCAGGGCCTCATCCACCAGGCCAGATGAGAGAACCAAGGGG
AAGTGACATAGCAGGAACTACTAGTA---CCCTTCAGGAACAAATAGCATGGATGACAAATAATCCACCTATCCCAGTAG
GAGAAATC---TATAAGAGATGGATAATCCTGGGATTAAATAAAATAGTAAGGATGTATAGCCCTACCAGCATTCTGGAC
ATAAAACAAGGACCAAAGGAACCCTTTAGAGACTATGTAGACCGGTTCTATAAGACTCTAAGAGCCGAGCAAGCTTCACA
GGAGGTAAAAAATTGGATGACAGAAACCTTGTTGGTCCAAAATGCGAACCCAGATTGTAAGACTATTTTAAAAGCATTGG
GACCAGCATCTACACTAGAAGAAATGATGACAGCATGTCAGGGAGTAGGGGGACCCGGCCATA---AAGCAAGAGTTTTG
>AF256207/B/ES/1989/S61G7
CCCATAGTGCAGAACATCCAGGGGCAAATGGTACATCAGGCCATATCACCTAGAACTTTAAATGCATGGGTAAAAGT---
AGTAG---AAGAGAAGGCTTTCAGCCCAGAAGTAATACCCATG---TTTTCAGCATTATCAGAAGGAGCCACCCCACAAG
A---TTTAAACACCATGCTAAACACAGT---GGGGGGACATCA---AGCAGCCATGCAAATGTTAAAAGAGACCATCAAT
GAGGAAGCTGCAGAATGGGATAGATTGCATCCAGTGCATGCAGGGCCTCATCCACCAGGCCAGATGAGAGAACCAAGGGG
AAGTGACATAGCAGGAACTACTAGTA---CCCTTCAGGAACAAATAGCATGGATGACAAATAATCCACCTATCCCAGTAG
GAGAAATC---TATAAGAGATGGATAATCCTGGGATTAAATAAAATAGTAAGGATGTATAGCCCTACCAGCATTCTGGAC
ATAAAACAAGGACCAAAGGAACCCTTTAGAGACTATGTAGACCGGTTCTATAAGACTCTAAGAGCCGAGCAAGCTTCACA
GGAGGTAAAAAATTGGATGACAGAAACCTTGTTGGTCCAAAATGCGAACCCAGATTGTAAGACTATTTTAAAAGCATTGG
GACCAGCATCTACACTAGAAGAAATGATGACAGCATGTCAGGGAGTAGGGGGACCCGGCCATA---AAGCAAGAGTTTTG
>AF256208/B/ES/1989/S61I15
CCCATAGTGCAGAACATCCAGGGGCAAATGGTACATCAGGCCATATCACCTAGAACTTTAAATGCATGGGTAAAAGT---
AGTAG---AAGAGAAGGCTTTCAGCCCAGAAGTAATACCCATG---TTTTCAGCATTATCAGAAGGAGCCACCCCACAAG
A---TTTAAACACCATGCTAAACACAGT---GGGGGGACATCA---AGCAGCCATGCAAATGTTAAAAGAGACCATCAAT
GAGGAAGCTGCAGAATGGGATAGATTGCATCCAGTGCATGCAGGGCCTAATCCACCAGGCCAGATGAGAGAACCAAGGGG
AAGTGACATAGCAGGAACTACTAGTA---CCCTTCAGGAACAAATAGCATGGATGACAAACAATCCACCTATCCCAGTAG
GAGAAATC---TATAAAAGATGGATAATCCTGGGATTAAATAAAATAGTAAGAATGTATAGCCCTACCAGCATTCTGGAC
ATAAAACAAGGACCAAAGGAACCCTTTAGAGACTATGTAGACCGGTTCTATAAGACTCTAAGAGCCGAGCAAGCTTCACA
GGAGGTAAAAAATTGGATGACAGAAACCTTGTTGGTCCAAAATGCGAACCCAGATTGTAAGACTATTTTAAAAGCATTGG
GACCAGCAGCTACACTAGAAGAAATGATGACAGCATGTCAGGGAGTGGGAGGACCCGGCCACA---AAGCAAGAGTGTTG
>AF286365/B/US/1988/WR27
CCTATAGTGCAGAACCTCCAGGGGCAAATGGTACATCAGGCCTTATCACCTAGAACTTTAAATGCATGGGTAAAAGT---
AGTGG---AAGAGAAGGCTTTCAGCCCAGAAGTAATACCCATG---TTTTCTGCATTATCAGAAGGAGCCACCCCACAAG
A---TTTAAACACCATGCTAAACACAGT---GGGGGGACATCA---AGCAGCTATGCAAATGTTAAAAGAGACCATCAAT
GAGGAAGCTGCAGAATGGGATAGATTGCATCCAGTGCAGGCAGGGCCTGTTGCACCAGGCCAGATGAGAGAACCAAGGGG
AAGTGACATAGCAGGAACTACTAGTA---CCCTTCAAGAACAAATAGGATGGATGACACATAATCCACCTATCCCAGTAG
GAGAAATC---TATAAAAGATGGATAATCATGGGATTAAATAAAATAGTAAGAATGTATAGCCCTACCAGCATTTTGGAC
ATAAGACAAGGACCAAAGGAACCCTTTAGAGACTATGTAGACCGGTTCTATAAAACTCTGAGAGCCGAGCAAGCTTCACA
GGAGGTAAAAAATTGGATGACAGAAACTTTATTGGTCCAAAATGCAAACCCAGATTGTAAGACTATTCTAAAAGCATTGG
GACCAGGAGCTACACTAGAAGAAATGATGACAGCATGTCAGGGAGTGGGGGGACCCGGCCATA---AAGCAAGAGTTTTG
>AF538302/B/AU/1999/1181
CCTATAGTGCAGAACCTTCAGGGGCAAATGGTACATCAGGCCATATCACCTAGAACTTTAAATGCATGGGTAAAAGT---
AGTAG---AAGAGAAGGCTTTCAGCCCAGAAGTAATACCCATG---TTTGCTGCATTATCAGAAGGAGCCACCCCACAAG
A---TTTAAACACCATGCTAAACACAGT---GGGGGGACATCA---AGCAGCTATGCAAATGTTAAAAGAGACCATCAAT
GAGGAAGCTGCAGAGTGGGATAGATTGCATCCAGTGCATGCAGGGCCTATTGCACCAGGCCAGATGAGGGAACCAAGGGG
AAGTGACATACCAGGAACTACTAGGA---CCCTTCAGGAACAAATAGGATGGATGACAAATAATCCACCTATCCCAGTAG
GAGAAATC---TATAAAAAATGGATAATCATGGGGTTAAACAAAATAGTAAGGATGTATAGTCCTACCAGCATTCTGGAA
ATAAGACAAGGACCAAAGGAACCCTTTAGAGACTATGTAGACCGGTTCTATAAAACTCTAAGAGCCGAGCAAGCTTCACA
GGAGGTAAAAACTTGGATGACAGAAACCTTGTTGGTCCAAAATGCGAACCCAGATTGTAAGACTATTTTAAAAGCATTGG
GACCAGGAGCTACATTAGAAGAAATGATGACAGCATGTCAAGGAGTGGGAGGACCCGGACATA---AAGCAAGAGTTTTG
>AF538303/B/AU/1999/1182
CCTATAGTGCAGAACCTTCAGGGGCAAATGGTACATCAGGCCATATCACCTAGAACTTTAAATGCATGGGTAAAAGT---
AATAG---AAGAGAAGGCTTTCAGCCCAGAAGTAATACCCATG---TTTTCAGCATTATCAGAAGGAGCCACCCCACAAG
A---TTTAAATACCATGCTAAACACAGT---GGGGGGACATCA---AGCAGCTATGCAAATGTTAAAAGAGACCATCAAT
GAGGAAGCTGCAGAATGGGATAGATTGCATCCAGTGCAAGCAGGGCCTATTGCACCAGGCCAGATGAGAGATCCAAGGGG
AAGTGACATAGCAGGAACTACTAGTA---CCCTTCAGGAACAAATAGGATGGATGACAAGTAATCCACCTATCCCAGTAG
GAGAAATC---TATAAAAGATGGATAATCCTGGGATTAAACAAAATAGTAAGGATGTATAGTCCTACCAGCATTCTGGAC
ATAAGACAAGGACCAAAGGAACCCTTTAGAGACTATGTAGACCGGTTCTATAAAACTCTAAGAGCCGAGCAAGCTTCACA
AGAGGTAAAAAATTGGATGACAGAAACCTTGTTGGTCCAAAATGCGAACCCAGATTGTAAAACTATTTTAAAAGCATTGG
GACCAGCAGCTACATTAGAAGAAATGATGACAGCATGTCAGGGAGTGGGAGGACCCAGCCATA---AAGCAAGAGTTTTG
>AF538304/B/AU/1995/C24
CCTATAGTGCAGAACCTTCAGGGGCAAATGGTACATCAGGCCCTATCACCTAGGACCTTAAATGCATGGGTAAAAGT---
AATAG---AGGAGAAGGCTTTCAGTCCAGAGGTAATACCCATG---TTTTCAGCATTATCAGAAGGAGCCACCCCACAAG
A---TTTAAACACCTTGCTAAACACAGT---GGGGGGACATCA---AGCAGCCATGCAAATGTTAAAAGAGACCATCAAT
GAGGAAGCTGCAGAGTGGGATAGATTGCATCCAGTGCAGGCAGGGCCTGTTGCACCAGGCCAGATAAGAGAACCAAGGGG
AAGTGACATAGCAGGAACTACTAGTA---ACCTTCAGGAACAAATAGCATGGATGACACATAATCCACCTATCCCAGTAG
GAGAAATT---TATAAAAGATGGATAATCCTGGGATTAAATAAGATAGTAAGGATGTATAGTCCTGTCAGCATTCTGGAC
ATAAGACAAGGACCAAAGGAACCCTTTAGAGACTATGTAGACCGGTTCTATAAAACTCTAAGAGCCGAGCAAGCTTCACA
GGAAGTAAAAAATTGGATGACAGAAACCTTGTTGGTCCAAAATGCAAACCCAGATTGTAAAACTATTTTAAAAGCATTAG
GACCAGCAGCTACACTAGAAGAAATGATGACAGCATGTCAGGGAGTGGGAGGGCCCGGCCATA---AAGCAAGAGTTTTG
>AF538305/B/AU/1995/C42
CCTATAGTACAGAACCTACAGGGGCAAATGGTACATCAAGCCTTATCACCCAGGACTTTAAATGCATGGGTAAAAGT---
AGTAG---AAGAGAAGGCTTTCAGTCCAGAAGTCATACCCATG---TTTTCAGCATTATCAGAAGGAGCCACCCCGCAAG
A---TTTAAATACCATGCTAAACACAGT---GGGGGGACATCA---AGCAGCCATTCAAATGTTAAAAGAGACCATCAAT
GATGAAGCTGCAGAATGGGATAGATTGCATCCAGTGCATGCAGGGCCTATTGCACCAGGCCAGATGAGAGAACCAAGGGG
AAGTGACATAGCAGGAACTACTAGTA---CCCTTCAGGAACAAATAGGGTGGATGACACATAATCCACCTATCCCAGTTG
GAGAAATT---TATAAAAGATGGATAATCCTGGGATTAAATAAAATAGTAAGAATGTACAGCCCTACCAGCATTCTGGAC
ATAAGACAAGGACCAAAGGAACCCTTTAGAGACTATGTTGACCGGTTCTATAAAACTCTAAGAGCCGAGCAAGCTTCACA
AGAGGTAAAAAATTGGATGACAGAAACCTTGTTGGTTCAAAATGCAAACCCAGATTGTAACACCATTTTAAAAGCATTGG
GACCAGGAGCTACACTAGAAGAAATGATGACAGCCTGTCAGGGAGTGGGAGGACCCGGCCATA---AAGCAAGAGATTTG
>AF538306/B/AU/1995/C76
CCTATAGTACAGAACCTCCAGGGGCAAATGGTACATCAGGCCATATCACCTAGGACTTTAAATGCTTGGGTTAAAGT---
AGTAG---AGGAGAAGGCTTTTAGCCCAGAAGTAATACCCATG---TTTTCAGCATTATCAGAAGGAGCCACCCCGCAAG
A---TTTAAATACCATGCTAAACACAGT---GGGGGGACATCA---AGCAGCCATGCAAATGTTAAAAGAGACTATCAAT
GATGAAGCTGCAGAATGGGATAGATTGCACCCAATACATGCAGGGCCTATTGCACCAGGCCAGATGAGAGAACCAAGGGG
AAGTGACATAGCAGGAACTACTAGTA---CCCTTCAGGAACAAATAGGATGGATGACAAATAATCCACCTATCCCAGTAG
GAGAAATT---TATAAAAGATGGATAATCTTGGGATTAAATAAAATAGTCAGGATGTACAGCCCTACCAGCATTCTGGAC
ATAAGACAAGGACCAAAAGAACCCTTTAGAGACTATGTAGACCGGTTCTATAAAACTCTAAGAGCCGAGCAAGCTTCACA
GGAGGTAAAAAATTGGATGACAGAAACCTTGTTGGTCCAAAATGCAAACCCAGATTGTAAGACTATTTTAAAAGCATTGG
GACCAGCAGCTACACTAGAAGAAATGATGACAGCATGTCAGGGAGTGGGGGGACCCGGCCATA---AAGCAAGAGTCTTG
>AF538307/B/AU/1995/C92
CCTATAGTGCAGAACCTACAGGGGCAAATGGTACATCAGCCTTTATCACCTAGAACTTTAAATGCATGGGTAAAAGT---
AGTAG---AAGAGAAGGCTTTTAGTCCAGAAGTAATACCCATG---TTTTCAGCATTATCAGAAGGAGCCACCCCACAAG
A---TTTAAACACCATGCTAAACACAGT---GGGGGGACATCA---AGCAGCCATGCAAATGTTAAAAGAGACCATCAAT
GAGGAAGCTGCAGATTGGGATAGATTGCATCCAGTGCATGCAGGGCCTATTGCACCAGGCCAGATGAGAGAACCAAGGGG
AAGTGACATAGCAGGAACTACTAGTA---CCCTTCAGGAACAAATAGGATGGATGACAAATAATCCACCTATCCCAGTAG
GAGAAATT---TACAAAAGATGGATAATCCTGGGGTTAAATAAAATAGTAAGAATGTACAGCCCTACCAGCATTCTGGAC
ATAAAGCAAGGACCAAAGGAACCCTTTAGAGACTATGTAGACAGGTTCTATAAAACTCTAAGAGCAGAGCAAGCTTCACA
GGAGGTAAAAAATTGGATGACAGAAACCTTGTTGGTCCAAAATGCAAACCCAGATTGTAAGACTATTTTGAAAGCATTAG
GACCAGCAGCTACACTAGAAGAAATGATGACAGCATGTCAGGGAGTGGGAGGACCCGGCCATA---AAGCAAGAGTTTTA
>AJ271445/B/GB/1986/GB8_46R
CCTATAGTGCAGAACCTCCAGGGGCAAATGGTACATCAGGCCATATCACCTAGAACTTTAAATGCATGGGTAAAAGT---
AGTAG---AAGAGAAGGCTTTCAGCCCAGAAGTAATACCCATG---TTTTCAGCATTAGCAGAAGGAGCCACCCCACAAG
A---TTTAAACACCATGCTAAACACAGT---GGGGGGACATCA---AGCAGCCATGCAAATGTTAAAAGAGACCATCAAT
GAGGAAGCTGCAGAATGGGATAGAGTGCATCCAGTGCATGCAGGGCCTGTTGCACCAGGCCAGATGAGAGAACCAAGGGG
AAGTGACATAGCAGGAACTACTAGTA---CCCTTCAGGAACAAATAGGATGGATGACAAATAATCCACCTATCCCAGTAG
GAGAGATC---TATAAAAGATGGATAATCCTGGGATTAAATAAAATAGTAAGAATGTATAGCCCTGTCAGCATTCTGGAC
ATAAGACAAGGACCAAAGGAACCCTTTAGAGATTATGTAGACCGGTTCTATAAAACTCTAAGAGCCGAGCAAGCTTCACA
GGATGTAAAAAATTGGATGACAGAAACCTTGTTGGTCCAAAATGCAAACCCAGATTGTAAGACTATTTTAAAAGCATTGG
GACCAGCAGCTACACTAGAAGAAATGATGACAGCATGTCAGGGAGTGGGGGGACCCGGCCATA---AAGCAAGAGTGTTG
>AX032749/B/FR/1985/pNL43_patent
CCTATAGTGCAGAACCTCCAGGGGCAAATGGTACATCAGGCCATATCACCTAGAACTTTAAATGCATGGGTAAAAGT---
AGTAG---AAGAGAAGGCTTTCAGCCCAGAAGTAATACCCATG---TTTTCAGCATTATCAGAAGGAGCCACCCCACAAG
A---TTTAAATACCATGCTAAACACAGT---GGGGGGACATCA---AGCAGCCATGCAAATGTTAAAAGAGACCATCAAT
GAGGAAGCTGCAGAATGGGATAGATTGCATCCAGTGCATGCAGGGCCTATTGCACCAGGCCAGATGAGAGAACCAAGGGG
AAGTGACATAGCAGGAACTACTAGTA---CCCTTCAGGAACAAATAGGATGGATGACACATAATCCACCTATCCCAGTAG
GAGAAATC---TATAAAAGATGGATAATCCTGGGATTAAATAAAATAGTAAGAATGTATAGCCCTACCAGCATTCTGGAC
ATAAGACAAGGACCAAAGGAACCCTTTAGAGACTATGTAGACCGATTCTATAAAACTCTAAGAGCCGAGCAAGCTTCACA
AGAGGTAAAAAATTGGATGACAGAAACCTTGTTGGTCCAAAATGCGAACCCAGATTGTAAGACTATTTTAAAAGCATTGG
GACCAGGAGCGACACTAGAAGAAATGATGACAGCATGTCAGGGAGTGGGGGGACCCGGCCATA---AAGCAAGAGTTTTG
>AX078307/B/FR/1983/LAI-patent
CCTATAGTGCAGAACATCCAGGGGCAAATGGTACATCAGGCCATATCACCTAGAACTTTAAATGCATGGGTAAAAGT---
AGTAG---AAGAGAAGGCTTTCAGCCCAGAAGTAATACCCATG---TTTTCAGCATTATCAGAAGGAGCCACCCCACAAG
A---TTTAAACACCATGCTAAACACAGT---GGGGGGACATCA---AGCAGCCATGCAAATGTTAAAAGAGACCATCAAT
GAGGAAGCTGCAGAATGGGATAGAGTACATCCAGTGCATGCAGGGCCTATTGCACCAGGCCAGATGAGAGAACCAAGGGG
AAGTGACATAGCAGGAACTACTAGTA---CCCTTCAGGAACAAATAGGATGGATGACAAATAATCCACCTATCCCAGTAG
GAGAAATT---TATAAAAGATGGATAATCCTGGGATTAAATAAAATAGTAAGAATGTATAGCCCTACCAGCATTCTGGAC
ATAAGACAAGGACCAAAAGAACCTTTTAGAGACTATGTAGACCGGTTCTATAAAACTCTAAGAGCCGAGCAAGCTTCACA
GGAGGTAAAAAATTGGATGACAGAAACCTTGTTGGTCCAAAATGCGAACCCAGATTGTAAGACTATTTTAAAAGCATTGG
GACCAGCGGCTACACTAGAAGAAATGATGACAGCATGTCAGGGAGTAGGAGGACCCGGCCATA---AGGCAAGAGTTTTG
>AY037268/B/AR/1998/ARCH054
CCTATAGTGCAGAATATGCAGGGGCAAATGGTACATCAGGCCATATCACCTAGAACTTTAAATGCATGGGTAAAAGT---
AGTAG---AAGAGAAGGCTTTCAGCCCCGAAGTAATACCCATG---TTTTCAGCATTATCAGAAGGAGCCACCCCACAAG
A---TTTAAACACCATGCTAAACACAGT---GGGGGGACATCA---AGCAGCCATGCAAATGTTAAAAGAAACCATCAAT
GAGGAAGCTGCAGAATGGGATAGATTGCACCCAGTGCATGCAGGGCCTATTGCACCAGGCCAGATGAGAGAACCAAGGGG
AAGTGACATAGCAGGAACTACTAGTA---CCCTTCAGGAACAAATAGGATGGATGACACATAATCCACCTATCCCAGTAG
GAGAAATC---TATAAAAGATGGATAATCATGGGATTAAATAAAATAGTAAGAATGTATAGCCCTACCAGCATTCTGGAC
ATAAGACAAGGACCAAAGGAACCCTTTAGAGATTATGTTGACCGGTTCTATAAAACTCTAAGAGCCGAGCAAGCTTCACA
GGAGGTAAAAAATTGGATGACAGAAACCTTGTTGGTCCAAAATGCGAACCCAGATTGTAAGACCATTTTAAAAGCATTAG
GACCAGCAGCTACACTAGAAGAAATGATGACAGCATGTCAGGGAGTGGGAGGGCCCAGCCATA---AAGCAAGAGTTTTG
>AY037269/B/AR/2000/ARMS008
CCTATAGTGCAGAACCTTCAGGGGCAAATGGTACATCAGGCCATATCACCTAGAACTTTAAATGCATGGGTAAAAGT---
AGTAG---AAGAGAAGGCTTTCAGCCCAGAAGTAATACCCATG---TTTTCAGCATTATCAGAAGGAGCCACCCCACAGG
A---TTTAAATACCATGTTAAACACAGT---GGGGGGACATCA---AGCAGCCATGCAAATGTTAAAAGAGACCATCAAT
GAGGAAGCTGCAGAATGGGATAGAATGCATCCAGTGCATGCAGGGCCTGTTGCGCCAGGCCAGATGAGAGACCCAAGGGG
AAGTGACATAGCAGGAACTACTAGTA---CCCTTCAGGAACAAATAGGATGGATGACAAGTAATCCACCTGTCCCAGTAG
GAGAAATC---TATAAAAGATGGATAATCCTGGGACTAAATAAAATAGTAAGAATGTATAGCCCTACTAGCATTCTGGAC
ATAAAACAAGGACCAAAGGAACCCTTTAGAGACTATGTAGATCGGTTCTATAAAACTCTAAGAGCCGAACAAGCTTCACA
GGAGGTAAAACATTGGATGACAGAAACCTTGTTGGTCCAAAATGCAAACCCAGATTGTAAGACTATTTTAAAAGCATTGG
GACCAGCAGCTACACTAGAAGAAATGATGACAGCATGTCAGGGAGTGGGGGGACCTGGCCATA---AAGCAAGAGTCTTA
>AY037270/B/BO/1999/BOL0122
CCTATAGTGCAGAACCTTCAGGGGCAGATGGTACATCAGTCCCTATCACCTAGAACTTTAAATGCATGGGTAAAAGT---
AATAG---AAGAGAAGGCTTTCAGCCCAGAAGTAATACCCATG---TTTTCAGCATTATCAGAAGGAGCCACCCCACAAG
A---TTTAAACACCATGCTAAACACAGT---GGGGGGACATCA---AGCAGCCATGCAAATGTTAAAAGAGACCATCAAT
GAGGAAGCTGCCGAATGGGATAGATTGCACCCAGCACAGGCAGGGCCTATTGCACCAGGCCAGATAAGAGAACCGAGGGG
AAGTGACATAGCAGGAACTACTAGCA---CCCTTCAGGAACAAATAACATGGATGACAAATAATCCACCTATCCCAGTAG
GAGAAATC---TATAAAAGATGGATAATCCTGGGACTAAATAAAATAGTAAGGATGTATAGCCCTGTCAGCATTTTGGAC
ATAAGACAGGGACCAAAGGAGCCTTTTAGAGACTATGTAGACCGATTCTATAAAACTTTAAGGGCTGAACAAGCTTCACA
GGAGGTAAAAAATTGGATGACAGAAACCTTATTGGTCCAAAATTCAAACCCAGATTGTAAGACTATCTTAAAAGCATTAG
GACCAGGAGCTACACTAGAAGAAATGATGACAGCATGTCAGGGAGTGGGAGGACCCGGCCACA---AAGCAAGAGTTTTG
>AY037282/B/AR/1999/ARMA132
CCTATAGTGCAAAATCTCCAAGGGCAAATGGTACATCAGGCCATATCACCTAGAACTTTAAATGCATGGGTAAAAGT---
AATAG---AAGAGAAGGCTTTCAGCCCAGAAGTAATACCCATG---TTTTCAGCATTATCAGAAGGAGCCACCCCACAAG
A---TTTAAACACCATGCTAAATACAGT---GGGGGGACATCA---AGCAGCGATGCAAATGTTAAAAGAGACCATCAAT
GAGGAAGCTGCAGAATGGGATAGACTGCATCCAGTGCATGCAGGGCCTATTGCACCAGGCCAGATAAGAGAACCAAGGGG
AAGTGACATAGCAGGAACTACTAGTA---CCCTTCAGGAACAAATAGCATGGATGACAAATAATCCACCTATCCCAGTAG
GAGACATC---TATAAAAGATGGATAATCATGGGGTTAAATAAAATAGTAAGAATGTATAGCCCTGTCAGCATTTTGGAT
ATAAGACAAGGACCAAAGGAACCCTTTAGAGACTATGTAGACCGGTTCTATAAAACTCTAAGAGCCGAACAAGCTACACA
GGAGGTAAAAAATTGGATGACAGAAACCTTGTTGGTCCAAAATTCGAACCCAGACTGTAAGACCATTTTAAAAGCATTGG
GACCAGCAGCTACACTAGAAGAAATGATGACAGCATGTCAAGGGGTGGGGGGACCCGGCCATA---AAGCAAGAGTCTTG
>AY173951/B/TH/1990/BK132
CCTATAGTGCAAAATATGCAGGGGCAAATGGTACATCAGGCCATATCACCTAGAACTTTAAATGCATGGGTAAAAGT---
AGTAG---AAGAAAAGGCTTTCAGCCCAGAAGTAATACCCATG---TTTTCAGCATTATCAGAAGGAGCCACCCCACAAG
A---TTTAAACACCATGCTAAACACAGT---GGGGGGACATCA---AGCAGCCATGCAAATGTTAAAAGAGACCATCAAT
GAGGAAGCTGCAGAATGGGATAGATTGCATCCAGTGCATGCAGGGCCTATTGCACCAGGCCAGATGAGAGAACCAAGGGG
AAGTGACATAGCAGGAACTACTAGTA---CCCTTCAGGAACAAATAGGATGGATGACACATAATCCACCTATCCCAGTGG
GAGAAATT---TACAAAAGATGGATAATCCTGGGATTAAATAAAATAGTAAGGATGTATAGCCCTACCAGCATTTTGGAC
ATAAGACAAGGACCAAAGGAACCCTTTAGAGACTATGTAGACCGGTTCTATAAGACTCTAAGAGCCGAGCAAGCCTCACA
GGAGGTAAAAAATTGGATGACAGAAACCTTGTTGGTCCAAAATGCGAACCCAGATTGTAAGACTATTTTAAAAGCATTGG
GACCAGCAGCTACACTAGAAGAAATGATGACAGCATGTCAGGGAGTGGGAGGTCCCGGCCATA---AGGCAAGAGTTTTG
>AY173952/B/US/1990/US1
CCTATAGTGCAGAACCTCCAGGGGCAAATGGTACATCAGGCCATATCACCTAGAACTTTAAATGCATGGGTAAAAGT---
AGTAG---AAGAGAAGGCCTTCAGCCCAGAAGTAATACCCATG---TTTTCAGCATTATCAGAAGGAGCCACCCCACAAG
A---TTTAAACACCATGTTAAACACAGT---GGGGGGACATCA---AGCAGCCATGCAAATGTTAAAAGAGACCATCAAT
GAGGAAGCTGCAGAATGGGATAGATTGCATCCAGTACATGCAGGGCCTATTGCACCAGGCCAGATGAGAGAACCAAGGGG
AAGTGACATAGCAGGAACCACTAGTA---CCCTTCAGGAACAAATAGGATGGATGACAAATAATCCACCTATCCCAGTAG
GAGAAATC---TATAAAAGATGGATAATCCTGGGATTAAATAAAATAGTAAGAATGTATAGTCCTACCAGCATTCTGGAC
ATAAGACAAGGACCAAAGGAACCCTTTAGAGACTATGTAGACCGGTTCTATAAAACTCTAAGAGCCGAGCAAGCTTCACA
GGAAGTAAAAAATTGGATGACAGAAACCTTGTTGGTCCAAAATGCGAACCCAGATTGTAAGACTATTTTAAAAGCATTAG
GACCAGCAGCTACACTAGAAGAAATGATGACAGCATGTCAGGGAGTGGGAGGACCCGGACATA---AAGCAAGAGTTTTG
>AY173953/B/US/1990/US2
CCTATAGTGCAGAACATCCAAGGGCAAATGGTACATCAGGCCATATCACCTAGAACTTTAAATGCATGGGTAAAAGT---
AGTAG---AAGAGAAGGCTTTCAGTCCAGAAGTAATACCCATG---TTTTCAGCATTATCAGAAGGAGCCACCCCACAAG
A---TTTAAACACCATGCTAAACACAGT---GGGGGGACATCA---AGCAGCCATGCAAATGTTAAAAGAGACCATCAAT
GAGGAAGCTGCAGAATGGGATAGGGTGCATCCAGTGCATGCAGGGCCTATTGCACCAGGCCAAATGAGAGAACCAAGGGG
AAGTGACATAGCAGGAACTACTAGTA---CCCTTCAGGAACAAATAGGATGGATGACAAATAATCCACCTATCCCAGTAG
GAGAAATC---TATAAAAGATGGATAATCCTGGGATTAAATAAAATAGTAAGGATGTATAGCCCTACCAGCATTCTGGAT
ATAAGACAAGGACCAAAGGAACCCTTTAGAGACTATGTAGACCGGTTCTATAAAACTCTAAGAGCCGAGCAAGCTACACA
GGAGGTAAAAAATTGGATGACAGAAACCTTGTTGGTCCAAAATGCGAACCCAGATTGTAAGACTATTTTAAAAGCATTGG
GACCAGCAGCTACACTAGAAGAAATGATGACAGCATGTCAGGGAGTGGGAGGACCCGGCCATA---AAGCAAGAGTTTTG
>AY173954/B/US/1990/US3
CCTATAGTGCAGAACCTTCAGGGGCAAATGGTACATCAGCCCCTATCACCTAGAACTTTAAATGCATGGGTAAAAGT---
AGTAG---AAGAGAAGGCTTTCAGCCCAGAAGTAATACCCATG---TTTTCAGCATTATCAGAAGGAGCCACCCCACAAG
A---TTTAAATACCATGCTAAACACAGT---GGGGGGACATCA---AGCAGCCATGCAAATGTTAAAAGAGACCATCAAT
GAGGAAGCTGCAGAATGGGATAGATTGCATCCAGTGCAGGCAGGGCCTATTGCACCAGGCCAGATAAGAGAACCAAGGGG
AAGTGACATAGCAGGAACTACCAGTA---ACCTTCAGGAACAAATAGCATGGATGACACATAATCCACCTATCCCAGTAG
GAGAAATC---TATAAAAGATGGATAATCCTGGGATTAAATAAAATAGTAAGRATGTATAGCCCTACCAGCATTCTGGAC
ATAAGACARGGACCAAAGGAACCCTTTAGAGACTATGTAGACCGGTTCTATAAAACTCTAAGAGCCGAGCAAGCTTCACA
GGAGGTAAAAAATTGGATGACAGAAACCTTGTTGGTCCAAAATGCAAACCCAGATTGTAAGACTATTTTAAAAGCATTGG
GACCAGCAGCTACCCTAGAAGAAATGATGACAGCATGCCAGGGAGTGGGGGGACCTGGTCATA---AAGCAAGAGTTTTG
>AY173955/B/US/1990/US4
CCTATAGTGCAGAACCTTCAGGGGCAAATGGTACATCAAGCCCTATCACCTAGAACTTTAAATGCATGGGTAAAAGT---
AGTAG---AAGAGAAGGCTTTCAGCCCAGAAGTAATACCCATG---TTTTCAGCATTATCAGAAGGAGCCACCCCACAAG
A---TTTAAACACCATGCTAAACACAGT---GGGGGGACATCA---AGCAGCCATGCAAATGTTAAAAGAGACTATCAAT
GAGGAAGCTGCAGAATGGGATAGAGTGCATCCAGTGCARGCAGGGCCTGTTGCACCAGGCCAGATAAGAGAACCAAGGGG
AAGTGACATAGCAGGAACTACTAGTA---ACCTTCAGGAACAAATAGCATGGATGACACATAATCCACCTATCCCAGTAG
GAGAAATC---TATAAAAGATGGATAATTCTAGGATTAAATAAAATAGTAAGAATGTATAGCCCTGTCAGCATTCTGGAC
ATAAGACAGGGACCAAAAGAACCTTTTAGAGATTATGTAGACCGGTTCTATAAAACTCTAAGAGCCGAGCAAGCTTCACA
GGATGTAAAAAATTGGATGACAGAAACCTTGTTGGTCCAAAATGCGAACCCAGACTGTAARACTATTTTAAAAGCATTGG
GACCAGCAGCTACATTAGAAGAAATGATGACAGCATGTCAGGGAGTGGGGGGACCCGGCCATA---AAGCAAGAGTTTTG
>AY173956/B/BR/1989/BZ167
CCTATAGTGCAGAACATGCAGGGGCAAATGGTACATCAGGCCATATCACCTAGAACTTTAAATGCATGGGTAAAAGT---
GATAG---AAGAGAAGGCTTTCAGCCCAGAAGTAATACCCATG---TTTTCAGCATTATCAGAAGGAGCCACCCCACAAG
A---TTTAAACACCATGTTAAACACAGT---GGGGGGACATCA---AGCAGCCATGCAAATGTTAAAAGATACCATCAAT
GAGGAAGCTGCAGAATGGGATAGATTGCATCCAGTGCATGCAGGGCCTATTGCACCAGGCCAAATGAGAGAACCAAGGGG
AAGTGACATAGCAGGAACTACTAGTA---CCCTTCAGGAACAAATAGGATGGATGACAAATAATCCACCTATCCCAGTAG
GAGAAATC---TATAAAAGATGGATAATCCTGGGATTAAATAAAATAGTAAGGATGTATAGCCCTATCAGCATTTTGGAC
ATAAGACAAGGACCAAAGGAACCCTTTAGAGACTATGTAGACCGGTTCTATAAAACTCTAAGAGCCGAGCAGGCTTCACA
GGATGTAAAAAATTGGATGACAGAAACCTTGTTGGTCCAAAATGCRAACCCAGATTGTAAGACTATTTTAAAAGCATTAG
GACCAGCAGCTACACTAGAAGAAATGATGACAGCATGTCAGGGAGTGGGAGGACCCGGTCATA---AAGCAAGRGTTTTG
>AY180905/B/CN/2001/CNHN24
CCTATAGTGAGAAACCTCCAGGGGCAAATGGTACATCAGCCCATATCACCTAGAACTTTAAATGCATGGGTAAAAGT---
AGTAG---AAGAGAAGGCTTTTAGTCCAGAAGTAATACCCATG---TTTTCAGCATTATCAGAAGGAGCCACCCCACAAG
A---TTTAAACACCATGCTAAACACAGT---GGGGGGACATCA---AGCAGCCATGCAAATGTTAAAAGACACCATCAAT
GAGGAGGCTGCAGAATGGGATAGATTGCATCCAGCGCAGGCAGGGCCAATTGCACCAGGCCAGATAAGAGAACCAAGGGG
AAGTGACATAGCAGGAACTACTAGTA---ATCTTCAGGAGCAAATAGCATGGATGACAAATAATCCACCTATCCCAGTAG
GAGAAATC---TATAAAAGATGGATAATCCTGGGATTAAATAAAATAGTAAGAATGTATAGCCCTACCAGCATTCTGGAC
ATAAAACAAGGACCAAAGGAACCCTTTAGAGATTATGTAGATCGGTTCTATAAAACTCTAAGAGCCGAGCAAGCTTCACA
AGATGTAAAAAATTGGATGACAGAAACCTTGTTGGTCCAAAATGCGAACCCAGATTGTAAAACTATTTTAAAAGCATTGG
GACCAGCAGCTACACTAGAAGAAATGATGACAGCATGTCAGGGAGTGGGGGGACCCGGCCATA---AAGCAAGAGTTTTG
>AY308760/B/US/1996/1333_d2
CCTATAGTGCAGAACCTCCAGGGGCAAATGGTACATCAACCAATATCACCTAGAACTTTAAATGCATGGGTAAAAGT---
AGTAG---AAGAGAAGGCTTTCAGCCCAGAAGTTATACCCATG---TTTTCAGCATTATCAGAAGGAGCCACCCCACAAG
A---TTTAAACACCATGCTAAATACAGT---GGGGGGACATCA---AGCAGCTATGCAAATGTTAAAAGAGACCATCAAT
GAGGAAGCTGCAGAATGGGATAGATTGCATCCAGTGCATGCAGGGCCTATTGCACCAGGCCAGATGAGAGAACCAAGGGG
AAGTGACATAGCAGGAACTACTAGTA---CCCTTCAGGAACAAATAGGATGGATGACAAATAATCCACCTATCCCAGTAG
GAGAAATC---TATAAAAGATGGATAATCCTGGGGTTAAACAAAATAGTAAGAATGTATAGCCCCACCAGCATTCTGGAC
ATAAAACAAGGACCAAAGGAACCCTTTAGAGACTATGTAGACCGGTTCTATAGAACTCTAAGAGCCGAGCAAGCTTCACA
GGAGGTAAAAAATTGGATGACAGAAACCTTGTTGGTCCAAAATTCGAATCCAGATTGTAAGACTATTTTAAAAGCATTAG
GACCAGCAGCTACACTAGAAGAAATGATGACAGCATGTCAGGGAGTGGGAGGACCCGGCCATA---AAGCAAGAGTTTTG
>AY308761/B/US/1996/1299_d22
CCTATAGTACAGAACCTCCAGGGGCAAATGGTACATCAACCAATATCACCTAGAACTTTAAATGCATGGGTAAAAGT---
AGTAG---AAGAGAAGGCTTTCAGCCCAGAAGTTATACCCATG---TTTTCAGCATTATCAGAAGGAGCCACCCCACAAG
A---TTTAAACCTCATGCTAAATACAAT---AGGGGGACATCA---AGCAGCTATGCAAATGTTAAAAGAGACCATCAAT
GAGGAAGCTGCAGACTGGGATAGATTGCATCCAGTGCATGCAGGGCCTGTTGCACCAGGCCAGATGAGAGAACCAAGGGG
AAGTGACATAGCAGGAACTACTAGTA---CCCTTCAGGAACAAATAGGATGGATGACACATAATCCACCTATCCCAGTAG
GAGAAATC---TATAAAAGATGGATAATCCTGGGGTTAAATAAAATAGTAAGAATGTATAGCCCCACCAGCATTCTGGAC
ATAAAACAAGGACCAAAGGAACCCTTTAGAGATTATGTAGACCGGTTCTATAGAACTCTGAGAGCCGAGCAAGCTTCACA
GGAGGTAAAAAATTGGATGACAGAAACCTTGTTGGTCCAAAATTCGAACCCAGATTGTAAGACCATTTTAAAGGCATTAG
GACCAGGAGCTACACTAGAAGAAATGATGACAGCATGTCAGGGAGTGGGAGGACCCGGCCATA---AAGCAAGAGTTTTG
>AY308762/B/US/1996/1304_d31
CCTATAGTACAGAACCTCCAGGGGCAAATGGTACATCAACCAATATCACCTAGAACTTTAAATGCATGGGTAAAAGT---
AGTAG---AAGAGAAGGCTTTCAGCCCAGAAGTTATACCCATG---TTTTCAGCATTATCAGAAGGAGCCACCCCACAAG
A---TTTAAACCTCATGCTAAATACAAT---RGGGGGACATCA---AGCAGCTATGCAAATGTTAAAAGAGACCATCAAT
GAGGAAGCTGCAGACTGGGATAGATTGCATCCAGTGCATGCAGGGCCTGTTGCACCAGGCCAGATGAGAGAACCAAGGGG
AAGTGACATAGCAGGAACTACTAGTA---CCCTTCAGGAACAAATAGGATGGATGACACATAATCCACCTATCCCAGTAG
GAGAAATC---TATAAAAGATGGATAATCCTGGGGTTAAAYAAAATAGTAAGAATGTATAGCCCCACCAGCATTCTGGAC
ATAAAACAAGGACCAAAGGAACCCTTTAGAGAYTATGTAGACCGGTTCTATAGAACTCTRAGAGCCGAGCAAGCTTCACA
GGAGGTAAAAAATTGGATGACAGAAACCTTGTTGGTCCAAAATTCGAACCCAGATTGTAAGACCATTTTAAAGGCATTAG
GACCAGGAGCTACACTAGAAGAAATGATGACAGCATGTCAGGGAGTGGGAGGACCCGGCCATA---AAGCAAGAGTTTTG
>AY314044/B/CA/1996/WC10P_1
CCTATAGTGCAGAACCTTCAGGGACAAATGGTACATCAGGCCTTATCACCTAGAACTTTAAATGCATGGGTTAAAGT---
AGTAG---AAGAGAAGGCTTTTAGCCCAGAAGTAATACCCATG---TTTTCAGCATTATCAGAAGGAGCCACCCCACAAG
A---TTTAAACACCATGCTAAACACAGT---GGGGGGACATCA---AGCAGCTATGCAAATGTTAAAAGAGACCATCAAT
GAGGAAGCTGCAGAATGGGATAGATTGCATCCAGTACATGCAGGGCCTATTGCACCAGGCCAGATGAGAGAACCAAGGGG
AAGTGACATAGCAGGAACTACTAGTA---CCCTTCAGGAACAAATAGGATGGATGACAAATAATCCACCTATCCCAGTAG
GAGAGATC---TATAAAAGATGGATAATCCTGGGATTAAATAAAATAGTAAGGATGTATAGCCCTACCAGCATTTTGGAC
ATAAAACAAGGGCCAAAGGAACCCTTTAGAGACTATGTAGATCGGTTCTATAAAACTCTAAGAGCCGAGCAAGCTACACA
GGAGGTAAAAAATTGGATGACAGAAACCTTGTTGGTCCAAAATGCGAACCCAGATTGTAAAACTATCTTAAAAGCATTGG
GACCTGCAGCTACTCTAGAAGAAATGATGACAGCATGTCAGGGAGTGGGAGGACCCGGCCATA---AAGCAAGAGTTTTG
>AY314045/B/CA/1996/WC10P_2
CCTATAGTGCAGAACCTTCAGGGACAAATGGTACATCAGGCCTTATCACCTAGAACTTTAAATGCATGGGTTAAAGT---
AGTAG---AAGAAAAGGCTTTTAGCCCAGAAGTAATACCCATG---TTTTCAGCATTATCAGAAGGAGCCACCCCACAAG
A---TTTAAACACCATGCTAAACACAGT---GGGGGGACATCA---AGCAGCCATGCAAATGTTAAAAGAGACCATCAAT
GAGGAAGCTGCAGAGTGGGATAGATTGCATCCAGTACATGCAGGGCCTATTGCACCAGGCCAGATGAGAGAACCAAGGGG
AAGTGACATAGCAGGAACTACTAGTA---CCCTTCAGGAACAAATAGGATGGATGACTAATAATCCACCTATCCCAGTAG
GAGAAATC---TATAAAAGATGGATAATCCTGGGATTAAATAAAATAGTAAGAATGTATAGCCCTACCAGCATTTTGGAC
ATAAAACAAGGACCAAAGGAACCCTTTAGAGACTATGTAGACCGGTTCTATAAAACTCTAAGAGCCGAGCAAGCTACACA
GGAGGTAAAAAATTGGATGACAGAAACCTTGTTGGTCCAAAATGCGAACCCAGATTGTAAGACTATCTTAAAAGCATTGG
GACCTGCAGCTACACTAGAAGAAATGATGACAGCATGTCAGGGAGTGGGAGGACCCGGCCACA---AAGCAAGAGTTTTG
>AY314046/B/CA/1996/WC10P_3
CCTATAGTGCAAAACCTTCAGGGGCAAATGGTACATCAGGCCATATCACCTAGAACTTTAAATGCATGGGTTAAAGT---
AATAG---AAGAGAAGGCTTTCAGCCCAGAAGTAATACCCATG---TTTTCAGCATTATCAGAAGGAGCCACCCCACAAG
A---TTTAAACACCATGCTAAACACAGT---GGGGGGACATCA---AGCAGCTATGCAAATGTTAAAAGAGACCATCAAT
GAGGAAGCTGCAGAATGGGATAGATTACATCCAGTACATGCAGGGCCTATTGCACCAGGCCAGATGAGAAAACCAAGGGG
AAGTGACATAGCAGGAACTACTAGTA---CCCTTCAGGAACAAATAGGATGGATGACAAATAATCCACCTATCCCAGTAG
GAGAGATC---TATAAAAGATGGATAATCCTGGGATTAAATAAAATAGTAAGGATGTATAGCCCTACCAGCATTTTGGAC
ATAAAACAAGGGCCAAAGGAACCCTTTAGAGACTATGTAGATCGGTTCTATAAAACTCTAAGAGCCGAGCAAGCTACACA
GGAGGTAAAAAATTGGATGACAGAAACCTTGTTGGTCCAAAATGCGAACCCAGATTGTAAAACTATCTTAAAAGCATTGG
GACCTGCAGCTACTCTAGAAGAAATGATGACAGCATGTCAGGGAGTGGGAGGACCCGGCCACA---AAGCAAGAGTTTTG
>AY314047/B/CA/1996/WC10P_4
CCTATAGTGCAGAACCTTCAGGGACAAATGGTACATCAGGCCTTATCACCTAAAACTTTAAATGCATGGGTTAAAGT---
AGTAG---AAGAAAAGGCTTTTAGCCCAGAAGTAATACCCATG---TTTTCAGCATTATCAGAAGGAGCCACCCCACAAG
A---TTTAAACACCATGCTAAACACAGT---GGGGGGACATCA---AGCAGCCATGCAAATGTTAAAAGAGACCATCAAT
GAGGAAGCTGCAGAGTGGGATAGATTGCATCCAGTACATGCAGGGCCTATTGCACCAGGCCAGATGAGAGAACCAAGGGG
AAGTGACATAGCAGGAACTACTAGTA---CCCTTCAGGAACAGATAGGATGGATGACTAATAATCCACCTATCCCAGTAG
GAGAAATC---TATAAAAGATGGATAATCCTGGGACTAAATAAAATAGTAAGAATGTATAGCCCTACCAGCATTTTGGAC
ATAAAACAAGGACCAAAGGAACCCTTTAGAGACTATGTAGACCGGTTCTATAAAACTCTAAGAGCCGAGCAAGCTACACA
GGAGGTAAAAAATTGGATGACAGAAACCTTGTTGGTCCAAAATGCGAACCCAGATTGTAAGATTATCTTAAAAGCATTGG
GACCTGCAGCTACACTAGAAGAAATGATGACAGCATGTCAGGGAGTGGGAGGACCCGGCCACA---AAGCAAGAGTTTTG
>AY314048/B/CA/1996/WC10P_6
CCAATAGTACAGAACCTCCAGGGGCAAATGGTACATCAGGCCATATCACCTAGAACTTTAAATGCATGGGTTAAAGT---
AGTAG---AAGAGAAGGCTTTCAGCCCAGAAGTAATACCCATG---TTTTCAGCATTATCAGAAGGAGCCACCCCACAAG
A---TTTAAACACCATGCTAAACACAGT---GGGGGGACATCA---AGCAGCTATGCAAATGTTAAAAGAGACCATCAAT
GAGGAAGCTGCAGAATGGGATAGATTACATCCAGTACATGCAGGGCCTATTGCACCAGGCCAGATGAGAGAACCAAGGGG
AAGTGACATAGCAGGAACTACTAGTA---CCCTTCAGGAACAAATAGGATGGATGACAAATAATCCACCTATCCCAGTAG
GAGAGATC---TATAAAAGATGGATAATCCTGGGATTAAATAAAATAGTAAGGATGTATAGCCCTACCAGCATTTTGGAC
ATAAAACAAGGGCCAAAGGAACCCTTTAGAGACTATGTAGATCGGTTCTATAAAACTCTAAGAGCCGAGCAAGCTACACA
GGAGGTAAAAAATTGGATGACAGAAACCTTGTTGGTCCAAAATGCGAACCCAGATTGTAAAACTATCTTAAAAGCATTGG
GACCTGCAGCTACTTTAGAAGAAATGATGACAGCATGTCAGGGAGTGGGAGGACCCGGCCACA---AAGCAAGAGTTTTG
>AY314049/B/CA/1996/WC10P_7
CCTATAGTGCAGAACCTTCAGGGACAAATGGTACATCAGGCCTTATCACCTAGAACTTTAAATGCATGGGTTAAAGT---
AGTAG---AAGAAAAGGCTTTTAGCCCAGAAGTAATACCCATG---TTTTCAGCATTATCAGAAGGAGCCACCCCACAAG
A---TTTAAACACCATGCTAAACACAGT---GGGGGGACATCA---AGCAGCCATGCAAATGTTAAAAGAGACCATCAAT
GAGGAAGCTGCAGAGTGGGATAGATTGCATCCAGTACATGCAGGGCCTATTGCACCAGGCCAGATGAGAGAACCAAGGGG
AAGTGACATAGCAGGAACTACTAGTA---CCCTTCAGGAACAAATAGGATGGATGACTAATAATCCACCTATCCCAGTAG
GAGAAATC---TATAAAAGATGGATAATCCTGGGATTAAATAAAATAGTAAGAATGTATAGCCCTACCAGCATTTTGGAC
ATAAAACAAGGACCAAAGGAACCCTTTAGAGACTATGTAGACCGGTTCTATAAAACTCTAAGAGCCGAGCAAGCTACACA
GGAGGTAAAAAATTGGATGACAGAAACCTTGTTGGTCCAAAATGCGAACCCAGATTGTAAGACTATCTTAAAAGCATTGG
GACCTGCAGCTACACTAGAAGAAATGATGACAGCATGTCAGGGAGTGGGAGGACCCGGCCACA---AAGCAAGAGTTTTG
>AY314050/B/CA/1996/WC10P_8
CCTATAGTGCAGAACCTTCAGGGACAAATGGTACATCAGGCCTTATCACCTAGAACTTTAAATGCATGGGTTAAAGT---
AGTAG---AAGAAAAGGCTTTTAGCCCAGAAGTAATACCCATG---TTTTCAGCATTATCAGAAGGAGCCACCCCACAAG
A---TTTAAACACCATGCTAAACACAGT---GGGGGGACATCA---AGCAGCCATGCAAATGTTAAAAGAGACCATCAAT
GAGGAAGCTGCAGAGTGGGATAGATTGCATCCAGTACATGCAGGGCCTATTGCACCAGGCCAGATGAGAGAACCAAGGGG
AAGTGACATAGCAGGAACTACTAGTA---CCCTTCAGGAACAAATAGGATGGATGACTAATAATCCACCTATCCCAGTAG
GAGAAATC---TATAAAAGATGGATAATCCTGGGATTAAATAAAATAGTAAGAATGTATAGCCCTACCAGCATTTTGGAC
ATAAAACAAGGACCAAAGGAACCCTTTAGAGACTATGTAGACCGGTTCTATAAAACTCTAAGAGCCGAGCAAGCTACACA
GGAGGTAAAAAATTGGATGACAGAAACCTTGTTGGTCCAAAATGCGAACCCAGATTGTAAGACTATCTTAAAAGCATTGG
GACCTGCAGCTACACTAGAAGAAATGATGACAGCATGTCAGGGAGTGGGAGGACCCGGCCACA---AAGCAAGAGTTTTG
>AY314051/B/CA/1996/WC10P_9
CCTATAGTGCAGAACCTTCAGGGACAAATGGTACATCAGGCCTTATCACCTAGAACTTTAAATGCATGGGTTAAAGT---
AGTAG---AAGAGAAGGCTTTTAGCCCAGAAGTAATACCCATG---TTTTCAGCATTATCAGAAGGAGCCACCCCACAAG
A---TTTAAACACCATGCTAAACACAGT---GGGGGGACATCA---AGCAGCTATGCAAATGTTAAAAGAGACCATCAAT
GAGGAAGCTGCAGAATGGGATAGATTGCATCCAGTACATGCAGGGCCTATTGCACCAGGCCAGATGAGAGAACCAAGGGG
AAGTGACATAGCAGGAACTACTAGTA---CCCTTCAGGAACAAATAGGATGGATGACAAATAATCCACCTATCCCAGTAG
GAGAGATC---TATAAAAGATGGATAATCCTGGGATTAAATAAAATAGTAAGGATGTATAGCCCTACCAGCATTTTGGAC
ATAAAACAAGGGCCAAAGGAACCCTTTAGAGACTATGTAGATCGGTTCTATAAAACTCTAAGAGCCGAGCAAGCTACACA
GGAGGTAAAAAATTGGATGACAGAAACCTTGTTGGTCCAAAATGCGAACCCAGATTGTAAAACTATCTTAAAAGCATTGG
GACCTGCAGCTACTCTAGAAGAAATGATGACAGCATGTCAGGGAGTGGGAGGACCCGGCCATA---AAGCAAGAGTTTTG
>AY314052/B/CA/1996/WC10P_10
CCTATAGTGCAAAACCTTCAGGGGCAAATGGTACATCAGGCCATATCACCTAGAACTTTAAATGCATGGGTTAAAGT---
AATAG---AAGAGAAGGCTTTCAGCCCAGAAGTAATACCCATG---TTTTCAGCATTATCAGAAGGAGCCACCCCACAAG
A---TTTAAACACCATGCTAAACACAGT---GGGGGGACATCA---AGCAGCTATGCAAATGTTAAAAGAGACCATCAAT
GAGGAAGCTGCAGAATGGGATAGATTACATCCAGTACATGCAGGGCCTATTGCACCAGGCCAGATGAGAAAACCAAGGGG
AAGTGACATAGCAGGAACTACTAGTA---CCCTTCAGGAACAAATAGGATGGATGACAAATAATCCACCTATCCCAGTAG
GAGAGATC---TATAAAAGATGGATAATCCTGGGATTAAATAAAATAGTAAGGATGTATAGCCCTACCAGCATTTTGGAC
ATAAAACAAGGGCCAAAGGAACCCTTTAGAGACTATGTAGATCGGTTCTATAAAACTCTAAGAGCCGAGCAAGCTACACA
GGAGGTAAAAAATTGGATGACAGAAACCTTGTTGGTCCAAAATGCGAACCCAGATTGTAAAACTATCTTAAAAGCATTGG
GACCTGCAGCTACTCTAGAAGAAATGATGACAGCATGTCAGGGAGTGGGAGGACGCGGCCACA---AAGCAAGAGTTTTG
>AY314053/B/CA/1996/WC10P_11
CCTATAGTGCAGAACCTTCAGGGACAAATGGTACATCAGGCCTTATCACCTAAAACTTTAAATGCATGGGTTAAAGT---
AGTAG---AAGAAAAGGCTTTTAGCCCAGAAGTAATACCCATG---TTTTCAGCATTATCAGAAGGAGCCACCCCACAAG
A---TTTAAACACCATGCTAAACACAGT---GGGGGGACATCA---AGCAGCCATGCAAATGTTAAAAGAGACCATCAAT
GAGGAAGCTGCAGAGTGGGATAGATTGCATCCAGTACATGCAGGGCCTATTGCACCAGGCCAGATGAGAGAACCAAGGGG
AAGTGACATAGCAGGAACTACTAGTA---CCCTTCAGGAACAGATAGGATGGATGACTAATAATCCACCTATCCCAGTAG
GAGAAATC---TATAAAAGATGGATAATCCTGGGACTAAATAAAATAGTAAGAATGTATAGCCCTACCAGCATTTTGGAC
ATAAAACAAGGACCAAAGGAACCCTTTAGAGACTATGTAGACCGGTTCTATAAAACTCTAAGAGCCGAGCAAGCTACACA
GGAGGTAAAAAATTGGATGACAGAAACCTTGTTGGTCCAAAATGCGAACCCAGATTGTAAGATTATCTTAAAAGCATTGG
GACCTGCAGCTACACTAGAAGAAATGATGACAGCATGTCAGGGAGTGGGAGGACCCGGCCACA---AAGCAAGAGTTTTG
>AY314054/B/CA/1996/WC10C_1
CCAATAGTACAGAACCTCCAGGGGCAAATGGTACATCAGGCCATATCACCTAGAACTTTAAATGCACGGGTTAAAGT---
AGTAG---AAGAGAAGGCTTTCAGCCCAGAAGTAATACCCATG---TTCTCAGCATTATCAGAAGGAGCCACCCCACAAG
A---TCTAAACACCATGCTAAACACAGT---GGGGGGACATCA---AGCAGCTATGCAAATGTTAAAAGAGACCATCAAT
GAGGAAGCTGCAGAATGGGATAGATTACATCCAGTACATGCAGGGCCTATTGCACCAGGCCAGATGAGAGAACCAAGGGG
AAGTGACATAGCAGGAACTACTAGTA---CCCTTCAGGAACAAATAGGATGGATGACAAATAATGCACCTATCCCAGTAG
GAGAAATC---TATAAAAGATGGATAATCCTGGGATTAAATAAAATAGTAAGGACGTATAGCCCTACCAGCATTCTGGAC
ATAAAACAAGGACCAAAGGAACCCTTTAGAGACTATGTAGACCGGTTCTATAAAACTCTAAGAGCCGAGCAAGCTACACA
GGAGGTAAAAAATTGGATGACAGAAACCTTGTTGGTCCAAAATGCAAACCCAGATTGTAAGACTATCTTAAAAGCATTGG
GACCTGCAGCTTCCCTAGAAGAAATGATGACAGCATGTCAGGGAGTGGGAGGACGCGGCCACA---AAGCAAGAGTTTTG
>AY314055/B/CA/1996/WC10C_3
CCAATAGTACAGAACCTCCAGGGGCAAATGGTACATCAGGCCATATCACCAAGAACTTTAAATGCATGGGTTAAAGT---
AGTAG---AAGAGAAGGCTTTTAGCCCAGAAGTAATACCCATG---TTCTCAGCATTATCAGAAGGAGCCACCCCACAAG
A---TTTAAACACCATGCTAAACACAGT---GGGGGGACATCA---AGCAGCTATGCAAATGTTAAAAGAGACCATCAAT
GAGGAAGCTGCAGAATGGGATAGATTACATCCAGTACATGCAGGGCCTATTGCACCAGGCCAGATGAGAGAACCAAGGGG
AAGTGACATAGCAGGAACTACTAGTA---CCCTTCAGGAACAAATAGGATGGATGACAAATAATCCACCTATCCCAGTAG
GAGAAATC---TATAAAAGATGGATAATCCTGGGATTAAATAAAATAGTAAGGATGTATAGCCCTACCAGCATTCTGGAC
ATAAAACAAGGACCAAAGGAACCCTTTAGAGACTATGTAGACCGGTTCTATAAAACTCTAAGAGCCGAGCAAGCTACACA
GGAGGTAAAAAATTGGATGACAGAAACCTTGTTGGTCCAAAATGCAAACCCAGATTGTAAAACTATCTTAAAAGCATTGG
GACCTGCAGCTACTCTAGAAGAAATGATGACAGCATGTCAGGGAGTGGGAGGACGCGGCCATA---AAGCAAGAGTTTTG
>AY314056/B/CA/1996/WC10C_4
CCAATAGTACAGAACCTCCAGGGGCAAATGGTACATCAGGCCATATCACCAAGAACTTTAAATGCATGGGTTAAAGT---
AGTAG---AAGAGAAGGCTTTCAGCCCAGAAGTAATACCCATG---TTTTCAGCATTATCAGAAGGAGCCACCCCACAAG
A---TTTAAACACCATGCTAAACACAGT---GGGGGGACATCA---AGCAGCTATGCAAATGTTAAAAGAGACCATCAAT
GAGGAAGCTGCAGAATGGGATAGATTACATCCAGTACATGCAGGGCCTATTGCACCAGGCCAGATGAGAGAACCAAGGGG
AAGTGACATAGCAGGAACTACTAGTA---CCTTTCAGGAACAAATAGGATGGATGACAAATAATCCACCTATCCCAGTAG
GAGAAATC---TATAAAAGATGGATAATCCTGGGATTAAATAAAATAGTAAGGATGTATAGCCCTACCAGCATTCTGGAC
ATAAAACAAGGACCAAAGGAACCCTTTAGAGACTATGTAGACCGGTTCTATAAAACTCTAAGAGCCGAGCAAGCTACACA
GGAGGTAAAAAATTGGATGACAGAAACCTTGTTGGTCCAAAATGCAAACCCAGATTGTAAGACTATCTTAAAAGCATTGG
GACCTGCAGCTACCCTAGAAGAAATGATGACAGCATGTCAGGGAGTGGGAGGACCCGGCCACA---AAGCAAGAGTTTTG
>AY314057/B/CA/1996/WC10C_5
CCAATAGTACAGAACCTCCAGGGGCAAATGGTACATCAGGCCATATCACCTAGAACTTTAAATGCATGGGTTAAAGT---
AGTAG---AAGAGAAGGCTTTCAGCCCAGAAGTAATACCCATG---TTTTCAGCATTATCAGAAGGAGCCACCCCACAAG
A---TTTAAACACCATGCTAAACACAGT---GGGGGGACATCA---AGCAGCTATGCAAATGTTAAAAGAGACCATCAAT
GAGGAAGCTGCAGAATGGGATAGATTGCATCCAGTACATGCAGGGCCTATTGCACCAGGCCAAATGAGAGAACCAAGGGG
AAGTGACATAGCAGGAACTACTAGTA---CCCTTCAGGAACAAATAGGATGGATGACAAATAATCCACCTATCCCAGTAG
GAGAAATC---TATAAAAGATGGATAATCCTGGGATTAAATAAAATAGTAAGGATGTATAGTCCTACCAGCATTTTGGAC
ATAAAACAAGGACCAAAAGAACCCTTTAGAGACTATGTAGACCGGTTCTATAAAACTCTAAGAGCCGAGCAAGCTACACA
GGAGGTAAAAAATTGGATGACAGAAACCTTGTTGGTCCAAAGTGCAAACCCAGATTGTAAGACTATCTTAAAAGCATTGG
GACCTGCAGCTACACTAGAAGAAATGATGACAGCATGTCAGGGAGTGGGAGGACCCGGCCACA---AAGCAAGAGTTTTG
>AY314058/B/CA/1996/WC10C_6
CCTATAGTGCAGAACCTCCAGGGGCAAATGGTACATCAGGCCTTATCACCTAGAACTTTAAATGCATGGGTTAAAGT---
AGTAG---AAGAGAAGGCTTTTAGCCCAGAAGTAATACCCATG---TTCTCAGCATTATCAGAAGGAGCCACCCCACAAG
A---TTTAAACACCATGCTAAACACAGT---GGGGGGACATCA---AGCAGCTATGCAAATGTTAAAAGAAACCATCAAT
GAGGAAGCTGCAGAATGGGATAGATTACATCCAGTACACGCAGGGCCTATTGCACCAGGCCAGATGAGAGAACCAAGGGG
AAGTGACATAGCAGGAACTACTAGTA---CCCTTCAGGAACAAATAGGATGGATGACAAATAATCCACCTATCCCAGTAG
GAGAAATC---TATAAAAGATGGATAATCCTGGGATTAAATAAAATAGTAAGGATGTATAGTCCTACCAGCATTTTGGAC
ATAAAACAAGGACCAAAGGAACCCTTTAGAGACTATGTAGACCGGTTCTATAAAACTCTAAGAGCCGAGCAAGCTACACA
GGAAGTAAAAAATTGGATGACAGAAACCTTGTTGGTCCAAAATGCGAACCCAGATTGTAAAACTATCTTAAAGGCATTGG
GACCTGCAGCTACCCTAGAAGAAATGATGACAGCATGTCAGGGAGTGGGAGGACCCGGCCATA---AAGCAAGAGTTTTG
>AY314059/B/CA/1996/WC10C_8
CCAATAGTACAGAACCTCCAGGGGCAAATGGTACATCAGGCCATATCACCTAGAACTTTAAATGCATGGGTTAAAGT---
AGTAG---AAGAGAAGGCTTTCAGCCCAGAAGTAATACCCATG---TTTTCAGCATTATCAGAAGGAGCCACCCCACAAG
A---TTTAAACACCATGCTAAACACAGT---GGGGGGACATCA---AGCAGCTATGCAAATGTTAAAAGAGACCATCAAT
GAGGAAGCTGCAGAATGGGATAGATTGCATCCAGTACACGCAGGGCCTATTGCACCAGGCCAGATGAGAGAACCAAGGGG
AAGTGACATAGCAGGAACTACTAGTA---CCCTTCAGGAACAAATAGGATGGATGACAAATAATCCACCTATCCCAGTAG
GAGAAATC---TATAAAAGATGGATAATCCTGGGATTAAATAAAATAGTAAGGATGTATAGTCCTACCAGCATTTTGGAC
ATAAAACAAGGACCAAAGGAACCCTTTAGAGACTATGTAGACCGGTTCTATAAAACTCTAAGAGCCGAGCAAGCTACACA
GGAAGTAAAAAATTGGATGACAGAAACCTTGTTGGTCCAAAATGCGAACCCAGATTGTAAAACTATCTTAAAGGCATTGG
GACCTGCAGCTACCCTAGAAGAAATGATGACAGCATGTCAGGGAGTGGGAGGACCCGGCCATA---AAGCAAGAGTTTTG
>AY314060/B/CA/1996/WC10C_9
CCAATAGTACAGAACCTCCAGGGGCAAATGGTACATCAGGCCATATCACCTAGAACTTTAAATGCATGGGTTAAAGT---
AGTAG---AAGAGAAGGCTTTCAGCCCAGAAGTAATACCCATG---TTTTCAGCATTATCAGAAGGAGCCACCCCACAAG
A---TTTAAACACCATGCTAAACACAGT---GGGGGGACATCA---AGCAGCTATGCAAATGTTAAAAGAGACCATCAAT
GAGGAAGCTGCAGAATGGGATAGATTGCATCCAGTACATGCAGGGCCTATTGCACCAGGCCAAATGAGAGAACCAAGGGG
AAGTGACATAGCAGGAACTACTAGTA---CCCTTCAGGAACAAATAGGATGGATGACAAATAATCCACCTATCCCAGTAG
GAGAAATC---TATAAAAGATGGATAATCCTGGGATTAAATAAAATAGTAAGGATGTATAGTCCTACCAGCATTTTGGAC
ATAAAACAAGGACCAAAAGAACCCTTTAGAGACTATGTAGACCGGTTCTATAAAACTCTAAGAGCCGAGCAAGCTACACA
GGAGGTAAAAAATTGGATGACAGAAACCTTGTTGGTCCAAAGTGCAAACCCAGATTGTAAGACTATCTTAAAAGCATTGG
GACCTGCAGCTACACTAGAAGAAATGATGACAGCATGTCAGGGAGTGGGAGGACCCGGCCACA---AAGCAAGAGTTTTG
>AY314061/B/CA/1996/WC10C_10
CCAATAGTACAGAACCTCCAGGGGCAAATGGTACATCAGGCCATATCACCAAGAACTTTAAATGCATGGGTTAAAGT---
AGTAG---AAGAGAAGGCTTTCAGCCCAGAAGTAATACCCATG---TTTTCAGCATTATCAGAAGGAGCCACCCCACAAG
A---TTTAAACACCATGCTAAACACAGT---GGGGGGACATCA---AGCAGCTATGCAAATGTTAAAAGAGACCATCAAT
GAGGAAGCTGCAGAATGGGATAGATTACATCCAGTACATGCAGGGCCTATTGCACCAGGCCAGATGAGAGAACCAAGGGG
AAGTGACATAGCAGGAACTACTAGTA---CCTTTCAGGAACAAATAGGATGGATGACAAATAATCCACCTATCCCAGTAG
GAGAAATC---TATAAAAGATGGATAATCCTGGGATTAAATAAAATAGTAAGGATGTATAGCCCTACCAGCATTCTGGAC
ATAAAACAAGGACCAAAGGAACCCTTTAGAGACTATGTAGACCGGTTCTATAAAACTCTAAGAGCCGAGCAAGCTACACA
GGAGGTAAAAAATTGGATGACAGAAACCTTGTTGGTCCAAAATGCAAACCCAGATTGTAAGACTATCTTAAAAGCATTGG
GACCTGCAGCTACCCTAGAAGAAATGATGACAGCATGTCAGGGAGTGGGAGGACCCGGCCACA---AAGCAAGAGTTTTG
>AY314062/B/CA/1996/WC10C_11
CCAATAGTACAGAACCTCCAGGGGCAAATGGTACATCAGGCCATATCACCTAGAACTTTAAATGCACGGGTTAAAGT---
AGTAG---AAGAGAAGGCTTTCAGCCCAGAAGTAATACCCATG---TTCTCAGCATTATCAGAAGGAGCCACCCCACAAG
A---TCTAAACACCATGCTAAACACAGT---GGGGGGACATCA---AGCAGCTATGCAAATGTTAAAAGAGACCATCAAT
GAGGAAGCTGCAGAATGGGATAGATTACATCCAGTACATGCAGGGCCTATTGCACCAGGCCAGATGAGAGAACCAAGGGG
AAGTGACATAGCAGGAACTACTAGTA---CCCTTCAGGAACAAATAGGATGGATGACAAATAATCCACCTATCCCAGTAG
GAGAAATC---TATAAAAGATGGATAATCCTGGGATTAAATAAAATAGTAAGGACGTATAGCCCTACCAGCATTCTGGAC
ATAAAACAAGGACCAAAGGAACCCTTTAGAGACTATGTAGACCGGTTCTATAAAACTCTAAGAGCCGAGCAAGCTACACA
GGAGGTAAAAAATTGGATGACAGAAACCTTGTTGGTCCAAAATGCAAACCCAGATTGTAAGACTATCTTAAAAGCATTGG
GACCTGCAGCTTCCCTAGAAGAAATGATGACAGCATGTCAGGGAGTGGGAGGACCCGGCCACA---AAGCAAGAGTTTTG
>AY314063/B/CA/1996/WC10C_12
CCTATAGTGCAGAACCTTCAGGGGCAAATGGTACATCAGGCCATATCACCTAGAACTTTAAATGCATGGGTTAAAGT---
AGTAG---AAGAGAAGGCTTTTAGCCCAGAAGTAATACCCATG---TTTTCAGCATTATCAGAAGGAGCCACCCCACAAG
A---TTTAAACACCATGCTAAACACAGT---GGGGGGACATCA---AGCAGCTATGCAAATGTTAAAAGAGACCATCAAT
GAGGAAGCTGCAGAATGGGATAGATTACATCCAGTACACGCAGGGCCTATTGCACCAGGCCAGATGAGAGAACCAAGGGG
AAGTGACATAGCAGGAACTACTAGTA---CCCTTCAGGAACAAATAGGATGGATGACAAATAATCCACCTATCCCAGTAG
GAGAAATC---TATAAAAGATGGATAATCCTGGGATTAAATAAAATAGTAAGGATGTATAGTCCTACCAGCATTTTGGAC
ATAAAACAAGGACCAAAGGAACCCTTTAGAGACTATGTAGACCGGTTCTATAAAACTCTAAGAGCCGAGCAAGCTACACA
GGAAGTAAAAAATTGGATGACAGAAACCTTGTTGGTCCAAAATGCGAACCCAGATTGTAAAACTATCTTAAAGGCATTGG
GACCTGCAGCTACCCTAGAAGAAATGATGACAGCATGTCAGGGAGTGGGAGGACCCGGCCATA---AAGCAAGAGTTTTG
>AY331282/B/US/1997/1001_07
CCTATAGTGCAGAACCTCCAAGGGCAAATGGTACATCAGTCCTTATCACCTAGAACTTTAAATGCATGGGTAAAAGT---
AATAG---AAGAGAAGGCTTTCAGCCCAGAAGTAATACCCATG---TTTTCAGCATTATCAGAAGGAGCCACCCCACAAG
A---TTTAAACACCATGTTAAACACAGT---GGGGGGACATCA---AGCAGCCATGCAAATGTTAAAAGAGACCATCAAT
GAGGAAGCTGCAGAATGGGATAGATTGCATCCAGTGCATGCAGGGCCTGTTGCACCAGGCCAGATGAGAGAACCAAGGGG
AAGTGATATAGCAGGAACTACTAGTA---CCCTTCAGGAACAAATAGGATGGATGACAAATAATCCACCTATCCCAGTAG
GAGAAATC---TATAAAAGATGGATAATCTTAGGATTAAATAAAATAGTAAGGATGTATAGCCCTGTCAGCATTTTGGAC
ATAAAACAAGGACCAAAGGAACCCTTCAGAGACTATGTAGACCGGTTCTATAAAACTCTAAGAGCCGAGCAAGCTACACA
AGAGGTAAAAAATTGGATGACAGAAACCTTGTTGGTCCAAAATGCAAACCCAGATTGTAAAACCATTTTAAAAGCATTAG
GGCCAGCAGCTACACTAGAAGAAATGATGACAGCATGTCAGGGAGTGGGAGGACCTGGCCATA---AAGCAAGAGTTTTG
>AY331283/B/US/1997/1001_09
CCTATAGTGCAGAACCTCCAAGGGCAAATGGTACATCAGTCCTTATCACCTAGAACTTTAAATGCATGGGTAAAAGT---
AATAG---AAGAGAAGGCTTTCAGCCCAGAAGTAATACCCATG---TTTTCAGCATTATCAGAAGGAGCCACCCCACAAG
A---TTTAAACACCATGTTAAACACAGT---GGGGGGACATCA---AGCAGCCATGCAAATGTTAAAAGAGACCATCAAT
GAGGAAGCTGCAGAATGGGATAGATTGCATCCAGTGCATGCAGGGCCTGTTGCACCAGGCCAGATGAGAGAACCAAGGGG
AAGTGATATAGCAGGAACTACTAGTA---CCCTTCAGGAACAAATAGGATGGATGACAAATAATCCACCTATCCCAGTAG
GAGAAATC---TATAAAAGATGGATAATCTTAGGATTAAATAAAATAGTAAGGATGTATAGCCCTGTCAGCATTTTGGAC
ATAAAACAAGGACCAAAGGAACCCTTCAGAGACTATGTAGACCGGTTCTATAAAACTCTAAGAGCCGAGCAAGCTACACA
AGRGGTAAAAAATTGGATGACAGAAACCTTGTTGGTCCAAAATGCAAACCCAGATTGTAAAACCATTTTAAAAGCATTAG
GGCCAGCAGCTACACTAGAAGAAATGATGACAGCATGTCAGGGAGTGGGAGGACCTGGCCATA---AAGCAAGAGTTTTG
>AY331284/B/US/1997/1006_08
CCTATAGTGCAGAACCTTCAGGGGCAAATGGTACATCAGGCCATATCACCTAGAACTTTAAATGCATGGGTAAAAGT---
AGTAG---AAGAAAAGGCTTTCAGCCCAGAAGTAATACCCATG---TTTTCAGCATTATCAGAAGGAGCCACCCCACAAG
A---TTTAAACACCATGCTAAACACAGT---GGGGGGACATCA---AGCAGCTATGCAAATGTTAAAAGAGACCATCAAT
GAGGAAGCTGCAGAATGGGATAGATTGCACCCAGTGCATGCAGGGCCTATTGCACCAGGCCAGATGAGAGAACCAAGGGG
AAGTGACATAGCAGGAACTACTAGTA---CCCTTCAGGAACAAATAGGATGGATGACAAATAATCCACCTATCCCAGTAG
GAGAAATC---TATAAAAGATGGATAATCCTGGGATTAAATAAAATAGTAAGAATGTATAGCCCTACTAGCATCCTGGAC
ATAAAGCAAGGACCAAAGGAACCCTTTAGAGACTATGTAGATCGGTTCTATAAAACTCTAAGAGCCGAGCAAGCTTCACA
GGATGTAAAAAATTGGATGACAGAAACATTGTTGGTCCAAAATGCGAACCCAGATTGTAAGACTATTTTAAAAGCATTGG
GACCAGCAGCTACACTAGAAGAGATGATGACAGCATGCCAGGGAGTGGGGGGACCCGGCCATA---AAGCAAGAGTTTTG
>AY331285/B/US/1997/1012_08
CCTATAGTGCAGAACCTCCAGGGGCAAATGGTACATCAAGCCCTGTCACCTAGAACTTTAAATGCATGGGTAAAAGT---
AGTAG---AAGAGAAGGCTTTCAGCCCAGAAGTAATACCTATG---TTTTCAGCATTGTCAGAAGGAGCCACCCCACAAG
A---TTTAAACACCATGCTAAACACAGT---GGGGGGACATCA---AGCAGCCATGCAAATGTTAAAAGAGACCATCAAT
GAGGAAGCTGCAGAATGGGATAGAGTGCATCCAGTGCATGCAGGGCCTATTGCACCAGGCCAGATGAGAGAACCAAGGGG
AAGTGACATAGCAGGAACTACTAGTA---CCCTTCAGGAACAAATAGGATGGATGACAAATAATCCACCTATCCCAGTAG
GAGAAATC---TATAAAAGATGGATAATCTTGGGATTAAATAAAATAGTAAGGATGTATAGCCCCATCAGCATTCTGGAC
ATAAGACAAGGACCAAAGGAATCTTTTAGAGACTATGTAGACCGGTTCTATAAAACTTTAAGAGCCGAGCAAGCTTCACA
GGAGGTAAAGAATTGGATGACAGAAACCTTGCTAGTCCAAAATGCGAACCCAGATTGTAAGACTATTTTAAAAGCATTGG
GACCAGCAGCTACACTAGAAGAAATGATGACAGCATGTCAGGGAGTGGGAGGACCCGGCCATA---AAGCAAGAGTTTTG
>AY331286/B/US/1997/1012_11
CCTATAGTGCAGAACCTCCAGGGGCAAATGGTACATCAAGCCCTGTCACCTAGAACTTTAAATGCATGGGTAAAAGT---
AGTAG---AAGAGAAGGCTTTCAGCCCAGAAGTAATACCTATG---TTTTCAGCATTGTCAGAAGGAGCCACCCCACAAG
A---TTTAAACACCATGCTAAACACAGT---GGGGGGACATCA---AGCAGCCATGCAAATGTTAAAAGAGACCATCAAT
GAGGAAGCTGCAGAATGGGATAGAGTGCATCCAGTGCATGCAGGGCCTATTGCACCAGGCCAGATGAGAGAACCAAGGGG
AAGTGACATAGCAGGAACTACTAGTA---CCCTTCAGGAACAAATAGGATGGATGACAAATAATCCACCTATCCCAGTAG
GAGAAATC---TATAAAAGATGGATAATCTTGGGATTAAATAAAATAGTAAGGATGTATAGCCCCATCAGCATTCTGGAC
ATAAGACAAGGACCAAAGGAATCTTTTAGAGACTATGTAGACCGGTTCTATAAAACTTTAAGAGCCGAGCAAGCTTCACA
GGAGGTAAAGAATTGGATGACAGAAACCTTGCTAGTCCAAAATGCGAACCCAGATTGTAAGACTATTTTAAAAGCATTGG
GACCAGCAGCTACACTAGAAGAAATGATGACAGCATGTCAGGGAGTGGGAGGACCCGGCCATA---AAGCAAGAGTTTTG
>AY331287/B/US/1997/1013_03
CCTATAGTGCAGAACCTTCAGGGACAAATGGTACATCAGGCCTTAACACCTAGAACTTTAAATGCATGGGTAAAAGT---
AATAG---AAGAAAAGGCTTTCAGCCCAGAAGTAATACCCATG---TTTTCAGCATTATCAGAAGGAGCCACCCCACAAG
A---TTTAAACACCATGTTAAACACAGT---GGGGGGACATCA---AGCAGCCATGCAAATGTTAAAAGAGACCATCAAT
GAGGAAGCTGCAGAATGGGATAGATTGCATCCAGTGCATGCAGGGCCTATTGCACCAGGCCAGTTAAGAGAACCAAGGGG
AAGTGACATAGCAGGAACTACTAGTA---CCCTCCAGGAACAAATAGGATGGATGACAAATAATCCACCTATCCCAGTAG
GAGAAATC---TATAAAAGATGGATAATCCTGGGGTTAAATAAAATAGTAAGAATGTATAGCCCTGTCAGCATTCTGGAC
ATAAAACAAGGACCAAAGGAACCTTTTAGAGACTATGTAGACCGGTTCTATAAAACTCTAAGAGCCGAACAAGCTACACA
GGAGGTTAAAAATTGGATGACAGAAACCTTGTTGGTCCAAAATGCGAACCCAGATTGTAAGACTATTTTAAAAGCACTAG
GACCAGGAGCTACACTAGAAGAAATGATGACAGCATGTCAGGGAGTGGGGGGACCCGGCCATA---AAGCAAGAGTTTTA
>AY331288/B/US/1997/1013_07
CCTATAGTGCAGAACCTTCAGGGACAAATGGTACATCAGGCCTTAACACCTAGAACTTTAAATGCATGGGTAAAAGT---
AATAG---AAGAAAAGGCTTTCAGCCCAGAAGTAATACCCATG---TTTTCAGCATTATCAGAAGGAGCCACCCCACAAG
A---TTTAAACACCATGTTAAACACAGT---GGGGGGACATCA---AGCAGCCATGCAAATGTTAAAAGAGACCATCAAT
GAGGAAGCTGCAGAATGGGATAGATTGCATCCAGTGCATGCAGGGCCTATTGCACCAGGCCAGTTAAGAGAACCAAGGGG
AAGTGACATAGCAGGAACTACTAGTA---CCCTCCAGGAACAAATAGGATGGATGACAAATAATCCACCTATCCCAGTAG
GAGAAATC---TATAAAAGATGGATAATYCTGGGGTTAAATAAAATAGTAAGAATGTATAGCCCTGTCAGCATTCTGGAC
ATAAAACAAGGACCAAAGGAACCTTTTAGAGACTATGTAGACCGGTTCTATAAAACTCTAAGAGCCGAACAAGCTACACA
GGAGGTTAAAAATTGGATGACAGAAACCTTGTTGGTCCAAAATGCGAACCCAGATTGTAARACTATTTTAAAAGCACTAG
GACCAGGAGCTACAYTAGAAGAAATGATGACAGCATGTCAGGGAGTGGGGGGACCCGGCCATA---AAGCAAGAGTTTTA
>AY331289/B/US/1997/1018_06
CCTATAGTGCAAAACCTTCAGGGGCAAATGGTACATCAGGCCATAACACCTAGAACTTTAAATGCATGGGTAAAAGT---
AGTAG---AAGAGAAGGCTTTCAGCCCAGAAGTAATACCCATG---TTTTCAGCATTATCAGAAGGAGCCACCCCACAAG
A---TTTAAACACCATGCTAAACACAGT---GGGGGGACATCA---AGCAGCCATGCAAATGTTAAAAGAGACCATCAAT
GAGGAAGCTGCAGAATGGGATAGGTTACATCCAGTACATGCAGGGCCTATTGCACCTGGCCAGATGAGAGAACCAAGGGG
AAGTGACATAGCAGGAACTACTAGTA---CCCTTCAGGAACAAATAGGATGGATGACAAGTAATCCACCTATCCCAGTAG
GAGAAATA---TATAAAAGATGGATAATCATGGGATTAAATAAAATAGTAAGAATGTATAGCCCTGTCAGCATTTTGGAC
ATAAGACAAGGACCAAAGGAACCCTTTAGAGACTATGTAGACCGGTTCTATAAAACTCTAAGAGCCGAGCAAGCTTCACA
GGATGTAAAAAATTGGATGACAGAAACCTTGTTGGTCCAAAATGCGAACCCAGATTGTAAGACTATTTTAAAAGCATTGG
GGCCAGCAGCTACACTAGAAGAAATGATGACAGCATGTCAGGGAGTAGGGGGACCCGGCCATA---AAGCAAGAGTTTTG
>AY331290/B/US/1997/1018_10
CCTATAGTGCAAAACCTTCAGGGGCAAATGGTACATCAGGCCATAACACCTAGAACTTTAAATGCATGGGTAAAAGT---
AGTAG---AAGAGAAGGCTTTCAGCCCAGAAGTAATACCCATG---TTTTCAGCATTATCAGAAGGAGCCACCCCACAAG
A---TTTAAACACCATGCTAAACACAGT---GGGGGGACATCA---AGCAGCCATGCAAATGTTAAAAGAGACCATCAAT
GAGGAAGCTGCAGAATGGGATAGGTTACATCCAGTACATGCAGGGCCTATTGCACCTGGCCAGATGAGAGAACCAAGGGG
AAGTGACATAGCAGGAACTACTAGTA---CCCTTCAGGAACAAATAGGATGGATGACAAGTAATCCACCTATCCCAGTAG
GAGAAATA---TATAAAAGATGGATAATCATGGGATTAAATAAAATAGTAAGAATGTATAGCCCTGTCAGCATTTTGGAC
ATAAGACAAGGACCAAAGGAACCCTTTAGAGACTATGTAGACCGGTTCTATAAAACTCTAAGAGCCGAGCAAGCTTCACA
GGATGTAAAAAATTGGATGACAGAAACCTTGTTGGTCCAAAATGCGAACCCAGATTGTAAGACTATTTTAAAAGCATTGG
GGCCAGCAGCTACACTAGAAGAAATGATGACAGCATGTCAGGGAGTAGGGGGACCCGGCCATA---AAGCAAGAGTTTTG
>AY331291/B/US/1996/1027_05
CCTATAGTGCAAAACATTCAGGGGCAAATGGTACATCAGGCCATATCACCTAGAACTTTAAATGCATGGGTAAAAGT---
AGTAG---AAGAGAAGGCTTTCAGCCCAGAAGTAATACCCATG---TTTACAGCATTATCAGAAGGAGCCACCCCACAAG
A---TTTAAACACCATGCTAAACACAGT---GGGGGGACATCA---AGCAGCCATGCAAATGTTAAAAGAGACCATCAAT
GAGGAAGCTGCAGAGTGGGATAGATTGCATCCAGTGCATGCAGGGCCTGTTGCACCAGGACAGATGAGAGAACCAAGGGG
AAGTGATATAGCAGGAACTACTAGTA---ACCTTCAGGAACAAATAGGATGGATGACAAATAATCCACCTATCCCAGTAG
GAGAAATC---TATAAAAGATGGATAATCCTGGGATTAAATAAAATAGTAAGGATGTATAGCCCCTCCAGCATTCTGGAC
ATAAAACAAGGACCAAAGGAACCCTTTAGAGACTATGTAGACCGGTTCTATAAAACCCTAAGAGCCGAGCAAGCTTCACA
GGAAGTAAAAAATTGGATGACAGAAACCTTGTTGGTCCAAAATTCGAACCCAGACTGTAAGACCATTTTAAAAGCATTGG
GACCAGCAGCTACACTAGAAGAAATGATGACAGCATGTCAGGGAGTGGGAGGACCAGGCCACA---AAGCAAGAGTTTTG
>AY331292/B/US/1996/1057_01
CCTATAGTGCAGAACCTCCAGGGGCAAATGGTACATCAGGCCATATCACCTAGAACTTTAAATGCATGGGTAAAAGT---
AGTAG---AAGAGAAGGCTTTCAGCCCAGAAGTAATACCCATG---TTTTCAGCATTATCAGAAGGAGCCACCCCACAAG
A---TTTAAACACCATGCTAAACACAGT---GGGGGGACATCA---AGCAGCCATGCAAATGTTAAAAGAGACCATCAAT
GAGGAAGCTGCAGAATGGGATAGATTGCATCCAGTGCATGCAGGGCCTATTGCACCAGGCCAGATGAGAGAACCAAGGGG
AAGTGACATAGCAGGAACTACTWGTA---CCCTTCAGGAACAAGTAGGATGGATGACAAGTAATCCACCTATCCCAGTAG
GAGAAATT---TATAAAAGATGGATAATCCTGGGATTAAATAAAATAGTAAGGATGTATAGCCCTACCAGCATTCTGGAC
ATAAGACAAGGACCAAAAGAGCCCTTTAGAGACTATGTAGACCGGTTTTATAAAACTCTAAGAGCTGAGCAAGCTTCACA
GGAGGTAAAGAATTGGATGACAGAAACCTTGTTGGTCCAAAATGCGAACCCAGATTGTAAGACTATTTTAAAAGCATTGG
GACCAGCAGCTACACTAGAAGAAATGATGACAGCATGTCAGGGAGTGGGAGGACCCGGCCATA---AAGCAAGAGTTTTG
>AY331293/B/US/1996/1057_09
CCTATAGTGCAGAACCTCCAGGGGCAAATGGTACATCAGGCCATATCACCTAGAACTTTAAATGCATGGGTAAAAGT---
AGTAG---AAGAGAAGGCTTTCAGCCCAGAAGTAATACCCATG---TTTTCAGCATTATCAGAAGGAGCCACCCCACAAG
A---TTTAAACACCATGCTAAACACAGT---GGGGGGACATCA---AGCAGCCATGCAAATGTTAAAAGAGACCATCAAT
GAGGAAGCTGCAGAATGGGATAGATTGCATCCAGTGCATGCAGGGCCTATTGCACCAGGCCAGATGAGAGAACCAAGGGG
AAGTGACATAGCAGGAACTACTAGTA---CCCTTCAGGAACAAGTAGGATGGATGACAAGTAATCCACCTATCCCAGTAG
GAGAAATT---TATAAAAGATGGATAATCCTGGGATTAAATAAAATAGTAAGGATGTATAGCCCTACCAGCATTCTGGAC
ATAAGACAAGGACCAAAAGAGCCCTTTAGAGACTATGTAGACCGGTTTTATAAAACTCTAAGAGCTGAGCAAGCTTCACA
GGAGGTAAAGAATTGGATGACAGAAACCTTGTTGGTCCAAAATGCGAACCCAGATTGTAAGACTATTTTAAAAGCATTGG
GACCAGCAGCTACACTAGAAGAAATGATGACAGCATGTCAGGGAGTGGGAGGACCCGGCCATA---AAGCAAGAGTTTTG
>AY331294/B/US/1998/1058_08
CCTATAGTGCAGAACCTCCAAGGGCAAATGGTACATCAGGCCATATCACCTAGAACTTTAAATGCATGGGTAAAAGT---
AATAG---AAGAGAAGGCTTTTAGCCCAGAAGTAATACCCATG---TTTGCAGCATTATCAGAAGGAGCCACCCCACAAG
A---TTTAAACACCATGCTAAACACAGT---GGGGGGACATCA---AGCAGCCATGCAAATGTTAAAAGAAACCATCAAT
GAGGAAGCTGCAGAATGGGATAGAATACATCCAGCGCAAGCAGGGCCTATAGCACCAGGCCAGATAAGAGACCCAAGGGG
AAGTGACATAGCAGGAACTACTAGTA---CCCTTCAGGAACAAATAACATGGATGACAAATAATCCACCTATCCCAGTAG
GAGAAATC---TATAAAAAATGGATAATCATGGGATTAAATAAAATAGTAAGGATGTATAGTCCTACCAGCATTCTGGAC
ATAAGACAAGGACCAAARGAACCCTTTAGGGACTATGTAGACCGGTTCTATAAAACTCTAAGAGCCGAGCAAGCTTCACA
GGAGGTAAAAAATTGGATGACAGAAACCTTGTTGGTCCAAAACGCGAACCCAGATTGTAAGACTATATTAAAAGCATTAG
GACCAGCAGCTACACTAGAGGAAATGATGACAGCATGTCAGGGAGTGGGAGGACCTGGCCATA---AAGCAAGAGTTTTG
>AY331295/B/US/1998/1058_11
CCTATAGTGCAGAACCTCCAAGGGCAAATGGTACATCAGGCCATATCACCTAGAACTTTAAATGCATGGGTAAAAGT---
AATAG---AAGAGAAGGCTTTTAGCCCAGAAGTAATACCCATG---TTTGCAGCATTATCAGAAGGAGCCACCCCACAAG
A---TTTAAACACCATGCTAAACACAGT---GGGGGGACATCA---AGCAGCCATGCAAATGTTAAAAGAAACCATCAAT
GAGGAAGCTGCAGAATGGGATAGAATACATCCAGCGCAAGCAGGGCCTATAGCACCAGGCCAGATAAGAGACCCAAGGGG
AAGTGACATAGCAGGAACTACTAGTA---CCCTTCAGGAACAAATAACATGGATGACAAATAATCCACCTATCCCAGTAG
GAGAAATC---TATAAAAAATGGATAATCATGGGATTAAATAAAATAGTAAGGATGTATAGTCCTACCAGCATTCTGGAC
ATAAGACAAGGACCAAAGGAACCCTTTAGGGACTATGTAGACCGGTTCTATAAAACTCTAAGAGCCGAGCAAGCTTCACA
GGAGGTAAAAAATTGGATGACAGAAACCTTGTTGGTCCAAAACGCGAACCCAGATTGTAAGACTATATTAAAAGCATTAG
GACCAGCAGCTACACTAGAGGAAATGATGACAGCATGTCAGGGAGTGGGAGGACCTGGCCATA---AAGCAAGAGTTTTG
>AY331296/B/US/1999/PRB959_03
CCTATAGTGCAGAACCTACAAGGGCAAATGGTACATCAGCCACTATCACCCAGAACTTTAAATGCATGGGTAAAAGT---
AGTAG---AAGAGAAGGCTTTCAGCCCAGAAGTGATACCCATG---TTTACAGCATTATCAGAGGGAGCCACCCCACAAG
A---TTTAAACACCATGCTAAACACAGT---GGGGGGACATCA---AGCAGCCATGCAAATGTTAAAAGAGACCATCAAT
GAGGAAGCTGCAGAGTGGGATAGATTGCATCCAGCGCAGGCAGGGCCTATTGCACCAGGCCAGATAAGAGAACCAAGGGG
AAGTGACATAGCAGGAACTACTAGTA---CCCTTCAGGAACAAATAACATGGATGACAAATAATCCACCTATCCCAGTAG
GAGAAATC---TATAAAAGATGGATAATCCTGGGATTAAATAAAATAGTAAGAATGTATAGCCCTACCAGCATTCTGGAC
ATAAGACAAGGACCAAAAGAACCCTTTAGAGATTATGTAGACCGGTTCTATAAAACTCTAAGAGCTGAGCAAGCTTCACA
GGAGGTAAAAAATTGGATGACAGAAACCTTGTTGGTCCAAAATGCGAACCCAGATTGTAAGACCATTTTAAAAGCATTGG
GACCAGCAGCTTCACTAGAAGAAATGATGACAGCATGTCAGGGAGTGGGGGGACCCGGCCACA---AAGCAAGAGTCTTG
>AY331297/B/US/1999/PRB959_05
CCTATAGTGCAGAACCYACAAGGGCAAATGGTACATCAGCCACTATCACCCAGAACTTTAAATGCATGGGTAAAAGT---
AGTAG---AAGAGAAGGCTTTCAGCCCAGAAGTGATACCCATG---TTTACAGCATTATCAGAGGGAGCCACCCCACAAG
A---TTTAAACACCATGCTAAACACAGT---GGGGGGACATCA---AGCAGCCATGCAAATGTTAAAAGAGACCATCAAT
GAGGAAGCTGCAGAGTGGGATAGATTGCATCCAGCGCAGGCAGGGCCTATTGCACCAGGCCAGATAAGAGAACCAAGGGG
AAGTGACATAGCAGGAACTACTAGTA---ACCTTCAGGAACAAATAACATGGATGACAAATAATCCACCTATCCCAGTAG
GAGAAATC---TATAAAAGATGGATAATCCTGGGATTAAATAAAATAGTAAGAATGTATAGCCCTACCAGCATTCTGGAC
ATAAGACAAGGACCAAAAGAACCCTTTAGAGATTATGTAGACCGGTTCTATAAAACTCTAAGAGCTGAGCAAGCTTCACA
GGAGGTAAAAAATTGGATGACAGAAACCTTGTTGGTCCAAAATGCGAACCCAGATTGTAAGACCATTTTAAAAGCATTGG
GACCAGCAGCTTCACTAGAAGAAATGATGACAGCATGTCAGGGAGTGGGGGGACCCGGCCACA---AAGCAAGAGTCTTG
>AY332236/B/US/1997/1006_10
CCTATAGTGCAGAACCTTCAGGGGCAAATGGTACATCAGGCCATATCACCTAGAACTTTAAATGCATGGGTAAAAGT---
AGTAG---AAGAAAAGGCTTTCAGCCCAGAAGTAATACCCATG---TTTTCAGCATTATCAGAAGGAGCCACCCCACAAG
A---TTTAAACACCATGCTAAACACAGT---GGGGGGACATCA---AGCAGCTATGCAAATGTTAAAAGAGACCATCAAT
GAGGAAGCTGCAGAATGGGATAGATTGCACCCAGTGCATGCAGGGCCTATTGCACCAGGCCAGATGAGAGAACCAAGGGG
AAGTGACATAGCAGGAACTACTAGTA---CCCTTCAGGAACAAATAGGATGGATGACAAATAATCCACCTATCCCAGTAG
GAGAAATC---TATAAAAGATGGATAATCCTGGGATTAAATAAAATAGTAAGAATGTATAGCCCTACTAGCATCCTGGAC
ATAAAGCAAGGACCAAAGGAACCCTTTAGAGACTATGTAGATCGGTTCTATAAAACTCTAAGAGCCGAGCAAGCTTCACA
GGATGTAAAAAATTGGATGACAGAAACATTGTTGGTCCAAAATGCGAACCCAGATTGTAAGACTATTTTAAAAGCATTGG
GACCAGCAGCTACACTAGAAGAGATGATGACAGCATGCCAGGGAGTGGGGGGACCCGGCCATA---AAGCAAGAGTTTTG
>AY332237/B/US/1996/1027_03
CCTATAGTGCAAAACATTCAGGGGCAAATGGTACATCAGGCCATATCACCTAGAACTTTAAATGCATGGGTAAAAGT---
AGTAG---AAGAGAAGGCTTTCAGCCCAGAAGTAATACCCATG---TTTACAGCATTATCAGAAGGAGCCACCCCACAAG
A---TTTAAACACCATGCTAAACACAGT---GGGGGGACATCA---AGCAGCCATGCAAATGTTAAAAGAGACCATCAAT
GAGGAAGCTGCAGAGTGGGATAGATTGCATCCAGTGCATGCAGGGCCTGTTGCACCAGGACAGATGAGAGAACCAAGGGG
AAGTGATATAGCAGGAACTACTAGTA---ACCTTCAGGAACAAATAGGATGGATGACAAATAATCCACCTATCCCAGTAG
GAGAAATC---TATAAAAGATGGATAATCCTGGGATTAAATAAAATAGTAAGGATGTATAGCCCCTCCAGCATTCTGGAC
ATAAAACAAGGACCAAAGGAACCCTTTAGAGACTATGTAGACCGGTTCTATAAAACCCTAAGAGCCGAGCAAGCTTCACA
GGAAGTAAAAAATTGGATGACAGAAACCTTGTTGGTCCAAAATTCGAACCCAGACTGTAAGACCATTTTAAAAGCATTGG
GACCAGCAGCTACACTAGAAGAAATGATGACAGCATGTCAGGGAGTGGGAGGACCAGGCCACA---AAGCAAGAGTTTTG
>AY352275/B/US/1984/SF33
CCTATAGTGCAGAACCTTCAGGGGCAGATGGTACATCAGGCCATATCACCTAGAACTTTAAATGCATGGGTAAAAGT---
AGTAG---AAGAGAAGGCTTTCAGCCCAGAAGTAATACCCATG---TTTTCAGCATTATCAGAAGGAGCCACCCCACAAG
A---TTTAAACACCATGCTAAACACAGT---GGGGGGACATCA---AGCAGCCATGCAAATGTTAAAAGAGACCATCAAT
GAGGAAGCTGCAGAATGGGATAGATTGCATCCAGTGCATGCAGGGCCTATTGCACCAGGCCAGATAAGAGAACCAAGGGG
AAGTGACATAGCAGGAACTACTAGTA---CCCTTCCGGAACAAATAGGATGGATGACACATAATCCACCTATCCCAGTAG
GAGAAATC---TATAAAAGATGGATAATCCTGGGATTAAATAAAATAGTAAGAATGTATAGCCCTACCAGCATTCTGGAC
ATAAGACAAGGACCAAAAGAACCCTTTAGAGATTATGTAGACCGGTTCTATAAAACTCTAAGAGCCGAGCAAGCTTCACA
GGAGGTAAAAAACTGGATGACAGAAACCTTGTTGGTCCAAAATGCAAACCCAGATTGTAAGACCATTTTAAAAGCATTGG
GACCAGCAGCTACACTAGAAGAAATGATGACAGCATGTCAGGGAGTGGGGGGACCCGGCCATA---AAGCAAGAGTCTTG
>AY423381/B/NL/1999/671_99T12
CCTATAGTGCAGAATCTCCAAGGGCAAATGGTACATCAGGCCATATCACCTAGAACTTTAAATGCATGGGTAAAAGT---
AGTAG---AAGAGAAGGCCTTCAGCCCAGAAGTAATACCCATG---TTTTCAGCATTATCAGAAGGAGCCACCCCACAAG
A---TTTAAACACCATGCTAAACACAGT---GGGGGGACATCA---AGCAGCCATGCAAATGTTAAAAGAGACCATCAAT
GAGGAAGCTGCAGAATGGGATAGATTGCATCCAGTGCATGCCGGGCCTATTGCACCAGGCCAGATGAGAGAACCAAGGGG
AAGTGACATAGCAGGAACTACTAGTA---CCCTTCAGGAACAAATAGGATGGATGACAAATAATCCACCTATCCCAGTAG
GAGAAATA---TATAAGAGATGGATAATCCTGGGATTAAATAAAATAGTAAGAATGTATAGCCCTACCAGCATTCTGGAC
ATAAAACAAGGACCAAAGGAACCCTTTAGAGACTATGTAGATCGGTTCTATAAAACTTTAAGAGCTGAGCAAGCCTCACA
GGAGGTAAAAAATTGGATGACAGAAACCTTGTTGGTCCAAAATTCGAACCCAGATTGTAAAACTATTTTAAAAGCATTGG
GACCAGCAGCTACACTAGAAGAAATGATGACCGCATGTCAGGGAGTAGGGGGACCCGGCCATA---AAGCAAGAGTTTTG
>AY423382/B/NL/2000/671_00T93
CCTATAGTGCAGAATCTCCAAGGGCAAATGGTACATCAGGCCATATCACCTAGAACTTTAAATGCATGGGTAAAAGT---
AGTAG---AAGAGAAGGCCTTCAGCCCAGAAGTAATACCCATG---TTTTCAGCATTATCAGAAGGAGCCACCCCACAAG
A---TTTAAACACCATGCTAAACACAGT---GGGGGGACATCA---AGCAGCCATGCAAATGTTAAAAGAGACCATCAAT
GAGGAAGCTGCAGAATGGGATAGATTGCATCCAGTGCATGCCGGGCCTATTGCACCAGGCCAGATGAGAGAACCAAGGGG
AAGTGACATAGCAGGAACTACTAGTA---CCCTTCAGGAACAAATAGGATGGATGACAAATAATCCACCTATCCCAGTAG
GAGAAATA---TATAAGAGATGGATAATCCTGGGATTAAATAAAATAGTAAGAATGTATAGCCCTACCAGCATTCTGGAC
ATAAAACAAGGACCAAAGGAACCCTTTAGAGACTATGTAGATCGGTTCTATAAAACTTTAAGAGCTGAGCAAGCCTCACA
GGAGGTAAAAAATTGGATGACAGAAACCTTGTTGGTCCAAAATTCGAACCCAGATTGTAAAACTATTTTAAAAGCATTGG
GACCAGCAGCTACACTAGAAGAAATGATGACCGCATGTCAGAGAGTAGGGGGACCCGGCCATA---AAGCAAGAGTTTTG
>AY423383/B/NL/2000/671_00T162
CCTATAGTGCAGAATCTCCAAGGGCAAATGGTACATCAGGCCATATCACCTAGAACTTTAAATGCATGGGTAAAAGT---
AGTAG---AAGAGAAGGCCTTCAGCCCAGAAGTAATACCCATG---TTTTCAGCATTATCAGAAGGAGCCACCCCACAAG
A---TTTAAACACCATGCTAAACACAGT---GGGGGGACATCA---AGCAGCCATGCAAATGTTGAAAGAGACCATCAAT
GAGGAAGCTGCAGAATGGGATAGATTGCATCCAGTGCATGCCGGGCCTATTGCACCAGGCCAGATGAGAGAACCAAGGGG
AAGTGACATAGCAGGAACTACTAGTA---CCCTTCAGGAACAAATAGGATGGATGACAAATAATCCACCTATCCCAGTAG
GAGAAATA---TATAAGAGATGGATAATCCTGGGATTAAATAAAATAGTAAGAATGTATAGCCCTACCAGCATTCTGGAC
ATAAAACAAGGACCAAAGGAACCCTTTAGAGACTATGTAGATCGGTTCTATAAAACCTTAAGAGCTGAGCAAGCCTCACA
GGAGGTAAAAAATTGGATGACAGAAACCTTGTTGGTCCAAAATTCGAACCCAGATTGTAAAACTATTTTAAAAGCATTGG
GACCAGCAGCTACACTAGAAGAAATGATGACCGCATGTCAGGGAGTAGGGGGACCCGGCCATA---AAGCAAGAGTTTTG
>AY423384/B/NL/2000/671_00T167
CCTATAGTGCAGAATCTCCAAGGGCAAATGGTACATCAGGCCATATCACCTAGAACCTTAAATGCATGGGTAAAAGT---
AGTAG---AAGAGAAGGCCTTCAGCCCAGAAGTAATACCCATG---TTTTCAGCATTATCAGAAGGAGCCACCCCACAAG
A---TTTAAACACCATGCTAAACACAGT---GGGGGGACATCA---AGCAGCCATGCAAATGTTAAAAGAGACCATCAAT
GAGGAAGCTGCAGAATGGGATAGATTGCATCCAGTGCATGCCGGGCCTATTGCACCAGGCCAGATGAGAGAACCAAGGGG
AAGTGACATAGCAGGAACTACTAGTA---CCCTTCAGGAACAAATAGGATGGATGACAAATAATCCACCTATCCCAGTAG
GAGAAATA---TATAAGAGATGGATAATCCTGGGATTAAATAAAATAGTAAGAATGTATAGCCCTACCAGCATTCTGGAC
ATAAAACAAGGACCAAAGGAACCCTTTAGAGACTATGTAGATCGGTTCTATAAAACTTTAAGAGCTGAGCAAGCCTCACA
GGAGGTAAAAAATTGGATGACAGAAACCTTGTTGGTCCAAAATTCGAACCCAGATTGTAAAACTATTTTAAAAGCATTGG
GACCAGCAGCTACACTAGAAGAAATGATGACCGCATGTCAGGGAGTAGGGGGACCCGGCCATA---AAGCAAGAGTTTTG
>AY423385/B/NL/2000/671_00T169
CCTATAGTGCAGAATCTCCAAGGGCAAATGGTACATCAGGCCATATCACCTAGAACTTTAAATGCATGGGTAAAAGT---
AGTAG---AAGAGAAGGCCTTCAGCCCAGAAGTAATACCCATG---TTTTCAGCATTATCAGAAGGAGCCACCCCACAAG
A---TTTAAACNCCATGCTAAACACAGT---GGGGGGACATCA---AGCAGCCATGCAAATGTTAAAAGAGACCATCAAT
GAGGAAGCTGCAGAATGGGATAGATTGCATCCAGTGCATGCCGGGCCTATTGCACCAGGCCAGATGAGAGAACCAAGGGG
AAGTGACATAGCAGGAACTACTAGTA---CCCTTCAGGAACAAATAGGATGGATGACAAATAATCCACCTATCCCAGTAG
GAGAAATA---TATAAGAGATGGATAATCCTGGGATTAAATAAAATAGTAAGAATGTATAGCCCTACCAGCATTCTGGAC
ATAAAACAAGGACCAAAGGAACCCTTTAGAGACTATGTAGATCGGTTCTATAAAACTTTAAGAGCTGAGCAAGCCTCACA
GGAGGTAAAAAATTGGATGACAGAAACCTTGTTGGTCCAAAATTCGAACCCAGATTGTAAAACTATTTTAAAAGCATTGG
GACCAGCAGCTACACTAGAAGAAATGATGACCGCATGTCAGGGAGTAGGGGGACCCGGCCATA---AAGCAAGAGTTTTG
>AY423386/B/NL/2000/671_00T103
CCTATAGTGCAGAATCTCCAAGGGCAAATGGTACACCAGGCCATATCACCTAGAACTTTAAATGCATGGGTAAAAGT---
AGTAG---AAGAGAAGGCCTTCAGCCCAGAAGTAATACCCATG---TTTTCAGCATTATCAGAAGGAGCCACCCCACAAG
A---TTTAAACACCATGCTAAACACAGT---GGGGGGACATCA---AGCAGCTATGCAAATGTTAAAAGAGACCATCAAT
GAGGAAGCTGCAGAATGGGATAGATTGCATCCAGTGCATGCCGGGCCTATTGCACCAGGCCAGATGAGAGAACCAAGGGG
AAGTGACATAGCAGGAACTACTAGTA---CCCTTCAGGAACAAATAGGATGGATGACAAATAATCCACCTATCCCAGTAG
GAGAAATA---TATAAGAGATGGATAATCCTGGGATTAAATAAAATAGTAAGAATGTATAGCCCTACCAGCATTCTGGAC
ATAAAACAAGGACCAAAGGAACCCTTTAGAGACTATGTAGATCGGTTCTATAAAACTTTAAGAGCTGAGCAAGCCTCACA
GGAGGTAAAAAATTGGATGACAGAAACCTTGTTGGTCCAAAATTCGAACCCAGATTGTAAAACTATTTTAAAAGCATTGG
GACCAGCAGCTACACTAGAAGAAATGATGACCGCATGTCAGGGAGTAGGGGGACCCGGCCATA---AAGCGAGAGTTTTG
>AY423387/B/NL/2000/671_00T36
CCTATAGTGCAGAATCTCCAAGGGCAAATGGTACATCAGGCCATATCACCTAGAACTTTAAATGCATGGGTAAAAGT---
AGTAG---AAGAGAAGGCCTTCAGCCCAGAAGTAATACCCATG---TTTTCAGCATTATCAGAAGGAGCCACCCCACAAG
A---TTTAAACACCATGCTAAACACAGT---GGGGGGACATCA---AGCAGCCATGCAAATGTTAAAAGAGACCATCAAT
GAGGAAGCTGCAGAATGGGATAGATTGCATCCAGTGCATGCCGGGCCTATTGCACCAGGCCAGATGAGAGAACCAAGGGG
AAGTGACATAGCAGGAACTACTAGTA---CCCTTCAGGAACAAATAGGATGGATGACAAATAATCCACCTATCCCAGTAG
GAGAAATA---TATAAGAGATGGATAATCCTGGGATTAAATAAAATAGTAAGAATGTATAGCCCTACCAGCATTCTGGAC
ATAAAACAAGGACCAAAGGAACCCTTTAGAGACTATGTAGATCGGTTCTATAAAACTTTAAGAGCTGAGCAAGCCTCACA
GGAAGTAAAAAATTGGATGACAGAAACCTTGTTGGTCCAAAATTCGAACCCAGATTGTAAAACTATTTTAAAAGCATTGG
GACCAGCAGCTACACTAGAAGAAATGATGACCGCATGTCAGGGAGTAGGGGGACCCGGCCATA---AAGCGAGAGTTTTG
>AY560107/B/US/1998/98USHVTN1925c1
CCTATAGTACAGAACCTTCAAGGGCAAATGGTACATCAGCCCATATCACCTAGAACTTTAAATGCATGGGTAAAAGT---
AGTAA---AAGAGAAGGCTTTTAGCCCAGAGGTAATACCTATG---TTTGCAGCATTATCAGAAGGAGCCACCCCACAAG
A---TTTAAACACCATGCTAAACACAGT---GGGGGGACATCA---AGCAGCCATGCAAATGTTAAAAGAGACCATCAAT
GAGGAGGCTGCAGAATGGGATAGATTGCATCCAGTGCATGCAGGGCCTATTGCACCAGGCCAGATGAGAGAACCAAGGGG
AAGTGACATAGCAGGAACTACTAGTA---CCCTTCAGGAACAAATAGCATGGATGACAAATAATCCAGCTATCCCAGTAG
GAGAAATC---TATAAGAAATGGATAATCATGGGATTAAATAAAATAGTAAGAATGTATAGCCCCACCAGCATTCTGGAC
ATAAGACAAGGACCAAAGGAACCCTTTAGAGACTATGTAGACCGGTTCTATAAGACTCTAAGAGCCGAGCAAGCTTCACA
GGAAGTAAAAAATTGGATGACAGAAACCTTGTTGGTCCAAAATGCGAACCCAGATTGTAAGACTATCTTAAAGGCATTAG
GGCCAGGAGCTACACTAGAAGAAATGATGACAGCATGTCAGGGAGTGGGAGGACCTGGCCATA---AAGCAAGAGTCTTG
>AY560108/B/US/1998/98USHVTN3605c9
CCTATAGTGCAGAACCTCCAGGGACAAATGGTACATCAGGCCATATCACCTAGAACTTTAAATGCATGGGTAAAAGT---
AGTAG---AAGAGAAGGCTTTCAGCCCAGAAGTAATACCCATG---TTTTCAGCATTATCAGAAGGAGCCACCCCACAAG
A---TTTAAACACCATGCTAAACACAGT---GGGGGGACATCA---AGCAGCCATGCAAATGTTAAAAGAGACCATCAAT
GAGGAAGCTGCAGAATGGGATAGATTGCATCCAGTGCATGCAGGGCCTGTTGCACCAGGCCAGATGAGAGAACCAAGGGG
AAGTGACATAGCAGGAACTACTAGTA---CCCTTCAGGAACAGATAGGATGGATGACAAATAATCCACCTATCCCAGTAG
GAGACATC---TATAAAAGATGGATAATCATGGGACTAAATAAAATAGTAAGGATGTATAGTCCTACCAGCATTCTGGAC
GTAAAACAAGGACCAAAGGAACCCTTTAGAGACTATGTAGACCGGTTCTATAAAATTCTAAGAGCCGAGCAAGCTTCACA
GGAAGTGAAACATTGGATGACAGAAACCTTGTTGGTCCAAAATGCGAATCCAGACTGTAAGACTATTTTAAAAGCATTGG
GACCAGCAGCTACACTAGAAGAGATGATGACAGCATGTCAGGGAGTGGGAGGACCCGGCCACA---AAGCAAGGGTTTTG
>AY560109/B/US/1998/98USHVTN8229c6
CCTATAGTGCAGAACCTACAGGGGCAAATGGTACATCAGGCCATATCACCTAGGACTTTAAATGCATGGGTAAAAGT---
AATAG---AAGAGAAGGCTTTCAGTCCAGAAGTAATACCCATG---TTTTCAGCATTATCAGAAGGAGCCACCCCACAAG
A---TTTAAACACCATGCTAAACACAGT---GGGGGGACATCA---AGCAGCCATGCAAATGTTAAAAGAAACCATCAAT
GAGGAAGCTGCAGAATGGGATAGATTGCATCCAGTGCAGGCAGGGCCTATTGCACCAGGCCAGATAAGAGAACCAAGGGG
AAGTGACATAGCAGGAACTACTAGTA---CCCTTCAGGAACAAATAGCATGGATGACAAATAATCCACCTATCCCCGTAG
GAGAAATC---TATAAAAGATGGATAATCCTGGGGCTAAATAAAATAGTTAGAATGTATAGCCCTGTCAGCATTCTGGAC
ATAAGACAAGGACCAAAGGAACCCTTTAGAGATTATGTAGACAGATTCTATAAAACTCTAAGAGCCGAGCAAGCTTCGCA
GGAGGTAAAAAATTGGATGACAGAAACCTTGTTAGTCCAAAATGCAAATCCAGATTGTAAGACTATTTTAAAAGCATTAG
GACCAGGAGCTACACTAGAAGAAATGATGACAGCATGTCAGGGAGTGGGGGGACCTGGCCATA---AAGCAAGAGTCTTG
>AY560110/B/US/1998/98USHVTN941c1
CCTATAGTACAGAACCTACAGGGGCAAATGGTACATCAGGCCATATCACCTAGAACTTTAAATGCATGGGTAAAAGT---
AGTAG---AAGAGAAGGCTTTCAGCCCAGAGGTAATACCCATG---TTTTCAGCATTATCAGAAGGAGCCACCCCACAAG
A---TTTAAACACCATGCTAAACACAGT---GGGGGGACATCA---AGCAGCCATGCAAATGTTAAAAGAGACCATCAAT
GAGGAGGCTGCGGAATGGGATAGATTGCATCCACCGCAAGCAGGGCCTATTGCACCAGGCCAGATAAGAGAACCAAGGGG
AAGTGACATAGCAGGAACTACTAGTA---ACCTTCAGGAGCAAATAACATGGATGACAAATAATCCACCTATTCCAGTAG
GAGAAATC---TATAAAAGATGGATAATCATGGGATTAAATAAAATAGTAAGAATGTATAGTCCTACCAGCATTCTGGAC
ATAAGACAAGGACCAAAAGAACCCTTTAGAGATTATGTAGACAGGTTCTATAAGACTCTAAGAGCCGAGCAAGCTTCACA
GGAAGTAAAAAATTGGATGACAAAAACCTTGTTGGTCCAAAATGCGAACCCAGATTGTAAGACTATTTTAAAAGCATTGG
GACCAGCAGCTACATTAGAAGAAATGATGACAGCATGTCAGGGAGTGGGGGGACCCGGCCATA---AAGCAAGAGTTTTG
>AY561236/B/CO/2001/PCM001
CCTATAGTGCAGAACCTCCAGGGGCAAATGGTACATCAGGCCTTATCACCTAGAACTTTAAATGCATGGGTAAAAGT---
AGTAG---AAGAGAAAGCTTTCAGCCCAGAAGTAATACCCATG---TTTTCAGCATTGTCAGAAGGAGCCACCCCACAAG
A---TTTAAACACCATGCTAAACACAGT---GGGGGGACATCA---AGCAGCCATGCAAATGTTAAAAGAGACCATCAAT
GAGGAAGCTGCAGAATGGGATAGATTGCATCCAGTGCATGCAGGGCCTATTGCACCAGGCCAGATGAGAGAACCAAGGGG
AAGTGACATAGCAGGAACTACTAGTA---CCCTTCAGGAACAAATAGGATGGATGACACATAATCCACCTATCCCAGTAG
GAGAGATC---TATAAAAGATGGATAATCTTGGGATTAAATAAAATAGTGAGAATGTATAGCCCCACCAGCATTTTGGAC
ATAAGACAAGGACCAAAGGAACCCTTCAGAGACTATGTAGACCGGTTCTATAAAACTCTAAGAGCAGAGCAAGCTTCACA
GGAGGTAAAAAATTGGATGACAGAAACCTTGTTGGTCCAAAATGCGAACCCAGATTGTAAAACTATTTTAAAAGCATTAG
GACCAGGAGCTACACTAGAAGAAATGATGACAGCATGCCAGGGAGTGGGAGGACCCGGCCATA---AAGCAAGAGTTTTG
>AY561237/B/CO/2001/PCM013
CCTATCGTGCAGAACCTTCAGGGGCAAATGGTACATCAGCCCATATCACCTAGAACTTTAAATGCATGGGTAAAGGT---
AGTAG---AAGAAAAGGCTTTCAGCCCAGAAGTAATACCCATG---TTTTCAGCACTATCAGAAGGAGCCACCCCACAAG
A---TTTAAACACCATGCTAAACCCAGT---GGGGGGACATCA---AGCAGCCATGCAAATGTTAAAAGAGACCATCAAT
GAGGAGGCTGCAGAATGGGATAGAATGCACCCAGTGCATGCAGGGCCTGTTGCACCAGGCCAGATGAGAGAACCAAGGGG
AAGTGACATAGCAGGAACTACTAGTA---CCCTTCAAGAACAAATAGGATGGATGACAAGTAATCCAGCTATCCCAGTAG
GAGAAATT---TATAAAAGATGGATAATCCTGGGACTAAATAAAATAGTAAGGATGTATAGCCCTACCAGCATTCTGGAC
ATAAGACAAGGACCAAAGGAACCCTTTAGAGACTATGTGGACCGATTCTATAAAGTACTAAGAGCTGAGCAAGCTTCACA
GGATGTAAAAAATTGGATGACAGAAACCTTGTTGGTCCAGAATGCAAACCCAGATTGTAAGACTATCTTAAAAGCATTAG
GACCAGCAGCTACACTAGAAGAAATGATGACAGCATGTCAGGGAGTGGGAGGACCCAGCCATA---AAGCAAGAGTCTTG
>AY561239/B/CO/2001/PCM039
CCTATAGTGCAGAACCTCCAAGGGCAAATGGTACATCAGGCCATATCACCTAGAACTTTAAATGCATGGGTAAAAGT---
AGTAG---AAGAAAAAGCTTTCAGCCCAGAAGTAATACCCATG---TTTGCAGCATTATCAGAAGGAGCCACCCCACAAG
A---TTTAAACACCATGTTAAACACAGT---GGGGGGACATCA---AGCAGCCATGCAAATGTTAAAAGAGACCATCAAT
GAGGAAGCTGCAGAATGGGATAGATTGCACCCAGTGCATGCAGGGCCTATTGCACCAGGCCAGATGAGAGAACCAAGGGG
AAGTGACATAGCAGGAACTACTAGTA---CCCTTCAGGAACAGATAGGATGGATGACAAGTAATCCACCTACCCCAGTAG
GAGAAATT---TATAAAAGATGGATAATCTTAGGATTAAATAAAATAGTAAGGATGTACAGCCCTACCAGCATTCTGGAC
ATAAGACAAGGACCAAAGGAACCCTTTAGAGACTATGTAGACCGGTTCTATAAAACTTTAAGAGCCGAACAAGCTTCACA
GGATGTAAAAAATTGGATGACAGAAACCTTGTTGGTCCAGAATGCAAACCCAGATTGTAAGACCATTTTAAAAGCATTGG
GACCAGGAGCTACACTAGAAGAAATGATGACAGCATGTCAGGGAGTGGGAGGACCCAGCCATA---AAGCAAGAATTTTG
>AY561240/B/CO/2001/PCM074
CCTATAGTGCAGAACATGCAGGGGCAAATGGTACATCAGGCCATATCACCTAGAACCTTAAATGCATGGGTAAAAGT---
AGTAG---AAGAAAAGGCCTTCAGCCCAGAAGTAATACCCATG---TTTTCAGCATTATCAGAAGGAGCCACCCCACAAG
A---TTTAAACACCATGCTAAACACAGT---GGGGGGACATCA---AGCAGCTATGCAAATGTTAAAAGAGACCATCAAT
GAGGAAGCTGCAGAATGGGATAGATTGCACCCAGTGCATGCAGGGCCTGCTGCACCAGGTCAAATGAGAGAACCAAGGGG
AAGTGACATAGCAGGAACTACTAGTA---CCCTTCAGGAACAAATAGGATGGATGACAAGTAATCCACCTATCCCAGTAG
GAGAAATT---TATAAAAGATGGATAATTCTGGGATTAAATAAAATAGTAAGAATGTATAACCCTACCAGTATTCTGGAC
ATAAAACAAGGACCAAAGGAACCCTTTAGAGACTATGTAGACCGGTTCTATAAAACTCTAAGAGCCGAGCAATGTACACA
AGAGGTAAAACATTGGATGACAGAAACCTTGTTGGTCCAGAATGCGAACCCAGATTGTAAGACTATTCTAAAAGCATTAG
GACCAGCAGCCACCCTAGAAGAAATGATGACAGCATGTCAGGGAGTGGGAGGACCCAGCCATA---AGGCAAGGATTTTG
>AY586542/B/CU/1999/Cu19
CCCATAGTACAGAATCTTCAGGGGCAAATGGTACATCAGGCCTTATCACCTAGAACTTTAAATGCATGGGTAAAAGT---
AGTAG---AGGAGAAGGCTTTCAGCCCAGAAGTAATACCCATG---TTTTCAGCACTATCAGATGGAGCCACCCCACAAG
A---TTTAAACACCATGCTAAACACAGT---GGGGGGACATCA---AGCAGCCATGCAAATGTTAAAAGAAACCATCAAT
GAGGAAGCTGCAGAATGGGATAGATTGCATCCAGTGCATGCAGGGCCTATTGCACCAGGCCAGATGAGAGAACCAAGGGG
AAGTGACATAGCAGGAACTACTAGTA---CCCTTCAGGAACAAATAGGATGGATGACAAATAATCCACCTATCCCAGTAG
GAGAAATC---TATAAAAGATGGATAATCTTGGGATTAAATAAAATAGTAAGAATGTATAGCCCTACCAGCATTCTGGAC
ATAAAACAAGGACCAAAAGAACCCTTTAGAGATTATGTAGATCGGTTCTATAAAACTCTAAGAGCCGAGCAAGCTTCACA
GGAGGTAAAAAATTGGATGACAGAAACATTATTGGTCCAAAATGCGAATCCAGATTGTAGGACTATTTTAAAAGCATTAG
GACCAGCAGCAACACTAGAAGAAATGATGACAGCATGTCAGGGAGTGGGGGGACCCAGCCACA---AAGCAAGAATTTTG
>AY586543/B/CU/1999/Cu43
CCCATAGTGCAGAATCTCCAGGGGCAAATGGTACATCAAGCCATATCACCTAGAACTTTAAATGCATGGGTAAAAGT---
AGTAG---AAGAGAAGGCTTTCAGCCCAGAAGTAATACCCATG---TTTTCAGCACTATCAGAGGGAGCCACCCCACAAG
A---TTTAAACACCATGCTGAACACAGT---GGGGGGACATCA---AGCAGCCATGCAAATGCTAAAAGAAACTATCAAT
GAGGAAGCTGCAGAATGGGATAGATTGCATCCAGTGCATGCAGGGCCTATTGCACCAGGCCAGATGAGAGAGCCAAGGGG
AAGTGACATAGCAGGAACTACTAGTA---CCCTTCAGGAACAAATAGGATGGATGACAAATAATCCACCTATCCCAGTAG
GAGAAATC---TATAAAAGATGGATAATTCTGGGATTAAATAAAATAGTAAGAATGTATAGCCCTATCAGCATTCTGGAC
ATAAGACAAGGACCAAAAGAACCCTTTAGAGATTATGTAGACCGGTTCTATAAAACTCTAAGAGCCGAGCAAGCTTCACA
GGATGTAAAAAATTGGATGACAGAAACCTTGTTGGTCCAAAATGCGAACCCAGATTGTAAGACTATCTTAAAAGCATTGG
GACCAGCAGCTACACTAGAAGAAATGATGACAGCATGTCAGGGAGTGGGGGGACCCGGCCACA---AAGCAAGAGTTTTG
>AY682547/B/RU/2004/04RU128005
CCTATAGTGCAGAACCTCCAAGGGCAGATRGTACATCAGGCCATATCACCTAGAACCTTAAATGCATRGGTAAAAGT---
AATAG---AAGAAAAGGCCTTCAGCCCAGAAGTAATACCCATG---TTTTCAGCACTATCAGAAGGAGCCACCCCACAAG
A---TTTAAACACCATGCTAAACACAGT---AGGAGGACATCA---AGCAGCCATGCAAATGTTAAAAGAGACCATCAAT
GAGGAAGCTGCAGAATGGGACAGATTGCATCCAGTGCATGCAGGGCCTATTGCACCAGGACAGATTAGAGAGCCAAGRGG
AAGTGACATAGCAGGAACTACTAGTA---CCCTTCAGGAACAAATAGCATGGATGACAAATAATCCACCTATCCCAGTAG
GAGAAATC---TATAAAAGATGGATAATTCTRRGATTAAATAAAATAGTAAGGATGTATAGCCCTGTCAGCATTCTGGAC
ATAAGACAAGGACCAAAGGAACCCTTTAGARACTATGTAGACCGGTTCTATAAAACTCTAAGAGCCGAGCAAGCTACACA
GGAAGTAAAAAATTGGATGACAGAAACCTTACTGGTCCAGAATGCGAACCCAGATTGTAAAACTATTTTAAAAGCATTGG
GACCAGCAGCTACACTAGAAGAAATGATGACAGCATGTCAGGGAGTAGGGGGACCCGGCCATA---AAGCAAGAGTTTTG
>AY713408/B/TH/1996/96TH_NP1538
CCTATAGTGCAAAACCTCCAGGGGCAAATGGTACATCAGGCCCTATCACCTAGAACTTTAAATGCATGGGTAAAAGT---
AGTAG---AAGAAAAGGCTTTTAGTCCAGAAGTAATACCCATG---TTTTCAGCATTATCAGAAGGAGCCACCCCACAAG
A---TTTAAACACCATGCTAAACACAGT---GGGGGGACATCA---AGCAGCTATGCAAATGTTAAAAGAAACCATCAAT
GAGGAAGCTGCAGAATGGGATAGATTGCATCCAGTGCATGCAGGGCCAGTTGCACCAGGCCAGCTGAGAGAACCAAGGGG
AAGTGACATAGCAGGAACTACTAGTA---CTCTTCAGGAGCAAATAGGATGGATGACAAATAATCCACCTATCCCAGTAG
GGGAAATC---TATAAAAGATGGATAATCCTGGGATTAAATAAAATAGTAAGAATGTATAGCCCTGTTAGCATTCTGGAC
ATAAGACAAGGACCAAAGGAACCCTTTAGAGACTATGTAGACCGGTTCTATAAAACTCTAAGAGCCGAGCAAGCTTCACA
AGATGTAAAAAATTGGATGACAGAAACCTTGTTGGTCCAAAATGCGAACCCAGATTGTAAGACTATTTTAAAAGCATTGG
GACCAGCAGCTACATTAGAAGAAATGATGACAGCATGTCAGGGAGTAGGGGGACCCAGCCATA---AAGCCAGAATTTTG
>AY713409/B/US/1985/BAL_85US_Ba_L
CCTATAGTGCAGAACCTCCAGGGGCAAATGGTACATCAGGCCATATCACCTAGAACTTTAAATGCATGGGTAAAAGT---
AGTAG---AAGAGAAGGCCTTCAGCCCAGAAGTAATACCCATG---TTTTCAGCATTATCAGAAGGAGCCACCCCACAAG
A---TTTAAACACCATGCTAAACACAGT---GGGGGGACATCA---AGCAGCCATGCAAATGTTAAAAGAAACCATCAAT
GAGGAAGCTGCAGAATGGGATAGATTGCATCCCGTGCAGGCAGGGCCTGTTGCACCAGGCCAGATAAGAGATCCAAGGGG
AAGTGACATAGCAGGAACTACCAGTA---CCCTTCAGGAACAAATAGGATGGATGACAAGTAATCCACCTATCCCAGTAG
GAGAAATC---TATAAAAGATGGATAATCCTGGGATTAAATAAAATAGTAAGGATGTATAGCCCTACCAGCATTCTGGAC
ATAAGACAAGGACCAAAAGAACCCTTTAGAGACTATGTAGACCGGTTCTATAAAACTCTAAGAGCAGAGCAAGCTTCACA
GGAAGTAAAAAATTGGATGACAGAAACCTTGTTAGTCCAAAATGCGAACCCAGATTGTAAGACTATTTTAAAAGCATTGG
GACCAGCAGCTACACTAGAAGAAATGATGACAGCATGTCAGGGAGTGGGAGGACCCAGCCATA---AAGCAAGAATTTTG
>AY713410/B/US/1994/94US_33931N
CCTATAGTGCAGAACCTCCAGGGGCAAATGGTACATCAGGCCATATCACCTAGAACTTTAAATGCATGGGTAAAAGT---
AGTAG---AAGAGAAGTCTTTCAGCCCAGAAGTAATACCCATG---TTTGCAGCATTATCAGAAGGAGCCACCCCACAAG
A---TTTAAACACCATGCTGAACACAGT---GGGGGGACATCA---AGCAGCCATGCAAATGTTAAAAGAGACCATCAAT
GAGGAAGCTGCAGAATGGGATAGAGTGCATCCAGTGCATGCAGGGCCTATTGCACCAGGCCAGATGAGAGAACCAAGGGG
AAGTGATATAGCAGGAACTACTAGTA---CCCTTCAGGAACAAATAGGATGGATGACAAATAATCCACCTATCCCAGTAG
GAGACATC---TATAAAAAATGGATAATCATAGGATTACATAAAATAGTAAGAATGTATAGCCCTACCAGCATTCTGGAC
ATAAGACAAGGACCAAAAGAACCCTTTAGGGACTATGTAGACCGGTTCTATAAAACTCTAAGAGCCGAGCAAGCTTCACA
GGAGGTAAAAAATTGGATGACAGAAACCTTGTTGGTCCAGAATGCGAACCCAGATTGTAGGACTATTTTAAAAGCATTAG
GACCAGCAGCTACACTAGAGGAAATGATGACAGCATGTCAGGGAGTGGGGGGACCCGGCCATA---AAGCAAGAGTTTTG
>AY713411/B/FR/1992/92FR_BX08
CCTATAGTGCAGAACATACAGGGGCAAATGGTACATCAGGCCATATCACCTAGAACTTTAAATGCATGGGTAAAAGT---
AGTAG---AAGAGAAGGCTTTCAGCCCAGAAGTAATACCCATG---TTTTCAGCATTATCAGAAGGAGCCACCCCACAAG
A---TTTAAACACCATGCTAAACACAGT---GGGGGGACATCA---AGCAGCCATGCAAATGTTAAAAGATACCATCAAT
GAGGAAGCAGCAGAATGGGATAGATTGCATCCAGTGCAGGCAGGGCCTATTGCACCAGGCCAGATAAGAGAMCCAAGGGG
AAGTGACATAGCAGGAACCACTAGTA---CCCTTCAGGAACAAATAGGATGGATGACGCGTAATCCACCTATCCCAGTAG
GAGACATC---TATAAAAGATGGATAATCATGGGGTTAAATAAAATAGTGAGAATGTATAGCCCTACCAGCATTCTGGAC
ATAAAACAAGGACCAAAAGAACCCTTTAGAGATTATGTAGACCGGTTCTATAAAACTCTAAGAGCCGAGCAAGCTTCACA
GGATGTAAAAAATTGGATGACAGAAACCTTGTTGGTCCAAAATGCGAACCCAGACTGTAAAACTATTTTAAAAGCATTGG
GGCCAGCAGCTACACTAGAAGAAATGATGACAGCATGTCAGGGAGTGGGGGGACCCGGCCATA---AAGCAAGAGTTTTG
>AY713412/B/US/1990/90US_873
CCTATAGTGCAAAACCTTCAGGGGCAAATGGTACATCAGGCCCTATCACCTAGGACYTTAAACGCATGGGTAAAAGT---
AGTAG---AAGAGAAGGCTTTCAGCCCAGAAGTAATACCCATG---TTTTCAGCATTATCAGAAGGAGCCACCCCACAAG
A---TTTAAACACTATGTTGAACACAGT---GGGGGGACATCA---AGCAGCCATGCAAATGTTAAAAGAGACCATCAAT
GAGGAGGCTGCAGAATGGGATAGATTGCATCCAGTGCAGGCAGGGCCTATTGCACCAGGCCAGATGAGAGAACCAAGGGG
AAGTGACATAGCAGGAACTACTAGTA---CCCTTCAGGAACAAATAGGATGGATGACAAATAATCCACCTATCCCAGTAG
GAGAAATC---TATAAAAGATGGATAATCATGGGATTAAATAAAATAGTAAGGATGTATAGCCCTACCAGCATTCTGGAC
ATAAGACAAGGACCAAAGGAACCCTTTAGAGACTATGTAGACCGGTTCTACAAAACTCTAAGAGCCGAGCAAGCTTCACA
GGAGGTAAAAAATTGGATGACAGAAACCTTGTTGGTCCAAAATGCGAACCCAGATTGCAAGACTATTTTAAAAGCATTGG
GACCAGCAGCTACACTAGAAGAAATGATGACAGCTTGTCAGGGAGTGGGAGGGCCCGGCCATA---AAGCAAGAGTTTTG
>AY751406/B/RU/2004/04RU129005
CCTATAGTGCAGAACATCCAGGGACAAATGGTACATCAGGCCTTATCACCTAGAACTTTAAATGCATGGGTAAAAGT---
TATAG---AAGAGAAGGCTTTTAGCCCAGAAGTAATACCCATG---TTTACAGCATTATCAGAAGGAGCCACCCCACAAG
A---TTTAAACACCATGCTAAACACAGT---GGGGGGACATCA---AGCAGCCATGCAAATATTAAAGGAGACCATCAAT
GAGGAAGCTGCAGAATGGGACAGATTGCATCCAGTGCATGCAGGGCCTGTGGCACCAGGCCAGATGAGAGAACCAAGGGG
AAGTGACATAGCAGGAACTACTAGTA---ACCTTCAGGAACAAATAGGATGGATGACAAGCAATCCACCTATCCCAGTAG
GAGAAATC---TATAAAAGATGGATAATTCTGGGACTAAATAAAATAGTAAGGATGTATAGTCCTATTAGCATCCTGGAC
ATAAGACAAGGGCCAAAGGAACCCTTTAGAGACTATGTAGACCGGTTCTATAAAACCCTAAGAGCCGAGCAAGCYTCACA
GGATGTAAAAAATTGGATGACAGAAACCTTGTTGATCCAAAATGCAAACCCAGATTGTAAGACTATCTTAAARGCATTRG
GACCAGGAGCTACACTAGAGGAAATGATGACAGCATGCCAGGGAGTGGGAGGACCCGCCTATA---AAGCAAGAGTTTTG
>AY751407/B/RU/2004/04RU139089
CCTATAGTACAGAACCTCCAGGGGCAAATGGTACATCAGCCCCTATCACCTAGAACTTTAAATGCATGGGTAAAAGT---
AGTAG---AAGAAAAGGCTTTTAGCCCAGAAGTAATACCCATG---TTTTCAGCATTATCAGAAGGGGCCACCCCACAAG
A---CTTAAATACCATGCTAAACACAGT---GGGGGGACATCA---AGCAGCCATGCAAATGTTAAAAGAGACCATCAAT
GAGGAAGCTGCAGACTGGGATAGATTGCATCCAGTACATGCAGGGCCTATTGCACCAGGCCAGATGAGAGAACCAAGGGG
AAGTGACATAGCAGGAACTACTAGTA---CCCTTCAGGAACAAATAGGGTGGATGACACATAATCCACCTATCCCAGTAG
GAGAAATC---TATAAAAGATGGATAATTCTGGGATTAAATAAAATAGTAAGAATGTATAGTCCTACCAGCATTCTGGAC
ATAAGGCAGGGACCAAAAGAACCTTTTAGAGACTATGTAGACCGGTTCTATAAAACTCTAAGAGCCGAGCAAGCTTCACA
GGAGGTAAAAAATTGGATGACAGAAACCTTGTTGGTCCAAAATGCGAACCCAGATTGTAAAACTATCTTAAAAGCATTAG
GACCAGCAGCTACACTAGAAGAAATGATGACCGCATGTCAGGGAGTAGGGGGGCCCGGCCATA---AAGCAAGAGTTTTG
>AY779550/B/CA/1998/CANA3FULL
CCTATAGTACAGAACTTACAGGGGCAAATGGTACATCAGCCCATGTCAGCTAGAACTTTAAATGCATGGGTAAAAGT---
AGTAG---AAGAGAAGGCTTTCAGCCCAGAAGTAATACCCATG---TTTTCAGCATTATCAGAAGGAGCCACCCCACAAG
A---TTTAAACACCATGCTAAACACAGT---GGGGGGACATCA---AGCAGCCATGCAAATGTTAAAAGAGACCATCAAT
GAGGAAGCTGCAGAATGGGATAGATTGCATCCAGTGCATGCAGGGCCTATTGCACCAGGCCAGATGAGAGAACCAAGGGG
AAGTGACATAGCAGGAACTACTAGTA---ACCTTCAGGAACAAATAGCATGGATGACAAATAATCCACCTATCCCAGTAG
GAGAAATC---TATAAAAGATGGATAATCCTGGGATTAAATAAAATAGTAAGAATGTATAGCCCTACCAGCATTCTGGAT
ATAAGACAAGGACCAAAGGAACCTTTTAGAGATTATGTAGATCGGTTCTATAAAACTCTAAGAGCCGAGCAAGCTTCACA
GGAGGTAAAAAATTGGATGACAGAAACTTTGTTGGTCCAGAATGCGAACCCAGATTGTAAGACTATTTTAAAAGCATTGG
GACCAGGAGCTACACTAGAGGAAATGATGACAGCATGTCAGGGAGTGGGAGGACCTGGCCATA---AAGCAAGAGTGTTG
>AY779551/B/CA/1999/CANA5FULL
CCTATAGTACAGAACTTACAGGGGCAAATGGTACATCAGCCCATGTCAGCTAGAACTTTAAATGCATGGGTAAAAGT---
AGTAG---AAGAGAAGGCTTTCAGCCCAGAAGTAATACCCATG---TTTTCAGCATTATCAGAAGGAGCCACCCCACAAG
A---TTTAAACACCATGCTAAACACAGT---GGGGGGACATCA---AGCAGCCATGCAAATGTTAAAAGAGACCATCAAT
GAGGAAGCTGCAGAATGGGATAGATTGCATCCAGTGCATGCATGGCCTATTGCACCAGGCCAGATGAGAGAACCAAGGGG
AAGTGACATAGCAGGAACTACTAGTA---ACCTTCAGGAACAAATAGCATGGATGACAAATAATCCACCTATCCCAGTAG
GAGAAATC---TATAAAAGATGGATAATCCTGGGATTAAATAAAATAGTAAGAATGTATAGCCCTACCAGCATTCTGGAT
ATAAGACAAGGACCAAAGGAACCTTTTAGAGATTATGTAGATCGGTTCTATAAAACTCTAAGAGCCGAGCAAGCTTCACA
GGAGGTAAAAAATTGGATGACAGAAACCTTGTTGGTCCAAAATGCGAACCCAGATTGTAAGACTATTTTAAAAGCATTGG
GACCAGGAGCTACACTAGAAGAAATGATGACAGCATGTCAGGGAGTGGGAGGACCTGGCCATA---AAGCAAGAGTGTTG
>AY779552/B/CA/2000/CANA6FULL
CCTATAGTGCAGAACCTACAGGGGCAAATGGTACATCAGGCCCTATCACCTAGAACTTTAAATGCATGGGTAAAAGT---
AGTAG---AAGAAAAGGCTTTCAGCCCAGAAGTAATACCCATG---TTTTCAGCATTATCAGAAGGAGCCACCCCACAAG
A---TTTAAACACCATGCTAAACACAGT---GGGGGGACATCA---AGCAGCCATGCAAATGTTAAAAGAGACCATCAAT
GAGGAAGCTGCAGAATGGGATAGATTGCATCCAGTGCATGCAGGGCCTATTGCACCAGGCCAGATGAGAGAACCAAGGGG
AAGTGACATAGCAGGAACTACTAGTA---ACCTTCAGGAACAAATTGCATGGATGACAAATAATCCACCTATCCCAGTAG
GAGAAATC---TATAAAAGATGGATAATCCTGGGATTAAATAAAATAGTAAGAATGTATAGCCCTACCAGCATTCTGGAT
ATAAGACAAGGACCAAAGGAACCCTTTAGAGATTATGTAGACCGGTTCTATAAAACTCTAAGAGCCGAGCAAGCTTCACA
GGAGGTAAAAAATTGGATGACAGAAACCTTGTTGGTCCAAAATGCGAACCCAGATTGTAAGACTATTTTAAAAGCATTGG
GACCAGGAGCTACACTAGAAGAAATGATGACAGCATGTCAGGGAGTGGGAGGACCTGGCCATA---AAGCAAGAGTGTTG
>AY779553/B/CA/1997/CANB3FULL
CCTATAGTGCAGAACCTACAGGGGCAAATGGTACATCAGGCCCTATCACCTAGAACTTTAAATGCATGGGTAAAAGT---
AGTAG---AAGAAAAGGCTTTTAGCCCAGAAGTAATACCCATG---TTTTCAGCATTATCAGAAGGAGCCACCCCACAAG
A---TTTAAACACCATGCTAAACACAGT---GGGGGGACATCA---AGCAGCCATGCAAATGTTAAAAGAGACCATCAAT
GAGGAAGCTGCAGAATGGGATAGATTGCATCCAGTGCATGCAGGGCCTGTTGCACCAGGCCAGATGAGAGAACCAAGGGG
AAGTGACATAGCAGGAACTACTAGTA---CCCTTCAGGAACAAATAGGATGGATGACAAATAATCCACCTATCCCAGTAG
GAGAAATC---TATAAAAGATGGATAATCATGGGATTAAATAAAATAGTAAGAATGTATAGCCCTACCAGCATTCTGGAT
ATAAGACAAGGACCAAAGGAACCCTTTAGAGATTATGTAGACCGGTTCTATAAAACTCTAAGAGCCGAGCAAGCTTCACA
GGAGGTAAAAAATTGGATGACAGAAACCTTGTTGGTCCAAAATGCAAACCCAGATTGTAAGACTATTCTAAAAGCATTAG
GACCAGCAGCTACACTAGAAGAAATGATGACAGCATGTCAGGGAGTGGGAGGACCTGGCCATA---AAGCAAGAGTGTTG
>AY779554/B/CA/1998/CANB4FULL
CCTATAGTGCAGAACCTACAGGGGCAAATGGTACATCAGGCCCTATCACCTAGAACTTTAAATGCATGGGTAAAAGT---
AGTAG---AAGAGAAGGCTTTCAGCCCAGAAGTAATACCCATG---TTTTCAGCATTATCAGAAGGAGCCACCCCACAAG
A---TTTAAACACCATGCTAAACACAGT---GGGGGGACATCA---AGCAGCCATGCAAATGTTAAAAGAGACCATCAAT
GAGGAAGCTGCAGAATGGGATAGATTGCATCCAGTGCATGCAGGGCCTGTGGCACCAGGCCAGATGAGAGAACCAAGGGG
AAGTGACATAGCAGGAACTACTAGTA---CCCTTCAGGAACAAATAGGATGGATGACAAATAATCCACCTATCCCAGTAG
GAGAAATC---TATAAAAGATGGATAATCATGGGATTAAATAAAATAGTAAGAATGTATAGCCCTACCAGCATTCTGGAT
ATAAGACAAGGACCAAAGGAACCCTTTAGAGACTATGTAGACCGGTTCTATAAAACTCTAAGAGCCGAGCAGGCTTCACA
GGAGGTAAAAAATTGGATGACAGAAACCTTGTTGGTCCAAAATGCGCACCCAGATTGTAAGACTATTCTAAAAGCATTGG
GACCAGCAGCTACACTAGAAGAAATGATGACAGCATGTCAGGGAGTGGGAGGACCTGGCCATA---AAGCAAGAGTGTTG
>AY779555/B/CA/1998/CANB5FULL
CCTATAGTGCAGAACCTACAGGGGCAAATGGTACATCAGGCCCTATCACCTAGAACTTTAAATGCATGGGTAAAAGT---
AGTAG---AAGAAAAGGCTTTCAGCCCAGAAGTAATACCCATG---TTTTCAGCATTATCAGAAGGAGCCACCCCACAAG
A---TTTAAACACCATGCTAAACACAGT---GGGGGGACATCA---AGCAGCCATGCAAATGTTAAAAGAGACCATCAAT
GAGGAAGCTGCAGAATGGGATAGATTGCATCCAGTGCATGCAGGGCCTGTTGCACCAGGCCAGATGAGAGAACCAAGGGG
AAGTGACATAGCAGGAACTACTAGTA---CCCTTCAGGAACAAATAGGATGGATGACAAATAATCCACCTATCCCAGTAG
GAGAAATC---TATAAAAGATGGATAATCATGGGATTAAATAAAATAGTAAGAATGTACAGCCCTACCAGCATTCTGGAT
ATAAGACAAGGACCAAAGGAACCCTTTAGAGATTATGTAGACCGGTTCTATAAAACTCTAAGAGCCGAGCAAGCTTCACA
GGAGGTAAAAAATTGGATGACAGAAACCTTGTTGGTCCAAAATGCGAACCCAGATTGTAAAACTATTCTAAAAGCATTGG
GACCAGCAGCTACACTAGAAGAAATGATGACAGCATGTCAGGGAGTGGGAGGACCTGGTCATA---AGGCAAGAGTGTTG
>AY779557/B/CA/1998/CANC10FULL
CCTATAGTGCAGAACCTAGAGGGGCAAATGGTACATCAGGCCATATCACCTAGAACTTTAAATGCATGGGTAAAAGT---
AATAG---AAGAGAAGGCTTTCAGCCCAGAAGTAATACCCATG---TTTACAGCATTATCAGAAGGAGCCACCCCACAAG
A---TTTAAACACCATGCTAAACACAGT---GGGGGGACATCA---AGCAGCCATGCAAATGTTAAAAGAAACCATCAAT
GAGGAAGCTGCAGAATGGGATAGATTGCACCCACCGCAAGCAGGGCCTGTTGCACCAGGCCAGATGAGAGAACCAAGGGG
AAGTGACATAGCAGGAACTACTAGTA---CCCTTCAGGAACAAATAGGATGGATGACAAGTAATCCACCTATCCCAGTAG
GAGACATC---TATAAAAGATGGATTATCCTGGGGTTAAATAAAATAGTAAGAATGTATAGCCCTGCCAGCATTCTGGAT
ATAAAACAAGGACCAAAGGAACCCTTCAGAGATTATGTAGACAGGTTCTATAAAACTCTAAGAGCAGAGCAAGCTTCACA
GGAAGTAAAAAATTGGATGACAGAAACCTTGTTGGTCCAAAATTCGAAACCAGATTGCAAGACTATTCTAAAAGCATTAG
GACCAGGAGCTACACTAGAAGAAATGATGACAGCATGTCAGGGAGTGGGAGGACCTGCCCACA---AAGCAAGGGTGTTG
>AY779558/B/CA/1999/CAN11FULL
CCTATAGTGCAGAACCTACAGGGGCAAATGGTACATCAGGCCATATCACCTAGAACTTTAAATGCATGGGTAAAAGT---
AATAG---AAGAGAAGGCTTTTAGCCCAGAAGTAATACCCATG---TTTACAGCATTATCAGAAGGAGCCACCCCACAAG
A---TTTAAACACCATGCTGAACACAGT---GGGGGGACATCA---AGCAGCCATGCAAATGTTAAAAGAAACCATCAAT
GAGGAAGCTGCAGAATGGGATAGATTGCACCCACCGCAAGCAGGGCCTGTTGCACCAGGCCAGATGAGAGAACCAAGGGG
AAGTGACATAGCAGGAACTACTAGTA---CCCTTCAGGAACAAATAGGATGGATGACAAGTAATCCACCTATCCCAGTAG
GAGACATC---TATAAAAGATGGATCATCCTGGGGTTAAATAAAATAGTAAGAATGTATAGCCCTGCCAGCATTCTGGAT
ATAAAGCAAGGACCAAAGGAACCCTTTAGAGATTATGTAGACAGGTTCTATAAAACTCTAAGAGCAGAGCAAGCTTCACA
GGAAGTAAAAAATTGGATGACAGAAACCTTGTTGGTCCAAAATTCAAACCCAGATTGCAAGACTATTCTAAAAGCATTGG
GACCAGGAGCTACACTAGAGGAAATGATGACAGCATGTCAGGGAGTGGGAGGACCTGCCCATA---AAGCAAGAGTGTTG
>AY779559/B/CA/1992/CANC2FULL
CCTATAGTACAGAACCTACAGGGGCAAATGGTACATCAGGCCATATCACCTAGAACTTTAAATGCATGGGTAAAAGT---
AATAG---AAGAGAAGGCTTTCAGCCCAGAAGTAATACCCATG---TTTACAGCATTATCAGAAGGAGCCACCCCACAAG
A---TTTAAACACCATGCTAAACACAGT---GGGGGGACATCA---AGCAGCCATGCAAATGTTAAAAGAGACCATCAAT
GAGGAAGCTGCAGAATGGGATAGATTGCATCCAGTGCATGCATGGCCTATTGCACCAGGCCAGATGAGAGAACCAAGGGG
AAGTGACATAGCAGGAACTACTAGTA---CCCTTCAGGAACAAATAGGATGGATGACTAATAATCCACCTATCCCAGTAG
GAGACATC---TATAAAAGATGGATAATCCTGGGATTAAATAAAATAGTAAGAATGTATAGCCCTGCCAGCATTCTGGAT
ATAAAACAAGGACCAAAGGAACCCTTTAGAGATTATGTAGACCGGTTCTATAAAACTCTAAGAGCCGAGCAAGCTTCACA
GGAGGTAAAAAATTGGATGACAGAAACCTTGTTGGTCCAAAATGCGAACCCAGATTGTAAGACTATTCTAAAAGCATTGG
GACCAGGAGCTACACTAGAAGAAATGATGACAGCATGTCAGGGAGTGGGGGGACCTGCCCATA---AAGCAAGAGTGTTG
>AY779560/B/CA/1994/CANC3FULL
CCTATAGTGCAGAACCTACAGGGGCAAATGGTACATCAGGCCATATCACCTAGAACTTTAAATGCATGGGTAAAAGT---
AATAG---AAGAGAAGGCTTTCAGCCCAGAAGTAATACCCATG---TTCACAGCATTATCAGAAGGAGCCACCCCACAAG
A---TTTAAACACCATGCTAAACACAGT---GGGGGGACATCA---AGCAGCCATGCAAATGTTAAAAGAGACCATCAAT
GAGGAAGCTGCAGAATGGGATAGATTGCACCCAGTGCATGCAGGGCCTATTGCACCAGGCCAGATGAGAGAACCAAGGGG
AAGTGACATAGCAGGAACTACTAGTA---CCCTTCAGGAACAAATAGGATGGATGACAAATAATCCACCTATCCCAGTAG
GAGACATC---TATAAAAGATGGATAATCCTGGGATTAAATAAAATAGTAAGAATGTATAGCCCTGCCAGCATTCTGGAT
ATAAAACAAGGACCAAAGGAACCCTTTAGAGATTATGTAGACCGGTTCTATAAAACTCTAAGAGCCGAGCAAGCTTCACA
GGAGGTAAAAAATTGGATGACAGAAACCTTGTTGGTCCAGAATGCGAACCCAGATTGTAAGACTATTCTAAAAGCATTGG
GACCAGGAGCTACACTAGAAGAAATGATGACAGCATGTCAGGGAGTGGGAGGACCTGCCCATA---AAGCAAGAGTGTTG
>AY779561/B/CA/1992/CANC5FULL
CCTATAGTGCAGAACCTACAGGGGCAAATGGTACATCAGGCCATATCACCTAGAACTTTAAATGCATGGGTAAAAGT---
AATAG---AAGAGAAGGCTTTCAGCCCAGAAGTAATACCCATG---TTTACAGCATTATCAGAAGGAGCCACCCCACAAG
A---TTTAAACACCATGCTGAACACAGT---GGGGGGACATCA---AGCAGCCATGCAAATGTTAAAAGAGACCATCAAT
GAGGAAGCTGCAGAATGGGATAGATTGCACCCAGTGCATGCAGGGCCTATTGCACCAGGCCAGATGAGAGAACCAAGGGG
AAGTGACATAGCAGGAACTACTAGTA---CCCTTCAGGAACAAATAGGATGGATGACAAATAATCCACCTATCCCAGTAG
GAGACATC---TATAAAAGATGGATAATCCTGGGATTAAATAAAATAGTAAGAATGTATAGCCCTGCCAGCATTTTGGAT
ATAAAGCAAGGACCAAAGGAACCCTTTAGAGATTATGTAGACCGGTTCTATAAAACTCTAAGAGCCGAGCAAGCTTCACA
GGAGGTAAAAAATTGGATGACAGAAACCTTGTTGGTCCAAAATGCAAACCCAGATTGTAAGACTATTCTAAAAGCATTGG
GACCAGGAGCTACACTAGAAGAAATGATGACAGCATGTCAGGGAGTGGGAGGACCTGCCCATA---AAGCAAGAGTGTTG
>AY779562/B/CA/1993/CANC6FULL
CCTATAGTGCAGAACCTAGAGGGGCAAATGGTACATCAGGCCATATCACCTAGAACTTTAAATGCATGGGTAAAAGT---
AATAG---AAGAGAAGGCTTTCAGCCCAGAAGTAATACCCATG---TTTACAGCATTATCAGAAGGAGCCACCCCACAAG
A---TTTAAACACCATGCTAAACACAGT---GGGGGGACATCA---AGCAGCCATGCAAATGTTAAAAGAAACCATCAAT
GAGGAAGCTGCAGAATGGGATAGATTGCACCCACCGCAAGCAGGGCCTGTTGCACCAGGCCAGATGAGAGAACCAAGGGG
AAGTGACATAGCAGGAACTACTAGTA---CCCTTCAGGAACAAATAGGATGGATGACAAGTAATCCACCTATCCCAGTAG
GAGACATC---TATAAAAGATGGATTATCCTGGGGTTAAATAAAATAGTAAGAATGTATAGCCCTGCCAGCATTCTGGAT
ATAAAACAAGGACCAAAGGAACCCTTCAGAGATTATGTAGACAGGTTCTATAAAACTCTAAGAGCAGAGCAAGCTTCACA
GGAAGTAAAAAATTGGATGACAGAAACCTTGTTGGTCCAAAATTCGAAACCAGATTGCAAGACTATTCTAAAAGCATTAG
GACCAGGAGCTACACTAGAAGAAATGATGACAGCATGTCAGGGAGTGGGAGGACCTGCCCACA---AAGCAAGGGTGTTG
>AY779563/B/CA/1996/CANC8FULL
CCTATAGTGCAGAACCTACAGGGGCAAATGGTACATCAGGCCATATCACCTAGAACTTTAAATGCATGGGTAAAAGT---
AATAG---AAGAGAAGGCTTTCAGCCCAGAAGTAATACCCATG---TTTACAGCATTATCAGAAGGAGCCACCCCACAAG
A---TTTAAACACCATGCTGAACACAGT---GGGGGGACATCA---AGCAGCCATGCAAATGTTAAAAGAGACCATCAAT
GAGGAAGCTGCAGAATGGGATAGATTGCACCCAGTGCAAGCAGGGCCTGTTGCACCAGGCCAGATGAGAGAACCAAGGGG
AAGTGACATAGCAGGAACTACTAGTA---CCCTTCAGGAACAAATAGGATGGATGACAAGTAATCCACCTATCCCAGTAG
GAGACATC---TATAAAAGATGGATCATCCTGGGGTTAAATAAAATAGTAAGAATGTATAGCCCTGCCAGCATTCTGGAT
ATAAAACAAGGACCAAAGGAACCCTTCAGAGATTATGTAGACAGGTTCTATAAAACTCTAAGAGCAGAGCAAGCTTCACA
GGAAGTAAAAAATTGGATGACAGAAACCTTGTTGGTCCAAAATTCAAACCCAGATTGCAAGACTATTCTAAAAGCATTAG
GACCAGGAGCTACACTAGAAGAAATGATGACAGCATGTCAGGGAGTGGGAGGACCTGCCCACA---AAGCAAGGGTGTTG
>AY779564/B/CA/1996/CANA1FULL
CCTATAGTGCAGAACTTACAGGGGCAAATGGTACATCAGCCCATGTCAGCTAGAACTTTAAATGCATGGGTAAAAGT---
AGTAG---AAGAGAAGGCTTTCAGCCCAGAAGTAATACCCATG---TTTTCAGCATTATCAGAAGGAGCCACCCCACAAG
A---TTTAAACACCATGCTAAACACGGT---GGGGGGACATCA---AGCAGCCATGCAAATGTTAAAAGAGACCATCAAT
GAGGAAGCTGCAGAATGGGATAGATTGCATCCAGTGCATGCAGGGCCTATTGCACCAGGCCAGATGAGAGAACCAAGGGG
AAGTGACATAGCAGGAACTACTAGTA---ACCTTCAGGAACAAATAGCATGGATGACAAATAATCCACCTATCCCAGTAG
GAGAAATC---TATAAAAGATGGATAATCCTGGGATTAAATAAAATAGTAAGAATGTATAGCCCTACCAGCATTCTGGAT
ATAAGACAAGGACCAAAGGAACCCTTTAGAGATTATGTAGATCGGTTCTATAAAACTCTAAGAGCCGAGCAAGCTTCACA
GGAGGTAAAAAATTGGATGACAGAAACCTTGTTGGTCCAAAATGCGAACCCAGATTGTAAGACTATTTTAAAAGCATTGG
GACCAGGAGCTACACTAGAAGAAATGATGACAGCATGTCAGGGAGTGGGAGGACCTGGCCATA---AAGCAAGAGTGTTG
>AY781127/B/UY/2001/01UYTRA1179
CCTATAGTGCGGAATCTTCAGGGGCAAATGGTACATCAGGCCATATCACCTAGAACTTTAAATGCATGGGTAAAAGT---
AGTAG---AAGAAAAGGCTTTCAGTCCAGAAGTAATACCCATG---TTTTCAGCATTATCAGAAGGAGCCACCCCACAAG
A---TTTAAATACCATGCTAAACACAGT---GGGGGGACATCA---AGCAGCTATGCAGATGTTAAAAGAGACCATCAAT
GAGGAAGCTGCAGAATGGGATAGATTGCATCCAGTACATGCAGGGCCTATTGCACCAGGCCAGATGAGAGAACCAAGGGG
AAGTGACATAGCAGGAACTACTAGTA---CCCTTCAGGAACAAATAGGATGGATGACAAATAATCCACCTATCCCCGTAG
GAGACATC---TATAAACAATGGATAATCATGGGATTAAATAAAATAGTAAGAATGTATAGCCCTACCAGCATTCTAGAC
ATAAGACAAGGACCAAAGGAACCCTTTAGAGACTATGTAGACCGGTTCTATAAAACTCTAAGAGCAGAGCAGGCTTCACA
GGAGGTAAAAAATTGGATGACAGAAACCTTGTTGGTCCAAAATGCAAACCCAGATTGCAAGACCATTTTAAAAGCACTGG
GACCAGCAGCTACACTAGAAGAGATGATGACAGCATGTCAGGGAGTGGGGGGACCCGGCCATA---AAGCAAGAGTTTTG
>AY795904/B/YE/2002/02YE507
CCCATAGTGCAAAACCTTCAGGGGCAAATGGTACATCAGGCCCTGTCACCTAGAACTTTAAATGCATGGGTAAAAGT---
AATAG---AAGAAAAGGCTTTCAGCCCAGAAGTAATACCCATG---TTTACAGCATTATCAGAAGGAGCCACCCCACAAG
A---TTTAAACACCATGCTAAACACAGT---GGGAGGACATCA---AGCAGCCATGCAAATGTTAAAAGATACCATCAAT
GAGGAAGCTGCAGAATGGGATAGAACGCATCCAGTGCATGCAGGACCTGTTGCACCAGGCCAAATGAGAGAACCAAGGGG
AAGTGACATAGCAGGAACTACTAGTA---CCCTTCAGGAACAAATAGGATGGATGACAAGTAATCCACCTATGCCAGTAG
GAGAAATC---TATAAAAGGTGGATAATCCTGGGATTAAATAAAATAGTAAGGATGTATAGTCCTACCAGCATTCTGGAC
ATAAAACAAGGACCAAAAGAACCCTTTAGAGACTATGTAGACCGGTTCTATAAAACTCTAAGAGCCGAGCAAGCTTCACA
GGATGTGAAGAATTGGATGACAGAAACCTTGTTAGTCCAAAATTCGAACCCAGACTGTAAGACTATTCTAAAAGCATTGG
GACCAGGAGCTACACTAGAAGAAATGATGACAGCATGTCAGGGAGTGGGAGGACCTGGCCATA---AAGCTAGAGTTTTG
>AY795905/B/YE/2002/02YE508
CCTATAGTGCAGAACCTTCAGGGGCAAATGGTACATCAGGCCCTATCACCTAGAACTTTAAATGCATGGGTAAAAGT---
AATAG---AAGAGAAGGCTTTCAGCCCAGAAGTAATACCCATG---TTTACAGCATTATCAGAAGGAGCCACCCCACAAG
A---TTTAAACACCATGCTAAACACAGT---GGGGGGACATCA---AGCAGCCATGCAAATGTTAAAAGAGACCATCAAT
GAGGAAGCTGCAGAATGGGATAGATTGCACCCGGTGCATGCAGGACCTGCTGCACCAGGTCAGCTGAGAGAACCAAGGGG
AAGTGACATAGCAGGAACTACTAGTA---CCCTTCAGGAACAAATAGGATGGATGACAAATAATCCACCTATCCCAGTAG
GAGAAATC---TATAAAAGATGGATAATCCTGGGATTAAATAAAATAGTAAGGATGTATAGTCCTACCAGCATTCTGGAC
ATAAAACAAGGACCAAAGGAACCCTTTAGAGACTATGTAGACCGGTTCTATAAAACTCTAAGAGCCGAGCAAGCTACACA
GGAAGTAAAAAATTGGATGACAGAAACCTTGTTAGTCCAAAATTCGAACCCAGATTGTAAGACTATTCTAAAAGCATTGG
GACCAGGAGCTTCACTAGAAGAAATGATGACAGCATGTCAAGGAGTGGGAGGACCTGGCCATA---AAGCAAGAGTTCTG
>AY818644/B/AU/2004/Phcsffull04
CCTATAGTGCAGAATCTCCAGGGGCAAATGGTACATCAGGCCATATCACCTAGAACCTTAAATGCATGGGTAAAAGT---
AGTAG---AAGAGAAGGCTTTCAGCCCAGAAGTAATACCCATG---TTTTCAGCATTATCAGAAGGAGCCACCCCACAAG
A---TTTAAACACCATGCTAAACACAGT---GGGGGGACATCA---AGCAGCCATGCAAATGTTAAAAGAGACCATCAAT
GAGGAAGCTGCAGAATGGGATAGATTGCATCCAGTGCGTGCAGGGCCTATTGCACCAGGCCAAATGAGAGAACCAAGGGG
AAGTGACATAGCAGGAACTACTAGTA---CCCTTCAGGAACAAATAGGATGGATGACAAATAATCCACCTATTCCAGTAG
GAGAAATC---TATAAAAGATGGATAATCCTGGGGTTAAATAAAATAGTAAGAATGTATAGCCCTACCAGCATTCTGGAC
ATAAGACAAGGACCAAAAGAACCCTTTAGAGATTATGTAGACCGGTTCTATAAAACTCTAAGGGCTGAGCAAGCCTCACA
GGAGGTAAAAAATTGGATGACAGAAACCTTGTTGGTCCAAAATGCGAACCCAGATTGTAAGACTATCTTAAAAGCATTAG
GGCCAGCAGCTACGCTAGAAGAAATGATGACAGCATGTCAGGGAGTAGGGGGACCTGGCCATA---AAGCAAGAGTCTTG
>AY819715/B/RU/2004/04RU139095
CCTATAGTGCAGAACCTACAAGGGCAAATGGTACATCAGGCATTATCACCTAGAACTTTAAATGCATGGGTAAAAGT---
AGTGG---AAGAGAAGGCTTTCAGCCCAGAAGTAATACCCATG---TTTTCAGCATTATCAGAAGGAGCCACCCCACAAG
A---TTTAAACACCATGCTAAACACCGT---GGGGGGACATCA---AGCAGCCATGCAAATGTTAAAAGAGACCATCAAT
GAGGAAGCTGCAGAATGGGATAGATTGCATCCAGTGCATGCAGGGCCTATTGCACCAGGCCAGATGAGAGAACCAAGGGG
AAGTGACATAGCAGGAACTACTAGTA---CCCTTCAGGAACAAATAGGGTGGATGACACATAATCCACCTATCCCAGTAG
GAGAAATC---TATAAAAGATGGATAATCATGGGCTTAAATAAAATAGTAAGAATGTATAGCCCTGTCAGCATTCTGGAC
ATAAAACAAGGACCAAAGGAACCCTTTAGAGATTATGTAGATCGGTTCTATAAAACTCTAAGAGCCGAGCAAGCTACACA
GGAGGTAAAAAATTGGATGACAGAAACCTTGTTGGTTCAAAATTCGAACCCAGATTGTAAGACTATTTTAAAAGCATTAG
GACCAGCAGCTACACTAGAAGAAATGATGACAGCATGTCAGGGAGTGGGGGGACCCGGCCATA---AAGCAAGAGTCTTG
>AY835748/B/US/1983/5096_83
CCTATAGTGCAAAACATGCAGGGGCAAATGGTACATCAGGCCATATCACCTAGAACTTTAAATGCATGGGTAAAAGT---
AGTAG---AAGAAAAGGCTTTCAGCCCAGAAGTAATACCCATG---TTTTCAGCATTATCAGAAGGAGCCACCCCACAAG
A---TTTAAACACCATGCTAAACACAGT---GGGGGGACATCA---AGCAGCCATGCAAATGTTAAAAGACACCATCAAT
GAGGAAGCTGCAGAATGGGATAGACTGCATCCAGTGCATGCAGGGCCTATTGCACCAGGCCAGATGAGAGAACCAAGGGG
AAGTGACATAGCAGGAACTACTAGTA---CCCTTCAGGAACAAATAGGATGGATGACAAATAATCCACCTATCCCAGTAG
GAGAAATC---TATAAAAGATGGATAATCCTGGGGTTAAATAAAATAGTAAGGATGTATAGCCCTACCAGCATTCTGGAC
ATAAGACAAGGACCAAAAGAACCCTTTAGAGACTATGTAGACCGGTTCTATAGAACTCTAAGAGCCGAGCAAGCTTCACA
AGATGTAAAAAATTGGATGACAGAAACCTTGTTGGTCCAAAATGCGAACCCAGATTGCAGGACTATTTTAAAAGCATTAG
GACCAGCTGCTACACTAGAAGAAATGATGACAGCATGTCAGGGAGTGGGAGGACCCGGCCATA---AAGCAAGGGTTTTG
>AY835749/B/US/1986/5096_86
CCTATAGTGCAGAACATGCAGGGGCAAATGGTACATCAGGCCATATCACCTAGAACTTTAAATGCATGGGTAAAAGT---
AGTAG---AAGAGAAGGCTTTCAGCCCAGAAGTAATACCCATG---TTTTCAGCATTATCAGAAGGAGCCACCCCACAAG
A---TTTAAACACCATGCTAAACACAGT---GGGGGGACATCA---AGCAGCCATGCAAATGTTAAAAGAGACCATCAAT
GAGGAAGCTGCAGAATGGGATAGATTGCATCCAGTGCATGCAGGGCCTATTGCACCAGGCCAGATGAGAGAACCAAGGGG
AAGTGACATAGCAGGAACTACTAGTA---CCCTTCAGGAACAAATAGGATGGATGACAAATAATCCACCTATCCCAGTAG
GAGAAATC---TATAAAAGATGGATAATCCTGGGGTTAAATAAAATAGTAAGGATGTATAGCCCCACCAGCATTCTGGAC
ATAAGACAAGGACCAAAGGAACCCTTTAGAGACTATGTAGACCGATTCTATAGAACTCTAAGAGCAGAGCAAGCTTCACA
GGAGGTAAAAAATTGGATGACAGAAACCTTGTTGGTCCAAAATGCGAACCCAGATTGCAGGACTATCTTAAAAGCATTAG
GACCAGCAGCTACACTAGAAGAAATGATGACAGCATGTCAGGGAGTGGGAGGACCCGGCCATA---AAGCAAGGGTTTTG
>AY835750/B/US/1989/5096_89
CCTATAGTGCAGAACCTCCAGGGGCAAATGGTACATCAGGCCATATCACCTAGAACTTTAAATGCATGGGTAAAAGT---
AGTAG---AAGAGAAGGCTTTCAGCCCAGAAGTAATACCCATG---TTTTCAGCATTATCAGAAGGAGCCACCCCACAAG
A---TTTAAATACCATGCTAAACACAGT---GGGGGGACATCA---AGCAGCCATGCAAATGTTAAAAGACACCATCAAT
GAGGAAGCTGCAGAATGGGATAGATTGCATCCAGTGCATGCAGGGCCTATTGCACCAGGCCAGATGAGAGAACCAAGGGG
AAGTGACATAGCAGGAACTACTAGTA---CCCTTCAGGAACAAATAGGATGGATGACAAATAATCCACCTATCCCAGTAG
GAGAAATC---TATAAAAGATGGATAATCCTGGGGTTAAATAAAATAGTAAGGATGTATAGCCCTACCAGCATTCTGGAC
ATAAGACAAGGACCAAAGGAACCCTTTAGAGACTATGTAGACCGGTTCTATAGAACTCTAAGAGCCGAGCAAGCTTCACA
AGATGTAAAAAATTGGATGACAGAAACCTTGTTGGTCCAAAATGCGAACCCAGATTGCAGGACTATTTTAAAAGCACTAG
GACCAGCAGCAACACTAGAAGAAATGATGACAGCATGTCAGGGAGTGGGAGGACCCGGCCATA---AAGCAAGGGTTTTG
>AY835751/B/US/1990/5096_90
CCTATAGTGCAGAACATGCAGGGGCAAATGGTACATCAGGCCATATCACCTAGAACTTTAAATGCATGGGTAAAAGT---
AGTAG---AAGAGAAGGCTTTCAGCCCAGAAGTAATACCCATG---TTTTCAGCATTATCAGAAGGAGCCACCCCACAAG
A---TTTAAATACCATGCTAAACACATG---TGGGGGACATCA---AGCAGCTATGCAAATGTTAAAAGACACCATCAAT
GAGGAAGCTGCAGAATGGGATAGACTGCATCCAGTGCATGCAGGGCCTATTGCACCAGGCCAGATGAGAGAACCAAGGGG
AAGTGACATAGCAGGAACTACTAGTA---CCCTTCAGGAACAAATAGGATGGATGACAAATAATCCACCTATCCCAGTAG
GAGAAATC---TATAAAAGATGGATAATCCTGGGGTTAAATAAAATAGTAAGGATGTATAGCCCTACCAGCATTCTGGAC
ATAAGACAAGGACCAAAAGAACCCTTTAGAGACTATGTAGACCGGTTCTATAGAACTCTAAGAGCCGAGCAAGCTTCACA
GGATGTAAAAAATTGGATGACAGAAACCTTGTTGGTCCAAAATGCGAACCCAGATTGCAGGACTATTTTAAAAGCATTAG
GACCAGCAGCTACACTAGAAGAAATGATGACAGCATGTCAGGGAGTGGGAGGACCCGGCCATA---AAGCAAGGGTTTTG
>AY835752/B/US/1992/5096_92
CCTATAGTGCAGAATATGCAGGGGCAAATGGTACATCAGGCCATATCACCTAGAACTTTAAATGCATGGGTAAAAGT---
AGTAG---AAGAGAAGGCTTTCAGCCCAGAAGTAATACCCATG---TTTTCAGCATTATCAGAAGGAGCCACCCCACAAG
A---TTTAAACACAATGCTAAACACAGT---GGGGGGACATCA---AGCAGCCATGCAAATGTTAAAAGAGACCATCAAT
GAGGAAGCTGCAGAATGGGATAGATTGCATCCAGTGCATGCAGGGCCTATTGCACCAGGCCAGATGAGAGAACCAAGGGG
AAGTGACATAGCAGGAACTACTAGTA---CCCTTCAGGAGCAAATAGGATGGATGACAAATAATCCACCTATCCCAGTAG
GAGAAATC---TATAAAAGATGGATAATCCTGGGGTTAAATAAAATAGTAAGGATGTATAGCCCTACCAGCATTCTGGAC
ATAAGACAAGGACCAAAAGAACCCTTTAGAGACTATGTAGACCGGTTCTATAGAACTCTAAGAGCCGAGCAAGCTTCACA
GGATGTAAAAAATTGGATGACAGAAACCTTGTTGGTCCAAAATGCGAACCCAGATTGCAGGACTATTTTAAAAGCATTAG
GACCAGCAGCTACACTAGAAGAAATGATGACAGCATGTCAGGGAGTGGGAGGACCCGGCCATA---AAGCAAGGGTTTTG
>AY835753/B/US/1996/5155_96
CCTATAGTGCAGAATCTTCAGGGGCAAATGGTACATCAGGCCATATCACCTAGAACTTTAAATGCATGGGTAAAAGT---
AGTAG---AAGAGAAGGCTTTCAGCCCAGAAGTAATACCCATG---TTTTCAGCATTATCAGAAGGAGCCACCCCACAAG
A---TTTAAACACCATGCTAAATACAGT---GGGGGGACATCA---AGCAGCTATGCAAATGTTAAAAGAGACCATTAAT
GAGGAAGCTGCAGAATGGGACAGATTGCATCCAGTGCATGCAGGGCCTGCTGCACCAGGCCAAATGAGAGAACCAAGGGG
AAGTGACATAGCAGGAACTACTAGTA---CCCTTCAGGAACAAATAGGATGGATGACAAATAACCCACCTATCCCAGTAG
GAGAAATT---TATAAAAGATGGATAATCTTGGGATTAAATAAAATAGTCAGGATGTATAGCCCTATCAGCATTCTGGAC
ATAAAACAAGGACCAAAGGAGCCCTTTAGAGACTATGTAGATCGGTTCTATAAAACTTTAAGAGCCGAGCAAGCTACACA
GGAAGTAAAAAATTGGATGACAGAAACCTTGTTGGTCCAAAATGCGAACCCAGATTGTAAGACTATTTTAAAAGCATTGG
GACCAGCAGCTACACTAGAAGAAATGATGTCAGCATGTCAGGGAGTGGGAGGACCCAGCCACA---AAGCAAGAGTTTTG
>AY835754/B/US/1983/5084_83
CCTATAGTGCAAAACATCCAGGGGCAAATGGTACATCAGGCCATATCACCTAGAACTTTAAATGCATGGGTAAAAGT---
AGTAG---AAGAGAAGGCTTTCAGCCCAGAAGTAATACCCATG---TTTTCAGCATTATCAGAAGGAGCCACCCCACAAG
A---TTTAAACACCATGCTAAACACAGT---GGGGGGACATCA---AGCAGCCATGCAAATGTTAAAAGAAACCATCAAT
GAGGAAGCTGCAGAATGGGATAGATTGCATCCAGTGCATGCAGGGCCTATTGCACCAGGCCAGATGAGAGAACCAAGGGG
AAGTGACATAGCAGGAACTACTAGTA---CCCTTCAGGAACAAATAGGATGGATGACAAATAATCCACCTATCCCAGTAG
GAGAAATC---TATAAAAGATGGATAATCCTGGGATTAAATAAAATAGTAAGGATGTATAGTCCTTCTAGCATTCTGGAC
ATAAGACAAGGACCAAAGGAACCCTTTAGAGACTATGTAGACCGATTCTATAAAACTCTAAGAGCCGAGCAAGCTTCACA
GGAGGTAAAAAATTGGATGACAGAAACCTTGTTGGTCCAAAATGCGAACCCAGATTGTAAGACTATTTTAAAAGCATTGG
GACCAGCAGCCACACTAGAAGAAATGATGACAGCATGTCAGGGAGTGGGAGGACCCGGCCACA---AAGCAAGAGTTTTG
>AY835755/B/US/1985/5157_85
CCTATAGTGCAGAACCTCCAGGGACAAATGGTACATCAGGCCATATCACCTAGAACTTTAAATGCATGGGTAAAAGT---
AGTAG---AAGAGAAGGCTTTCAGCCCAGAAGTAATACCCATG---TTTTCAGCATTATCAGAAGGGGCCACCCCACAAG
A---TTTAAACACCATGCTAAACACAGT---GGGGGGACATCA---AGCAGCCATGCAAATGTTAAAAGAGACCATCAAT
GAGGAAGCTGCAGAATGGGATAGATTGCATCCAGTGCATGCAGGGCCTATTGCACCAGGCCAGATGAGAGAACCAAGGGG
AAGTGACATAGCAGGAACTACTAGTA---CCCTTCAGGAACAAATAGGATGGATGACAAATAATCCACCTATCCCAGTAG
GAGAAATC---TATAAAAGATGGATAATTCTGGGATTAAATAAAATAGTAAGAATGTATAGCCCTACCAGCATTCTGGAC
ATAAGACAAGGACCAAAGGAACCCTTTAGAGATTATGTAGACCGGTTCTATAAAACTCTAAGAGCCGAGCAAGCTTCACA
GGAGGTAAAAAATTGGATGACAGAAACCTTGTTGGTCCAAAATGCGAACCCAGATTGTAAGACTATTTTAAAAGCATTGG
GACCAGCAGCTACACTAGAAGAAATGATGACAGCCTGTCAGGGAGTGGAGGGACCCGGCCACA---AAGCAAGAGTTTTG
>AY835756/B/US/1986/5157_86
CCTATAGTGCAGAACCTACAGGGACAAATGGTACATCAAGCCATATCACCTAGAACTTTAAATGCATGGGTAAAAGT---
AGTAG---AAGAGAAGGCTTTCAGCCCAGAAGTAATACCCATG---TTTTCAGCATTATCAGAAGGGGCCACCCCACAAG
A---TTTAAACACCATGCTAAACACAGT---GGGGGGACATCA---AGCAGCTATGCAAATGTTAAAGGAGACCATCAAT
GAGGAAGCTGCAGAATGGGATAGATTGCATCCAGTGCATGCAGGGCCTATTGCACCAGGCCAGATGAGAGAACCAAGGGG
AAGTGACATAGCAGGAACTACTAGTA---CCCTTCAGGAACAAATAGGATGGATGACAAATAATCCACCTATCCCAGTAG
GAGAAATC---TATAAAAGATGGATAATTTTGGGATTAAATAAAATAGTAAGAATGTATAGCCCTACCAGCATTTTGGAC
ATAAGACAAGGACCAAAGGAACCCTTTAGAGATTATGTAGACCGGTTCTATAAAACTCTAAGAGCCGAGCAAGCTTCACA
GGAGGTAAAAAATTGGATGACAGAAACCTTGTTGGTCCAAAATGCGAATCCAGATTGTAAGACTATTCTAAAAGCATTAG
GACCAGCAGCTACACTAGAAGAAATGATGACAGCATGTCAGGGAGTGGGAGGACCCGGCCACA---AAGCAAGAGTTTTG
>AY835757/B/US/1986/5113_86
CCTATAGTGCAGAACATCCAGGGGCAAATGGTACATCAGGCCATATCACCTAGAACTTTAAATGCATGGGTAAAAGT---
AGTAG---AAGAGAAGGCTTTCAGCCCAGAAGTAATACCCATG---TTTTCAGCATTATCAGAAGGAGCCACCCCACAAG
A---TTTAAACACCATGCTAAACACAGT---GGGGGGACATCA---AGCAGCCATGCAGATGTTAAAAGAGACCATCAAT
GAGGAAGCTGCAGAATGGGATAGAGTGCACCCAGTGCACGCAGGGCCTATTGCACCAGGCCAGATGAGAGAACCAAGGGG
AAGTGACATAGCAGGAACTACTAGTA---CCCTTCAGGAACAAATAGGATGGGTGACAAATAATCCACCTATCCCAGTAG
GAGAAATC---TATAAAAGATGGATAATCCTGGGATTAAATAAGATAGTAAGGATGTATAGCCCTACCAGCATTCTGGAC
ATAAGACAAGGACCAAAGGAACCCTTTAGAGACTATGTAGACCGGTTCTATAAAACTCTAAGAGCCGAGCAAGCTTCACA
GGAGGTAAAAAATTGGATGACAGAAACCTTGTTGGTCCAAAATGCGAACCCAGACTGTAAGACTATTTTAAAAGCATTGG
GACCAGCAGCTACACTAGAAGAAATGATGACAGCATGTCAGGGAGTGGGAGGACCCGGCCATA---AAGCAAGAGTTTTG
>AY835758/B/US/1987/5113_87
CCTATAGTGCAGAACATCCAGGGGCAAATGGTACATCAGGCCATATCACCTAGAACTTTAAATGCATGGGTAAAAGT---
AGTAG---AAGAGAAGGCTTTCAGCCCAGAAGTAATACCCATG---TTTTCAGCATTATCAGAAGGAGCCACCCCACAAG
A---TTTAAACACCATGCTAAACACAGT---GGGGGGACATCA---AGCAGCCATGCAGATGTTAAAAGAGACCATCAAT
GAGGAAGCTGCAGAATGGGATAGGGTGCACCCAGTGCACGCAGGGCCTATTGCACCAGGCCAGATGAGAGAACCAAGGGG
AAGTGACATAGCAGGAACTACTAGTA---CCCTTCAGGAACAAATAGGGTGGATGACAAATAATCCACCTATCCCAGTAG
GAGAAATC---TATAAAAGATGGATAATCCTGGGATTAAATAAGATAGTAAGAATGTATAGTCCTACCAGCATTCTGGAC
ATAAGACAAGGACCAAAGGAACCCTTTAGAGATTATGTGGACCGGTTCTATAAAACTCTAAGAGCCGAGCAAGCTTCACA
GGAGGTAAAAAATTGGATGACAGAAACCTTGTTGGTCCAAAATGCGAACCCAGATTGTAAGACCATTTTAAAAGCATTGG
GACCAGCAGCTACACTAGAAGAAATGATGACAGCATGTCAGGGAGTGGGAGGACCCGGCCATA---AAGCAAGGGTTTTG
>AY835759/B/US/1982/5048_82
CCTATAGTGCAGAACATCCAGGGGCAAATGGTACATCAGGCAATATCACCTAGAACTTTAAATGCATGGGTAAAAGT---
AGTAG---AAGAGAAGGCTTTCAGCCCAGAAGTAATACCCATG---TTTTCAGCATTATCAGAAGGAGCCACCCCACAAG
A---TTTAAACACCATGCTAAACACAGT---GGGGGGACATCA---AGCAGCCATGCAAATGTTAAAAGAGACCATCAAT
GAGGAAGCTGCAGAATGGGATAGATTGCATCCAGTGCATGCAGGGCCTATTGCACCAGGCCAGATGAGAGAACCAAGGGG
AAGTGACATAGCAGGAACTACTAGTA---CCCTTCAGGAACAAATAGGATGGATGACAAATAATCCACCTATCCCAGTAG
GAGAAATC---TATAAAAGATGGATAATCCTGGGATTAAATAAAATAGTAAGGATGTATAGTTCTACCAGCATTCTGGAC
ATAAGACAAGGACCAAAGGAACCCTTTAGAGACTATGTAGACCGGTTCTATAAAACTCTAAGAGCCGAGCAAGCTTCACA
GGAGGTAAAAAATTGGATGACAGAAACCTTGTTGGTCCAAAATGCGAACCCAGATTGTAAGACTATCTTAAAAGCATTGG
GACCAGCAGCTACACTAGAAGAAATGATGACAGCATGTCAGGGAGTAGGAGGACCCGGCCATA---AAGCAAGAGTTTTG
>AY835760/B/US/1987/5048_87
CCTATAGTGCAGAACCTCCAGGGGCAAATGGTACATCAGGCAATATCACCTAGAACTTTAAATGCATGGGTAAAAGT---
AGTAG---AAGAGAAGGCTTTCAGCCCAGAAGTAATACCCATG---TTTTCAGCATTATCAGAAGGAGCCACCCCACAAG
A---TTTAAACACCATGCTAAACACAGT---GGGGGGACATCA---AGCAGCCATGCAAATGTTAAAAGAGACCATCAAT
GAGGAAGCTGCAGAATGGGATAGATTGCATCCAGTGCATGCAGGGCCTATTGCACCAGGCCAGATGAGAGAACCAAGGGG
AAGTGACATAGCAGGAACTACTAGTA---CCCTTCAGGAACAAATAGGATGGATGACAAATAATCCACCTATCCCAGTAG
GAGAAATC---TATAAAAGATGGATAATCCTGGGATTAAATAAAATAGTAAGGATGTATAGTCCTACCAGCATTCTGGAC
ATAAGACAAGGACCAAAGGAACCCTTTAGAGACTATGTAGACCGGTTCTATAAAACTCTAAGAGCCGAGCAAGCTTCACA
GGAGGTAAAAAATTGGATGACAGAAACCTTGTTGGTCCAAAATGCGAACCCAGATTGTAAGACTATCTTAAAAGCATTGG
GACCAGCAGCTACACTAGAAGAAATGATGACAGCATGTCAGGGAGTAGGAGGACCCGGACATA---AAGCAAGAGTTTTG
>AY835761/B/US/1991/5048_91
CCTATAGTACAGAACCTCCAGGGGCAAATGGTACATCAACCAATATCACCTAGAACTTTAAATGCATGGGTAAAAGT---
AGTAG---AAGAGAAGGCTTTCAGCCCAGAAGTAATACCCATG---TTTTCAGCATTATCAGAAGGAGCCACCCCACAAG
A---TTTAAACACCATGCTAAACACAGT---GGGGGGACATCA---AGCAGCTATGCAAATGTTAAAAGAGACCATCAAT
GAGGAAGCTGCAGAATGGGATAGATTGCATCCAGTGCATGCAGGGCCTATTGCACCAGGCCAGATGAGAGAACCAAGGGG
AAGTGACATAGCAGGAACTACTAGTA---CCCTTCAGGAACAAATAGGGTGGATGACACATAATCCACCTATCCCAGTAG
GAGACATC---TATAAAAGATGGATAATCCTGGGATTAAATAAAATAGTAAGGATGTATAGTCCTACCAGCATTCTGGAC
ATAAAACAAGGACCAAAGGAACCCTTTAGAGACTATGTAGACCGGTTCTATAAAGTTCTAAGAGCCGAGCAAGCTTCACA
GGATGTAAAAAATTGGATGACAGAAACCTTGTTGGTCCAAAATGCGAACCCAGATTGTAAGACTATCTTAGAAGCATTGG
GACCAGCAGCTACACTAGAAGAAATGATGACAGCATGTCAGGGAGTAGGAGGACCCGGCCATA---AAGCAAGAGTTTTG
>AY835762/B/US/1984/5160_84
CCTATAGTGCAGAATCTCCAGGGGCAAATGGTACATCAGGCCATATCACCTAGAACTTTAAATGCATGGGTAAAAGT---
AGTAG---AAGAAAAGGCCTTCAGCCCAGAAGTAATACCCATG---TTTTCAGCATTATCAGAAGGAGCCACCCCACAAG
A---TTTAAACACCATGCTCAACACAGT---GGGGGGACATCA---AGCAGCTATGCAAATGTTAAAAGAGACCATCAAT
GAGGAAGCTGCAGAATGGGATAGATTGCATCCAGTGCATGCAGGGCCTATTGCACCAGGCCAGATGAGAGAACCAAGGGG
AAGTGACATAGCAGGAACTACTAGTA---CCCTTCAGGAACAAATAGGATGGATGACAAATAATCCACCTATCCCAGTAG
GAGAAATC---TATAAAAGATGGATAATCCTGGGATTAAATAAAATAGTAAGGATGTATAGCCCTACCAGCATTCTGGAC
ATAAGACAAGGACCAAAGGAACCCTTTAGAGACTATGTAGACCGGTTCTATAAAACTCTAAGAGCCGAGCAAGCTTCACA
GGATGTAAAAAATTGGATGACAGAAACCTTGTTGGTCCAAAACGCGAACCCAGATTGTAGGACTATTTTAAAAGCATTGG
GACCAGGAGCGACACTAGAAGAAATGATGACAGCATGTCAGGGAGTGGGGGGACCCGGCCATA---AAGCAAGAGTTTTG
>AY835763/B/US/1988/5160_88
CCTATAGTACAGAATCTTCAGGGGCAAATGGTACATCAGGCCATATCACCTAGAACTTTAAATGCATGGGTAAAAGT---
AGTAG---AAGAAAAGGCCTTCAGCCCAGAAGTAATACCCATG---TTTTCAGCATTATCAGAAGGAGCCACCCCACAAG
A---TTTAAATACCATGCTCAACACAGT---GGGGGGACATCA---AGCAGCTATGCAAATGTTAAAAGAGACCATCAAT
GAGGAAGCTGCAGAATGGGATAGATTGCATCCAGTGCATGCAGGGCCTATTGCACCAGGCCAGATGAGAGAACCAAGGGG
AAGTGACATAGCAGGAACTACTAGTA---CCCTTCAGGAACAAATAGGATGGATGACAAATAATCCACCCATCCCAGTAG
GAGAAATC---TATAAAAGATGGATAATCCTGGGATTAAATAAAATAGTAAGGATGTATAGCCCTACCAGCATTCTGGAC
ATAAGACAAGGACCAAAGGAACCCTTTAGAGACTATGTAGACCGGTTCTATAAAACTCTAAGAGCCGAGCAAGCTTCACA
GGATGTAAAAAATTGGATGACAGAAACCTTGTTGGTCCAAAACGCGAACCCAGATTGTAAGACTATTTTAAAAGCATTGG
GACCAGGCGCTACACTAGAAGAAATGATGACAGCATGTCAGGGAGTGGGAGGACCCGGCCATA---AAGCAAGAGTTTTG
>AY835764/B/US/1992/5160_92
CCTATAGTGCAGAATCTTCAGGGGCAGATGGTACATCAGGCCATATCACCTAGAACTTTAAATGCATGGGTAAAAGT---
AGTAG---AAGAAAAGGCCTTCAGCCCAGAAGTAATACCCATG---TTTTCAGCATTATCAGAAGGAGCCACCCCACAAG
A---TTTAAACACCATGCTCAATACAGT---GGGGGGACATCA---AGCAGCTATGCAAATGTTAAAAGAGACCATCAAT
GAGGAAGCTGCAGAATGGGATAGATTGCATCCAGTGCATGCAGGGCCTATTGCACCAGGCCAGATGAGAGAACCAAGGGG
AAGTGATATAGCAGGAACTACTAGTA---CCCTTCAGGAACAAATAGGATGGATGACAAATAATCCACCTATCCCAGTAG
GAGAAATC---TATAAAAGATGGATAATCCTAGGATTAAATAAAATAGTAAGGATGTATAGCCCTACCAGCATTTTGGAC
ATAAGACAAGGACCAAAAGAACCCTTTAGAGACTATGTAGACCGGTTCTATAAAACTCTAAGAGCCGAACAAGCTTCACA
GGATGTAAAAAATTGGATGACAGAAACCTTGTTGGTCCAAAATGCGAACCCAGATTGTAAGACTATTTTAAAAGCATTGG
GACCAGCAGCTACACTAGAAGAAATGATGACAGCATGTCAGGGAGTGGGAGGACCCGGACATA---AAGCAAGGGTTTTG
>AY835765/B/US/1984/5084_84
CCTATAGTGCAAAACATCCAGGGGCAAATGGTACATCAGGCCATATCACCTAGAACTTTAAATGCATGGGTAAAAGT---
AGTAG---AAGAGAAGGCTTTCAGCCCAGAAGTAATACCCATG---TTTTCAGCATTATCAGAAGGAGCCACCCCACAAG
A---TTTAAACACCATGCTAAACACAGT---GGGGGGACATCA---AGCAGCCATGCAAATGTTAAAAGAAACCATCAAT
GAGGAAGCTGCAGAATGGGATAGATTGCATCCAGTGCATGCAGGGCCTATTGCACCAGGCCAGATGAGAGAACCAAGGGG
AAGTGACATAGCAGGAACTACTAGTA---CCCTTCAGGAACAAATAGGATGGATGACAAATAATCCACCTATCCCAGTAG
GAGAAATC---TATAAAAGATGGATAATCATGGGATTAAATAAAATAGTAAGGATGTATAGTCCTACTAGCATTCTGGAC
ATAAGACAAGGACCAAAGGAACCCTTTAGAGACTATGTAGACAGGTTCTATAAAACTCTAAGAGCCGAGCAAGCTTCACA
GGATGTAAAAAATTGGATGACAGAAACCTTGTTGGTCCAAAATGCGAACCCAGATTGTAAGACTATTTTAAAAGCATTGG
GACCAGCAGCTACATTAGAAGAAATGATGACAGCATGTCAGGGAGTGGGAGGACCCGGCCACA---AAGCAAGAGTTTTG
>AY835766/B/US/1989/5073_89
CCTATAGTGCAGAACATGCAGGGACAAATGGTACATCAGGCCATATCACCTAGAACTTTAAATGCATGGGTAAAAGT---
AGTAG---AAGAGAAGGCTTTCAGCCCAGAAGTAATACCTATG---TTTTCAGCATTATCAGAAGGAGCCACCCCACAAG
A---TTTAAACACCATGCTAAACACAGT---GGGGGGACATCA---AGCAGCCATGCAAATGTTAAAAGAGACCATCAAT
GAGGAAGCTGCAGAATGGGATAGATTGCATCCAGTGCATGCAGGGCCTATTGCACCAGGCCAGATGAGAGAACCAAGGGG
AAGTGACATAGCAGGAACTACTAGTA---CCCTTCAGGAACAAATAGGATGGATGACAAATAATCCACCTATCCCAGTAG
GAGAAATC---TATAAAAGATGGATAATCCTGGGATTAAATAAAATAGTAAGGATGTATAGCCCTACCAGCATTTTGGAC
ATAAGACAAGGACCAAAGGAACCCTTTAGAGACTATGTAGATCGGTTCTATAAAACTCTAAGAGCCGAGCAAGCTTCACA
AGAGGTAAAAAATTGGATGACAGAAACCTTGTTGGTCCAAAATGCGAACCCAGATTGTAAGACTATCCTAAAAGCATTGG
GACCAGCAGCTACACTAGAAGAAATGATGACAGCATGTCAGGGAGTGGGAGGACCCGGCCATA---AAGCAAGAGTCTTG
>AY835767/B/US/1993/5073_93
CCTATAGTGCAGAACATGCAGGGGCAAATGGTACATCAGGCCATATCACCTAGAACTCTAAATGCATGGGTAAAAGT---
AGTAG---AAGAGAAGGCTTTCAGCCCAGAAGTAATACCCATG---TTTTCAGCATTATCAGAAGGAGCCACCCCACAAG
A---TTTAAACACCATGCTAAACACAGT---GGGGGGACATCA---AGCAGCCATGCAAATGTTAAAAGAGACCATCAAT
GAGGAGGCTGCAGAATGGGATAGAGTGCATCCAGTGCAGGCAGGGCCTATTGCACCAGGCCAGATGAGAGAACCAAGGGG
AAGTGATATAGCAGGAACTACTAGTA---CCCTTCAGGAACAAATAGGATGGGTGACAAATAATCCACCTATCCCAGTAG
GAGAAATC---TATAAAAGATGGATAATCCTGGGATTAAATAAAATAGTAAGGATGTATAGCCCTACCAGCATTCTGGAC
ATAAGACAAGGACCAAAGGAACCCTTTAGAGACTATGTAGATCGGTTCTATAAAACTCTAAGAGCCGAGCAAGCTTCACA
AGAGGTAAAAAATTGGATGACAGAAACCTTGTTGGTCCAAAATGCAAACCCAGATTGTAAGACTATTCTAAAAGCATTGG
GACCAGCAGCTACACTAGAAGAAATGATGACAGCATGTCAGGGAGTGGGAGGACCCGGCCATA---AAGCAAGAGTTTTG
>AY835768/B/US/1995/5073_95
CCTATAGTGCAGAACATGCAGGGACAAATGGTACATCAGGCCATATCACCTAGAACTTTAAATGCATGGGTAAAAGT---
AGTAG---AAGAGAAGGCTTTCAGCCCAGAAGTAATACCCATG---TTTTCAGCATTATCAGAAGGAGCCACCCCACAAG
A---TTTAAACACCATGCTAAATACAGT---GGGGGGACATCA---AGCAGCCATGCAAATGTTAAAAGAGACCATCAAT
GAGGAGGCTGCAGAATGGGATAGATTACATCCAGTGCAGGCAGGGCCTATTGCACCAGGCCAGATGAGAGAACCAAGGGG
AAGTGACATAGCAGGAACTACTAGTA---CCCTTCAGGAACAAATAGGATGGATGACAAATAATCCACCTATCCCAGTAG
GAGAGATC---TATAAAAGATGGATAATCCTGGGATTAAATAAAATAGTAAGGATGTATAGTCCTACCAGCATTCTGGAC
ATAAGACAAGGACCAAAGGAACCCTTTAGAGACTATGTAGATCGGTTCTATAAAACTCTAAGAGCCGAGCAAGCTTCACA
AGAGGTAAAAAATTGGATGACAGAAACCTTGTTGGTCCAAAATGCAAACCCAGATTGTAAGACTATTCTAAAAGCATTGG
GACCAGCAGCTACACTAGAAGAAATGATGACAGCATGTCAGGGAGTGGGAGGACCCGGCCATA---AAGCAAGAGTTTTG
>AY835769/B/US/1985/5077_85
CCTATAGTGCAGAACATGCAGGGGCAAATGGTACACCAGGCCCTATCACCTAGAACTTTAAATGCATGGGTAAAAGT---
AGTAG---AAGAGAAGGCTTTCAGCCCAGAAGTAATACCCATG---TTTACAGCATTATCAGAAGGAGCCACCCCACAAG
A---TTTAAACACCATGCTAAACACAGT---GGGGGGACATCA---AGCAGCCATGCAAATGTTAAAAGAGACCATCAAT
GAGGAAGCTGCAGAATGGGATAGATTGCATCCAGTGCATGCAGGGCCTATTGCACCAGGCCAGATGAGAGAACCAAGGGG
AAGTGACATAGCAGGAACTACTAGTA---CCCTTCAGGAACAAATAGGATGGATGACACATAATCCACCTATCCCAGTAG
GAGAAATC---TATAAAAGATGGATAATCATGGGATTAAATAAAATAGTAAGGATGTATAGCCCTACCAGCATTCTGGAC
ATAAGACAAGGACCAAAGGAACCCTTTAGAGACTATGTAGATCGGTTCTATAAAACTCTAAGAGCCGAGCAAGCTTCACA
AGAGGTAAAAAATTGGATGACAGAAACCTTGTTGGTCCAAAATGCGAACCCAGATTGTAAGACTATTCTAAAAGCATTGG
GACCAGGAGCTACACTAGAAGAAATGATGACAGCATGTCAGGGAGTGGGAGGACCCGGCCATA---AAGCAAGAGTGTTG
>AY835770/B/US/1983/5082_83
CCTATAGTGCAGAACATCCAGGGGCAAATGGTACATCAGGCCATATCACCTAGAACTTTAAATGCATGGGTAAAAGT---
AGTAG---AAGAGAAGGCTTTCAGCCCAGAAGTAATACCCATG---TTTTCAGCATTATCAGAAGGAGCCACCCCACAAG
A---TTTAAACACCATGCTAAACACAGT---GGGGGGACATCA---AGCAGCCATGCAAATGTTAAAAGAGACCATCAAT
GAGGAAGCTGCAGAATGGGATAGAGTGCATCCAGTGCATGCAGGGCCTATTGCACCAGGCCAGATGAGAGAACCAAGGGG
AAGTGACATAGCAGGAACTACTAGTA---CCCTTCAGGAACAAATAGGATGGATGACAAATAATCCACCTATCCCAGTAG
GAGAAATC---TATAAAAGATGGATAATCCTGGGATTAAATAAAATAGTAAGGATGTATAGCCCTACCAGCATTCTGGAC
ATAAGACAAGGACCAAAGGAACCCTTTAGAGACTATGTAGACCGGTTCTATAAAACTCTAAGAGCCGAGCAAGCTTCACA
GGAGGTAAAAAATTGGATGACAGAAACTTTGTTGGTCCAAAATGCGAACCCAGATTGTAAGACTATTTTAAAAGCATTGG
GACCAGCAGCTACACTAGAAGAAATGATGACAGCATGCCAGGGAGTGGGAGGACCCGGCCATA---AAGCAAGAGTTTTG
>AY835771/B/US/1986/5082_86
CCTATAGTGCAGAACATCCAGGGGCAAATGGTACATCAGGCCATATCACCTAGAACTTTAAATGCATGGGTAAAAGT---
AGTAG---AAGAGAAGGCTTTCAGCCCAGAAGTAATACCCATG---TTTTCAGCATTATCAGAAGGAGCCACCCCACAAG
A---TTTAAACACCATGCTAAACACAGT---GGGGGGACATCA---AGCAGCCATGCAAATGTTAAAAGAGACCATCAAT
GAGGAAGCTGCAGAATGGGATAGATTGCATCCAGTGCATGCAGGGCCTATTGCACCAGGCCAGATGAGAGAACCAAGGGG
AAGTGACATAGCAGGAACTACTAGTA---CCCTTCAGGAACAAATAGGATGGATGACAAATAATCCACCTATCCCAGTAG
GAGAAATC---TATAAAAGATGGATAATCCTGGGATTAAATAAAATAGTAAGGATGTATAGCCCTACCAGCATTCTGGAC
ATAAGACAAGGACCAAAGGAACCCTTTAGAGACTATGTAGACCGGTTCTATAAAACTCTAAGAGCCGAGCAAGCTTCACA
GGAGGTAAAAAATTGGATGACAGAAACCTTGTTGGTCCAAAATGCGAACCCAGATTGTAAGACTATTTTAAAAGCATTGG
GACCAGCAGCTACACTAGAAGAAATGATGACAGCATGCCAGGGAGTGGGAGGACCCGGCCATA---AAGCAAGAGTTTTG
>AY835772/B/US/1997/5082_97
CCTATAGTGCAGAACATTCAGGGGCAAATGGTACATCAGGCCATATCACCTAGAACTTTAAATGCATGGGTAAAAGT---
AGTAG---AAGAGAAGGCTTTCAGCCCAGAAGTAATACCCATG---TTTTCAGCATTATCAGAAGGAGCCACCCCACAAG
A---TTTAAACACCATGCTAAACACAGT---GGGGGGACATCA---AGCAGCCATGCAAATGTTAAAAGAGACCATCAAT
GAGGAGGCTGCAGAATGGGATAGATTGCATCCAGTGCATGCAGGGCCTATTGCACCAGGCCAGATGAGAGAACCAAGGGG
AAGTGACATAGCAGGAACTACTAGTA---CCCTTCAGGAACAAATAGGATGGATGACAAATAATCCACCTATCCCAGTAG
GAGAAATC---TATAAAAGATGGATAATCATGGGATTAAATAAAATAGTAAGAATGTATAGCCCTACCAGCATTCTGGAC
ATAAGACAAGGACCAAAGGAACCCTTTAGAGACTATGTAGACCGGTTCTATAAAACTCTAAGAGCCGAGCAAGCTTCACA
GGAGGTAAAAAATTGGATGACAGAAACCTTGTTGGTCCAAAATGCGAACCCAGATTGTAAGACTATTTTAAAAGCATTGG
GACCAGCAGCTACACTAGAAGAGATGATGACAGCATGCCAGGGAGTGGGAGGACCAGGCCATA---AAGCAAGAGTTTTG
>AY835773/B/US/1994/5082_94
CCCATAGTGCAGAACATTCAGGGGCAAATGGTACATCAGGCCATATCACCTAGAACTTTAAATGCATGGGTAAAAGT---
AGTAG---AAGAGAAGGCTTTCAGCCCAGAAGTAATACCCATG---TTTTCAGCATTATCAGAAGGAGCCACCCCACAAG
A---TTTAAACACCATGCTAAACACAGT---GGGGGGACATCA---AGCAGCCATGCAAATGTTAAAAGAGACCATCAAT
GAGGAGGCTGCAGAATGGGATAGATTGCATCCCGTGCATGCAGGGCCTATTGCACCAGGCCAGATGAGAGAACCAAGGGG
AAGTGACATAGCAGGAACTACTAGTA---CCCTTCAGGAACAAATAGGATGGATGACAAATAATCCACCTATCCCAGTAG
GAGAAATC---TATAAAAGATGGATAATCATGGGATTAAATAAAATAGTAAGAATGTATAGCCCTACCAGCATTCTGGAC
ATAAGACAAGGACCAAAGGAACCCTTTAGAGACTATGTAGACCGGTTCTATAAAACTCTAAGAGCCGAGCAAGCTTCACA
GGAGGTAAAAAATTGGATGACAGAAACCTTGTTGGTCCAAAATGCGAACCCAGATTGTAAGACTATTTTAAAAGCATTGG
GACCAGCAGCTACACTAGAAGAGATGATGACAGCATGTCAGGGAGTGGGAGGACCTGGCCATA---AAGCAAGAGTTTTA
>AY835774/B/US/1986/5127_86
CCTATAGTGCAGAACCTCCAGGGGCAAATGGTACATCAGCCCCTATCACCTAGAACTTTAAATGCATGGGTAAAAGT---
AGTAG---AAGAGAAGGCTTTCAGCCCAGAAGTAATACCCATG---TTTTCAGCATTATCAGAAGGAGCCACCCCACAAG
A---TTTAAACACCATGCTAAACACAGT---GGGGGGACATCA---AGCAGCCATGCAAATGTTAAAAGAAACCATCAAT
GAGGAAGCTGCAGAATGGGATAGATTGCATCCAGTGCATGCAGGGCCTATTGCACCAGGCCAGATGAGAGAACCAAGGGG
GAGTGACATAGCAGGAACTACTAGTA---ACCTTCAGGAACAAATAGCATGGATGACAAATAACCCACCTATCCCTGTAG
GAGAAATC---TATAAAAGATGGATAATCTTGGGGTTAAATAAAATAGTAAGAATGTATAGCCCTACCAGCATTCTGGAC
ATAAGACAAGGACCAAAGGAACCCTTTAGAGATTATGTAGACCGGTTCTATAAAACTCTAAGAGCCGAGCAAGCTTCACA
GGAGGTGAAAAATTGGATGACAGAAACCTTGTTGGTCCAGAATGCGAACCCAGATTGTAAGACTATTTTAAAAGCATTAG
GACCAGCAGCTACACTAGAAGAAATGATGACAGCATGTCAGGGAGTGGGGGGACCCGGCCATA---AGGCAAGAGTTTTG
>AY835775/B/US/1986/5084_86
CCTATAGTGCAAAACATCCAGGGGCAAATGGTACATCAGGCCATATCACCTAGAACTTTAAATGCATGGGTAAAAGT---
AGTAG---AAGAGAAGGCTTTCAGCCCAGAAGTAATACCCATG---TTTTCAGCATTATCAGAAGGAGCCACCCCACAAG
A---TTTAAACACCATGCTAAACACAGT---GGGGGGACATCA---AGCAGCCATGCAAATGTTAAAAGAAACCATCAAT
GAGGAAGCTGCAGAATGGGATAGATTGCATCCAGTGCATGCAGGGCCTGTTGCACCAGGCCAGATGAGAGAACCAAGGGG
AAGTGACATAGCAGGAACTACTAGTA---CCCTTCAGGAACAAATAGGATGGATGACAAGTAATCCACCTATCCCAGTAG
GAGAAATC---TATAAAAGATGGATAATCATGGGATTAAATAAAATAGTAAGAATGTATAGTCCTACTAGCATTCTGGAC
ATAAGACAAGGACCAAAGGAACCCTTTAGAGACTATGTAGACAGGTTCTATAAAACTCTAAGAGCCGAGCAAGCTTCACA
GGATGTAAAAAATTGGATGACAGAAACCTTGTTGGTCCAAAATGCGAACCCAGATTGTAAGACCATTTTAAAAGCATTGG
GACCAGCAGCTACACTAGAAGAAATGATGACAGCATGTCAGGGAGTGGGAGGACCCAGCCACA---AAGCAAGAATTTTG
>AY835776/B/US/1993/5127_93
CCTATAGTGCAGAATCTCCAGGGGCAAATGGTACATCAGCCCCTATCACCTAGAACTTTAAATGCATGGGTAAAAGT---
AGTAG---AAGAGAAGGCTTTCAGCCCAGAAGTAATACCCATG---TTTACAGCATTATCAGAAGGAGCCACCCCACAAG
A---TTTAAATACCATGCTAAACACAGT---GGGGGGACATCA---AGCAGCCATGCAAATGTTAAAGGAGACCATCAAT
GAGGAAGCTGCAGAATGGGATAGATTGCATCCAGTGCAGGCAGGGCCTATTGCCCCAGGCCAGATAAGAGAACCAAGGGG
AAGTGACATAGCAGGAACTACTAGTA---ACCTTCAGGAACAAATAGCATGGATGACAAATAATCCACCTATCCCCGTAG
GAGAAATC---TATAAAAGATGGATAATCTTGGGGCTAAATAAAATAGTAAGAATGTATAGCCCTACCAGCATTCTGGAC
ATAAGACAAGGGCCAAAGGAACCCTTTAGAGATTATGTAGACCGGTTCTATAAAACTTTAAGAGCTGAGCAAGCTTCACA
GGAGGTAAAAAATTGGATGACAGAAACCTTGTTGGTCCAGAATGCTAACCCAGATTGTAAGACTATTTTAAAAGCATTAG
GACCAGGAGCTACACTAGAAGAAATGATGACAGCATGTCAGGGAGTGGGGGGACCCGGCCATA---AAGCAAGAGTTTTG
>AY835777/B/US/1983/5018_83
CCTATAGTGCAGAACCTCCAGGGGCAAATGGTACATCAGGCCATATCACCTAGAACTTTAAATGCATGGGTAAAAGT---
AGTAG---AAGAGAAGGCTTTCAGCCCAGAAGTAATACCCATG---TTTTCAGCATTATCAGAAGGAGCCACCCCACAAG
A---TTTAAACACCATGCTAAACACAGT---GGGGGGACATCA---AGCAGCCATGCAAATGTTAAAAGAGACCATCAAT
GAGGAAGCTGCAGAATGGGATAGACTGCATCCAGTGCATGCAGGGCCTATTGCACCAGGCCAGATGAGAGAACCAAGGGG
AAGTGACATAGCAGGAACTACTAGTA---CCCTTCAGGAACAAATAGGATGGATGACAAATAATCCACCTATCCCAGTAG
GAGAAATC---TATAAAAGATGGATAATCCTGGGATTAAATAAAATAGTAAGAATGTATAGCCCTACCAGCATTCTGGAC
ATAAAACAAGGACCAAAGGAACCCTTTAGAGACTATGTAGACCGGTTCTATAAAACTCTAAGAGCCGAGCAAGCTACACA
GGAGGTAAAAAATTGGATGACAGAAACTTTGTTGGTCCAAAATGCGAACCCAGATTGTAAGACTATTTTAAAAGCATTGG
GACCAGCAGCTACACTAGAAGAAATGATGACAGCATGTCAGGGAGTGGGGGGACCCGGCCATA---AAGCAAGAGTTCTA
>AY835778/B/US/1986/5018_86
CCTATAGTGCAGAACCTCCAGGGGCAAATGGTACATCAGGCCATATCACCTAGAACTTTAAATGCATGGGTAAAAGT---
AGTAG---AAGAGAAGGCTTTCAGCCCAGAAGTAATACCCATG---TTTTCAGCCTTATCAGAAGGAGCCACCCCACAAG
A---TTTAAACACCATGCTAAACACAGT---GGGGGGACATCA---AGCAGCCATGCAAATGTTAAAAGAGACCATCAAT
GAGGAAGCTGCAGAATGGGATAGACTGCATCCAGTGCATGCAGGGCCTGTGGCACCAGGCCAGATGAGAGACCCAAGGGG
AAGTGACATAGCAGGAACTACTAGTA---CCCTTCAGGAACAAATAGGATGGATGACAAGTAATCCACCTATCCCAGTAG
GAGAAATC---TATAAAAGATGGATAATCCTGGGATTAAATAAAATAGTAAGAATGTATAGCCCTACCAGCATTCTGGAC
ATAAAACAAGGACCAAAGGAACCCTTTAGAGACTATGTAGACCGGTTCTATAAAACTCTAAGAGCCGAGCAAGCTACACA
GGAGGTAAAAAATTGGATGACAGAAACCTTGTTGGTCCAAAATGCGAACCCAGATTGTAAGACTATTTTAAAAGCATTGG
GACCAGCAGCTACACTAGAAGAAATGATGACAGCATGTCAGGGAGTGGGGGGACCCGGCCATA---AAGCAAGAGTTTCA
>AY835779/B/US/1984/5019_84
CCTATAGTACAGAACCTCCAGGGGCAAATGGTACATCAGGCCATATCACCTAGAACTTTAAATGCATGGGTAAAAGT---
AGTAG---AAGAGAAGGCTTTCAGCCCAGAAGTAATACCCATG---TTTTCAGCATTATCAGAAGGAGCCACCCCACAAG
A---TTTAAACACCATGCTAAACACAGT---GGGGGGACATCA---AGCAGCCATGCAAATGTTAAAAGAGACCATCAAT
GAGGAAGCTGCAGAATGGGATAGATTGCATCCAGTGCATGCAGGGCCTATTGCACCAGGCCAGATGAGAGAACCAAGGGG
AAGTGACATAGCAGGAACTACTAGTA---CCCTTCAGGAACAAATAGGATGGATGACAAATAATCCACCTATCCCAGTAG
GAGAAATC---TATAAAAGATGGATAATCCTGGGATTAAATAAAATAGTAAGGATGTATAGCCCTACCAGCATTCTAGAC
ATAAGACAAGGGCCAAAGGAACCCTTTAGAGACTATGTAGACCGGTTCTATAAAACCCTAAGAGCCGAGCAAGCTTCACA
GGAGGTAAAAAATTGGATGACAGAAACCTTGTTGGTCCAAAATGCGAACCCAGATTGTAAGACTATTTTAAAAGCATTGG
GACCAGCAGCTACACTAGAAGAAATGATGACAGCATGTCAGGGAGTGGGAGGACCCGGCCATA---AAGCAAGAGTTTTG
>AY835780/B/US/1986/5019_86
CCTATAGTGCAGAACCTTCAGGGGCAAATGGTACATCAGGCCATATCACCTAGAACTTTAAATGCATGGGTAAAAGT---
AATAG---AAGAGAAGGCTTTCAGCCCAGAAGTAATACCCATG---TTTTCAGCATTATCAGAAGGAGCCACCCCACAAG
A---TTTAAACACCATGCTAAACACAGT---GGGGGGACATCA---AGCAGCCATGCAAATGTACAAAGAGACCATCAAT
GAGGAAGCTGCAGAATGGGATAGATTGCATCCAGTGCATGCAGGGCCTATAGCACCAGGCCAGATGAGAGAACCAAGGGG
AAGTGACATAGCAGGAACTACTAGTA---CCCTTCAGGAACAAATAGGATGGATGACAAATAATCCACCTATCCCAGTAG
GAGAAATC---TATAAAAGATGGATAATCTTGGGATTAAATAAAATAGTAAGGATGTATAGCCCTGTCAGCATTCTAGAC
ATAAGACAAGGGCCAAAGGAACCCTTTAGAGACTATGTAGACCGGTTCTATAAAACCCTAAGAGCCGAACAAGCTACACA
GGAGGTAAAAAATTGGATGACAGAAACCTTGTTGGTCCAAAATGCGAACCCAGATTGTAAGACTATTTTAAAAGCATTGG
GACCAGCAGCTACACTAGAAGAAATGATGTCAGCATGTCAGGGAGTGGGAGGACCCGGCCATA---AAGCAAGAGTTTTG
>AY835781/B/US/1983/5157_83
CCTATAGTGCAGAACCTCCAGGGACAAATGGTACATCAGGCCATATCACCTAGAACTTTAAATGCATGGGTAAAAGT---
AGTAG---AAGAGAAGGCTTTCAGCCCAGAAGTAATACCCATG---TTTTCAGCATTATCAGAAGGGGCCACCCCACAAG
A---TTTAAACACCATGCTAAACACAGT---GGGGGGACATCA---AGCAGCCATGCAAATGTTAAAGGAGACCATCAAT
GAGGAAGCTGCAGAATGGGATAGATTGCATCCAGTGCATGCAGGGCCTATTGCACCAGGCCAGATGAGAGAACCAAGGGG
AAGTGACATAGCAGGAACTACTAGTA---CCCTTCAGGAACAAATAGGATGGATGACAAATAATCCACCTATCCCAGTAG
GAGAAATC---TATAAAAGATGGATAATTCTGGGATTAAATAAAATAGTAAGAATGTATAGCCCTACCAGCATTCTGGAC
ATAAGACAAGGACCAAAGGAACCCTTTAGAGATTATGTAGACCGGTTCTATAAAACTCTAAGAGCCGAGCAAGCTTCACA
GGAGGTAAAAAATTGGATGACAGAAACCTTGTTGGTCCAAAATGCGAACCCAGATTGTAAGACTATTTTAAAAGCATTGG
GACCAGCAGCTACACTAGAAGAAATGATGACAGCATGTCAGGGAGTGGGAGGACCCGGCCATA---AAGCAAGAGTTTTG
>AY839827/B/KR/2004/04LHS6
CCTATAGTGCAGAACATGCAGGGGCAAATGGTACATCAGGCCATCTCACCTAGAACTTTAAATGCATGGGTGAAAGT---
AATAG---AAGAGAAGGCTTTCAGCCCAGAGGTAATACCCATG---TTTACAGCATTATCAGAGGGAGCCACCCCACAAG
A---TTTAAACACCATGTTAAACACAGT---GGGGGGACATCA---AGCAGCCATGCAAATGTTAAAAGAGACCATCAAT
GAGGAAGCTGCAGAATGGGATAGATTGCATCCACCGCAAGCAGGGCCTCTTGCACCAGGCCAGATGAGAGAACCAAGGGG
AAGTGACATAGCAGGAACTACTAGTA---CCCTTCAGGAACAAATTGGATGGATGACGAATAATCCACCTATCCCAGTAG
GAGAAATC---TATAAAAGATGGATAATCCTGGGGTTAAATAAAATAGTAAGAATGTATAGCCCTACCAGCATTCTGGAC
ATAAAACAAGGACCAAAGGAACCCTTTAGAGACTATGTAGACCGGTTCTATAAAACTCTAAGAGCTGAGCAAGCTTCACA
GGAGGTAAAAAATTGGATGACAGAAACCTTGTTGGTCCAAAATGCAAATCCAGATTGTAAGGCTATTTTAAAAGCATTGG
GACCAGCAGCCACATTAGAGGAAATGATGTCAGCATGTCAGGGAGTGGGAGGACCAGGCCATA---AAGCAAGAGTTTTG
>AY857022/B/AU/-/2870718
CCTATAGTGCAGAACCTACAGGGGCAAATGGTACATCAGGCCATCTCACCTAGAACCTTAAATGCATGGGTAAAAGT---
AGTAG---AGGAGAAGGCTTTCAGCCCAGAAGTAATACCCATG---TTTTCAGCATTATCAGAAGGAGCCACCCCACAAG
A---TTTAAACACCATGCTAAATACAGT---GGGGGGACATCA---AGCAGCCATGCAAATGTTAAAAGAGACCATCAAT
GAGGAAGCTGCAGAATGGGATAGATTGCATCCAGTGCATGCAGGGCCTATTGCACCAGGCCAGATGAGAGAACCAAGGGG
AAGTGACATAGCAGGAACTACTAGTA---CCCTTCAGGAACAGATAGGATGGATGACAAATAATCCACCTATCCCAGTAG
GAGAAATC---TATAAAAGATGGATAATCCTRGGGTTAAATAAAATAGTAAGAATGTATAGTCCTACCAGCATTTTGGAT
ATAAGACAAGGACCAAAGGAGCCCTTTAGAGACTATGTAGAYCGGTTCTATAAAACYCTAAGAGCCGAGCAAGCTTCACA
AGAAGTAAAAAATTGGATGACAGAAACCTTGTTGGTCCAAAATGCAAACCCAGATTGTAAGACTATTTTAAAAGCATTAG
GGCCAGCAGCTACACTAGAAGAAATGATGACAGCATGTCAGGGAGTGGGGGGACCCGGCCATA---AAGCAAGAGTTTTG
>AY857144/B/AU/-/8634991
CCTATAGTGCAGAACCTACAGGGGCAAATGGTACATCAGCCCATATCACCTAGAACTTTAAATGCATGGGTAAAAGT---
AGTAG---AAGAGAAAGCTTTCAGCCCAGAAGTAATACCCATG---TTTTCAGCATTATCAGAAGGAGCCACCCCACAAG
A---TTTAAACACCATGCTAAACACAGT---GGGGGGACATCA---AGCAGCCATGCAGATGTTAAAAGAAACCATCAAT
GAGGAAGCTGCAGATTGGGATAGATTGCATCCAGTGCATGCAGGGCCTATTGCACCAGGCCAGATGAGAGAACCAAGGGG
AAGTGACATAGCAGGAACTACTAGTA---CCCTTCAAGAACAAATAGGATGGATGACAAATAATCCACCTATCCCAGTAG
GGGAAATT---TATAAAAGATGGATAATCCTGGGATTAAATAAAATAGTAAGAATGTATAGCCCTACCAGCATTCTGGAC
ATAAAACAAGGACCAAAGGAACCCTTTAGAGACTATGTAGACCGGTTCTATAAAACTCTAAGAGCCGAGCAAGCTACACA
GGAAGTAAAAAATTGGATGACAGAAACCTTGTTGGTCCAAAATGCGAACCCAGATTGTAAGACTATCTTAAAAGCATTGG
GACCAGCAGCCACACTAGAAGAAATGATGACAGCATGTCAGGGAGTGGGGGGCCCCGGTCATA---AAGCAAGAGTTTTG
>AY857165/B/AU/-/9125091
CCTATAGTGCAGAACCTCCAGGGGCAGATGGTACATCAGGCCATATCACCTAGAACTTTAAATGCATGGGTAAAAGT---
AGTAG---AAGAAAAGGCTTTCAGCCCAGAAGTAATACCCATG---TTTGCAGCGTTATCAGAAGGAGCCACCCCACAGG
A---TTTAAATACCATGCTAAACACAGT---GGGGGGACATCA---AGCAGCCATGCAAATGTTAAAAGAGACCATCAAT
GAGGAAGCTGCAGAATGGGATAGATTGCATCCAGTGCATGCAGGGCCTATTGCACCAGGCCAAATGAGAGAACCAAGGGG
AAGTGACATAGCAGGGACTACTAGTA---CCCTTCAGGAACAAATAGGATGGATGACACATAATCCACCTATCCCAGTGG
GAGAAATC---TATAAAAAATGGATAATCATGGGATTAAATAAAATAGTAAGAATGTATAGCCCTACCAGCATTCTGGAC
ATAAGACAAGGACCAAAGGAACCCTTTAGAGACTATGTAGACCGGTTCTATAAAACTCTAAGAGCTGAGCAAGCTTCACA
GGAAGTAAAAAGTTGGATGACAGAAACCTTGTTGGTCCAAAATGCAAACCCAGATTGTARGACCATTTTAAAAGCATTGG
GACCAGCAGCTACACTAGAAGAAATGATGACAGCATGCCAGGGAGTGGGGGGACCTGGCCATA---AAGCAAGAGTGTTG
>AY970946/B/NL/1986/H434-8-A3
CCTATAGTGCAGAACCTACAGGGGCAAATGGTGCATCAGGCCATATCACCTAGAACTTTAAATGCATGGGTAAAAGT---
AGTAG---AAGAGAAGGCTTTCAGCCCAGAAGTAATACCCATG---TTTTCAGCATTATCAGAAGGAGCCACCCCACAAG
A---TTTAAACACCATGCTAAACACAGT---GGGGGGACATCA---AGCAGCCATGCAAATGTTAAAAGAGACCATCAAT
GAGGAAGCTGCAGAATGGGATAGATTGCATCCAGTGCATGCAGGGCCTATTGCACCAGGCCAGATGAGAGAACCAAGGGG
AAGTGACATAGCAGGAACTACTAGTA---CCCTTCAGGAACAAATAGGATGGATGACAAATAATCCACCTATCCCAGTAG
GAGAAATC---TATAAAAGATGGATAATCATAGGATTAAATAAAATAGTAAGAATGTATAGCCCTACCAGCATTCTGGAC
ATAAGACAAGGACCAAAGGAACCCTTTAGAGATTATGTAGACCGGTTCTATAAAACTCTAAGAGCCGAGCAAGCTTCACA
GGAAGTAAAAAATTGGATGACAGAAACCTTGTTGGTCCAAAATGCGAACCCAGATTGTAAAACTATTTTAAAAGCATTGG
GACCAGCAGCTACACTAGAAGAAATGATGACAGCATGTCAGGGAGTAGGGGGACCCGGCCATA---AAGCAAAAGTTTTG
>AY970947/B/NL/1986/H434-8-F4
CCTATAGTGCAGAACCTACAGGGGCAAATGGTGCATCAGGCCATATCACCTAGAACTTTAAATGCATGGGTAAAAGT---
AGTAG---AAGAGAAGGCTTTCAGCCCAGAAGTAATACCCATG---TTTTCAGCATTATCAGAAGGAGCCACCCCACAAG
A---TTTAAACACCATGCTAAACACAGT---GGGGGGACATCA---AGCAGCCATGCAAATGTTAAAAGAGACCATCAAT
GAGGAAGCTGCAGAATGGGATAGATTGCATCCAGTGCATGCAGGGCCTATTGCACCAGGCCAGATGAGAGAACCAAGGGG
AAGTGACATAGCAGGAACTACTAGTA---CCCTTCAGGAACAAATAGGATGGATGACAAATAATCCACCTATCCCAGTAG
GAGAAATC---TATAAAAGATGGATAATCATAGGATTAAATAAAATAGTAAGAATGTATAGCCCTACCAGCATTCTGGAC
ATAAGACAAGGACCAAAGGAACCCTTTAGAGATTATGTAGACCGGTTCTATAAAACTCTAAGAGCCGAGCAAGCTTCACA
GGAAGTAAAAAATTGGATGACAGAAACCTTGTTGGTCCAAAATGCGAACCCAGATTGTAAAACTATTTTAAAAGCATTGG
GACCAGCAGCTACACTAGAAGAAATGATGACAGCATGTCAGGGAGTAGGGGGACCCGGCCATA---AAGCAAAAGTTTTG
>AY970948/B/NL/1996/H434-42-A1
CCTATAGTGCAGAACCTACAGGGGCAAATGGTACATCAGGCCATATCACCTAGAACTTTAAATGCATGGGTAAAAGT---
AATAG---AAGAAAAGGCTTTTAACCCAGAAGTAATACCCATG---TTTACAGCATTATCAGAAGGAGCCACCCCACAAG
A---TTTAAACACCATGCTAAACACAGT---GGGGGGACATCA---AGCAGCCATGCAAATGTTAAAAGAGACCATCAAT
GAGGAAGCTGCAGAATGGGATAGATTGCATCCAGTGCATGCAGGGCCTCCCGTACCAGGCCAGATGAGAGAACCAAGGGG
AAGTGATATAGCAGGAACTACTAGTA---CCCTTCAGGAACAAATAGGATGGATGACAAGTAATCCACCTATCCCAGTAG
GAGAGATC---TATAAAAAATGGATAGTCATGGGATTAAATAAAATAGTAAGAATGTATAGCCCTGTCAGCATTCTGGAC
ATAAGACAAGGACCAAAAGAACCCTTTAGAGACTATGTAGACCGGTTCTACAAAACTCTAAGAGCCGAGCAAGCTACACA
GGAAGTAAAAAATTGGATGACAGAAACCTTGTTGGTCCAAAATGCGAACCCAGATTGTAAAACTATTTTAAAAGCATTGG
GACCAGCAGCTACACTAGAAGAAATGATGACAGCATGCCAGGGAGTAGGGGGACCTGGCCATA---AGGCAAGAATTTTG
>AY970949/B/NL/1996/H434-42-C1
CCTATAGTGCAGAACCTACAGGGGCAAATGGTACATCAGGCCATATCACCTAGAACTTTAAATGCATGGGTAAAAGT---
AATAG---AAGAGAAGGCTTTTAACCCAGAAGTAATACCCATG---TTTACAGCATTATCAGAAGGAGCCACCCCACAAG
A---TTTAAACACCATGCTAAACACAGT---GGGGGGACATCA---AGCAGCCATGCAAATGTTAAAAGAGACCATCAAT
GAGGAAGCTGCAGAATGGGATAGGTTGCATCCAGTGCATGCCGGGCCTCCCGTCCCAGGCCAGATGAGAGAACCAAGGGG
AAGTGATATAGCAGGAACTACTAGTA---CCCTTCAGGAACAAATAGGATGGATGACAAGTAATCCACCTATCCCAGTAG
GAGAAATC---TATAAAAAATGGATAGTCATGGGATTAAATAAAATAGTAAGAATGTATAGCCCTGTCAGCATTCTGGAC
ATAAGACAAGGACCAAAAGAACCCTTTAGAGATTATGTAGACCGGTTCTATAAAACTCTAAGAGCCGAGCAAGCTACACA
GGAAGTAAAAAATTGGATGACAGAAACCTTGTTGGTCCAAAATGCGAACCCAGATTGTAAAACTATTTTAAAAGCATTGG
GGCCAGCAGCTACACTAGAGGAGATGATGACAGCATGCCAGGGAGTAGGGGGACCTGGCCATA---AAGCAAGAGTTTTG
>AY970950/B/NL/1996/H434-42-E12
CCTATAGTGCAGAACCTACAGGGGCAAATGGTACATCAGGCCATATCACCAAGAACTTTAAATGCATGGGTAAAAGT---
AATAG---AAGAGAAGGCTTTTAACCCAGAAGTAATACCCATG---TTTACAGCATTATCAGAAGGAGCCACCCCACAAG
A---TTTAAACACCATGCTAAACACAGT---GGGGGGACATCA---AGCAGCCATGCAAATGTTAAAAGAGACCATCAAT
GAGGAAGCTGCAGAATGGGATAGATTGCATCCAGTGCATGCCGGGCCTCCCGTACCAGGCCAGATGAGAGAACCAAGGGG
AAGTGATATAGCAGGAACTACTAGTA---CCCTTCAGGAACAAATAGGATGGATGACAAGTAATCCACCTATCCCAGTAG
GAGAAATC---TATAAAAAATGGATAGTCATGGGATTAAATAAAATAGTAAGAATGTATAGCCCTGTCAGCATTCTGGAC
ATAAGACAAGGACCAAAAGAACCCTTTAGAGATTATGTAGACCGATTCTATAAAACTCTAAGAGCCGAGCAAGCTACACA
GGAAGTAAAAAATTGGATGACAGAAACCTTGTTGGTCCAAAATGCGAACCCAGATTGTAAAACTATTTTAAAAACATTGG
GACCAGCAGCTACACTAGAAGAAATGATGACAGCATGCCAGGGAGTAGGGGGACCTGGCCATA---AGGCAAGAGTTTTG
>BD238372/B/FR/1985/pNL43_patent
CCTATAGTGCAGAACCTCCAGGGGCAAATGGTACATCAGGCCATATCACCTAGAACTTTAAATGCATGGGTAAAAGT---
AGTAG---AAGAGAAGGCTTTCAGCCCAGAAGTAATACCCATG---TTTTCAGCATTATCAGAAGGAGCCACCCCACAAG
A---TTTAAATACCATGCTAAACACAGT---GGGGGGACATCA---AGCAGCCATGCAAATGTTAAAAGAGACCATCAAT
GAGGAAGCTGCAGAATGGGATAGATTGCATCCAGTGCATGCAGGGCCTATTGCACCAGGCCAGATGAGAGAACCAAGGGG
AAGTGACATAGCAGGAACTACTAGTA---CCCTTCAGGAACAAATAGGATGGATGACACATAATCCACCTATCCCAGTAG
GAGAAATC---TATAAAAGATGGATAATCCTGGGATTAAATAAAATAGTAAGAATGTATAGCCCTACCAGCATTCTGGAC
ATAAGACAAGGACCAAAGGAACCCTTTAGAGACTATGTAGACCGATTCTATAAAACTCTAAGAGCCGAGCAAGCTTCACA
AGAGGTAAAAAATTGGATGACAGAAACCTTGTTGGTCCAAAATGCGAACCCAGATTGTAAGACTATTTTAAAAGCATTGG
GACCAGGAGCGACACTAGAAGAAATGATGACAGCATGTCAGGGAGTGGGGGGACCCGGCCATA---AAGCAAGAGTTTTG
>BD298114/B/FR/1983/BH10_patent
CCTATAGTGCAGAACATCCAGGGGCAAATGGTACATCAGGCCATATCACCTAGAACTTTAAATGCATGGGTAAAAGT---
AGTAG---AAGAGAAGGCTTTCAGCCCAGAAGTAATACCCATG---TTTTCAGCATTATCAGAAGGAGCCACCCCACAAG
A---TTTAAACACCATGCTAAACACAGT---GGGGGGACATCA---AGCAGCCATGCAAATGTTAAAAGAGACCATCAAT
GAGGAAGCTGCAGAATGGGATAGAGTACATCCAGTGCATGCAGGGCCTATTGCACCAGGCCAGATGAGAGAACCAAGGGG
AAGTGACATAGCAGGAACTACTAGTA---CCCTTCAGGAACAAATAGGATGGATGACAAATAATCCACCTATCCCAGTAG
GAGAAATT---TATAAAAGATGGATAATCCTGGGATTAAATAAAATAGTAAGAATGTATAGCCCTACCAGCATTCTGGAC
ATAAGACAAGGACCAAAAGAACCTTTTAGAGACTATGTAGACCGGTTCTATAAAACTCTAAGAGCCGAGCAAGCTTCACA
GGAGGTAAAAAATTGGATGACAGAAACCTTGTTGGTCCAAAATGCGAACCCAGATTGTAAGACTATTTTAAAAGCATTGG
GACCAGCGGCTACACTAGAAGAAATGATGACAGCATGTCAGGGAGTAGGAGGACCCGGCCATA---AGGCAAGAGTTTTG
>CS272319/B/FR/1985/pNL43_patent
CCTATAGTGCAGAACCTCCAGGGGCAAATGGTACATCAGGCCATATCACCTAGAACTTTAAATGCATGGGTAAAAGT---
AGTAG---AAGAGAAGGCTTTCAGCCCAGAAGTAATACCCATG---TTTTCAGCATTATCAGAAGGAGCCACCCCACAAG
A---TTTAAATACCATGCTAAACACAGT---GGGGGGACATCA---AGCAGCCATGCAAATGTTAAAAGAGACCATCAAT
GAGGAAGCTGCAGAATGGGATAGATTGCATCCAGTGCATGCAGGGCCTATTGCACCAGGCCAGATGAGAGAACCAAGGGG
AAGTGACATAGCAGGAACTACTAGTA---CCCTTCAGGAACAAATAGGATGGATGACACATAATCCACCTATCCCAGTAG
GAGAAATC---TATAAAAGATGGATAATCCTGGGATTAAATAAAATAGTAAGAATGTATAGCCCTACCAGCATTCTGGAC
ATAAGACAAGGACCAAAGGAACCCTTTAGAGACTATGTAGACCGATTCTATAAAACTCTAAGAGCCGAGCAAGCTTCACA
AGAGGTAAAAAATTGGATGACAGAAACCTTGTTGGTCCAAAATGCGAACCCAGATTGTAAGACTATTTTAAAAGCATTGG
GACCAGGAGCGACACTAGAAGAAATGATGACAGCATGTCAGGGAGTGGGGGGACCCGGCCATA---AAGCAAGAGTTTTG
>D10112/B/GB/1983/CAM1
CCTATAGTGCAGAACCTACAGGGGCAAATGGTACATCAGGCCATATCACCTAGAACTTTAAATGCATGGGTAAAAGT---
AGTAG---AAGAGAAGGCTTTCAGCCCAGAAGTAATACCCATG---TTTTCAGCATTATCAGAAGGAGCCACCCCACAAG
A---TTTAAACACCATGCTAAACACAGT---GGGGGGACATCA---AGCAGCCATGCAAATGTTAAAAGAGACCATCAAT
GAGGAAGCTGCAGAATGGGATAGATTGCATCCAGTGCATGCAGGGCCTATTGCACCAGGCCAGATGAGAGAACCAAGGGG
AAGTGACATAGCAGGAACTACTAGTA---CCCTTCAGGAGCAAATAGGATGGATGACAAATAATCCACCTATCCCAGTAG
GAGAAATC---TATAAAAGATGGATAATTCTGGGATTAAATAAAATAGTAAGAATGTATAGCCCTACCAGCATTCTGGAC
ATAAGGCAAGGACCAAAGGAACCCTTTAGAGACTATGTAGACAGGTTCTATAAAACTCTAAGAGCTGAACAAGCTTCACA
GGAGGTAAAAAATTGGATGACAGAAACCTTGTTGGTCCAAAATGCGAACCCAGATTGTAAGACTATTTTAAAAGCATTGG
GACCAGCAGCTACACTAGAAGAAATGATGACAGCATGTCAGGGAGTGGGGGGACCCGGCCATA---AAGCAAGAGTTTTG
>D86068/B/FR/1983/MCK1_LAI_IIIB
CCTATAGTGCAGAACATCCAGGGGCAAATGGTACATCAGGCCATATCACCTAGAACTTTAAATGCATGGGTAAAAGT---
AGTAG---AAGAGAAGGCTTTCAGCCCAGAAGTAATACCCATG---TTTTCAGCATTATCAGAAGGAGCCACCCCACAAG
A---TTTAAACACCATGCTAAACACAGT---GGGGGGACATCA---AGCAGCCATGCAAATGTTAAAAGAGACCATCAAT
GAGGAAGCTGCAGAATGGGATAGAGTGCATCCAGTGCATGCAGGGCCTATCGCACCAGGCCAGATGAGAGAACCAAGGGG
AAGTGACATAGCAGGAACTACTAGTA---CCCTTCAGGAACAAATAGGATGGATGACAAATAATCCACCTATCCCAGTAG
GAGAAATT---TATAAAAGATGGATAATCCTGGGATTAAATAAAATAGTAAGAATGTATAGCCCTACCAGCATTCTGGAC
ATAAGACAAGGACCAAAAGAACCTTTTAGAGACTATGTAGACCGGTTCTATAAAACTCTAAGAGCCGAGCAAGCTTCACA
GGAGGTAAAAAATTGGATGACAGAAACCTTGTTGGTCCAAAATGCGAACCCAGATTGTAAGACTATTTTAAAAGCATTGG
GACCAGCGGCTACACTAGAAGAAATGATGACAGCATGTCAGGGAGTAGGAGGACCCGGCCATA---AGGCAAGAGTTTTG
>D86069/B/FR/1983/PM213_LAI_IIIB
CCTATAGTGCAGAACATCCAGGGGCAAATGGTACATCAGGCCATATCACCTAGAACTTTAAATGCATGGGTAAAAGT---
AGTAG---AAGAGAAGGCTTTCAGCCCAGAAGTGATACCCATG---TTTTCAGCATTATCAGAAGGAGCCACCCCACAAG
A---TTTAAACACCATGCTAAACACAGT---GGGGGGACATCA---AGCAGCCATGCAAATGTTAAAAGAGACCATCAAT
GAGGAAGCTGCAGAATGGGATAGAGTGCATCCAGTGCATGCAGGGCCTATTGCACCAGGCCAGATGAGAGAACCAAGGGG
AAGTGACATAGCAGGAACTACTAGTA---CCCTTCAGGAACAAATAGGATGGATGACAAATAATCCACCTATCCCAGTAG
GAGAAATT---TATAAAAGATGGATAATCCTGGGATTAAATAAAATAGTAAGAATGTATAGCCCTACCAGCATTCTGGAC
ATAAGACAAGGACCAAAAGAACCCTTTAGAGACTATGTAGACCGGTTCTATAAAACTCTAAGAGCCGAGCAAGCTTCACA
GGAGGTAAAAAATTGGATGACAGAAACCTTGTTGGTCCAAAATGCGAACCCAGATTGTAAGACTATTTTAAAAGCATTGG
GACCAGCAGCTACACTAGAAGAAATGATGACAGCATGTCAGGGAGTGGGAGGACCCGGCCATA---AGGCAAGAGTTTTG
>DD153311/B/FR/1985/pNL43-patent
CCTATAGTGCAGAACCTCCAGGGGCAAATGGTACATCAGGCCATATCACCTAGAACTTTAAATGCATGGGTAAAAGT---
AGTAG---AAGAGAAGGCTTTCAGCCCAGAAGTAATACCCATG---TTTTCAGCATTATCAGAAGGAGCCACCCCACAAG
A---TTTAAATACCATGCTAAACACAGT---GGGGGGACATCA---AGCAGCCATGCAAATGTTAAAAGAGACCATCAAT
GAGGAAGCTGCAGAATGGGATAGATTGCATCCAGTGCATGCAGGGCCTATTGCACCAGGCCAGATGAGAGAACCAAGGGG
AAGTGACATAGCAGGAACTACTAGTA---CCCTTCAGGAACAAATAGGATGGATGACACATAATCCACCTATCCCAGTAG
GAGAAATC---TATAAAAGATGGATAATCCTGGGATTAAATAAAATAGTAAGAATGTATAGCCCTACCAGCATTCTGGAC
ATAAGACAAGGACCAAAGGAACCCTTTAGAGACTATGTAGACCGATTCTATAAAACTCTAAGAGCCGAGCAAGCTTCACA
AGAGGTAAAAAATTGGATGACAGAAACCTTGTTGGTCCAAAATGCGAACCCAGATTGTAAGACTATTTTAAAAGCATTGG
GACCAGGAGCGACACTAGAAGAAATGATGACAGCATGTCAGGGAGTGGGGGGACCCGGCCATA---AAGCAAGAGTTTTG
>DD153312/B/FR/1985/pNL43-patent
CCTATAGTGCAGAACCTCCAGGGGCAAATGGTACATCAGGCCATATCACCTAGAACTTTAAATGCATGGGTAAAAGT---
AGTAG---AAGAGAAGGCTTTCAGCCCAGAAGTAATACCCATG---TTTTCAGCATTATCAGAAGGAGCCACCCCACAAG
A---TTTAAATACCATGCTAAACACAGT---GGGGGGACATCA---AGCAGCCATGCAAATGTTAAAAGAGACCATCAAT
GAGGAAGCTGCAGAATGGGATAGATTGCATCCAGTGCATGCAGGGCCTATTGCACCAGGCCAGATGAGAGAACCAAGGGG
AAGTGACATAGCAGGAACTACTAGTA---CCCTTCAGGAACAAATAGGATGGATGACACATAATCCACCTATCCCAGTAG
GAGAAATC---TATAAAAGATGGATAATCCTGGGATTAAATAAAATAGTAAGAATGTATAGCCCTACCAGCATTCTGGAC
ATAAGACAAGGACCAAAGGAACCCTTTAGAGACTATGTAGACCGATTCTATAAAACTCTAAGAGCCGAGCAAGCTTCACA
AGAGGTAAAAAATTGGATGACAGAAACCTTGTTGGTCCAAAATGCGAACCCAGATTGTAAGACTATTTTAAAAGCATTGG
GACCAGGAGCGACACTAGAAGAAATGATGACAGCATGTCAGGGAGTGGGGGGACCCGGCCATA---AAGCAAGAGTTTTG
>DL260745/B/FR/1983/HXB2_patent
CCTATAGTGCAGAACATCCAGGGGCAAATGGTACATCAGGCCATATCACCTAGAACTTTAAATGCATGGGTAAAAGT---
AGTAG---AAGAGAAGGCTTTCAGCCCAGAAGTGATACCCATG---TTTTCAGCATTATCAGAAGGAGCCACCCCACAAG
A---TTTAAACACCATGCTAAACACAGT---GGGGGGACATCA---AGCAGCCATGCAAATGTTAAAAGAGACCATCAAT
GAGGAAGCTGCAGAATGGGATAGAGTGCATCCAGTGCATGCAGGGCCTATTGCACCAGGCCAGATGAGAGAACCAAGGGG
AAGTGACATAGCAGGAACTACTAGTA---CCCTTCAGGAACAAATAGGATGGATGACAAATAATCCACCTATCCCAGTAG
GAGAAATT---TATAAAAGATGGATAATCCTGGGATTAAATAAAATAGTAAGAATGTATAGCCCTACCAGCATTCTGGAC
ATAAGACAAGGACCAAAGGAACCCTTTAGAGACTATGTAGACCGGTTCTATAAAACTCTAAGAGCCGAGCAAGCTTCACA
GGAGGTAAAAAATTGGATGACAGAAACCTTGTTGGTCCAAAATGCGAACCCAGATTGTAAGACTATTTTAAAAGCATTGG
GACCAGCGGCTACACTAGAAGAAATGATGACAGCATGTCAGGGAGTAGGAGGACCCGGCCATA---AGGCAAGAGTTTTG
>DL464814/B/FR/1983/HXB2_patent
CCTATAGTGCAGAACATCCAGGGGCAAATGGTACATCAGGCCATATCACCTAGAACTTTAAATGCATGGGTAAAAGT---
AGTAG---AAGAGAAGGCTTTCAGCCCAGAAGTGATACCCATG---TTTTCAGCATTATCAGAAGGAGCCACCCCACAAG
A---TTTAAACACCATGCTAAACACAGT---GGGGGGACATCA---AGCAGCCATGCAAATGTTAAAAGAGACCATCAAT
GAGGAAGCTGCAGAATGGGATAGAGTGCATCCAGTGCATGCAGGGCCTATTGCACCAGGCCAGATGAGAGAACCAAGGGG
AAGTGACATAGCAGGAACTACTAGTA---CCCTTCAGGAACAAATAGGATGGATGACAAATAATCCACCTATCCCAGTAG
GAGAAATT---TATAAAAGATGGATAATCCTGGGATTAAATAAAATAGTAAGAATGTATAGCCCTACCAGCATTCTGGAC
ATAAGACAAGGACCAAAGGAACCCTTTAGAGACTATGTAGACCGGTTCTATAAAACTCTAAGAGCCGAGCAAGCTTCACA
GGAGGTAAAAAATTGGATGACAGAAACCTTGTTGGTCCAAAATGCGAACCCAGATTGTAAGACTATTTTAAAAGCATTGG
GACCAGCGGCTACACTAGAAGAAATGATGACAGCATGTCAGGGAGTAGGAGGACCCGGCCATA---AGGCAAGAGTTTTG
>DM111087/B/FR/1985/pNL43-patent
CCTATAGTGCAGAACCTCCAGGGGCAAATGGTACATCAGGCCATATCACCTAGAACTTTAAATGCATGGGTAAAAGT---
AGTAG---AAGAGAAGGCTTTCAGCCCAGAAGTAATACCCATG---TTTTCAGCATTATCAGAAGGAGCCACCCCACAAG
A---TTTAAATACCATGCTAAACACAGT---GGGGGGACATCA---AGCAGCCATGCAAATGTTAAAAGAGACCATCAAT
GAGGAAGCTGCAGAATGGGATAGATTGCATCCAGTGCATGCAGGGCCTATTGCACCAGGCCAGATGAGAGAACCAAGGGG
AAGTGACATAGCAGGAACTACTAGTA---CCCTTCAGGAACAAATAGGATGGATGACACATAATCCACCTATCCCAGTAG
GAGAAATC---TATAAAAGATGGATAATCCTGGGATTAAATAAAATAGTAAGAATGTATAGCCCTACCAGCATTCTGGAC
ATAAGACAAGGACCAAAGGAACCCTTTAGAGACTATGTAGACCGATTCTATAAAACTCTAAGAGCCGAGCAAGCTTCACA
AGAGGTAAAAAATTGGATGACAGAAACCTTGTTGGTCCAAAATGCGAACCCAGATTGTAAGACTATTTTAAAAGCATTGG
GACCAGGAGCGACACTAGAAGAAATGATGACAGCATGTCAGGGAGTGGGGGGACCCGGCCATA---AAGCAAGAGTTTTG
>DQ007901/B/CN/2002/02HNsmx2
CCTATAGTGCAAAACCTCCAGGGGCAAATGGTACATCAGCCCATATCACCTAGAACTTTAAATGCATGGGTAAAAGT---
AGTAGA--AAGAGAAGGCTTT-AGTCCAGAAGTAATACCCATG---TTTACAGCATTATCAGAAGGAGCCACCCCACAAG
A---TTTAAACACCATGCTAAACACAGT---GGGGGGACATCA---AGCAGCCATGCAAATGTTAAAAGAAACCATCAAT
GAGGAAGCTGCAGAATGGGATAGAGTGCATCCAGTGCATGCAGGGCCAGCTGCACCAGGCCAGATGAGAGAACCAAGGGG
AAGTGACATAGCAGGAACTACTAGTA---CTCTTCAGGAGCAAATAGGATGGATGACAAGTAATCCACCTATCCCAGTAG
GAGAAATC---TATAAAAGATGGATAATCCTGGGATTAAATAAAATAGTAAGAATGTATAGCCCTACCAGCATTCTGGAC
ATAAGACAAGGACCAAAGGAACCCTTTAGAGACTATGTAGACCGGTTCTATAAAACTCTAAGAGCCGAGCAAGCTTCACA
AGATGTAAAAAATTGGATGACAGAAACCTTGTTGGTCCAAAATGCGAACCCAGATTGTAAGACTATTTTAAAAGCATTGG
GACCAGCAGCTAATCTAGAAGAAATGATGACAGCATGTCAGGGAGTGGGGGGACCCGGCCATA---AAGCAAGAGTTTTG
>DQ127534/B/US/-/AC_04_0_Days_Consen_fa
CCTATAGTGCAGAACCTACAGGGGCAAATGGTACATCAAGCCTTATCACCTAGAACTTTAAATGCATGGGTAAAAGT---
AGTGG---AAGAGAAGAATTTCAGCCCAGAAGTAATACCCATG---TTTACAGCATTATCAGAAGGAGCCACCCCACAAG
A---TTTAAACACCATGCTAAACACAGT---GGGGGGACATCA---AGCAGCAATGCAAATGTTAAAAGAGACTATCAAT
GAGGAAGCGGCAGAATGGGATAGATTGCATCCAGTGCAGGCAGGGCCTGTTGCACCAGGCCAGATAAGAGAACCAAGGGG
AAGTGACATAGCAGGAACTACTAGTA---ACCTTCAGGAACAAATAGCATGGATGACACATAATCCACCTATCCCAGTAG
GAGAAATC---TATAAAAGATGGATAATTCTAGGATTAAATAAAATAGTAAGAATGTATAGCCCTACCAGCATTCTGGAC
ATAAAACAAGGACCAAAGGAACCTTTTAGAGACTATGTAGACCGGTTCTATAAAACTTTAAGAGCAGAGCAAGCTTCACA
GGATGTAAAAAATTGGATGACAGAAACCTTGTTGGTCCAAAATGCGAACCCAGACTGTAGGACTATTTTAAAAGCATTGG
GACCAGCAGCTACACTAGAAGAAATGATGGCAGCATGTCAGGGAGTGGGGGGACCCGGCCATA---AAGCAAGAGTTTTG
>DQ127535/B/US/-/AC_04_1650_Days_Seq1_fa
CCTATAGTGCAGAACCTACAGGGGCAAATGGTACATCAAGCCTTATCACCTAGAACTTTAAATGCATGGGTAAAAGT---
AGTGG---AAGAGAAGAATTTCAGCCCAGAAGTAATACCCATG---TTTACAGCATTATCAGAAGGAGCCACCCCACAAG
A---TTTAAACACCATGCTAAACACAGT---GGGGGGACATCA---AGCAGCAATGCAAATGTTAAAAGAGACTATCAAT
GAGGAAGCGGCAGAATGGGATAGATTGCATCCAGTGCAGGCAGGGCCTGTTGCACCAGGCCAGATAAGAGAACCAAGGGG
AAGTGACATAGCAGGAACTACTAGTA---ACCTTCAGGAACAAATAGCATGGATGACACATAATCCACCTATCCCAGTAG
GAGAAATC---TATAAAAGATGGATAATTCTAGGATTAAATAAAATAGTAAGAATGTATAGCCCTACCAGCATTCTGGAC
ATAAAACAAGGACCAAAGGAACCTTTTAGAGACTATGTAGACCGGTTCTATAAAACTTTAAGAGCAGAGCAAGCTTCACA
GGATGTAAAAAATTGGATGACAGAAACCTTGTTGGTCCAAAATGCGAACCCAGACTGTAGGACTATTTTAAAAGCATTGG
GACCAGCAGCTACACTAGAAGAAATGATGGCAGCATGTCAGGGAGTGGGGGGACCCAGCCATA---AAGCAAGAGTTTTG
>DQ127536/B/US/-/AC_04_1650_Days_Seq2_fa
CCTATAGTGCAGAACCTACAGGGGCAAATGGTACATCAAGCCTTATCACCTAGAACTTTAAATGCATGGGTAAAAGT---
AGTGG---AAGAGAAGAATTTCAGCCCAGAAGTAATACCCATG---TTTACAGCATTATCAGAAGGAGCCACCCCACAAG
A---TTTAAACACCATGCTAAACACAGT---GGGGGGACATCA---AGCAGCAATGCAAATGTTAAAAGAGACTATCAAT
GAGGAAGCGGCAGAATGGGATAGATTGCATCCAGTGCAGGCAGGGCCTGTTGCACCAGGCCAGATAAGAGAACCAAGGGG
AAGTGACATAGCAGGAACTACTAGTA---ACCTTCAGGAACAAATAGCATGGATGACACATAATCCACCTATCCCAGTAG
GAGAAATC---TATAAAAGATGGATAATTCTAGGATTAAATAAAATAGTAAGAATGTATAGCCCTACCAGCATTCTGGAC
ATAAAACAAGGACCAAAGGAACCTTTTAGAGACTATGTAGACCGGTTCTATAAAACTTTAAGAGCAGAGCAAGCTTCACA
GGATGTAAAAAATTGGATGACAGAAACCTTGTTGGTCCAAAATGCGAACCCAGACTGTAGGACTATTTTAAAAGCATTGG
GACCAGCAGCTACACTAGAAGAAATGATGGCAGCATGTCAGGGAGTGGGGGGACCCGGCCATA---AAGCAAGAGTTTTG
>DQ127537/B/US/-/AC_16_0_Days_Consen_fa
CCTATAGTGCAGAACCTACAGGGGCAAATGGTACATCAGGCCATATCACCTAGAACTTTAAATGCATGGGTAAAAGT---
AGTAG---AAGAAAAGGCTTTCAGCCCAGAAGTAATACCCATG---TTTTCAGCATTATCAGAAGGAGCCACCCCACAAG
A---TTTAAACACCATGCTTAACACAGT---GGGGGGACATCA---AGCAGCCATGCAAATGTTAAAAGAGACCATCAAT
GAGGAAGCTGCAGAATGGGATAGATTGCATCCAGTGCATGCAGGGCCTATTGCACCAGGCCAGATGAGAGAGCCAAGGGG
AAGTGACATAGCAGGAACTACTAGTA---CCCTTCAGGAACAAATAGGATGGATGACAAATAATCCACCTATCCCAGTAG
GAGAAATC---TATAAAAGATGGATAATCCTGGGGTTAAATAAGATAGTAAGAATGTATAGTCCTATCAGCATTCTGGAT
ATAAGACAAGGACCAAAGGAACCTTTTAGAGACTATGTAGATCGGTTCTATAAAACTCTAAGAGCCGAGCAAGCTTCACA
GGATGTAAAAAATTGGATGACAGACACCTTGTTGGTCCAAAATGCAAACCCAGATTGTAAGACTATCTTAAAAGCATTGG
GTCCAGGAGCTACACTAGAGGAAATGATGACAGCATGTCAGGGAGTGGGAGGACCCGGCCATA---AAGCAAGAGTTTTG
>DQ127538/B/US/-/AC_16_1934_Days_Seq1_fa
CCTATAGTGCAGAACCTACAGGGGCAAATGGTACATCAGGCCATATCACCTAGAACTTTAAATGCATGGGTAAAAGT---
AGTAG---AAGAAAAGGCTTTCAGCCCAGAAGTAATACCCATG---TTTTCAGCATTATCAGAAGGAGCCACCCCACAAG
A---TTTAAACACCATGCTTAACACAGT---GGGGGGACATCA---AGCAGCCATGCAAATGTTAAAAGAGACCATCAAT
GAGGAAGCTGCAGAATGGGATAGATTGCATCCAGTGCATGCAGGGCCTATTGCACCAGGCCAGATGAGAGAGCCAAGGGG
AAGTGACATAGCAGGAACTACTAGTA---CCCTTCAGGAACAAATAGGATGGATGACAAATAATCCACCTATCCCAGTAG
GAGAAATC---TATAAAAGATGGATAATCCTGGGGTTAAATAAGATAGTAAGAATGTATAGTCCTATCAGCATTCTGGAT
ATAAGACAAGGACCAAAGGAACCTTTTAGAGACTATGTAGATCGGTTCTATAAAACTCTAAGAGCCGAGCAAGCTTCACA
GGATGTAAAAAATTGGATGACAGACACCTTGTTGGTCCAAAATGCAAACCCAGATTGTAAGACTATCTTAAAAGCATTGG
GTCCAGGAGCTACACTAGAGGAAATGATGACAGCATGTCAGGGAGTGGGAGGACCCGGCCATA---AAGCAAGAGTTTTG
>DQ127539/B/US/-/AC_16_1934_Days_Seq2_fa
CCTATAGTGCAGAACCTACAGGGGCAAATGGTACATCAGGCCATATCACCTAGAACTTTAAATGCATGGGTAAAAGT---
AGTAG---AAGAAAAGGCTTTCAGCCCAGAAGTAATACCCATG---TTTTCAGCATTATCAGAAGGAGCCACCCCACAAG
A---TTTAAACACCATGCTTAACACAGT---GGGGGGACATCA---AGCAGCCATGCAAATGTTAAAAGAGACCATCAAT
GAGGAAGCTGCAGAATGGGATAGATTGCATCCAGTGCATGCAGGGCCTATTGCACCAGGCCAGATGAGAGAGCCAAGGGG
AAGTGACATAGCAGGAACTACTAGTA---CCCTTCAGGAACAAATAGGATGGATGACAAATAATCCACCTATCCCAGTAG
GAGAAATC---TATAAAAGATGGATAATCCTGGGGTTAAATAAGATAGTAAGAATGTATAGTCCTATCAGCATTCTGGAT
ATAAGACAAGGACCAAAGGAACCTTTTAGAGACTATGTAGATCGGTTCTATAAAACTCTAAGAGCCGAGCAAGCTTCACA
GGATGTAAAAAATTGGATGACAGACACCTTGTTGGTCCAAAATGCAAACCCAGATTGTAAGACTATCTTAAAAGCATTGG
GTCCAGGAGCTACACTAGAGGAAATGATGACAGCATGTCAGGGAGTGGGAGGACCCGGCCATA---AAGCAAGAGTTTTG
>DQ127548/B/US/-/AC_59_41_Days_Seq1_fa
CCTATAGTGCAAAACATGCAAGGGCAAATGGTACATCAAGCCATATCACCTAGAACTTTAAATGCATGGGTAAAAGT---
AGTAG---AAGAAAAGGCTTTCAGTCCAGAAGTAATACCCATG---TTTTCAGCATTATCAGAAGGAGCCACCCCACAAG
A---TTTAAACACCATGCTAAACACAGT---GGGGGGACACCA---AGCAGCTATGCAAATGTTAAAAGAGACCATCAAT
GAGGAAGCTGCAGAGTGGGATAGAGTGCACCCAGTGCATGCAGGGCCTATTGCACCAGGCCAAATGAGAGAACCAAGGGG
AAGTGACATAGCAGGAACTACTAGTA---CCCTGCAGGAACAAATAGGATGGATGACAAATAATCCACCTATCCCAGTAG
GAGAAATC---TATAAAAGATGGATAATCCTGGGACTAAATAAAATAGTAAGGATGTATAGCCCTACCAGTATTCTAGAC
ATAAAACAAGGACCAAAGGAACCCTTTAGAGACTATGTAGACCGGTTCTATAGAACTCTAAGAGCCGAGCAAGCTTCACA
GGAGGTAAAAAATTGGATGACAGAAACTTTGTTGGTCCAAAATGCAAACCCAGATTGTAAAACAATTTTAAAAGCATTGG
GACCAGCAGCTACACTAGAAGAAATGATGACAGCATGTCAGGGAGTGGGAGGACCCGGCCATA---AAGCAAGAGTGTTG
>DQ127549/B/US/-/AC_59_41_Days_Seq2_fa
CCTATAGTGCAAAACATGCAAGGGCAAATGGTACATCAAGCCATATCACCTAGAACTTTAAATGCATGGGTAAAAGT---
AGTAG---AAGAAAAGGCTTTCAGTCCAGAAGTAATACCCATG---TTTTCAGCATTATCAGAAGGAGCCACCCCACAAG
A---TTTAAACACCATGCTAAACACAGT---GGGGGGACACCA---AGCAGCTATGCAAATGTTAAAAGAGACCATCAAT
GAGGAAGCTGCAGAGTGGGATAGAGTGCACCCAGTGCATGCAGGGCCTATTGCACCAGGCCAAATGAGAGAACCAAGGGG
AAGTGACATAGCAGGAACTACTAGTA---CCCTGCAGGAACAAATAGGATGGATGACAAATAATCCACCTATCCCAGTAG
GAGAAATC---TATAAAAGATGGATAATCCTGGGACTAAATAAAATAGTAAGGATGTATAGCCCTACCAGTATTCTAGAC
ATAAAACAAGGACCAAAGGAACCCTTTAGAGACTATGTAGACCGGTTCTATAGAACTCTAAGAGCCGAGCAAGCTTCACA
GGAGGTAAAAAATTGGATGACAGAAACTTTGTTGGTCCAAAATGCAAACCCAGATTGTAAAACAATTTTAAAAGCATTGG
GACCAGCAGCTACACTAGAAGAAATGATGACAGCATGTCAGGGAGTGGGAGGACCCGGCCATA---AAGCAAGAGTGTTG
>DQ127550/B/US/-/AC_59_111_Days_Seq1_fa
CCTATAGTGCAAAACATGCAAGGGCAAATGGTACATCAAGCCATATCACCTAGAACTTTAAATGCATGGGTAAAAGT---
AGTAG---AAGAAAAGGCTTTCAGTCCAGAAGTAATACCCATG---TTTTCAGCATTATCAGAAGGAGCCACCCCACAAG
A---TTTAAACACCATGCTAAACACAGT---GGGGGGACACCA---AGCAGCTATGCAAATGTTAAAAGAGACCATCAAT
GAGGAAGCTGCAGAGTGGGATAGAGTGCACCCAGTGCATGCAGGGCCTATTGCACCAGGCCAAATGAGAGAACCAAGGGG
AAGTGACATAGCAGGAACTACTAGTA---CCCTGCAGGAACAAATAGGATGGATGACAAATAATCCACCTATCCCAGTAG
GAGAAATC---TATAAAAGATGGATAATCCTGGGACTAAATAAAATAGTAAGGATGTATAGCCCTACCAGTATTCTAGAC
ATAAAACAAGGACCAAAGGAACCCTTTAGAGACTATGTAGACCGGTTCTATAGAACTCTAAGAGCCGAGCAAGCTTCACA
GGAGGTAAAAAATTGGATGACAGAAACTTTGTTGGTCCAAAATGCAAACCCAGATTGTAAAACAATTTTAAAAGCATTGG
GACCAGCAGCTACACTAGAAGAAATGATGACAGCATGTCAGGGAGTGGGAGGACCCGGCCATA---AAGCAAGAGTGTTG
>DQ127551/B/US/-/AC_59_111_Days_Seq2_fa
CCTATAGTGCAAAACATGCAAGGGCAAATGGTACATCAAGCCATATCACCTAGAACTTTAAATGCATGGGTAAAAGT---
AGTAG---AAGAAAAGGCTTTCAGTCCAGAAGTAATACCCATG---TTTTCAGCATTATCAGAAGGAGCCACCCCACAAG
A---TTTAAACACCATGCTAAACACAGT---GGGGGGACACCA---AGCAGCTATGCAAATGTTAAAAGAGACCATCAAT
GAGGAAGCTGCAGAGTGGGATAGAGTGCACCCAGTGCATGCAGGGCCTATTGCACCAGGCCAAATGAGAGAACCAAGGGG
AAGTGACATAGCAGGAACTACTAGTA---CCCTGCAGGAACAAATAGGATGGATGACAAATAATCCACCTATCCCAGTAG
GAGAAATC---TATAAAAGATGGATAATCCTGGGACTAAATAAAATAGTAAGGATGTATAGCCCTACCAGTATTCTAGAC
ATAAAACAAGGACCAAAGGAACCCTTTAGAGACTATGTAGACCGGTTCTATAGAACTCTAAGAGCCGAGCAAGCTTCACA
GGAGGTAAAAAATTGGATGACAGAAACTTTGTTGGTCCAAAATGCAAACCCAGATTGTAAAACAATTTTAAAAGCATTGG
GACCAGCAGCTACACTAGAAGAAATGATGACAGCATGTCAGGGAGTGGGAGGACCCGGCCATA---AAGCAAGAGTGTTG
>DQ207940/B/GE/2003/03GEMZ004
CCTATAGTACAGAATATTCAGGGACAAATGGTACATCAGGCCTTATCACCTAGAACTTTAAATGCATGGGTAAAAGT---
AATAG---AAGAGAAGGCGTTTAGCCCAGAAGTAATACCCATG---TTTTCAGCATTATCAGAAGGAGCCACCCCACAAG
A---TTTAAACACCATGCTAAACTCAGT---GGGGGGACATCA---AGCAGCCATGCAAATGTTAAAAGAAACCATCAAT
GAGGAAGCTGCAGAATGGGATAGATTGCATCCAGTGCATGCAGGGCCTGTTGCACCAGGCCAGATGAGAGAACCAAGGGG
AAGTGACATAGCAGGAACTACTAGTA---CCCTTCAGGAACAAATAGCATGGATGACAAATAATCCAGCTATCCCAGTAG
GAGAAATC---TATAAAAGATGGATAATCTTGGGATTAAATAAAATAGTAAGAATGTATAGTCCTGTCAGCATTCTGGAC
ATAAGACAAGGACCAAAGGAACCATTTAGAGATTATGTAGACCGGTTCTATAAAACTCTAAGAGCCGAGCAAGCTTCACA
GGAAGTAAAAAATTGGATGACAGAAACCTTGTTGGTCCAAAATTCGAACCCAGATTGTAAGACTATTCTAAAAGCATTAG
GACCAGGAGCCACACTAGAAGAAATGATGACAGCATGTCAGGGAGTGGGAGGACCCAGTCACA---AAGCAAGAATTTTA
>DQ207942/B/GE/2003/03GEMZ010
CCTATAGTGCAGAACCTTCAGGGGCAAATGGTACACCAAGCCATATCACCAAGAACTTTAAATGCATGGGTGAAAGT---
AGTAG---AAGAAAAGGCTTTTAGCCCAGAAGTAATACCCATG---TTTACAGCATTATCAGAAGGAGCTACCCCACAAG
A---TTTAAACACCATGCTAAACACAGT---GGGAGGACATCA---AGCAGCCATGCAAATGTTAAAAGACACCATCAAT
GAGGAAGCTGCAGAATGGGATAGAGTACATCCAGTGCATGCAGGGCCTATAGCTCCAGGCCAGATAAGAGAACCAAGGGG
AAGTGACATAGCAGGAACTACTAGTA---CCCTTCAGGAACAAGTAACATGGATGACAAGTAATCCACCTATCCCAGTAG
GAGAGATC---TATAAAAGATGGATAATCTTGGGACTAAATAAAATAGTAAGAATGTATAGCCCTACTAGCATTCTGGAC
ATAAGACAAGGACCAAAGGAACCTTTTAGAGACTATGTAGACCGGTTCTATAAAACTTTAAGAGCCGAGCAAGCTTCACA
GGATGTAAAAAATTGGATGACAGAAACCTTATTGGTCCAAAATGCGAACCCAGATTGCAAGACTATTTTAAAAGCATTAG
GACCAGCAGCCACATTAGAAGAAATGATGACAGCATGTCAGGGAGTGGGGGGACCCGGCCATA---AAGCAAGAGTTTTG
>DQ295192/B/KR/2004/04LSK7
CCTATAGTGCAGAACCTCCAGGGGCAAATGGTACATCAGGCCATATCACCTAGAACTTTAAATGCATGGGTAAAAGT---
AATAG---AAGAGAAGGCTTTCAGCCCAGAGGTAATACCCATG---TTTACAGCATTATCAGAAGGAGCTACTCCACAAG
A---TTTAAACACCATGCTAAACACAGT---GGGGGGACATCA---GGCAGCTATGCAAATGTTAAAAGAGACCATCAAT
GATGAAGCTGCAAAATGGGATAGATTGCATCCACCGCAGGCGGGGGCTATTGCACCAGGCCAGATAAGAGAACCAAGGGG
AAGTGACATAGCAGGAACTACTAGTA---CCCTTCAGGAACAAATAAGATGGATGACAAGTAATCCACCTATCCCAGTAG
GAGACATC---TATAAAGGCTGGATAATCCTGGGATTAAATAAAATAGTAAGAATGTATAGCCCTACCAGCATTCTGGAC
ATAAGACAAGGACCAAAGGAACCCTTTAGAGACTATGTAGACCGGTTCTATAAGACTCTAAGAGCCGAGCAAGCGTCACA
GGAGGTAAAAACCTGGATGACAGAAACCTTGTTGGTCCAAAATGCAAACCCAGATTGTAAGACCATTTTAAAAGCATTGG
GACCAGGGGCTACACTAGAGGAAATGATGACAGCATGTCAGGGAGTGGGAGGACCCAGTCATA---AAGCAAGAGTTTTG
>DQ295193/B/KR/2004/04KMH5
CCTATAGTGCAGAACCTACAGGGGCAAATGGTACATCAGCCCCTATCACCTAGAACTTTAAATGCATGGGTAAAAGT---
AGTAG---AAGAGAAGGCTTTCAGCCCAGAAGTAATACCCATG---TTTTCAGCATTATCAGAGGGAGCCACCCCACAAG
A---TTTAAACACCATGCTAAACACAGT---GGGGGGACATCA---AGCAGCTATGCAAATGTTAAAAGAGACCATCAAT
GAGGAAGCTGCAGAATGGGATAGATTACATCCAGTGCATGCAGGGCCAATTGCACCAGGCCAGATGAGAGAACCAAGGGG
AAGTGACATAGCAGGAACTACTAGTA---CCCTTCAGGAACAAATAGCATGGATGACAAATAATCCACCTATCCCAGTAG
GAGAAATC---TATAAAAGATGGATAATCCTGGGATTAAATAAAATAGTAAGAATGTATAGCCCTACCAGCATTCTGGAC
ATAAGACAAGGACCAAAGGAACCCTTTAGAGACTATGTAGACAGGTTCTATAAAACTCTAAGAGCCGAGCAAGCGTCACA
GGAGGTAAAAAATTGGATGACAGAAACCTTGTTGGTCCAAAATGCAAACCCAGATTGTAAGACTATTTTAAAAGCATTGG
GACCAGGAGCTACACTAGAAGAAATGATGACAGCATGTCAGGGAGTGGGAGGACCCAGCCATA---AAGCAAGAGTCTTG
>DQ295194/B/KR/2004/04WK7_HIV_1_wk
CCTATAGTGCAGAACCTCCAGGGGCAAATGGTACATCAGCCCATATCACCTAGAACTTTAAATGCATGGGTAAAAGT---
AATAG---AAGAGAAGGCTTTCAGCCCAGAGGTAATACCCATG---TTTTCAGCATTATCAGAAGGAGCCACCCCACAAG
A---CTTAAACACCATGTTAAACACAGT---GGGGGGACATCA---AGCAGCTATGCAAATGTTAAAAGAGACCATCAAT
GAGGAAGCTGCAGACTGGGATAGATTGCATCCAGTGCATGCAGGGCCTATTGCACCAGGCCAGATGAGAGAACCAAGGGG
AAGTGACATAGCAGGAACTACTAGTA---CCCTTCAGGAACAAATAGGATGGATGACAAATAATCCACCTATCCCAGTAG
GAGAAATC---TATAAAAGATGGATAATCCTAGGATTAAATAAAATAGTAAGAATGTATAGCCCTGCCAGCATTCTGGAC
ATAAGACAAGGACCAAAGGAACCCTTTAGAGACTATGTAGACCGGTTCTATAAAACTCTAAGAGCCGAGCAAGCGTCACA
GGAGGTAAAAAATTGGATGACAGAAACCTTGTTGGTCCAAAATGCAAACCCAGATTGTAAGACTATTTTAAAAGCACTGG
GACCAGGAGCTACACTAGAAGAAATGATGACAGCATGTCAGGGAGTGGGAGGACCCAGCCATA---AAGCAAGAGTTTTG
>DQ295196/B/KR/2004/04KYR8
CCTATAGTGCAGAACCTCCAGGGGCAAATGGTACATCAGCCCATATCACCTAGAACTTTAAATGCATGGGTAAAAGT---
AGTGG---AAGAGAAGGCTTTTAGCCCAGAAGTAATACCCATG---TTTTCAGCATTGTCAGAAGGAGCCACCCCGCAAG
A---TTTAAACACCATGCTAAACACAGT---GGGGGGACATCA---AGCAGCTATGCAGATGTTAAAAGAGACCATCAAT
GAGGAAGCTGCAGAATGGGATAGATTGCATCCAGTACATGCAGGGCCTATTGCACCAGGCCAGATGAGAGAACCAAGGGG
AAGTGACATAGCAGGAACTACTAGTA---CCCTTCAGGAACAARTAGGATGGATGACAAGTAATCCACCTATCCCAGTAG
GAGAAATT---TATAAAAGATGGATAATCCTGGGATTAAATAAAATAGTAAGAATGTATAGCCCTACCAGCATTCTGGAC
ATAAGACAAGGACCAAAGGAACCCTTTAGAGACTATGTAGACCGGTTCTATAAAACTCTAAGAGCCGAGCAAGCGTCACA
GGAGGTAAAAAATTGGATGACAGAAACCTTGTTGGTCCAAAATGCAAACCCAGATTGTAAGACTATTTTAAAAGCATTGG
GACCAGCAGCTACACTAGAAGAGATGATGACAGCATGTCAGGGAGTGGGAGGACCCGGCCATA---AAGCAAGAGTTTTG
>DQ322223/B/CA/-/GOL016V01
CCTATAGTACAGAACTTACAGGGGCAAATGGTACATCAGCCCATATCACCTAGAACTTTAAATGCATGGGTAAAAGT---
AGTAG---AAGAGAAGGCTTTCAGCCCAGAAGTAATACCCATG---TTTTCAGCATTATCAGAAGGAGCCACCCCACAAG
A---TTTAAACACCATGCTAAACACAGT---GGGGGGACATCA---AGCAGCCATGCAAATGTTAAAAGAAACCATCAAT
GAGGAAGCTGCAGAATGGGATAGAATGCATCCACCGCAGGCAGGGCCTATTGCACCAGGCCAGATGAGAGACCCAAGGGG
AAGTGACATAGCAGGAACTACTAGTA---ACCTTCAGGAACAAATAGGATGGATGACAAGTAATCCGCCTGTCCCAGTAG
GAGAAATC---TATAAAAGATGGATAATCCTGGGATTAAACAAGATAGTAAGAATGTATAGCCCTACCAGCATTCTGGAC
ATAAGACAAGGACCAAAGGAACCCTTTAGAGACTATGTAGATCGGTTCTATAAGACTTTAAGAGCCGAGCAAGCTTCACA
GGAGGTAAAACATTGGATGACAGAAACCTTGTTGGTCCAAAATGCGAATCCAGATTGTAAAACTATTTTAAAAGCATTGG
GACCAGCAGCTACACTAGAGGAAATGATGACAGCATGTCAGGGAGTGGGAGGACCCGGCCACA---AAGCAAGAGTTTTG
>DQ322224/B/CA/-/GOL016V10
CCTATAGTACAGAACTTACAGGGGCAAATGGTACACCAGCCCATATCACCTAGAACTTTAAATGCATGGGTAAAAGT---
AGTAG---AAGAGAAGGCTTTCAGCCCAGAAGTAATACCCATG---TTTTCAGCATTATCAGAAGGAGCCACCCCACAAG
A---TTTAAACACCATGCTAAACACAGT---GGGGGGACATCA---AGCAGCCATGCAAATGTTAAAAGAAACCATCAAT
GAGGAAGCTGCAGAATGGGATAGAATGCATCCACCGCAGGCAGGGCCTATTGCACCAGGCCAGATGAGAGACCCAAGGGG
AAGTGACATAGCAGGAACTACTAGTA---ACCTTCAGGAACAAATAGGATGGATGACAAGTAATCCGCCTGTCCCAGTAG
GAGAAATC---TATAAAAGATGGATAATCCTGGGATTAAACAAGATAGTAAGAATGTATAGCCCTACCAGCATTCTGGAC
ATAAGACAAGGACCAAAGGAACCCTTTAGAGACTATGTAGATCGGTTCTATAAGACTTTAAGAGCCGAGCAAGCTTCACA
GGAGGTAAAACATTGGATGACAGAAACCTTGTTGGTCCAAAATGCGAATCCAGATTGTAAAACTATTTTAAAAGCATTGG
GACCAGCAGCTACACTAGAGGAAATGATGACAGCATGTCAGGGAGTGGGAGGACCYGGCCACA---AAGCAAGAGTTTTG
>DQ322225/B/CA/-/HND_DRPI039V01
CCTATAGTGCAGAACATGCAGGGGCAAATGGTACACCAAGCCATATCACCTAGAACTTTAAATGCATGGGTAAAAGT---
AATAG---AGGAGAAGGCTTTCAGCCCAGAGGTAATACCCATG---TTTTCAGCATTATCAGAAGGAGCCACCCCACAAG
A---TTTAAACACCATGCTAAACACAGT---GGGGGGACATCA---AGCAGCCATGCAAATGTTAAAAGAAACCATCAAT
GAGGAAGCTGCAGAATGGGATAGATTGCATCCAGTGCATGCAGGGCCTGTTGCACCAGGCCAGATGAGAGAGCCAAGGGG
AAGTGATATAGCAGGAACTACTAGTA---ACCTTCAGGAACGAATAGGATGGATGACAAATAATCCACCTATCCCAGTAG
GAGAAATT---TATAAAAGATGGATAATCCTGGGATTAAATAAAATAGTAAGGATGTATAGCCCTGTCAGCATTTTGGAC
ATAAGACAAGGACCAAAGGAACCCTTTAGAGACTATGTAGACAGGTTCTATAAAACTCTAAGAGCCGAGCAAGCTTCACA
GGATGTAAAAAATTGGATGACAGAAACCTTATTGGTCCAAAATGCCAACCCAGATTGTAAGACTATTTTGAAAGCATTGG
GACCAGCAGCTACACTAGAAGAAATGATGACAGCATGTCAGGGAGTGGGAGGACCCGGTCATA---AAGCAAGAATTTTG
>DQ322226/B/CA/-/HND_DRPI039V08
CCTATAGTGCAGAACATGCAGGGGCAAATGGTACACCAAGCCATATCACCTAGAACTTTAAATGCATGGGTAAAAGT---
AATAG---AGGAGAAGGCTTTCAGCCCAGAGGTAATACCCATG---TTTTCAGCATTATCAGAAGGAGCCACCCCACAAG
A---TTTAAACACCATGCTAAACACAGT---GGGGGGACATCA---AGCAGCCATGCAAATGTTAAAAGAAACCATCAAT
GAGGAAGCTGCAGAATGGGATAGATTGCATCCAGTGCATGCAGGACCTGTTGCACCAGGCCAGATGAGAGAGCCAAGGGG
AAGTGATATAGCAGGAACTACTAGTA---ACCTTCAGGAACGAATAGGATGGATGACAAATAATCCACCTATCCCAGTAG
GAGAAATT---TATAAAAGATGGATAATCCTGGGATTAAATAAAATAGTAAGGATGTATAGCCCTGTCAGCATTTTGGAC
ATAAGACAAGGACCAAAGGAACCCTTTAGAGACTATGTAGACAGGTTCTATAAAACTCTAAGAGCCGAGCAAGCTTCACA
GGATGTAAAAAATTGGATGACAGAAACCTTATTGGTCCAAAATGCCAACCCAGATTGTAAGACTATTTTGAAAGCATTGG
GACCAGCAGCTACACTAGAAGAAATGATGACAGCATGTCAGGGAGTGGGAGGACCCGGTCATA---AAGCAAGAATTTTG
>DQ322227/B/CA/-/HDM003V01
CCTATAGTGCAGAACTTGCAGGGGCAAATGGTACACCAAGCCATATCACCTAGAACTTTAAATGCATGGGTAAAGGT---
AGTAG---AAGAGAAGGCTTTCAGCCCAGAGGTAATACCCATG---TTTTCAGCATTATCAGAAGGAGCCACCCCACAAG
A---TCTAAACACCATGCTAAACACAGT---GGGGGGACATCA---AGCAGCCATGCAAATGTTAAAAGAGACCATCAAT
GAGGAAGCTGCAGAGTGGGATAGATTGCATCCAGTGCATGCAGGGCCTGTTGCACCAGGCCAAATGAGAGAACCAAGGGG
AAGTGATATAGCAGGAACTACTAGTA---CCCTTCAGGAACAAATAGGATGGATGACAAATAATCCACCTATCCCAGTAG
GAGAAATT---TACAAAAGATGGATAATTATAGGATTAAATAAAATAGTAAGGATGTATAGTCCTACCAGCATTTTGGAC
ATAAGACAAGGACCAAAGGAACCCTTTAGAGAYTATGTAGACCGGTTCTATAAAACTCTAAGAGCCGAGCAAGCTTCACA
GGAGGTAAAAAATTGGATGACAGAAACCTTGTTGGTCCAAAATTCGAACCCAGATTGTAAGACTATTTTAAAAGCATTGG
GACCAGCAGCTACACTAGAAGAAATGATGACAGCATGTCAGGGAGTGGGAGGACCCGGACATA---AAGCAAGAGTCTTG
>DQ322228/B/CA/-/HDM003V04
CCTATAGTGCAGAACTTGCAGGGGCAAATGGTACACCAAGCCATATCACCTAGAACTTTAAATGCATGGGTAAAGGT---
AGTAG---AAGAGAAGGCTTTCAGCCCAGAGGTAATACCCATG---TTTTCAGCATTATCAGAAGGAGCCACCCCACAAG
A---TCTAAACACCATGCTAAACACAGT---GGGGGGACATCA---AGCAGCCATGCAAATGTTAAAAGAGACCATCAAT
GAGGAAGCTGCAGAGTGGGATAGATTGCATCCAGTGCATGCAGGGCCTGTTGCACCAGGCCAAATGAGAGAACCAAGGGG
AAGTGATATAGCAGGAACTACTAGTA---CCCTTCAGGAACAAATAGGATGGATGACAAATAATCCACCTATCCCAGTAG
GAGAAATT---TACAAAAGATGGATAATTATAGGATTAAATAAAATAGTAAGGATGTATAGTCCTACCAGCATTTTGGAC
ATAAGACAAGGACCAAAGGAACCCTTTAGAGACTATGTAGACCGGTTCTATAAAACTCTAAGAGCCGAGCAAGCTTCACA
GGAGGTAAAAAATTGGATGACAGAAACCTTGTTGGTCCAAAATTCGAACCCAGATTGTAAGACTATTTTAAAAGCATTGG
GACCAGCAGCTACACTAGAAGAAATGATGACAGCATGTCAGGGAGTGGGAGGACCCGGACATA---AAGCAAGAGTCTTG
>DQ322229/B/CA/-/HDM003V09_2
CCTATAGTGCAGAACTTGCAGGGGCAAATGGTACACCAAGCCATATCACCTAGAACTTTAAATGCATGGGTAAAGGT---
AGTAG---AAGAGAAGGCTTTCAGCCCAGAGGTAATACCCATG---TTTTCAGCATTATCAGAAGGAGCCACCCCACAAG
A---TCTAAACACCATGCTAAACACAGT---GGGGGGACATCA---AGCAGCCATGCAAATGTTAAAAGAGACCATCAAT
GAGGAAGCTGCAGAGTGGGATAGATTGCATCCAGTGCATGCAGGGCCTGTTGCACCAGGCCAAATGAGAGAACCAAGGGG
AAGTGATATAGCAGGAACTACTAGTA---CCCTTCAGGAACAAATAGGATGGATGACAAATAATCCACCTATCCCAGTAG
GAGAAATT---TACAAAAGATGGATAATTATGGGATTAAATAAAATAGTAAGGATGTATAGTCCTACCAGCATTTTGGAC
ATAAGACAAGGACCAAAGGAACCCTTTAGAGACTATGTAGACCGGTTCTATAAAACTCTAAGAGCCGAGCAAGCTTCACA
GGAGGTAAAAAATTGGATGACAGAAACCTTGTTGGTCCAAAATTCGAACCCAGATTGTAAGACTATTTTAAAAGCATTGG
GACCAGCAGCTACACTAGAAGAAATGATGACAGCATGTCAGGGAGTGGGAGGACCCGGACATA---AAGCAAGAGTCTTG
>DQ322230/B/CA/-/HDM003V09_5
CCTATAGTGCAGAACTTGCAGGGGCAAATGGTACACCAAGCCATATCACCTAGAACTTTAAATGCATGGGTAAAGGT---
AGTAG---AAGAGAAGGCTTTCAGCCCAGAGGTAATACCCATG---TTTTCAGCATTATCAGAAGGAGCCACCCCACAAG
A---TCTAAACACCATGCTAAACACAGT---GGGGGGACATCA---AGCAGCCATGCAAATGTTAAAAGAGACCATCAAT
GAGGAAGCTGCAGAGTGGGATAGATTGCATCCAGTGCATGCAGGGCCTGTTGCACCAGGCCAAATGAGAGAACCAAGGGG
AAGTGATATAGCAGGAACTACTAGTA---CCCTTCAGGAACAAATAGGATGGATGACAAATAATCCACCTATCCCAGTAG
GAGAAATT---TACAAAAGATGGATAATTATGGGATTAAATAAAATAGTAAGGATGTATAGTCCTACCAGCATTTTGGAC
ATAAGACAAGGACCAAAGGAACCCTTTAGAGACTATGTAGACCGGTTCTATAAAACTCTAAGAGCCGAGCAAGCTTCACA
GGAGGTAAAAAATTGGATGACAGAAACCTTGTTGGTCCAAAATTCGAACCCAGATTGTAAGACTATTTTAAAAGCATTGG
GACCAGCAGCTACACTAGAAGAAATGATGACAGCATGTCAGGGAGTGGGAGGACCCGGACATA---AAGCAAGAGTCTTG
>DQ322239/B/CA/-/HTM360V05_variant_3
CCTATAGTACAGAACCTCCAGGGGCAAATGGTACATCAGGCCATATCACCTAGAACTTTAAAYGCATGGGTAAAAGT---
AGTAG---AAGAGAAGGCTTTCAGCCCRGAAGTAATACCCATG---TTYTCAGCATTATCAGAAGGAGCCACCCCACAAG
A---TTTAAACACCATGCTAAAYACAGT---GGGGGGACATCA---AGCAGCCATGCAGATGTTAAARGAGACCATCAAT
GAGGAAGCTGCAGAATGGGATAGATTGCATCCAGTGCATGCAGGGCCTGTTGCACCAGGCCAGATGAGAGACCCAAGGGG
AAGTGACATAGCAGGAACTACTAGTA---CCCTTCAGGAACAAATAGCATGGATGACAAGTAATCCACCTATCCCAGTAG
GAGAAATC---TATAAAAGATGGATAATCCTGGGATTAAATAAAATAGTRAGAATGTATAGCCCTACCAGCATTCTGGAC
ATAAGACAAGGACCAAAAGAACCCTTTAGAGATTATGTAGATCGGTTCTATAARACTCTAAGAGCCGAGCAAGCTTCACA
GGATGTAAAAAATTGGATGACAGAAACCTTGTTGGTCCAAAATGCAAACCCAGATTGTAAGACTATTTTAAAAGCATTGG
GGCCAGCAGCTACACTAGAAGAAATGATGACMGCATGTCARGGAGTGGGGGGACCCGGCCATA---AAGCAAGAATCTTG
>DQ354112/B/TH/1996/M140
CCCATAGTGCAGAACCTTCAGGGGCAAATGGTACATCAGGCCATATCACCTAGAACTTTAAATGCATGGGTAAAAGT---
GATAG---AAGAAAAGGCTTTCAGCCCAGAAGTAATACCCATG---TTTACAGCATTATCAGAAGGAGCCACCCCACAAG
A---TTTAAACACCATGCTAAACACAGT---GGGGGGACATCA---AGCAGCGATGCAAATATTAAAAGAAGTCATCAAT
GAGGAAGCTGCAGAATGGGACAGAGTACATCCAGTGCATGCAGGGCCTGTTGCACCAGGCCAGATGAGAGAACCAAGGGG
AAGTGACATAGCAGGAACTACTAGTA---CCCTTCAGGAACAAATAGGATGGATGACAAGTAATCCACCTATCCCAGTAG
GAGACATC---TATAAAAGATGGATAATCCTGGGATTAAATAAAATAGTAAGAATGTATAGTCCTACCAGCATTCTGGAT
ATAAAACAAGGACCAAAAGAACCCTTTAGAGATTATGTAGACCGGTTCTATAAAACTCTAAGAGCCGAGCAAGCCTCACA
GGATGTAAAAAATTGGATGACAGAAACCTTGTTGGTCCAAAATGCAAACCCAGATTGTAAAACTATTTTAAAAGCATTGG
GACCAGCAGCTACACTAGAAGAAATGATGACAGCATGTCAGGGAGTGGGAGGACCCAGCCATA---AAGCAAGAGTTTTG
>DQ354119/B/TH/1996/M149
CCTATAGTGCAGAACCTCCAGGGGCAAATGGTACATCAAGCCATATCACCTAGAACCTTAAATGCATGGGTAAAAGT---
AGTAG---AAGAGAAGGCTTTCAGCCCAGAAGTAATACCCATG---TTCTCAGCATTATCAGAAGGAGCCACCCCACAAG
A---TTTAAACACCATGCTAAACACAGT---GGGGGGACATCA---AGCAGCCATGCAAATGTTAAAAGAGACCATCAAT
GAAGAGGCTGCAGAATGGGATAGATTGCATCCAGTGCATGCAGGGCCTATTGCACCAGGCCAGATGAGAGAACCAAGGGG
AAGTGACATAGCAGGAACTACTAGTA---CCCTTCAGGAACAAATAGGATGGATGACAAATAATCCACCTATCCCAGTAG
GAGAAATC---TATAAAAGATGGATAATCCTGGGACTAAATAAAATAGTAAGAATGTATAGCCCTACCAGCATTCTGGAC
ATAAGACAAGGACCAAAGGAACCCTTTAGAGACTACGTAGACCGGTTCTATAAAACTCTAAGAGCCGAGCAAGCTTCACA
GGAGGTAAAAAATTGGATGACAGAAACCTTGTTGGTCCAAAATGCAAACCCAGATTGTAAGACTATCTTAAAAGCATTAG
GACCAGCAGCTACATTAGAAGAAATGATGACAGCATGCCAGGGAGTGGGGGGACCCAGCCATA---AAGCAAGAGTTTTG
>DQ358805/B/BR/2002/02BR002
CCTATAGTGCAGAACCTCCAGGGGCAAATGGTACATCAGCCCTTATCACCTAGAACTTTAAATGCATGGGTAAAAGT---
AGTAG---AAGAGAAGGCTTTCAGCCCAGAAGTGATACCCATG---TTTACAGCATTATCAGAAGGAGCCACCCCACAAG
A---TTTAAATACCATGCTAAACACAGT---GGGGGGACATCA---AGCAGCCATGCAAATGTTAAAAGAGACCATCAAT
GAGGAAGCTGCAGAATGGGATAGATTGCATCCACCGCAGGCAGGGCCTGTTGCACCAGGCCAGATGAGAGACCCAAGGGG
AAGTGACATAGCAGGAACTACTAGTA---CCCTTCAGGAACAAATAGGATGGATGACAGGTAATCCAGCTATCCCGGTGG
GAGAAATT---TATAAAAGATGGATAATCCTGGGATTAAATAAAATAGTAAGAATGTATAGCCCCACCAGCATTCTGGAC
ATAAAACAAGGACCAAAGGAACCCTTTAGAGACTATGTAGACCGGTTCTATAAAACTCTAAGAGCCGAGCAAGCGTCACA
GGATGTAAAAAATTGGATGACAGAAACCTTGTTGGTCCAAAATTCGAACCCAGATTGTAAAACTATTTTAAAAGCATTGG
GACCAGCAGCTACATTAGAAGAAATGATGACAGCATGTCAGGGAGTGGGGGGACCCGGCCATA---AAGCAAGAATTTTG
>DQ358808/B/BR/2002/02BR008
CCTATAGTGCAGAACATCCAGGGGCAAATGGTACATCAGGCCCTATCACCTAGAACTTTAAATGCATGGGTAAAAGT---
AATAG---AAGACAAGGCTTTCAGCCCAGAAGTAATACCCATG---TTCTCAGCATTATCAGAAGGAGCCACCCCACAGG
A---TTTAAACACTATGCTAAACACAGT---GGGGGGACATCA---AGCAGCCATGCAAATATTAAAAGAGACCATCAAT
GAGGAAGCTGCAGATTGGGATAGATTGCATCCAGTGCATGCAGGGCCTGCTGCGCCAGGCCAAATGAGAGAACCAAGGGG
AAGTGACATAGCAGGAACTACTAGTA---CCCTTCAGGAACAAATAGGATGGATGACAAGCAATCCACCTATCCCAGTAG
GAGAAATC---TATAAGAGATGGATAATCCTGGGATTAAATAAAATAGTAAGAATGTATAGCCCTGTTAGTATTCTGGAC
ATAAGACAAGGACCAAAGGAACCCTTTAGAGATTATGTAGACCGGTTCTATAAAACTCTAAGAGCCGAGCAAGCTTCACA
GGATGTAAAAAATTGGATGACAGAAACCTTGTTGGTCCAGAATGCGAACCCAGATTGTAAAACTATCTTAAAAGCATTGG
GACCAGCAGCTACACTAGAAGAGATGATGACAGCATGCCAGGGAGTGGGAGGACCCGGCCACA---AAGCAAGAGTTTTG
>DQ358809/B/BR/2002/02BR011
CCTATAGTGCAGAACCTCCAGGGGCAAATGGTACATCAGGCCATATCACCTAGAACTTTAAATGCATGGGTAAAAGT---
AATAG---AAGAGAAGGCTTTCAGCCCGGAGGTAATACCCATG---TTTTCAGCATTATCAGAAGGAGCCACCCCACAAG
A---TTTAAACACCATGCTAAATACAGT---GGGGGGACATCA---AGCAGCCATGCAAATGTTAAAAGAGACCATCAAT
GAGGAAGCTGCAGAATGGGATAGATTGCATCCAGCGCAGGCAGGGCCTGTTGCGCCAGGCCAGATGAGAGACCCAAGGGG
AAGTGACATAGCAGGAACTACTAGTA---CCCTTCAGGAACAAATAGGATGGATGACAAGTAATCCACCTATCCCAGTAG
GAGAAATT---TATAAAAGATGGATAATCCTGGGATTAAATAAAATAGTAAGAATGTATAGCCCTGTCAGCATTCTGGAC
ATAAGACAAGGACCAAAGGAACCCTTTAGGGACTATGTAGACAGGTTCTATAAAACTCTAAGAGCCGAGCAAGCTTCACA
AGATGTAAAAAATTGGATGACAGAAACCTTGTTGGTCCAGAATGCGAACCCAGATTGTAAGACTATTTTAAAAGCATTGG
GACCAGCAGCTACACTAGAAGAAATGATGACAGCATGTCAGGGAGTGGGGGGACCCGGCCATA---AAGCAAGAGTTTTG
>DQ358810/B/BR/2002/02BR013
CCTATAGTGCAAAACCTTCAGGGGCAAATGGTACATCAGGCCATATCACCTAGAACTTTAAATGCATGGGTAAAAGT---
AATAG---AAGAGAAGGCTTTCAGCCCAGAAGTAATACCCATG---TTTTCAGCATTATCAGAAGGAGCCACCCCACAAG
A---TTTAAACACCATGCTAAACACAGT---GGGGGGACATCA---AGCAGCCATGCAAATGTTAAAAGAGACCATCAAT
GAGGAAGCTGCAGAATGGGATAGATTGCATCCAGTGCATGCAGGGCCTATTGCACCAGGCCAGATAAGAGAACCAAGGGG
AAGTGACATAGCAGGAACTACTAGTA---CCCTTCAGGAACAAATAGCATGGATGACAAATAATCCACCTATCCCAGTAG
GAGAAATC---TATAAAAGATGGATAATCCTGGGATTAAATAAAATAGTAAGAATGTACAGCCCTGTCAGCATTCTAGAC
ATAAGACAGGGACCAAAGGAACCTTTTAGAGACTATGTAGACCGGTTCTATAAAACTCTAAGAGCCGAGCAAGCTTCACA
GGAGGTAAAAAATTGGATGACAGAAACCTTGTTGGTCCAAAATGCGAACCCAGATTGTAAGACTATCCTGAAAGCATTGG
GACCAGCAGCTACACTAGAAGAAATGATGACAGCATGTCAGGGAGTGGGGGGACCCGGCCATA---AAGCAAGAGTTTTG
>DQ383746/B/AR/2002/02AR114146
CCTATAGTGCAGAATCTACAGGGGCAAATGGTACATCAGGCCTTATCACCTAGAACTTTAAATGCGTGGGTAAAAGT---
AGTAG---AAGAGAAGGCTTTCAGCCCAGAAGTAATACCCATG---TTTTCAGCATTATCAGAAGGAGCCACCCCACAAG
A---TTTAAACACCATGCTAAATACAGT---GGGGGGACATCA---AGCAGCTATGCAAATGTTAAAAGAGACCATCAAT
GAGGAAGCTGCAGAATGGGATAGATTGCATCCAGTGCATGCAGGGCCTATTGCACCAGGCCAGATGAGAGAACCAAGGGG
AAGCGACATAGCAGGAACTACTAGTA---CCCTTCAGGAACAAATAGGATGGATGACAAATAATCCACCTATCCCAGTAG
GAGAAATT---TATAAAAGATGGATAATCATGGGATTAAATAAAATAGTAAGAATGTATAGTCCTACCAGCATTCTGGAT
ATTAGACAAGGACCAAAGGAACCCTTTAGAGACTATGTAGATCGGTTCTATAAAACTCTAAGAGCCGAGCAAGCTTCACA
GGAGGTAAAAAATTGGATGACAGAAACCTTGTTGGTCCAAAATGCAAACCCAGACTGTAAGACCATTTTAAAAGCATTAG
GACCAGCAGCTACATTAGAAGAAATGATGACAGCATGTCAAGGAGTAGGGGGACCCAGTCATA---AAGCAAGAGTTTTG
>DQ383748/B/AR/2003/03AR137681
CCTATAGTACAGAACCTCCAGGGGCAAATGGTACATCAGCCCTTATCACCTAGAACTTTAAATGCATGGGTAAAAGT---
AGTAG---AAGAGAAGGCTTTCAGCCCAGAAGTAATACCCATG---TTTTCAGCATTATCAGAAGGAGCCACCCCACAGG
A---TTTAAATACCATGCTAAATACAGT---GGGGGGACATCA---AGCAGCCATGCAAATGTTAAAAGAGACCATCAAT
GAGGAAGCTGCAGAATGGGATAGATTGCATCCAGTGCATGCAGGGCCTATTGCACCAGGCCAGATGAGAGAACCAAGGGG
AAGTGACATAGCAGGAACTACTAGTA---GCCTTCAGGAACAAATAGGATGGATGACAAATAATCCACCTATCCCAGTAG
GAGAAATC---TATAAAAGATGGATAATCTTGGGATTAAATAAAATAGTAAGAATGTATAGCCCTACCAGCATTTTGGAT
ATAAGACAAGGACCAAAGGAACCCTTTAGAGACTATGTAGACCGGTTCTATAAAACCCTAAGGGCTGAGCAAGCTACACA
GGAGGTAAAAGCATGGATGACAGAAACCTTGTTGGTCCAAAATGCAAACCCAGATTGTAAGACTATTCTAAAAGCATTGG
GTCCAGGAGCTACACTAGAAGAGATGATGACAGCATGTCAGGGAGTGGGGGGACCCGGCCACA---AAGCAAGAGTTTTG
>DQ383749/B/AR/2003/03AR138910
CCTATAGTGCAGAACCTCCAGGGGCAAATGGTACATCAGGCCCTATCACCAAGAACTTTAAATGCATGGGTAAAAGT---
AGTGG---AAGAGAAGGCTTTCAACCCAGAAGTAATACCCATG---TTTTCAGCATTATCAGAAGGAGCCACCCCACAAG
A---TTTAAACACCATGCTAAACACAGT---GGGGGGACATCA---AGCAGCTATGCAAATGTTAAAAGAGACCATCAAT
GAGGAAGCTGCAGAGTGGGATAGATTGCATCCAGTGCAGGCAGGGCCTGTTGCACCGGGCCAGATAAGAGAACCAAGGGG
AAGTGACATAGCAGGAACCACTAGTA---CCCTTCAGGAACAAATAACATGGATGACAAGTAATCCACCTATCCCAGTAG
GAGAAATT---TATAAAAGATGGATAATTATGGGATTAAATAAAATAGTAAGGATGTATAGCCCTACTAGCATTCTAGAC
ATAAGACAAGGACCAAAAGAACCCTTTAGAGACTATGTAGATCGGTTCTATAAAACTCTAAGAGCCGAGCAAGCGTCACA
GGAGGTAAAAAATTGGATGACAGAAACCTTGTTGGTCCAAAATGCAAACCCAGATTGTAAGACTATTTTAAAAGCATTGG
GACCAGGAGCTACACTAGAAGAAATGATGACAGCATGTCAGGGAGTGGGAGGACCTGGCCACA---AAGCAAGAATTTTG
>DQ383751/B/AR/2004/04AR151263
CCTATAGTGCAGAACCTACAGGGGCAAATGGTACATCAGGCCATATCACCTAGAACTTTAAATGCATGGGTAAAAGT---
AGTAG---AAGAGAAGGCTTTCAGCCCAGAAGTGATACCCATG---TTTTCAGCATTATCAGAAGGAGCCACCCCACAAG
A---TTTAAACACCATGCTAAACACAGT---GGGGGGACATCA---AGCAGCCATGCAGATGTTAAAAGAGACTATCAAT
GAGGAGGCTGCAGAATGGGATAGATTGCATCCAGTGCATGCAGGGCCTATTGCACCAGGCCAGATGAGAGAACCAAGGGG
AAGTGACATAGCAGGAACTACCAGTA---CCCTTCAGGAACAAATAGGATGGATGACAAATAATCCACCTATCCCAGTAG
GAGAAATC---TATAAAAGATGGATAATCCTGGGGTTAAATAAAATAGTAAGGATGTATAGCCCTACCAGCATTCTGGAC
ATAAGACAAGGACCAAAGGAACCCTTTAGAGACTATGTGGACCGGTTCTATAAAACTCTAAGAGCCGAGCAAGCTTCACA
GGAGGTAAAAAATTGGATGACAGAAACCTTGTTGGTCCAGAATGCGAACCCAGATTGCAAGACTATTTTAAAAGCATTGG
GACCAGCAGCTACACTAGAAGAAATGATGACAGCATGTCAAGGGGTGGGAGGACCAAGCCACA---AAGCAAGAATTTTG
>DQ383752/B/AR/2004/04AR151516
CCTATAGTGCAGAACTTACAAGGGCAAATGGTACATCAGGCCTTATCACCTAGAACTTTAAATGCATGGGTAAAAGT---
AATAG---AAGAGAAGGCTTTCAGCCCAGAAGTAATACCCATG---TTTTCAGCATTATCAGAAGGAGCCACCCCACAAG
A---TTTAAACACCATGCTAAACACAGT---GGGGGGACATCA---AGCAGCCATGCAAATGTTAAAAGAGACCATCAAT
GAGGAAGCTGCAGAATGGGATAGATTACATCCAATACATGCAGGGCCTGTTGCGCCAGGCCAGATGAGAGAACCAAGGGG
AAGTGACATAGCAGGAACTACTAGTA---CCCTTCAGGAACAAATAGGATGGATGACAAATAATCCACCTATCCCAGTAG
GAGAGATC---TATAAAAGATGGATAATCCTGGGAYTAAATAAAATAGTAAGAATGTATAGTCCTGTCAGCATTCTGGAC
ATAAGACAAGGACCAAAGGAACCCTTTAGAGACTATGTAGACCGGTTCTATAAAACTCTAAGAGCCGAGCAAGCTTCACA
GGAAGTAAAAAATTGGATGACAGAAACTCTATTGGTTCAAAATGCAAATCCAGATTGTAAGACTATTTTAAAAGCATTGG
GACCAGGAGCTACATTAGAAGAAATGATGACAGCATGTCAGGGAGTAGGGGGACCCAGCCATA---AAGCAAGAATTTTG
>DQ396398/B/ZA/2003/03ZAPS045MB2
CCTATAGTACAGAACCTACAGGGGCAAATGGTACATCAGGCCATATCACCTAGAACTTTAAATGCATGGGTAAAGGT---
AGTAG---AAGAAAAGGCTTTCAGCCCAGAAGTAATACCCATG---TTTTCAGCATTATCAGAAGGAGCCACCCCACAAG
A---TTTAAATACCATGCTAAACACAGT---GGGGGGACATCA---AGCAGCCATGCAAATGTTAAAAGAGACCATCAAT
GAGGAGGCTGCAGAATGGGACAGAATGCATCCAGTGCACGCAGGGCCTATTGCACCAGGCCAGATGAGAGAACCGAGGGG
AAGCGACATAGCAGGAACTACTAGTA---CCCTTCAGGAGCAAATACAATGGATGACAAGTAATCCACCTATCCCAGTAG
GAGAAATC---TATAAAAGATGGATAATTCTGGGATTAAATAAAATAGTAAGGATGTATAGTCCTACTAGCATTTTGGAC
ATAAGACAGGGACCAAAGGAACCCTTTAGAGACTATGTAGACCGGTTCTATAAAACTCTAAGAGCCGAGCAAGCTACACA
GGAGGTAAAAAATTGGATGACAGAAACATTACTGGTCCAGAATGCAAATCCAGATTGTAAGACTATTTTAAAAGCATTGG
GACCAGCAGCTACACTAGAAGAAATGATGACAGCACGTCAGGGAGTGGGAGGACCCGGTCATA---AAGCAAGAGTTTTA
>DQ487188/B/US/1993/WCD32P0793
CCTATAGTGCAGAACCTTCAGGGGCAAATGGTACATCAGGCCATATCACCTAGAACTTTAAATGCATGGGTAAAAGT---
AGTAG---AAGAGAAGGCTTTCAGCCCAGAAGTAATACCCATG---TTTTCAGCATTATCAGAAGGGGCCACCCCACAAG
A---TYTAAACACCATGCTAAACACAGT---GGGGGGACATCA---AGCAGCCATGCAAATGTTAAAAGAGACCATCAAT
GAGGAAGCTGCAGAATGGGATAGAGTGCATCCAGTGCAGGCAGGGCCTATTGCACCAGGCCAGATGAGAGATCCAAGGGG
AAGTGACATAGCAGGAACTACTAGTA---CCCTTCAGGAACAAATAGGATGGATGACAAGTAATCCACCTATCCCAGTAG
GAGAAATC---TATAAAAGATGGATAATCCTGGGGTTAAATAAAATAGTAAGGATGTATAGCCCTACCAGCATTCTGGAC
ATAAGACAAGGACCAAAGGAACCCTTTAGAGACTATGTGGACCGGTTCTATAAAACTCTAAGAGCCGAGCAAGCCTCACA
GGAGGTAAAAAATTGGATGACAGAAACCTTGTTAGTCCAAAATGCGAACCCAGATTGTAAGACTATCTTAAAAGCATTGG
GACCAGCAGCTACACTAGAAGAAATGATGACAGCATGTCAGGGAGTGGGAGGACCCGGCCATA---AAGCAAGGGTCTTG
>DQ487189/B/US/1995/WCD32P1195
CCTATAGTGCAGAACCTTCAGGGGCAAATGGTACATCAGGCCATATCACCTAGAACTTTAAATGCATGGGTAAAAGT---
AGTAG---AAGAGAAGGCTTTCAGCCCAGAAGTAATACCTATG---TTTTCAGCATTATCAGAAGGGGCCACCCCACAAG
A---TTTAAACACCATGTTAAACACAGT---GGGGGGACATCA---AGCAGCCATGCAAATGTTAAAAGAGACCATCAAT
GAGGAAGCTGCAGAATGGGATAGAGTGCATCCAGTGCAGGCAGGGCCTATTGCACCAGGCCAGATGAGAGATCCAAGGGG
AAGTGACATAGCAGGAACTACTAGTA---CCCTTCAGGAACAAATAGGATGGATGACAAGTAATCCACCTATCCCAGTAG
GAGAAATC---TATAAAAGATGGATAATCCTGGGGCTAAATAAAATAGTAAGGATGTATAGCCCTACCAGCATTCTGGAC
ATAAGACAAGGACCAAAGGAACCCTTTAGAGACTATGTGGACCGGTTCTATAAAACTCTAAGAGCCGAGCAAGCCTCACA
GGAAGTAAAAAATTGGATGACAGAAACCTTGTTAGTCCAAAATGCGAACCCAGATTGTAAGACTATCTTAAAAGCATTGG
GACCAGCAGCTACACTAGAAGAAATGATGACAGCATGTCAGGGAGTGGGAGGACCCGGCCATA---AAGCAAGGGTCTTG
>DQ487190/B/US/1993/WCM32P0793
CCTATAGTGCAGAACCTCCAAGGGCAAATGGTACATCAGGCCATATCACCTAGAACTTTAAATGCATGGGTGAAAGT---
AGTAG---AAGAGAAGGCTTTCAGCCCAGAAGTAATACCCATG---TTTTCAGCATTATCAGAAGGAGCCACCCCACAAG
A---TTTAAACACCATGCTAAACACAGT---GGGGGGACATCA---AGCAGCCATGCAAATGTTAAAAGAGACCATCAAT
GAGGAAGCTGCAGAATGGGATAGATTGCATCCAGTGCATGCAGGGCCTATTGCACCAGGCCAGATGAGAGAACCAAGGGG
AAGTGACATAGCAGGAACTACTAGTA---CCCTTCAGGAACAAATAGGATGGATGACAAATAATCCACCTATCCCAGTAG
GAGAAATC---TATAAAAGATGGATAATTCTGGGGTTAAATAAAATAGTAAGGATGTATAGCCCCACCAGCATTCTGGAC
ATAAAACAAGGACCAAAGGAACCCTTTAGAGACTATGTAGACCGGTTCTATAAAACTCTAAGAGCCGAGCAAGCTTCACA
GGAAGTAAAAAATTGGATGACAGAAACCTTGTTGGTCCAAAATGCGAATCCAGATTGTAAGACTATTTTGAAAGCATTGG
GACCAGCAGCTACGCTAGAAGAAATGATGACAGCATGTCAGGGAGTGGGAGGACCCGGCCATA---AAGCAAGAGTTTTG
>DQ487191/B/US/1996/WCM32P0896
CCTATAGTGCAGAACCTCCAAGGGCAAATGGTACATCAGGCCATATCACCTAGAACTTTAAATGCATGGGTAAAAGT---
AGTAG---AAGAGAAGGCTTTCAGCCCAGAAGTAATACCCATG---TTTTCAGCATTATCAGAAGGAGCCACCCCACAAG
A---TTTAAACACCATGCTAAACACAGT---GGGGGGACATCA---AGCAGCCATGCAAATGTTAAAAGAGACCATCAAT
GAGGAAGCTGCAGAATGGGATAGATTGCATCCAGTGCATGCAGGGCCTATTGCACCAGGCCAGATGAGAGAACCAAGGGG
AAGTGACATAGCAGGAACTACTAGTA---CCCTTCAGGAACAAATAGGATGGATGACAAATAATCCACCTATCCCAGTAG
GAGAAATC---TATAAAAGATGGATAATCCTGGGGTTAAATAAAATAGTAAGGATGTATAGCCCCACCAGCATTCTGGAC
ATAAAACAAGGACCAAAGGAACCCTTTAGAGACTATGTAGACCGGTTCTATAAAACTCTAAGAGCCGAGCAAGCTTCACA
GGAGGTAAAAAATTGGATGACAGAAACCTTGTTGGTCCAAAATGCGAACCCAGATTGTAAGACTATTTTAAAAGCATTGG
GACCAGCAGCTACACTAGAAGAAATGATGACAGCATGTCAGGGAGTGGGAGGACCTGGCCATA---AAGCAAGAGTTTTG
>DQ672623/B/IT/2005/SG1
CCTATAGTGCAGAACATTCAGGGGCAAATGGTACATCAGGCCCTATCACCTAGAACTTNAAATGCATGGGTAAAGGT---
AGTAG---AAGAGAAGGCTTTCAGCCCAGAAGTNATACCCATG---TTTTCAGCATTATCAGAAGGAGCCACCCCACAAG
A---TTTAAACACCATGCTAAACACAGT---GGGGGGACATCA---AGCAGCCATGCAAATGTTAAAAGAGACCATCAAT
GAGGAAGCTGCAGAATGGGATAGATTGCATCCAGTGCATGCAGGGCCCGTTGCACCAGGCCAGATGAGAGAACCAAGGGG
AAGTGACATAGCAGGAACTACTAGTA---CCCTTCAGGAACAAATAGCATGGATGACAAATAATCCACCCATCCCAGTAG
GAGAAATC---TATAAAAGATGGATAATCCTAGGCTTAAATAAAATAGTAAGGATGTATAGCCCNTCTAGCATTCTGGAC
ATAAAACAAGGACCAAAGGAATCNTTTAGAGACTATGTAGACCGGTTCTATAAAACTATAAGAGCCGAGCAAGCTTCACA
GGAGGTAAAAAATTGGATGACAGAAACCTTGTTGGTCCAATATGCGAACCCAGATTGTAAGACTATCNTAAAGGCATTGG
GACCAGGAGCTACACTAGAAGAAATGATGACAGCATGTCAGGGAGTGGGAGGACCCAGCCATA---AAGCAAGAGTTTTG
>DQ676870/B/AU/2003/PS1038_Day0
CCTATAGTGCAAAACCTTCAGGGGCAAATGGTACATCAGGCYATCTCACCTAGAACTTTAAATGCATGGGTAAAAGT---
AGTAG---AAGAGAAGGCTTTCAGCCCAGAAGTAATACCCATG---TTYTCAGCATTAGCAGAAGGAGCCACCCCACAAG
A---TTTAAACACCATGCTAAACACAGT---GGGGGGACATCA---AGCAGCCATGCAAATGTTAAAAGAGACCATCAAT
GAGGAAGCTGCAGAATGGGATAGATTGCATCCAGTGCATGCAGGGCCTATTGCACCAGGCCAGATGAGAGAACCAAGGGG
AAGTGACATAGCAGGAACAACTAGTA---CCCTTCAGGAACAGATAGGATGGATGACAAATAATCCACCTATCCCAGTAG
GAGAAATC---TATAAAAGATGGATAATCCTGGGATTGAATAAAATAGTAAGAATGTATAGTCCTGTCAGCATTCTGGAT
ATAAGACAAGGACCAAAGGAACCCTTTAGAGAYTATGTAGACCGGTTCTATAAAACTCTAAGAGCCGAGCAAGCTTCACA
GGATGTAAAAAATTGGATGACAGAAACCTTGTTGGTCCAAAATGCAAACCCAGATTGTAAGACTATYTTAAAAGCATTGG
GACCAGCAGCTACACTAGAAGAAATGATGACAGCATGTCAGGGAGTGGGGGGACCCGGCCATA---AAGCAAGGGTTTTG
>DQ676871/B/AU/2004/PS1038_Day174
CCTATAGTGCAAAACCTTCAGGGGCAAATGGTACATCAGGCTATCTCACCTAGAACTTTAAATGCATGGGTAAAAGT---
AGTAG---AAGAGAAGGCTTTCAGCCCAGAAGTAATACCCATG---TTYTCAGCATTAGCAGAAGGAGCCACCCCACAAG
A---TTTAAACACCATGCTAAACACAGT---GGGGGGACATCA---AGCAGCCATGCAAATGTTAAAAGAGACCATCAAT
GAGGAAGCTGCAGAATGGGATAGATTGCATCCAGTGCATGCAGGGCCTATTGCACCAGGCCAGATGAGAGAACCAAGGGG
AAGTGACATAGCAGGAACAACTAGTA---CCCTTCAGGAACAGATAGGATGGATGACAAATAATCCACCTATCCCAGTAG
GAGAAATC---TATAAAAGATGGATAATCCTGGGATTGAATAAAATAGTAAGAATGTATAGTCCTGTCAGCATTYTGGAT
ATAAGACAAGGACCAAAGGAACCCTTYAGAGACTATGTAGACCGGTTCTATAAAACTCTAAGAGCCGAGCAAGCTTCACA
GGATGTAAAAAATTGGATGACAGAAACCTTGTTGGTCCAAAATGCAAACCCAGATTGTAAGACTATYTTAAAAGCATTGG
GACCAGCAGCTACACTAGAAGAAATGATGACAGCATGTCAGGGAGTGGGGGGACCCGGCCATA---AAGCAAGGGTTTTG
>DQ676874/B/AU/2002/PS2008_Day0
CCTATAGTGCAGAATCTCCAGGGGCAAATGGTACATCAGGCCCTATCACCTAGAACTTTAAATGCATGGGTAAAAGT---
AATAG---AAGAGAAGGCTTTCAGCCCAGAAGTAATACCCATG---TTTACAGCATTATCAGAAGGAGCCACCCCACAAG
A---TTTAAACACCATGCTAAACACAGT---GGGGGGACATCA---AGCAGCCATGCAAATGTTAAAAGAGACCATCAAT
GATGAAGCTGCAGAATGGGATAGATTGCATCCAGTGCATGCAGGGCCTATTGCACCAGGCCAGATGAGAGAACCAAGGGG
AAGTGACATAGCAGGAACCACTAGCA---CCCTTCAGGAACAAATAGCATGGATGACAAATAATCCACCTATACCAGTAG
GAGAAATC---TATAAAAGATGGATAATTCTGGGATTAAATAAAATAGTAAGAATGTATAGCCCTGTCAGCATTCTGGAC
ATAAAACAAGGACCAAAGGAACCCTTTAGAGATTATGTAGACCGGTTCTATAAAACTCTAAGAGCCGAGCAAGCTACACA
GGAAGTGAAAAATTGGATGACAGAAACCTTGTTGATCCAAAATTCGAACCCAGATTGTAAAACTATTTTAAAAGCATTGG
GACCAGGAGCTACACTAGAGGAAATGATGACAGCATGTCAGGGAGTAGGGGGACCCAGCCATA---AGGCAAGAGTTTTG
>DQ676875/B/AU/2003/PS2008_Day182
CCTATAGTGCAGAATCTCCAGGGGCAAATGGTACATCAGGCCCTATCACCTAGAACTTTAAATGCATGGGTAAAAGT---
AATAG---AAGAGAAGGCTTTCAGCCCAGAAGTAATACCCATG---TTTACAGCATTATCAGAAGGAGCCACCCCACAAG
A---TTTAAACACCATGCTAAACACAGT---GGGGGGACATCA---AGCAGCCATGCAAATGTTAAAAGAGACCATCAAT
GATGAAGCTGCAGAATGGGATAGATTGCATCCAGTGCATGCAGGGCCTATTGCACCAGGCCAGATGARAGAACCAAGGGG
AAGTGACATAGCAGGAACCACTAGCA---CCCTTCAGGAACAAATAGCATGGATGACAAATAATCCACCTATACCAGTAG
GAGAAATC---TATAAAAGATGGATAATTCTGGGATTAAATAAAATAGTAAGAATGTATAGCCCTGTCAGCATTCTGGAC
ATAAAACAAGGACCAAAGGAACCCTTTAGAGATTATGTAGACCGGTTCTATAAAACTCTAAGAGCCGAGCAAGCTACACA
GGAAGTGAAAAATTGGATGACAGAAACCTTGTTGATCCAAAATTCGAACCCAGATTGTAAAACTATTTTAAAAGCATTGG
GAYCAGGAGCTACACTAGAGGAAATGATGACAGCATGTCAGGGAGTAGGGGGACCCAGCCATA---AGGCAAGAGTTTTG
>DQ676876/B/AU/2003/PS2008_Day377
CCTATAGTGCAGAATCTCCAGGGGCAAATGGTACATCAGGCCCTATCACCTAGAACTTTAAATGCATGGGTAAAAGT---
AATAG---AAGAGAAGGCTTTCAGCCCAGAAGTAATACCCATG---TTTACAGCATTATCAGAAGGAGCCACCCCACAAG
A---TTTAAACACCATGCTAAACACAGT---GGGGGGACATCA---AGCAGCCATGCAAATGTTAAAAGAGACCATCAAT
GATGAAGCTGCAGAATGGGATAGATTGCATCCAGTGCATGCAGGGCCTATTGCACCAGGCCAGATGAGAGAACCAAGGGG
AAGTGACATAGCAGGAACCACTAGCA---CCCTTCAGGAACAAATAGCATGGATGACAAATAATCCACCTATACCAGTAG
GAGAAATC---TATAAAAGATGGATAATTCTGGGATTAAATAAAATAGTAAGAATGTATAGCCCTGTCAGCATTCTGGAC
ATAAAACAAGGACCAAAGGAACCCTTTAGAGATTATGTAGACCGGTTCTAYAAAACTCTAAGAGCCGAGCAAGCTACACA
GGAAGTGAAAAATTGGATGACAGAAACCTTGTTGATCCAAAATTCGAACCCAGATTGTAAAACTATTTTAAAAGCATTGG
GAHCAGGAGCTACACTAGAGGAAATGATGACAGCATGTCAGGGAGTAGGGGGACCCAGCCATA---AGGCAAGAGTTTTG
>DQ676877/B/AU/2003/PS2016_Day0
CCTATAGTACAGAACCTCCAGGGGCAGATGGTACATCAGCCCATTTCACCTAGAACTTTAAATGCATGGGTAAAAGT---
AGTAG---AAGAGAAGGCTTTTAGCCCAGAAGTAATACCCATG---TTTTCAGCATTATCAGAAGGAGCCACCCCACAAG
A---TTTAAACACCATGCTAAACACAGT---GGGGGGACATCA---AGCAGCCATGCAAATGTTAAAAGAGACCATCAAT
GAGGAGGCTGCAGAATGGGACAGATTGCACCCAGTGCATGCAGGGCCTATTGCACCAGGCCAGATGAGAGAACCAAGGGG
AAGTGACATAGCAGGAACTACGAGTA---ACCTTCAGGAACAAATAGGATGGATGACAAATAATCCACCTATCCCAGTAG
GAGAAATC---TATAAAAGATGGATAATCTTGGGATTAAATAAAATAGTAAGAATGTATAGCCCAACCAGCATTCTGGAC
ATAAAACAAGGACCAAAAGAACCTTTTAGAGATTATGTAGACCGGTTCTATAAGGTTCTAAGAGCTGAACAAGCGTCACA
GGATGTAAAAAATTGGATGACAGAAACCTTGCTGGTCCAAAATGCGAACCCAGATTGTAAGACCATTTTAAAAGCATTAG
GACCAGCAGCTACACTAGAAGAAATGATGACAGCATGTCAGGGAGTGGGGGGACCCGGCCATA---AAGCAAGAGTCTTA
>DQ676878/B/AU/2003/PS2016_Day193
CCTATAGTACAGAACCTCCAGGGGCAGATGGTACATCAGCCCATTTCACCTAGAACTTTAAATGCATGGGTAAAAGT---
AGTAG---AAGARAAGGCTTTTAGCCCAGAAGTAATACCYATG---TTTTCAGCATTATCAGAAGGAGCCACCCCACAAG
A---TTTAAACACCATGCTAAACACAGT---GGGGGGACATCA---AGCAGCCATGCAAATGTTAAAAGAGACCATCAAT
GAGGAGGCTGCAGAATGGGACAGATTGCACCCAGTGCATGCAGGGCCTATTGCACCAGGCCAGATGAGAGAACCAAGGGG
AAGTGACATAGCAGGAACTACGAGTA---CCCTTCAGGAACAAATAGGATGGATGACAAATAATCCACCTATCCCAGTAG
GAGAAATC---TATAAAAGATGGATAATYTTGGGATTAAATAAAATAGTAAGAATGTATAGCCCAACCAGCATTCTGGAC
ATAAAACAAGGACCAAAAGAACCTTTTAGAGATTATGTAGACCGGTTCTATAAGGTTCTAAGAGCTGAACAAGCGTCACA
GGATGTAAAAAATTGGATGACAGAAACCTTGCTGGTCCAAAATGCGAACCCAGATTGTAAGACCATTTTAAAAGCATTAG
GACCAGCAGCTACACTAGAAGAAATGATGACAGCATGTCAGGGAGTGGGGGGACCCGGCCATA---AAGCAAGAGTCTTA
>DQ676879/B/AU/2004/PS2016_Day380
CCTATAGTACAGAACCTCCAGGGGCAGATGGTACATCAGCCCATTTCACCTAGAACTTTAAATGCATGGGTAAAAGT---
AGTAG---AAGAGAAGGCTTTTAGCCCAGAAGTAATACCCATG---TTTTCAGCATTAKCAGAAGGAGCCACCCCACAAG
A---TTTAAACACCATGCTAAACACAGT---GGGGGGACATCA---AGCAGCCATGCAAATGTTAAAAGAGACCATCAAT
GAGGAGGCTGCAGAATRGGACAGATTGCACCCAGTRCATGCAGGGCCTATTGCACCAGGCCAGATGAGAGAACCAAGGGG
AAGTGACATAGCAGGAACTACGAGTA---CCCTTCAGGAACAAATAGGATGGATGACAAATAATCCACCTATCCCAGTAG
GAGAAATC---TATAAAAGATGGATAATYTTRGGATTAAATAAAATAGTAAGAATGTATAGCCCAACCAGCATTCTGGAC
ATAAAACAAGGACCAAAAGAACCTTTTAGAGATTATGTAGACCGGTTCTATAAGGTTCTAAGAGCTGAACAAGCGTCACA
GGATGTAAAAAATTGGATGACAGAAACCTTGCTGGTCCAAAATGCGAACCCAGATTGTAAGACCATTTTAAAAGCATTAG
GACCAGCAGCTACACTAGAAGAAATGATGACAGCATGTCAGGGAGTGGGGGGACCCRGCCATA---AAGCAAGAGTCTTA
>DQ676880/B/AU/2003/PS2019_Day0
CCTATAGTACAGAACCTTCAGGGGCAGATGGTACATCAGGCCATTTCACCTAGAACTTTAAATGCATGGGTAAAAGT---
AGTAG---AAGAGAAGGCTTTTAGCCCAGAAGTAATACCCATG---TTTTCAGCATTATCAGAAGGAGCCACCCCACAAG
A---TTTAAACACCATGCTAAACACAGT---GGGGGGACATCA---AGCAGCCATGCAAATGTTAAAAGAGACCATCAAT
GAGGAGGCTGCAGAATGGGACAGATTGCACCCAGTGCATGCAGGGCCTATTGCACCAGGCCAGATGAGAGAACCAAGGGG
AAGTGACATAGCAGGAACTACGAGTA---CCCTTCAGGAACAAATAGGATGGATGACAAATAATCCACCTATCCCAGTAG
GAGAAATC---TATAAAAGATGGATAATCTTGGGATTAAATAAAATAGTAAGAATGTATAGCCCAACCAGCATTCTGGAC
ATAAAACAAGGACCAAAGGAACCTTTTAGAGATTATGTGGACCGGTTCTATAAAGTCCTAAGAGCTGAACAAGCGTCACA
GGATGTAAAAAATTGGATGACAGAAACCTTGCTGGTCCAAAATTCGAACCCAGATTGTAAGACCATTTTAAAAGCATTGG
GACCAGCAGCTACACTAGAGGAAATGATGACAGCATGTCAGGGAGTGGGGGGACCCGGCCATA---AAGCAAGAGTTTTG
>DQ676881/B/AU/2003/PS2019_Day171
CCTATAGTACAGAACCTTCAGGGGCAGATGGTACATCAGGCCATTTCACCTAGAACTTTAAATGCATGGGTAAAAGT---
AGTAG---AAGAGAAGGCTTTTAGCCCAGAAGTAATACCCATG---TTTTCAGCATTATCAGAAGGAGCCACCCCACAAG
A---TTTAAACACCATGCTAAACACAGT---GGGGGGACATCA---AGCAGCCATGCAAATGTTAAAAGAGACCATCAAT
GAGGAGGCTGCAGAATGGGACAGATTGCACCCAGTGCATGCAGGGCCTATTGCACCAGGCCAGATGAGAGAACCAAGGGG
AAGTGACATAGCAGGAACTACGAGTA---CCCTTCAGGAACAAATAGGATGGATGACAAATAATCCACCTATCCCAGTAG
GAGAAATC---TATAAAAGATGGATAATCTTGGGATTAAAYAAAATAGTAAGAATGTATAGCCCAACCAGCATTCTGGAC
ATAAAACAAGGACCAAAGGAACCTTTTAGAGATTATGTGGACCGGTTCTATAAAGTCCTAAGAGCTGAACAAGCGTCACA
GGATGTAAAAAATTGGATGACAGAAACCTTGCTGGTCCAAAATTCGAACCCAGATTGTAAGACCATTTTAAAAGCATTGG
GACCAGCAGCTACACTAGAGGAAATGATGACAGCATGTCAGGGAGTGGGGGGACCCGGCCATA---AAGCAAGAGTTTTG
>DQ676882/B/AU/2004/PS2019_Day367
CCTATAGTACAGAACCTTCAGGGGCAGATGGTACATCAGGCCATTTCACCTAGAACTTTAAATGCATGGGTAAAAGT---
AGTAG---AAGAGAAGGCTTTTAGCCCAGAAGTAATACCCATG---TTTTCAGCATTATCAGAAGGAGCCACCCCACAAG
A---TTTAAACACCATGCTAAACACAGT---GGGGGGACATCA---AGCAGCCATGCAAATGTTAAAAGAGACCATCAAT
GAGGAGGCTGCAGAATGGGACAGATTGCACCCAGTGCATGCAGGGCCTATTGCACCAGGCCAGATGAGAGAACCAAGGGG
AAGTGACATAGCAGGAACTACGAGTA---CCCTTCAGGAACAAATAGGATGGATGACAAATAATCCACCTATCCCAGTAG
GAGAAATC---TATAAAAGATGGATAATCTTGGGATTAAATAAAATAGTAAGAATGTATAGYCCAACCAGCATTCTGGAC
ATAAAACAAGGACCAAAGGAACCTTTTAGAGATTATGTGGACCGGTTCTATAAAGTCCTAAGAGCTGAACAAGCGTCACA
GGATGTAAAAAATTGGATGACAGAAACCTTGCTGGTCCAAAATTCGAACCCAGATTGTAAGACCATTTTAAAAGCATTGG
GACCAGCAGCTACACTAGAGGAAATGATGACAGCATGTCAGGGAGTGGGGGGACCCGGCCATA---AAGCAAGAGTTTTG
>DQ676883/B/AU/2002/PS3002_Day0
CCTATAGTGCAGAACCTTCAGGGGCAAATGGTACATCAGGCCCTATCACCTAGAACTTTAAATGCATGGGTAAAAGT---
AGTAG---AGGAGAAGGCTTTCAGCCCAGAAGTAATACCCATG---TTTTCAGCATTATCAGAAGGAGCCACCCCACAAG
A---TTTAAACACCATGCTAAACACAGT---GGGGGGACACCA---AGCAGCCATGCAAATGTTAAAAGAGACCATCAAT
GAGGAAGCTGCAGAATGGGATAGATTACATCCAGTACATGCAGGGCCTGTTGCACCAGGCCAGATGAGAGAACCAAGGGG
AAGTGACATAGCAGGAACTACTAGTA---ACCTTCAGGAACAAATAGCATGGATGACAAATAATCCACCTATCCCAGTAG
GAGAAATC---TATAAAAGATGGATAATCCTGGGATTAAATAAAATAGTAAGAATGTATAGCCCTGTCAGCATTCTGGAC
ATAAAACAAGGACCAAAGGAACCTTTTAGAGATTATGTAGACAGGTTCTATAAAAYTCTAAGAGCCGAGCAAGCTTCACA
GGATGTAAAAAATTGGATGACAGAAACCTTGTTGGTCCAAAATGCAAACCCAGACTGTAAGACTATTTTGAAAGCATTGG
GACCAGCAGCTACACTAGAAGAAATGATGACAGCATGTCAGGGAGTRGGGGGACCCGGCCATA---AAGCAAGAGTTTTG
>DQ676884/B/AU/2003/PS3002_Day199
CCTATAGTGCAGAACCTTCAGGGGCAAATGGTACATCAGGCCCTATCACCTAGAACTTTAAATGCATGGGTAAAAGT---
AGTAG---AGGAGAAGGCTTTCAGCCCAGAAGTAATACCCATG---TTTTCAGCATTATCAGAAGGAGCYACCCCACAAG
A---TTTAAACACCATGCTAAACACAGT---GGGGGGACACCA---AGCAGCCATGCAAATGTTAAAAGAGACCATCAAT
GAGGAAGCTGCAGARTGGGATAGATTACATCCAGTACMTGCAGGGCCTGTTGCACCAGGCCAGATGAGAGAACCAAGGGG
AAGTGACATAGCAGGAACTACTAGTA---CCCTTCAGGAACAAATAGCATGGATGACRAATAATCCACCTATCCCAGTAG
GAGAAATC---TATAAAAGATGGATAATCCTGGGATTAAATAAAATAGTAAGAATGTATAGCCCTGTCAGCATTCTGGAC
ATAAAACAAGGACCAAAGGAACCTTTTAGAGATTATGTAGACAGGTTCTATARAAYTCTAAGAGCCGAGCAAGCTTCACA
GGATGTAAAAAATTGGATGACAGAAACCTTGTTGGTCCAAAATGCAAACCCAGACTGTAAGACTATTTTGAAAGCATTGG
GACCAGCAGCTACACTAGAAGAAATGATGACAGCATGTCAGGGAGTRGGGGGACCCGGCCATA---AAGCAAGAGTTTTG
>DQ676885/B/AU/2003/PS3002_Day385
CCTATAGTGCAGAACCTTCAGGGGCAAATGGTACATCAGGCCCTATCACCTAGAACTTTAAATGCATGGGTAAAAGT---
AGTAG---AGGAGAAGGCTTTCAGCCCAGAAGTAATACCCATG---TTTTCAGCATTATCAGAAGGAGCYACCCCACAAG
A---TTTAAACACCATGCTAAACACAGT---GGGGGGACACCA---AGCAGCCATGCAAATGTTAAAAGAGACCATCAAT
GAGGAAGCTGCAGAATGGGATAGATTACATCCAGTACATGCAGGGCCTATTGCACCAGGCCAGATGAGAGAACCAAGGGG
AAGTGACATAGCAGGAACTACTAGTA---CCCTTCAGGAACAAATAGCATGGATGACRAATAATCCACCTATCCCAGTAG
GAGAAATC---TATAAAAGATGGATAATCCTGGGATTAAATAAAATAGTAAGAATGTATAGCCCTGTCAGCATTCTGGAC
ATAAAACAAGGACCAAAGGAACCTTTTAGAGATTATGTAGACAGGTTCTATARAAYTCTAAGAGCCGAGCAAGCTTCACA
GGATGTAAAAAATTGGATGACAGAAACCTTGTTGGTCCAAAATGCAAACCCAGACTGTAAGACTATTTTGAAAGCATTGG
GACCAGCAGCTACACTAGAAGAAATGATGACAGCATGTCAGGGAGTGGGGGRACCCGGCCATA---AAGCAAGAGTTTTG
>DQ676886/B/AU/2003/PS4048_Day0
CCTATAGTGCAGAACCTTCAGGGGCAGATGGTACATAGTCCCCTTTCACCTAGAACTTTAAATGCATGGGTAAAAGT---
AATAG---AAGAGAAGGCTTTTAGCCCAGAAGTAATTCCCATG---TTTTCAGCATTATCAGAAGGAGCCACCCCACAAG
A---TTTAAACACCATGCTAAATACAGT---GGGGGGACATCA---AGCAGCCATGCAAATGTTAAAAGAGACCATCAAT
GAAGAAGCTGCAGAATGGGATAGATTGCATCCAATGCAAGCAGGGCCTCTTGCACCAGGCCAAATAAGAGAACCAAGGGG
AAGTGACATAGCAGGAACTACTAGTA---ACCTTCAGGAACAGATAGCATGGATGACAAACAATCCACCTATCCCAGTAG
GAGAAATC---TATAAAAGATGGATAATTCTARGATTGAATAAAATAGTAAGAATGTATAGCCCTGTCAGCATTCTAGAT
ATAAAAMAAGGACCAAAGGAACCCTTTAGAGACTATGTAGACCGGTTCTATAAAACTCTAAGAGCCGAGCAAGCTACACA
GGAGGTAAAAAATTRGATGACAGAAACCTTGTTGGTCCAAAATGCAAACCCAGATTGTAAAACTATTCTAAAAGCATTRG
GACCGGCAGCTACACTAGAAGAAATGATGACAGCATGTCAGGGAGTGGGGGGACCCGGTCACA---AAGCAAGAGTTTTG
>DQ676887/B/AU/2004/PS4048_Day143
CCTATAGTGCAGAACCTTCAGGGGCAGATGGTACATAGTCCCCTTTCACCTAGAACTTTAAATGCATGGGTAAAAGT---
AATAG---AAGAGAAGGCTTTTAGCCCAGAAGTAATTCCCATG---TTTTCAGCATTATCAGAAGGAGCCACCCCACAAG
A---TTTAAACACCATGCTAAATACAGT---GGGGGGACATCA---AGCAGCCATGCAAATGTTAAAAGAGACCATCAAT
GAAGAAGCTGCAGAATGGGATAGATTGCATCCAATGCAAGCAGGGCCTCTTGCACCAGGCCAAATAAGAGAACCAAGGGG
AAGTGACATAGCAGGAACTACTAGTA---MCCTTCAGGAACAGATAGCATGGATGACAAAYAATCCACCTATCCCAGTAG
GAGAAATC---TATAAAAGATGGATAATTCTAGGATTGAATAAAATAGTAAGAATGTATAGCCCTGTCAGCATYCTAGAT
ATAAAACAAGGACCAAAGGAACCCTTTAGAGACTATGTAGACCGGTTCTATAAAACTCTAAGAGCCGAGCAAGCTACACA
GGAGGTAAAAAATTGGATGACAGAAACCTTGTTGGTCCAAAATGCAAACCCAGATTGTAAAACTATTCTAAAAGCATTGG
GACCGGCAGCTACACTAGAAGAAATGATGACAGCATGTCAGGGAGTGGGGGGACCCGGTCACA---AAGCAAGAGTTTTG
>DQ823362/B/UA/2001/01UAKV167
CCTATAGTGCAGAATCTCCAGGGGCAAATGGTACATCAAGCCCTGTCACCTAGAACTTTAAATGCATGGGTAAAAGT---
AGTAG---AAGAGAAGGCTTTCAGCCCAGAAGTAATACCCATG---TTTTCAGCATTATCAGAGGGAGCCACCCCACAAG
A---TTTAAACACCATGCTAAATACAGT---GGGGGGACATCA---AGCAGCCATGCAAATGTTAAAAGAGACCATCAAT
GAGGAAGCTGCAGAATGGGATAGATTGCATCCAGTGCATGCAGGGCCTATTGCACCAGGCCAGATGAGAGAACCAAGGGG
AAGTGACATAGCAGGAACTACTAGTA---CCCTTCAGGAACAAATAGCATGGATGACAAATAATCCACCTATCCCAGTAG
GAGAAATC---TATAAAAGATGGATAATCCTGGGATTAAATAAAATAGTAAGAATGTATAGCCCTGTTAGCATTCTAGAC
ATAAGACAAGGACCAAAAGAACCCTTTAGAGACTATGTAGACCGGTTCTATAAAACTTTAAGGGCTGAGCAAGCTTCACA
AGATGTAAAAAATTGGATGACAGAAACCTTGTTGGTCCAAAATGCGAATCCAGATTGTAAGACTATTTTAAAAGCATTGG
GACCAGCAGCTACACTAGAAGAAATGATGACAGCATGTCAGGGAGTGGGGGGACCCGGCCATA---AAGCAAGAATTTTG
>DQ823363/B/UA/2001/01UAKV252
CCTATAGTGCAGAACCTACAGGGGCAAATGGTACATCAAGCTATATCACCTAGAACTTTAAATGCATGGGTAAAAGT---
AGTAG---AAGAAAAGGCTTTCAGCCCAGAAGTAATACCCATG---TTTTCAGCATTATCAGAAGGAGCCACCCCACAAG
A---TTTAAACACCATGCTAAACACAGT---GGGAGGACATCA---AGCAGCAATGCAAATGTTAAAAGAGACCATCAAT
GAGGAAGCTGCAGAATGGGATAGATTGCATCCAGTGCATGCAGGGCCTATTGCACCAGGCCAGATAAGAGAACCAAGGGG
AAGTGACATAGCAGGAACTACTAGTA---CCCTTCAGGAACAAATAGCATGGATGACAAATAATCCACCTATCCCAGTAG
GAGAAATC---TATAAAAGATGGATAATCCTGGGATTAAATAAAATAGTAAGAATGTATAGCCCTACTAGCATTTTGGAC
ATAAGACAAGGACCAAAGGAACCCTTTAGAGACTATGTAGACCGGTTCTATAAAACTTTAAGAGCTGAGCAAGCTTCACA
GGAGGTAAAAAATTGGATGACAGAAACTTTGCTGGTCCAAAATGCGAACCCAGATTGCAAGACTATTTTAAAAGCACTGG
GACCAGCAGCCACACTAGAAGAAATGATGACAGCATGTCAGGGAGTGGGGGGACCTGGCCATA---AAGCAAGAGTTTTA
>DQ823364/B/UA/2001/01UAKV259
CCTATAGTGCAGAACCTCCAGGGGCAAATGGTACATCAAGCTATATCACCTAGAACTTTAAATGCATGGGTAAAAGT---
AGTAG---AAGAAAAGGCTTTCAGCCCAGAAGTAATACCCATG---TTTTCAGCATTATCAGAAGGAGCCACCCCACAAG
A---TTTAAACACCATGCTAAATACAGT---GGGAGGACATCA---AGCAGCCATGCAAATGTTAAAAGAGACCATCAAT
GAGGAAGCTGCAGAATGGGATAGATTGCATCCAGTGCATGCAGGGCCTATTGCACCAGGCCAGATGAGAGAACCAAGGGG
AAGTGACATAGCAGGAACTACTAGTA---CCCTTCAGGAACAAATAGGATGGATGACAAATAATCCACCTATCCCAGTAG
GAGAAATC---TATAAAAGATGGATAATCCTGGGATTAAATAAAATAGTAAGAATGTATAGCCCTACTAGCATTCTGGAC
ATAAGACAAGGACCAAAGGAACCCTTTAGAGACTATGTAGACCGGTTCTATAAAACTTTAAGAGCTGAGCAAGCTTCACA
GGAGGTAAAAAATTGGATGACAGAAACCTTGTTGGTCCAAAATGCGAACCCAGATTGCAAGACTATTTTAAAAGCACTGG
GACCAGCAGCCACACTAGAAGAAATGATGACAGCATGTCAGGGAGTGGGGGGACCTGGCCATA---AAGCAAGAGTTTTA
>DQ837381/B/KR/2005/05CSR3
CCTATAGTGCAGAACATCCAGGGGCAAATGGTACATCAGGCCATATCACCTAGAACTTTAAATGCATGGGTAAAAGT---
AGTGG---AAGAAAAGGCCTTCAGCCCAGAAGTAATACCCATG---TTTTCAGCATTATCAGAAGGAGCCACCCCACAAG
A---TTTAAACACCATGCTAAACACAGT---GGGAGGACATCA---AGCAGCCATGCAAATGTTAAAAGAGACAATCAAT
GAGGAAGCTGCAGAATGGGATAGATTGCATCCAGTACATGCAGGGCCTATTGCACCAGGCCAGATGAGAGAACCAAGGGG
AAGTGATATAGCAGGAACTACTAGTA---CCCTTCAGGAACAAATAGGATGGATGACAAATAATCCACCTATCCCAGTAG
GAGAAATT---TATAAAAGATGGATAATCATGGGATTGAACAAAATAGTAAGGATGTATAGCCCTACCAGCATTCTGGAC
ATAAGACAAGGACCAAAAGAACCCTTTAGAGATTATGTAGACAGATTCTATAAGACTCTAAGAGCCGAGCAAGCCTCCCA
GGAGGTAAAAAATTGGATGACAGAAACCTTGTTGGTCCAGAATGCGAACCCAGATTGTAAGACCATTTTAAAAGCATTAG
GACCAGCAGCTACACTAGAGGAAATGATGACAGCATGTCAGGGAGTGGGAGGACCCGGTCACA---AAGCAAGAGTCTTG
>DQ853436/B/US/2000/14294_1
CCTATAGTGCAGAACCTCCAGGGGCAAATGGTACATCAAGCAATATCACCTAGAACTTTAAATGCATGGGTGAAAGT---
AGTAG---AAGAGAAGGCTTTCAGCCCAGAAGTAATACCCATG---TTTTCAGCATTATCAGAAGGAGCCACCCCACAGG
A---TTTAAATACCATGCTAAACACAGT---GGGGGGACATCA---AGCAGCCATGCAAATGTTAAAAGAGACCATCAAT
GAGGAAGCTGCAGAATGGGATAGACTGCACCCAGTGCATGCAGGGCCTGTTGCACCAGGCCAGATGAGAGAACCAAGGGG
AAGTGACATAGCAGGAACTACTAGTA---CCCTTCAGGAACAAATAGGATGGATGACAAATAATCCACCTATCCCAGTAG
GAGAAATC---TATAAAAGATGGATAATTATGGGATTAAATAAAATAGTAAGAATGTATAGCCCTACCAGCATTCTGGAC
GTAAGACAAGGACCAAAAGAACCCTTTAGAGATTATGTAGACCGGTTCTATAAAACTCTAAGAGCCGAGCAAGCTTCACA
GGATGTAAAAAATTGGATGACAGAAACCTTGTTGGTTCAAAATGCGAACCCAGATTGTAAGACCATTTTAAAAGCATTAG
GACCAGCAGCTACACTAGAAGAAATGATGACAGCATGTCAGGGAGTAGGGGGACCCAGCCACA---AAGCAAGAGTTTTG
>DQ853437/B/US/2000/14297_1
CCTATAGTGCAGAACCTCCAGGGGCAAATGGTACATCAAGCATTATCACCTAGAACTTTAAATGCATGGGTGAAAGT---
AGTAG---AAGAGAAGGCTTTCAGCCCAGAAGTAATACCCATG---TTTTCAGCATTATCAGAAGGAGCCACCCCACAGG
A---TTTAAATACCATGCTAAACACAGT---GGGGGGACATCA---AGCAGCCATGCAAATGTTAAAAGAGACCATCAAT
GAGGAAGCTGCAGAATGGGATAGACTGCATCCAGTGCATGCAGGGCCTGTTGCACCAGGCCAGATGAGAGAACCAAGGGG
AAGTGACATAGCAGGAACTACTAGTA---CCCTTCAGGAACAAATAGGATGGATGACAAATAATCCACCTATCCCAGTAG
GAGAAATC---TATAAAAGATGGATAATTATGGGATTAAATAAAATAGTAAGAATGTATAGCCCTACCAGCATTCTGGAC
ATAAGACAAGGACCAAAAGAACCCTTTAGAGATTATGTAGACCGGTTCTATAAAACTCTAAGAGCCGAGCAAGCTTCACA
GGATGTAAAAA-TTGGATGACAGAAACCTTGTTGGTTCAAAATGCGAACCCAGATTGTAAGACCATTTTAAAAGCATTAG
GACCAGCAGCTACACTAGAAGAAATGATGACAGCATGTCAGGGAGTAGGGGGACCCAGCCACA---AAGCAAGAGTTTTG
>DQ853438/B/US/2000/14300_1
CCTATAGTGCAGAACCTCCAGGGGCAAATGGTACATCAAGCAATATCACCTAGAACTTTAAATGCATGGGTGAAAGT---
AGTAG---AAGAGAAGGCTTTCAGCCCAGAAGTAATACCCATG---TTTTCAGCATTATCAGAAGGAGCCACCCCACAGG
A---TTTAAATACCATGCTAAACACAGT---GGGGGGACATCA---AGCAGCCATGCAAATGTTAAAAGAGACCATCAAT
GAGGAAGCTGCAGAATGGGATAGACTGCATCCAGTGCATGCAGGGCCTGTTGCACCAGGCCAGATGAGAGAACCAAGGGG
AAGTGACATAGCAGGAACTACTAGTA---CCCTTCAGGAACAAATAGGATGGATGACAAATAATCCACCTATCCCAGTAG
GAGAAATC---TATAAAAGATGGATAATTATGGGATTAAATAAAATAGTAAGAATGTATAGCCCTACCAGCATTCTGGAC
ATAAGACAAGGACCAAAAGAACCCTTTAGAGATTATGTAGACCGGTTCTATAAAACTCTAAGAGCCGAGCAAGCTTCACA
GGATGTAAAAAATTGGATGACAGAAACCTTGTTGGTCCAAAATGCGAACCCAGATTGTAAGACCATTTTAAAAGCATTAG
GACCAGCAGCTACACTAGAAGAAATGATGACAGCATGTCAGGGAGTAGGGGGACCCAGCCACA---AGGCAAGAGTTTTG
>DQ853439/B/US/2002/14186_1
CCTATAGTGCAGAACCTCCAGGGGCAAATGGTACATCAAGCACTATCACCTAGAACTTTAAATGCATGGGTGAAGGT---
AGTAG---AAGAGAAGGCTTTCAGCCCAGAAGTAATACCCATG---TTTTCAGCATTATCAGAAGGAGCCACCCCACAGG
A---TTTAAATACCATGCTAAACACAGT---GGGGGGACATCA---AGCAGCCATGCAAATGTTAAAAGAGACCATCAAT
GAGGAAGCTGCAGAATGGGATAGACTGCATCCAGTGCATGCAGGGCCTGTTGCACCAGGCCAGATGAGAGAACCAAGGGG
AGGTGACATAGCAGGAACTACTAGTA---CCCTTCAGGAACAAATAGGATGGATGACAAATAATCCACCTATCCCAGTAG
GAGAGATC---TATAAAAGATGGATAATTATGGGATTAAATAAAATAGTAAGAATGTATAGCCCTACCAGCATTCTGGAC
ATAAGACAAGGACCAAAAGAACCCTTTAGAGATTATGTAGACCGGTTCTATAAAACTCTAAGAGCCGAGCAAGCTTCACA
GGATGTAAAAAATTGGATGACAGAAACCTTGTTGGTCCAAAATGCGAACCCAGATTGTAAGACTATTTTAAAAGCATTAG
GACCAGCAGCTACACTAGAAGAAATGATGACAGCATGTCAGGGAGTAGGGGGACCCAGCCACA---AAGCAAGAGTTTTG
>DQ853440/B/US/2002/14182_1
CCTATAGTGCAGAACCTCCAGGGGCAAATGGTACATCAAGCACTATCACCTAGAACTTTAAATGCATGGGTGGAAGT---
AGTAG---AAGAGAAGGCTTTCAGCCCAGAAGTAATACCCATG---TTTTCAGCATTATCAGAAGGAGCCACCCCACAGG
A---TTTAAATACTATGCTAAACACAGT---GGGGGGACATCA---AGCAGCCATGCAAATGTTAAAAGAGACCATCAAT
GAGGAAGCTGCAGAATGGGATAGACTGCATCCAGTGCATGCAGGGCCTGTTGCACCAGGCCAGATGAGAGAACCAAGGGG
AAGTGACATAGCAGGAACTACTAGTA---CCCTTCAGGAACAAATAGGATGGATGACAAATAATCCACCTATCCCAGTAG
GAGAAATC---TATAAAAGATGGATAATTATGGGATTAAATAAAATAGTAAGAATGTATAGCCCTACCAGCATTCTGGAC
ATAAGACAAGGACCAAAAGAACCCTTTAGAGATTATGTAGATCGGTTCTATAAAACTCTAAGAGCCGAGCAAGCTTCACA
GGATGTAAAAAATTGGATGACAGAAACCTTGTTGGTCCAAAATGCGAACCCAGATTGTAAGACCATTTTAAAAGCATTAG
GACCAGGAGCTACACTAGAAGAAATGATGACAGCATGTCAGGGGGTAGGGGGACCCAGCCACA---AAGCAAGAGTTTTG
>DQ853441/B/US/2002/14189_1
CCTATAGTACAGAACCTCCAGGGGCAAATGGTACATCAAGCAATATCACCTAGAACTTTAAATGCATGGGTGAAAGT---
AGTAG---AAGAGAAGGCTTTCAGCCCAGAAGTAATACCCATG---TTTTCAGCATTATCAGAAGGAGCCACCCCACAGG
A---TTTAAATACCATGCTAAACACAGT---GGGGGGACATCA---AGCAGCCATGCAAATGTTAAAAGAGACCATCAAT
GAGGAAGCTGCAGAATGGGATAGACTGCATCCAGTGCATGCAGGGCCTGTTGCACCAGGCCAGATGAGAGAACCAAGGGG
AAGCGACATAGCAGGAACTACTAGTA---CCCTTCAGGAACAAATAGGATGGATGACAAATAATCCACCTATCCCAGTAG
GAGAAATC---TATAAAAGATGGATAATTATGGGGTTAAATAAAATAGTAAGAATGTATAGCCCTACCAGCATTCTGGAC
ATAAGACAAGGACCAAAAGAACCCTTTAGAGATTATGTAGACCGGTTCTATAAAACTCTAAGAGCCGAGCAAGCTTCACA
GGATGTAAAAAATTGGATGACAGAAACCTTGTTGGTCCAAAATGCGAACCCAGATTGTAAGACCATTTTAAAAGCATTAG
GGCCAGGAGCTACACTAGAAGAAATGATGACAGCATGTCAGGGAGTAGGGGGACCCAGCCACA---AAGCAAGGGTTTTG
>DQ853442/B/US/2002/14184_1
CCTATAGTGCAGAACCTTCAGGGGCAAATGGTACATCAAGCATTATCACCTAGAACTTTAAATGCATGGGTGAAAGT---
AGTAG---AAGAGAAGGCTTTCAGCCCAGAAGTAATACCCATG---TTTTCAGCATTATCAGAAGGAGCCACCCCACAGG
A---TTTAAATACCATGCTAAACACAGT---GGGGGGACATCA---AGCAGCCATGCAAATGTTAAAAGAGACCATCAAT
GAGGAAGCTGCAGAATGGGGTAGACTGCATCCAGTGCATGCAGGGCCTGTTGCACCAGGCCAGATGAGAGAACCAAGGGG
AAGTGACATAGCAGGAACTACTAGTA---CCCTTCAGGAACAAATAGGATGGATGACAAATAATCCACCTATCCCAGTAG
GAGAAATC---TATAAAAGATGGATAATTATGGGATTAAATAAAATAGTAAGAATGTATAGCCCTACCAGCATTCTGGAC
ATAAGACAAGGACCAAAAGAACCCTTTAGAGATTATGTAAACCGGTTCTATAAAACTCTAAGGGCCGAGCAAGCTTCACA
GGATGTAAAAAATTGGATGACAGAAACCTTGTTGGTCCAAAATGCGAACCCAGATTGTAAGACCATTTTAAAAGCATTAG
GACCAGCAGCTACACTAGAAGAAATGATGACAGCATGTCAGGGAGTAGGGGGACCCAGCCACA---AAGCAAGAGTTTTG
>DQ853443/B/US/2002/14181_1
CCTATAGTGCAGAACCTCCAGGGGCAAATGGTACATCAAGCACTATCACCTAGAACTTTAAATGCATGGGTGAAAGT---
AGTAG---AAGAGAAGGCTTTCAGCCCAGAGGTAATACCCATG---TTTTCAGCATTATCAGAAGGAGCCACCCCACAGG
A---TTTAAATACCATGCTAAACACAGT---GGGGGGACATCA---AGCAGCCATGCAAATGTTAAAAGAGACCATCAAT
GAGGAAGCTGCAGAATGGGATAGACTGCATCCAGTGCATGCAGGGCCTGTTGCACCAGGCCAGATGAGAGAACCAAGGGG
AAGTGACATAGCAGGAACTACTAGTA---CCCTTCAGGAACAAATAGGATGGATGACAAATAATCCACCTATCCCAGTAG
GAGAAATC---TATAAAAGATGGATAATTATGGGATTAAATAAAATAGTAAGAATGTATAGCCCTACCAGCATTCTGGAC
ATAAGACAAGGACCAAAAGAACCCTTTAGAGATTATGTAGACCGGTTCTATAAAACTCTAAGGGCTGAGCAAGCTTCACA
GGATGTAAAAAATTGGACGACAGAAACCTTGTTGGTCCAAAATGCGAACCCAGATTGTAAGACCATTTTAAAAGCATTAG
GACCAGCAGCTACACTAGAAGAAATGATGACAGCATGTCAAGGAGTAGGGGGACCCAGCCACA---AAGCAAGAGTTCTG
>DQ853444/B/US/2002/14183_1
CCTATAGTGCAGAACCTCCAGGGGCAAATGGTACATCAAGCACTATCACCTAGAACTTTAAATGCATGGGTGAAAGT---
AGTAG---AAGAGAAGGCTTTCAGCCCAGAAGTAATACCCATG---TTTTCAGCATTATCAGAAGGAGCCACCCCACAGG
A---TTTAAATACCATGCTAAACACAGT---GGGGGGACATCA---AGCAGCCATGCAAATGTTAAAAGAGACCATCAAT
GAGGAAGCTGCAGAATGGGATAGACTGCATCCAGTGCATGCAGGGCCTGTTGCACCAGGCCAAATGAGAGAACCAAGGGG
AAGTGACATAGCAGGAACTACTAGTA---CCCTTCAGGAACAAATAGGATGGATGACAAATAATCCACCTATCCCAGTAG
GAGAAATC---TATAAAAGATGGATAATTATGGGATTAAATAAAATAGTAAGAATGTATAGCCCTACCAGCATTCTGGAC
ATAAGACAAGGACCAAAAGAACCCTTTAGAGATTATGTAGACCGGTTCTATAAAACTCTAAGAGCCGAGCAAGCTTCACA
GGATGTAAAAAATTGGATGACAGAAACCTTGTTGGTCCAAAATGCGAACCCAGATTGTAAGACCATTTTAAAAGCATTAG
GACCAGGAGCTACACTAGAAGAAATGATGACCGCATGTCAGGGAGTAGGGGGACCCAGCCACA---AAGCAAGAGTTTTG
>DQ853445/B/US/2002/14185_1
CCTATAGTGCAGAACCTCCAGGGGCAAATGGTACATCAAGCATTATCACCTAGAACTTTAAATGCATGGGTGAAAGT---
AGTAG---AAGAGAAGGCTTTCAGCCCAGAAGTAATACCCATG---TTTTCAGCATTATCAGAAGGAGCCACCCCACAGG
A---TTTAAATACCATGTTAAACACAGT---GGGGGGACATCA---AGCAGCCATGCAAATGTTAAAAGAGACCATCAAT
GAGGAAGCTGCAGAATGGGATAGACTGCATCCAGTGCATGCAGGGCCTGTTGCACCAGGCCAAATGAGAGAACCAAGGGG
AAGTGACATAGCAGGAACTACTAGTA---CCCTTCAGGAACAAATAGGATGGATGACAAATAATCCACCTATCCCAGTAG
GAGAAATC---TATAAAAGATGGATAATTATGGGATTAAATAAAATAGTAAGAATGTATAGCCCTACCAGCATTCTGGAC
ATAAGACAAGGACCAAAAGAACCCTTTAGAGATTATGTAGACCGGTTCTATAAAACTCTAAGAGCCGAGCAAGCTTCACA
GGATGTAAAAAATTGGATGACAGAAACCTTGTTGGTCCAAAATGCGAACCCAGATTGTAAGACCATTCTAAAAGCATTAG
GACCAGGAGCTACACTAGAAGAAATGATGACAGCATGTCAGGGAGTAGGGGGACCCAGCCACA---AAGCAAGAGTTTTG
>DQ853446/B/US/2002/14188_1
CCTATAGTGCAGAACCTCCAGGGGCAAATGGTACATCAAGCACTATCACCTAGAACTTTAAATGCATGGGTGAAAGT---
AGTAG---AAGAGAAGGCTTTCAGCCCAGAAGTAATACCCATG---TTCTCAGCATTATCAGAAGGAGCCACCCCACAGG
A---TTTAAATACCATGTTAAACACAGT---GGGGGGACATCA---AGCAGCCATGCAAATGTTAAAAGAGACCATCAAT
GAGGAAGCTGCAGAATGGGATAGACTGCACCCAGTGCATGCAGGGCCTGCTGCACCAGGCCAGATGAGAGAACCAAGGGG
AAGTGACATAGCAGGAACTACTAGTA---CCCTTCAGGAACAAATAGGATGGATGACAAATAATCCACCTATCCCAGTAG
GAGAAATC---TATAAAAGATGGATAATTATGGGGTTAAATAAAATAGTAAGAATGTATAGCCCTACCAGCATTCTAGAC
ATAAGACAAGGACCAAAAGAACCCTTTAGAGATTATGTAGACCGGTTCTATAAAACTCTAAGAGCCGAGCAAGCTTCACA
GGATGTAAAAAATTGGATGACAGAAACCTTGTTGGTCCAAAATGCGAACCCAGATTGTAAGACCATTTTAAAAGCATTAG
GACCAGGAGCTACACTAGAAGAAATGATGACAGCATGTCAGGGAGTAGGGGGACCCAGCCACA---AAGCAAGAGTTTTG
>DQ853447/B/US/2002/14187_1
CCTATAGTGCAGAACCTTCAGGGGCAAATGGTACATCAAGCAATATCACCTAGAACTTTAAATGCATGGGTGAAAGT---
AGTAG---AAGAGAAGGCTTTCAGCCCAGAAGTAATACCCATG---TTTTCAGCATTATCAGAAGGAGCCACCCCACAGG
A---TTTAAATACCATGTTAAACACAGT---GGGGGGACATCA---AGCAGCAATGCAAATGTTAAAAGAGACCATCAAT
GAGGAAGCTGCAGAATGGGATAGACTGCATCCAGTGCATGCAGGGCCTGTTGCACCAGGCCAGATGAGAGAACCAAGGGG
AAGTGACATAGCAGGAACTACTAGTA---CCCTTCAGGAACAAATAGGATGGATGACAAATAATCCACCTATCCCAGTAG
GAGAAATC---TATAAAAGATGGATAATTATGGGATTAAATAAAATAGTAAGAATGTATAGCCCTACCAGCATTCTGGAC
ATAAGACAAGGACCAAAAGAACCCTTTAGAGATTATGTAGATCGGTTCTATAAGACTCTAAGAGCCGAGCAAGCTTCACA
GGATGTAAAAAATTGGATGACAGAAACCCTGTTGGTCCAAAATGCGAACCCAGATTGTAAGACCATTTTAAAAGCATTAG
GACCAGGAGCTACACTAGAAGAAATGATGACAGCATGTCAGGGAGTAGGGGGACCCAGCCACA---AAGCAAGAGTTTTG
>DQ853448/B/US/2002/14190_1
CCTATAGTGCAGAACCTTCAGGGGCAAATGGTACATCAAGCGCTATCACCTAGAACTTTAAATGCATGGGTAAAAGT---
AGTAG---AAGAGAAGGCTTTCAGCCCAGAAGTAATACCCATG---TTTACAGCATTATCAGGAGGAGCCACCCCACAGG
A---TTTAAATACTATGCTAAACACAGT---GGGGGGACATCA---AGCAGCCATGCAAATGTTAAAAGAGACCATCAAT
GAGGAAGCTGCAGAATGGGATAGACTACATCCAGTGCATGCAGGGCCTGCTGCACCAGGCCAGATGAGAGAACCAAGGGG
AAGTGACATAGCAGGAACTACTAGTA---CCCTTCAGGAACAAATAGGATGGATGACAAATAATCCACCTATCCCAGTAG
GAGAAATC---TATAAAAGATGGATAATTATGGGATTAAATAAAATAGTAAGAATGTATAGCCCTACCAGCATTCTGGAC
ATAAGACAAGGACCAAAAGAACCCTTTAGAGATTATGTAGACCGGTTCTATAAAACTCTAAGAGCCGAGCAAGCTTCACA
GGATGTAAAAAATTGGATGACGGAAACCTTGTTGGTCCAAAATGCGAACCCAGATTGTAAGACCATTTTAAAAGCATTAG
GACCAGGAGCTACACTAGAAGAAATGATGACAGCATGTCAGGGAGTAGGGGGACCCAGCCACA---AAGCAAGAGTTTTG
>DQ853449/B/US/2000/14299_1
CCTATAGTGCAGAACCTCCAGGGGCAAATGGTACATCAAGCACTATCACCTAGAACTTTAAATGCATGGGTGAAAGT---
AGTAG---AAGAGAAGGCTTTCAGCCCAGAAGTAATACCCATG---TTTTCAGCATTATCAGAAGGAGCCACCCCACAGG
A---TTTAAATACCATGCTAAACACAGT---GGGGGGACATCA---AGCAGCCATGCAAATGTTAAAAGAGACCATCAAT
GAGGAGGCTGCAGAATGGGATAGAGTGCATCCAGTGCATGCAGGGCCTGCTGCACCAGGCCAGATGAGAGAACCAAGGGG
AAGTGACATAGCAGGAACTACTAGTA---CCCTTCAGGAACAAATAGGATGGATGACAAATAATCCACCTATCCCAGTAG
GAGAAATC---TATAAAAGATGGATAATTCTGGGATTAAATAAAATAGTAAGAATGTATAGCCCTACCAGCATTCTGGAC
ATAAGACAAGGACCAAAAGAACCCTTTAGAGATTATGTAGACCGGTTCTATAAAACTCTAAGAGCCGAGCAAGCTTCACA
GGATGTAAAAAATTGGATGACAGAAACCTTGTTGGTCCAAAATGCGAACCCAGATTGTAAGACCATTTTAAAAGCATTAG
GACCAGGAGCTACACTAGAAGAAATGATGACAGCATGTCAGGGAGTAGGGGGACCCAGCCACA---AAGCAAGAGTTTTG
>DQ853450/B/US/2000/14302_1
CCTATAGTGCAGAACCTCCAGGGGCAAATGGTACATCAAGCATTATCACCTAGAACTTTAAATGCATGGGTGAAAGT---
AGTAG---AAGAAAAGGCTTTCAGCCCAGAAGTAATACCCATG---TTTTCAGCATTATCAGAAGGAGCCACCCCGCAGG
A---TTTAAATACCATGCTAAACACAGT---GGGGGGACATCA---AGCAGCCATGCAAATGTTAAAAGAGACCATCAAT
GATGAAGCTGCAGAATGGGATAGACTGCATCCAGTGCAGGCAGGGCCTGTTGCACCAGGCCAGATGAGAGAACCAAGGGG
AAGTGACATAGCAGGAACTACTAGTA---CCCTTCAGGAACAAATAGGATGGATGACAAATAATCCACCTATCCCAGTAG
GAGAAATC---TATAAAAGATGGATAATTCTGGGATTAAATAAAATAGTAAGAATGTATAGCCCTACCAGCATTCTGGAC
ATAAGACAAGGACCAAAAGAACCCTTTAGAGATTATGTAGACCGGTTCTATAAAACTCTAAGAGCCGAGCAAGCTTCACA
GGATGTAAAAAATTGGATGACAGAAACCTTGTTGGTCCAAAATGCGAACCCAGATTGTAAGACCATTTTAAAAGCATTAG
GACCAGCAGCTACACTAGAAGAGATGATGACAGCATGTCAGGGAGTAGGGGGACCCAGCCACA---AAGCAAGAGTTTTG
>DQ853451/B/US/2000/14303_1
CCTATAGTGCAGAACCTCCAGGGGCAAATGGTACATCAAGCAATATCACCTAGAACTTTAAATGCATGGGTGAAAGT---
AGTAG---AAGAGAAGGCTTTCAGCCCAGAAGTAATACCCATG---TTTTCAGCATTATCAGAAGGAGCCACCCCACAAG
A---TTTAAATACCATGCTAAACACAGT---GGGGGGACATCA---AGCAGCCATGCAAATGTTAAAAGAGACCATCAAT
GAAGAAGCTGCAGAATGGGATAGACTGCATCCAGTGCATGCAGGGCCTATTGCACCAGGCCAGATGAGAGAACCAAGGGG
AAGTGACATAGCAGGAACTACTAGTA---CCCTTCAGGAACAAATAGGATGGATGACAAATAATCCACCTATCCCAGTAG
GAGAAATC---TATAAAAGATGGATAATTATGGGATTAAATAAAATAGTAAGAATGTATAGCCCTACCAGCATTCTGGAC
ATAAGACAAGGACCAAAAGAACCCTTTAGAGATTATGTAGACCGGTTCTATAAAACTCTAAGAGCCGAGCAAGCTTCACA
GGATGTAAAAAATTGGATGACAGAAACCTTGTTGGTCCAAAATGCGAACCCAGATTGTAAGACCATTTTAAAAGCATTAG
GACCAGCAGCTACACTAGAAGAAATGATGACAGCATGTCAGGGAGTAGGGGGACCCAGCCACA---AAGCAAGAGTTTTG
>DQ853452/B/US/2000/14296_1
CCTATAGTGCAGAACCTCCAGGGGCAAATGGTACATCAAGCACTATCACCTAGAACTTTAAATGCATGGGTGAAAGT---
AGTAG---AAGAGAAGGCTTTCAGCCCAGAAGTAATACCCATG---TTTTCAGCATTATCAGAAGGAGCCACCCCACAGG
A---TTTAAATACCATGCTAAACACAGT---GGGGGGACATCA---AGCGGCCATGCAAATGTTAAAAGAAACCATCAAT
GAGGAAGCTGCAGAATGGGATAGACTGCATCCAGTGCATGCAGGGCCTGTTGCACCAGGCCAGATGAGAGAACCAAGGGG
AAGTGACATAGCAGGAACTACTAGTA---CCCTTCAGGAACAAATAGGATGGATGACAAATAATCCACCTATCCCAGTAG
GAGAAATC---TATAAAAGATGGATAATTATGGGATTAAATAAAATAGTAAGAATGTATAGTCCTACCAGCATTCTAGAC
ATAAGACAAGGACCAAAAGAACCCTTTAGAGATTATGTAGACCGGTTCTATAAAATTCTAAGAGCCGAGCAAGCTTCACA
GGATGTAAAAAAATGGATGACAGAAACCTTGTTGGTCCAAAATGCGAACCCAGATTGTAAGACCATTTTAAAAGCATTAG
GACCAGCAGCTACACTAGAAGAGATGATGACAGCATGTCAGGGAGTAGGGGGACCCAGCCACA---AAGCAAGAGTTTTG
>DQ853453/B/US/2000/14298_1
CCTATAGTGCAGAACCTCCAGGGGCAAATGGTACATCAACCACTATCACCTAGAACTTTAAATGCATGGGTAAAAGT---
AGTAG---AAGAGAAGGCTTTCAGCCCAGAAGTAATACCCATG---TTTTCAGCATTACCAGAAGGAGCCACCCCACAGG
A---TTTAAATACCATGCTAAACACAGT---GGGGGGACATCA---AGCAGCCATGCAAATGTTAAAAGAGACCATCAAT
GAGGAAGCTGCAGAATGGGATAGATTGCATCCAGTGCATGCAGGGCCTGTTGCACCAGGCCAGATGAGAGAACCAAGGGG
AAGTGACATAGCAGGAACTACTAGTA---CCCTTCAGGAACAAATAGGATGGATGACAAATAATCCACCTATCCCAGTAG
GAGAAATC---TATAAAAGATGGATAATTCTGGGATTAAATAAAATAGTAAGAATGTATAGCCCTACCAGCATTCTGGAC
ATAAGACAAGGACCAAAAGAACCCTTTAGAGATTATGTAGACCGGTTCTATAAAACTCTAAGGGCCGAGCAAGCTTCACA
GGATGTAAAAAATTGGATGACAGAAACCTTGTTGGTCCAAAATGCGAACCCAGATTGTAAGACCATTTTAAAAGCATTAG
GACCAGCAGCTACACTAGAAGAAATGATGACAGCATGTCAGGGAGTAGGGGGACCCAGCCACA---AAGCAAGAGTTTTG
>DQ853454/B/US/2000/14295_1
CCTATAGTGCAGAACCTCCAGGGGCAAATGGTACACCGAGCACTATCACCTAGAACTTTAAATGCATGGGTGAAAGT---
AGTAG---AAGAGAAGGCTTTCAGCCCAGAGGTAATACCCATG---TTTTCAGCATTATCAGGAGGAGCCACCCCACAGG
A---TTTAAATACCATGCTAAACACAGT---GGGGGGACACCA---AGCAGCCATGCAAATGTTAAAAGAGACCATCAAT
GAGGAAGCTGCAGAATGGGATAGACTGCATCCAGTGCATGCAGGGCCTGTTGCACCAGGCCAGATGAGAGAACCAAGGGG
AAGTGACATAGCAGGAACTACTAGTA---CCCTTCAGGAACAAATAGGATGGATGACAAATAATCCACCTATCCCAGTAG
GAGAAATC---TATAAAAGATGGATAATTATGGGATTAAATAAAATAGTGAGAATGTATAGCCCTACCAGCATTCTGGAC
ATAAGACAAGGACCAAAAGAACCCTTTAGAGATTATGTAGACCGGTTCTATAAAACTCTAAGAGCCGAGCAAGCTTCACA
GGATGTAAAAAATTGGATGACAGAAACCTTGTTGGTCCAAAATGCGAACCCAGATTGTAAGACCATTTTAAAAGCATTAG
GACCAGCAGCTACACTAGAAGAAATGATGACAGCATGTCAGGGAGTAGGGGGACCCAGCCACA---AAGCAAGAGTTTTG
>DQ853455/B/US/1998/15387_1
CCTATAGTGCAGAACCTCCAGGGGCAAATGGTACATCAAGCAATATCACCTAGAACTTTAAATGCATGGGTAAAAGT---
AGTAG---AAGAGAAGGCTTTCAGCCCAGAAGTAATACCCATG---TTTTCAGCATTATCAGAAGGAGCCACCCCACAAG
A---TTTAAATACCATGCTAAACACAGT---GGGGGGACATCA---AGCAGCCATGCAAATGTTAAAAGAGACCATCAAT
GAGGAAGCTGCAGAATGGGATAGAGTGCATCCAGTGCATGCAGGGCCTATTGCACCAGGCCAGATGAGAGAACCAAGGGG
AAGTGACATAGCAGGAACTACTAGTA---CCCTTCAGGAACAAATAGGATGGATGACAAATAATCCACCTATCCCAGTAG
GAGAAATC---TATAAAAGATGGATAATCCTGGGATTAAATAAAATAGTAAGAATGTATAGTCCTACCAGCATTCTGGAC
ATAAGACAAGGACCAAAGGAACCCTTTAGAGATTATGTAGACCGGTTCTATAAAACTCTAAGAGCCGAGCAAGCTTCACA
GGATGTAAAAAATTGGATGACAGAAACCTTGTTGGTCCAAAATGCGAACCCAGATTGTAAGACCATTTTAAAAGCATTAG
GACCAGCAGCTACACTAGAAGAAATGATGACAGCATGTCAGGGAGTAGGGGGACCCGGCCACA---AAGCAAGAGTTTTG
>DQ853456/B/US/1998/15388_1
CCTATAGTGCAGAACCTCCAGGGGCAAATGGTACATCAAGCAATATCACCTAGAACTTTAAATGCATGGGTAAAAGT---
AGTAG---AAGAGAAGGCTTTCAGCCCAGAAGTAATACCCATG---TTTTCAGCATTATCAGAAGGAGCCACCCCACAAG
A---TTTAAATACCATGCTAAACACAGT---GGGGGGACATCA---AGCAGCCATGCAAATGTTAAAAGAGACCATCAAT
GAGGAAGCTGCAGAATGGGATAGAGTGCATCCAGTGCATGCAGGGCCTATTGCACCAGGCCAGATGAGAGAACCAAGGGG
AAGTGACATAGCAGGAACTACTAGTA---CCCTTCAGGAACAAATAGGATGGATGACAAATAATCCACCTATCCCAGTAG
GAGAAATC---TATAAAAGATGGATAATCCTGGGATTAAATAAAATAGTAAGAATGTATAGTCCTACCAGCATTCTGGAC
ATAAGACAAGGACCAAAGGAACCCTTTAGAGATTATGTAGACCGGTTCTATAAAACTCTAAGAGCCGAGCAAGCTTCACA
GGATGTAAAAAATTGGATGACAGAAACCTTGTTGGTCCAAAATGCGAACCCAGATTGTAAGACCATTTTAAAAGCATTAG
GACCAGCAGCTACACTAGAAGAAATGATGACAGCATGTCAGGGAGTAGGGGGACCCGGCCACA---AAGCAAGAGTTTTG
>DQ853457/B/US/1998/15389_1
CCTATAGTGCAGAACCTCCAGGGGCAAATGGTACATCAAGCAATATCACCTAGAACTTTAAATGCATGGGTAAAAGT---
AGTAG---AAGAGAAGGCTTTCAGCCCAGAAGTAATACCCATG---TTTTCAGCATTATCAGAAGGAGCCACCCCACAAG
A---TTTAAATACCATGCTAAACACAGT---GGGGGGACATCA---AGCAGCCATGCAAATGTTAAAAGAGACCATCAAT
GAGGAAGCTGCAGAATGGGATAGAGTGCATCCAGTGCATGCAGGGCCTATTGCACCAGGCCAGATGAGAGAACCAAGGGG
AAGTGACATAGCAGGAACTACTAGTA---CCCTTCAGGAACAAATAGGATGGATGACAAATAATCCACCTATCCCAGTAG
GAGAAATC---TATAAAAGATGGATAATCCTGGGATTAAATAAAATAGTAAGAATGTATAGTCCTACCAGCATTCTGGAC
ATAAGACAAGGACCAAAGGAACCCTTTAGAGATTATGTAGACCGGTTCTATAAAACTCTAAGAGCCGAGCAAGCTTCACA
GGATGTAAAAAATTGGATGACAGAAACCTTGTTGGTCCAAAATGCGAACCCAGATTGTAAGACCATTTTAAAAGCATTAG
GACCAGCAGCTACACTAGAAGAAATGATGACAGCATGTCAGGGAGTAGGGGGACCCGGCCACA---AAGCAAGAGTTTTG
>DQ853458/B/US/1998/15390_1
CCTATAGTGCAGAACCTCCAGGGGCAAATGGTACATCAAGCAATATCACCTAGAACTTTAAATGCATGGGTAAAAGT---
AGTAG---AAGAGAAGGCTTTCAGCCCAGAAGTAATACCCATG---TTTTCAGCATTATCAGAAGGAGCCACCCCACAAG
A---TTTAAATACCATGCTAAACACAGT---GGGGGGACATCA---AGCAGCCATGCAAATGTTAAAAGAGACCATCAAT
GAGGAAGCTGCAGAATGGGATAGAGTGCATCCAGTGCATGCAGGGCCTATTGCACCAGGCCAGATGAGAGAACCAAGGGG
AAGTGACATAGCAGGAACTACTAGTA---CCCTTCAGGAACAAATAGGATGGATGACAAATAATCCACCTATCCCAGTAG
GAGAAATC---TATAAAAGATGGATAATCCTGGGATTAAATAAAATAGTAAGAATGTATAGTCCTACCAGCATTCTGGAC
ATAAGACAAGGACCAAAGGAACCCTTTAGAGATTATGTAGACCGGTTCTATAAAACTCTAAGAGCCGAGCAAGCTTCACA
GGATGTAAAAAATTGGATGACAGAAACCTTGTTGGTCCAAAATGCGAACCCAGATTGTAAGACCATTTTAAAAGCATTAG
GACCAGCAGCTACACTAGAAGAAATGATGACAGCATGTCAGGGAGTAGGGGGACCCGGCCACA---AAGCAAGAGTTTTG
>DQ853459/B/US/1998/15382_1
CCTATAGTGCAGAACCTTCAGGGGCAAATGGTACATCAAGCAATATCACCTAGAACTTTAAATGCATGGGTGAAAGT---
AGTAG---AAGAAAAGGCTTTCAGCCCAGAGGTAATACCCATG---TTTTCAGCATTATCAGAAGGAGCCACCCCACAAG
A---TTTAAATACAATGTTAAACACAGT---GGGGGGACATCA---AGCAGCCATGCAAATGTTAAAAGAGACCATCAAT
GAGGAAGCTGCAGAATGGGATAGAGTGCATCCAGTGCATGCAGGGCCTATTGCACCAGGCCAGATGAGAGAACCAAGGGG
AAGTGACATAGCAGGAACTACTAGTA---CCCTTCAGGAACAAATAGGATGGATGACAAATAATCCACCTATCCCAGTAG
GAGAAATC---TATAAAAGATGGATAATCCTGGGATTAAATAAAATAGTAAGAATGTATAGCCCTACCAGCATTCTGGAC
ATAAGACAAGGACCAAAGGAACCTTTTAGAGATTATGTAGACCGGTTCTATAAAACTCTAAGAACCGAGCAAGCTTCACA
GGATGTAAAAAATTGGATGACAGAAACCTTGTTGGTCCAAAATGCGAACCCAGATTGTAAGACTATCTTAAAAGCATTAG
GACCAGCAGCTACACTAGAAGAAATGATGACAGCATGTCAGGGAGTAGGGGGACCTAGCCACA---AAGCAAGAGTTTTG
>DQ853460/B/US/1998/15386_1
CCTATAGTGCAGAACCTTCAGGGGCAAATGGTACATCAAGCAATATCACCTAGAACTTTAAATGCATGGGTGAAAGT---
AGTAG---AAGAAAAGGCTTTCAGCCCAGAGGTAATACCCATG---TTTTCAGCATTATCAGAAGGAGCCACCCCACAAG
A---TTTAAATACAATGTTAAACACAGT---GGGGGGACATCA---AGCAGCCATGCAAATGTTAAAAGAGACCATCAAT
GAGGAAGCTGCAGAATGGGATAGAGTGCATCCAGTGCATGCAGGGCCTATTGCACCAGGCCAGATGAGAGAACCAAGGGG
AAGTGACATAGCAGGAACTACTAGTA---CCCTTCAGGAACAAATAGGATGGATGACAAATAATCCACCTATCCCAGTAG
GAGAAATC---TATAAAAGATGGATAATCCTGGGATTAAATAAAATAGTAAGAATGTATAGCCCTACCAGCATTCCGGAC
ATAAGACAAGGACCAAAGGAACCTTTTAGAGATTATGTAGACCGGTTCTATAAAACTCTAAGAGCCGAGCAAGCTTCACA
GGATGTAAAAAATTGGATGACAGAAACCTTGTTGGTCCAAAATGCGAACCCAGATTGTAAGACTATCTTAAAAGCATTAG
GACCAGCAGCTACACTAGAAGAAATGATGACAGCATGTCAGGGAGTAGGGGGACCTAGCCACA---AAGCAAGAGTTTTG
>DQ853461/B/US/1998/15383_1
CCTATAGTGCAGAACCTTCAGGGGCAAATGGTACATCAAGCAATATCACCTAGAACTTTAAATGCATGGGTGAAAGT---
AGTAG---AAGAAAAGGCTTTCAGCCCAGAGGTAATACCCATG---TTTTCAGCATTATCAGAAGGAGCCACCCCACAAG
A---TTTAAATACAATGTTAAACACAGT---GGGGGGACATCA---AGCAGCCATGCAAATGTTAAAAGAGACCATCAAT
GAGGAAGCTGCAGAATGGGATAGAGCGCATCCAGTGCATGCAGGGCCTATTGCACCAGGCCAGATGAGAGAACCAAGGGG
AAGTGACATAGCAGGAACTACTAGTA---CCCTTCAGGAACAAATAGGATGGATGACAAATAATCCACCTATCCCAGTAG
GAGAAATC---TATAAAAGATGGATAATCCTGGGATTAAATAAAATAGTAAGAATGTATAGCCCTACCAGCATTCTGGAC
ATAAGACAAGGACCAAAGGAACCTTTTAGAGATTATGTAGACCGGTTCTATAAAACTCTAAGAGCCGAGCAAGCTTCACA
GGATGTAAAAAATTGGATGACAGAAACCTTGTTGGTCCAAAATGCGAACCCAGATTGTAAGACTATCTTAAAAGCATTAG
GACCAGCAGCTACACTAGAAGAAATGATGACAGCATGTCAGGGAGTAGGGGGACCTAGCCACA---AAGCAAGAGTTTTG
>DQ853462/B/US/1998/15381_1
CCTATAGTGCAGAACCTCCAGGGGCAAATGGTACATCAAGCAATATCACCTAGAACTTTAAATGCATGGGTAAAAGT---
AGTAG---AAGAGAAGGCTTTCAGCCCAGAAGTAATACCCATG---TTTTCAGCATTATCAGAAGGAGCCACCCCACAAG
A---TTTAAATACCATGCTAAACACAGT---GGGGGGACATCA---AGCAGCCATGCAAATGTTAAAAGAGACCATCAAT
GAGGAAGCTGCAGAATGGGATAGAGTGCATCCAGTGCATGCAGGGCCTATTGCACCAGGCCAGATGAGAGAACCAAGGGG
AAGTGACATAGCAGGAACTACTAGTA---CCCTTCAGGAACAAATAGGATGGATGACAAATAATCCACCTATCCCAGTAG
GAGAAATC---TATAAAAGATGGATAATCCTGGGATTAAATAAAATAGTAAGAATGTATAGTCCTACCAGCATTCTGGAC
ATAAGACAAGGACCAAAGGAACCCTTTAGAGATTATGTAGACCGGTTCTATAAAACTCTAAGAGCCGAGCAAGCTTCACA
GGATGTAAAAAATTGGATGACAGAAACCTTGTTGGTCCAAAATGCGAACCCAGATTGTAAGACCATTTTAAAAGCATTAG
GACCAGCAGCTACACTAGAAGAAATGATGACAGCATGTCAGGGAGTAGGGGGACCCGGCCACA---AAGCAAGAGTTTTG
>DQ853463/B/US/1998/15384_1
CCTATAGTGCAGAACCTTCAGGGGCAAATGGTACATCAAGCAATATCACCTAGAACTTTAAATGCATGGGTGAAAGT---
AGTAG---GAGAGAAGGCTTTCAGCCCAGAGGTAATACCTATG---TTTTCAGCGTTATCAGAAGGAGCCACCCCACAAG
A---TTTAAATACCATGCTAAACACAGTG--GGGGGGACATCA---AGCAGCCATGCAAATGTTAAAAGAGACCATCAAT
GAGGAAGCTGCAGAATGGGATAGAGTGCATCCAGTGCATGCAGGGCCTATCGCACCAGGCCAGATGAGAGAACCAAGGGG
AAGTGACATAGCAGGAACTACTAGTA---CCCTTCAGGAACAAATAGGATGGATGACAAATAATCCACCTATCCCAGTAG
GAGAAATC---TATAAAAGATGGATAATCCTGGGATTAAATAAAATAGTAAGAATGTATAGCCCTACCAGCATTCTAGAC
ATAAGACAAGGACCAAAGGAACCCTTTAGAGGTTATGTAGACCGGTTCTATAAAACTCTAAGAGCTGAGCAAGCTTCACA
GGATGTAAAAAATTGGATGACAGAAACCTTGTTGGTCCAAAATGCGAACCCAGATTGCAAGACTATTTTAAAAGCATTAG
GACCAGCAGCTACACTAGAAGAAATGATGACAGCATGTCAGGGAGTAGGGGGACCCAGCCACA---AAGCAAGAGTTTTG
>DQ853464/B/US/1998/15385_1
CCTATAGTGCAGAACCCCCAGGGGCAAATGGTACATCAAGCAATATCACCTAGAACTTTAAATGCATGGGTAAAAGT---
AGTAG---AAGAGAAGGCTTTCAGCCCAGAAGTAATACCCATG---TTTTCAGCATTATCAGAAGGAGCCACCCCACAAG
A---TTTAAATACCATGCTAAACACAGT---GGGGGGACATCA---AGCAGCCATGCAAATGTTAAAAGAGACCATCAAT
GAGGAAGCTGCAGAATGGGATAGAGTGCATCCAGTGCATGCAGGGCCTATTGCACCAGGCCAGATGAGAGAACCAAGGGG
AAGTGACATAGCAGGAACTACTAGTA---CCCTTCAGGAACAAATAGGATGGATGACAAATAATCCACCTATCCCAGTAG
GAGAAATC---TATAAAAGATGGATAATCCTGGGATTAAATAAAATAGTAAGAATGTATAGTCCTACCAGCATTCTGGAC
ATAAGACAAGGACCAAAGGAACCCTTTAGAGATTATGTAGACCGGTTCTATAAAACTCTAAGAGCCGAGCAAGCCTCACA
GGATGTAAAAAATTGGATGACAGAAACCTTGTTGGTCCAAAATGCGAACCCAGATTGTAAGACCATTTTAAAAGCATTAG
GACCAGCAGCTACACTAGAAGAAATGATGACAGCATGTCAGGGAGTAGGGGGACCCGGCCACA---AAGCAAGAGTTTTG
>DQ854714/B/ES/1989/M61
CCTATAGTGCAGAACATCCAGGGGCAAATGGTACATCAGGCCATATCACCTAGAACTTTAAATGCATGGGTAAAAGT---
AGTAG---AAGAGAAGGCTTTCAGCCCAGAAGTAATACCCATG---TTTTCAGCATTATCAGAAGGAGCCACCCCACAAG
A---TTTAAACACCATGCTAAACACAGT---GGGGGGACATCA---AGCAGCCATGCAAATGTTAAAAGAGACCATCAAT
GAGGAAGCTGCAGAATGGGATAGATTGCATCCAGTGCATGCAGGGCCTCATCCACCAGGCCAGATGAGAGAACCAAGGGG
AAGTGACATAGCAGGAACTACTAGTA---CCCTTCAGGAACAAATAGCATGGATGACAAATAATCCACCTATCCCAGTAG
GAGAAATC---TATAAGAGATGGATAATCCTGGGATTAAATAAAATAGTAAGGATGTATAGCCCTACCAGCATTCTGGAC
ATAAAACAAGGACCAAAGGAACCCTTTAGAGACTATGTAGACCGGTTCTATAAGACTCTAAGAGCCGAGCAAGCTTCACA
GGAGGTAAAAAATTGGATGACAGAAACCTTGTTGGTCCAAAATGCGAACCCAGATTGTAAGACTATTTTAAAAGCATTGG
GACCAGCAGCTACACTAGAAGAAATGATGACAGCATGTCAGGGAGTGGGAGGACCCGGCCACA---AAGCAAGAGTGTTG
>DQ886031/B/US/-/F703
CCTATAGTGCAGAACCTACAGGGGCAAATGGTGCATCAAGCCATATCACCTAGAACTTTAAATGCATGGGTAAAAGT---
AATAG---AAGAGAAGGCTTTCAGCCCAGAAGTAATACCCATG---TTTTCAGCATTATCAGAAGGAGCCACCCCACAAG
A---TTTAAACACCATGCTAAACACAGT---GGGGGGACATCA---AGCAGCCATGCAAATGTTAAAAGAGACCATCAAT
GAGGAAGCTGCAGAATGGGATAGATTGCATCCAGCACAGGCAGGGCCTGTTGCACCAGGCCAGATAAGAGATCCAAGGGG
AAGTGACATAGCAGGAACTACTAGTA---ACCTTCAGGAACAAATAACCTGGATGACAAGTAATCCACCTATCCCAGTGG
GAGAAATC---TATAAAAGATGGATAATCCTGGGGTTAAATAAAATAGTAAGAATGTATAGTCCTGTCAGCATTCTGGAC
ATAAGACAAGGACCAAAGGAACCCTTTAGAGACTATGTAGACCGGTTCTATAAAACTCTAAGAGCCGAGCAAGCTTCACA
GGAGGTAAAAGGTTGGATGACAGAAACCTTGTTGGTCCAAAATGCGAACCCAGATTGTAAGACTATTTTAAAAGCATTAG
GACCAGCAGCTACACTAGAAGAAATGATGACAGCATGTCAGGGAGTGGGGGGACCCAGCCATA---AAGCAAGAATTCTG
>DQ886032/B/US/-/F7174
CCTATAGTGCAGAATCTACAGGGGCAAATGGTACATCAGGCCATAACACCTAGAACTTTAAATGCATGGGTAAAAGT---
AGTAG---AAGAGAAGGCTTTTAGCCCAGAAGTAATACCTATG---TTTTCAGCATTATCAGAAGGATGCACCCCACAAG
A---TTTAAACCTCATGCTAAACACAGT---GGGGGGACATCA---AGCAGCCATGCAGATGTTAAAAGAAACCATCAAT
GAGGAAGCTGCAGAATGGGATAGAATGCATCCAGTGCAGGCAGGGCCTGTTGCACCAGGCCAGATAAGAGAACCAAGGGG
AAGTGACATAGCAGGAACTACTAGTA---ACCTTCAGGAACAAATAACATGGATGACAAGTAATCCACCTATCCCAGTAG
GAGAAATC---TATAAAAGATGGATAATCCTGGGATTAAATAAAATAGTAAGAATGTATAGTCCTACCAGCATTCTGGAC
ATAAGGCAAGGGCCAAAGGAACCCTTTAGAGACTATGTAGACAGGTTCTATAAAACTCTAAGAGCCGAGCAAGCTTCACA
GGAAGTAAAAAATTGGATGACAGAAACTTTGTTGGTGCAAAATGCAAACCCAGATTGTAAAACTATTTTAAAAGCATTGG
GACCAGCAGCTACACTAGAAGAAATGATGACAGCATGTCAGGGAGTGGGGGGACCCGGACATA---AAGCAAGAGTCTTG
>DQ886033/B/US/-/F7204
CCTATAGTACAGAATGTCCAGGGGCAAATGGTACATCAAGCCATATCACCTAGAACTTTAAATGCATGGGTAAAAGT---
AGTAG---AAGAGAAGGCTTTCAGCCCAGAAGTGATACCCATG---TTTTCAGCATTATCAGAAGGAGCCACCCCAAGCG
A---TTTAAATACCATGTTAAACACAGT---GGGGGGACATCA---AGCAGCTATGCAAATGTTAAAAGAGACCATCAAT
GAGGAAGCTGCAGAATGGGATAGATTGCATCCAGTGCATGCAGGGCCTATTGCACCAGGCCAGATGAGAGAACCAAGGGG
AAGTGATATAGCAGGAACTACTAGTA---CCCTTCAGGAACAAATAGCATGGATGACAAATAATCCACCTATCCCAGTAG
GAGACATC---TATAAAAGATGGATAATACTAGGATTAAATAAAATAGTAAGGATGTATAGTCCTACCAGCATTTTGGAC
ATAAGACAAGGACCAAAGGAACCCTTTAGAGACTATGTAGACCGGTTCTATAAAACTCTAAGAGCCGAGCAAGCTTCACA
GGATGTAAAAAATTGGATGACAGAAACCTTGTTGGTCCAAAATGCGAACCCAGATTGTAAGACTATTTTAAAAGCATTAG
GACCAGCAGCTACACTAGAAGAAATGATGACAGCATGTCAGGGAGTGGGAGGACCTGGCCATA---AAGCAAGAGTTTTG
>DQ886034/B/US/-/L8146
CCTATAGTGCAGAACCTCCAGGGGCAAATGGTACATCAGCCCCTAACACCTAGAACTTTAAATGCATGGGTAAAAGT---
AGTAG---AGGAAAAAGCTTTCAGCCCAGAAGTAATACCCATG---TTTTCAGCATTATCAGAAGGAGCCACCCCACAAG
A---TTTAAACACCATGCTAAACACAGT---GGGGGGACATCA---AGCAGCTATGCAAATGTTAAAAGAGACCATCAAC
GAGGAAGCTGCAGAATGGGATAGATTGCATCCAGTGCATGCAGGGCCTATTGCACCAGGCCAGATGAGAGAACCAAGGGG
AAGTGACATAGCAGGAACTACTAGTA---CCCTTCAGGAACAAATAGGGTGGATGACAAATAATCCACCTATCCCAGTAG
GAGAAATC---TATAAAAGATGGATAATCTTGGGATTAAATAAAATAGTAAGAATGTATAGTCCTATCAGCATTCTGGAC
ATAAAACAAGGGCCAAAGGAACCCTTTAGAGACTATGTAGACCGGTTCTATAAAACTTTAAGAGCCGAGCAAGCTTCACA
GGAAGTAAAAAATTGGATGACAGAAACCTTGTTGGTCCAAAATGCAAACCCAGATTGTAAGACTATTCTCAAAGCATTGG
GACCAGCAGCTACACTAGAAGAAATGATGACAGCATGTCAGGGAGTGGGAGGACCCGGCCACA---AAGCAAGGGTTTTG
>DQ886035/B/US/-/L8157
CCTATAGTGCAGAACCTCCAGGGGCAAATGGTACATCAGGCCATATCACCTAGAACTTTAAATGCATGGGTAAAAGT---
AGTAG---AAGAAAAGGCTTTCAGCCCAGAAGTAATACCCATG---TTTGCAGCATTATCAGAAGGAGCCACCCCACAAG
A---TTTAAACACCATGCTAAACACAGT---GGGGGGACATCA---AGCAGCCATGCAGATGTTAAAAGAGACCATCAAT
GAGGAAGCTGCAGAATGGGATAGATTGCATCCAGTGCATGCAGGGCCTGTTGCACCAGGCCAGATGAGAGAACCAAGGGG
AAGCGACATAGCAGGAACTACTAGTA---CCCTTCAAGAACAAATAGGATGGATGACAAACAATCCACCTACCCCAGTAG
GAGAAATC---TATAAAAGATGGATAATTTTGGGGTTAAATAAAATAGTAAGGATGTATAGCCCTACCTGCATTTTGGAC
ATAAAACAAGGACCAAAGGAACCCTTTAGAGACTATGTAGACCGGTTCTATAAAACTCTAAGAGCCGAGCAGGCTTCACA
GGAGGTAAAAAACTGGATGACAGAAACCTTGTTGGTCCAAAATTCGAACCCAGATTGTAAGACTATTTTAAAAGCATTGG
GACCAGCAGCTACACTAGAAGAAATGATGACAGCATGTCAGGGAGTGGGAGGACCCGGCCATA---AAGCAAGAGTTTTG
>DQ886036/B/US/-/L8185
CCTATAGTGCAGAACATGCAGGGGCAAATGGTACATCAGGCCATATCACCTAGAACTTTAAATGCATGGGTAAAAGT---
AATAG---AAGAAAAGGCTTTCAGCCCAGAAGTAATACCTATG---TTTTCAGCATTATCAGAAGGAGCCACCCCACAAG
A---TTTAAACACCATGTTAAACACAGT---GGGGGGACATCA---AGCAGCCATGCAAATGTTAAAAGAGACCATCAAT
GAGGAAGCTGCAGAATGGGATAGATTGCATCCAGTGCAGGCAGGGCCTGTTGCACCAGGCCAGATGAGAGAGCCAAGGGG
AAGTGACATAGCAGGAACCACTAGTA---CACTTCAGGAACAAATAGGATGGATGACAAATAATCCACCCATCCCAGTAG
GAGAAATC---TATAAAAGATGGATAATCTTGGGATTAAATAAAATAGTAAGGATGTATAGCCCTGTCAGCATTCTGGAC
ATAAGACAAGGACCAAAGGAACCCTTTAGAGACTATGTAGACCGGTTCTATAAAACTCTTAGAGCCGAGCAAGCTTCACA
GGAGGTAAAAAATTGGATGACAGAAACCTTGTTGGTCCAAAATGCGAACCCAGATTGTAAGACTATTTTAAAAGCATTGG
GACCAGCAGCTACACTAGAAGAAATGATGACAGCATGTCAGGGAGTGGGAGGACCCGGCCATA---AAGCAAGAGTATTG
>DQ886037/B/US/2005/L8249
CCTATAGTGCAGAACCTTCAGGGGCAAATGGTACATCAGGCCATATCACCTAGAACTTTAAATGCATGGGTAAAAGT---
AATAG---AAGAGAAGGCTTTTAGCCCAGAGGTAATACCCATG---TTTTCAGCATTATCAGAAGGAGCCACCCCACAAG
A---CTTAAACACAATGCTAAACACAGT---GGGGGGACATCA---AGCAGCCATGCAAATGTTAAAAGAGACCATCAAT
GAGGAAGCTGCAGAATGGGATAGATTGCATCCAGTGCATGCAGGGCCTATTGCACCAGGCCAGATGAGAGAACCAAGGGG
AAGTGACATAGCAGGAACTACTAGTA---CCCTTCAGGAACAAATAGGATGGATGACAAATAATCCACCTATCCCAGTAG
GAGAGATC---TATAAAAGATGGATAATCCTGGGCTTAAACAAAATAGTAAGAATGTATAGCCCTGTCAGCATTTTGGAC
ATAAGACAAGGGCCAAAGGAACCCTTTAGAGACTATGTAGACCGGTTCTATAAAACTCTAAGAGCCGAGCAAGCTTCACA
GGAGGTAAAGAATTGGATGACAGAAACCTTGTTGGTCCAAAATGCAAACCCAGATTGTAAGACTATTTTAAAAGCATTGG
GACCAGCAGCTACATTAGAAGAAATGATGACAGCATGTCAGGGAGTGGGAGGACCTGGCCATA---AAGCAAGAGTTTTG
>DQ990880/B/CN/2005/05CNHB_hp3
CCTATAGTGCAAAACCTTCAGGGGCAAATGGTACATCAGCCCATATCACCTAGAACTTTAAATGCATGGGTAAAGGT---
AGTAG---AAGAGAAGGCTTTTAATCCAGAAGTAATACCCATG---TTTACAGCATTATCAGAAGGAGCCACCCCACAAG
A---TTTAAACACCATGCTAAACACGGT---GGGGGGACATCA---GGCAGCCATGCAGATGTTAAAAGAAACCATCAAT
GAGGAAGCTGCAGAATGGGATAGAGTACACCCAGTGCAGGCAGGGCCAGTTGCACCAGGCCAGCTGAGAGATCCAAGGGG
AAGTGACATAGCAGGAACTACTAGTA---CTCTTCAGGAGCAAATAGGATGGATGACAGCTAATCCACCTGTCCCAGTAG
GAGAAATC---TATAAAGGATGGATAATCCTGGGATTAAATAAAATAGTAAGAATGTATAGCCCTACCGGTATTCTGGAC
ATAAGACAAGGACCAAAGGAACCCTTTAGAGACTATGTAGACAGGTTCTATAAGACTCTAAGAGCCGAACAAGCTTCACA
AGATGTAAAAAATTGGATGACAGAAACCTTGTTGGTCCAAAATTCGAACCCAGATTGTAGGACTATTTTAAAAGCATTGG
GACCAGGAGCTACACTAGAAGAAATGATGACAGCATGTCAGGGAGTGGGGGGACCCAGCCATA---AAGCAAGAATATTG
>EF057102/B/CN/2001/pCNHN24
CCTATAGTGAGAAACCTCCAGGGGCAAATGGTACATCAGCCCATATCACCTAGAACTTTAAATGCATGGGTAAAAGT---
AGTAG---AAGAGAAGGCTTTTAGTCCAGAAGTAATACCCATG---TTTTCAGCATTATCAGAAGGAGCCACCCCACAAG
A---TTTAAACACCATGCTAAACACAGT---GGGGGGACATCA---AGCAGCCATGCAAATGTTAAAAGACACCATCAAT
GAGGAGGCTGCAGAATGGGATAGATTGCATCCAGCGCAGGCAGGGCCAATTGCACCAGGCCAGATAAGAGAACCAAGGGG
AAGTGACATAGCAGGAACTACTAGTA---ATCTTCAGGAGCAAATAGCATGGATGACAAATAATCCACCTATCCCAGTAG
GAGAAATC---TATAAAAGATGGATAATCCTGGGATTAAATAAAATAGTAAGAATGTATAGCCCTACCAGCATTCTGGAC
ATAAAACAAGGACCAAAAGAACCCTTTAGAGATTATGTAGATCGGTTCTATAAAACTCTAAGAGCCGAGCAAGCTTCACA
AGATGTAAAAAATTGGATGACAGAAACCTTGTTGGTCCAAAATGCGAACCCAGATTGTAAGACTATTTTAAAAGCATTGG
GACCAGCAGCTACACTAGAAGAAATGATGACAGCATGTCAGGGAGTGGGGGGACCCGGCCATA---AAGCAAGAGTTTTG
>EF175209/B/US/1998/WC3_0498_1
CCTATAGTGCAGAACCTTCAGGGGCAAATGGTACATCAGGCCATATCACCTAGAACTTTAAATGCATGGGTAAAAGT---
AGTAG---AAGAGAAGGCTTTCAGCCCAGAAGTAATACCCATG---TTTACAGCATTATCAGAAGGAGCCACCCCACAAG
A---TTTAAACACCATGCTAAACACAGT---GGGGGGACATCA---AGCAGCCATGCAAATGTTAAAAGAAACCATCAAT
GAGGAAGCTGCAGAATGGGATAGAGTGCATCCAGTGCATGCAGGGCCTATTGCACCAGGCCAGATGAGAGAACCAAGGGG
AAGTGACATAGCAGGAACTACTAGTA---CCCTTCAGGAACAAATAGCATGGATGACAAATAATCCACCTGTCCCAGTAG
GAGAAATC---TATAAAAGATGGATAATCCTGGGATTAAATAAAATAGTAAGAATGTATAGCCCTACCAGCATTCTGGAC
ATAAGACAAGGACCAAAGGAACCCTTTAGAGACTATGTAGATCGGTTCTATAAAACTCTAAGAGCCGAGCAAGCTTCACA
GGATGTAAAAAATTGGATGACAGAAACCTTGTTGGTCCAAAATTCGAACCCAGATTGTAAGACTATTTTAAAAGCATTGG
GACCAGCAGCTACACTAGAGGAAATGATGACAGCATGTCAGGGAGTGGGGGGACCCGGCCACA---AAGCAAGAGTTTTG
>EF175210/B/US/1998/WC3_0498_2
CCTATAGTGCAGAACCTTCAGGGGCAAATGGTACATCAGGCCATATCACCTAGAACTTTAAATGCATGGGTAAAAGT---
AGTAG---AAGAGAAGGCTTTCAGCCCAGAAGTAATACCCATG---TTTACAGCATTATCAGAAGGAGCCACCCCACAAG
A---TTTAAACACCATGCTAAACACAGT---GGGGGGACATCA---AGCAGCCATGCAAATGTTAAAAGAAACCATCAAT
GAGGAAGCTGCAGAATGGGATAGAGTGCATCCAGTGCATGCAGGGCCTATTGCACCAGGCCAGATGAGAGAACCAAGGGG
AAGTGACATAGCAGGAACTACTAGTA---CCCTTCAGGAACAAATAGCATGGATGACAAATAATCCACCTGTCCCAGTAG
GAGAAATC---TATAAAAGATGGATAATCCTGGGATTAAATAAAATAGTAAGAATGTATAGCCCTACCAGCATTATGGAC
ATAAGACAAGGGCCAAAGGAACCCTTTAGAGACTATGTAGATCGGTTCTATAAAACTCTAAGAGCCGAGCAAGCTTCACA
GGATGTAAAAAATTGGATGACAGAAACCTTGTTGGTCCAAAATTCGAACCCAGATTGTAAGACTATTTTAAAAGCATTGG
GACCAGCAGCTACACTAGAGGAAATGATGACAGCATGTCAGGGAGTGGGGGGACCCGGCCACA---AAGCAAGAGTTTTG
>EF175211/B/US/1998/WC3_0498_3
CCTATAGTGCAGAACCTTCAGGGGCAAATGGTACATCAGGCCATATCACCTAGAACTTTAAATGCATGGGTAAAAGT---
AGTAG---AAGAGAAGGCTTTCAGCCCAGAAGTAATACCCATG---TTTACAGCATTATCAGAAGGAGCCACCCCACAAG
A---TTTAAACACCATGCTAAACACAGT---GGGGGGACATCA---AGCAGCCATGCAAATGTTAAAAGAAACCATCAAT
GAGGAAGCTGCAGAATGGGATAGAGTGCATCCAGTGCATGCAGGGCCTATTGCACCAGGCCAGATGAGAGAACCAAGGGG
AAGTGACATAGCAGGAACTACTAGTA---CCCTTCAGGAACAAATAGCATGGATGACAAATAATCCACCTGTCCCAGTAG
GAGAAATC---TATAAAAGATGGATAATCTTGGGATTAAATAAAATAGTAAGAATGTATAGCCCTACCAGCATTCTGGAC
ATAAGACAAGGGCCAAAGGAACCCTTTAGAGACTATGTAGATCGGTTCTATAAAACTCTAAGAGCCGAGCAAGCTTCACA
GGATGTAAAAAATTGGATGACAGAAACCTTGTTGGTCCAAAATTCGAACCCAGATTGTAAGACTATTTTAAAAGCATTGG
GACCAGCAGCTACACTAGAGGAAATGATGACAGCATGTCAGGGAGTGGGGGGACCCGGCCACA---AAGCAAGAGTTTTG
>EF175212/B/US/1998/WC3_0498_4
CCTATAGTGCAGAACCTTCAGGGGCAAATGGTACATCAGGCCATATCACCTAGAACTTTAAATGCATGGGTAAAAGT---
AGTAG---AAGAGAAGGCTTTCAGCCCAGAAGTAATACCCATG---TTTACAGCATTATCAGAAGGAGCCACCCCACAAG
A---TTTAAACACCATGCTAAACACAGT---GGGGGGACATCA---AGCAGCCATGCAAATGTTAAAAGAAACCATCAAT
GAGGAAGCTGCAGAATGGGATAGAGTGCATCCAGTGCATGCAGGGCCTATTGCACCAGGCCAGATGAGAGAACCAAGGGG
AAGTGACATAGCAGGAACTACTAGTA---CCCTTCAGGAACAAATAGCATGGATGACAAATAATCCACCTGTCCCAGTAG
GAGAAATC---TATAAAAGATGGATAATCCTGGGATTAAATAAAATAGTAAGAATGTATAGCCCTACCAGCATTCTGGAC
ATAAGACAAGGACCAAAGGAACCCTTTAGAGACTATGTAGATCGGTTCTATAAAACTCTAAGAGCCGAGCAAGCTTCACA
GGATGTAAAAAATTGGATGACAGAAACCTTGTTGGTCCAAAATTCGAACCCAGATTGTAAGACTATTTTAAAAGCATTGG
GACCAGCAGCTACACTAGAGGAAATGATGACAGCATGTCAGGGAGTGGGGGGACCCGGCCACA---AAGCAAGAGTTTTG
>EF178338/B/AU/2004/MS2004_37_040
TSRATAGKACAGAACCTSCASGGGCAAATGGTAYWTCAGGCCATATCACMTAGAACTTTAAATGCATGGGTAAAAGT---
AGTAG---AAGAGAAGGCTTTCAGCCCAGAGGTAATACCCATG---TTTGCAGCACTATCAGAAGGAGCCACCCCACAGG
N---NTTGAACACCATGCTAAACACAGT---RGGGGGACATCA---GGCAGCCATGCAAATGTTAAAAGAGACCATCAAT
GAGGAAGCTGCAGAATGGGATAGATTGCATCCAGTGCATGCAGGGCCTGTTGCACCAGGCCAGATGAGAGAACCAAGGGG
AAGTGACATAGCAGGAACTACTAGTA---ACCTGCAGGAACAAATAGCGTGGATGACAAAYAATCCACCTATCCCAGTGG
GAGAAATT---TATAAAAAATGGATAATCATGGGATTAAATAAAATAGTAAGRATGTATAGCCCYACCAGCATTCTRGAC
ATAAGACAAGGACCAAAGGAACCCTTTAGAGACTATGTAGACCGGTTCTATAAAACTCTAAGAGCCGAGCAAGCTTCACA
GGAAGTAAAAAATTGGATGACAGAAACCTTGTTGGTCCARAATGCGAACCCAGATTGTAAGACWATTTTAAAAGCATTRG
GACCAGCAGCTACATTAGAAGAAATGATGACAGCATGTCAGGGAGTGGGGGGACCCGGTCATA---AAGCAAGAGTTTTG
>EF178354/B/AU/2004/MS2004_37_056
CCTATAGTGCAGAACCTACAGGGGCAAATGGTACATCAACCCCTAACACCTARGNNTTTAAATGCATGGGTAAAAGT---
AATAG---AAGAAARGGCCTTCAGTCCAGAAGTAATACCCATG---TTTTCAGCATTATCAGAAGGAGCCACCCCACAAG
A---TTTAAACACCATGCTAAACACGGT---GGGGGGACATCA---AGCAGCTATGCAAATGTTAAAAGAGACCATCAAT
GAGGAAGCTGCAGAATGGGATAGAACGCATCCAGTACATGCAGGGCCTATTGCACCAGGCCAAATGAGGGAACCAAGGGG
AAGTGATATAGCAGGAACTACTAGTA---CCCTTCAGGAACAAATAGGATGGATGACACATAATCCACCTATCCCAGTAG
GAGAAATA---TATAAAAGATGGATAATCCTGGGATTAAATAAAATAGTAAGAATGTATAGCCCTGTCAGCATTCTGGAC
ATCAGACAAGGACCAAAGGAACCCTTTAGAGATTATGTAGACCGGTTCTATAAAACTCTGAGAGCCGAGCAAGCTACACA
GGAGGTAAAAAATTGGATGACAGAAACCTTGTTAGTTCAGAATGCGAACCCAGATTGTAAGACTATTTTAAAAGCATTGG
GACCAGCAGCTACACTAGAAGAAATGATGACAGCATGTCAAGGAGTGGGGGGACCAAGCCATA---AAGCAAGAGTTTTG
>EF178358/B/AU/2004/MS2004_37_060
CCTATAGTACAGAACCTCCAGGGGCAAATGGTACATCAAGCCATATCACCTAGAACTTTAAATGCATGGGTAAAAGT---
AGTAG---AAGAGAAGGCTTTCAGCCCAGAAGTAATACCCATG---TTTTCAGCATTAGCAGAAGGAGCCACCCCACAAG
A---TTTAAACACCATGCTAAACACAGT---GGGGGGACATCA---AGCAGCCATGCAGATGTTAAAAGATACCATCAAT
GAGGAAGCTGCAGAATGGGATAGATTGCATCCAGTGCATGCAGGGCCTATTGCACCAGGCCAGATGAGAGAACCAAGGGG
AAGTGACATAGCAGGAACTACTAGTA---ACCTTCAGGAACAAATAGGATGGATGACACATAATCCACCTATCCCAGTAG
GAGAAATT---TATAAGAGATGGATAATCCTGGGATTAAATAAAATAGTAAGAATGTATAGTCCTACCAGCATTTTGGAT
ATAAAACAAGGACCAAAAGAACCTTTTAGAGATTATGTAGACCGGTTCTATAAAACTCTAAGAGCCGAGCAAGCTTCACA
AGATGTAAAAAATTGGATGACAGAAACCTTGTTGGTCCAAAATGCGAACCCAGATTGTAAAACTATTTTAAAAGCATTAG
GACCAGCAGCTACACTAGAAGAAATGATGACAGCATGTCAGGGAGTGGGAGGACCAAGCCATA---AAGCAAGAATTTTA
>EF363122/B/US/2000/ES1-16
CCTATAGTGCAGAACATGCAGGGGCAAATGGTACATCAGGCTATATCACCTAGAACTTTAAATGCATGGGTAAAAGT---
AGTAG---AAGAGAAGGCTTTCAGTCCAGAAGTAATACCCATG---TTTTCAGCATTATCAGAAGGAGCCACCCCACAAG
A---TTTAAACACCATGCTAAACACAGT---GGGGGGACATCA---AGCAGCCATGCAAATGTTAAAAGAGACCATCAAT
GAGGAGGCTGCAGAATGGGATAGATTGCATCCAGTGCATGCAGGGCCTATTGCACCAGGCCAGATGAGAGAACCAAGGGG
AAGTGACATAGCAGGAACTACTAGTA---CCCTTCAGGAACAAATAGGATGGATGACAAATAATCCACCTATCCCAGTAG
GAGAAATT---TATAAAAGATGGATAATCCTGGGATTAAATAAAATAGTAAGGATGTATAGCCCTACCAGCATTCTGGAC
ATAAGACAAGGACCAAAGGAACCCTTTAGAGACTATGTAGATCGGTTCTATAAAACTCTAAGAGCCGAGCAAGCTTCGCA
GGAGGTAAAAAATTGGATGACAGAAACCTTGTTGGTCCAAAATTCGAACCCAGATTGTAAGACTATTTTAAAAGCATTGG
GACCAGCAGCTACACTAGAAGAAATGATGACAGCATGTCAGGGAGTGGGAGGACCAGGCCATA---AAGCAAGAGTTTTG
>EF363123/B/US/2000/ES1-20
CCTATAGTGCAGAACATGCAGGGGCAAATGGTACATCAGGCTATATCACCTAGAACTTTAAATGCATGGGTAAAAGT---
AGTAG---AAGAGAAGGCTTTCAGTCCAGAAGTAATACCCATG---TTTTCAGCATTATCAGAAGGAGCCACCCCACAAG
A---TTTAAACACCATGCTAAACACAGT---GGGGGGACATCA---AGCAGCCATGCAAATGTTAAAAGAGACCATCAAT
GAGGAGGCTGCAGAATGGGATAGATTGCATCCAGTGCATGCAGGGCCTATTGCACCAGGCCAGATGAGAGAACCAAGGGG
AAGTGACATAGCAGGAACTACTAGTA---CCCTTCAGGAACAAATAGGATGGATGACAAATAATCCACCTATCCCAGTAG
GAGAAATT---TATAAAAGATGGATAATCCTGGGATTAAATAAAATAGTAAGGATGTATAGCCCTACCAGCATTCTGGAC
ATAAGACAAGGACCAAAGGAACCCTTTAGAGACTATGTAGATCGGTTCTATAAAACTCTAAGAGCCGAGCAAGCTTCGCA
GGAGGTAAAAAATTGGATGACAGAAACCTTGTTGGTCCAAAATTCGAACCCAGATTGTAAGACTATTTTAAAAGCATTGG
GACCAGCAGCTACACTAGAAGAAATGATGACAGCATGTCAGGGAGTGGGAGGACCAGGCCATA---AAGCAAGAGTTTTG
>EF363124/B/US/2004/ES4-24
CCAATAGTGCAGAACATCCAGGGGCAAATGGTACATCAGGCCATATCCCCTAGAACTTTAAATGCATGGGTAAAAGT---
AGTAG---AAGAGAAGGCTTTCAGCCCAGAAGTAATACCCATG---TTTTCAGCATTATCAGAAGGAGCCACCCCACAAG
A---TCTAAACACCATGCTAAACACAGT---GGGGGGACATCA---AGCAGCCATGCAAATGTTAAAAGAGACCATTAAT
GAGGAAGCTGCAGAATGGGATAGATTGCATCCAGTGCATGCAGGGCCTATTGCACCAGGCCAGATGAGAGAACCAAGGGG
AAGTGACATAGCAGGAACTACTAGTA---CCCTTCAGGAACAAATAGGATGGATGACAAATAACCCACCTATCCCAGTAG
GAGAAATC---TATAAAAGATGGATAATCCTGGGATTAAATAAAATAGTAAGGATGTATAGCCCTTCCAGCATTCTGGAC
ATAAGACAAGGACCAAAGGAACCCTTTAGAGACTATGTAGACCGGTTCTATAAAACTCTAAGAGCCGAGCAAGCGTCACA
GGATGTAAAAAATTGGATGACAGAAACATTGTTGGTCCAAAATGCAAACCCAGATTGCAAGACTATTTTAAAAGCATTGG
GACCAGCAGCTACACTAGAGGAAATGATGACAGCATGTCAGGGAGTGGGAGGACCCGGCCATA---AAGCAAGAGTTTTG
>EF363125/B/US/2004/ES8-17
CCTATAGTGCAGAACATCCAGGGGCAAATGGTACATCAGGCCATATCACCTAGAACTTTAAATGCATGGGTAAAAGT---
AGTAG---AAGAGAAGGCTTTCAGCCCAGAAGTAATACCCATG---TTTTCAGCATTATCAGAAGGAGCCACCCCACAAG
A---TTTAAACACCATGCTAAACACAGT---GGGGGGACATCA---AGCAGCCATGCAGATGTTAAAAGAGACCATCAAT
GAGGAAGCTGCAGAATGGGATAGATTGCATCCAGTACATGCAGGGCCTATTGCACCAGGCCAGATGAGAGAACCAAGGGG
AAGTGACATAGCAGGAACTACTAGTA---CCCTTCAAGAACAAATAGGATGGATGACAAATAATCCACCTATCCCAGTAG
GAGAAATC---TATAAAAGATGGATAATCCTAGGATTAAATAAAATAGTAAGGATGTATAGTCCTTCCAGCATTCTGGAC
ATAAAACAAGGACCAAAGGAACCCTTTAGGGACTATGTAGATCGGTTCTATAAAACTCTAAGAGCCGAGCAAGCTTCACA
GGAAGTAAAAAATTGGATGACAGAAACCTTGCTGGTCCAAAATTCGAACCCAGATTGTAAAACTATTCTAAAAGCATTGG
GGCCAGCAGCTACACTAGAAGAAATGATGACAGCATGTCAGGGAGTGGGAGGACCCGCCCATA---AAGCAAGAGTTTTG
>EF363126/B/US/2004/ES8-43
CCTATAGTGCAGAACATCCAGGGGCAAATGGTACATCAGGCCATATCACCTAGAACTTTAAATGCATGGGTAAAAGT---
AGTAG---AAGAGAAGGCTTTCAGCCCAGAAGTAATACCCATG---TTTTCAGCATTATCAGAAGGAGCCACCCCACAAG
A---TTTAAACACCATGCTAAACACAGT---GGGGGGACATCA---AGCAGCCATGCAGATGTTAAAAGAGACCATCAAT
GAGGAAGCTGCAGAATGGGATAGATTGCATCCAGTACATGCAGGGCCTATTGCACCAGGCCAGATGAGAGAACCAAGGGG
AAGTGACATAGCAGGAACTACTAGTA---CCCTTCAAGAACAAATAGGATGGATGACAAATAATCCACCTATCCCAGTAG
GAGAAATC---TATAAAAGATGGATAATCCTAGGATTAAATAAAATAGTAAGGATGTATAGTCCTTCCAGCATTCTGGAC
ATAAAACAAGGACCAAAGGAACCCTTTAGGGACTATGTAGATCGGTTCTATAAAACTCTAAGAGCCGAGCAAGCTTCACA
GGAAGTAAAAAATTGGATGACAGAAACCTTGCTGGTCCAAAATTCGAACCCAGATTGTAAAACTATTCTAAAAGCATTGG
GGCCAGCAGCTACACTAGAAGAAATGATGACAGCATGTCAGGGAGTGGGAGGACCCGCCCATA---AAGCAAGAGTTTTG
>EF363127/B/US/2004/ES10-53
CCTATAGTGCAGAACTTGCAGGGGCAAATGGTACATCAGGCCATATCACCTAGAACTTTAAATGCATGGGTAAAAGT---
AATAG---AAGAGAAGGCTTTCAGCCCAGAAGTAATACCCATG---TTTTCAGCATTATCAGAAGGAGCCACCCCAGCTG
A---TCTAAACACCATGTTAAACACAGT---GGGGGGACATCA---AGCAGCCATGCAAATGTTAAAAGAGACCATTAAT
GAAGAAGCTGCAGAATGGGATAGATTGCATCCAGCACAGGCAGGGCCTGTGGCACCAGGCCAGATAAGGGAACCAAGGGG
AAGTGACATAGCAGGAACTACTAGTA---CCCTTCAGGAACAAATAACATGGATGACAAATAACCCACCTATCCCAGTAG
GAGACATC---TATAAGAGATGGATAATCCTGGGGTTAAATAAAATAGTAAGGATGTATAGCCCCACCAGCATTCTGGAC
ATAAGACAAGGACCAAAGGAACCCTTTAGGGACTATGTAGACCGGTTCTATAAAACTCTAAGAGCCGAGCAAGCTTCACA
GGAAGTAAAAAATTGGATGACAGAAACCTTGTTGGTCCAAAATGCAAACCCAGATTGTAAGACTATTTTGAAAGCATTAG
GACCAGCAGCTACATTAGAAGAAATGATGACAGCATGCCAGGGAGTGGGAGGGCCCGGCCATA---AAGCAAGAGTTTTA
>EF514697/B/DK/2004/PMVL_018
CCTATAGTACAGAACCTCCAGGGGCAAATGGTACATCAGGCCATATCACCTAGAACTTTAAATGCATGGGTAAAGGT---
AGTAG---AGGAGAAGGCTTTCAGCCCAGAAGTAATACCCATG---TTTTCAGCATTATCAGAAGGAGCCACCCCACAAG
A---TTTAAACACCATGCTAAACACAGT---GGGGGGACATCA---AGCAGCCATGCAGATGTTAAAAGAGACCATCAAT
GAGGAAGCTGCAGAATGGGATAGATTGCACCCAGTGCATGCAGGGCCTGTTGCACCAGGCCAGATGAGAGAACCAAGGGG
AAGTGACATAGCAGGAACTACTAGTA---CCCTTCAGGAACAAATAGGATGGATGACAAATAATCCACCTATCCCAGTAG
GAGAAATT---TATAAAAGATGGATAATCTTGGGATTAAATAAAATAGTAAGGATGTATAGCCCTGTCAGCATTCTAGAT
ATAAGACAAGGACCAAAGGAACCCTTTAGAGACTATGTAGATCGGTTCTATAGAACTCTAAGAGCCGAGCAAGCTTCACA
GGATGTAAAAAATTGGATGACAGAAACCTTGTTGGTCCAAAATGCAAACCCAGATTGTAAAACTATTTTGAAAGCATTGG
GGCCAGCAGCTACACTAGAAGAAATGATGACAGCATGTCAGGGAGTGGGAGGACCTGGCCATA---AAGCAAGAGTCTTG
>EF514698/B/DK/2004/PMVL_027
CCTATAGTGCAGAACCTTCAGGGGCAAATGGTACATCAGGCCCTATCACCTAGAACTTTAAATGCATGGGTAAAAGT---
AGTAG---AAGAGAAGGCCTTCAGCCCAGAAGTAATACCCATG---TTTTCAGCATTATCAGAAGGAGCCACCCCACAAG
A---CTTAAACACCATGCTAAACACAGT---GGGGGGACATCA---AGCAGCCATGCAGATGTTAAAAGAGACCATCAAT
GAAGAAGCTGCAGAATGGGACAGATTACATCCAGTGCAGGCAGGGCCTGTTGCGCCAGGCCAACTAAGAGAACCAAGGGG
AAGTGATATAGCAGGAACTACTAGTA---CCCTTCAGGAACAAATAGCATGGATGACACATAATCCACCTATCCCAGTAG
GAGAAATT---TATAAAAGATGGATAATCCTGGGATTAAATAAAATAGTAAGAATGTATAGCCCTACTAGCATTCTGGAC
ATAAGACAAGGACCAAAGGAACCCTTTAGAGACTATGTAGACCGGTTCTATAGAACTCTAAGAGCCGAGCAAGCTACACA
GGAGGTAAAAAATTGGATGACAGAAACCTTGTTGGTCCAAAATGCAAACCCAGATTGTAAAACTATTTTAAAAGCATTGG
GAACAGGAGCTACACTAGAAGAAATGATGACAGCATGTCAGGGAGTGGGAGGACCCGGCCATA---AAGCAAGAGTCTTG
>EF514699/B/DK/2004/PMVL_012
CCTATAGTGCAGAACCTACAGGGGCAAATGGTACATCAGTCCATATCCCCTAGAACTTTAAATGCATGGGTAAAAGT---
AATAG---AAGAGAAGGCTTTCAGCCCAGAAGTAATACCCATG---TTTTCAGCATTAGCAGAAGGAGCCACCCCACAAG
A---TTTAAACACCATGCTAAACACAGT---GGGGGGACACCA---AGCAGCAATGCAAATGTTAAAAGAAACCATCAAT
GAGGAAGCTGCAGAATGGGATAGATTGCACCCAGTACAAGCAGGGCCTGTTGCACCAGGCCAGATGAGAGAACCAAGGGG
AAGTGACATAGCAGGAACTACTAGTA---CCCTCCAGGAGCAAATAGGATGGATGACAAGTAATCCACCTATCCCAGTAG
GAGAAATC---TATAAAAGATGGATAATCATGGGATTAAATAAAATAGTAAGGATGTATAGTCCTGTCAGCATTTTGGAC
ATAAAACAAGGACCAAAAGAACCCTTTAGAGACTATGTAGACCGGTTCTATAAAACTCTAAGAGCCGAGCAAGCTACACA
AGAAGTAAAAAATTGGATGACAGAAACCTTGTTGGTTCAAAACGCGAACCCAGATTGTAAAACTATTTTAAAAGCATTAG
GACCAGCAGCTACACTAGAAGAAATGATGACAGCATGTCAGGGAGTGGGAGGACCCGGCCATA---AAGCAAGAGTTTTG
>EF514700/B/DK/2004/PMVL_013
CCTATAGTGCAGAACCTCCAGGGGCAAATGGTACATCAGGCCTTATCACCTAGAACTTTAAATGCATGGGTAAAAGT---
AGTAG---AAGAGAAGGCTTTCAGCCCAGAAGTAATACCCATG---TTTACAGCATTATCAGAAGGAGCCACCCCACAAG
A---CTTAAACACCATGCTAAACACAGT---GGGGGGACATCA---AGCAGCTATGCAAATGTTAAAAGAGACCATCAAT
GAGGAAGCTGCAGAATGGGATAGATTGCATCCAGTGCATGCAGGGCCTATTGCACCAGGCCAGCTGAGAGAACCAAGGGG
AAGTGACATAGCAGGCACTACTAGTA---GTCTTCAAGAACAAATAGCATGGATGACACATAATCCACCTATCCCAGTGG
GAGAAATC---TATAAAAGATGGATAATCATGGGATTAAATAAAATAGTAAGGATGTATAGCCCTGTCGGCATTCTGGAC
ATACGACAGGGACCAAAAGAACCCTTTAGAGATTATGTAGACCGGTTCTATAAAACTCTGAGAGCCGAGCAAGCTTCACA
GGATGTAAAAAATTGGATGACAGAAACCTTATTGGTTCAAAATGCGAACCCAGACTGTAAGACCATTCTAAAAGCACTGG
GACCAGCAGCTACACTAGAGGAAATGATGACAGCATGTCAGGGGGTGGGGGGACCCGGCCATA---AAGCAAGAGTTTTG
>EF514701/B/DK/2004/PMVL_049
CCTATAGTGCAAAATCTTCAGGGGCAGATGGTACATCAAGCCATATCACCTAGAACTTTAAATGCATGGGTAAAAGT---
AGTAG---AAGAAAAGGCTTTTAGTCCAGAAGTAATACCCATG---TTTACAGCATTATCAGAAGGAGCCACCCCACAAG
A---TTTAAACACCATGCTAAACACAGT---GGGGGGACATCA---AGCAGCCATGCAAATGTTAAAAGAGACCATCAAT
GAGGAAGCTGCAGAATGGGATAGATTGCATCCAGTGCATGCAGGGCCTATTGCACCAGGCCAGATGAGAGAACCAAGGGG
AAGTGACATAGCAGGAACTACTAGTA---CCCTTCAGGAACAAATAGGATGGATGACAAATAATCCACCTATCCCAGTAG
GAGAAATT---TATAAAAGATGGATAATCCTGGGATTAAATAAAATAGTAAGAATGTATAGCCCTGTCAGCATTCTAGAC
ATAAGACAAGGGCCAAAGGAACCCTTTAGAGATTATGTAGACCGGTTCTATAAAACTCTAAGAGCCGAGCAAGCTTCACA
GGATGTAAAAAATTGGATGACAGAAACCTTGCTGGTCCAAAATGCGAACCCAGATTGTAAGAATATCTTAAAAGCATTGG
GACCAGCAGCTTCACTAGAAGAAATGATGACAGCATGTCAGGGAGTGGGGGGACCCGGACATA---AAGCAAGAATCTTG
>EF514702/B/DK/2004/PMVL_025
CCTATAGTGCAGAACCTTCAGGGGCAAATGGTACATCAGGCCATATCACCTAGAACTTTAAATGCATGGGTAAAAGT---
AATAG---AAGAGAAGGCCTTCAGCCCAGAAGTAATACCCATG---TTTTCAGCATTATCAGAAGGAGCCACCCCACAAG
A---TTTAAACACCATGCTAAACACAGT---GGGGGGACATCA---AGCAGCAATGCAAATGTTAAAAGAGACCATCAAT
GAGGAAGCTGCAGAATGGGATAGATTGCATCCACCACAGGCAGGGCCTGTTGCACCAGGCCAGATGAGAGACCCAAGGGG
AAGTGACATAGCAGGGACTACTAGTA---CCCTTCAGGAACAAATAGGATGGATGACAAGTAACCCACCTATCCCAGTAG
GAGAAATC---TATAAAAGATGGATAATCWTGGGGTTAAACAAAATAGTAAGGATGTATAGCCCTGTCAGCATTTTGGAC
ATAAGACAAGGACCAAAGGAACCCTTTAGAGACTATGTAGATCGGTTCTATARAACTCTAAGAGCCGAGCAAGCTTCACA
GGATGTAAAAAATTGGATGACAGAAACCTTGTTGGTCCAAAATGCGAACCCAGATTGTAAGACTATYTTAAAAGCATTGG
GACCAGGAGCCACACTAGAAGAAATGATGACAGCATGTCAGGGAGTGGGAGGACCTGGCCATA---AAGCAAGAGTCTTG
>EF514703/B/DK/2004/PMVL_039
CCTATAGTGCAGAACATACAGGGGCAAATGGTACATCAGCCCATATCACCTAGAACTTTAAATGCATGGGTAAAAGT---
AGTAG---AAGAGAAGGCTTTCAGCCCAGAAGTGATACCCATG---TTTTCAGCATTAGCAGAAGGAGCCACCCCACAAG
A---TTTAAACACCATGCTAAACACAGT---GGGGGGACATCA---AGCAGCCATGCAAATGTTAAAAGAAACCATCAAT
GAGGAAGCTGCAGAATGGGATAGATTACATCCAGTACATGCAGGGCCTATTGCACCAGGCCAGATGAGAGAACCAAGGGG
AAGTGACATAGCAGGAACTACTAGTA---CCCTGCAGGAACAAATAGGATGGATGACAAATAATCCACCTATCCCAGTAG
GAGAAATC---TATAAAAGATGGATAATCATGGGACTAAATAAAATAGTAAGGATGTATAGTCCTACCAGCATTTTGGAC
ATAAAACAAGGACCAAAGGAACCCTTTAGAGACTATGTAGATCGGTTCTATAAAACTCTAAGAGCCGAGCAAGCTTCACA
GGAAGTAAAAAATTGGATGACAGAAACCTTGTTGGTCCAAAATGCGAACCCAGATTGTAAGACTATTTTAAAAGCATTGG
GACCAGCAGCTACACTAGAAGAAATGATGACAGCATGTCAAGGAGTGGGAGGACCCGGCCATA---AGGCAAGAGTTTTG
>EF514704/B/DK/2001/CTL_016
CCTATAGTGCAGAATCTCCAGGGGCAAATGGTACATCAGCCCTTATCACCTAGAACTTTAAATGCATGGGTAAAAGT---
AATAG---AAGAGAAGGCTTTCAGCCCAGAAGTAATACCCATG---TTTACAGCATTATCAGAAGGAGCCACCCCACAAG
A---TTTAAACACCATGCTAAACACAGT---GGGAGGACACCA---AGCAGCCATGCAAATGCTAAAAGAGACCATCAAT
GAGGAAGCTGCAGAATGGGATAGATTGCATCCAGTGCATGCAGGGCCTATTGCACCAGGCCAGATGAGAGAACCAAGGGG
AAGTGACATAGCAGGAACTACTAGTA---CCCTGCAGGAACAAATAGGATGGATGACAAATAATCCACCTATCCCAGTAG
GAGAAATC---TATAAAAGATGGATAATCCTGGGATTAAATAAAATAGTAAGAATGTATAGCCCTACCAGCATTCTGGAC
ATAAAGCAAGGACCAAAAGAACCCTTTAGAGACTATGTAGACAGGTTCTATAAAACTCTAAGAGCCGAGCAAGCTACACA
GGAAGTAAAAAATTGGATGACAGAAACCTTGTTGGTCCAAAATTCAAACCCAGATTGTAAGACTATTTTAAAGGCATTGG
GACCAGGAGCCACACTAGAAGAAATGATGACAGCATGCCAGGGAGTGGGAGGGCCCGGTCATA---AAGCAAGAGTTTTG
>EF514705/B/DK/2001/CTL_017
CCTATAGTGCAAAACCTTCAGGGACAAATGGTACATCAGGCCATATCACCTAGAACTTTAAATGCATGGGTAAAAGT---
AGTAG---AGGAAAAGGCTTTCAGCCCAGAAGTAATACCCATG---TTTTCAGCATTATCAGAAGGAGCCACCCCACAAG
A---TTTAAACACCATGCTAAACACAGT---GGGGGGACATCA---AGCAGCCATGCAAATGTTAAAAGAAACCATCAAT
GAGGAAGCTGCAGAATGGGATAGATTGCATCCAGTGCATGCAGGGCCAGCGGCACCAGGCCAGATGAGAGAACCAAGGGG
AAGTGACATAGCAGGAACTACTAGTA---CCCTTCAGGAACAAATAGGATGGATGACAAGTAATCCACCTGTCCCAGTAG
GAGAAATC---TATAAAACATGGATAATCATGGGATTAAATAAAATAGTTAGGATGTATAGTCCTACCTGCATTCTGGAC
ATAAGACAAGGACCAAAGGAACCCTTTAGAGACTATGTAGACCGGTTCTATAAAACCCTAAGAGCAGAGCAAGCCTCACA
GGAGGTAAAAAATTGGATGACAGAAACCTTGTTGGTCCAAAATTCGAACCCAGATTGTAAGACTATTTTAAAAGCATTGG
GACCAGCAGCTACCCTAGAAGAAATGATGACAGCGTGCCAGGGAGTGGGAGGACCTGGCCATA---AAGCAAGAGTTCTG
>EF514706/B/DK/2001/CTL_018
CCTATAGTGCAGAACCTCCAGGGGCAAATGGTACATCAGCCCATATCGCCTAGAACTTTAAACGCATGGGTAAAAGT---
AGTAG---AAGAGAAGGCTTTCAGCCCAGAAGTAATACCCATG---TTTTCAGCATTATCAGAAGGAGCCACCCCACAAG
A---TTTAAACACCATGCTAAACACAGT---AGGGGGACATCA---GGCAGCCATGCAAATGTTAAAAGAGGCCATCAAT
GAGGAGGCTGCAGAATGGGATAGATTGCATCCAGTGCATGCAGGGCCTATTGCACCAGGCCAGATGAGAGAACCAAGGGG
AAGTGACATAGCAGGAACTACTAGTA---CCCTTCAGGAACAGATAGGATGGATGACAAATAATCCACCTATCCCAGTAG
GAGAAATC---TATAAAAGATGGATAATCCTGGGACTAAATAAAATAGTAAGGATGTATAGTCCTTCCAGCATTTTGGAC
ATAAAACAAGGACCAAAGGAACCCTTTAGAGACTATGTAGACCGGTTCTATAAAACTCTAAGAGCCGAGCAAGCTTCACA
GGAGGTAAAAAATTGGATGACAGAAACCTTGTTGGTCCAAAATGCAAACCCAGATTGTAAGACCATTTTAAAAGCATTGG
GACCAGCAGCTACACTAGAAGAAATGATGACAGCATGTCAGGGAGTGGGGGGACCTGGCCATA---AAGCAAGAGTTTTG
>EF514707/B/DK/2001/CTL_023
CCTATAGTGCAAAATGTCCAGGGGCAAATGGTGCATCAGGCCATATCACCTAGAACCTTAAATGCATGGGTAAAAGT---
AGTAG---AGGAAAAGGCCTTTAGCCCAGAAGTAATACCCATG---TTTTCAGCATTATCAGAAGGAGCCACCCCACAAG
A---TTTAAATACCATGCTAAACACAGT---GGGGGGACATCA---AGCAGCCATGCAAATGTTAAAAGAGACCATCAAT
GAGGAAGCTGCAGAATGGGATAGATTGCATCCAGTGCATGCAGGGCCTATTGCACCAGGCCAGATGAGAGAACCAAGGGG
AAGTGACATAGCAGGAACTACTAGTA---CCCTTCAGGAACAAATAGGATGGATGACACATAATCCACCTATCCCAGTAG
GAGAAATT---TATAAAAGATGGATAATTCTGGGATTAAACAAAATAGTAAGGATGTATAGTCCAGCCAGCATTCTGGAC
ATAAGACAAGGACCAAAGGAACCCTTTAGAGACTATGTAGACAGGTTCTATAAAACTCTAAGAGCAGAACAAGCTTCACA
GGAAGTAAAAAATTGGATGACAGAAACCTTATTGGTCCAAAATGCGAATCCAGATTGTAAAACTATTCTAAAAGCATTGG
GACCAGCAGCTACACTAGAAGAAATGATGACAGCATGTCAGGGAGTGGGAGGACCAGGCCACA---AAGCAAGAGTTTTG
>EF514708/B/DK/2001/CTL_030
CCTATAGTGCAGAACCTTCAGGGGCAAATGGTACATCAGGCCCTATCACCTAGAACTTTAAATGCCTGGGTAAAAGT---
AATAG---AAGAGAAGGCTTTCAGCCCAGAAGTAATACCCATG---TTTTCAGCATTATCAGAGGGAGCCACCCCACAAG
A---TTTAAACACCATGCTAAACACAGT---GGGGGGACATCA---AGCAGCTATGCAAATGTTAAAAGAGACCATCAAT
GAGGAAGCTGCAGAATGGGATAGATTGCATCCTGTRCATGCAGGGCCTATTGCACCAGGCCAGATGAGAGAACCAAGGGG
AAGTGACATAGCAGGAACTACTAGTA---ACCTTCAGGAACAAATAGGATGGATGACACATAATCCACCTATCCCAGTAG
GAGAAATT---TACAAAAGATGGATAATCCTGGGATTAAATAAAATAGTAAGAATGTATAGCCCTGTCAGCATTCTGGAC
ATAAGACAAGGACCAAAGGAACCCTTTAGGGACTATGTAGACCGGTTCTATAAAACTCTAAGAGCCGAGCAAGCTTCACA
GGAGGTAAAAAATTGGATGACAGAAACCTTGTTGGTCCAAAATGCGAACCCAGATTGTAAGACTATCTTAAAAGCATTAG
GACCAGCAGCTACCCTAGAAGAAATGATGACAGCATGTCAGGGAGTGGGGGGACCTGGCCACA---AAGCAAGAGTTTTG
>EF514709/B/DK/2001/CTL_033
CCTATAGTACAGAACCTTCAGGGGCAAATGGTACATCAGGCCCTATCACCTAGAACTTTAAATGCATGGGTAAAAGT---
AGTAG---AAGAGAAGGCTTTCAGCCCAGAAGTAATACCCATG---TTTTCAGCATTATCAGAAGGAGCCACCCCACAAG
A---TTTAAACACCATGCTAAACACAGT---GGGGGGACATCA---AGCAGCCATGCAGATGTTAAAAGAGACCATCAAT
GAGGAAGCTGCAGAGTGGGATAGATTACATCCAGTGCATGCAGGGCCTATTGCACCAGGCCAGATGAGAGAACCAAGGGG
AAGTGACATAGCGGGAACTACTAGTA---CCCTTCAGGAACAGATAGCATGGATGACAAATAATCCAGCTATCCCAGTAG
GAGARATC---TATAAAAGATGGATAATCCTAGGATTAAATAAAATAGTAAGGATGTATAGCCCTACCAGCATTCTGGAT
ATAAAACAAGGACCAAAGGAACCCTTTAGAGACTATGTAGACCGGTTCTATAAAACTCTAAGAGCCGAGCAAGCTTCACA
GGATGTAAAGAATTGGATGACAGAAACCTTGTTGGTCCAAAATGCGAACCCAGATTGTAAGACTATTCTAAAAGCAATGG
GACCAGGAGCTACACTAGAAGAAATGATGACAGCATGTCAGGGAGTGGGAGGACCTAGTCATA---AAGCAAGAGTCTTG
>EF514710/B/DK/2001/CTL_035
CCTATAGTGCAGAATCTACAGGGGCAAATGGTACATCAAGCCTTATCACCTAGAACTTTAAATGCATGGGTAAAAGT---
AATAG---AAGAGAAGGCTTTTAGCCCAGAAGTAATACCCATG---TTTACAGCATTATCAGAAGGAGCTACCCCACAAG
A---TTTAAACACCATGCTAAACACAGT---GGGAGGACATCA---AGCAGCTATGCAAATGCTAAAAGAGACCATCAAT
GAGGAAGCTGCAGAATGGGATAGATTGCATCCAGTGCAGGCAGGGCCTGTTGCACCAGGCCAGATGAGAGAACCAAGGGG
AAGTGACATAGCAGGAACTACTAGTA---CCCTGCAGGAACAAATAGGATGGATGACAAGTAATCCACCTATCCCAGTAG
GAGAAATC---TATAAAAGATGGATAATCTTGGGATTAAATAAAATAGTAAGAATGTATAGCCCTACCAGCATTCTGGAC
ATAAAACAAGGACCAAAAGAACCCTTTAGAGACTATGTAGACAGGTTCTATAAAACTCTAAGAGCCGAGCAAGCTTCACA
GGAGGTAAAAAATTGGATGACAGAAACCTTGTTGGTCCAGAATGCAAACCCAGATTGTAAGACTATTTTAAAAGCATTAG
GGCCAGGAGCTACACTAGAAGAAATGATGACAGCATGTCAGGGAGTGGGAGGGCCCGGCCATA---AAGCAAGAGTCTTA
>EF514711/B/DK/2001/CTL_041
CCTATAGTGCAGAACATCCAGGGGCAAATGGTACATCAGCCCTTATCACCTAGAACTTTAAATGCATGGGTAAAAGT---
AGTAG---AAGAGAAGGCTTTCAGCCCAGAAGTAATACCCATG---TTTTCAGCATTATCAGAAGGAGCCACCCCACAAG
A---TTTAAACACCATGCTAAACACAGT---GGGGGGACATCA---AGCAGCCATGCAAATGTTAAAAGAGACCATCAAT
GAGGAAGCTGCAGAATGGGATAGATTACATCCAGTGCATGCAGGGCCTATTGCACCAGGCCAGATGAGAGAACCAAGGGG
AAGTGACATAGCAGGAACTACTAGTA---CCCTTCAGGAACAAATAGGATGGATGACAAATAATCCACCTATCCCAGTAG
GAGAAATC---TATAAAAGATGGATAATCTTGGGATTAAATAAAATAGTAAGGATGTATAGTCCTACCAGCATTTTGGAT
ATAAAACAAGGACCAAAGGAACCCTTTAGAGACTATGTAGACCGGTTCTATAAAACTCTAAGAGCCGAGCAAGCTTCACA
GGAAGTAAAAAATTGGATGACAGAAACTTTGTTGGTCCAAAATTCGAACCCAGATTGTAAGACTATTTTAAAAGCATTGG
GACCAGCAGCTACACTAGAAGAAATGATGACAGCATGTCAGGGAGTGGGAGGGCCTAGCCATA---AAGCAAGAGTTTTG
>EF514712/B/DK/2001/CTL_043
CCTATAGTGCAGAACCTCCAGGGGCAGATGGTACATCAGGCCCTGTCACCTAGAACTTTAAATGCATGGGTAAAAGT---
AGTAG---AAGAGAAGGCTTTCAGCCCAGAAGTGATACCCATG---TTTTCAGCATTATCAGAAGGAGCCACCCCACAAG
A---TTTAAACACCATGCTAAACACAGT---GGGGGGACATCA---AGCAGCCATGCAAATGTTAAAAGAGACCATCAAT
GAGGAAGCTGCAGAATGGGATAGATTGCATCCAGTGCATGCAGGGCCTGTTGCACCAGGCCAGATGAGAGAACCAAGGGG
AAGTGACATAGCAGGAACTACTAGTA---CCCTTCAGGAACAAATAGGATGGATGACAAATAATCCACCTATCCCAGTAG
GAGAAATC---TATAAAAGATGGATAATCATGGGATTAAATAAAATAGTAAGGATGTATAGCCCCACCAGTATTCTGGAC
ATAAGACAAGGACCAAAGGAACCCTTTAGAGATTATGTAGACCGGTTCTATAAAACTCTAAGAGCCGAGCAAGCCTCACA
GGAGGTAAAAAATTGGATGACAGAAACCTTGTTGGTCCAAAATGCAAACCCAGATTGTAAGACTATTTTAAAAGCATTGG
GGCCAGCAGCTACACTAGAGGAAATGATGACAGCATGTCAGGGAGTGGGAGGACCCGGCCATA---AAGCAAGAGTTTTG
>EF637046/B/BR/2003/BREPM2012
CCTATAGTGCAGAACCTTCAGGGGCAAATGGTACATCAACCCATATCACCTAGAACTTTAAATGCATGGGTAAAAGT---
AGTAG---AAGAGAAGGCTTTCAGCCCAGAAGTGATACCCATG---TTTTCAGCATTATCAGAAGGAGCCACCCCACAAG
A---TTTAAACACCATGCTAAACACAGT---GGGGGGACACCA---AGCAGCTATGCAAATGTTAAAAGAGACCATCAAT
GAGGAAGCTGCAGAATGGGATAGATTGCATCCAGTGCATGCAGGGCCTATTGCACCAGGCCAGATGAGAGAACCAAGGGG
AAGTGACATAGCAGGAACTACTAGTA---CCCTTCAGGAACAAATAGGATGGATGACAAATAATCCACCTATCCCAGTAG
GAGAAATT---TATAAAAGATGGATAATTCTGGGATTAAATAAAATAGTAAGAATGTATAGTCCTACCAGCATCCTGGAC
ATAAGACAAGGGCCAAAGGAACCCTTTAGAGATTATGTAGACCGGTTCTATAAAACTCTAAGAGCCGAGCAGGCCTCACA
GGATGTAAAAAATTGGATGACAGAAACCTTGTTGGTCCAAAATGCGAACCCAGATTGTAAAACTATTTTAAAAGCATTAG
GACCAGCAGCTACACTAGAAGAAATGATGACAGCATGTCAAGGAGTGGGAGGGCCTAGCCATA---AGGCAAGAATTTTG
>EF637047/B/BR/2003/BREPM1040
CCTATAGTACAGAACCTCCAGGGGCAAATGGTACATCAGCCCATATCACCTAGGACCTTAAATGCATGGGTAAAAGT---
AGTAG---AAGAAAAGGCTTTCAGCCCAGAAGTAATACCCATG---TTTTCAGCATTATCAGAAGGAGCCACCCCACAAG
A---TTTAAACACTATGCTAAACACAGT---GGGGGGACATCA---AGCAGCCATGCAAATGTTAAAAGAGACCATCAAT
GAGGAAGCTGCAGAATGGGATAGACTGCATCCAGTGCATGCAGGGCCTGTTGCACCAGGCCAGATGAGAGAGCCAAGGGG
AAGTGACATAGCAGGAACTACTAGTA---CCCTTCAGGAACAAATAGGATGGATGACAAATAATCCACCTATCCCAGTAG
GAGAAATC---TATAAAAGATGGATAATCCTGGGACTAAATAAAATAGTAAGAATGTATAGCCCTACTAGCATTCTGGAC
ATAAAACAAGGACCAAAAGAACCCTTTAGAGACTATGTAGACCGGTTCTATAAAACTCTAAGAGCCGAGCAAGCTACACA
GGAGGTAAAAAATTGGATGACAGAAACCTTGTTGGTCCAAAATGCAAACCCAGATTGCAAGACTATCTTAAAAGCACTGG
GACCAGCAGCCACATTAGAAGAAATGATGACAGCATGTCAGGGAGTGGGGGGACCCAGCCATA---AAGCAAGAGTTTTG
>EF637048/B/BR/2003/BREPM1038
CCCATAGTACAGAACATCCAGGGACAAATGGTACATCAGGCCATATCACCTAGAACTTTAAATGCATGGGTAAAAGT---
AGTAG---AAGAGAAGGCTTTCAGCCCAGAGGTAATACCCATG---TTTTCAGCATTATCAGAAGGAGCCACCCCACAAG
A---TTTAAACACAATGTTAAACACAGT---GGGGGGACATCA---AGCAGCTATGCAAATGTTAAAAGATACCATCAAT
GAGGAAGCTGCAGAATGGGATAGATTGCATCCAGTGCATGCAGGGCCTATTGCACCAGGCCAGATGAGAGAACCAAGGGG
AAGTGACATAGCAGGAACTACTAGCA---CACTTCAGGAACAAATAGGCTGGATGACAAATAATCCACCTATCCCAGTAG
GAGAAATC---TATAAAAGATGGATAATCTTGGGATTAAATAAAATAGTAAGAATGTATAGCCCCGTCAGTATTCTAGAC
ATAAGACAAGGACCCAAGGAACCCTTTAGAGACTATGTAGACCGGTTCTATAAAACTCTAAGAGCCGAGCAAGCTACACA
GGAGGTAAAAAATTGGATGACAGAAACCTTGTTGGTCCAAAACGCGAACCCAGACTGTAAAAATATTTTAAAAGCACTAG
GACCAGCAGCTACACTAGAAGAAATGATGACAGCATGTCAGGGAGTAGGGGGACCCGGACATA---AAGCAAGAGTTTTA
>EF637049/B/BR/2003/BREPM1035
CCTATAGTGCAGAACCTACAGGGGCAAATGGTACATCAGGCCATATCACCGAGAACTTTAAATGCATGGGTAAAAGT---
AATAG---AAGAAAAGGCTTTCAGCCCAGAAGTAATACCCATG---TTTTCAGCATTATCAGAAGGAGCCACCCCACAAG
A---TTTAAACACCATGCTAAATACAGT---AGGGGGACACCA---GGCAGCCATGCAAATGCTAAAAGAGACCATCAAT
GAGGAGGCTGCAGAATGGGATAGATTGCATCCAGTGCATGCAGGGCCTATTGCACCAGGCCAGATGAGAGAACCAAGGGG
AAGTGACATAGCAGGAACTACTAGTA---CCCTTCAGGAACAAATAGGATGGATGACAAATAATCCACCTATCCCAGTAG
GAGAAATT---TATAAAAGATGGATAATCCTGGGACTAAATAAAATAGTAAGAATGTATAGCCCTGTCAGCATTTTGGAC
ATAAGACAAGGACCAAAAGAACCCTTTAGAGACTATGTAGACCGGTTCTATAAAACTCTAAGAGCCGAGCAAGCTACACA
GGAAGTGAAAAATTGGATGACAGAAACCCTGTTGGTCCAGAATGCAAACCCAGATTGCAAGACCATTTTAAAAGCATTAG
GGCCAGCAGCTACACTAGAGGAAATGATGACAGCATGTCAGGGAGTGGGGGGACCCGGCCATA---AAGCAAGAGTTTTG
>EF637051/B/BR/2003/BREPM1032
CCCATAGTACAGAACCTCCAGGGGCAAATGGTACATCAGCCACTATCACCTAGAACTTTAAATGCATGGGTAAAGGT---
AGTAG---AAGAGAAGGGTTTCAAACCAGAAGTAATACCCATG---TTCTCAGCATTGTCAGAAGGAGCCACCCCACAAG
A---TTTAAACACTATGCTAAACACAGT---GGGGGGACATCA---AGCAGCTATGCAAATGTTAAAAGAAACCATCAAT
GAGGAAGCTGCAGAATGGGATAGAGTGCATCCAGTGCATGCGGGGCCTGTGGCGCCAGGCCAGATGAGAGAACCAAGGGG
AAGTGACATAGCAGGAACTACTAGTA---CCCTGCAGGAACAAATAGCATGGATGACAAATAATCCACCTATCCCAGTAG
GAGAAATC---TATAAAAGATGGATAATCTTGGGATTAAATAAAATAGTAAGAATGTATAGCCCTACCAGCATTTTGGAC
ATAAGACAAGGACCAAAGGAACCCTTTAGAGACTATGTAGACCGGTTTTATAAAACTCTAAGAGCCGAGCAAGCCTCACA
GGATGTAAAAAATTGGATGACAGAAACCTTGTTGGTCCAAAATGCAAACCCAGATTGTAAAACTATTTTAAAAGCATTGG
GACCAGGGGCTACACTAGAAGAAATGATGACAGCATGTCAGGGAGTGGGGGGACCAGGACATA---AAGCAAGAGTTTTG
>EF637053/B/BR/2003/BREPM1028
CCTATAGTGCAGAACCTCCAAGGGCAAATGGTACATCAGGCCATATCACCTAGAACTTTAAATGCATGGGTAAAAGT---
AATAG---AAGAAAAGGCTTTCAGTCCAGAAGTAATACCCATG---TTTTCAGCATTATCAGAAGGAGCCACCCCACAAG
A---TTTAAACACCATGCTAAACACAGT---GGGGGGACATCA---GGCAGCTATGCAAATGTTAAAAGAGACCATCAAT
GAGGAAGCTGCAGAATGGGATAGATTGCATCCAGTGCAGGCAGGGCCTGTTGCGCCAGGCCAGATGAGAGATCCAAGGGG
AAGTGACATAGCAGGAACTACTAGTA---CCCTTCAGGAACAAATAGGATGGATGACAAGTAATCCACCTATCCCAGTAG
GAGAAATA---TATAAAAGATGGATAATCCTGGGGTTAAATAAAATAGTAAGAATGTATAGCCCTGTCAGCATTCTGGAC
ATAAGACAAGGTCCAAAGGAACCCTTTAGAGATTATGTAGACCGGTTCTATAAAACTCTAAGAGCCGAGCAAGCTACACA
GGAGGTAAAAAATTGGATGACAGAAACCTTGTTGGTCCAAAATGCAAATCCAGATTGTAAGACTATTCTAAAAGCATTAG
GACCAGCAGCTACATTAGAAGAAATGATGACAGCATGTCAGGGAGTGGGGGGACCTGGCCATA---AAGCAAGAGTTTTG
>EF637054/B/BR/2003/BREPM1027
CCTATAGTGCAGAACCTTCAGGGGCAAATGGTACATCAAGCCATATCACCTAGAACTTTAAATGCATGGGTAAAAGT---
AGTAG---AAGAGAAGGCTTTCAGCCCAGAAGTAATACCCATG---TTTTCAGCATTATCAGAGGGAGCCACCCCACAAG
A---TTTAAACACCATGCTAAACACAGT---GGGGGGACATCA---AGCAGCCATGCAAATGTTAAAAGAGACCATCAAT
GATGAGGCTGCAGAATGGGATAGGTTGCATCCAGTGCATGCAGGGCCTGTTGCACCAGGCCAGATGAGAGACCCAAGGGG
AAGTGACATAGCAGGAACTACTAGTA---CCCTTCAGGAACAAATAGGATGGATGACAAGTAATCCACCTATCCCAGTAG
GAGAAATC---TATAAAAGATGGATAATCCTAGGACTAAATAAAATAGTAAGAATGTATAGTCCTACCAGCATTCTGGAC
ATAAGACAAGGACCAAAAGAACCCTTTAGAGACTATGTAGATCGATTCTATAAAACTCTAAGAGCCGAGCAAGCTTCACA
GGATGTAAAAAATTGGATGACAGAAACCTTGTTGGTCCAAAATGCAAACCCAGATTGTAAGACCATTTTAAAAGCATTGG
GACCAGCAGCTACATTAGAAGAAATGATGACAGCATGCCAGGGAGTAGGGGGACCTGGCCATA---AAGCAAGAGTTTTG
>EF637056/B/BR/2003/BREPM1024
CCTATAGTACAGAACCTCCAGGGGCAAATGGTACATCAGGCCATATCACCTAGAACTTTAAATGCATGGGTAAAAGT---
GATAG---AAGAGAAGGCTTTCAGCCCCGAGGTGATACCCATG---TTTTCAGCATTATCAGAAGGAGCCACCCCACAAG
A---TTTAAACACCATGCTAAACACAGT---GGGAGGACATCA---AGCAGCTATGCAAATGTTAAAAGAGACCATTAAT
GAGGAAGCTGCAGAATGGGATAGATTACATCCAGTGCATGCAGGGCCTATTGCACCAGGCCAGATGAGAGAACCAAGGGG
AAGTGACATAGCAGGAACAACTAGTA---CCCTTCAGGAACAAATAGGATGGATGACAAATAATCCACCTATCCCAGTAG
GAGAAATC---TATAAAAGATGGATAATCTTGGGATTAAATAAAATAGTAAGAATGTATAGCCCTACCAGCATTTTGGAC
ATAAGACAAGGACCAAAGGAACCTTTTAGAGACTATGTAGACAGGTTCTATAAAACTCTAAGAGCTGAGCAAGCCTCACA
GGAGGTAAAAAATTGGATGACAGAAACCTTGTTGGTTCAAAATTCGAACCCAGATTGTAAGACTATTTTAAAAGCACTGG
GGCCAGGAGCTACACTAGAAGAAATGATGACAGCATGTCAGGGAGTAGGGGGACCCAGCCATA---AAGCAAGAATTTTG
>EF637057/B/BR/2003/BREPM1023
CCTATAGTGCAGAATCTCCAGGGGCAAATGGTACATCAGCCCCTATCACCTAGAACTTTAAATGCATGGGTGAAAGT---
AGTAG---AAGAAAAGGCTTTTAGCCCAGAAGTAATACCCATG---TTTTCAGCATTATCAGAAGGAGCCACCCCACAAG
A---TTTAAACACCATGTTAAACACAGT---GGGGGGACATCA---AGCAGCCATGCAAATGTTAAAAGAGACCATCAAT
GAGGAAGCTGCAGAATGGGATAGGTTGCATCCAGTGCATGCGGGGCCTATTGCACCAGGACAGATGAGAGAACCAAGGGG
AAGTGACATAGCAGGAACTACTAGTA---CCCTTCAGGAACAAATAGGATGGATGACACATAATCCACCTATCCCAGTAG
GAGAAATC---TATAAAAGATGGATAATCCTGGGATTAAATAAAATAGTAAGAATGTATAGCCCCACCAGCATTCTGGAC
ATAAGACAGGGACCAAAGGAACCCTTTAGAGACTATGTAGACCGGTTCTATAAAACTCTAAGAGCCGAGCAAGCATCACA
GGAGGTAAAAAATTGGATGACAGAAACCTTGTTGGTCCAAAATGCGAATCCCGATTGTAAGACTATTTTAAAAGCATTGG
GACCAGCAGCTACACTAGAAGAAATGATGACAGCATGTCAGGGAGTGGGAGGACCCAGCCATA---AAGCAAGGGTCTTG
>EF694037/B/IN/-/11807
CCTATAGTGCAGAACTCCCAGGGGCAAATGATACATCAGGCCGTATCACCTAGAACTTTAAATGCATGGGTAAAAGT---
AGTAG---AAGAGAAGGCTTTCAGCCCAGAAGTAATACCCATG---TTTTCAGCATTATCAGAAGGAGCCACCCCACATG
A---TTTAAACACTATGCTAAATACAGT---GGGGGGACATCA---AGCAGCTATGCAAATGTTAAAAGATACTATCAAT
GAGGAAGCTACAGATTGGGATAGAATGCATCCAGTACATGCAGGGCCTATTGCACCAGGCCAGATGAGAGAACCAAGGGG
AAGTGACATAGCAGGAACTACTAGTA---CCCTTCAGGAACAAATAGGATGGATGACAAGTAATCCACCTATTCCAGTAG
GAGAAATC---TATAAAAGATGGATAATCCTGGGATTAAATAAAATAGTTAGGATGTATAGCCCCTCCAGCATTCTGGAC
ATAAGACAAGGACCAAAGGAACCCTTTAGAGACTATGTAGACCGGTTCTATAAAACTCTAAGAGCCGAGCAAGCTTCACA
GGAGGTAAAAAATTGGATGACAGAAACCTTGTTGGTCCAAAATGCAAATCCAGATTGTAAGACTATTTTAAAAGCATTGG
GACCAGCAGCTACACTAGAAGAAATGATGTCAGCATGTCAGGGAGTGGGAGGACCCGGCCATA---AAGCAAGAGTTTTA
>EU541617/B/-/-/pIIIB
CCTATAGTGCAGAACATCCAGGGGCAAATGGTACATCAGGCCATATCACCTAGAACTTTAAATGCATGGGTAAAAGT---
AGTAG---AAGAGAAGGCTTTCAGCCCAGAAGTGATACCCATG---TTTTCAGCATTATCAGAAGGAGCCACCCCACAAG
A---TTTAAACACCATGCTAAACACAGT---GGGGGGACATCA---AGCAGCCATGCAAATGTTAAAAGAGACCATCAAT
GAGGAAGCTGCAGAATGGGATAGAGTGCATCCAGTGCATGCAGGGCCTATTGCACCAGGCCAGATGAGAGAACCAAGGGG
AAGTGACATAGCAGGAACTACTAGTA---CCCTTCAGGAACAAATAGGATGGATGACACATAATCCACCTATCCCAGTAG
GAGAAATC---TATAAAAGATGGATAATCCTGGGATTAAATAAAATAGTAAGAATGTATAGCCCTACCAGCATTCTGGAC
ATAAGACAAGGACCAAAGGAACCCTTTAGAGACTATGTAGACCGATTCTATAAAACTCTAAGAGCCGAGCAAGCTTCACA
AGAGGTAAAAAATTGGATGACAGAAACCTTGTTGGTCCAAAATGCGAACCCAGATTGTAAGACTATTTTAAAAGCATTGG
GACCAGGAGCGACACTAGAAGAAATGATGACAGCATGTCAGGGAGTGGGGGGACCCGGCCATA---AAGCAAGAGTTTTG
>EU616639/B/US/-/AC160_T1_Day_22_Dom
CCTATAGTGCAGAATATGCAGGGGCAAATGGTACACCAACCTATATCACCTAGAACTTTAAATGCATGGGTAAAAGT---
AGTAG---AAGAGAAGGCTTTCAGTCCAGAAGTAATACCCATG---TTTTCAGCATTATCAGAAGGAGCCACCCCACAAG
A---TTTAAACACCATGCTAAACACAGT---GGGGGGACATCA---AGCAGCCATGCAAATGTTAAAAGAGACCATCAAT
GAGGAAGCTGCAGAATGGGATAGAATGCATCCAGTGCATGCAGGGCCTATTGCACCAGGCCAGATGAGAGAACCATGGGG
AAGTGACATAGCAGGAACTACTAGTA---CCCTTCAAGAACAAATAGGATGGATGACAAATAATCCACCTATCCCAGTAG
GAGAAATC---TATAAAAGATGGATAATCCTGGGGTTAAATAAAATAGTAAGGATGTATAGCCCTACCAGTATTTTGGAC
ATAAGACAAGGACCAAAGGAACCCTTTAGAGACTATGTAGACCGGTTCTATAAAACTCTAAGAGCCGAGCAAGCTTCACA
AGATGTAAAAAATTGGATGACAGAAACCTTGTTAGTCCAAAATGCAAACCCAGATTGTAAGACTATTCTAAAAGCACTGG
GACCAGCAGCCACACTAGAAGAAATGATGACAGCATGTCAGGGAGTAGGAGGACCCAGCCATA---AGGCAAGGGTTTTG
>EU616640/B/US/-/AC160_T2_Day_83_Dom
CCTATAGTGCAGAATATGCAGGGGCAAATGGTACACCAACCTATATCACCTAGAACTTTAAATGCATGGGTAAAAGT---
AGTAG---AAGAGAAGGCTTTCAGTCCAGAAGTAATACCCATG---TTTTCAGCATTATCAGAAGGAGCCACCCCACAAG
A---TTTAAACACCATGCTAAACACAGT---GGGGGGACATCA---AGCAGCCATGCAAATGTTAAAAGAGACCATCAAT
GAGGAAGCTGCAGAATGGGATAGAATGCATCCAGTGCATGCAGGGCCTATTGCACCAGGCCAGATGAGAGAACCAAGGGG
AAGTGACATAGCAGGAACTACTAGTA---CCCTTCAGGAACAAATAGGATGGATGACAAATAATCCACCTATCCCAGTAG
GAGAAATC---TATAAAAGATGGATAATCCTGGGGTTAAATAAAATAGTAAGGATGTATAGCCCTACCAGCATTTTGGAC
ATAAGACAAGGACCAAAGGAACCCTTTAGAGACTATGTAGACCGGTTCTATAAAACTCTAAGAGCCGAGCAAGCTTCACA
AGATGTAAAAAATTGGATGACAGAAACCTTGCTAGTCCAAAATGCAAACCCAGATTGTAAGACTATTCTAAAAGCACTGG
GACCAGCAGCCACACTAGAAGAAATGATGACAGCATGTCAGGGAGTAGGAGGACCCAGCCATA---AGGCAAGGGTTTTG
>EU616641/B/US/-/AC160_T3_Day_419_Dom
CCTATAGTGCAGAATATGCAGGGGCAAATGGTACACCAACCTATATCACCTAGAACTTTAAATGCATGGGTAAAAGT---
AGTAG---AAGAGAAGGCTTTCAGTCCAGAAGTAATACCCATG---TTTTCAGCATTATCAGAAGGAGCCACCCCACAAG
A---TTTAAACACCATGCTAAACACAGT---GGGGGGACATCA---AGCAGCCATGCAAATGTTAAAAGAGACCATCAAT
GAGGAAGCTGCAGAATGGGATAGAATGCATCCAGTGCATGCAGGGCCTATTGCACCAGGCCAGATGAGAGAACCAAGGGG
AAGTGACATAGCAGGAACTACTAGTA---CCCTTCAGGAACAAATAGGATGGATGACAAATAATCCACCTATCCCAGTAG
GAGAAATC---TATAAAAGATGGATAATCATGGGGTTAAATAAAATAGTAAGGATGTATAGCCCTACCAGCATTTTGGAC
ATAAGACAAGGACCAAAGGAACCCTTTAGAGACTATGTAGACCGGTTCTATAAAACTCTAAGAGCCGAGCAAGCTTCACA
AGATGTAAAAAATTGGATGACAGAAACCTTGCTAGTCCAAAATGCAAACCCAGATTGTAAGACTATTCTAAAAGCACTGG
GACCAACAGCCACACTAGAAGAAATGATGACAGCATGTCAGGGAGTAGGAGGACCCGGCCATA---AGGCAAGGGTTTTG
>EU616642/B/US/-/AC160_T4_Day_503_Dom
CCTATAGTGCAGAACATCCAGGGACAAATGGTACATCAGCCCATATCACCTAGAACTTTAAATGCATGGGTAAAAGT---
AGTAG---AAGAGAAGGCTTTCAGCCCAGAAGTAATACCCATG---TTTTCAGCATTATCAGAAGGAGCCACCCCACAAG
A---TTTAAACACCATGCTAAATACAGT---GGGGGGACATCA---AGCAGCCATGCAAATGTTAAAAGAAACCATCAAT
GAGGAAGCTGCAGAATGGGATAGATTACATCCAGTACATGCAGGGCCTGTTGCACCAGGCCAGATGAGAGAGCCAAGGGG
AAGTGACATAGCAGGAACTACTAGTA---ACCTGCAGGAACAAATAGCATGGATGACAAATAATCCACCTATCCCAGTAG
GAGACATC---TATAAAAGATGGATAATCATGGGATTAAATAAAATAGTCAGGATGTATAGCCCTACCAGCATTCTGGAC
ATAAGACAAGGACCAAAGGAACCCTTTAGAGACTATGTAGACCGGTTCTATAAAACTCTAAGAGCCGAGCAAGCTTCACA
AGATGTAAAAAATTGGATGACAGAAACCTTGTTGGTCCAAAATGCGAACCCAGATTGTAAAACTATTTTAAAAGCATTGG
GACCAGCAGCTACACTAGAAGAAATGATGACAGCATGTCAGGGAGTGGGAGGACCCGGCCATA---AAGCAAGAGTTTTG
>EU616643/B/US/-/AC160_T5_Day_545_Dom
CCTATAGTGCAGAACATCCAGGGACAAATGGTACATCAGCCCATATCACCTAGAACTTTAAATGCATGGGTAAAAGT---
AGTAG---AAGAGAAGGCTTTCAGCCCAGAAGTAATACCCATG---TTTTCAGCATTATCAGAAGGAGCCACCCCACAAG
A---TTTAAACACCATGCTAAATACAGT---GGGGGGACATCA---AGCAGCCATGCAAATGTTAAAAGAAACCATCAAT
GAGGAAGCTGCAGAATGGGATAGATTACATCCAGTACATGCAGGGCCTGTTGCACCAGGCCAGATGAGAGAGCCAAGGGG
AAGTGACATAGCAGGAACTACTAGTA---CCCTTCAGGAACAAATAGGATGGATGACAAATAATCCACCTATCCCAGTAG
GAGAAATC---TATAAAAGATGGATAATCCTGGGGTTAAATAAAATAGTCAGGATGTATAGCCCTACCAGCATTCTGGAC
ATAAGACAAGGACCAAAGGAACCCTTTAGAGACTATGTAGACCGGTTCTATAAAACTCTAAGAGCCGAGCAAGCTTCACA
AGATGTAAAAAATTGGATGACAGAAACCTTGTTGGTCCAAAATGCGAACCCAGATTGTAAAACTATTTTAAAAGCATTGG
GACCAGCAGCTACACTAGAAGAAATGATGACAGCATGTCAGGGAGTGGGAGGACCCGGCCATA---AAGCAAGAGTTTTG
>EU616644/B/US/-/AC160_T6_Day_664_Dom
CCTATAGTGCAGAACATCCAGGGACAAATGGTACATCAGCCCATATCACCTAGAACTTTAAATGCATGGGTAAAAGT---
AGTAG---AAGAGAAGGCTTTCAGCCCAGAAGTAATACCCATG---TTTTCAGCATTATCAGAAGGAGCCACCCCACAAG
A---TTTAAACACCATGCTAAATACAGT---GGGGGGACATCA---AGCAGCCATGCAAATGTTAAAAGAAACCATCAAT
GAGGAAGCTGCAGAATGGGATAGATTACATCCAGTACATGCAGGGCCTGTTGCACCAGGCCAGATGAGAGAGCCAAGGGG
AAGTGACATAGCAGGAACTACTAGTA---CCCTTCAGGAACAAATAGGATGGATGACAAATAATCCACCTATCCCAGTAG
GAGAAATC---TATAAAAGATGGATAATCATGGGGTTAAATAAAATAGTAAGGATGTATAGCCCTACCAGCATTTTGGAC
ATAAGACAAGGACCAAAGGAACCCTTTAGAGACTATGTAGACCGGTTCTATAAAACTCTAAGAGCCGAGCAAGCTTCACA
AGATGTAAAAAATTGGATGACAGAAACCTTGTTGGTCCAAAATGCGAACCCAGATTGTAAAACTATTTTAAAAGCATTGG
GACCAGCAGCTACACTAGAAGAAATGATGACAGCATGTCAGGGAGTGGGAGGACCCGGCCATA---AAGCAAGAGTTTTG
>EU616645/B/US/-/AC160_T7_Day_762_Dom
CCTATAGTGCAGAACATCCAGGGACAAATGGTACATCAGCCCATATCACCTAGAACTTTAAATGCATGGGTAAAAGT---
AGTAG---AAGAGAAGGCTTTCAGCCCAGAAGTAATACCCATG---TTTTCAGCATTATCAGAAGGAGCCACCCCACAAG
A---TTTAAACACCATGCTAAATACAGT---GGGGGGACATCA---AGCAGCCATGCAAATGTTAAAAGACACCATCAAT
GAGGAAGCTGCAGAATGGGATAGATTACATCCAGTGCATGCAGGGCCTATTGCACCAGGCCAGATGAGAGAACCAAGGGG
AAGTGACATAGCAGGAACTACTAGTA---CCCTTCAGGAACAAATAGGATGGATGACAAGTAATCCACCTATCCCAGTAG
GAGAAATC---TATAAAAGATGGGTAATCCTGGGGTTAAATAAAATAGTAAGGATGTATAGCCCTACCAGCATTTTGGAC
ATAAGACAAGGACCAAAGGAACCCTTTAGAGACTATGTAGACCGGTTCTATAAAACTCTAAGAGCCGAGCAAGCTTCACA
AGATGTAAAAAATTGGATGACAGAAACCTTGTTGGTCCAAAATGCGAACCCAGATTGTAAAACTATTTTAAAAGCATTGG
GACCAGCAGCTACACTAGAAGAAATGATGACAGCATGTCAGGGAGTGGGAGGACCCGGCCATA---AAGCAAGAGTTTTG
>EU616649/B/US/-/AC160_T9_Day_1034_Dom
CCTATAGTGCAGAACATCCAGGGACAAATGGTACATCAGCCCATATCACCTAGAACTTTAAATGCATGGGTAAAAGT---
AGTAG---AAGAGAAGGCTTTCAGCCCAGAAGTAATACCCATG---TTTTCAGCATTATCAGAAGGAGCCACCCCACAAG
A---TTTAAACACCATGCTAAATACAGT---GGGGGGACATCA---AGCAGCCATGCAAATGTTAAAAGAAACCATCAAT
GAGGAAGCTGCAGAATGGGATAGATTACATCCAGTACATGCAGGGCCTGTTGCACCAGGCCAGATGAGAGAGCCAAGGGG
AAGTGACATAGCAGGAGTTACTAGTA---ACCTTCAGGAACAAATAGCATGGATGACAAGTAATCCACCTATCCCAGTAG
GAGACATC---TATAAAAAATGGATAATCATGGGATTAAATAAAATAGTCAGGATGTATAGCCCTACCAGCATTCTGGAC
ATAAGACAAGGACCAAAGGAACCCTTTAGAGACTATGTAGACCGGTTCTATAAAACTCTAAGAGCCGAGCAAGCTTCACA
AGATGTAAAAAATTGGATGACAGAAACCTTGCTAGTCCAAAATGCGAACCCAGATTGTAAAACTATTTTAAAAGCATTGG
GACCAGCAGCTACACTAGAAGAAATGATGACAGCATGTCAGGGAGTGGGAGGACCCGGCCATA---AAGCAAGAGTTTTG
>EU786672/B/ES/2005/X1890
CCTATAGTACAGAACATCCAGGGGCAAATGGTACATCAGGCCATATCACCTAGAACTTTAAATGCATGGGTAAAAGT---
AGTAG---AAGAGAAGGCTTTCAGCCCCGAAGTAATACCCATG---TTTTCAGCATTATCAGAAGGAGCCACCCCACAAG
A---TTTAAACACCATGCTAAACACAGT---GGGGGGACATCA---AGCAGCCATGCAAATGTTAAAAGAGACCATCAAT
GAGGAAGCTGCAGAATGGGATAGATTGCATCCACCACAGGCAGGGCCTATTGCACCAGGCCAGATGAGAGAACCAAGGGG
AAGTGACATCGCAGGAACTACTAGTA---CCCTTCAGGAACAAATAGGATGGATGACAAGTAATCCACCTATCCCAGTAG
GAGAAATC---TATAAAAGATGGATAATCCTGGGATTAAATAAAATAGTAAGGATGTATAGCCCTACCAGCATTCTGGAC
ATAAGACAAGGACCAAAGGAACCCTTTAGAGACTATGTAGATCGGTTCTACAAAACTTTAAGAGCTGAGCAAGCTTCACA
GGAGGTAAAAAATTGGATGACAGAAACCTTGTTGGTCCAAAATGCGAACCCAGATTGTAAAACAATTTTAAAAGCATTGG
GACCAGCAGCTACACTAGAAGAAATGATGACAGCATGTCAAGGAGTGGGGGGACCCGGCCATA---AAGCAAGAGTTTTG
>EU786674/B/ES/2006/X1958
CCTATAGTGCAGAATCTTCAGGGGCAAATGGTACATCAGGCCCTATCACCTAGAACTTTAAATGCATGGGTAAAAGT---
AGTAG---AAGAGAAGGCTTTYAGCCCAGAAGTGATACCCATG---TTTTCAGCATTATCAGAAGGAGCCACCCCACAAG
A---TTTAAACACCATGCTAAACACAGT---GGGGGGACATCA---AGCAGCCATGCAAATGTTAAAAGAGACCATCAAT
GAGGAGGCTGCAGAGTGGGATAGATTGCATCCAGTACAGGCAGGGCCTGTTGCACCAGGCCAGCTGAGAGAGCCAAGGGG
AAGTGACATAGCAGGAACTACTAGTA---CCCTTCAGGAACAAATAGCATGGATGACACATAATCCACCTATCCCAGTAG
GAGAAATT---TATAAAAGATGGATAATCCTGGGATTAAATAAAATAGTAAGAATGTATAGTCCTACCAGCATTCTGGAC
ATAAGACAAGGACCAAAAGAGCCCTTTAGAGATTATGTAGACCGGTTCTATAAAACTCTAAGAGCTGAGCAAGCTTCACA
GGAGGTAAAAAATTGGATGACAGAAACCTTGTTGGTCCAGAATGCGAACCCAGATTGTAAGACTATCTTAAAAGCATTGG
GACCAGGAGCTACACTAGAAGAAATGATGACAGCATGTCAGGGAGTGGGAGGACCAGGCCACA---AGGCAAGAGTTTTG
>EU786675/B/ES/2006/X1959
CCTATAGTGCAGAACCTACAGGGGCAAATGGTACATCAGCCCATAWCACCTAGAACTCTAAATGCATGGGTAAAAGT---
AGTAG---AAGAGAAGGCTTTCAGCCCGGAAGTAATACCTATG---TTTTCAGCATTAGCAGAAGGAGCCACCCCACAAG
A---TTTAAACACCATGCTAAACACAGT---GGGGGGACATCA---AGCAGCCATGCAAATGCTAAAAGAGACCATCAAT
GAGGAAGCTGCAGAATGGGACAGATTGCACCCAGTGCAAGCAGGGCCTGTAGCACCAGGCCAGATGAGAGACCCAAGGGG
AAGTGACATAGCAGGAACTACWAGTA---CCCTTCAGGAACAAATAGSATGGATGACAAATAATCCACCTGTCCCAGTAG
GAGAAATC---TATAAAAGATGGATAATCTTGGGATTAAAYAAAATAGTAAGAATGTATAGTCCTACCAGCATTCTGGAC
ATAAAACAAGGACCCAAGGAACCYTTTAGAGATTATGTAGACCGGTTCTATAAAACTCTAAGAGCCGAGCAAGCTTCACA
GGAGGTAAAACATTGGATGACAGAAACCTTGTTGGTCCAGAATTCGAATCCAGATTGTAAGACCATTTTAAAAGCATTAG
GACCAGGAGCTACACTAGAAGAAATGATGACAGCATGCCAGGGAGTGGGGGGACCCAGCCATA---AAGCAAGAGTTTTG
>EU786676/B/ES/2006/X1998
CCTATAGTACAGAACCTCCAGGGGCAAATGGTACATCAGGCCATATCACCTAGAACTTTAAATGCATGGGTAAAAGT---
AGTAG---AAGAGAAGGCTTTCAGCCCCGAAGTAATACCCATG---TTTTCAGCATTATCAGAAGGGGCCACCCCACAAG
A---TTTAAACACCATGCTAAACACAGT---GGGGGGACATCA---AGCAGCTATGCAAATGTTAAAAGACACCATCAAT
GAGGAAGCTGCAGAATGGGATAGATTGCACCCAGTGCATGCAGGGCCTGCTGCACCAGGCCAGATGAGAGAACCAAGGGG
AAGTGACATAGCAGGAACTACTAGTA---CCCTTCAGGAACAAATAGGATGGATGACACACAATCCACCTATCCCAGTAG
GAGAAATC---TATAAAAGATGGATAATCCTAGGGTTAAATAAAATAGTAAGAATGTATAGTCCTACCAGTATTCTGGAC
ATAAGACAAGGGCCAAAGGAACCCTTCAGAGACTATGTAGACCGGTTCTATAAAACTCTAAGAGCCGAGCAAGCTTCACA
GGATGTAAAAAATTGGATGACAGAAACCTTGTTGGTCCAAAATTCGAACCCAGATTGTAAGACTATTCTAAAAGCATTGG
GACCAGCAGCTACACTAGAAGAAATGATGACAGCATGTCAGGGAGTGGGAGGACCTGGCCATA---AAGCAAGAGTTTTA
>EU786677/B/ES/2006/X2102
NNNNNNNNNNNNNNNNNNNNNNNNNNNNNNNNNNNNNNNNNNNNNNNNNNNNNNNNNNNNNNNNNNNNNNNNNNAGT---
A-TAG---AAGA-AAGGCTTTCAGCCCAGAAGTAATACCCATG---TTTTCAGCATTATCAGAAGGAGCCACCCCACAAG
A---TTTAAACACCATGCTAAACACAGT---GGGGGGACATCA---AGCAGCCATGCAAATGTTAAAAGAGACCATCAAT
GAGGAAGCTGCAGAATGGGATAGATTGCATCCAGTGCATGCAGGGCCTATTGCACCAGGCCAGATGAGAGAACCAAGGGG
AAGTGACATAGCAGGAACTACTAGTA---CCCTTCAGGAACAAATAGGATGGATGACAAATAATCCACCTATCCCAGTAG
GAGAAATT---TATAAAAGATGGATAATCCTGGGATTAAATAAAATAGTAAGAATGTATAGCCCTATCAGCATTCTGGAT
ATAAGACAAGGACCAAAGGAACCCTTTAGAGATTATGTAGACCGGTTCTATAAAACTCTAAGAGCTGAGCAAGCTTCACA
GGAAGTAAAAAATTGGATGACAGAAACCTTGTTGGTCCAAAATGCAAACCCAGATTGTAAGACTATTTTAAAAGCATTRG
GACCAGCAGCTACACTAGAAGAAATGATGACAGCATGCCAGGGAGTGGGGGGACCCAGCCATA---AAGCAAAAATTCTG
>EU786678/B/ES/2007/X2149
CCTATAGTACAGAACATGCAGGGGCAAATGGTACATCAGCCTATATCACCTAGAACGTTAAATGCATGGGTAAAAGT---
AGTAG---AAGAGAAGGGCTTCAACCCCGAGGTAATACCCATG---TTTTCAGCATTATCAGAAGGAGCCACTCCACAAG
A---TTTAAACACCATGCTAAATACAGT---GGGGGGACATCA---AGCAGCCATGCAAATGTTAAAAGAGACCATCAAT
GAGGAAGCTGCAGAATGGGATAGATTGCATCCAGTGCATGCAGGGCCTGTTGCACCAGGCCAGATGAGAGAACCAAGGGG
AAGTGACATAGCAGGAACCACTAGTA---ACCTTCAGGAACAAATAGGATGGATGACAAATAATCCACCTATCCCAGTAG
GAGAGATC---TATAAAAGATGGATAATCCTGGGGCTAAATAAAATAGTAAGGATGTATAGTCCTACCAGCATTCTGGAC
ATAAAACAAGGACCAAAGGAGCCCTTTAGAGACTATGTAGACCGGTTCTATAAAACTCTAAGAGCCGAGCAAGCCTCACA
GGAGGTAAAAAATTGGATGACAGAAACCTTGTTGGTCCAAAATGCGAACCCAGATTGTAAGACTATTCTAAAAGCATTGG
GACCAGCAGCTACACTAGAAGAAATGATGACAGCATGTCAGGGAGTGGGAGGACCCAGCCATA---AGGCAAGAGTTTTG
>EU786679/B/ES/2007/X2210_3
CCTATAGTGCAGAACCTCCAGGGGCAAATGGTACATCAGGCCCTATCACCCAGAACTTTAAATGCATGGGTAAAAGT---
AATAG---AAGAGAAGGCGTTCAGTCCAGAAGTAATACCCATG---TTTTCAGCATTATCAGAAGGAGCCACCCCACAAG
A---TTTAAACACCATGTTAAACACAGT---GGGGGGACATCA---AGCAGCCATGCAAATGTTAAAAGAGACCATCAAT
GAGGAGGCTGCAGAATGGGATAGATTGCATCCAGTGCATGCAGGGCCTATTGCACCAGGCCAGATGAGAGAACCAAGGGG
AAGTGACATAGCAGGAACTACTAGTA---CCCTTCAGGAACAAATAGGATGGATGACAAATAATCCACCTATCCCAGTAG
GAGAAATT---TACAAAAGATGGATAATTCTGGGGTTAAATAAAATAGTGAGGATGTATAGCCCTGTCAGCATTCTGGAC
ATAAAACAAGGACCAAAGGAACCCTTTAGAGACTATGTAGACCGGTTCTATAAAGTTCTAAGAGCCGAGCAAGCATCACA
GGATGTAAAAAATTGGATGACAGAAACCTTGTTGGTCCAGAATGCAAACCCAGACTGTAAGACTATCTTAAAAGCATTGG
GACCAGCAGCTACACTAGAAGAAATGATGACAGCATGTCAGGGAGTGGGAGGGCCTAGTCATA---AAGCAAGAGTCTTG
>EU786680/B/ES/2007/X2231
CCTATAGTGCAGAACCTACAGGGGCAAATGGTACATCAGGCCATATCACCTAGAACTTTAAATGCATGGGTAAAAGT---
AATAG---AAGAGAAGGCTTTCAGCCCAGAGGTAATACCCATG---TTTTCAGCATTATCAGAAGGAGCCACCCCACAGG
A---TTTAAATACCATGCTAAACACAGT---GGGGGGACACCA---AGCAGCCATGCAAATGTTAAAGGATACCATCAAT
GAGGAAGCTGCAGAATGGGATAGATTGCATCCAGTGCATGCAGGGCCTACTGCACCAGGCCAGATGAGAGAACCAAGGGG
AAGTGATATTGCAGGAACCACTAGTA---CCCTGCAGGAACAAATAGGATGGATGACAAATAATCCCCCTATCCCAGTAG
GAGAAATC---TATAAAAGATGGATAATTTTGGGATTAAATAAAATAGTAAGGATGTATAGCCCTGTCAGCATTTTGGAC
ATAAGACAGGGACCAAAGGAGCCCTTTAGAGACTATGTAGACCGATTCTATAAAACTCTAAGGGCTGAGCAAGCTTCACA
GGATGTAAAAAATTGGATGACAGAAACCTTGTTGGTCCAAAACGCGAACCCAGATTGTAAGACTATTTTAAAAGCATTAG
GACCAGCAGCTACATTAGAGGAAATGATGACAGCATGTCAGGGAGTGGGAGGACCAGGCCATA---AAGCAAGAGTTTTA
>EU839596/B/DO/2005/05DO_162387
CCTATAGTGCAGAACCTACAGGGGCAAATGGTACATCAGGCCATATCACCTAGAACTTTAAATGCATGGGTAAAAGT---
AATAG---AGGAAAAGGCCTTTAGCCCAGAAGTAATACCCATG---TTTTCAGCATTATCAGAAGGAGCCACCCCACAAG
A---TTTAAACACCATGCTAAACACAGT---GGGGGGACATCA---AGCAGCCATGCAAATGTTAAAAGAGACTATCAAT
GAGGAAGCTGCAGAATGGGATAGAATGCATCCAGTGCATGCAGGGCCTATTGCACCAGGCCAGATGAGAGAGCCAAGGGG
AAGTGACATAGCAGGAACAACTAGCA---CACTTCAGGAACAAATAGGATGGATGACAAGTAATCCACCTATCCCAGTAG
GAGAAATC---TATAAAAGATGGATAATCCTGGGATTAAATAAAATAGTAAGAATGTATAGTCCTGTCAGCATTTTGGAT
ATAAAACAGGGACCAAAGGAACCCTTTAGAGACTATGTAGACCGGTTCTATAAGACTCTAAGAGCCGAGCAAGCTACACA
GGAAGTAAAAAATTGGATGACAGAAACCTTGTTGGTCCAAAATGCAAACCCAGATTGTAAGACTATTTTAAAAGCATTAG
GGCCACAAGCTACACTAGAAGAGATGATGACAGCATGCCAGGGAGTGGGGGGACCTGGCCATA---AAGCAAGAGTCTTG
>EU839597/B/DO/2005/05DO_160884
CCTATAGTGCAGAACCTCCAGGGGCAAATGGTACATCAGGCCATATCACCTAGAACCCTAAATGCATGGGTAAAAGT---
AATAG---AAGAGAAGGCTTTCAGCCCAGAAGTAATACCCATG---TTTTCAGCATTATCGGAGGGAGCCACCCCACAAG
A---TTTAAACACCATGCTAAACACAGT---GGGGGGACATCA---AGCAGCCATGCAAATGTTAAAAGAAACCATCAAT
GAAGAAGCTGCAGAATGGGATAGAGTGCATCCAGTGCATGCAGGGCCTGTTGCACCAGGCCAGATAAGAGAACCAAGGGG
AAGTGACATAGCAGGAACTACTAGTA---CCCTTCAGGAGCAAATAACATGGATGACAAGTAACCCACCTATCCCAGTAG
GAGAAATC---TATAAAAGATGGATAATCCTGGGATTAAATAAAATAGTAAGAATGTATAGCCCTGTCAGCATTCTGGAC
ATAAGACAAGGGCCAAAGGAACCCTTTAGAGACTATGTAGACCGGTTCTATAAGACTCTAAGAGCCGAGCAGGCTTCACA
GGATGTAAAAAATTGGATGACAGAAACCTTGTTGGTCCAAAATGCAAATCCAGATTGCAAAACTATTTTAAAAGCATTGG
GACCAGCAGCTACACTAGAAGAAATGATGACAGCATGTCAGGGAGTGGGGGGACCCGGCCATA---AAGCAAGAGTCTTG
>EU839598/B/DO/2005/05DO_163007
CCTATAGTGCAGAACCTTCAAGGGCAAATGGTACATCAGGCCCTATCACCTAGAACTTTAAATGCATGGGTAAAAGT---
AGTAG---AAGAAAAGGCCTTCAGCCCAGAAGTAATACCCATG---TTTACAGCTTTGTCAGAAGGAGCCACCCCACAAG
A---TTTAAACACCATGCTAAACACAGT---AGGAGGACATCA---AGCAGCCATGCAAATGTTAAAAGAAACTATCAAT
GAAGAGGCTGCAGAATGGGATAGGTTGCATCCAGTGCAGGCAGGGCCTGTTGCACCAGGCCAGCTGAGAGAACCAAGGGG
AAGTGACATAGCAGGAACTACTAGTA---CTCTTCAAGAGCAAATAGCATGGATGACACATAATCCAGCTATCCCAGTAG
GAGAAATC---TATAAAAGATGGATAATCCTGGGGTTAAATAAAATAGTAAGAATGTATAGCCCTAGCAGCATTCTGGAC
ATAAGACAAGGACCAAAGGAACCCTTTAGGGATTATGTAGACCGGTTCTATAAAACTCTAAGAGCCGAGCAAGCTTCACA
GGATGTGAAAAATTGGATGACAGAAACCTTATTGGTCCAAAATGCAAACCCAGATTGTAAGACCATTTTGAAGGCACTGG
GACAAGGAGCTACACTAGAAGAAATGATGACAGCATGTCAGGGAGTGGGGGGACCCAGCCATA---AAGCAAGAGTTTTG
>EU839600/B/HT/2005/05HT_129517
CCTATAGTGCAAAACCTTCAGGGACAAATGGTACATCAGGCTTTGTCACCTAGAACTTTAAATGCATGGGTAAAAGT---
AGTGG---AAGAGAGGGCTTTCAGCCCAGAAGTAATACCCATG---TTTGCAGCATTATCAGAAGGAGCCACCCCAGCTG
A---TTTAAACTCCATGTTAAACACAGT---GGGGGGACATCA---AGCAGCCATGCAAATGTTAAGGGATACCATCAAT
GAGGAAGCTGCAGAATGGGATAGATTGCATCCAGTGCAGGCAGGGCCTATTGCACCAGGCCAGATGAGAGAACCAAGGGG
AAGTGACATAGCAGGAACTACTAGTA---CCCTTCAGGAACAAATAGGATGGATGACAAATAATCCACCTATCCCAGTAG
GAGAAATT---TATAAGAGATGGATAATCCTGGGATTAAATAAAGTAGTAAGGATGTATAGCCCTGTCAGCATTCTGGAC
ATAAAACAAGGACCAAAAGAACCCTTTAAAGATTATGTAGACAGGTTCTATAAAACCCTAAGAGCCGAGCAAGCTACACA
GGATGTAAAAAGATGGATGACAGAAACCTTGTTGGTCCAGAATGCGAACCCAGATTGTAAGACCATTTTAAAAGCATTGG
GACCAGCAGCTACACTAGAAGAAATGATGACAGCATGTCAGGGAGTGGGGGGACCCGGCCATA---AAGCAAGAGTCTTG
>EU839601/B/HT/2005/05HT_129696
CCTATAGTTCAGAACCTTCAGGGACAAATGGTACATCAGGCCCTATCACCTAGAACTTTAAATGCATGGGTTAAAGT---
AATAG---AAGAGAAGGCTTTCAGCCCAGAAGTAATACCCATG---TTTTCAGCATTATCAGAAGGAGCCACCCCACAAG
A---TTTGAACACCATGCTAAACACAGT---GGGGGGACATCA---AGCAGCCATGCAAATGTTAAAAGAGACCATCAAT
GAGGAAGCTGCAGAATGGGATAGATTGCATCCAGTGCATGCAGGGCCTATTGCACCAGGCCAGCTGAGGGAACCAAGGGG
AAGTGACATAGCAGGAACTACTAGTA---ACCTTCAGGAACAAATAGCGTGGATGACACATAATCCACCTATCCCAGTAG
GAGAAATA---TATAAAAGATGGATAATCCTGGGATTAAATAAAATAGTAAGAATGTATAGCCCTGTCAGCATTCTGGAC
ATAAGACAAGGACCAAAGGAACCCTTTAGAGACTATGTAGACCGGTTCTATAAAACTCTGAGAGCCGAGCAAGCTACACA
GGAAGTAAAAAATTGGATGACAGAAACCTTGTTGGTCCAAAATGCGAACCCAGATTGTAAGACTATTCTAAAAGCATTAG
GGCCAGCAGCTACACTAGAAGAAATGATGACAGCATGTCAGGGAGTGGGGGGACCCGGCCATA---AAGCAAGGGTCTTG
>EU839602/B/HT/2005/05HT_129389
CCTATAGTACAGAACATGCAGGGGCAAATGGTACATCAAGCCATATCACCTAGAACTTTAAATGCATGGGTAAAAGT---
AGTAG---AGGAGAAGGCTTTTAGCCCAGAGGTAATACCCATG---TTTACAGCATTATCAGAAGGAGCCACCCCACAAG
A---TTTAAACACCATGCTAAATACAGT---GGGGGGACATCA---AGCAGCCATGCAAATGTTAAAAGAGACCATCAAT
GAGGAAGCTGCAGAATGGGATAGAGTACATCCAGTACATGCAGGGCCTATTGCACCAGGGCAGATGAGAGAACCAAGGGG
AAGTGACATAGCAGGAACTACTAGTA---CCCTTCAGGAACAAATAGCATGGATGACAAGTAATCCACCTATCCCAGTAG
GAGAAATC---TATAAAAGATGGATAATCCTGGGATTAAATAAAATAGTAAGAATGTATAGCCCTACCAGCATTCTGGAC
ATAAGACAAGGACCAAAGGAACCCTTTAGAGACTATGTAGATCGATTTTATAAAACTCTAAGGGCTGAGCAAGCTTCACA
GGAGGTAAAAGGTTGGATGACAGAAACCTTGTTGGTCCAAAATGCAAACCCAGATTGTAAAACTATTCTAAAAGCATTAG
GGCCAGGAGCTACACTAGAAGAAATGATGACAGCATGTCAGGGAGTAGGGGGACCTGGCCATA---AAGCAAGAGTCTTG
>EU839603/B/HT/2005/05HT_129473
CCTATAGTGCAGAACCTACAGGGGCAAATGGTACATCAACCCATATCACCTAGAACTTTAAATGCATGGGTAAAAGT---
AGTAG---AAGAGAAGGCTTTCAGCCCAGAAGTAATACCCATG---TTTTCAGCATTATCAGAAGGAGCCACCCCACAAG
A---TCTAAACACCATGCTAAACACGGT---GGGGGGACATCA---AGCAGCCATGCAGATGTTAAAAGAGACCATCAAT
GAGGAAGCTGCAGAATGGGATAGAATACATCCAGTGCATGCAGGGCCTATTGCACCAGGCCAGATGAGAGAACCAAGGGG
AAGTGACATAGCAGGAACTACTAGTA---CCCTTCAGGAACAAATAGGATGGATGACAAGTAATCCACCTATCCCAGTAG
GAGAAATC---TATAAAAGATGGATAATTCTGGGATTAAATAAAATAGTAAGAATGTATAGCCCTACTAGCATTTTGGAC
ATAAGACAAGGACCAAAGGAACCCTTTAGAGATTATGTGGACCGGTTTTATAAAGTTTTAAGAGCCGAGCAGGCTTCACA
GGATGTAAAAAATTGGATGACAGAAACCTTGTTGGTCCAAAATGCGAACCCAGATTGTAAAACTATTCTAAAAGCATTGG
GGCCAGCTGCTACACTAGAAGAAATGATGACAGCATGTCAGGGAGTGGGAGGGCCCGGCCATA---AAGCAAGAGTCTTG
>EU839604/B/HT/2005/05HT_129805
CCTATAGTGCAGAATCTTCAGGGGCAAATGGTACACCAAGCCCTGTCACCTAGAACTCTAAATGCATGGGTAAAAGT---
AATAG---AAGAAAAGGCTTTCAGCCCAGAAGTAATACCCATG---TTTACAGCATTATCAGAAGGAGCCACCCCACAAG
A---TTTAAACACCATGCTAAATACAGT---GGGGGGACATCA---AGCAGCCATGCAAATGTTAAAAGAAACCATCAAT
GAGGAAGCTGCAGAATGGGATAGATTGCATCCACCGCAGGCAGGACCTATTGCACCAGGTCAGATGAGAGACCCAAGGGG
AAGTGATATAGCAGGAACCACTAGTA---CCCTTCAGGAACAAATAGCATGGATGACAAATAATCCACCTGTCCCAGTAG
GAGAAATC---TATAAAAGATGGATAATCCTGGGATTAAATAAAATAGTTAGAATGTATAGCCCTGTCAGCATTCTGGAC
ATAAGACAAGGACCAAAGGAACCCTTTAGAGACTATGTAGACCGGTTCTATAAAACTCTAAGAGCCGAGCAAGCTTCACA
AGATGTAAAAAATTGGATGACAGAGACTTTGTTAGTCCAGAATGCGAACCCAGATTGCAAAACTATTTTAAAAGCATTGG
GACCAGGAGCTACACTAGAAGAGATGATGACAGCATGTCAGGGAGTGGGGGGACCCGGCCATA---AAGCAAGAGTTTTG
>EU839605/B/JM/2005/05JM_KJ108
CCTATAGTGCAGAACCTCCAGGGGCAAATGGTACATCAGGCCCTATCACCTAGAACTTTAAATGCATGGGTAAAAGT---
AATAG---AAGAAAAGGCTTTCAGTCCAGAAGTAATACCCATG---TTTTCAGCACTATCAGAAGGAGCCACCCCACAAG
A---TTTAAACACCATGCTAAACACAGT---GGGGGGACATCA---AGCAGCCATGCAAATGTTAAAAGAAACCATCAAT
GAGGAAGCTGCAGAATGGGATAGATTGCATCCAGTGCATGCAGGGCCTATTGCACCAGGCCAGATGAGAGAACCAAGGGG
AAGTGACATAGCAGGAACTACTAGTA---CCCTTCAGGAACAAATAGCATGGATGACAAGTAATCCACCTATCCCAGTAG
GAGAAATC---TATAAAAGATGGATAATCCTGGGATTAAATAAAATAGTAAGAATGTATAGCCCTGTCAGCATTCTGGAT
ATAAGACAAGGGCCAAAGGAACCCTTTAGAGACTATGTAGACCGGTTCTATAAAACTCTGAGAGCCGAGCAATGTACACA
GGATGTAAAAAATTGGATGACAGAGACCTTGTTGGTCCAGAATGCGAATCCAGATTGTAAGACCATTTTAAAAGCATTAG
GGCCAGCAGCTACATTAGAAGAAATGATGACAGCATGTCAGGGAGTGGGGGGACCCGGCCATA---AAGCAAGAGTCTTG
>EU839606/B/TT/2000/00TT_CRC08767
CCTATAGTACAGAATCTTCAGGGGCAAATGGTACATCAGGCCATATCACCTAGAACTTTAAATGCATGGGTAAAAGT---
AGTGG---AAGAGAAGGCTTTCAGCCCAGAAGTAATACCCATG---TTTTCAGCATTATCAGAAGGAGCCACCCCACAAG
A---TTTAAACACCATGCTAAATACAGT---AGGGGGACATCA---AGCAGCCATGCAAATGTTAAAAGAGACCATCAAT
GAGGAAGCTGCAGAATGGGATAGATTGCATCCAGTGCATGCAGGGCCTACTGCACCAGGCCAAATGAGAGAACCAAGGGG
AAGTGACATAGCAGGAACTACTAGTA---CCCTTCAGGAACAAATAGGATGGATGACAAATAATCCACCTATCCCAGTAG
GAGAAATC---TATAAGAGATGGATAATTCTGGGATTAAATAAGATAGTAAGAATGTATAGCCCTACCAGCATTTTGGAC
ATAAGACAGGGACCAAAGGAACCCTTTAGAGACTATGTAGACCGGTTCTATAAAACTCTAAGAGCCGAGCAAGCTTCACA
GGATGTAAAAAATTGGATGACAGAAACCCTGTTGGTCCAAAATGCAAACCCAGATTGTAAGACTATTTTAAAAGCATTAG
GGCCAGCAGCCACACTAGAAGAAATGATGACAGCATGTCAAGGAGTGGGAGGACCCAGCCATA---AAGCAAGAATCTTG
>EU839607/B/TT/2000/00TT_CRC50018
CCTATAGTGCAGAACCTTCAGGGGCAAATGGTACATCAGGCGATATCACCTAGARCTTTAAATGCATGGGTAAAAGT---
AATAG---AAGAGAAGGCTTTCAGCCCAGAAGTAATACCCATG---TTTTCAGCATTATCAGAAGGAGCCACCCCTGGTG
A---TTTAAACACCATGCTAAACACAGT---GGGGGGACATCA---AGCAGCCATGCAAATGTTAAAAGAGACCATCAAT
GAGGAAGCTGCAGAATGGGATAGATTGCATCCAGTGCATGCAGGGCCTGTTGCACCAGGCCAGATGAGAGAACCAAGGGG
AAGTGACATAGCAGGAACTACTAGTA---CACTTCAGGAACAAATAGGATGGATGACAAGTAATCCACCTATCCCAGTAG
GAGAAATC---TATAAAAGATGGATAATCCTGGGATTAAATAAAATAGTAAGGATGTATAGCCCTGTCAGCATTCTGGAC
ATAAGACAAGGACCAAAGGAACCTTTTAGAGATTACGTAGACCGGTTCTATAAAACCCTAAGAGCCGAACAAGCTTCGCA
GGATGTAAAAAATTGGATGACAGAAACCTTGTTGGTCCAGAATGCGAATCCAGATTGTAAGACTATTCTAAGAGCATTGG
GGCCAGCAGCTACACTAGAAGAAATGATGACAGCATGTCAGGGAGTGGGGGGACCCGGCCATA---AAGCAAGAGTCTTG
>EU839608/B/TT/2001/01TT_CRC50069
CCTATAGTGCAGAACCTACAGGGGCAAATGGTACATCAGGCCCTATCACCTAGAACTTTAAATGCATGGGTAAAAGT---
AGTGG---AAGAGAAGGCTTTCAGCCCAGAAGTAATACCCATG---TTTACAGCATTATCAGAAGGAGCCACCCCACAAG
A---TTTAAACACAATGCTAAATACAGT---GGGGGGACATCA---AGCAGCCATGCAAATGTTAAAAGAAACCATCAAT
GAGGAAGCTGCAGAATGGGATAGATTACATCCACCGCAAGCAGGGCCTATTGCACCAGGCCAGATAAGAGAACCAAGGGG
AAGTGATATAGCAGGAACTACTAGTA---ACCTTCAGGAACAAATAGCATGGATGACTAGTAATCCACCTATCCCAGTAG
GAGAAATC---TATAAAAGATGGATAATCCTGGGATTAAATAAAATAGTAAGAATGTATAGCCCTACCAGCATTTTGGAC
ATAAGACAAGGACCAAAGGAACCCTTTAGAGACTACGTAGACCGGTTCTATAAAACTCTAAGAGCCGAGCAAGCCTCACA
AGAGGTAAAAAATTGGATGACAGAAACCTTGTTGGTCCAAAATGCGAACCCAGACTGTAAAACTATTCTAAAAGCATTAG
GGCCAGGGGCTACACTAGAAGAAATGATGACAGCATGTCAGGGAGTGGGGGGACCCGGCCATA---AGGCCAGAGTCTTG
>EU839609/B/TT/2000/00TT_CRC50060
CCTATAGTGCAGAACCTCCAGGGGCAAATGGTACATCAGGCCATATCACCTAGAACTTTAAATGCATGGGTAAAAGT---
AATAG---AAGAAAAGGCTTTCAGCCCAGAAGTAATACCCATG---TTTTCAGCATTATCAGAAGGAGCTACCCCACAAG
A---TTTAAACACCATGTTAAATACAGT---AGGAGGACATCA---AGCAGCCATGCAAATGTTAAAAGAAACCATCAAT
GAGGAGGCTGCAGAATGGGATAGATTGCATCCAGTGCATGCAGGGCCTATTGCACCAGGCCAGATGAGAGAGCCAAGGGG
AAGTGACATAGCAGGAACCACTAGTA---CCCTTCAGGAACAAATAGCATGGATGACAAATAATCCACCTATCCCAGTAG
GAGACATC---TATAAGAGATGGATAATCATGGGATTAAATAAAATAGTAAGAATGTACAGCCCTGTTAGTATTCTGGAC
ATAAGACAAGGACCAAAGGAACCCTTTAGAGACTATGTAGATCGGTTCTATAAAACTCTAAGAGCCGAGCAAGCTACACA
GGAAGTAAAAAATTGGATGACAGAAACCTTGTTGGTCCAAAATGCGAACCCAGATTGTAAGACCATCTTAAAAGCATTAG
GGCCAGCAGCAACATTAGAAGAAATGATGACAGCATGTCAGGGAGTGGGGGGACCCGGTCATA---AGGCCAGAGTCTTG
>EU839610/B/TT/2001/01TT_CRC50077
CCTATAGTGCAGAACCTCCAGGGACAAATGGTACATCAGGCCATATCACCTAGAACTTTAAATGCATGGGTAAAAGT---
AATAG---AAGAAAAGGCTTTCAGCCCAGAAGTAATACCCATG---TTTTCAGCATTATCAGAAGGAGCTACCCCACAAG
A---TTTAAACACCATGTTAAATACAGT---AGGGGGACATCA---AGCAGCCATGCAAATGTTAAAAGAGACCATCAAT
GAGGAGGCTGCAGAATGGGATAGATTGCATCCAGTGCATGCGGGGCCTATTGCACCAGGCCAGATGAGAGAGCCAAGGGG
AAGTGACATAGCAGGAACCACTAGTA---CCCTTCAGGAACAAATAGCATGGATGACAAATAATCCACCTATCCCAGTAG
GAGACATC---TATAAGAGATGGATAATCATGGGATTAAATAAAATAGTAAGAATGTACAGCCCTGTTAGTATTCTGGAC
ATAAGACAGGGACCAAAGGAACCCTTTAGAGACTATGTAGATCGGTTCTATAAAACTCTAAGAGCCGAGCAAGCTACACA
GGAAGTAAAAAATTGGATGACAGAAACCTTGTTGGTCCAAAATGCGAACCCAGATTGTAAGACTATCTTAAAAGCATTAG
GGCCAGCAGCAACATTAGAAGAAATGATGACAGCATGTCAGGGAGTGGGGGGACCCGGCCATA---AGGCCAGAGTCTTG
>FB341548/B/FR/1983/HXB2_patent
CCTATAGTGCAGAACATCCAGGGGCAAATGGTACATCAGGCCATATCACCTAGAACTTTAAATGCATGGGTAAAAGT---
AGTAG---AAGAGAAGGCTTTCAGCCCAGAAGTGATACCCATG---TTTTCAGCATTATCAGAAGGAGCCACCCCACAAG
A---TTTAAACACCATGCTAAACACAGT---GGGGGGACATCA---AGCAGCCATGCAAATGTTAAAAGAGACCATCAAT
GAGGAAGCTGCAGAATGGGATAGAGTGCATCCAGTGCATGCAGGGCCTATTGCACCAGGCCAGATGAGAGAACCAAGGGG
AAGTGACATAGCAGGAACTACTAGTA---CCCTTCAGGAACAAATAGGATGGATGACAAATAATCCACCTATCCCAGTAG
GAGAAATT---TATAAAAGATGGATAATCCTGGGATTAAATAAAATAGTAAGAATGTATAGCCCTACCAGCATTCTGGAC
ATAAGACAAGGACCAAAGGAACCCTTTAGAGACTATGTAGACCGGTTCTATAAAACTCTAAGAGCCGAGCAAGCTTCACA
GGAGGTAAAAAATTGGATGACAGAAACCTTGTTGGTCCAAAATGCGAACCCAGATTGTAAGACTATTTTAAAAGCATTGG
GACCAGCGGCTACACTAGAAGAAATGATGACAGCATGTCAGGGAGTAGGAGGACCCGGCCATA---AGGCAAGAGTTTTG
>FB707281/B/FR/1983/HXB2-patent
CCTATAGTGCAGAACATCCAGGGGCAAATGGTACATCAGGCCATATCACCTAGAACTTTAAATGCATGGGTAAAAGT---
AGTAG---AAGAGAAGGCTTTCAGCCCAGAAGTGATACCCATG---TTTTCAGCATTATCAGAAGGAGCCACCCCACAAG
A---TTTAAACACCATGCTAAACACAGT---GGGGGGACATCA---AGCAGCCATGCAAATGTTAAAAGAGACCATCAAT
GAGGAAGCTGCAGAATGGGATAGAGTGCATCCAGTGCATGCAGGGCCTATTGCACCAGGCCAGATGAGAGAACCAAGGGG
AAGTGACATAGCAGGAACTACTAGTA---CCCTTCAGGAACAAATAGGATGGATGACAAATAATCCACCTATCCCAGTAG
GAGAAATT---TATAAAAGATGGATAATCCTGGGATTAAATAAAATAGTAAGAATGTATAGCCCTACCAGCATTCTGGAC
ATAAGACAAGGACCAAAGGAACCCTTTAGAGACTATGTAGACCGGTTCTATAAAACTCTAAGAGCCGAGCAAGCTTCACA
GGAGGTAAAAAATTGGATGACAGAAACCTTGTTGGTCCAAAATGCGAACCCAGATTGTAAGACTATTTTAAAAGCATTGG
GACCAGCGGCTACACTAGAAGAAATGATGACAGCATGTCAGGGAGTAGGAGGACCCGGCCATA---AGGCAAGAGTTTTG
>FJ195086/B/BR/2004/BREPM1070
CCTATAGTGCAAAACCTTCAGGGGCAAATGGTACATCAGGCCATATCACCTAGAACTTTAAATGCATGGGTAAAAGT---
AATAG---AAGAAAAGGCTTTCAGCCCAGAAGTAATACCCATG---TTTTCAGCATTATCAGAAGGAGCCACCCCACAAG
A---TTTAAACACCATGTTAAACACGGT---GGGGGGACATCA---AGCAGCCATGCAAATGTTAAAAGAAACCATCAAT
GATGAAGCTGCAGAATGGGATAGATTGCATCCAGTGCATGCAGGGCCCATTGCACCAGGCCAGATGAGAGAACCAAGGGG
AAGTGACATAGCAGGAACTACTAGTA---CCCTTCAGGAACAAATAGCATGGATGACAAATAACCCACCTATCCCGGTAG
GAGACATC---TATAAAAGATGGATAATCCTGGGATTAAATAAAATAGTAAGAATGTATAGCCCTGTCAGCATTCTGGAC
ATAAGACAAGGACCAAAGGAACCCTTTAGAGACTATGTAGATCGGTTCTATAAAACTCTAAGAGCTGAGCAAGCTACACA
GGAGGTAAAAAATTGGATGACAGAAACCTTGTTGGTTCAAAATGCGAACCCAGATTGTAAGACTATTTTAAAAGCATTAG
GACCAGCAGCTACACTAGAAGAAATGATGACAGCATGTCAGGGAGTGGGGGGACCCGGCCATA---AGGCAAGGGTTTTG
>FJ195088/B/BR/2005/BREPM1084
CCTATAGTGCAGAACCTCCAGGGGCAAATGGTACATCAGCCCTTATCACCTAGAACTTTAAATGCATGGGTAAAAGT---
AGTAG---AAGAGAAGGCTTTCAGCCCGGAAGTAATACCTATG---TTTACAGCATTATCAGAAGGAGCCACCCCACAGG
A---TTTAAACACCATGTTAAATACGGT---GGGAGGACATCA---AGCAGCCATGCAAATGTTAAAAGAGACCATCAAT
GAGGAGGCTGCAGAATGGGATAGATTGCATCCAGTGCAGGCAGGGCCTATTGCGCCAGGCCAAATGAGAGAACCAAGGGG
AAGTGACATAGCAGGAACTACTAGTA---ACCTTCAGGAACAAATAGGATGGATGACAAACAATCCACCTATCCCAGTAG
GAGAAATC---TATAAAAGATGGATAATCTTGGGATTAAATAAAATAGTAAGAATGTATAGCCCTACTAGTATTTTGGAC
ATAAAACAAGGACCAAAGGAACCCTTTAGAGACTATGTAGACCGGTTCTATAAAACCCTAAGAGCCGAGCAAGCTTCACA
GGAGGTAAAAAATTGGATGACAGAAACCTTGTTGGTTCAAAATGCGAACCCAGATTGTAAGACTATTTTAAAAGCATTGG
GACCAGCAGCTACACTAGAAGAAATGATGACAGCATGTCAGGGGGTAGGGGGACCCGGCCATA---AAGCAAGAGTTTTG
>FJ195089/B/BR/2005/BREPM1093
CCTATAGTGCAGAACCTACAGGGGCAAATGGTACATCAAGCCATATCACCTAAAACTTTAAATGCATGGGTAAAAGT---
AGTAG---AAGAGAAGGCTTTCAGTCCAGAGGTAATACCCATG---TTTTCAGCATTATCAGAAGGAGCCACCCCACAAG
A---TTTAAACACTATGCTAAACACAGT---GGGGGGACATCA---AGCAGCCATGCAAATGTTAAAAGAGACTATCAAT
GAGGAGGCTGCAGACTGGAATAGAACGCATCCAGTACATGCAGGGCCTATTGCACCAGGCCAGATGAGAGAACCAAGGGG
AAGTGACATAGCAGGAACTACTAGTA---CCCTTCAGGAACAAATAGGATGGATGACAAATAATCCACCTATCCCAGTAG
GAGAAATT---TATAAAAGATGGATAATCCTAGGGCTAAATAAGATAGTAAAAATGTATAGTCCTACCAGCATTCTGGAC
ATAAGACAAGGACCAAAGGAACCCTTTAGAGACTATGTAGACCGGTTCTATAAAACTCTAAGGGCTGAGCAAGCTTCACA
GGATGTAAAAAATTGGATGACAGAAACCTTGTTGGTCCAAAATGCGAACCCAGATTGTAAGACTATTTTAAAAGCATTGG
GACCAGCAGCTACACTAGAAGAAATGATGACAGCATGTCAAGGAGTGGGGGGACCCGGCCATA---AAGCAAGGGTTTTA
>FJ195090/B/BR/2004/BREPM1066
CCTATAGTGCAGAACCTTCAGGGGCAAATGGTACATCAAGCCCTATCACCTAGAACTTTAAATGCATGGGTAAAAGT---
AGTAG---AAGAGAAGGCTTTCAGCCCAGAAGTAATACCCATG---TTTTCAGCATTATCAGAAGGAGCCACCCCACAAG
A---TTTAAACACCATGCTAAACACAGT---GGGGGGACATCA---GGCAGCTATGCAAATGTTAAAAGAGACCATCAAT
GAGGAAGCTGCAGAATGGGATAGATTGCATCCAGTGCATGCAGGGCCTATTGCACCAGGCCAGATGAGAGAACCAAGGGG
AAGTGACATAGCAGGAACTACTAGTA---CCCTTCAGGAACAAATAGCATGGATGACAAATAATCCAGCTATCCCAGTAG
GAGAAATC---TATAAAAGATGGATAATCTTGGGACTAAATAAAATAGTAAGAATGTATAGCCCTACCAGCATTCTGGAC
ATAAAGCAAGGACCAAAGGAACCCTTTAGAGACTATGTAGACCGGTTCTATAAAACACTAAGAGCCGAGCAAGCTTCACA
GGATGTAAAAAATTGGATGACAGAAACCTTGTTAGTCCAAAATGCAAACCCAGATTGTAAGACTATTTTAAAAGCAATGG
GACCAGGAGCCACACTAGAAGAAATGATGACAGCATGTCAGGGAGTAGGGGGACCCAGCCATA---AAGCAAGAGTCTTG
>FJ195091/B/BR/2005/BREPM1081
CCTATAGTGCAGAACCTACAGGGGCAAATGGTACATCAGGCCATATCACCTAGAACTTTAAATGCATGGGTAAAAGT---
AGTAG---AAGAGAAGGCTTTTAGCCCAGAAGTAATACCTATG---TTTTCAGCCTTATCAGAAGGAGCCACCCCACAAG
A---TTTAAACACCATGCTAAACACAGT---GGGGGGACATCA---AGCAGCCATGCAAATGTTAAAAGACACCATCAAT
GAAGAGGCTGCAGAATGGGATAGATTGCATCCAGCACAGGCAGGGCCTATTGCACCAGGCCAGATAAGAGAACCAAGGGG
AAGTGACATAGCAGGAACCACTAGTA---CCCTTCAGGAACAAATAACATGGATGACAGGTAATCCACCTATCCCAGTAG
GAGAAATC---TATAAAAGATGGATAATCCTGGGATTAAATAAAATAGTAAGAATGTATAGTCCTACCAGCATTCTGGAC
ATAAGACAAGGACCAAAGGAACCCTTTAGAGACTATGTAGACCGGTTCTATAAAACTCTAAGAGCCGAGCAAGCTTCACA
GGATGTAAAAAATTGGATGACAGAAACCTTGTTGGTCCAAAATGCGAACCCAGATTGTAAGACTATTTTAAAAGCATTGG
GACCAGCAGCTACACTAGAAGAAATGATGACAGCATGTCAGGGAGTAGGGGGACCCGGCCATA---AAGCAAGAGTCTTG
>FJ388890/B/CY/2005/CY018
CCTATAGTGCAAAACCTTCAGGGGCAAATGGTACATCAGCCCCTAACACCTAGAACTTTAAATGCATGGGTAAAAGT---
AATAG---AAGAGAAGGCTTTCAGCCCAGAAGTAATACCTATG---TTTTCAGCATTATCAGAAGGAGCCACCCCACAAG
A---TTTAAACACTATGCTAAACACAGT---GGGGGGACATCA---AGCAGCTATGCAAATGTTAAAAGAGACCATCAAT
GAGGAAGCTGCAGAATGGGATAGATTGCATCCGGTGCAGGCAGGGCCTGTTGCACCAGGCCAAATGAGAGACCCAAGGGG
AAGTGACATAGCAGGAACTACTAGTA---CCCTTCAGGAGCAAATAGGATGGATGACAAGTAATCCACCTATCCCAGTAG
GAGAAATT---TATAAAAGATGGATAATCCTGGGATTAAATAAAATAGTAAGAATGTACAGCCCTGTCAGCATTCTGGAC
ATAAGACAAGGACCAAAGGAACCCTTTAGAGACTATGTAGACAGGTTCTATAAAACTCTAAGAGCAGAGCAAGCTTCACA
GGAAGTAAAAAATTGGATGACAGACACCTTGTTAGTCCAAAATGCAAACCCAGATTGTAAGACTATCTTAAAAGCATTGG
GACCAGGAGCTACATTAGAAGAAATGATGACAGCATGTCAGGGAGTGGGAGGACCCAGCCACA---AAGCAAGAATCTTG
>FJ388891/B/CY/2005/CY020
CCTATAGTGCAGAACCTTCAGGGGCAAATGGTACATCAGCCCATATCACCTAGAACTTTGAATGCATGGGTAAAAGT---
AGTAG---AAGAGAAGGCTTTCAGCCCAGAAGTAATACCCATG---TTTACAGCATTATCAGAAGGAGCCACCCCACAGG
A---TTTAAACACTATGCTAAACACAGT---GGGGGGACATCA---AGCAGCCATGCAAATGTTAAAAGAGACCATCAAT
GAGGAAGCTGCAGAATGGGATAGATTGCATCCAGTGCATGCAGGGCCTATTGCACCAGGCCAGATAAGAGAACCAAGGGG
AAGTGACATAGCAGGAACTACTAGTA---CCCTTCAGGAACAAATAGCATGGATGACAAATAACCCACCTGTCCCAGTAG
GGGAAATT---TATAAAAGATGGATAATCCTGGGATTAAATAAAATAGTAAGAATGTATAGCCCTACCAGCATTCTGGAC
ATAAGACAAGGACCAAAGGAACCCTTTAGAGACTATGTAGACCGGTTCTATAAAACTCTAAGAGCCGAGCAGGCTTCACA
GGATGTAAAAAATTGGATGACAGAAACCTTGTTGGTCCAAAATTCGAACCCAGATTGTAGGACTATTTTAAAAGCATTGG
GACCAGGAGCTACATTAGAAGAAATGATGACAGCATGTCAGGGAGTGGGGGGCCCCAGCCATA---AAGCAAGAATTTTG
>FJ388895/B/CY/2005/CY028
CCTATAGTGCAAAACCTTCAGGGGCAAATGGTACATCAGGCCATATCACCTAGAACTTTAAATGCATGGGTAAAAGT---
AGTAG---AAGAGAAGGCTTTCAGCCCAGGAGTAGTACCCATG---TTTTCAGCATTAGCAGAGGGAGGCACCCCACAAG
A---TTTAAACACCATGCTAAACACAGT---GGGGGGACATCA---AGCAGCTATGCAAATGTTAAAAGAGACCATCAAT
GAGGAAGCTGCAGAATGGGATAGATTGCACCCAGTGCATGCAGGGCCTATTGCACCAGGCCAAATGAGAGAACCAAGGGG
AAGTGACATAGCAGGAACTACTAGTA---CCCTTCAGGAACAAATAGGATGGATGACAAATAATCCACCTATCCCAGTAG
GAGAAATC---TATAAAAGATGGATAATCCTGGGATTAAATAAAATAGTAAGAATGTATAGCCCTACCAGCATTCTGGAC
ATAAGACAAGGACCAAAGGAACCCTTTAGAGATTACGTAGACCGGTTCTATAAAACTCTAAGAGCCGAGCAAGCTTCACA
GGATGTAAAAAATTGGATGACAGAAACCTTGTTGGTCCAAAATGCAAACCCAGATTGTAAGACTATTTTAAAAGCATTAG
GGCCAGCAGCTACATTAGAAGAAATGATGACAGCATGTCAGGGAGTGGGGGGACCCGGCCATA---AGGCCAGAATCTTG
>FJ388898/B/CY/2005/CY032
CCTATAGTGCAAAACCTTCAGGGGCAAATGGTACATCAGGCCATATCACCTAGAACTTTAAATGCATGGGTAAAAGT---
AGTAG---AAGAAAAGGTTTTCAGCCCCGGGGTAGTACGCATG---GTTTCAGGCGTATCAGAGGGAGGCACCCCACAAG
A---TTTAAACGGCATGCTAAGCACAGT---GGGGGGACATCA---GGCAGCCGTGCGAATGTTAAAAGAGACCATCAAT
GAGGAAGCTGCAGAATGGGATAGATTGCATCCAGTGCATGCAGGGCCTATTGCACCAGGCCAGATGAGAGAGCCAAGGGG
AAGTGACATAGCAGGAACTACTAGTA---CCCTTCAGGAACAAATAGGATGGATGACAAATAATCCACCTATCCCAGTAG
GAGAAATC---TATAAGAGATGGATAATCTTGGGATTAAATAAAATAGTAAGAATGTATAGTCCTACCAGCATTCTGGAT
ATAAGACAAGGACCAAAGGAACCCTTTAGGGACTATGTAGACCGGTTCTATAAAACTCTAAGAGCCGAGCAAGCTTCACA
AGATGTAAAAAATTGGATGACAGAAACCTTGTTGGTCCAAAATGCAAACCCAGATTGTAAGACTATTTTAAAAGCATTAG
GACCAGCAGCTACACTAGAAGAAATGATGACAGCATGTCAAGGAGTGGGGGGACCTAGCCATA---AAGCAAGAGTGTTG
>FJ388899/B/CY/2005/CY037
CCTATAGTGCAGAACATTCAGGGGCAAATGGTACATCAAGCCCTATCACCTAGAACTTTAAATGCATGGGTAAAAGT---
AGTAG---AAGAGAAGGCTTTCAGCCCAGAAGTAGTACGTATG---GTTACAGGAGTATCAGAGGGAGGCACCCCACAGG
A---TTTAAACGCTATGCTAAACACAGT---GGGGGGACATCA---AGCAGCTATGCAAATGTTAAAAGAGACCATCAAT
GAGGAAGCTGCAGAATGGGATAGATTGCATCCAGTGCATGCAGGGCCTGCTGCACCAGGCCAGATGAGAGAACCAAGGGG
AAGTGACATAGCAGGAACTACTAGTA---CCCTTCAGGAACAAATAGGATGGATGACAAGTAATCCACCTATCCCAGTAG
GAGAAATT---TATAAAAGATGGATAATTCTGGGATTAAATAAAATAGTAAGGATGTATAGCCCTACTAGCATTCTGGAC
ATAAAACAAGGACCAAAAGAACCCTTTAGAGACTATGTAGATCGGTTCTATAAAACTCTAAGAGCCGAGCAAGCTACACA
AGAGGTAAAAAATTGGATGACAGAAACCTTGTTGGTCCAAAATGCAAACCCAGATTGTAAGACTATTCTAAAAGCATTGG
GACCAGGAGCTACACTAGAGGAAATGATGACAGCATGTCAGGGAGTGGGAGGACCCAGCCATA---AAGCAAGAGTTTTG
>FJ388904/B/CY/2005/CY055
CCCATAATACAGAACCTCCAGGGGCAAATGGTACATCAGGCTATGTCACCTAGAACTTTAAATGCATGGGTAAAAGT---
GGTAG---AAGAAAAGGCTTTCAGCCCAGAAGTAATACCCATG---TTTGTAGCATTATCAGAAGGAGCCACCCCACAAG
A---TTTAAACACCATGCTAAACACAGT---GGGGGGACATCA---AGCAGCCATGCAAATGTTAAAAGAGACCATCAAT
GAGGAAGCGGCAGAATGGGATAGAACGCATCCAGTGCAGGCAGGGCCTATTGCACCAGGCCAGATAAGAGAACCAAGGGG
AAGTGACATAGCAGGAACTACTAGTA---ACCTTCAGGAACAAATACAATGGATGACAAGTAATCCACCTGTTCCAGTAG
GAGAAATC---TATAAAAGATGGATAGTCCTGGGATTAAATAAAATAGTAAGAATGTATAGCCCTACCAGCATTCTGGAC
ATAAAACAAGGACCAAAGGAACCCTTTAGAGACTATGTAGATCGGTTCTATAAAACTCTAAGAGCCGAGCAGGCTTCACA
GGATGTAAAAAATTGGATGACAGAAACCTTGTTGGTCCAAAATGCGAACCCAGATTGTAAGACTATTTTAAAAGCATTGG
GACCAGCAGCTACACTAGAAGAAATGATGACAGCATGCCAGGGAGTGGGGGGACCCGGCCATA---AAGCAAGAGTTTTG
>FJ388905/B/CY/2005/CY056
CCTATAGGGCAAAATCTACAGGGACAAATGGTACATCAAGCCATATCACCTAGAACTTTAAATGCATGGGTAAAAGT---
AGTAG---AAGAGAAGGCTTTCAGCCCAGAAGTAATACCCATG---TTTTCAGCATTATCAGAAGGAGCCACCCCACAAG
A---TTTAAACACCATGCTAAACACAGT---GGGTGGACATCA---AGCAGCCATGCAGATGTTAAAAGAAACCATCAAT
GAGGAAGCTGCAGAATGGGATAGATTGCATCCAGTGCATGCAGGGCCTATTGCACCAGGCCAGATGAGAGAACCAAGGGG
AAGTGATATAGCAGGAACTACTAGTA---CCCTTCAGGAACAAATAGGATGGATGACAAATAATCCACCTATCCCAGTAG
GAGAAATC---TATAAAAGATGGATAATCCTGGGATTAAATAAAATAGTAAGAATGTATAGCCCTGTCAGCATTTTGGAC
ATAAGACAAGGACCAAAGGAACCCTTTAGAGAATATGTAGATCGGTTCTATAAAACTCTAAGAGCCGAGCAAGCTTCACA
GGATGTAAAAAATTGGATGACAGAAACCTTGTTGGTCCAAAATGCGAACCCAGATTGTAAGACTATCTTAAAAGCATTGG
GACCAGCAGCAACACTAGAAGAAATGATGACAGCATGTCAGGGAGTGGGGGGACCCGGCCATA---AAGCAAGAGTTTTG
>FJ388910/B/CY/2005/CY065
CCTATAGTGCAGAACGTGCAGGGACAAATGGTACATCAGCCTTTATCACCTAGAACTTTAAATGCATGGGTAAAAGT---
AGTAG---AAGAGCAGGCTTTCAGTCCAGAAGTAATACCCATG---TTTTCAGCATTATCAGAAGGAGCCACCCCACAAG
A---TTTAAACACCATGCTAAACACAGT---GGGGGGACATCA---AGCAGCCATGCAAATGTTAAAAGAGACCATCAAT
GAGGAGGCTGCAGAATGGGATAGATTGCATCCAGTGCATGCAGGGCCTATTGCACCAGGCCAGATGAGAGAACCAAGGGG
AAGTGACATAGCAGGAACTACTAGTA---CCCTTCAGGAACAAATAGCATGGATGACAAATAATCCACCCATCCCGGTAG
GAGAAATC---TATAAAAGATGGATAATCCTGGGATTAAATAAAATAGTAAGGATGTATAGTCCTACCAGCATTTTGGAC
ATAAAGCAAGGACCAAAAGAACCCTTTAGGGACTATGTAGACCGGTTCTATAAAACTCTAAGAGCCGAGCAATGTACACA
GGAAGTAAAAAATTGGATGACAGAAACCTTGTTGGTTCAAAATTCAAACCCAGATTGTAAGACTATTTTAAAAGCATTGG
GACCAGGAGCTACACTAGAAGAAATGATGACAGCATGTCAGGGAGTGGGAGGACCCGGCCATA---AGGCAAGAGTTTTG
>FJ388911/B/CY/2005/CY067
CCTATAGTACAGAACCTTCAGGGGCAAATGGTACATCAGGCCATATCACCTAGAACTTTAAATGCATGGGTAAAAGT---
AGTAG---AAGAGAAGGCTTTTAGCCCGGAAGTGATACCCATG---TTTTCAGCATTATCAGAAGGAGCCACCCCACAAG
A---TTTAAACACCATGCTGAACACAGT---GGGGGGACATCA---AGCAGCCATGCAAATGTTAAAAGAGACCATCAAT
GAGGAAGCTGCAGAATGGGATAGATTGCATCCAGTGCATGCAGGGCCTATTGCACCAGGCCAGATGAGAGAACCAAGGGG
AAGTGACATAGCAGGAACTACTAGTA---CCCTTCAGGAGCAAATAGGATGGATGACAAATAATCCACCTATCCCAGTAG
GAGAAATC---TATAAAAGATGGATAATCCTGGGATTAAATAAAATAGTAAGAATGTATAGCCCTACCAGCATTCTGGAC
ATAAGACAAGGACCAAAGGAACCCTTTAGAGATTATGTAGACCGGTTCTATAAAACTCTAAGAGCTGAACAAGCTTCACA
AGAGGTAAAAAATTGGATGACAGAAACCTTGTTGGTCCAAAATTCGAACCCAGATTGTAAGACTATTTTAAAAGCATTGG
GACCAGCAGCTACATTAGAAGAAATGATGACAGCATGTCAGGGAGTGGGGGGACCCGGCCATA---AAGCAAGAATTTTG
>FJ388912/B/CY/2005/CY068
CCTATAGTGCAGAACATGCAGGGGCAAATGGTACATCAGGCCATATCACCTAGAACTCTAAATGCATGGGTAAAAGT---
AATAG---AAGAGAAGGCTTTCAGTCCAGAAGTAATACCCATG---TTCTCAGCATTATCAGAAGGAGCCACCCCACAAG
A---TTTAAACACCATGCTAAACACAGT---GGGGGGACATCA---AGCAGCCATGCAAATGTTAAAAGAGACCATCAAT
GAGGAAGCTGCAGAATGGGATAGAGTACATCCAGTGCATGCAGGGCCTATTGCACCAGGCCAAATGAGAGAACCAAGGGG
AAGTGACATAGCAGGAACTACTAGTA---CCCTTCAGGAACAAATAGGATGGATGACAAATAATCCACCTATCCCAGTAG
GAGAAATC---TATAAAAGATGGATAATCTTGGGGCTAAATAAAATAGTAAGGATGTATAGCCCTATCAGCATTTTGGAC
ATAAGACAAGGACCAAAAGAACCCTTTAGAGATTATGTAGACCGGTTCTATAAAACTCTAAGAGCCGAGCAAGCTTCACA
GGAGGTAAAAAATTGGATGACAGAAACCTTGTTGGTCCAAAATTCAAACCCAGACTGTAAAACTATTTTAAAAGCATTAG
GACCAGGAGCTACACTAGAAGAAATGATGACAGCATGTCAGGGAGTGGGAGGACCCAGCCATA---AAGCAAGAGTCTTG
>FJ388914/B/CY/2005/CY072
CCGATAGTGCAGAACCTTCAGGGGCAAATGGTACATCAGCCCATATCACCTAGGACCTTAAATGCATGGGTAAAAGT---
AGTAG---AAGAGAAGGCTTTCAGCCCAGAAGTAATACCTATG---TTTACAGCATTATCAGAAGGAGCCACCCCACAAG
A---TTTAAACACTATGCTAAACACAGT---GGGGGGACATCA---AGCAGCCATGCAAATGTTAAAAGAGACCATCAAT
GAGGAAGCTGCAGAATGGGATAGATTGCATCCAGTGCATGCAGGGCCTATTGCACCAGGCCAGATGAGAGAACCAAGGGG
AAGTGACATAGCAGGAACTACTAGTA---CCCTTCAGGAACAAATAGGATGGATGACACATAATCCACCTGTCCCAGTAG
GAGAAATT---TATAAAAGATGGATAGTCCTGGGATTAAATAAAATAGTAAGAATGTATAGCCCTACCAGCATTCTGGAC
ATAAAACAAGGACCAAAGGAACCCTTTAGAGACTATGTAGACCGGTTCTATAAAATTCTAAGAGCCGAGCAGGCTTCCCA
GGATGTAAAAAATTGGATGACAGAAACCTTGTTAGTCCAAAATGCGAACCCAGATTGTAAAACTATTTTAAAAGCATTGG
GACCAGCAGCTACATTAGAAGAAATGATGACAGCATGTCAAGGAGTGGGGGGACCCAGCCATA---AAGCAAGAATTTTG
>FJ388915/B/CY/2005/CY074
CCTATAGTGCAGAACATTCAGGGGCAAATGGTACATCAGGCCATATCACCTACAACTTTAAATGCATGGGTAAGAGT---
AGTAG---AAGAGAAGGCTTTCAGCCCAGAAGTAATACCCATG---TTTGCAGCATTATCAGAAGGAGCCACCCCACAAG
A---TTTAAACACCATGCTAAACACAGT---GGGGGGACATCA---AGCAGCCATGCAAATATTAAAAGAGACCATCAAT
GAGGAAGCTGCAGAATGGGATAGATTGCATCCAGTGCATGCAGGGCCTGTTGCACCAGGCCAGATGAGAGAACCAAGGGG
AAGTGACATAGCAGGAACTACTAGTA---CCCTTCAGGAACAAGTAGCATGGATGACAAGTAATCCACCTATCCCAGTAG
GAGAAATC---TATAAAAAATGGATAATCATGGGATTAAATAAAATAGTAAGAATGTATAGTCCTGTCAGCATTCTGGAC
ATAAGACAAGGACCAAAAGAACCCTTTAGAGATTATGTAGATCGGTTCTATAAAACTCTAAGAGCCGAGCAAGCTTCACA
GGAGGTAAAAAATTGGATGACAGAAACCTTGTTGGTCCAAAATGCGAACCCAGATTGTAAAACCATTTTGAAAGCATTGG
GACCAGCAGCTACACTAGAAGAAATGATGGCAGCATGTCAGGGAGTAGGGGGACCCGGACATA---AAGCAAGAGTTTTG
>FJ388916/B/CY/2005/CY075
CCTATAGTGCAGAACATCCAGGGGCAAATGGTACATCAGGCCATATCACCTAGAACTTTAAATGCATGGGTAAAAGT---
AGTAG---AAGAAAAGGCTTTTAGCCCAGAAGTAATACCCATG---TTTGTAGCATTATCAGAAGGAGCCACCCCACAAG
A---TTTAAACACCATGCTAAACACAGT---GGGGGGACATCA---AGCAGCCATGCAAATGTTAAAAGAAACCATCAAT
GAGGAAGTGGCAGAATGGGATAGAACGCATCCAGCGCAGGCAGGGCCTGTTGCACCAGGCCAGATAAGAGAACCAAGGGG
AAGTGACATAGCAGGAACTACTAGTA---ACCTTCAGGAACAAATACAATGGATGACAAGTAATCCACCTGTCCCAGTAG
GAGAAATC---TATAAAAGATGGATAGTCCTGGGATTAAATAAAATAGTAAGAATGTATAGCCCTACCAGCATTCTGGAC
ATAAAACAAGGACCAAAGGAACCCTTTAGAGACTATGTAGATCGGTTCTATAAGACTCTAAGAGCCGAGCAAGCTTCACA
GGAAGTAAAAAATTGGATGACAGAAACTTTATTGGTCCAAAATGCGAACCCAGATTGTAAGACTATTTTGAAAGCATTAG
GACCAGCAGCTACACTAGAAGAAATGATGACAGCATGCCAGGGAGTGGGGGGACCCGGCCATA---AAGCAAGAGTTTTG
>FJ388918/B/CY/2005/CY087
CCTATAGTGCAGAATATTCAGGGGCAAATGGTACATCAGGCCCTATCACCTAGAACTTTAAATGCATGGGTAAAAGT---
AGTAG---AAGAGAAGGCTTTCAGCCCAGAAGTAATACCCATG---TTTGCAGCATTATCAGAAGGAGCCACCCCACAAG
A---TTTAAACACCATGCTAAACACAGT---AGGGGGACATCA---AGCAGCCATGCAAATATTAAAAGAGACCATCAAT
GAGGAAGCTGCAGAATGGGATAGATTGCATCCAGTGCATGCAGGGCCTATTGCACCAGGCCAGATGAGAGAACCAAGGGG
AAGTGACATAGCAGGAACTACTAGTA---CCCTTCAGGAACAAATAGCATGGATGACAAATAATCCACCTATCCCAGTAG
GAGAAATC---TATAAAAAATGGATAATCATGGGATTAAATAAAATAGTAAGAATGTATAGTCCTGTCAGCATTCTGGAC
ATAAGACAAGGACCAAAAGAACCCTTTAGAGACTATGTAGACCGGTTCTATAAAACTCTAAGAGCCGAGCAAGCTTCACA
GGAGGTAAAAAATTGGATGACAGAAACCTTGTTGGTCCAAAATGCGAACCCAGATTGTAAGACTATTTTGAAAGCATTGG
GACCAGCAGCTACACTAGAAGAAATGATGGCAGCATGTCAGGGAGTAGGGGGACCCGGACATA---AAGCAAGAGTTTTG
>FJ388919/B/CY/2005/CY088
CCTATACTGCAAAATCTTCAGGGGCAAAAGGTACATCGGCCCATGTCACCTACAACCTTAAATGCATGGGTAAAAGT---
AGTAG---AAGAGAAGGCTTTTAGCCCAGAAGTAATACCTATG---TTTTCAGCATTAGCAGAAGGAGCCACCCCACAAG
A---TTTAAACACTATGCTAAACACGGT---GGGGGGACATCA---AGCAGCTATGCAAATGTTAAAAGAGACCATCAAT
GAGGAAGCTTCAGAATGGGATAGACTGCATCCAGTGCATGCAGGGCCTAATCCACCAGGCCAGATGAGAGAACCAAGGGG
AAGTGACATAGCAGGAACTACTAGTA---CCCTTCAGGAACAAATAGCATGGATGACAGGTAATCCAGGTATCCCAGTAG
GAGAAATT---TATAAAAGATGGATAATACTGGGATTAAATAAAATAGTAAGAATGTATAGCCCTGTCAGCATTCTGGAC
ATAAGACAAGGACCAAAGGAACCCTTTAGAGACTATGTAGACCGGTTCTATAAAACTCTAAGAGCCGAGCAGGCTTCACA
GGATGTAAAAAATTGGATGACAGAAACCTTGTTAGTCCAAAATGCGAACCCAGATTGTAAGACTATTTTAAAAGCATTGG
GACCAGCAGCTACATTAGAAGAAATGATGACAGCATGTCAGGGAGTAGGGGGACCCAGCCATA---AAGCAAGAATTTTG
>FJ388920/B/CY/2005/CY089
CCTATAGTGCAGAATCTTCAGGGGCAAATGGTACATCAGCCCATATCACCTAGAACTTTAAATGCATGGGTAAAAGT---
AGTAG---AAGAGAAGGCTTTTAGCCCAGAAGTAATACCTATG---TTTTCAGCATTAGCAGAAGGAGCCACCCCACAAG
A---TTTAAACACTATGCTAAACACGGT---GGGGGGACATCA---AGCAGCTATGCAAATGTTAAAAGAGACCATCAAT
GAGGAAGCTGCAGAATGGGATAGATTGCATCCAGTGCATGCAGGGCCTAATCCACCAGGCCAGATGAGAGAACCAAGGGG
AAGTGACATAGCAGGAACTACTAGTA---CCCTTCAGGAACAAATAGCATGGATGACAGGTAATCCAGGTGTCCCAGTAG
GAGAAATT---TATAAAAGATGGATAATACTGGGATTAAATAAAATAGTAAGAATGTATAGCCCTATCAGCATTCTGGAC
ATAAGACAAGGACCAAAGGAACCCTTTAGAGACTATGTAGACCGGTTCTATAAAACTCTAAGAGCCGAGCAGGCTTCACA
GGATGTAAAAAATTGGATGACAGAAACCTTGTTAGTCCAAAATGCGAACCCAGATTGTAAGACTATTTTAAAAGCATTGG
GACCAGCAGCTACATTAGAAGAAATGATGACAGCATGTCAGGGAGTAGGGGGACCCAGCCATA---AAGCAAGAATTTTG
>FJ388923/B/CY/2005/CY093
CCTATAGTACAGAACCTTCAGGGGCAAATGGTACATCAGCCCATATCACCTAGAACTTTAAATGCATGGGTAAAAGT---
AGTAG---AAGAGAAGGCTTTCAGCCCAGAAGTAATACCTATG---TTTACAGCATTATCAGAAGGAGCCACCCCACAAG
A---TTTAAACACTATGCTAAACACAGT---GGGAGGACATCA---AGCAGCCATGCAAATGTTAAAAGAGACCATCAAT
GAGGAAGCTGCTGAATGGGATAGATTGCATCCAGTGCATGCAGGGCCTATCGCACCAGGCCAGATGAGAGAACCAAGGGG
AAGTGACATAGCAGGAACTACTAGTA---CCCTTCAGGAACAAATAGGATGGATGACACATAATCCACCTGTCCCAGTAG
GAGAAATT---TATAAAAGATGGATAATCCTGGGATTAAATAAAATAGTAAGAATGTATAGCCCCACCAGCATTCTGGAC
ATAAGACAAGGACCAAAGGAACCCTTTAGAGATTATGTAGATCGGTTCTATAAAACTCTAAGAGCCGAGCAGGCTTCACA
GGATGTAAAAAATTGGATGACAGAAACCTTGTTAGTCCAAAATTCGAACCCAGATTGTAGGACTATTTTAAGAGCATTGG
GACCAGCAGCTACATTAGAAGAAATGATGACAGCCTGTCAGGGAGTGGGGGGACCCAGCCATA---AAGCAAGAATTTTG
>FJ388924/B/CY/2005/CY097
CCTATAGTGCAGAACCTTCAGGGGCAAATGGTACATCAGCCCATATCACCTAGAACTTTAAATGCATGGGTAAAAGT---
AGTAG---AAGAGAAGGCTTTCAGCCCAGAAGTAATACCTATG---TTTTCAGCATTATCAGAAGGAGCCACCCCACAAG
A---TTTAAACACTATGCTAAACACAGT---GGGGGGACATCA---AGCAGCCATGCAAATGTTAAAAGAGACCATCAAT
GAGGAAGCTGCAGAATGGGATAGAATGCATCCAGTGCATGCAGGGCCTAATGCACCAGGCCAGATGAGAGAACCAAGGGG
AAGTGACATAGCAGGAACTACTAGTA---CCCTTCAGGAACAAATAGCATGGATGACAGGTAATCCAGCTATCCCAGTAG
GAGAAATT---TATAAAAGATGGATAATCCTGGGATTAAATAAAATAGTAAGAATGTATAGCCCTACCAGCATTCTGGAC
ATAAGACAAGGACCAAAGGAACCCTTTAGAGACTATGTAGATCGGTTCTATAAAACTCTAAGAGCCGAGCAAGCTTCACA
GGATGTAAAAAATTGGATGACAGAAACCTTGTTAGTCCAAAATTCGAACCCAGATTGTAAGACTATTTTAAAAGCATTGG
GACCAGCAGCTACATTAGAAGAAATGATGACAGCATGTCAGGGAGTGGGGGGACCCAGCCATA---AAGCAAGAATTTTG
>FJ388927/B/CY/2005/CY110
CCTATAGTGCAGAACCTCCAGGGGCAAATGGTACATCAGGCCATATCACCTAGAACTTTAAATGCATGGGTAAAAGT---
AGTAG---AAGAGAAGGTTTTCAGCCCAGGAGTAGTACCCATG---GGTTCAGCATGATCAGAAGGAGCCGCCCCACAAG
A---TTTAAACACCATGCTAAACACAGT---GGGGGGACATCA---AGCAGCCATGCAAATGTTAAAGGAGACCATCAAT
GAGGAAGCTGCAGAATGGGATAGAGTGCATCCAGTGCATGCAGGGCCTATTGCACCAGGCCAAATAAAAGAACCAAGGGA
AAGTGACATAGCAGGAACTACTAGTA---CCCTTCAGAAACAAATAGAATGAATGACAAATAATCCACCTATCCCAGTAG
GAAAAATA---TATAAAAGATGAATAATCCTGAAATTAAATAAAATAGTAAGAATGTATAGCCCTACTAGTATTTTGAAT
ATAAGACAAGAACCAAAGAAACCCTTTAGAAACTATGTAAACCGGTTCTATAAAACTCTAAAAGCCGAGCAAGCTACACA
GGAGGTAAAAAATTGAATGACAAAAACCTTGTTAATCCAAAATTCGAATCCAGATTGTAAAACTATTTTAAAAGCATTAG
AACCAGCAGCTACACTAAAAAAAATAATGACAGCATGTCAGGGAGTGGGAGGACCAGGTCACA---AAGCAAGAGTTTTG
>FJ388930/B/CY/2005/CY113
CCTATAGTGCAGAACCTTCCGGGGCAAATGGTACTTCAGGCCATATCACCTAAAACTTTAAATGCATGGGTTAAAGT---
AGTAG---AAGAAAAGGCTTTTAGCCCAGAGGTAATACCCATG---TTTTCAGCATTATCAGAAGGAGCCACCCCACAAG
A---TTTAAACACCATGTTAAATACAGT---GGGGGGACATCA---AGCAGCTATGCAAATGTTAAAAGACACCATCAAT
GAGGAAGCTGCGGAATGGGATAGATTGCATCCAGTGCATGCAGGGCCTATTGCACCAGGCCAGATGAGAGAACCAAGGGG
AAGTGACATAGCAGGAACTACTAGTA---CCCTTCAGGAACAAATAGCATGGATGACAAATAATCCACCTATCCCAGTAG
GAGACATC---TATAAAAGATGGATAATCATGGGGTTAAATAAAATAGTAAGGATGTATAGCCCTACCAGCATTCTGGAC
ATAAGACAAGGACCAAAAGAACCCTTTAGAGACTATGTAGACCGGTTCTATAAAACCCTAAGAGCCGAGCAAGCTTCACA
GGATGTAAAAAATTGGATGACAGAAACCTTGTTGGTCCAGAATGCGAACCCAGATTGTAAGACTATTTTAAAAGCATTGG
GACCAGCAGCCACACTAGAAGAAATGATGACAGCATGCCAGGGAGTGGGAGGACCTGGCCATA---AAGCAAGAGTTCTT
>FJ388931/B/CY/2005/CY120
CCTATAGTGCAGAACCTACAGGGGCAAATGGTACATCAGGCTATATCACCTAGAACTTTAAATGCATGGGTAAAAGT---
AGTAG---AAGAGAAGGCTTTCAGCCCAGAAGTAATACCCATG---TTTTCAGCACTATCAGAAGGAGCCACCCCACAAG
A---TTTAAACACCATGCTAAACACAGT---GGGGGGACATCA---AGCAGCCATGCAAATGTTAAAAGAAACCATCAAT
GAGGAAGCTGCAGAATGGGATAGAGTGCATCCAGTGCATGCAGGGCCTATTGCACCAGGCCAGATGAGAGAACCAAGGGG
AAGTGACATAGCAGGAACTACTAGTA---CCCTTCAGGAACAAATAGGATGGATGACAAATAATCCACCTATCCCAGTAG
GAGAAATT---TATAAAAGATGGATAATTCTGGGATTAAATAAAATAGTAAGAATGTATAGCCCCACCAGCATTCTGGAT
ATAAGGCAGGGACCAAAGGAACCCTTTAGAGATTATGTAGACCGGTTCTATAAAACTCTAAGAGCCGAGCAAGCTTCACA
GGAGGTAAAAAATTGGATGACAGAAACCTTGTTGGTCCAAAACGCGAACCCAGATTGTAAGACTATTTTAAAAGCATTAG
GACCAGCAGCTACACTAGAAGAAATGATGACAGCATGTCAGGGAGTGGGGGGACCCGGTCATA---AAGCAAGAGTTTTA
>FJ388933/B/CY/2005/CY124
CCTATAGTGCAGAACTTGCAGGGGCAAATGGTACATCAGGCAATATCACCTAGAACTTTAAATGCATGGGTAAAGGT---
AGTAG---AAGAGAAGGCTTTCAGCCCAGAAGTAGTACCCATG---TTTTCAGCATTATCAGAAGGAGCCACCCCACAAG
A---TTTAAACACCATGTTAAACACAGT---GGGGGGACATCA---AGCAGCCATGCAAATGTTAAAAGACACCATCAAT
GAGGAAGCTGCAGAATGGGATAGATTGCATCCAGTGCATGCAGGACCTATTGCACCAGGCCAGATGAGAGAACCAAGGGG
AAGTGACATAGCAGGAACTACTAGTA---CCCTTCAGGAACAAATAGGATGGATGACAAATAATCCACCCATCCCAGTAG
GAGAAATC---TATAAAAGATGGATAATCCTGGGATTAAATAAAATAGTAAGGATGTATAGCCCCACCAGCATTCTGGAC
ATAAGACAAGGACCAAAAGAACCCTTTAGAGACTATGTAGACCGGTTCTATAAAACTCTAAGAGCCGAGCAAGCTTCACA
GGATGTAAAAAATTGGATGACAGAAACCTTGTTGGTCCAAAATTCGAACCCAGATTGTAAGACTATCTTAAAGGCATTGG
GACCAGCAGCTACACTAGAAGAAATGATGACAGCATGTCAGGGAGTGGGAGGACCCGGCCATA---AAGCAAGAATTTTG
>FJ388934/B/CY/2005/CY130
CCGATAGTACAGAACCTGCAAGGGCAAATGGTACATCAGGCCATATCACCTAGAACTCTAAATGCATGGGTAAAAGT---
AGTAG---AGGAGAAATCCTTCAGCCCAGAAGTAATACCCCCG---TTTTCAGCATTATCAGAAGGAGTCTCCCGGCGAG
A---TTTAATCAACATGCTAAACACAAT---GGGGGGACATCA---GGCAGCCATGCAAATGTTAAAAGAGACCATCAAT
GAGGAAGCTGCAGAATGGGATAGATTACATCCAGTGCATGCAGGGCCTGTTGCACCAGGCCAGATGAGAGAACCAAGGGG
AAGTGACATAGCAGGAACTTCTAGTA---CCCTTCAGGAACAAATAGGATGGATGACAAATTACCCACCTATCCCAGTAG
GAGAAATC---TATAAAAGATGGATAATCCTGGGGTTAAATAAAATAGTAAGAATGTATAGTCCCGTCAGCATTCTGGAT
ATAAGACAAGGACCAAAGGAACCTTTTAGAGACTATGTAGATCGGTTCTATAAAACTCTAAGAGCCGAGCAAGCTTCACA
GGATGTAAAAAATTGGATGACAGAAACCTTGTTGGTCCAAAATTCAAACCCAGATTGTAAGACTATTTTAAAAGCATTAG
GACCAGCAGCTACACTAGAAGAAATGATGACAGCATGTCAGGGAGTGGGAGGACCTGGCCATA---AAGCAAGAGTCTTG
>FJ388935/B/CY/2005/CY131
CCTATAGTGCAAAACCTACAGGGGCAAATGGTACATCAGGCCATATCACCTAGAACTTTAAATGCATGGGTAAAAGT---
AATAG---AAGAGAAGGCTTTTAGCCCAGAAGTAATACCCATG---TTTTCAGCATTATCAGAAGGAGCCACCCCACAAG
A---TTTAAATACCATGCTAAACACAGT---GGGGGGACATCA---AGCAGCCATGCAAATGTTAAAAGAGACCATCAAT
GAGGAAGCTGCAGAATGGGATAGATTACATCCACCACAGGCAGGGCCTATTGCACCAGGCCAGATAAGAGATCCAAGGGG
AAGTGACATAGCAGGAACTACTAGTA---CCCTTCAGGAACAAATAGGATGGATGACAAGTAATCCACCTATCCCAGTAG
-AGAGATCT--TTTAAAAGATGGATATTCCGGGGGTTAAATAAAATAGTAAGAATGTATAGCCCTGTCAGCATTCTGGAC
ATAAGACAAGGACCAAAGGAGCCCTTTAGAGACTATGTAGACCGGTTCTATAAAACTCTAAGAGCCGAGCAAGCTACACA
GGAGGTAAAAAATTGGATGACAGAAACCTTGTTGGTCCAAAATGCGAACCCAGATTGTAAGACTATTTTAAAAGCATTGG
GACCAGCAGCTACACTAGAGGAAATGATGACAGCATGCCAGGGAGTGGGGGGACCTAGTCATA---AAGCAAGAGTCTTG
>FJ388936/B/CY/2005/CY132
CCTATAGCGCAGAACCTTCAGGGGCAAATGGTACATCAGCCCATATCACCTACAACTTTAAATGCATGGGTAAAAGT---
AGTAG---AAGAGAAGGCTTTCAGCCCAGAAGTGATACCTATG---TTTTCAGCATTAGCAGAAGGAGCCACCCCACAAG
A---TTTAAACACCATGCTAAACACAGT---GGGGGGACATCA---AGCAGCCATGCAAATGTTAAAAGAGACCATCAAT
GAGGAAGCTGCAGAATGGGATAGATTGCATCCAGTGCATGCAGGGCCTATTGCACCAGGCCAGATGAGAGAACCAAGGGG
AAGTGACATAGCAGGAACTACTAGTA---CCCTTCAGGAACAAATAGGATGGATGACAAATAATCCACCTATCCCAGTAG
GAGAAATT---TATAAAAGATGGATAATCCTGGGAATAAATAAAATAGTAAGAATGTATAGCCCTGTCAGCATTCTGGAC
ATAAGACAAGGACCAAAGGAACCCTTTAGAGACTATGTAGACCGGTTCTATAAAACTCTAAGAGCAGAGCAAGCTTCACA
GGATGTAAAAAATTGGATGACAGAAACCTTGTTAGTCCAAAATGCGAACCCAGATTGTAAGACTATCTTAAAAGCATTGG
GACCAGCAGCTACATTAGAAGAAATGATGACAGCATGTCAGGGAGTGGGGGGACCCAGCCACA---AAGCAAGAATTTTG
>FJ388937/B/CY/2005/CY137
CCTATAGTGCAGAACCTACAGGGGCAAATGGGACATCCGGCTATATCACCTAGAACTTTAAATGCATGGGTAAAAGT---
AGTAG---AAGAGAAGGCTTTCAGCCCAGAAGTAATACCCATG---TTTTCAGCATTGTCAGAAGGAGCCACCCCACAAG
A---TTTAAACACCATGCTAAACACAGT---GGGGGGACATCA---AGCAGCCATGCAAATGTTAAAAGAGACCATCAAT
GAGGAAGCTGCAGAATGGGATAGAGTGCATCCAGTGCATGCAGGGCCTATTGCACCAGGCCAGATGAGAGAACCAAGGGG
AAGTGACATAGCAGGAACTACTAGTA---CCCTTCAGGAACAAATAGGAAGGATGACAAATAATCCACCTATTCCAGTAG
GAAAAATT---TATAAAAGATGGATAATTCTGGGATTAAATAAAATAGTAAGAATGTATAGCCCTACCAGCATTCTGGAT
ATAAGGCAGGGACCAAAGGAACCCTTTAGAGACTATGTAGACCGGTTCTATAAAACTCTAAGAGCCGAGCAAGCTTCACA
GGAGGTAAAAAATTGGATGACAGAAACCTTGTTGGTCCAAAACGCGAACCCAGATTGTAAGACTATTTTAAAAGCATTGG
GACCAGCAGCTACACTAGAAGAAATGATGACAGCATGTCAGGGAGTGGGGGGGCCCGGCCATA---AAGCAAGAGTTTTA
>FJ388939/B/CY/2005/CY141
CCGATAGTACAGAACCTGCAAGGGCAAATGGTACATCAGGCCATATCACCTAGAACTCTAAATGCATGGGTAAAAGT---
AGTAG---AGGCGAAGGACTTGAGCCCAGAAGTAATACCCATG---TTTTCAGCATTATCAGAAGGAGCCACCCCACAAG
A---TTTAAACACCATGCTAAACACAGT---GGGGGGACATCA---GGCAGCCATGCAAATGTTAAAAGAGACCATCAAT
GAGGAAGCTGCAGAATGGGATAGATTACATCCAGTGCATGCAGGGCCTATTGCAGCAGGCCAGATGAGAGAACCAAGGGG
AAGTGACATAGCAGGAACTACTAGTA---CCTTTCAGGAACAAATAGGATGGATGACAAATAACCCACCTATCCGAGTAG
GAGAACTC---TATAACAGACGGATAATCCTGGGGTTAAATAAAATAGTAAGAATGTATAGTCCCGTCAGCATTCTGGAT
ATAAGACAAGGACCAAAGGAACCTTTTAGAGATTATGTAGATCGGTTCTATAAAACTCTAAGAGCCGAGCAAGCTTCACA
GGATGTAAAAAATTGGATGACAGAAACCTTGTTGGTCCAAAATTCAAACCCAGATTGTAAGACTATTTTAAAAGCATTAG
GACCAGCAGCTACACTAGAAGAAATGATGACAGCATGTCAGGGAGTGGGAGGACCTGGCCATA---AAGCAAGAGTCTTT
>FJ388940/B/CY/2005/CY149
CCTATAGTACAGAACTTGCAGGGGCAAATGGTACATCAGCCCATATCACCTAGAACTCTAAATGCATGGGTAAAAGT---
GGTAG---AAGAGAAGGCTTTCAGCCCAGAAGTAGTACCCATG---TTTTCAGCATTATCAGAAGGAGCCACCCCACAAG
A---TTTAAACACCATGCTAAACACAGT---GGGGGGACATCA---GGCAGCAATGCAAATGTTAAAGGAAACCATTAAT
GAGGAAGCTGCAGAGTGGGATAGATTGCATCCCGCGCAGGCAGGGCCTGTTGCACCAGGCCAGATGAGAGACCCAAGGGG
AAGTGACATAGCAGGAACTACTAGTA---CCCTTCAGGAACAAATAGGATGGATGACAAGTAATCCACCTATCCCAGTAG
GAGAAATT---TATAAAAGATGGATAATTCTGGGATTAAATAAAATAGTAAGGATGTATAGCCCTGTCAGCATTCTGGAC
ATAAGACAAGGGCCAAAGGAACCCTTTAGAGATTATGTAGACCGGTTCTATAAAACTCTAAGAGCCGAGCAAGCTTCACA
GGAGGTAAAAAATTGGATGACAGAAACCTTGTTGGTCCAAAATGCGAACCCAGATTGTAAGACTATTTTAAAAGCATTGG
GACCAGCAGCTACATTAGAAGAAATGATGGCAGCATGTCAGGGAGTGGGAGGACCCGGCCATA---AAGCAAGAGTTTTG
>FJ388941/B/CY/2005/CY150
CCTTTATGGCGAAAATTTCAGGGACAAATGGGACATCCGGCCTTATCTCCTAAAAATTTAAATGCATGGGTAAAAGT---
AGTAA---AAGAGAAGGCTTTCAGCCCAGAAGTCATACCCATG---TTTTCAGCACTGTCAGAAGGAGCCACCCCGCAAG
A---TTTAAATACCATGCTAAACACAGT---GGGGGGACATCA---AGCAGCCATGCAAATGTTAAAAGAGACCATCAAT
GAGGAAGCTGCAGAATGGGATAGATTGCACCCAGTGCATGCTGGGCCTGTTGCACCAGGCCAGATGAGAGAACCAAGGGG
AAGTGACATAGCAGGAACTACTAGTA---CCCTTCAGGAACAAATAGGATGGATGACAAATAATCCACCTATCCCAGTAG
GAGAAATT---TATAAAAGATGGATAATCATGGGATTAATTAAAATAGTAAGAATGTATAGCCCCACCAGCATTCTGGAC
ATAAGACAAGGACCAAAGGAACCCTTTAGAGACTATGTAGACCGGTTCTATAAGACTCTAAGAGCCGAGCAAGCTTCACA
GGAAGTAAAGAATTGGATGACAGAAACCTTGTTGGTCCAAAATGCTAACCCAGATTGTAAAACTATTTTGAAAGCATTGG
GTCCAGCAGCTACACTAGAGGAAATGATGACAGCATGTCAGGGAGTGGGAGGACCCGGCCATA---AAGCAAGAGTTTTG
>FJ388947/B/CY/2006/CY165
CCTATAGTGCAGAACCTTCTGGGGGAAATGGTGCATCAGGCGCTATCACCTAGAACTTTTAATGCGTGGGTAAAAGT---
AGTAG---AAGAAAAGGCTTTCAGCCCAGAAGTAATACCTATG---TTTACAGCATTATCAGAGGGAGCCACCCCACAAG
A---TTTAAACACTATGCTAAACACAGT---GGGGGGACATCA---AGCAGCTATGCAAATGTTAAAAGAGACCATCAAT
GAAGAAGCTGCAGAATGGGATAGGTTGCATCCAGTGCATGCAGGGCCTATTGCACCAGGCCAGATAAGAGAACCAAGGGG
AAGTGACATAGCAGGATCTACTAGTA---CCCTTCAGGAACAAATAGCATGGATGACAAATAATCCACCTGTCCCAGTAG
GAGAAATT---TATAAAAGATGGATAATCCTGGGATTAAATAAAATAGTAAGAATGTATAGCCCTACCAGCATTCTGGAC
ATAAGACAAGGACCAAAGGAACCCTTTAGAGATTATGTAGACCGGTTCTATAAAACTCTAAGAGCCGAGCAAGCTTCACA
GGATGTAAAAAATTGGATGACAGAAACCTTGTTAGTCCAAAATGCAAACCCAGATTGTAAAACTATTTTAAGAGCATTGG
GACCAGCAGCTACATTAGAAGAAATGATGACAGCATGTCAGGGAGTGGGGGGACCCAGCCATA---AAGCAAGAATTTTG
>FJ388949/B/CY/2006/CY168
CCTTAAAGGCCAAAACTCCCAGGGGAAATGGGACATTCACCCATTTTCCCTTGAACTTTTAATGCCTGGGTTAAAGT---
AATAA---AAGAAAAGGCCTTCAGCCCAGAAGTAATACCCATG---TTTTCAGCATTATCAGAAGGAGCCACCCCACAAG
A---TTTAAACACCATGCTAAATACAGT---GGGAGGACATCA---AGCAGCCATGCAAATGTTAAAAGAGACCATCAAT
GAGGAAGCTGCAGAATGGGATAGAGTACATCCAGTGCATGCAGGGCCTATTGCACCAGGCCAGATGAGAGAACCAAGGGG
AAGTGACATAGCAGGAACTACTAGTA---CCCTTCAGGAACAAATAGGATGGATGACAAATAATCCACCTATCCCAGTAG
GAGAAATC---TATAAAAGATGGATAATCTTGGGATTAAATAAAATAGTAAGAATGTATAGCCCTACTAGCATTCTGGAC
ATAAGACAAGGACCAAAGGAACCCTTTAGAGACTATGTAGACCGGTTCTATAAAACTTTAAGAGCCGAGCAAGCTTCACA
GGATGTAAAAAACTGGATGACAGAAACCTTGTTGGTCCAAAATGCAAATCCAGATTGTAAGACTATTTTAAAAGCATTGG
GACCAGGAGCCACACTAGAAGAAATGATGACAGCATGTCAGGGAGTGGGGGGACCTAGCCATA---AAGCAAGAATTTTG
>FJ388955/B/CY/2006/CY180
CCTATAGTGCAGAACTTGCAGGGGCAAATGGTACATCAAGCCCTATCACCTAGAACCTTAAATGCATGGGTAAAAGT---
AGTGG---AAGAGAAGGCCTTCAGCCCATGAGTAGTACGCATG---TTTTCAGGAGTATCAGAGGGAGGCACCCCACAAG
A---TTTAAACGGCATGCTAAGCACAGT---GGGGGGACATCA---GGCAGCCGTGCGAATGTTAAAAGAGACCATCAAT
GAAGAAGCTGCAGAATGGGATAGATTGCATCCAGTGCAGGCAGGGCCTGTTGCACCAGGCCAGATAAGAGAACCAAGGGG
AAGTGACATAGCAGGAACTACTAGTA---CCCTTCAGGAACAAATAGCATGGATGACACATAATCCACCTATCCCAGTAG
GAGACATC---TATAAAAGGTGGATAATCATAGGATTAAATAAAATAGTTAGGATGTATAGCCCTATCAGCATTCTGGAC
ATAAAACAAGGACCAAAGGAACCCTTTAGAGACTATGTAGACCGGTTCTATAAAACTCTAAGAGCCGAGCAAGCTACACA
GGAGGTAAAAAATTGGACGACACAAACCTTGTTGGTCCAAAATGCAAACCCAGATTGTAAGACTATTTTAAAAGCATTAG
GCCCAGGAGCTACACTAGAAGAAATGATCACAGCATGTCAGGGAGTGGGAGGACCCGGCCACA---AAGCAAGACTTTTG
>FJ388957/B/CY/2005/CY033
CCTATAGTGCAGAACCTTCAGGGGCAAATGGTACATCAGCCTATATCACCTAGAACTTTAAATGCATGGGTAAAAGT---
AGTAG---AAGAAAAGGCTTTCAGCCCAGAAGTAATACCCATG---TTTACAGCATTATCAGAAGGAGCCACCCCACAAG
A---TTTAAATATGATGTTAAACATAGT---GGGGGGACACCA---GGCAGCAATGCAGATGTTAAAAGATACCATCAAT
GAAGAAGCTGCAGAATGGGACAGAGTACATCCAGTACATGCAGGGCCTAATCCACCAGGCCAAATGAGGGAACCAAGGGG
AAGTGACATAGCAGGAACAACTAGTA---CCCTTCAAGAACAAATAGGATGGATGACAAGCAATCCACCTATCCCAGTGG
GAGAAATC---TATAAAAGATGGATAGTCCTGGGATTAAATAAAATAGTAAGAATGTATAGCCCTACCAGCATTCTGGAC
ATAAGACAAGGACCAAAGGAACCCTTTAGAGACTATGTAGATCGGTTCTATAAAACTATAAGAGCCGAGCAAGCTTCACA
GGATGTAAAAAATTGGATGACAGAAACCTTGTTAGTCCAAAATTCGAACCCAGATTGTAAGACTATTTTAAAAGCATTAG
GACCAGGAGCTACATTAGAAGAAATGATGACAGCATGTCAGGGAGTGGGGGGACCCAGCCATA---AAGCAAGAATTTTG
>FJ388958/B/CY/2005/CY035
CCTATAGTACAAAACCTCCAGGGGCAAATGGTACATCAGCCCATATCACCTAGGACTTTAAATGCATGGGTAAAGGT---
AGTAG---AAGAGAAGGCTTTCAGTCCAGAAGTAGTACGCATG---GTTTCAGGAGTATCAGAGGGAGGCACCCCACAGT
A---TTTAAACGGCTTGCTAAGCACAGT---GGGGGGACATCA---AGCAGCCATGCAAATGTTAAAAGATACCATCAAT
GAGGAGGCTGCAGAATGGGATAGATTGCATCCAGTGCATGCAGGGCCTATTGCACCAGGCCAGATGAGAGAACCAAGGGG
AAGTGACATAGCAGGAACTACTAGTA---CCCTTCAGGAACAAATAGCATGGATGACAAGTAATCCACCTATCCCAGTAG
GAGAAATC---TATAAGAGATGGATAATCCTGGGGTTAAATAAAATAGTAAGAATGTATAGCCCTACCAGCATTCTGGAC
ATAAAACAAGGACCAAAGGAACCCTTTAGAGACTATGTAGATCGGTTCTATAAAGTTTTAAGAGCCGAGCAAGCTTCACA
GGATGTAAAAAATTGGATGACAGAGACCTTGTTGGTCCAAAATTCGAATCCAGATTGTAAGACTATTTTAAAAGCATTGG
GACCAGCAGCTACACTAGAAGAAATGATGACAGCATGTCAGGGAGTAGGGGGGCCATCCCATA---AAGCAAGAGTTTTA
>FJ388959/B/CY/2005/CY036
CCTATAGTACAGAACCTTCAGGGGCAAATGGTACATCAGCCCATATCACCTAGAACTTTGAATGCATGGGTAAAAGT---
AGTAG---AAGAGAAGGCCTTCAGCCCAGAAGTAATACCTATG---TTTACAGCATTATCAGAAGGAGCCACCCCACAAG
A---TTTAAACACTATGCTAAACACAGT---GGGGGGACATCA---AGCAGCCATGCAAATGTTAAAAGAGACCATCAAT
GAGGAAGCTGCAGAATGGGATAGATTGCATCCAGTGCATGCAGGGCCTATTGCACCAGGCCAGATGAGAGAACCAAGGGG
AAGTGACATAGCAGGAACTACTAGTA---ACCTTCAGGAACAAATAGCATGGATGACACATAATCCCCCTGTCCCAGTAG
GGGAAATT---TATAAAAGATGGATAATCCTGGGATTAAATAAAATAGTAAGAATGTATAGCCCTACCAGCATTCTGGAC
ATAAGACAAGGACCAAAGGAACCCTTTAGAGACTATGTAGACCGGTTCTATAAAACTCTAAGAGCCGAGCAGGCTTCACA
GGATGTAAAAAATTGGATGACAGAAACCTTGTTAGTCCAAAATGCGAACCCAGATTGTAGGACTATTTTAAAAGCATTGG
GACCAGCAGCTACACTAGAAGAAATGATGACAGCATGTCAGGGAGTGGGGGGCCCCAGCCATA---AAGCAAGAATTTTG
>FJ388960/B/CY/2005/CY070
TCTATAATGCAGAACCTTCTTGGGGAAATGGTGCATCATCCCATATCACCTACAACTTTAAATGCTTGGTGGAAAGT---
AGTAG---AAGAGAAGGCTTTCAGCCCAGAAGTAATACCTATG---TTTTCAGCATTATCAGAAGGAGCCACCCCACAAG
A---TTTAAATACTATGCTAAACACAGT---GGGGGGACATCA---AGCAGCCATGCAAATGTTAAAAGAGACCATCAAT
GAGGAAGCTGCAGAATGGGATAGATTGCATCCAGTGCATGCAGGGCCTATTGCACCAGGCCAGATGAGAGAACCAAGGGG
AAGTGATATAGCAGGAACTACTAGTA---CCCTTCAGGAACAAATAGGATGGATGACAAATAATCCACCTATCCCAGTAG
GAGAAATT---TATAAAAGATGGATAATCCTGGGATTAAATAAAATAGTAAGAATGTATAGCCCTACCAGCATTCTGGAC
ATAAGACAAGGACCAAAGGAACCCTTTAGAGACTATGTAGATCGGTTCTATAAAACTCTAAGAGCCGAGCAAGCTTCACA
GGATGTAAAAAATTGGATGACAGAGACCTTGTTAGTCCAGAATGCAAACCCAGATTGTAAGACTATTTTAAAAGCATTGG
GACCAGCAGCTACATTAGAAGAAATGATGACAGCATGTCAGGGAGTGGGGGGACCCGGCCATA---AAGCAAGAGTTTTG
>FJ388962/B/CY/2005/CY082
CCTATAGTGCAGAACCTTCAGGGGCAAATGGTACATCAGCCCATATCACCTAGAACTTTAAATGCATGGGTAAAAGT---
AGTAG---AAGAGAAGGCTTTCAGCCCAGAAGTAATACCTATG---TTTACAGCATTATCAGAAGGAGCCACCCCACAAG
A---TTTAAACACTATGCTAAACACAGT---GGGAGGACATCA---AGCAGCCATGCAAATGTTAAAAGAGACCATCAAT
GAGGAAGCTGCAGAATGGGATAGATTGCATCCAGTGCATGCAGGGCCTATTGCACCAGGCCAGATGAGAGAACCAAGGGG
AAGTGACATAGCAGGAACTACTAGTA---CCCTTCAGGAACAAATAGGATGGATGACACATAATCCACCTGTCCCAGTAG
GAGAAATT---TATAAAAGATGGATAATCCTGGGACTAAATAAGATAGTAAGAATGTATAGCCCTACCAGCATTCTGGAC
ATAAGACAAGGACCAAAGGAACCCTTTAGAGACTATGTAGATCGGTTCTATAAAACTCTAAGAGCCGAGCAAGCTTCACA
GGATGTAAAAAATTGGATGACAGAAACCTTGTTAGTCCAAAATTCGAACCCAGATTGTAGGACTATTTTAAAAGCATTGG
GACCAGCAGCTACATTAGAAGAAATGATGACAGCATGTCAGGGAGTGGGGGGACCCAGTCATA---AAGCAAGAATTTTG
>FJ388963/B/CY/2005/CY096
CCTATAGTACAAAACCTCCAGGGGCAAATGGTACATCAGCCCATATCACCTAGAACTTTAAATGCATGGGTAAAGGT---
AGTAG---AAGAGAAGGCTTTTAGCCCAGAAGTAATCCCCATG---TTTTCAGCATTATCAGAAGGAGCCACCCCACAAG
A---TTTAAACACCATGCTAAACACAGT---GGGGGGACATCA---AGCAGCCATGCAAATGTTAAAAGAAACCATTAAT
GAGGAGGCTGCAGAATGGGATAGATTGCATCCAGTGCATGCAGGGCCTATTGCACCAGGCCAGATGAGAGAACCAAGGGG
AAGTGATATAGCAGGAACTACTAGTA---CCCTTCAAGAACAAATAGGATGGATGACAAATAATCCACCTATTCCAGTAG
GAGAAATT---TATAAAAGATGGATAATTTTGGGATTAAATAAAATAGTAAGAATGTATAGCCCTACCAGCATTCTGGAC
ATAAAACAAGGACCAAAGGAACCCTTTAGAGACTATGTAGACCGGTTCTATAAAGTTCTAAGAGCCGAGCAAGCTTCACA
GGATGTAAAAAATTGGATGACAGAAACCTTGTTGGTCCAAAATTCGAATCCAGATTGTAAGACTATTTTAAAAGCATTGG
GACCAGCAGCTACACTAGAAGAAATGATGACAGCATGTCAGGGAGTGGGGGGGCCATCCCATA---AAGCAAGAGTTTTA
>FJ388964/B/CY/2005/CY100
CCTATAGTGCAGAACCTTCAGGGACAAATGGTACATCAGGCCATATCACCTAGAACTTTAAATGCATGGGTAAAAGT---
AATAG---AAGATAAGGCTTTCAGCCCAGAAGTAATACCCATG---TTTTCAGCATTATCAGAAGGAGCCACCCCACAAG
A---TTTAAACACCATGCTAAACACAGT---GGGGGGACATCA---GGCAGCTATGCAAATGTTAAAAGAGACCATCAAT
GAGGAAGCTGCAGAATGGGATAGAGTACATCCAATACAGGCAGGGCCTGTTGCACCAGGCCAGGTGAGAGAACCAAGGGG
AAGTGACATAGCAGGAACTACTAGTA---CCCTTTCAGAACAAATTGCATGGATTACCAAGAATCCCCCTATCCCAGTAG
GAAAAACC---TTTAAAAAAGGGAAATCCTTGGAATTAAATAAAATAGTAAGAATGTATAGCCCTGTCAGCATTCTGGAC
ATAAGACAAGGACCAAAGGAACCCTTTAGAGACTATGTAGACCGGTTCTATAAAACTTTAAGAGCCGAGCAAGCTACACA
GGAGGTAAAAAATTGGATGACAGAAACCTTGTTGGTCCAGAATGCGAACCCAGATTGCAGAACTATTTTAAAAGCATTGG
GACCAGCAGCTACACTAGAAGAAATGATGACAGCATGTCAAGGAGTGGGGGGACCCAGCCATA---AAGCAAGAGTTTTG
>FJ388965/B/CY/2005/CY142
CCCTTGGGGCAAATGGTTCAGGGGGAAATGTCACTCCAGGCATTATACCCAGGACCCTTAATTGATTGGGGGAAGGT---
TTTCA---AAGAGAAGGCTTTCAGCCCGGAAGTAATACCCATG---TTTTCAGCATTATCAGAAGGAGCCACCCCACAAG
A---TTTAAATACTATGCTAAACACAGT---GGGGGGACATCA---AGCAGCAATGCAAATGTTAAAAGAGACCATCAAT
GAGGAAGCTGCAGAATGGGATAGACTGCATCCAGTGCATGCAGGGCCTATTGCACCAGGCCAGATGAGAGAACCAAGGGG
AAGTGACATAGCAGGAACTACTAGTA---CCCTTCAGGAACAAATAGGATGGATGACACATAATCCACCTATCCCAGTAG
GAGAAATC---TATAAAAAATGGTTAACCCTGGGATTAAATAAAATAGTAAGGATGTATAGCCCTACTAGCATTCTGGAC
ATAAAACAAGGACCAAAGGAACCCTTTAGAGACTATGTAGACCGGTTCTATAAAACTCTAAGAGCCGAGCAAGCCTCACA
GGAAGTAAAAAATTGGATGACAGAAACTTTGTTGGTCCAAAATGCAAACCCAGATTGTAAGACTATTTTAAAAGCATTAG
GACCAGCGGCCACATTAGAAGAAATGATGACAGCATGTCAGGGAGTGGGAGGGCCCGGCCATA---AAGCAAGAGTTTTG
>FJ403482/B/CY/2005/CY122
CTTTTAGGAACAACTCTTCCGGGGCAAGAGGAAATTCGGGGGATATCACCTAAAACTTTTATTGCAGGGGGAAAAATC--
TATAA---AAAAAAAGGCTTTCAGCCCAGAAGTAATACCCATG---TTTTCAGCATTATCAGAAGGAGCCACCCCACAAG
A---TTTAAACACCATGCTAAACACAGT---GGGGGGACATCA---AGCAGCCATGCAAATGTTAAAAGAAACCATCAAT
GAGGAAGCTGCAGAATGGGATAGATTGCATCCAGTGCATGCAGGGCCTATTGCACCAGGCCAGATGAGAGAACCAAGGGG
AAGTGATATAGCAGGAACTACTAGTA---CCCTTCAGGAACAAATAGGATGGATGTCAAATAATCCACCTATCCCAGTAG
GAGAAATC---TATAAGAGATGGATAATTCTGGGATTAAATAAAATAGTAAGAAGGTATAGTCGTACCAGCATTCTGGAC
ATAAGACAAGGGCCAAAAGAACCCTTTAGAGATTATGTAGACCGGTTCTATAAAACTCTAAGAGCCGAGCAAGCTTCACA
GGAAGTAAAAAATTGGATGACAGAAACCTTGTTGGTCCAAAATGCGAATCCAGATTGTAAGACCATTTTAAAAGCATTGG
GACCAGCAGCTACACTAGAAGAAATGATGACAGCATGCCAGGGAGTGGGGGGACCTGGTCATA---AAGCAAGTGTGTTG
>FJ460499/B/HK/2006/HK002
CCTATAGTGCAGAACATGCAGGGGCAAATGGTACATCAGGCCCTATCACCTAGAACCTTGAATGCATGGGTAAAAGT---
AGTAG---AAGAGAAGGCTTTTAGCCCAGAAGTAATACCCATG---TTTTCAGCATTATCAGAAGGAGCCACCCCACAAG
A---TTTAAATACCATGCTGAACACAGT---GGGGGGACATCA---AGCAGCCATGCAAATGTTAAAAGAGACCATCAAT
GAGGAAGCTGCAGAATGGGACAGATTGCATCCAGTACACGCAGGGCCCATTGCACCAGGCCAGCTAAGAGAACCAAGGGG
AAGTGACATAGCAGGAACTACCAGTA---CCCTTCAGGAACAGATAGCATGGATGACACATAATCCACCTATCCCAGTAG
GAGAAATC---TATAAAAGATGGATAATCATGGGATTAAATAAAATAGTAAGGATGTATAGTCCTACCAGCATTTTGGAT
ATAAAACAAGGACCAAAGGAACCCTTTAGAGATTATGTAGACCGGTTCTATAGAACTTTAAGAGCCGAGCAAGCTTCACA
GGAGGTAAAAAATTGGATGACAGAAACCTTGTTGGTTCAAAATGCGAACCCAGATTGTAAAACTATCTTAAAAGCATTGG
GACCAGCAGCTACACTAGAAGAAATGATGACAGCATGTCAGGGAGTGGGAGGACCTGCCCATA---AAGCAAGAGTTTTG
>FJ460500/B/HK/2006/HK003
CCTATAGTACAGAACATGCAGGGGCAAATGGTACATCAGGCCATATCACCTAGAACTTTGAATGCATGGGTAAAAGT---
AGTAG---AAGAGAAGGCTTTTAGCCCAGAAGTAATACCCATG---TTTTCAGCATTAGCAGAAGGAGCCACCCCACAAG
A---TTTAAATACCATGCTGAACACAGT---GGGGGGACATCA---AGCAGCTATGCAAATGTTAAAAGAGACCATTAAT
GAGGAAGCTGCAGAATGGGACAGATTGCATCCAGTACACGCAGGGCCCGTTGCACCAGGCCAGATAAGAGAACCGAGGGG
AAGTGACATAGCAGGAACTACCAGTA---CCCTTCAGGAACAAATAGCATGGATGACACATAATCCACCTATCCCAGTAG
GAGAAATC---TATAAAAGATGGATAATCATGGGATTAAATAAAATAGTAAGGATGTATAGTCCTACCAGCATTTTGGAT
ATAAAACAAGGACCAAAAGAACCCTTTAGAGATTATGTAGACCGGTTCTATAGAACTTTAAGAGCCGAGCAAGCTTCACA
AGAGGTAAAAAATTGGATGACAGAAACCTTGTTGGTTCAAAATGCGAACCCAGATTGTAAAACTATTTTAAAAGCATTGG
GACCAGCAGCTACACTAGAAGAAATGATGACAGCATGTCAGGGAGTGGGAGGACCCGCCCATA---AAGCAAGAGTTTTG
>FJ460501/B/HK/2006/HK004
CCTATAGTGCAGAACATCCAAGGGCAAATGGTACATCAGCCCTTATCACCCAGAACTTTAAATGCATGGGTGAAAGT---
AGTAG---AAGAGAAGGCTTTCAGCCCAGAAGTAATACCCATG---TTTTCAGCATTATCAGAAGGAGCCACCCCACAAG
A---TTTAAACACCATGCTAAACACAGT---GGGGGGACATCA---AGCAGCTATGCAAATGTTAAAAGAGACCATCAAT
GAGGAAGCTGCAGAATGGGATAGATTGCATCCAGTGCATGCAGGGCCTATTGCACCAGGCCAGATGAGAGAACCAAGGGG
AAGTGACATAGCAGGAACTACTAGTA---CCCTGCAGGAACAAATAGGATGGATGACACATAATCCACCTATCCCAGTAG
GAGAAATC---TATAAAAGATGGATAATCCTGGGATTAAATAAAATAGTAAGGATGTATAGTCCTACCAGCATTCTGGAC
ATAAAACAAGGACCAAAGGAACCCTTTAGAGATTATGTAGATCGGTTCTATAAAACTCTAAGAGCCGAGCAAGCTTCACA
GGAGGTAAAAAATTGGATGACAGAAACCTTGTTGGTCCAGAATGCGAACCCAGACTGTAAGACTATCTTAAAAGCATTAG
GACCAGCAGCTACACTAGAAGAAATGATGACAGCATGTCAGGGAGTAGGAGGACCCGGCCATA---AGGCAAGAGTTTTG
>FJ469682/B/US/2005/01144G
CCTATAGTGCAGAACCTCCAAGGGCAAATGGTACATCAGGCCATATCACCTAGAACTTTAAATGCATGGGTAAAAGT---
AGTAG---AAGAGAAGGCTTTCAGCCCAGAAGTAATACCCATG---TTTACAGCATTATCAGAAGGAGCCACCCCACAAG
A---TTTAAACACCATGCTGAACACAGT---GGGGGGACATCA---AGCAGCCATGCAAATGTTAAAAGAGACCATCAAT
GAGGAAGCTGCAGAATGGGATAGATTGCACCCAGTGCATGCAGGGCCTAATCCACCAGGCCAGATGAGAGAACCAAGGGG
AAGTGACATAGCAGGAACTACTAGTA---CCCTTCAGGAACAAATAGGATGGATGACAAATAATCCACCTATCCCAGTAG
GAGAAATT---TATAAGAGATGGATAATCTTGGGATTAAACAAAATAGTAAGGATGTATAGCCCTACCAGCATTCTAGAC
ATAAAGCAAGGACCAAAGGAACCCTTTAGAGACTATGTAGACCGGTTCTATAAAACCCTAAGAGCCGAGCAAGCTTCACA
AGAGGTGAAAAATTGGATGACAGAAACCTTGTTGGTCCAAAATGCAAACCCAGATTGTAAGACTATTTTAAAAGCATTGG
GACCAGCAGCTACATTAGAAGAAATGATGACAGCATGTCAGGGAGTGGGAGGACCCGGCCATA---AAGCAAGAGTCTTG
>FJ469683/B/US/2005/012286G
CCTATAGTGCAGAACCTTCAGGGGCAAATGGTACATCAGGCCATATCACCTAGAACTTTAAATGCATGGGTAAAAGT---
AGTAG---AAGAGAAGGCTTTCAGCCCAGAAGTAATACCCATG---TTTTCAGCATTATCAGAAGGAGCCACCCCACAAG
A---TTTAAACACCATGTTAAACACAGT---GGGGGGACATCA---AGCAGCCATGCAAATGTTAAAAGAGACCATCAAT
GAGGAAGCTGCAGAATGGGATAGAGTACATCCAGTGCATGCAGGGCCTGTTGCACCAGGCCAGATGAGAGAACCAAGGGG
AAGTGACATAGCAGGAACTACTAGTA---CCCTTCAGGAACAAATAGGATGGATGACAAATAATCCACCTATCCCAGTAG
GAGAAATC---TATAAAAGATGGATAATCCTGGGATTAAATAAAATAGTAAGAATGTATAGCCCTACCAGCATTCTGGAC
ATAAGACAAGGACCAAAGGAACCCTTTAGAGACTATGTAGACCGGTTTTATAAAACTCTAAGAGCTGAGCAAGCTTCACA
GGAAGTAAAAAATTGGATGACAGAAACCTTGTTGATCCAAAATGCGAATCCAGATTGTAAAACTATCTTAAAAGCATTGG
GACCAGGGGCTACACTAGAAGAAATGATGACAGCATGTCAGGGAGTAGGGGGACCCGGCCATA---AAGCAAGAGTGTTG
>FJ469684/B/US/2004/014837G
CCTATAGTGCAGAACCTCCAGGGGCAAATGGTACATCAGGCCTTATCACCTAGAACTTTAAATGCATGGGTAAAAGT---
AGTAG---AAGAGAAGGCTTTCAGCCCAGAAGTAATACCCATG---TTTTCAGCATTATCAGAAGGAGCCACCCCACAAG
A---TTTAAACACCATGCTAAACACAGT---GGGGGGACATCA---AGCAGCCATGCAAATATTAAAAGAGACCATCAAT
GAGGAAGCTGCAGAATGGGATAGATTGCATCCAGTGCATGCAGGGCCTATTGCACCAGGCCAGATGAGAGAGCCAAGGGG
AAGTGACATAGCAGGAACTACTAGTA---CCCTTCAGGAACAAATAGGATGGATGACAAATAATCCACCTATCCCAGTAG
GAGAAATC---TATAAAAAATGGATAATCATGGGATTAAATAAAATAGTAAGGATGTATAGCCCTGTCAGCATTCTGGAC
ATAAGACAAGGACCAAAGGAACCCTTTAGAGATTATGTAGACCGGTTCTATAAAACTCTAAGAGCCGAGCAAGCTTCACA
GGAGGTAAAAAATTGGATGACAGAAACCTTGTTGGTCCAAAATGCGAACCCAGATTGTAAAACTATTTTAAAAGCATTGG
GACCAGGAGCTACACTAGAAGAAATGATGACAGCATGTCAGGGAGTGGGGGGACCCGGCCATA---AAGCAAGAGTTTTG
>FJ469685/B/US/-/1229I
CCTATAGTGCAGAACCTCCAGGGGCAAATGGTACATCAGCCCATATCACCTAGAACTTTAAATGCATGGGTAAAAGT---
AGTAG---AAGAGAAGGCTTTCAGTCCAGAAGTAATACCCATG---TTTTCAGCATTATCAGAAGGAGCCACCCCACAAG
A---TTTAAACACCATGCTAAACACAGT---GGGGGGACATCA---AGCAGCCATGCAAATGTTAAAAGAGACCATCAAT
GAGGAAGCTGCAGAATGGGATAGATTGCATCCAGTGCATGCAGGGCCTATTGCACCAGGCCAGATGAGAGAACCAAGGGG
AAGTGATATAGCAGGAACTACTAGTA---CCCTTCAGGAACAAATAGGATGGATGACAAATAATCCACCTATCCCAGTAG
GAGAAATC---TATAAAAGATGGATAATCCTGGGATTAAATAAAATAGTAAGGATGTATAGCCCTACCAGCATTCTGGAC
ATAAGACAAGGACCAAAGGAACCCTTTAGAGACTATGTTGACCGGTTCTATAAAACTCTAAGAGCCGAGCAAGCGTCACA
AGATGTAAAAAATTGGATGACAGAAACCTTGTTGGTCCAAAATGCGAACCCAGATTGTAAGACTATTTTAAAAGCATTGG
GACCAGCAGCTACACTAGAAGAAATGATGACAGCATGTCAGGGAGTGGGAGGACCCAGCCATA---AAGCAAGAGTTTTG
>FJ469686/B/US/2003/AT01480
CCTATAGTGCAGAACCTACAGGGGCAAATGGTACATCAGGCCATATCACCTAGAACTTTAAATGCATGGGTAAAAGT---
AATAG---AAGAAAAGGCTTTCAGCCCAGAAGTAATACCCATG---TTTTCAGCATTATCAGAAGGAGCCACCCCACAAG
A---TTTAAACACCATGCTAAACACGGT---GGGGGGACATCA---AGCAGCCATGCAAATGTTAAAAGAGACCATCAAT
GAGGAAGCTGCAGAATGGGATAGATTGCATCCAGTGCAAGCAGGGCCTAATCCACCAGGCCAGATGAGAGAACCAAGGGG
AAGTGACATAGCAGGAACTACTAGTA---CCCTTCAGGAACAGATAGCATGGATGACGAATAATCCACCTATCCCAGTAG
GAGAAATC---TATAAAAGATGGATAATCCTAGGGTTAAATAAAATAGTAAGAATGTATAGCCCTGTCAGCATCTTGGAC
ATAAGACAAGGACCAAAAGAACCCTTTAGAGATTATGTAGATCGGTTCTATAAAACCCTAAGAGCCGAGCAAGCTACACA
GGAGGTAAAAAATTGGATGACAGAAACTTTATTGGTCCAAAATGCAAACCCAGATTGTAAGACTATTTTAAAAGCATTAG
GACCAGCAGCTACACTAGAAGAAATGATGACAGCATGTCAGGGAGTGGGGGGACCCGGCCATA---AAGCAAGAGTCTTG
>FJ469687/B/US/2002/CR0017Q
CCTATAGTGCAGAACCTTCAGGGGCAAATGGTACATCAGGCTATATCACCTAGAACTTTAAATGCGTGGGTAAAAGT---
AATAG---AGGAGAAGGCTTTCAGCCCAGAAGTAATACCCATG---TTTTCAGCATTATCAGAAGGAGCCACCCCACAAG
A---TTTAAACACCATGCTAAACACAGT---GGGGGGACATCA---GGCAGCCATGCAAATGTTAAAAGAGACCATCAAT
GAGGAGGCTGCAGAATGGGATAGATTGCATCCAGTGCATGCAGGGCCTAATGCACCAGGCCAGATGAGAGAACCAAGGGG
AAGTGACATAGCAGGATCTACTAGTA---CCCTTCAGGAACAAATAGGATGGATGACAAGTAATCCACCTATCCCAGTAG
GAGAAATT---TATAAAAGATGGATAATCCTGGGATTAAATAAAATAGTAAGGATGTATAGCCCTACCAGCATTTTGGAC
ATAAGACAAGGACCAAAGGAACCCTTTAGAGACTATGTAGACCGGTTCTATAAAACTCTAAGAGCCGAGCAAGCTTCACA
GGAAGTAAAAAATTGGATGACAGAAACCTTGTTGGTCCAAAATGCGAACCCAGATTGTAAGACTATTTTAAAAGCATTAG
GACCAGCAGCTACACTAGAAGAAATGATGACAGCATGTCAGGGAGTGGGAGGACCCAGCCATA---AGGCAAGAGTTTTG
>FJ469688/B/US/2002/CR0023W
CCTATAGTGCAGAACATCCAGGGGCAAATGGTACATCAGGCCATATCACCTAGAACTTTAAATGCATGGGTAAAAGT---
AGTAG---AAGAGAAGGCTTTCAGCCCAGAAGTGATACCCATG---TTTTCAGCATTATCAGAAGGAGCCACCCCACAAG
A---TTTAAACACCATGCTAAACACAGT---GGGGGGACATCA---AGCAGCCATGCAAATGTTAAAAGAGACCATCAAT
GAGGAGGCTGCAGAATGGGATAGAGTGCATCCAGTGCAGGCAGGGCCTATTGCACCAGGCCAGATAAGAGAACCAAGGGG
AAGTGACATAGCAGGAACTACTAGTA---CCCTTCAGGAACAAATAACATGGATGACAAATAATCCACCTATCCCAGTAG
GAGAGATC---TATAAAAGATGGATAATCCTGGGATTAAATAAAATAGTAAGGATGTATAGCCCTACCAGCATTCTGGAC
ATAAGACAAGGGCCAAAAGAACCCTTTAGAGACTATGTAGACCGGTTCTATAAAACTCTAAGAGCCGAGCAAGCTTCACA
GGAGGTAAAAAATTGGATGACAGAAACCTTGTTGGTCCAAAATGCGAACCCAGATTGTAAAACTATCTTAAAGGCATTGG
GACCAGCAGCTACACTAGAAGAAATGATGACAGCATGTCAGGGAGTGGGAGGACCCAGCCATA---AAGCAAGGGTTTTG
>FJ469689/B/US/2007/CR0027M
CCTATAGTACAGAACATGCAGGGACAAATGGTACATCAAGCCATATCACCTAGAACTTTAAATGCGTGGGTAAAAGT---
GATAG---AAGAGAAGGCTTTCAGCCCAGAGGTAATACCCATG---TTTACAGCATTATCAGAAGGAGCCACCCCACAAG
A---TTTAAACACCATGCTAAACACAGT---GGGGGGACATCA---AGCAGCCATGCAAATGTTAAAAGAGACCATCAAT
GAGGAGGCTGCAGAATGGGATAGAGTACATCCAGTGCATGCAGGGCCTGTTGCACCAGGCCAGATGAGAGAACCAAGGGG
AAGTGACATAGCAGGAACTACTAGTA---CCCTTCAGGAACAAGTAGGATGGATGACAAGTAATCCACCTATCCCAGTGG
GAGAAATT---TATAAAAGATGGATAATTCTGGGATTAAATAAAATAGTAAGGATGTATAGTCCTGTCAGCATTCTGGAC
ATAAGACAAGGACCAAAGGAACCCTTTAGAGACTATGTAGACCGGTTCTATAAGACTCTAAGAGCCGAGCAAGCTTCACA
GGAGGTAAAAAATTGGATGACAGAGACCTTATTGGTCCAAAATTCAAACCCAGATTGTAAGACCATTTTAAAAGCATTAG
GTCCAGGAGCTACTCTAGAAGAAATGATGACAGCATGTCAGGGAGTGGGAGGACCTAGTCATA---AAGCAAGAGTCTTG
>FJ469690/B/US/-/CR0036W
CCTATAGTGCAGAACATCCAGGGGCAAATGGTACATCAAGCCATATCACCTAGAACTTTAAATGCATGGGTGAAAGT---
AATAG---AAGAGAAGGCCTTTAGCCCAGAAGTGATACCCATG---TTTTCAGCATTATCAGAGGGAGCCACCCCATCTG
A---TTTAAACACCATGCTAAATACAGT---GGGGGGACATCA---AGCAGCCATGCAAATGTTAAAAGAGACCATCAAT
GAGGAGGCTGCAGAATGGGATAGAATGCATCCAGTGCATGCAGGGCCTGTTGCACCAGGTCAGATGAGAGAGCCAAGGGG
AAGTGACATAGCAGGAACTACTAGTA---CCCTTCAGGAACAAATAGGATGGATGACAAGTAATCCACCTATCCCGGTAG
GAGACATC---TATAAAAGATGGATAATACTGGGATTAAATAAAATAGTAAGGATGTATAGTCCTGTCAGCATTCTGGAT
ATAAAACAGGGACCAAAGGAACCCTTTAGAGATTATGTAGACCGGTTCTATAAAACTCTAAGAGCCGAGCAAGCTTCACA
GGATGTAAAAAATTGGATGACAGAAACCTTATTGGTCCAAAATGCAAACCCAGATTGTAAGACTATTTTAAAAGCATTGG
GACCAGCAGCTACACTAGAAGAAATGATGACAGCATGTCAGGGAGTGGGAGGACCCGGTCATA---AAGCAAGAGTTTTG
>FJ469691/B/US/2006/CR0047U
CCTATAGTGCAGAACATGCAGGGGCAAATGGTACATCAAGCCATATCACCTAGAACTTTAAATGCATGGGTAAAAGT---
AATAA---AGGAGAAGGCTTTCAGCCCAGAAATAATACCCATG---TTTTCAGCATTATCAGAAGGAGCCACCCCACAAG
A---TTTAAACACCATGTTAAACACAGT---GGGGGGACATCA---AGCAGCCATGCAAATGTTAAAAGAGACCATCAAT
GAGGAAGCTGCAGATTGGGATAGAGTGCACCCGGTGCATGCAGGGCCTATTGCACCAGGCCAAATGAGAGAACCAAGGGG
AAGTGACATAGCAGGAACTACCAGTA---CCCTTCAGGAACAAATAGGATGGATGACAAATAATCCACCTATCCCAGTAG
GAGAAATC---TATAAAAGATGGATAATCCTGGGATTAAATAAAATAGTAAGGATGTATAGCCCTGTCAGCATTCTAGAC
ATAAGACAAGGACCAAAGGAACCCTTTAGAGACTATGTAGACCGGTTCTATAAAACTCTTAGAGCCGAGCAAGCTTCACA
GGAGGTAAAAAATTGGATGACAGAAACCTTGTTGGTCCAGAATGCAAACCCAGATTGTAAGACTATTTTAAAAGCATTGG
GACCAGGAGCTACATTAGAAGAAATGATGACAGCATGTCAGGGAGTGGGAGGACCCGGCCATA---AAGCAAGAGTCTTG
>FJ469692/B/US/-/CR0050Z
CCTATAGTGCAGAACCTACAGGGGCAAATGGTACATCAGCCCATATCACCTAGAACTTTAAATGCATGGGTAAAAGT---
AGTAG---AAGAGAAGGCTTTTAGCCCAGAAGTGATACCCATG---TTTTCAGCATTATCAGAAGGAGCCACCCCACAAG
A---TTTAAACACCATGCTAAACACAGT---GGGGGGACATCA---AGCAGCCATGCAAATGTTAAAAGAGACCATCAAT
GAGGAAGCTGCAGAATGGGATAGATTGCATCCAGTACATGCAGGGCCTATTGCACCAGGCCAGATGAGAGAACCAAGGGG
AAGTGACATAGCAGGAACTACTAGTA---CCCTTCAGGAACAAATAGGATGGATGACAAATAATCCACCTATCCCAGTAG
GAGAAATC---TATAAAAGATGGATAATCCTGGGATTAAATAAAATAGTCAGAATGTATAGCCCTACCAGCATTCTAGAC
ATAAGACAAGGACCAAAGGAACCCTTTAGAGACTATGTAGATCGGTTCTATAAAACTCTAAGAGCCGAGCAAGCCTCACA
GGATGTAAAAAATTGGATGACAGAAACCCTGCTGGTCCAAAATGCGAACCCAGATTGTAAGACTATTTTAAAAGCATTAG
GACCAGCAGCTACACTAGAAGAAATGATGACAGCATGTCAGGGAGTAGGGGGACCCAGCCATA---AAGCAAGAGTTTTG
>FJ469693/B/US/2002/CR0058S
CCTATAGTACAGAACATGCAGGGGCAAATGGTACATCAGCCCCTCTCACCTAGAACTTTAAATGCATGGGTAAAAGT---
AATAG---AAGAGAAGGCCTTCAGCCCAGAAGTAATACCCATG---TTTTCAGCATTATCAGAAGGAGCCACCCCACAAG
A---TTTAAACACCATGCTAAACACAGT---GGGGGGACATCA---AGCAGCCATGCAAATGTTAAAAGAGACCATCAAT
GAGGAGGCTGCAGAATGGGATAGAGTGCATCCAGTGCATGCAGGGCCTATTGCACCAGGCCAGATGAGAGAACCAAGGGG
AAGTGACATAGCAGGAACTACTAGTA---CCCTTCAGGAACAAATAGGATGGATGACACATAATCCACCTATCCCAGTAG
GAGAAATT---TATAAAAGATGGATAATCCTGGGATTAAATAAAATAGTAAGGATGTATAGCCCTATAAGCATTCTGGAC
ATAAGACAAGGACCAAAGGAGCCCTTTAGAGACTATGTAGACCGGTTCTATAAAACTCTAAGAGCCGAGCAAGCTACACA
GGAGGTAAAAAATTGGATGACAGAAACTTTGTTGGTCCAAAATGCAAATCCAGATTGTAAGACTATTTTAAAAGCATTGG
GACCAGCAGCTACACTAGAAGAAATGATGACAGCATGTCAGGGAGTGGGAGGACCCGGTCATA---AAGCAAGGGTTTTG
>FJ469694/B/US/-/CR0059T
CCTATAGTGCAGAACCTCCAGGGGCAAATGGTACATCAACCCTTATCACCTAGAACTTTAAATGCATGGGTAAAAGT---
AGTAG---AAGAGAAGGCCTTCAGCCCAGAAGTAATACCCATG---TTTTCAGCATTATCAGAGGGAGCCACCCCACAAG
A---TTTAAACACCATGCTAAACACAGT---GGGGGGACATCA---GGCAGCCATGCAAATGTTAAAAGAGACCATCAAT
GAGGAAGCTGCAGATTGGGATAGATTGCATCCAGTGCATGCAGGGCCTGTTGCACCAGGCCAGCTGAGAGAACCAAGGGG
AAGTGACATAGCAGGATCCACTAGTA---CCCTTCAGGAACAAATAGGGTGGATGACAAGTAATCCACCTATCCCAGTAG
GAGAAATC---TATAAAAGATGGATAATCATGGGATTAAATAAAATAGTAAGAATGTATAGCCCCACCAGTATTTTGGAC
ATAAGACAAGGGCCAAAGGAACCCTTTAGAGACTATGTAGACCGGTTCTATAAAACTCTAAGAGCCGAGCAAGCTTCACA
GGAGGTGAAAAATTGGATGACAGAAACCTTGTTGGTCCAAAATGCGAACCCAGATTGTAAGACTATTTTAAAAGCATTGG
GGCCAGCAGCAACACTAGAAGAAATGATGACAGCATGTCAGGGAGTGGGAGGACCCGGCCATA---AAGCAAGAGTTTTG
>FJ469695/B/US/2004/CR0068P
CCTATAGTGCAGAACATGCAGGGGCAGATGGTACATCAGCCCATAACACCTAGAACTTTAAATGCATGGGTAAAAGT---
AGTAG---AAGAGAAGGCTTTTAGCCCAGAAGTAATACCCATG---TTTTCAGCATTGTCAGAAGGAGCCACCCCACAAG
A---TTTAAACACCATGCTAAACACAGT---GGGGGGACATCA---AGCAGCCATGCAAATGTTAAAAGAGACCATCAAT
GAGGAAGCTGCAGAATGGGATAGATTGCATCCAGTACATGCAGGGCCTATTGCACCAGGCCAGATGAGAGAACCAAGGGG
AAGTGACATAGCAGGAACTACTAGTA---CCCTTCAGGAACAAATAGGATGGATGACAAATAATCCACCTATCCCAGTAG
GAGAAATT---TATAAAAGATGGATAATTCTGGGATTAAATAAAATAGTAAGAATGTATAGCCCTACCAGCATTTTGGAC
ATAAGACAAGGACCAAAGGAACCCTTTAGAGATTATGTAGACCGGTTTTATAAGACTCTAAGAGCTGAGCAAGCTTCACA
GGAGGTAAAAAATTGGATGACAGAAACCTTGCTGGTCCAAAATGCGAACCCAGATTGTAAGACTATTTTAAAAGCATTGG
GACCAGCAGCTACACTAGAAGAGATGATGACAGCATGTCAGGGAGTGGGAGGACCCAGCCATA---AAGCAAGAGTTTTG
>FJ469696/B/US/2006/CR0078
CCTATAGTGCAGAACATCCAGGGGCAAATGGTACATCAGGCCATATCACCTAGAACTTTAAATGCATGGGTAAAAGT---
AGTAG---AAGAGAAGGCTTTTAGCCCAGAAGTAATACCTATG---TTTTCAGCATTATCAGAAGGAGCCACCCCACAAG
A---TTTAAACACCATGCTAAACACAGT---GGGGGGACATCA---AGCAGCCATGCAAATGTTAAAAGAAACCATCAAT
GAGGAAGCTGCAGAATGGGATAGATTGCATCCAGTGCATGCAGGGCCTATTGCACCGGGCCAGATGAGAGAGCCAAGGGG
AAGTGACATAGCAGGAACTACTAGCA---CCCTTCAGGAACAAATAGCATGGATGACAAATAATCCACCTATCCCAGTAG
GAGATATC---TATAAAAGATGGATAATCATGGGATTAAATAAAATTGTAAGAATGTATAGCCCTGTCAGCATTTTGGAC
ATAAGACAAGGACCAAAGGAACCCTTTAGAGACTATGTAGACCGGTTCTATAAAACTCTAAGAGCCGAGCAAGCTTCACA
GGATGTAAAAAATTGGATGACAGAAACCTTATTGGTCCAAAATGCAAACCCAGATTGTAAGACTATTTTAAAAGCATTGG
GACCAGCAGCCACACTAGAAGAAATGATGACAGCATGTCAGGGAGTGGGAGGACCCGGCCACA---AAGCAAGAGTTTTG
>FJ469697/B/US/2004/CR0080N
CCTATAGTGCAGAATCTTCAGGGGCAAATGGTACATCAGGCAATATCACCTAGAACTTTAAATGCATGGGTGAAAGT---
AGTAG---AAGAAAAGGCTTTCAGCCCAGAAGTAATACCCATG---TTTTCAGCATTATCAGAAGGAGCCACCCCACAAG
A---TTTAAACACCATGCTAAACACAGT---GGGGGGACATCA---AGCAGCCATGCAAATGTTAAAAGAAACCATCAAT
GAGGAAGCTGCAGAATGGGATAGAGTGCACCCAGTGCATGCAGGGCCTATTGCACCAGGCCAGATGAGAGAACCAAGGGG
AAGTGACATAGCAGGAACTACTAGTA---CCCTTCAGGAACAAATAGGATGGATGACAAATAATCCACCTATCCCAGTAG
GAGAAATT---TATAAAAGATGGATAATCCTGGGATTAAATAAAATAGTAAGAATGTATAGTCCTACCAGCATTTTGGAC
ATAAGACAAGGACCAAAAGAACCCTTTAGAGATTATGTAGACCGGTTCTATAAAACTCTAAGAGCCGAGCAAGCTTCACA
GGATGTAAAAAATTGGATGACAGAAACCTTGTTGGTCCAAAATGCGAACCCAGATTGTAAGACTATTTTAAAAGCATTAG
GACCAGCAGCTACACTAGAAGAAATGATGACAGCATGTCAGGGAGTGGGGGGACCCAGCCATA---AAGCAAGAGTTTTG
>FJ469698/B/US/2004/CR0116Y
CCTATAGTACAGAACCTACAGGGGCAAATGGTACATCAGGCCATATCACCTAGAACTTTAAATGCATGGGTAAAAGT---
AGTAG---AAGAGAAGGCTTTCAGCCCAGAGGTAATACCCATG---TTTTCAGCATTATCAGAAGGAGCCACCCCACAAG
A---TTTAAACACCATGCTAAACACAGT---GGGGGGACATCA---AGCAGCTATGCAAATGTTAAAAGAGACCATCAAT
GAGGAAGCTGCAGAATGGGATAGATTACATCCAGTGCATGCAGGGCCTATTGCACCAGGCCAGATGAGAGAACCAAGGGG
AAGTGACATAGCAGGAACTACTAGTA---CCCTTCAGGAACAAATAGGATGGATGACAAATAATCCACCTATCCCAGTAG
GAGAAATT---TATAAAAGATGGATAATCCTGGGATTAAATAAAATAGTAAGAATGTATAGTCCTACCAGCATTCTGGAC
ATAAGACAAGGACCAAAAGAACCTTTTAGAGACTATGTAGACCGGTTCTATAAAACTCTAAGAGCCGAGCAAGCTTCACA
GGAGGTAAAAAATTGGATGACAGAAACCTTGTTGGTCCAGAATGCAAATCCAGATTGTAAGACTATTTTAAAAGCATTGG
GACCAGCAGCTACACTAGAAGAAATGATGACAGCTTGTCAGGGAGTGGGAGGACCCAGTCATA---AAGCAAGAGTTTTG
>FJ469699/B/US/-/CR0127W
CCTATAGTGCAGAACATCCAGGGGCAAATGGTACATCAGCCCATATCACCTAGAACTTTAAATGCATGGGTAAAAGT---
AGTAG---AAGAGAAGGCTTTCAGCCCAGAGGTAATACCCATG---TTTTCAGCATTATCAGAAGGAGCCACCCCACAGG
A---TTTAAACACCATGCTAAACACAGT---GGGGGGACATCA---AGCAGCCATGCAAATGTTAAAAGAGACCATCAAT
GAGGAAGCTGCAGAATGGGATAGATTGCACCCAGTGCATGCAGGGCCTATTGCACCAGGCCAGATGAGAGAACCAAGGGG
AAGTGACATAGCAGGAACTACTAGTA---CCCTTCAGGAACAAATAGGATGGATGACAAACAATCCACCTATCCCAGTAG
GAGAGATC---TATAAAAGATGGATAATCCTGGGATTAAATAAAATAGTAAGGATGTATAGTCCTACCAGCATTCTGGAC
ATAAGACAAGGGCCAAAGGAACCCTTTAGAGACTATGTAGACCGGTTCTATAAAACTTTAAGAGCCGAGCAAGCTTCACA
GGAGGTAAAAAATTGGATGACAGAAACTTTGTTGGTCCAAAATTCGAACCCAGATTGTAAGACTATTTTAAAAGCATTGG
GACCAGCAGCTACACTAGAGGAAATGATGACAGCATGTCAGGGAGTGGGAGGACCCAGCCATA---AAGCAAAAATTATG
>FJ469700/B/US/2006/CR0131
CCTATAGTGAGAAATCTTCAGGGGCAAATGGTGCATCAGCCCATAACACCTAGAACTTTAAATGCATGGGTAAAAGT---
AGTAG---AAGAGAAGGCATTCAGCCCAGAAGTAATACCCATG---TTTTCAGCATTATCAGAAGGAGCCACCCCACAAG
A---TTTAAACACAATGCTAAACACAGT---GGGGGGACATCA---AGCAGCAATGCAAATGTTAAAAGAGACCATCAAT
GAGGAAGCTGCAGAATGGGACAGAATGCATCCAGTGCATGCAGGGCCTATTGCACCAGGCCAGATGAGAGAACCAAGGGG
AAGTGACATAGCAGGAACTACTAGTA---CCCTTCAGGAACAAATAGACTGGATGACACATAATCCACCTATCCCAGTAG
GAGAAATC---TATAAAAGATGGATAATCCTGGGATTAAATAAAATAGTAAGAATGTATAGTCCTACCAGCATTCTGGAC
ATAAGACAAGGACCAAAGGAACCCTTTAGAGACTATGTAGACCGGTTCTACAAAACTCTAAGAGCTGAACAAGCTTCACA
GGAGGTAAAAAATTGGATGACAGAAACCTTGTTGGTCCAGAATGCGAATCCAGATTGTAAGACTATTTTAAAAGCATTAG
GACCAGCAGCTACACTAGAAGAGATGATGACAGCATGTCAAGGAGTGGGGGGACCCGGCCATA---AAGCAAGAGTTTTG
>FJ469701/B/US/2003/CR0154X
CCTATAGTACAGAACATGCAAGGGCAAATGGTACATCAGGCCATATCACCTAGAACTTTAAATGCATGGGTAAAAGT---
AGTAG---AAGAGAAGGCTTTTAGCCCAGAAGTAATACCCATG---TTTTCAGCATTATCAGAAGGAGCCACCCCACAAG
A---TTTAAACACCATGCTAAACACAGT---GGGGGGACATCA---AGCAGCCATGCAAATGTTGAAAGACACCATCAAT
GAGGAAGCTGCAGAATGGGATAGATTGCATCCAGTGCATGCAGGGCCTATTGCACCAGGACAGATGAGAGAACCGAAGGG
AAGTGACATAGCAGGAACTACTAGTA---CCCTTCAGGAACAAATAGGATGGATGACACATATTCCACCTATCCCAGTAG
GAGAAATC---TATAAGAGATGGATAATCCTGGGATTAAATAAAATAGTAAGGATGTATAGCCCTACCAGCATTCTGGAT
ATAAAACAAGGACCAAAAGAACCCTTTAGGGACTATGTAGACCGGTTCTATAGAACTCTAAGAGCCGAGCAAGCTTCACA
GGATGTAAAAAATTGGATGACAGAAACCTTGTTGGTCCAAAATGCGAACCCAGATTGTAAGACTATTTTAAAAGCATTGG
GACCAGCAGCTACACTAGAAGAAATGATGACAGCATGTCAGGGAGTGGGAGGACCCGGCCATA---AAGCAAGAGTTTTG
>FJ469702/B/US/-/CR0164U
CCTATAGTGCAGAACCTTCAGGGGCAAATGGTACATCAGTCCCTATCACCTAGAACTTTAAATGCATGGGTAAAAGT---
AATAG---AAGAAAAAGCTTTCAGCCCGGAAGTAATACCCATG---TTTTCAGCATTATCAGAAGGAGCCACCCCACAAG
A---TTTAAACACCATGCTAAACACAGT---GGGGGGACATCA---AGCAGCTATGCAAATGTTAAAAGAGACCATCAAT
GAGGAAGCTGCAGAATGGGATAGATTACATCCAGTGCATGCAGGGCCTATTGCACCAGGCCAGATGAGAGAACCAAGGGG
AAGTGACATAGCAGGAACTACTAGTA---CCCTTCAGGAACAAATAGGATGGATGACAAATAATCCACCTATCCCAGTAG
GAGAAATC---TATAAAAGATGGATAATCCTGGGATTAAATAAAATAGTAAGAATGTATAGCCCAGTCAGCATTCTAGAC
ATAAGACAAGGACCAAAGGAACCCTTTAGAGACTATGTAGACCGGTTTTATAAAACTCTAAGAGCTGAGCAAGCTACACA
GGAGGTAAAAAATTGGATGACAGAAACCTTGTTGGTCCAAAATGCGAACCCAGATTGTAAGACTATCTTAAAAGCATTGG
GACCAGCAGCTACACTAGAAGAAATGATGACAGCATGTCAGGGAGTGGGGGGACCCGGCCATA---AAGCAAGAGTTTTG
>FJ469703/B/US/2005/CR0175S
CCGATAGTGCAGAACCTTCAAGGGCAAATGGTACATCAGGCCATATCACCTAGAACTTTAAATGCATGGGTAAAAGT---
AGTAG---AAGAGAAGGCTTTCAGCCCAGAAGTAATACCCATG---TTTTCAGCATTATCAGAAGGAGCCACCCCACAAG
A---TTTGAACACCATGCTAAACACAGT---GGGGGGACACCA---AGCAGCCATGCAAATGTTAAAAGAGACCATCAAT
GAAGAAGCTGCAGAGTGGGATAGAGTACATCCAGTGCATGCAGGGCCTATTGCACCAGGCCAGATGAGAGAACCAAGGGG
AAGTGATATAGCAGGAACTACTAGTA---CCCTTCAGGAACAAATAGGATGGATGACAAATAATCCACCTATCCCAGTAG
GAGAAATT---TATAAAAGATGGATAATCCTGGGATTAAATAAAATAGTAAGAATGTATAGTCCTACCAGCATTCTGGAC
ATAAGACAAGGACCAAAGGAACCCTTTAGAGATTATGTAGACCGGTTCTATAAGACTCTAAGAGCCGAGCAAGCTTCACA
GGAAGTAAAAAATTGGATGACAGAAACCTTGTTGGTCCAAAATGCGAACCCAGATTGTAAGACTATTTTAAAAGCATTGG
GACCAGCAGCTACACTAGAAGAGATGATGACAGCCTGTCAGGGAGTGGGAGGACCCGGCCATA---AGGCAAGAGTTTTG
>FJ469704/B/US/-/CR0192W
CCTATAGTGCAGAACCTTCAGGGGCAAATGGTACATCAGCCCATATCACCTAGAACTTTAAATGCATGGGTAAAAGT---
AGTAG---AAGAGAAGGCCTTCAGCCCAGAAGTAATACCCATG---TTTACAGCATTATCAGAAGGAGCCACCCCACAAG
A---TTTAAACACCATGTTAAACACAGT---GGGGGGACATCA---AGCAGCTATGCAAATGTTAAAAGAGACCATCAAT
GAGGAAGCTGCAGAATGGGATAGAGTGCATCCCGTGCATGCAGGGCCTATTGCACCAGGCCAGATGAGAGAACCAAGGGG
AAGTGACATAGCAGGAACTACTAGTA---CCCTTCAGGAACAAATAGGATGGATGACAAATAATCCACCTATCCCAGTAG
GAGAAATC---TATAAAAGATGGATAGTCCTGGGGCTAAATAAAATAGTAAGAATGTATAGCCCTACCAGCATTCTGGAC
ATAAGACAAGGACCAAAGGAACCCTTTAGAGACTATGTAGACCGGTTCTATAAAACTCTAAGAGCCGAGCAAGCTTCACA
GGAGGTAAAAAATTGGATGACAGAAACCTTGTTGGTCCAAAATGCGAATCCAGATTGTAAGACTATTCTAAAAGCTTTGG
GGCCAGCAGCTACACTAGAAGAAATGATGACAGCATGTCAGGGAGTGGGAGGACCTGGCCATA---AAGCAAGAGTTTTG
>FJ469705/B/US/-/CR0206U
CCTATAGTGCAGAATATGCAGGGGCAAATGGTACATCAGGCCATATCACCTAGAACTTTAAATGCATGGGTAAAAGT---
AGTAG---AAGAGAAGGCTTTCAGCCCAGAAGTAATACCCATG---TTTGTAGCATTATCAGAAGGAGCCACCCCACAAG
A---TTTAAACACCATGCTAAACACTGT---GGGGGGACATCA---AGCAGCCATGCAAATGTTAAAAGAAACCATTAAT
GAGGAAGCTGCAGAATGGGATAGATTGCATCCAGTGCATGCAGGGCCTAATCCACCAGGCCAGATGAGAGAACCAAGGGG
AAGTGACATCGCAGGAACTACTAGTA---CCCTTCAAGAACAAATAGGATGGATGACAAATAATCCACCTATCCCAGTAG
GAGAAATT---TATAAGAAATGGATAATCATAGGATTAAACAAAATAGTAAGAATGTATAGCCCTACCAGCATTTTAGAC
ATAAGACAAGGACCAAAGGAACCCTTTAGAGACTATGTAGACCGGTTCTATAAAACCCTAAGAGCCGAGCAAGCTTCACA
AGAGGTAAAAAATTGGATGACAGAAACCTTGTTGGTCCAAAATGCGAACCCAGATTGTAAGACCATTTTAAAAGCATTGG
GACCAGCAGCTACATTAGAAGAAATGATGACAGCATGTCAGGGAGTGGGAGGACCCAGCCACA---AAGCAAGAGTTTTA
>FJ469706/B/US/2005/CR0208W
CCTATAGTGCAGAACCTTCAGGGGCAAATGGTACATCAGCCCATATCACCTAGAACTTTAAATGCATGGGTAAAAGT---
AGTAG---AAGAGAAGGCTTTCAGCCCAGAAGTAATACCCATG---TTTACAGCACTATCAGAAGGAGCCACCCCACAAG
A---TTTAAACACCATGCTAAACACAGT---GGGGGGACATCA---AGCAGCCATGCAAATGTTAAAAGAGACCATCAAT
GAGGAAGCTGCAGAATGGGATAGATTGCATCCAGTGCATGCAGGGCCAATTGCACCAGGTCAGATGAGAGAACCAAGGGG
AAGTGACATAGCAGGAACTACTAGTA---CCCTTCAGGAACAAATAGCATGGATGACAAATACTCCACCTATCCCAGTAG
GAGACATC---TATAAAAGATGGATAATCCTGGGGTTAAATAAAATAGTGAGAATGTATAGCCCTAGCAGCATTCTGGAC
ATAAAACAAGGACCAAAGGAACCCTTTAGAGACTATGTAGACCGGTTCTATAAAACCCTAAGAGCAGAGCAAGCTTCACA
GGATGTAAAAAATTGGATGACAGAAACCTTGTTGGTCCAAAATGCGAACCCAGATTGTAAAACTATTTTGAAAGCATTGG
GGCCAGCAGCTACATTAGAAGAAATGATGACAGCATGTCAGGGAGTGGGAGGGCCCAGCCACA---AAGCAAGAGTTTTG
>FJ469707/B/US/2007/CR0214
CCTATAGTACAGAACCTCCAGGGGCAAATGGTACATCAAGCCATATCACCTAGAACTTTAAATGCATGGGTAAAAGT---
AATAG---AAGAGAAGGCTTTCAGCCCAGAAGTGATACCCATG---TTTTCGGCATTATCAGAAGGAGCCACCCCAGGCG
A---TTTAAATACCATGCTAAACACAGT---GGGGGGACATCA---AGCAGCCATGCAGATGTTAAAAGAGACCATCAAT
GAGGAAGCTGCAGAATGGGATAGATTGCATCCAGTGCAGGCAGGGCCTATTGCACCAGGCCAGATAAGAGAACCAAGGGG
AAGTGACATAGCAGGAACTACTAGTA---CCCTTCAGGAACAAATAACATGGATGACAAGTAATCCACCTATTCCAGTAG
GAGATATC---TATAAAAGATGGATAATACTGGGATTAAATAAAATAGTAAGAATGTATAGCCCTACTAGCATTCTGGAC
ATAAGACAAGGACCAAAAGAACCCTTTAGAGACTATGTAGACCGGTTCTATAAAACTCTAAGAGCCGAGCAATGTACACA
GGAGGTAAAAAATTGGATGACAGAAACCTTGTTGGTCCAAAATGCGAACCCAGATTGTAGGACTATTTTGAAAGCATTGG
GACCAGCAGCTACACTAGAAGAAATGATGACAGCCTGTCAGGGAGTGGGAGGACCCGGCCACA---AAGCAAGAGTTTTA
>FJ469708/B/US/2006/CR0215
CCTGTAGTGCAGAACATGCAGGGGCAAATGGTACATCAACCCATATCACCGAGAACTTTAAATGCATGGGTAAAAGT---
GATAG---AAGAGAAGGCTTTCAGCCCAGAAATAATACCCATG---TTTTCAGCATTATCAGAAGGAGCCACCCCACAAG
A---TTTAAACACCATGTTAAACACAGT---GGGGGGACATCA---AGCAGCCATGCAAATGTTAAAAGACACCATCAAT
GAGGAAGCTGCAGATTGGGATAGATTGCATCCGGTGCAGGCAGGGCCTGTTGCACCAGGCCAAATGAGAGAGCCAAGGGG
AAGTGACATAGCAGGAACTACTAGTA---CCCTTCAGGAACAAATAGCATGGATGACAAATAATCCACCTATCCCAGTAG
GAGAAATC---TATAAAAGATGGATAATCTTGGGATTGAATAAAATAGTAAGGATGTATAGCCCTGTCAGCATTCTAGAC
ATAAGACAAGGACCAAAGGAACCTTTTAGAGACTATGTAGACCGGTTCTATAGAACTCTTAGAGCCGAGCAAGCTTCACA
GGATGTAAAAAATTGGATGACGGAAACCTTGTTGGTCCAAAATTCAAACCCAGATTGTAAAACTATTTTAAAAGCATTAG
GACCAGGAGCTACACTAGAAGAAATGATGACAGCATGTCAGGGAGTGGGAGGACCTGGCCATA---AAGCAAGAGTTTTG
>FJ469709/B/US/2006/CR0222X
CCTATAGTGCAGAACCTCCAGGGGCAAATGGTACATCAGGCCATATCACCTAGAACTTTAAATGCATGGGTAAAAGT---
AGTAG---AAGAGAAGGCTTTCAGCCCAGAAGTAATACCCATG---TTTTCAGCATTATCAGAAGGAGCCACCCCACAAG
A---TTTAAATACCATGCTAAACACAGT---GGGGGGACATCA---AGCAGCCATGCAAATGTTAAAAGAGACCATCAAT
GAGGAAGCTGCAGAATGGGATAGATTGCATCCAGTGCATGCAGGGCCTATTGCACCAGGCCAGATGAGAGAACCAAGGGG
AAGTGACATAGCAGGAACTACTAGTA---CCCTTCAGGAACAAATAGGATGGATGACACATAATCCACCTATCCCAGTAG
GAGACATC---TATAAAAAATGGATAATCCTGGGATTAAATAAAATAGTAAGAATGTATAGCCCTACCAGCATTCTGGAC
ATAAAACAAGGACCAAAGGAACCCTTTAGAGACTATGTAGACCGATTCTATAAAACTCTAAGAGCCGAGCAAGCTTCACA
AGAGGTAAAAAATTGGATGACAGAAACCTTGTTGGTCCAAAATGCGAACCCAGATTGTAAGACTATTTTAAAAGCATTGG
GACCAGGAGCGACACTAGAAGAAATGATGACAGCATGTCAGGGAGTGGGGGGACCCGGCCATA---AAGCAAGAGTTTTG
>FJ469710/B/US/2006/CR0228Q
CCTATAGTACAGAACCTACAGGGGCAAATGGTACATCAGGCAATATCACCTAGAACTTTAAATGCATGGGTAAAGGT---
AGTAG---AAGAGAAGGCTTTTAGCCCAGAAGTAATACCCATG---TTTTCAGCATTATCAGAAGGAGCCACCCCACAAG
A---TTTAAACACCATGTTAAACACAGT---GGGGGGACATCA---AGCAGCCATGCAAATGTTAAAAGAGACCATCAAT
GAGGAAGCTGCAGAATGGGATAGAGTGCATCCAGTGCATGCAGGGCCTATTGCACCAGGCCAGATGAGAGAACCAAGGGG
AAGTGACATAGCAGGAACTACTAGTA---CCCTTCAGGAACAAGTAGGATGGATGACAAGTAATCCACCTATCCCAGTAG
GAGAAATC---TATAAAAGATGGATAATCCTGGGGTTAAATAAAATAGTAAGGATGTATAGTCCTACCAGCATTCTGGAC
ATAAGACAAGGACCAAAAGAACCCTTTAGAGATTATGTAGACCGGTTCTATAAAACTCTAAGAGCCGAGCAAGCTTCACA
GGAGGTAAAAAATTGGATGACAGAAACCTTGTTGGTCCAAAATGCAAACCCAGATTGTAAAACTATTTTAAAAGCATTAG
GACCAGCAGCTACACTAGAAGAAATGATGACAGCATGTCAGGGAGTGGGAGGACCCGGACATA---AAGCAAGAGTTTTG
>FJ469711/B/US/-/CR0234
CCCATAGTGCAGAACATCCAGGGGCAAATGGTACACCAGGCCATATCACCTAGAACTTTAAATGCATGGGTAAAAGT---
AGTAG---AAGAAAAGGCTTTCAGTCCAGAAGTAATACCCATG---TTTTCAGCATTATCAGAAGGAGCCACCCCACAAG
A---TTTAAACACCATGCTAAACACAGT---GGGGGGACATCA---AGCAGCCATGCAAATGTTAAAAGAGACCATCAAT
GAAGAAGCTGCAGAATGGGATAGATTGCATCCAGTGCATGCAGGGCCTATTGCACCAGGCCAGATGAGAGAACCAAGGGG
AAGTGACATAGCAGGAACTACTAGTA---CCCTTCAGGAACAAATAGGATGGATGACAAATAACCCACCTATCCCAGTAG
GAGAAATC---TATAAAAGATGGATAATCCTGGGGTTAAACAAAATAGTAAGAATGTATAGTCCTACCAGCATTCTGGAC
ATAAGACAAGGACCTAAGGAACCCTTTAGAGACTATGTAGACCGGTTCTATAAAACTCTAAGAGCTGAGCAAGCTTCACA
GGAGGTAAAAAATTGGATGACAGAAACCTTGTTGGTCCAAAATTCAAACCCAGATTGTAAGACTATTTTAAAAGCATTAG
GACCAGCAGCTACATTAGAGGAAATGATGACAGCATGTCAGGGAGTGGGAGGACCCAGCCACA---AAGCAAGAATTTTG
>FJ469712/B/US/-/CR0248X
CCTATAGTGCAGAACATGCAGGGGCAAATGGTACATCAGGCCCTGTCACCTAGAACTTTAAATGCATGGGTAAAAGT---
AGTAG---AAGAGAAGGCTTTCAGCCCAGAAGTAATACCCATG---TTTACAGCATTATCAGAAGGAGCTACCCCACAAG
A---TCTAAATACCATGCTAAACACAGT---GGGGGGACATCA---AGCAGCCATGCAAATGTTAAAAGAGACCATCAAT
GAGGAAGCTGCAGAATGGGATAGATTACATCCAGTGCATGCAGGGCCTATTGCACCAGGCCAGATGAGAGAACCAAGGGG
AAGTGACATAGCAGGAACTACTAGTA---CCCTTCAGGAACAAATAGCATGGATGACAAATAATCCAGCTATCCCAGTAG
GAGAAATC---TATAAAAGATGGATAATCCTAGGATTAAATAAAATAGTGAGGATGTATAGTCCTACCAGCATTTTGGAC
ATAAAACAAGGGCCAAAGGAACCTTTTAGAGACTATGTAGATCGGTTCTATAAAACTCTAAGGGCCGAGCAAGCCTCACA
GGAGGTAAAAAATTGGATGACAGAAACCTTGTTGGTCCAAAATTCGAACCCAGATTGCAAGACCATTTTAAAAGCACTGG
GACCGGGAGCTACACTAGAAGAAATGATGACAGCATGTCAGGGAGTGGGAGGACCCGGTCATA---AAGCAAGAGTTTTG
>FJ469713/B/US/2007/CR0275
CCTATAGTGCAAAACATGCAGGGGCAAATGGTACATCAGGCCATATCACCTAGAACTTTAAATGCATGGGTAAAAGT---
AGTAG---AAGAAAAGGCTTTCAGCCCAGAAGTAATACCCATG---TTTGCTGCATTATCAGAAGGAGCCACCCCACAAG
A---TTTAAACCTCATGCTGAACACAGT---GGGGGGACATCA---GGCAGCCATGCAAATGTTAAAAGAGACCATCAAT
GAGGAAGCTGCAGAATGGGATAGATTGCATCCAGTGCATGCAGGGCCTGTTGCTCCAGGCCAGATGAGAGAACCAAGGGG
AAGTGACATAGCAGGAACTACAAGTA---CCCTTCAGGAACAAATAGCATGGATGACAAGTAATCCACCTATCCAAGTAG
GAGAAATC---TATAAAAGATGGATAATCCTGGGATTAAATAAAATAGTAAGGATGTATAGTCCTACTAGCATTCTGGAC
ATAAAACAAGGACCAAAAGAACCCTTTAGAGACTATGTAGATCGGTTCTATAGAACTCTAAGAGCCGAACAAGCTTCACA
GGAGGTAAAAAATTGGATGACAGAAACCTTGTTGGTCCAAAATTCGAACCCTGATTGCAAGACTATTTTAAAAGCATTAG
GACCAGCAGCTACACTAGAAGAAATGATGACAGCATGTCAGGGAGTGGGAGGACCCAGCCATA---AAGCAAGGGTTTTG
>FJ469714/B/US/2006/CR0276Z
CCTATAGTGCAAAACCTTCAGGGGCAAATGGTACATCAGCCAATATCACCTAGAACTTTAAATGCATGGGTAAAAGT---
AGTAG---AAGAGAAGGCTTTCAGCCCGGAAGTAATACCCATG---TTTTCAGCATTAGCAGAAGGAGCCACCCCACAAG
A---TTTAAACACCATGCTAAACACAGT---GGGGGGACATCA---AGCAGCCATGCAAATGTTAAAAGAGACCATCAAT
GAGGAGGCTGCAGAATGGGATAGATTACATCCAGTACATGCAGGGCCTATTGCACCAGGCCAGATGAGAGAACCAAGGGG
AAGTGACATAGCAGGAACTACCAGTA---CCCTTCAGGAGCAAATAGGATGGATGACACATAATCCACCTATCCCAGTAG
GAGAAATC---TATAAAAGATGGATAATCTTGGGATTAAATAAAATAGTGAGAATGTATAGCCCTACCAGCATTCTGGAC
ATAAGACAAGGACCAAAAGAATCCTTTAGAGACTATGTAGACCGGTTCTATAAAACCCTAAGAGCCGAGCAGGCTTCACA
AGAAGTAAAAAATTGGATGACAGAAACCTTGTTGGTCCAGAATGCAAACCCAGATTGTAAAACTATTTTAAAAGCATTAG
GGCCAGCAGCTACACTAGAAGAAATGATGACAGCATGTCAGGGAGTGGGGGGACCCGGCCATA---AAGCAAGAGTTTTG
>FJ469715/B/US/-/CR0289Z
CCTATAGTGCAGAACCTACAGGGGCAAATGGTACATCAGCCCTTATCACCTAGAACTTTAAATGCATGGGTAAAAGT---
AATAG---AAGAGAAGGCTTTCAGCCCAGAAGTAATACCCATG---TTTACAGCATTATCAGAAGGAGCCACCCCACAAG
A---TTTAAACACCATGCTAAACACAGT---GGGGGGACATCA---GGCAGCCATGCAGATGTTAAAAGAGACCATCAAT
GAGGAAGCTGCAGAATGGGATAGATTACATCCAGTGCATGCAGGGCCTGTTGCACCAGGACAGATGAGAGAACCAAGGGG
AAGTGACATAGCAGGAACTACTAGTA---CCCTTCAGGAACAAATAGGATGGATGACAAATAATCCACCTATCCCAGTAG
GAGAGATC---TATAAAAGATGGATAATCCTGGGATTAAATAAAATAGTAAGGATGTATAGCCCTGTCAGCATTCTGGAC
ATAAGACAAGGACCAAAGGAACCCTTTAGAGATTATGTAGACCGGTTTTACAAAACTCTAAGAGCTGAGCAAGCTTCACA
GGATGTGAAAAATTGGATGACAGAAACCTTGTTAGTCCAAAATGCAAACCCAGATTGTAAGACTATTTTAAAAGCATTGG
GACAGGGAGCTACACTAGAAGAAATGATGTCAGCATGTCAAGGAGTAGGGGGACCCAGCCATA---AAGCAAGAATTTTG
>FJ469716/B/US/2007/CR0295S
CCTATAGTGCAGAACCTCCAGGGGCAGCACGTACATCAGGCCATATCACCTAGAACTTTAAATGCATGGGTAAAAGT---
AGTGG---AGGAGAAGGCTTTTAGCCCAGAAGTAATACCCATG---TTTTCAGCACTATCAGAAGGAGCCACCCCACAAG
A---CTTAAACACCATGCTAAACACAGT---GGGGGGACATCA---AGCAGCCATGCAAATGTTAAAAGAGACTATCAAT
GAGGAAGCAGCAGAATGGGATAGACTGCATCCAGTGCATGCAGGGCCTATTGCACCAGGCCAGATGAGAGAACCAAGGGG
AAGTGACATAGCAGGAACTACTAGTA---CCCTTCAGGAACAAATAGCATGGATGACAAATAATCCACCTATCCCAGTAG
GAGAAATC---TATAAAAGATGGATAATTCTAGGATTAAATAAAATAGTAAGAATGTATAGTCCTACCAGCATTCTGGAC
ATAAGACAAGGACCAAAGGAACCTTTTAGAGACTATGTAGACCGGTTCTATAAAACTCTAAGAGCCGAGCAAGCCTCACA
AGAGGTAAAAAATTGGATGACAGAAACCTTGTTGGTCCAAAATGCGAACCCAGACTGTAGGAATATTTTAAAAGCATTAG
GACCAGCAGCTACACTAGAAGAAATGATGACAGCATGTCAAGGAGTGGGGGGACCCGGCCACA---AAGCAAGAGTTTTG
>FJ469717/B/US/2005/CR0307R
CCTATAGTGCAGAACCTTCAAGGGCAAATGGTACATCAGGCCATCTCACCTAGAACTTTAAATGCATGGGTAAAAGT---
AGTAG---AAGAGAAGGCTTTCAGCCCAGAAGTAATACCCATG---TTTGCAGCACTATCAGAAGGAGCCACCCCACAAG
A---TTTAAACACCATGCTAAACACAGT---GGGGGGACATCA---GGCAGCTATGCAGATATTAAAAGAGACCATCAAT
GAGGAAGCTGCAGAATGGGATAGATTGCATCCAGTGCATGCAGGGCCTGTGGCACCAGGCCAGATGAGAGAACCGAGGGG
AAGTGACATAGCAGGAACTACTAGTA---CCCTTCAGGAACAAATAGCATGGATGACAAGTAATCCACCTATCCCAGTAG
GAGAAGTC---TATAAAAAATGGATAATCATAGGATTAAATAAAATAGTAAGAATGTATAGCCCTGTCAGCATTCTGGAC
ATAAGACAAGGACCAAAGGAACCCTTTAGAGACTATGTAGACCGGTTCTATAAAACTCTAAGAGCCGAACAAGCTTCACA
GGATGTAAAAAATTGGATGACAGAAACCTTGTTGGTCCAGAATGCGAACCCAGATTGTAAAACTATTTTAAAAGCATTGG
GACCAGCAGCTACACTAGAAGAAATGATGGCAGCATGTCAGGGAGTAGGGGGACCCGGACATA---AAGCAAGAGTTCTG
>FJ469718/B/US/2005/CR0312W
CCCATAATACAGAATCTCCAGGGGCAAATGGTACATCAAGCCATATCACCTAGAACTTTAAATGCATGGGTAAAGGT---
AGTAG---AGGAGAAGGCTTTCAGCCCAGAAGTAATACCCATG---TTTACAGCATTATCAGAAGGAGCCACCCCACACG
A---TTTAAACACCATGCTAAACACAGT---GGGGGGACATCA---AGCAGCTATGCAAATGTTAAAAGAGACCATCAAT
GAGGAAGCTGCAGAATGGGATAGATTACATCCAGTGCATGCAGGGCCTGTTGCACCAGGCCAGATGAGAGAACCAAGGGG
AAGTGACATAGCAGGAACTACTAGTA---CCCTTCAGGAACAAATAGGATGGATGACAAATAATCCACCTATCCCAGTAG
GAGAAATC---TATAAAAAATGGATAATCATGGGATTAAATAAAATAGTAAGGATGTATAGTCCCGTCAGCATTCTGGAC
ATAAGACAAGGACCAAAGGAACCCTTCAGAGAATATGTAGACCGGTTCTATAAAACTCTAAGAGCTGAGCAAGCTTCACA
AGATGTAAAAAATTGGATGACAGAAACCTTGTTGATCCAGAATGCAAACCCAGATTGTAAGACTATTTTAAAGGCATTGG
GACCAGGAGCCACACTAGAAGAAATGATGTCAGCATGTCAGGGAGTGGGAGGACCCAGCCATA---AAGCAAGAGTTTTG
>FJ469719/B/US/-/CR0317N
CCTATAGTGCAAAACATGCAGGGGCAAATGGTACATCAGGCCATATCACCTAGAACTTTAAATGCATGGGTAAAAGT---
AGTAG---AAGAGAAGGCCTTCAGCCCAGAAGTAATACCCATG---TTTTCAGCATTATCAGAAGGAGCCACTCCCTCAG
A---TTTAAACACCATGCTAAACACAGT---GGGGGGACATCA---GGCAGCCATGCAAATGTTAAAAGAGACCATCAAT
GAGGAAGCTGCAGAATGGGATAGATTGCATCCAGTGCAGGCAGGGCCTGTTGCACCAGGCCAGATAAGAGAACCAAGGGG
AAGTGACATAGCAGGAACTACTAGTA---CCCTTCAGGAACAAATAGCATGGATGACACATAATCCACCTATCCCAGTAG
GAGACATC---TATAAAAGATGGATAATCTTGGGATTAAATAAAATAGTAAGGATGTATAGTCCTACCAGCATTCTGGAC
ATAAAACAAGGTCCAAAAGAACCCTTTAGAGACTATGTAGACCGGTTCTATAAAGTTTTAAGAGCAGAGCAGGCTTCACA
GGAGGTAAAAAATTGGATGACAGAAACCTTGTTGGTCCAAAATGCAAACCCAGATTGTAAGACTATTTTAAAAGCATTAG
GACCAGCAGCTACACTAGAAGAGATGATGACAGCATGTCAGGGAGTGGGAGGACCTGGTCATA---AAGCAAGAGTTTTG
>FJ469720/B/US/-/CR0331P
CCTATAGTGCAGAACCTCCAAGGGCAAATGGTACATCAGGCCATATCACCTAGAACTTTAAATGCATGGGTAAAAGT---
AGTAG---AAGAAAAGGCTTTCAGCCCAGAAGTAATACCCATG---TTTACAGCATTATCAGAAGGAGCCACCCCACAAG
A---TTTAAACACCATGCTAAACACAGT---GGGGGGACATCA---AGCAGCCATGCAAATGTTAAAAGAGACCATCAAT
GAGGAAGCTGCAGAATGGGATAGATTGCATCCAGTGCATGCAGGGCCTAATCCACCAGGCCAGATGAGAGAACCAAGGGG
AAGTGACATAGCGGGAACTACTAGTA---CCCTTCAGGAACAAATAGGATGGATGACAAGTAATCCACCTATCCCAGTAG
GAGAAATT---TATAAGAGATGGGTAATCTTGGGATTAAATAAAATAGTAAGGATGTATAGCCCTACCAGCATTCTAGAC
ATAAAGCAAGGACCAAAGGAACCCTTTAGAGACTATGTAGACCGGTTCTATAAAACCCTAAGAGCCGAGCAAGCTTCACA
AGAGGTGAAAAATTGGATGACAGAAACCTTGCTGGTCCAAAATGCGAACCCAGATTGTAGGACTATTTTAAAAGCACTGG
GACCAGCAGCTACATTAGAAGAAATGATGACAGCATGTCAGGGAGTGGGAGGACCCGGCCATA---AAGCAAGAGTCTTG
>FJ469721/B/US/2007/CR0339X
CCTATAGTGCAGAACGCTCAGGGGCAAATGGTACATCAGGCCATATCACCTAGAACTTTAAATGCATGGGTAAAGGT---
AGTAG---AAGAGAAGGCTTTCAACCCAGAAGTGATACCCATG---TTTGCAGCATTATCAGAAGGAGCCACCCCACAAG
A---TTTAAACACCATGCTAAACACAGT---GGGGGGACATCA---GGCAGCCATGCAAATATTAAAAGAGACCATCAAT
GAGGAAGCTGCAGAATGGGATAGATTGCATCCAGTGCATGCAGGGCCTATTGCACCAGGCCAGATGAGAGAACCAAGGGG
AAGTGACATAGCAGGAACTACTAGTA---CCCTTCAGGAACAAATAGGATGGATGACACATAATCCACCTATCCCAGTAG
GAGAGATC---TATAAAAAATGGATAATTATGGGATTAAATAAAATAGTAAAAATGTATAGCCCTATCAGCATCCTGGAC
ATAAGACAAGGTCCAAAGGAACCCTTTAGAGACTATGTAGACCGGTTCTATAAAACTCTAAGAGCTGAACAAGCTTCACA
GGAGGTAAAAAATTGGATGACAGAAACCTTGTTGGTCCAGAATGCGAACCCAGATTGTAAGACTATTTTAAAAGCATTGG
GGCCAGCAGCTACTTTAGAAGAAATGATGACAGCATGTCAGGGAGTGGGAGGACCTGGCCATA---AAGCAAGAGTCTTG
>FJ469722/B/US/2004/CR0345Q
CCTATAGTGCAGAACATGCAGGGGCAAATGGTACATCAGGCCATATCACCTAGAACTTTAAATGCATGGGTAAAAGT---
AGTAG---AAGAAAAAGCCTTCAGCCCAGAAGTAATACCCATG---TTTGCAGCATTATCAGAAGGAGCTACCCCACAAG
A---TTTAAACACCATGCTAAACACAGT---GGGGGGACATCA---GGCAGCCATGCAAATGTTAAAAGAGACCATCAAT
GAGGAAGCTGCAGAATGGGACAGATTACATCCAGTGCATGCAGGGCCTATTGCACCAGGCCAGATGAGAGAACCAAGGGG
AAGTGACATAGCAGGAACTACTAGTA---CCCTTCAGGAACAAATAGGATGGATGACACATAATCCACCTATCCCAGTAG
GAGAAATC---TATAAAAGATGGATAATCCTGGGAATAAATAAAATAGTAAGAATGTATAGCCCTACCAGCATTCTGGAC
ATAAGACAAGGACCAAAGGAACCCTTTAGAGACTATGTAGACCGATTCTATAAAACTCTAAGAGCCGAGCAAGCTTCACA
AGAGGTAAAAAATTGGATGACAGAAACCTTGTTGGTCCAAAATGCGAACCCAGATTGTAAGACTATTTTAAAAGCATTGG
GACCAGGAGCGACACTAGAAGAAATGATGACAGCATGTCAGGGAGTGGGGGGACCCGGCCATA---AAGCAAGAGTTTTG
>FJ469723/B/US/2006/CR0361T
CCTATAGTGCAAAATCTTCAGGGGCAAATGGTACATCAGGCCATATCACCTAGAACTTTAAATGCATGGGTAAAAGT---
AATAG---AAGAGAAGGCCTTCAGCCCAGAAGTAATACCCATG---TTTTCAGCATTATCAGAAGGAGCCACCCCACAAG
A---TTTAAACACCATGCTAAACACAGT---GGGGGGACATCA---AGCAGCCATGCAAATGTTAAAAGAGACCATCAAT
GAGGAAGCTGCAGAGTGGGATAGATTGCATCCAGTGCATGCAGGGCCTATTGCACCAGGCCAGATGAGAGAACCAAGGGG
AAGTGATATAGCAGGAACTACTAGTA---CCCTTCAGGAACAAATAGGATGGATGACAAATAACCCACCTATCCCAGTAG
GAGAAATC---TATAAAAGATGGATAATCCTGGGATTAAATAAAATAGTAAGAATGTATAGTCCTGTCAGCATTCTGGAT
ATAAGACAGGGACCAAAGGAACCCTTTAGAGACTATGTAGACCGGTTCTATAAAACTCTAAGAGCCGAGCAAGCTTCACA
GGAGGTAAAAAATTGGATGACAGAAACCTTGTTGGTCCAAAATGCGAACCCAGATTGTAAGACCATTTTAAAAGCATTGG
GACCAGCAGCTACACTAGAAGAAATGATGACAGCATGCCAGGGAGTGGGGGGACCCGGTCATA---AAGCAAGAGTTTTG
>FJ469724/B/US/2005/CR0367Z
CCTATAGTGCAGAACCTCCAAGGGCAAATGGTACATCAGGCCATATCACCTAGAACTTTAAATGCATGGGTAAAAGT---
AGTAG---AAGAGAAGGCTTTCAGCCCAGAAGTAATACCCATG---TTTTCAGCATTATCAGAAGGAGCCACCCCACAAG
A---TTTAAACACCATGCTGAACACAGT---GGGGGGACACCA---AGCAGCTATGCAAATGTTAAAAGAGACCATCAAT
GAGGAAGCTGCAGAATGGGATAGATTGCACCCAGTGCATGCAGGGCCTAATCCACCAGGCCAGATGAGAGAACCAAGGGG
AAGTGACATAGCAGGAACTACTAGTA---CCCTTCAGGAACAAATAGGATGGATGACAAATAATCCACCTATCCCAGTAG
GAGAAATT---TATAAGAGATGGATAATCTTGGGATTAAATAAAATAGTAAGGATGTATAGCCCTACCAGCATTCTAGAC
ATAAAACAAGGACCAAAGGAACCCTTTAGAGACTATGTAGACCGGTTCTATAAAACCCTAAGAGCCGAGCAAGCTTCACA
AGAGGTGAAAAATTGGATGACAGAAACCTTGTTGGTCCAAAACGCAAACCCAGATTGTAAGACTATTTTAAAAGCATTGG
GACCAGCAGCTACATTAGAAGAAATGATGACAGCATGTCAGGGAGTGGGAGGACCCGGCCACA---AAGCAAGAGTCTTG
>FJ469725/B/US/-/CR0382N
CCTATAGTGCAGAATGCCCAGGGGCAAATGGTACATCAGGCCATAACACCTAGAACTTTAAATGCATGGGTAAAAGT---
AGTAG---AAGAGAAGGCTTTCAGTCCAGAAGTGATACCCATG---TTTTCAGCATTATCAGAAGGAGCCACCCCACAAG
A---CTTAAACACCATGCTAAACACAGT---GGGGGGACATCA---AGCAGCCATGCAAATGTTAAAAGAGACCATAAAT
GAGGAGGCTGCAGAATGGGACAGAGTGCATCCCGTGCATGCAGGGCCTATTGCACCAGGCCAGATGAGAGAACCAAGGGG
AAGTGACATAGCAGGAACTACTAGTA---CCCTTCAGGAACAAATAGGATGGATGACACATAATCCACCTATCCCAGTAG
GAGAAATC---TATAAAAGATGGATAATCCTGGGATTAAATAAAATAGTCAGGATGTATAGTCCTGTCAGCATTCTGGAT
ATAAAACAAGGACCAAAGGAGCCCTTTAGGGACTATGTAGACCGGTTCTATAAAACTCTAAGAGCCGAGCAAGCTTCACA
AGATGTAAAAAATTGGATGACAGAAACCTTGTTGGTCCAAAATGCGAACCCAGATTGTAAAACCATTTTAAAAGCATTGG
GACCAGCAGCTACACTAGAAGAAATGATGACAGCATGTCAGGGAGTGGGAGGACCTGGCCATA---AAGCAAGAGTTTTG
>FJ469726/B/US/-/CR0413T
CCTATAGTGCAGAACCTTCAGGGACAAATGGTACATCAGGCCATATCACCTAGAACTTTAAATGCATGGGTAAAAGT---
AGTAG---AAGAGAAGGCTTTCAGCCCGGAAGTAATACCCATG---TTTTCAGCATTATCAGAAGGAGCCACCCCACAAG
A---TTTAAACACCATGCTAAACACAGT---GGGGGGACATCA---AGCAGCCATGCAAATGTTAAAAGAGACCATCAAT
GAGGAGGCTGCAGAATGGGATAGATTGCATCCAGTGCATGCAGGGCCCATTGCACCAGGCCAGATGAGAGAACCAAGGGG
AAGTGACATAGCAGGAACTACTAGTA---CCCTTCAGGAACAAATAGGATGGATGACAAATAATCCACCTATCCCAGTAG
GAGAAATT---TATAAAAGATGGATAATCCTGGGATTAAATAAAATAGTAAGGATGTATAGCCCTACCAGCATTCTGGAC
ATAAGACAAGGACCAAAAGAACCCTTTAGAGACTATGTAGACCGGTTCTATAAAACTCTAAGAGCCGAGCAAGCTTCACA
AGAGGTAAAAAATTGGATGACAGAAACCTTGTTGGTCCAAAATGCGAACCCAGATTGTAAAACTATTTTAAAAGCATTGG
GACCAGCAGCTACACTAGAAGAAATGATGACAGCATGTCAGGGAGTGGGAGGACCCGGCCATA---AAGCAAGAGTCTTG
>FJ469727/B/US/-/F701
CCTATAGTGCAAAACCTACAGGGGCAAATGGTACATCAGGCCATATCACCTAGAACTTTAAATGCATGGGTAAAAGT---
AGTAG---AAGAAAAGGCTTTCAGCCCAGAAGTAATACCCATG---TTTGCAGCATTATCAGAAGGAGCCACCCCACAAG
A---TTTAAACACCATGTTAAACACAGT---GGGGGGACATCA---GGCAGCCATGCAAATGTTAAAAGAGACCATCAAT
GAGGAAGCTGCAGAATGGGATAGATTGCATCCAGTGCATGCAGGGCCTATTGCACCAGGCCAGATGAGAGAACCAAGGGG
AAGTGACATAGCAGGAACTACTAGTA---CCCTTCAGGAACAAATAGGATGGATGACAAGCAATCCACCTATCCAAGTAG
GAGAGATC---TATAAAAGATGGATAATCCTGGGATTAAATAAAATAGTAAGGATGTATAGTCCTACCAGCATTCTGGAT
ATAAGACAAGGACCAAAGGAACCCTTTAGAGATTATGTAGACCGGTTCTATAAAACTCTAAGAGCCGAGCAAGCTACACA
GGAGGTAAAAAATTGGATGACAGAAACCTTGTTGGTCCAAAATGCAAACCCAGATTGTAAGACCATTTTAAAAGCATTAG
GACCAGCAGCTACACTAGAAGAAATGATGACAGCATGTCAGGGAGTGGGAGGACCTGGCCATA---AAGCAAGAGTCTTG
>FJ469729/B/US/-/F710
CCTATAGTGCAGAACATGCAGGGGCAAATGGTACATCAGGCCATATCACCTAGAACTTTAAATGCATGGGTAAAAGT---
AGTAG---AAGAGAAGGCTTTCAGCCCAGAAGTAATACCCATG---TTTTCAGCATTATCAGAAGGAGCCACCCCACAAG
A---CTTAAACACCATGCTAAACACAGT---GGGTGGACATCA---AGCAGCCATGCAAATGTTAAAGGAGACCATCAAT
GAGGAAGCTGCAGAATGGGATAGATTGCATCCAGTACATGCAGGGCCTATTGCACCAGGCCAGATGAGAGAACCAAGGGG
AAGTGACATAGCAGGAACTACTAGTA---CCCTTCAGGAACAAATAGGATGGATGACACATAATCCACCTATCCCAGTAG
GAGAAATC---TATAAAAGATGGATAATCCTGGGATTAAATAAAATAGTAAGGATGTATAGCCCTACCAGCATTTTGGAC
ATAAGACAAGGACCAAAGGAACCCTTTAGAGACTATGTAGACCGGTTCTATAAAACCCTAAGAGCCGAGCAAGCTTCACA
GGAAGTAAAAAATTGGATGACAGAGACCTTGTTGGTCCAAAATGCGAATCCAGATTGTAAGACTATTTTAAAAGCATTGG
GACCAGCAGCTACACTAGAAGAAATGATGACAGCATGTCAGGGAGTGGGAGGACCCGGCCATA---AAGCAAGAGTTTTG
>FJ469730/B/US/2002/F714
CCTATAGTGCAGAACCTCCAGGGGCAAATGGTACATCAGCCCATATCACCTAGAACTTTAAATGCATGGGTAAAAGT---
AGTAG---AAGAGAAGGCTTTTAGCCCAGAAGTAATACCCATG---TTTTCAGCATTATCAGAAGGAGCCACCCCACAAG
A---TTTAAACACCATGCTAAACACAGT---GGGGGGACATCA---AGCGGCCATGCAAATGTTAAAAGAAACCATCAAT
GAGGAAGCCGCAGAATGGGATAGGGTGCACCCAGTGCATGCAGGGCCTATTGCACCAGGCCAGATGAGAGAACCAAGGGG
AAGTGACATAGCAGGAACTACTAGTA---CCCTTCAGGAACAAATAGGATGGATGACAAATAATCCACCTATCCCAGTAG
GAGAAATC---TATAAAAGATGGATAATCTTGGGATTAAATAAGATAGTAAGGATGTATAGTCCTACCAGCATTCTGGAC
ATAAGACAAGGACCAAAAGAACCCTTTAGAGACTATGTAGACCGGTTCTATAGAACTCTAAGAGCCGAGCAAGCTTCACA
AGATGTAAAAAATTGGATGACAGAAACCTTGCTGGTCCAAAATGCGAACCCAGATTGTAAGACTATTTTAAAAGCATTGG
GACCAGCAGCTACATTAGAAGAAATGATGACAGCATGTCAGGGAGTAGGGGGACCCGGTCATA---AAGCAAGAGTTTTG
>FJ469731/B/US/2003/F7157
CCTATAGTGCAGAACTTACAGGGGCAAATGGTACATCAGGCTATATCACCTAGAACTTTAAATGCATGGGTAAAAGT---
AATAG---AGGAGAAGGCTTTCAGCCCAGAAGTAATACCCATG---TTTACAGCATTATCAGAAGGAGCCACCCCACAAG
A---TTTAAACACCATGCTAAACACAGT---GGGGGGACATCA---AGCAGCCATGCAAATGTTAAAAGAGACCATCAAT
GAGGAAGCTGCAGAATGGGATAGAATGCATCCAGTGCATGCAGGGCCTGCTGCACCAGGCCAGATGAGAGAACCAAGGGG
AAGTGACATAGCAGGAACTACTAGTA---CCCTTCAGGAACAAATAGCATGGATGACTGGCAATCCACCTGTCCCAGTAG
GAGAAATC---TATAAAAGATGGATAATCCTGGGATTAAATAAAATAGTAAGAATGTATAGTCCTACCAGCATTCTGGAC
ATAAGACAAGGACCAAAGGAACCCTTTAGAGATTATGTAGACCGGTTCTATAAAACTCTAAGAGCCGAGCAAGCTTCACA
GGAGGTAAAAAATTGGATGACAGAAACCTTGTTGGTCCAAAATTCGAACCCAGATTGTAAGACCATTTTAAAAGCATTAG
GACCAGGAGCTACACTAGAAGAAATGATGACAGCATGTCAGGGAGTGGGGGGACCTGGCCATA---AAGCAAGAGTTTTG
>FJ469732/B/US/2004/F7165
CCGATAGTACAGAACGTCCAGGGGCAAATGGTACATCAGCCCCTATCACCTAGAACTTTAAATGCATGGGTAAAAGT---
AGTAG---AAGAGAGGGCTTTTAGCCCGGAAGTAATACCCATG---TTTACAGCATTATCAGAAGGAGCCACCCCACAAG
A---TTTAAACACCATGCTAAACACAAT---AGGGGGACATCA---AGCAGCCATGCAAATGTTAAAAGAGACCATCAAT
GAGGAAGCTGCAGAATGGGATAGATTGCATCCAGTGCATGCAGGGCCTATTGCACCAGGCCAGATGAGGGAACCAAGGGG
AAGTGATATAGCAGGAACTACTAGTA---ACCTTCAGGAACAAATAGCATGGATGACAAATAATCCACCTATCCCAGTAG
GAGAAATC---TATAAAAGATGGATAATCCTGGGATTAAACAAAATAGTAAGGATGTATAGTCCTACCAGCATTCTGGAC
ATAAGACAAGGGCCAAAGGAACCCTTTAGAGACTATGTAGACCGGTTCTATAAAACTTTAAGAGCCGAGCAAGCTTCACA
GGAGGTAAAAAATTGGATGACAGAAACCTTGTTGGTCCAGAATGCAAACCCAGATTGTAAGCATATTTTAAAAGCCTTGG
GTCCAGCAGCTACACTAGAAGAAATGATGACAGCATGTCAGGGAGTGGGAGGACCCAGCCATA---AAGCAAGAGTCTTG
>FJ469733/B/US/2004/F7172
CCTATAGTGCAGAACCTCCAGGGGCAAATGGTACATCAGCCCTTATCACCTAGAACTTTAAATGCATGGGTAAAAGT---
AATAG---AAGAGAAGGCTTTCAGCCCAGAAGTAATACCCATG---TTTACAGCATTATCAGAGGGAGCCACCCCGCAAG
A---TTTAAACACCATGCTAAACACAGT---GGGGGGACATCA---AGCAGCCATGCAAATGTTAAAAGAGACCATCAAT
GAGGAAGCTGCAGAATGGGATAGATTACATCCAGTGCATGCAGGGCCTGTTGCACCAGGCCAGATGAGAGAACCAAGGGG
AAGTGACATAGCAGGAACTACTAGTA---CCCTTCAGGAACAAATAGGATGGATGACAAATAATCCACCTATCCCAGTAG
GAGAAATC---TATAAAAGATGGATAATCCTGGGATTAAATAAAATAGTCAGGATGTATAGCCCTGTCAGCATTCTGGAC
ATAAGACAAGGACCAAAGGAACCCTTTAGAGATTATGTAGACCGGTTCTATAAAACTTTAAGAGCCGAGCAAGCTTCACA
GGATGTGAAAAATTGGATGACAGAAACCTTGTTAGTCCAGAATGCAAACCCAGATTGTAAGACTATTCTAAAAGCATTAG
GACCAGCAGCTTCACTAGAAGAAATGATGACAGCATGTCAAGGAGTAGGGGGACCCAGCCACA---AGGCAAGAATCTTG
>FJ469734/B/US/2002/F719
CCTATAGTGCAGAACCTACAGGGGCAAATGGTACATCAGCCTTTATCACCTAGAACTTTAAATGCATGGGTAAAAGT---
AGTAG---AAGAGAAGAATTTCAGCCCAGAGGTCATACCCATG---TTTACAGCATTATCAGAAGGAGCCACCCCACAAG
A---TTTAAACACCATGCTAAACACAAT---AGGGGGACATCA---AGCAGCTATGCAAATGTTAAAAGAGACCATTAAT
GAGGAAGCTGCAGAATGGGATAGGTTACATCCAGTGCATGCAGGGCCTATTGCACCAGGCCAGATGAGGGAACCAAGGGG
AAGTGACATAGCAGGAACTACTAGTA---ACTTGCAGGAGCAAATAGGATGGATGACAAATAATCCACCTATCCCAGTAG
GAGAAATT---TATAAAAGATGGATAATCCTGGGATTAAATAAAATAGTAAGGATGTATAGCCCTACCAGCATTTTGGAC
ATAAGACAAGGACCAAAAGAACCCTTTAGAGACTATGTAGACCGGTTCTATAAAACTCTAAGAGCCGAGCAAGCTTCACA
GGATGTAAAAAATTGGATGACAGAAACCTTGTTGGTCCAGAATGCAAACCCAGATTGTAAAACCATTTTAAAAGCATTAG
GGCCAGGAGCTTCACTAGAAGAAATGATGACAGCGTGTCAGGGAGTGGGAGGACCTGGCCATA---AAGCAAGAGTCTTG
>FJ469735/B/US/2002/F762P
CCTATAGTGCAGAACCTCCAGGGGCAAATGGTACATCAGTCCATATCACCTAGAACTTTAAATGCATGGGTAAAAGT---
AGTAG---AAGAGAAGGCCTTCAGCCCAGAAGTAATACCCATG---TTTTCAGCATTATCAGAAGGAGCCACCCCACAAG
A---TTTAAACACCATGCTAAACACAGT---GGGGGGACACCA---AGCAGCCATGCAAATGTTAAAAGAGACCATCAAT
GAGGAAGCTGCAGAATGGGATAGATTGCATCCAGTGCAGGCAGGGCCTGTTGCACCAGGCCAGATAAGAGATCCAAGGGG
AAGTGATATAGCAGGAACTACTAGTA---CCCTTCAGGAACAAATAACATGGATGACAAATAATCCACCTATCCCAGTAG
GAGAAATC---TATAAAAGATGGATAATCCTGGGATTAAATAAAATAGTAAGAATGTATAGCCCTATCAGCATTCTGGAC
ATAAGACAAGGGCCAAAGGAACCTTTTAGAGACTATGTAGACCGGTTCTATAAGACTCTAAGAGCCGAACAAGCTTCACA
GGATGTAAAAAATTGGATGACAGAAACCTTGTTGGTCCAGAATGCGAACCCAGACTGTAGGACTATTTTAAAAGCATTAG
GACCAGCAGCTACACTAGAAGAAATGATGACAGCATGTCAGGGAGTGGGGGGACCCGGCCATA---AAGCAAGAGTTTTG
>FJ469737/B/US/2002/F797
CCTGTAGTGCAGAACCTCCAGGGGCAAATGGTACATCAGGCCATATCACCTAGAACTTTAAATGCATGGGTAAAAGT---
AATAG---AAGAAAAGGCTTTCAGCCCAGAAGTAATACCCATG---TTTTCAGCATTATCAGAAGGAGCCACCCCAGGAG
A---TTTAAACACCATGTTAAACACAGT---GGGGGGACATCA---AGCAGCCATGCAAATGCTAAAAGAGACCATCAAT
GAGGAGGCTGCAGAATGGGATAGATTGCATCCAGTGCAGGCAGGGCCTGTTGCACCAGGCCAAATGAGAGAACCAAGGGG
AAGTGATATAGCAGGAACTACTAGTA---CCCTTCAAGAACAAATAGGATGGATGACAAGTAATCCACCTATCCCAGTAG
GAGAAATC---TATAAAAGATGGATAATACTGGGATTAAATAAAATAGTAAGGATGTATAGCCCTGTCAGCATTCTGGAC
ATAAGACAAGGACCAAAGGAACCCTTTAGAGACTATGTAGACCGGTTCTACAAAACTCTAAGAGCCGAGCAAGCTTCACA
GGAGGTAAAAAATTGGATGACAGAAACCTTGTTGGTCCAAAATGCGAACCCAGATTGTAAGACCATTTTAAAAGCATTGG
GACCAGGAGCCACACTAGAAGAGATGATGACAGCATGTCAGGGAGTGGGAGGGCCCAGCCATA---AAGCAAGAGTTTTG
>FJ469738/B/US/2001/L805
CCTATAGTGCAGAACATGCAGGGGCAAATGGTACATCAAGCCATATCACCTAGAACTTTAAATGCATGGGTAAAAGT---
AGTAG---AAGAGAAGGCTTTCAGCCCAGAAGTAATACCCATG---TTTACAGCATTATCAGAAGGAGCCACCCCACAAG
A---TTTAAACACCATGCTAAACACAGT---GGGGGGACATCA---AGCAGCCATGCAAATGTTAAAAGAGACCATTAAT
GAGGAAGCTGCAGAATGGGATAGATTACATCCAGTACAAGCAGGGCCTGTTGCACCAGGCCAGATGAGAGACCCAAGGGG
AAGTGACATAGCAGGAACTACTAGTA---CCCTTCAGGAACAAATAGGATGGATGACAAGTAATCCACCTATCCCAGTAG
GAGAAATC---TATAAAAGATGGATAATCCTGGGATTAAATAAAATAGTAAGAATGTATAGTCCTACCAGCATTTTGGAC
ATAAAACAAGGACCAAAGGAACCCTTTAGAGACTATGTAGACCGGTTCTATAAAACTCTAAGAGCCGAGCAAGCTTCACA
GGAAGTAAAAAATTGGATGACTGAAACCTTGTTGGTCCAAAATGCAAACCCAGATTGTAAGACTCTGTTAAAGGCATTAG
GACCAGGAGCTACACTAGAAGAAATGATGACGGCATGTCAGGGAGTGGGGGGACCCGGACATA---AAGCAAGAGTTTTG
>FJ469739/B/US/2003/L8107
CCTATAGTGCAGAACATCCAGGGGCAAATGGTACATCAAGCCCTATCACCTAGAACTCTAAATGCATGGGTAAAAGT---
GGTAG---AAGAGAAGGCTTTCAGCCCAGAAGTAATACCCATG---TTTTCAGCACTATCAGAAGGAGCCACCCCACAAG
A---TTTAAACACCATGCTAAACACAGT---GGGGGGACATCA---AGCTGCTATGCAAATGTTAAAAGAGACCATCAAT
GAGGAAGCTGCAGAATGGGATAGATTGCATCCAGTACAAGCAGGGCCTGTTGCACCAGGCCAGATGAGAGAACCAAGGGG
AAGTGACATAGCTGGAACTACTAGTA---CCCTTCAGGAACAAATAGGATGGATGACACATAATCCACCTATCCCAGTAG
GAGAAATT---TATAAAAGATGGATAATCTTGGGATTAAATAAAATAGTAAGAATGTATAGCCCTGCCAGCATTCTGGAC
ATAAAACAAGGACCAAAAGAACCCTTTAGAGACTATGTAGACCGGTTTTATAAAACTCTAAGAGCCGAGCAAGCTTCACA
GGAAGTAAAAAATTGGATGACAGAAACCTTATTGGTCCAGAATGCGAATCCAGATTGTAAGACTATTTTAAAAGCATTGG
GACCAGCAGCTACACTAGAAGAAATGATGACAGCATGTCAGGGAGTGGGAGGACCCAGCCATA---AAGCAAGGGTCTTG
>FJ469740/B/US/2003/L8116
[truncated: 949,359 more chars]
