# Supplementary material for: An integrated map of HIV genome-wide variation from a population perspective
Source: Retrovirology. 2015 Feb 15;12:18. doi: 10.1186/s12977-015-0148-6 (PMC4358901; doi:10.1186/s12977-015-0148-6)
Supplement: Additional file 3: — Software. Our Matlab toolbox developed for data visualization, genomic diversity analysis and HIV genomic alignment. Our sequence datasets are also included. [file 12977_2015_148_MOESM3_ESM.zip › HIVGenomeAnalysisToolbox/TemporaryData/Nef.fasta]

>K03455/B/FR/1983/HXB2-LAI-IIIB-BRU
ATGGG------TGGCAAGTGGTCAAA------A---AG---TA---------GT---------G---T---------G--
-A---T---T---GG------A------TGGC---CTA---CTGTAAGG---GAAAGAATG---------AGACGAGCTG
AG------------------------------------------------------------------------------
--------------------------------------------------------------------------------
--------------------------------------------------------------------------------
--------------------------------------------------------------------------------
---------------------------------------------------------CCAGCAGCA------GA---T--
-AGGGTGGGAGCAGCATCTCGAGACCTGGAAAAACATGGAGCAATCACAAGTAGCAATACAGCAGCTACCAATGCTGC--
-T---TGTGCCTGGCTAGAAGCACAAG---AGGAG---GAG------------GAGGTGGGTTTTCCAGTCACACCTCAG
GTACCTTTAAGACCAATGACTTACAAGGCAGCTGTAGATCTTAGCCAC------TTTT---T---AAAAGAAAA---GGG
GGGACTGGAAGGGCTAATTCACT---CC---CAAAGAAG---ACAAGATATCCTTGATCTGTGGATCTACCACACACAAG
GCTACTTCCCTGATTAGCAGAACTACACACCAGGGCCAGGGGTCA---GATATCCACTGACCTTTGGATGGTGCTACAAG
CTAGTACCAGTTGAG--CCAGATAAGATAGA---AGAGGCCAATAAAGGAGA-GAACACCAGCTTGTTACACCCTGTGAG
CCTGCAT---GGGATGGATGACCCGGAGAGAGAAGTGTTAGAGTGGAGGTTTGACAGCCGCCTAGCATTT--CATCACGT
GGCCCGAG---AG---CTGCATCCGG---AGTAC-TTC------------------------------------AAGAAC
T------GCT------------------------------------G---A
>A04321/B/FR/1983/IIIB_LAI
ATGGG------TGGCAAGTGGTCAAA------A---AG---TA---------GT---------G---T---------G--
-G---T---T---GG------A------TGGC---CTA---CTGTAAGG---GAAAGAATG---------AGACGAGCTG
AG------------------------------------------------------------------------------
--------------------------------------------------------------------------------
--------------------------------------------------------------------------------
--------------------------------------------------------------------------------
---------------------------------------------------------CCAGCAGCA------GA---T--
-GGGGTGGGAGCAGCATCTCGAGACCTGGAAAAACATGGAGCAATCACAAGTAGCAATACAGCAGCTACCAATGCTGC--
-T---TGTGCCTGGCTAGAAGCACAAG---AGGAG---GAG------------GAGGTGGGTTTTCCAGTCACACCTCAG
GTACCTTTAAGACCAATGACTTACAAGGCAGCTGTAGATCTTAGCCAC------TTTT---T---AAAAGAAAA---GGG
GGGACTGGAAGGGCTAATTCACT---CC---CAACGAAG---ACAAGATATCCTTGATCTGTGGATCTACCACACACAAG
GCTACTTCCCTGATTGGCAGAACTACACACCAGGGCCAGGGGTCA---GATATCCACTGACCTTTGGATGGTGCTACAAG
CTAGTACCAGTTGAG--CCAGATAAGGTAGA---AGAGGCCAATAAAGGAGA-GAACACCAGCTTGTTACACCCTGTGAG
CCTGCAT---GGAATGGATGACCCTGAGAGAGAAGTGTTAGAGTGGAGGTTTGACAGCCGCCTAGCATTT--CATCACGT
GGCCCGAG---AG---CTGCATCCGG---AGTAC-TTC------------------------------------AAGAAC
T------GCT------------------------------------G---A
>A07867/B/FR/1983/LAI-J19
ATGGG------TGGCAAGTGGTCAAA------A---AG---TA---------GT---------G---T---------G--
-G---T---T---GG------A------TGGC---CTA---CTGTAAGG---GAAAGAATG---------AGACGAGCTG
AG------------------------------------------------------------------------------
--------------------------------------------------------------------------------
--------------------------------------------------------------------------------
--------------------------------------------------------------------------------
---------------------------------------------------------CCAGCAGCA------GA---T--
-GGGGTGGGAGCAGCATCTCGAGACCTGGAAAAACATGGAGCAATCACAAGTAGCAATACAGCAGCTACCAATGCTGC--
-T---TGTGCCTGGCTAGAAGCACAAG---AGGAG---GAG------------GAGGTGGGTTTTCCACTCACACCTCAG
GTACCTTTAAGACCAATGACTTACAAGGCAGCTGTAGATCTTAGCCAC------TTTT---T---AAAAGAAAA---GGG
GGGACTGGAAGGGCTAATTCACT---CC---CAACGAAG---ACAAGATATCCTTGATCTGTGGATCTACCACACACAAG
GCTACTTCCCTGATTGGCAGAACTACACACCAGGGCCAGGGGTCA---GATATCCACTGACCTTTGGATGGTGCTACAAG
CTAGTACCAGTTGAG--CCAGATAAGGTAGA---AGAGGCCAATAAAGGAGA-GAACACCAGCTTGTTACACCCTGTGAG
CCTGCAT---GGAATGGATGACCCTGAGAGAGAAGTGTTAGAGTGGAGGTTTGACAGCCGCCTAGCATTT--CATCACGT
GGCCCGAG---AG---CTGCATCCGG---AGTAC-TTC------------------------------------AAGAAC
T------GCT------------------------------------G---A
>AB078005/B/US/1997/ARES2
ATGGG------TGGCAGATGGTCAAA------G---AG---TA---------GT---------A---T---------A--
-T---T---T---GG------A------TGGC---CTG---CTGTAAGG---GAAAGAATA---------AGACGAACTG
AC------------------------------------------------------------------------------
--------------------------------------------------------------------------------
--------------------------------------------------------------------------------
--------------------------------------------------------------------------------
---------------------------------------------------------CCGGCAGCA------GA---T--
-GGGGTGGGAGCAGTATCTCGAGACCTGGAAAAATATGGAGCAATCACAAGTAACAACACAGCAGCTAACAATGCTGA--
-T---TGTGCCTGGCTAGAAGCACAGG---AGGAG---GAG------------GAGGTGGGTTTTCCAGTCACACCTCAG
GTACCTCTGAGACCAATGACTTACAAGGCAGCTGTAGATCTTAGCCAC------TTTT---T---AAAAGAAAA---GGG
GGGACTGGAAGGGCTAATTTACT---CC---CAAAAAAG---ACAAGATATCCTTGATCTGTGGATCTACCACACACAAG
GCTACTTCCCTGATTGCCAGAACTACACACCAGGGCCAGGGGTCA---GATTTCCACTGACCTTTGGATGGTGCTTCAAG
CTAGTACCAGTTGAG--CCAGAGAAGGTAGA---AGAGGCCAATGAAGGAGA-GAACAACAGCCTGCTACACCCCCTGAG
CCCGCAT---GGAATGGAGGACCCGGAGAAAGAAGTGTTAGTGTGGAGATTTGACAGCCGCCTAGCATTT--CATCACAT
GGCCCGAG---AG---ATGCACCCGG---AGTTT-TAC------------------------------------AAGAAC
T------GCTGACAGCAAGAAGAACTGCT-----------------G---A
>AB221005/B/US/1985/Ba_L
ATGGG------TGGCAAGTGGTCAAA------A---AG---TA---------GT---------A---T---------A--
-G---T---T---GG------A------TGGC---CTG---CTGTAAGG---GAAAGAATG---------AGACGAACTG
AG------------------------------------------------------------------------------
--------------------------------------------------------------------------------
--------------------------------------------------------------------------------
--------------------------------------------------------------------------------
---------------------------------------------------------CCAGCAGCA------GA---T--
-GGGGTAGGAGCAGCATCTCGAGACCTGGAAAAACATGGAGCAATCACAAGTAGCAATACAGCAGCTAACAATGTTGA--
-T---TGTGCCTGGCTAGAAGCACATG---AGGAT---GAA------------GAAGTGGGTTTCCCAGTCAGACCCCAG
GTACCTTTAAGACCAATGACTCACAGGGCAGCTGTAGATCTTAGCCAC------TTTT---T---AAGAAAGAA---GGG
GGGACTGGAAGGGCTAATTCACT---CC---CAGAAAAG---ACAAGATATCCTTGATTTGTGGGTCTACCACACACAAG
GCTACTTCCCTGATTGGCAGAACTACACACCAGGGCCAGGGACCA---GATTTCCACTGACCTTTGGATGGTGCTTCAAG
CTAGTACCAGTTGAG--CCGGAGAAGGTAGA---AGAGGCTAATGAAGGAGA-GAACAACTGCTTGTTACACCCTATGAG
CCTGCAT---GGGATGGAGGACCCGGGGAAAGAAGTGTTAGTATGGAAGTTTGACAGCACCCTAGCATTC--CATCACGT
GGCCCGAG---AG---CTGCATCCGG---AGTAC-TAC------------------------------------AGAGAC
T------GCT------------------------------------G---A
>AB253432/B/US/1985/Ba_L
ATGGG------TGGCAAGTGGTCAAA------A---AG---TA---------GT---------A---T---------A--
-G---T---T---GG------A------TGGC---CTG---CTGTAAGG---GAAAGAATG---------AGACGAACTG
AG------------------------------------------------------------------------------
--------------------------------------------------------------------------------
--------------------------------------------------------------------------------
--------------------------------------------------------------------------------
---------------------------------------------------------CCAGCAGCA------GA---T--
-GGGGTAGGAGCAGCATCTCGAGACCTGGAAAAACATGGAGCAATCACAAGTAGCAATACAGCAGCTAACAATGTTGA--
-T---TGTGCCTGGCTAGAAGCACATG---AGGAT---GAA------------GAAGTGGGTTTCCCAGTCAGACCCCAG
GTACCTTTAAGACCAATGACTCACAGGGCAGCTGTAGATCTTAGCCAC------TTTT---T---AAGAAAGAA---GGG
GGGACTGGAAGGGCTAATTCACT---CC---CAGAAAAG---ACAAGATATCCTTGATTTGTGGGTCTACCACACACAAG
GCTACTTCCCTGATTGGCAGAACTACACACCAGGGCCAGGGACCA---GATTTCCACTGACCTTTGGATGGTGCTTCAAG
CTAGTACCAGTTGAG--CCGGAGAAGGTAGA---AGAGGCTAATGAAGGAGA-GAACAACTGCTTGTTACACCCTATGAG
CCTGCAT---GGGATGGAGGACCCGGGGAAAGAAGTGTTAGTATGGAAGTTTGACAGCACCCTAGCATTC--CATCACGT
GGCCCGAG---AG---CTGCATCCGG---AGTAC-TAC------------------------------------AGAGAC
T------GCT------------------------------------G---A
>AB286955/B/JP/2004/DR6089
ATGGG------TGGCAAGTGGTCAAA------G---TG---TA---------GC---------A---T---------G--
-G---G---T---GG------A------TGGG---CTG---CTGTAAGG---GATAGAATG---------AGAAGAACTG
AGCCAGCAACT---------------------------------------------------------------------
--------------------------------------------------------------------------------
--------------------------------------------------------------------------------
--------------------------------------------------------------------------------
------------------------------------------------------GAGCCAGCAGCA------GT---T--
-GGGGTGGGAGCAACATCTCGAGACCTGGAAAGACATGGAGCAATTACAAGTAGCAATACAGCAGCTACTAATGCTGA--
-T---TGTGCCTGGCTAGAAGCACAAG---AGGAT---GAG------------GAGGTAGGCTTCCCAGTCAAGCCTCAG
GTACCTTTAAGACCAATGACTTACAAAGCAGCGGTAGATCTTAGCCAC------TTTT---T---AAAAGAAAA---GGG
GGGACTGGAAGGGCTAATTTACT---CC---CAGAAAAG---ACAAGAGATCCTTGATCTGTGGATGTACAATACACAAG
GTTACTTCCCTGATTGGCAGAACTACACACCAGGGCCAGGGGTCA---GATATCCACTGACCTTTGGATGGTGCTTCAAG
CTAGTACCAGTTGAT--CCAGACCAGGTAGA---AAAGGCCAATGAAGGAGA-GAACAACTGCCTGTTACACCCTATGGC
CCAGCAT---GGGATGAATGACCCAGAGAAAGAAGTGTTAATGTGGAAGTTTGACAGCCGCCTAGCGTTT--CATCATGT
GGCCCGAG---AG---AAGCATCCGG---AGTAT-TAC------------------------------------AAAGAC
T------GCT------------------------------------G---A
>AB286956/B/JP/2004/DR6089
ATGGG------TGGCAAGTGGTCAAA------G---TG---TA---------GC---------A---T---------G--
-G---G---T---GG------A------TGGG---CTG---CTGTAAGG---GATAGAATG---------AGAAGAACTG
AGCCAGCAACT---------------------------------------------------------------------
--------------------------------------------------------------------------------
--------------------------------------------------------------------------------
--------------------------------------------------------------------------------
------------------------------------------------------GAGCCAGCAGCA------GT---T--
-GGGGTGGGAGCAACATCTCGAGACCTGGAAAGACATGGAGCAATTACAAGTAGCAATACAGCAGCTACTAATGCTGA--
-T---TGTGCCTGGCTAGAAGCACAAG---AGGAT---GAG------------GAGGTAGGCTTCCCAGTCAAGCCTCAG
GTACCTTTAAGACCAATGACTTACAAAGCAGCGGTAGATCTTAGCCAC------TTTT---T---AAAAGAAAA---GGG
GGGACTGGAAGGGCTAATTTACT---CC---CAGAAAAG---ACAAGAGATCCTTGATCTGTGGATGTACAATACACAAG
GTTACTTCCCTGATTGGCAGAACTACACACCAGGGCCAGGGGTCA---GATATCCACTGACCTTTGGATGGTGCTTCAAG
CTAGTACCAGTTGAT--CCAGACCAGGTAGA---AAAGGCCAATGAAGGAGA-GAACAACTGCCTGTTACACCCTATGGC
CCAGCAT---GGGATGAATGACCCAGAGAAAGAAGTGTTAATGTGGAAGTTTGACAGCCGCCTAGCGTTT--CATCATGT
GGCCCGAG---AG---AAGCATCCGG---AGTAT-TAC------------------------------------AAAGAC
T------GCT------------------------------------G---A
>AB287363/B/JP/2005/DR6538
ATGGG------TGGTAAATGGTCAAA------A---AG---TA---------AG---------T---T---------A--
-G---G---T---GG------A------TGGC---CTA---CTATAAGG---GAAAGAATG---------AGGCGAACTG
AG------------------------------------------------------------------------------
--------------------------------------------------------------------------------
--------------------------------------------------------------------------------
--------------------------------------------------------------------------------
---------------------------------------------------------CCAGCAGCA------GA---T--
-GGGGTGGGAGCAGTATCTCGAGACCTGGAAAAATATGGAGCAATCACAAGTAGCAATACAGCGGCTAATAATGCTGA--
-T---TGTGCCTGGCTAGAAGCACAAG---AGGAG---GAA------------GAGGTAGGTTTTCCAGTCAGACCTCAG
GTACCTTTAAGGCCAATGACTTTTAAGGAAGCTTTTGATCTTAGCCAC------TTTT---T---AAAAGAAAA---GGG
GGGACTGGAAGGGCTAATTTACT---CC---CAAAAAAG---ACAAGAAATCCTTGATCTGTGGGTCTACCACACACAAG
GCATCTTCCCTGATTGGCATAATTACACACCAGGGCCAGGGATCA---GGTTCCCACTGACCTTTGGGTGGTGCTTCAAG
CTAGTACCAATGGAG--CCAGAGCAGGTAGA---GGAGGCCAATAAAGGAGA-GAACAACTGCCTGTTACACCCTATGAG
CCTGCAT---GGGATGGAAGACCCAGAGAGAGAAGTGTTAGTGTGGAAGTTTGACAGCAGCCTAGCACTT--CATCACAG
GGCCCGAG---AG---CAACATCCGG---AGTTT-TAC------------------------------------AAAGAC
T------GCT------------------------------------G---A
>AB287364/B/JP/2005/DR6737
ATGGG------TAACAAGTGGTCAAA------A---AG---T---------------------A---A---------G--
-G---C---T---GG------G------TGGT---CTG---ATATAAGG---GAGAGAATG---------AGAAGAACGC
CAGCAGCAGAAGGGGTAAGAGCT---------------------------------------------------------
--------------------------------------------------------------------------------
--------------------------------------------------------------------------------
--------------------------------------------------------------------------------
------------------------------------------------------GAGCCAGCAGCA------GC---T--
-GGGGTGGGAGCAGCATCTCGAGACCTAGACAGATATGGAGCACTCACAACTAGCAATACAGCAGCCAACAATGCTGA--
-T---TGCGCCTGGCTAGAAGCACAAG---AGGAT---GAG------------GAAGTAGGTTTCCCAGTCAGACCTCAG
GTACCTTTAAGACCAATGACTTTCAAAGGAGCTTTCGATCTCAGCTTC------TTTT---T---AAAAGAAAA---TGG
GGGACTGGATGGGCTAATTTACT---CC---CAAAAGAG---ACAAGAAATCCTTGATCTGTGGGTCTACCACACACAAG
GCTACTTCCCTGACTGGCAGAACTACACACCAGGACCAGGGACCA---GATTCCCACTGACCTTTGGCTGGTGCTTCAAG
TTAGTACCAGTGGAG--CCAGAAAAGGTAGA---AGAGGCCAACCAAGGAGA-GAACAACTGCTTGTTACACCCTATGAG
CCAGCAT---GGAATGGATGACCCAGAGAGAGAAGTGTTACAGTGGAAATTTGACAGCAGCCTAGCACGT--AGGCATGT
TGCCCGAG---AG---CTGCATCCGG---AGTAT-TACAAGGACT-----------------------------AAGAAC
T------GCT------------------------------------G---A
>AB287365/B/JP/2005/DR6737
ATGGG------TAACAAGTGGTCAAA------A---AG---T---------------------A---A---------G--
-G---C---T---GG------G------TGGT---CTG---ATATAAGG---GAGAGAATG---------AGAAGAACGC
CAGCAGCAGAAGGAGCT---------------------------------------------------------------
--------------------------------------------------------------------------------
--------------------------------------------------------------------------------
--------------------------------------------------------------------------------
------------------------------------------------------GAGCCAGCAGCA------GC---T--
-GGGGTGGGAGCAGCATCTCGAGACCTAGACAGATATGGAGCACTCACAACTAGCAATACAGCAGCCAACAATGCTGA--
-T---TGCGCCTGGCTAGAAGCACAAG---AGGAT---GAG------------GAAGTAGGTTTCCCAGTCAGACCTCAG
GTACCTTTAAGACCAATGACTTTCAAAGGAGCTTTCGATCTCAGCTTC------TTTT---T---AAAAGAAAA---TGG
GGGACTGGATGGGCTAATTTACT---CC---CAAAAGAG---ACAAGAAATCCTTGATCTGTGGGTCTACCACACACAAG
GCTACTTCCCTGACTGGCAGAACTACACACCAGGACCAGGGACCA---GATTCCCACTGACCTTTGGCTGGTGCTTCAAG
TTAGTACCAGTGGAG--CCAGAAAAGGTAGA---AGAGGCCAACCAAGGAGA-GAACAACTGCTTGTTACACCCTATGAG
CCAGCAT---GGAATGGATGACCCAGAGAGAGAAGTGTTACAGTGGAAATTTGACAGCAGCCTAGCACGT--AGGCATGT
TGCCCGAG---AG---CTGCATCCGG---AGTAT-TACAAGGACT-----------------------------AAGAAC
T------GCT------------------------------------G---A
>AB287366/B/JP/2005/DR7060
ATGGG------TGGCAAGTGGTCAAA------A---CT---T--------------------------------------
-A---G---A---GG------A------TGGG---ATG---ATGTAAGG---GAAAGAATG---------AGACGAGCTG
AGCCAGCAAGGGAAAGAAGGAGACGAGCTGAGCCAAAAACA---------------------------------------
--------------------------------------------------------------------------------
--------------------------------------------------------------------------------
--------------------------------------------------------------------------------
------------------------------------------------------GAGCCAGCAGCA------GA---T--
-GGGGTGGGAGCAGCCTCTCAAGACTTGGCAAGACATGGAGCGCTCACAAGTAGCAATACAGCAGCTACTAATGCTGA--
-T---TGTGCCTGGCTAGAAGCACAAG---AGGAT---GAG------------GACGTGGGCTTTCCAGTCAGACCTCAG
GTACCTTTAAGACCAATGACTTACAAGGGAGCTGTAGATCTCAGCCAC------TTTT---T---AAAAGAAAA---GGG
GGGACTGGAAGGGCTAGTTTACT---CC---CAGAAAAG---ACAAGATATCCTTGATCTGTGGGTCTATCACACACAAG
GCTACTTCCCTGATTGGCAGAACTACACACCAGGGCCAGGGACCA---GATATCCACTGACCTTTGGATGGTGCTTCAAG
CTAGTACCAGTTGAG--CCAGACAAGGTAGA---AGAGGTCACTGAAGGAGA-GGACAACGTCCTGTTGCACCCTATTAA
TCTGCAT---GGAATGGATGACCCAGAGGGAGAAGTGTTAATATGGAAGTTTGACAGCCGCCTAGCATTT--CATCACAT
CGCCCGAG---AG---CTGCATCCGG---AGTAC-TAC------------------------------------AAAGAC
T------GATGATCTACAAGACTGCT--------------------G---A
>AB287367/B/JP/2005/DR7060
ATGGG------TGGCAAGTGGTCAAA------A---CT---T--------------------------------------
-A---G---A---GG------A------TGGG---ATG---ATGTAAGG---GAAAGAATG---------AGACGAGCTG
AGCCAGCAAGGGAAAGAAGGAGACGAGCTGAGCCAAAAACA---------------------------------------
--------------------------------------------------------------------------------
--------------------------------------------------------------------------------
--------------------------------------------------------------------------------
------------------------------------------------------GAGCCAGCAGCA------GA---T--
-GGGGTGGGAGCAGCCTCTCAAGACTTGGCAAGACATGGAGCGCTCACAAGTAGCAATACAGCAGCTACTAATGCTGA--
-T---TGTGCCTGGCTAGAAGCACAAG---AGGAT---GAG------------GACGTGGGCTTTCCAGTCAGACCTCAG
GTACCTTTAAGACCAATGACTTACAAGGGAGCTGTAGATCTCAGCCAC------TTTT---T---AAAAGAAAA---GGG
GGGACTGGAAGGGCTAGTTTACT---CC---CAGAAAAG---ACAAGATATCCTTGATCTGTGGGTCTATCACACACAAG
GCTACTTCCCTGATTGGCAGAACTACACACCAGGGCCAGGGACCA---GATATCCACTGACCTTTGGATGGTGCTTCAAG
CTAGTACCAGTTGAG--CCAGACAAGGTAGA---AGAGGTCACTGAAGGAGA-GGACAACGTCCTGTTGCACCCTATTAA
TCTGCAT---GGAATGGATGACCCAGAGGGAGAAGTGTTAATATGGAAGTTTGACAGCCGCCTAGCATTT--CATCACAT
CGCCCGAG---AG---CTGCATCCGG---AGTAC-TAC------------------------------------AAAGAC
T------GATGATCTACAAGACTGCT--------------------G---A
>AB287368/B/JP/2005/DR7065
ATGGG------TGGCAAGTGGTCAAA------A---CC---T---------------------A---A---------G--
-A---T---T---GG------A------TGGC---CTG---CTATAAGG---GACAGGATG---------CATCGAGCTG
AG------------------------------------------------------------------------------
--------------------------------------------------------------------------------
--------------------------------------------------------------------------------
--------------------------------------------------------------------------------
---------------------------------------------------------CCAGCAGCA------GA---G--
-GGGGTGGGAGCAGTATCTAAAGACCTAGAGAAACATGGAGCAATCACAAGTAGCAATATG------AATAATGCTGA--
-T---TGTGCATGGCTAGAAGCACAAG---AGGAG---GAG------------GAAGTGGGTTTTCCAGTCAGGCCTCAG
GTTCCTTTAAGACCAATGACTTACAAGGGAGCTTTTGATCTTAGCTTC------TTTT---T---AAAAGAAAA---GGG
GGGACTGGATGGGCTAATTTGGT---CA---GCTAAAAG---ACAAGAAATCCTTGACTTGTGGGTCTACCACACACAAG
GCTACTTCCCAGATTGGCAGAATTACACACCAGGGCCAGGGACCA---GATTTCCACTGACCTTTGGATGGTGCTTCAAG
CTAGTACCAGTTGAC--CCAGACAAGGTGGA---AGAGGCCACTGGAGGAGA-GAACAACAGCTTGCTACACCCCATAAA
CCAGCAT---GGGATGGACGACCCGGAGAAAGAAGTGTTAGTGTGGAAGTTTGACAGCAGCCTAGCACGC--CATCACAG
AGCAAAGG---AG---CTGCATCCGG---AGTAT-TAC------------------------------------AAAGAC
T------GCTGACATTAAGATCAGAGACTGCT--------------G---A
>AB287369/B/JP/1999/DR1348
ATGGG------TGGCAAGTGGTCAAA------A------------------------------C---T---------G--
-G---C---T---GG------A------TGGC---GTA---GAGTAAGG---GAAAGAATG---------GAAAGAACTG
AG------------------------------------------------------------------------------
--------------------------------------------------------------------------------
--------------------------------------------------------------------------------
--------------------------------------------------------------------------------
---------------------------------------------------------CCAGCAGCA------GT---G--
-GGGGTGGGAGCAGTATCTCGAGACCTGGAAAAACATGGGGCAATCACAAGTAGCAATACT------AATAATGCTGC--
-C---TGTGCCTGGGTAGAAGCACAAGCACAAGAG---GAGG------AG---GAGGTGGGTTTTCCAGTCACACCTCAG
GTACCTTTAAGACCAATGACTTACAAGGGAGCCTTCGATCTCAGCCAC------TTTT---T---AAGAGAAAA---GGG
GGGACTGGAAGGGCTAGTGTGGT---CC---CAAAAGAG---ACAAGATATTCTTGATCTGTGGATCTACCACACACAAG
GGTACTTCCCTGATTGGCAGAACTACACACCAGGGCCAGGGACCA---GATTCCCACTGACCTTTGGGTGGTGTTTCAAG
CTAGTACCAGTTGAG--CCAGAGAAGGTAGA---AGAGGCTAATGAAGGAGA-GAACAACACCTTGTTACACCCTATGAG
CCAGCAT---GGGATGGATGACCCAGAGAAAGAAGTGCTAGTGTGGAAGTTTGACAGCCGCCTCGCATTC--CATCACAT
GGCCCGAG---AG---CTGCATCCGG---AGTAC-TAC------------------------------------AAGAAC
T------GATGACAGAGGACTACAAGACTGCT--------------G---A
>AB287370/B/JP/1999/DR1348
ATGGG------TGGCAAGTGGTCAAA------A------------------------------C---T---------G--
-G---C---T---GG------A------TGGC---GTA---GAGTAAGG---GAAAGAATG---------GAAAGAACTG
AG------------------------------------------------------------------------------
--------------------------------------------------------------------------------
--------------------------------------------------------------------------------
--------------------------------------------------------------------------------
---------------------------------------------------------CCAGCAGCA------GT---G--
-GGGGTGGGAGCAGTATCTCGAGACCTGGAAAAACATGGGGCAATCACAAGTAGCAATACT------AATAATGCTGC--
-C---TGTGCCTGGGTAGAAGCACAAGCACAAGAG---GAGG------AG---GAGGTGGGTTTTCCAGTCACACCTCAG
GTACCCTTAAGACCAATGACTTACAAGGGAGCCTTCGATCTCAGCCAC------TTTT---T---AAGAGAAAA---GGG
GGGACTGGAAGGGCTAGTGTGGT---CC---CAAAAGAG---ACAGGATATTCTTGATCTGTGGATCTACCACACACAAG
GGTACTTCCCTGATTGGCAGAACTACACACCAGGGCCAGGGACCA---GATTCCCACTGACCTTTGGGTGGTGTTTCAAG
CTAGTACCAGTAGAG--CCAGAGAAGGTAGA---AGAGGCTAATGAAGGAGA-GAACAACACCTTGTTACACCCCATGAG
CCAGCAT---GGGATGGATGACCCAGAGAAAGAAGTGCTAGTGTGGAAGTTTGATAGCCGCCTCGCATTC--CATCACAT
GGCCCGAG---AG---CTGCATCCGG---AGTAC-TAC------------------------------------AAGAAC
T------GATGACTGAGGACTACAAGACTGCT--------------G---A
>AB287371/B/JP/2000/DR2510
ATGGG------TGGCAAGTGGTCAAA------A------------------------------C---T---------G--
-A---G---T---GG------A------TGGC---GTA---GAGTAAGG---GAAAGAATG---------GAAAGAACTG
AG------------------------------------------------------------------------------
--------------------------------------------------------------------------------
--------------------------------------------------------------------------------
--------------------------------------------------------------------------------
---------------------------------------------------------CCAGCAGCA------GT---G--
-GGGGTGGGAGCAGTATCTCGAGACCTGGCAAGACATGGGGCAATCACAAGCAGCAATACT------AACAATGCTGC--
-C---TGTGCCTGGGTAGAAGCACAAGCACAAGAG---GAGG------AG---GAGGTTGGTTTTCCAGTTACACCTCAG
GTACCTTTAAGACCAATGACTTACAAGGGAGCTTTCGATCTCAGCCAC------TTTT---T---AAGAGAAAA---GGG
GGGACTGGAAGGGCTAGTGTGGT---CT---CAAAAGAG---ACAAGATATTCTTGATCTGTGGATCTACCACACACAAG
GCTACTTCCCTGATTGGCAGAACTACACACCAGGGCCAGGGACCA---GATTCCCACTGACCTTTGGGTGGTGTTTCAAG
CTAGTACCAGTAGAG--CCAGAGAAGGTAGA---AGAGGCTAATGCAGGAGA-GAACAACACCTTGTTGCACCCTATGAG
CCAGCAT---GGGATGGATGACCCAGAGAAAGAAGTGCTAGTGTGGAAGTTTGACAGCCGCCTCGCATTT--CATCACAT
CGCCCGAG---AG---CTGCATCCGG---AGTAT-TAC------------------------------------AAGAAC
T------GATGACTGAGGACTACAAGACTGCT--------------G---A
>AB287372/B/JP/2000/DR2510
ATGGG------TGGCAAGTGGTCAAA------A------------------------------C---T---------G--
-A---G---T---GG------A------TGGC---GTA---GAGTAAGG---GAAAGAATG---------GAAAGAACTG
AG------------------------------------------------------------------------------
--------------------------------------------------------------------------------
--------------------------------------------------------------------------------
--------------------------------------------------------------------------------
---------------------------------------------------------CCAGCAGCA------GT---G--
-GGGGTGGGAGCAGTATCTCGAGACCTGGCAAGACATGGGGCAATCACAAGCAGCAATACT------AACAATGCTGC--
-C---TGTGCCTGGGTAGAAGCACAAGCACAAGAG---GAGG------AG---GAGGTTGGTTTTCCAGTTACACCTCAG
GTACCTTTAAGACCAATGACTTACAAGGGAGCTTTCGATCTCAGCCAC------TTTT---T---AAGAGAAAA---GGG
GGGACTGGAAGGGCTAGTGTGGT---CT---CAAAAGAG---ACAAGATATTCTTGATCTGTGGATCTACCACACACAAG
GCTACTTCCCTGATTGGCAGAACTACACACCAGGGCCAGGGACCA---GATTCCCACTGACCTTTGGGTGGTGTTTCAAG
CTAGTACCAGTAGAG--CCAGAGAAGGTAGA---AGAGGCTAATGCAGGAGA-GAACAACACCTTGTTGCACCCTATGAG
CCAGCAT---GGGATGGATGACCCAGAGAAAGAAGTGCTAGTGTGGAAGTTTGACAGCCGCCTCGCATTT--CATCACAT
CGCCCGAG---AG---CTGCATCCGG---AGTAT-TAC------------------------------------AAGAAC
T------GATGACTGAGGACTACAAGACTGCT--------------G---A
>AB289587/B/JP/2000/DR2508
ATGGG------GGGTAAGTGGTCAAA------A---AG---AA---------TG---------G---A---------G--
-A---G---A---GG------C------TGGC---AGG---CGGTAAGG---GAAAGGATG---------CGACGAGCTG
AGCCACGAGCT---------------------------------------------------------------------
--------------------------------------------------------------------------------
--------------------------------------------------------------------------------
--------------------------------------------------------------------------------
------------------------------------------------------GAGCCAGCAGCA------GT---G--
-GGGGTGGGAGCAGCATCTCGAGACCTGGAGAGATATGGGGCCCTCACAAGTAGCAATACAGCAAGTAATAATGCTGA--
-T---TGTGCCTGGGTAGAAGCACAAG---AGGAG---GAGG------AG---GAAGTGGGTTTTCCAGTCAGACCTCAG
GTACCTTTAAGACCAATGACTTACAAGGGAGCTCTGGATCTTAGCCAT------TTTT---T---AAAAGAAAA---GGG
GGGACTGGAAGGGCTAATTTACT---CC---CAGAAAAG---ACAAGATATCCTTGATTTGTGGGTCTACCACACACAAG
GATACTTCCCTGATTGGCAGAACTACACACCAGGGCCAGGAACTA---GATTTCCACTGACCTTTGGATGGTGCTTCAAG
CTAGTACCGGTTGAC--CCAGATGAAGTAGA---GAAGGCCAATGAAGGAGA-GAACAACAGCTTGTTACACCCTATGTG
CCAGCAT---GGAATGGATGACCCAGAGAAAGAAGTGTTAGTGTGGAAGTTTGACAGCCGCCTTGCATTA--CGTCATAT
GGCCAGAG---AG---CTGCATCCGG---ATTAC-TAC------------------------------------AAAGAC
T------GCT------------------------------------G---A
>AB289588/B/JP/2000/DR2508
ATGGG------GGGCAAGTGGTCAAA------A---AG---AA---------TG---------G---A---------G--
-A---G---A---GG------C------TGGC---AGG---CGGTAAGG---GAAAGAATG---------CGACGAGCTG
AGCCACGAGCT---------------------------------------------------------------------
--------------------------------------------------------------------------------
--------------------------------------------------------------------------------
--------------------------------------------------------------------------------
------------------------------------------------------GAGCCAGCAGCA------GT---G--
-GGGGTGGGAGCAGCATCTCGAGACCTGGAGAAATATGGGGCACTCACAAGTAGCAATACAGCAAGTAATAATGCTGA--
-T---TGTGCCTGGGTAGAAGCACAAG---AGGAG---GAAG------AG---GAAGTGGGTTTTCCAGTCAGACCTCAG
GTACCTTTAAGACCAATGACTTACAAGGGAGCTTTGGATCTTAGCCAC------TTTT---T---AAAAGAAAA---GGG
GGGACTGGAAGGGCTAATTTACT---CC---CAGAAAAG---ACAAGATATCCTTGATTTGTGGGTCTACCACACACAAG
GCTACTTCCCTGATTGGCAGAACTACACACCAGGGCCAGGAACTA---GATTTCCACTGACCTTTGGATGGTGCTTCAAG
CTAGTACCGGTTGAC--CCAGATGAAGTAGA---GAAGGCCAATGAAGGAGA-GAACAACAGCTTGTTACACCCTATGTG
CCAGCAT---GGAATGGATGACCCAGAGAAAGAAGTGTTAGTGTGGAAGTTTGACAGCCGCCTTGCATTA--CGTCATAT
GGCCAGAG---AG---CTGCATCCGG---ATTAC-TAC------------------------------------AAAGAC
T------GCT------------------------------------G---A
>AB289589/B/JP/2001/DR388
ATGGG------TGGCAAGTGGTCAAA------A---CG---TG---------GT---------G---T---------T--
-C---C---T---GG------A------TGGG---ATA---CTATAAGG---GAAAGAATG---------AGACGAATT-
AACCCAGCAGGAGAAAGGGGAAGATCT-----------------------------------------------------
--------------------------------------------------------------------------------
--------------------------------------------------------------------------------
--------------------------------------------------------------------------------
------------------------------------------------------GAACCAGCAGCA------GA---T--
-GGGGTGGGAGCAGCATCTCGAGACCTAGAAAGACATGGAGCAATCACAAGTAGCAATACAGCAGCCACCAATGCTGA--
-T---TGTGCATGGCTAGAAGCACAAG---AGGAG---GAG------------GAAGTGGGTTTCCCAGTCAGACCTCAG
GTACCTTTAAGACCAATGACTTACAAGGGAGCTTTCGATCTCGGCTTC------TTTT---T---AAAAGAAAA---GGG
GGGACTGGATGGGCTAATTTACT---CC---CAGCAAAG---ACAAGATATCCTTGATCTGTGGGTCTACCACACACAAG
GCTACTTCCCTGACTGGCAGAACTACACACCAGGGCCAGGGGTCA---GATATCCACTGACCTTTGGGTGGTGCTTCAAA
CTAGTACCAGTTGAG--CCAGAGGAGGTAGA---AAAGGCCAATGAAGGAGA-CGACAAATGCTTGTTACACCCTCTGCA
CCAGCAT---GGAACGGATGACCCGGAGAGAGAAGTGTTACAGTGGAAGTTTGACAGTAGCCTGGCACGT--AGGCATGT
TGCCCGAG---AG---CTGCATCCGG---AGTAC-TAC------------------------------------AAGAAC
T------GAGGACTGCT-----------------------------G---A
>AB289590/B/JP/2001/DR388
ATGGG------TGGCAAGTGGTCAAA------A---CG---TG---------GT---------G---T---------T--
-C---C---T---GG------A------TGGG---ATA---CTATAAGG---GAAAGAATG---------AGACGAATT-
AACCCAGCAGGAGAAAGGGGAAGATCT-----------------------------------------------------
--------------------------------------------------------------------------------
--------------------------------------------------------------------------------
--------------------------------------------------------------------------------
------------------------------------------------------GAACCAGCAGCA------GA---T--
-GGGGTGGGAGCAGCATCTCGAGACCTAGAAAGACATGGAGCAATCACAAGTAGCAATACAGCAGCCACCAATGCTGA--
-T---TGTGCATGGCTAGAAGCACAAG---AGGAG---GAG------------GAAGTGGGTTTCCCAGTCAGACCTCAG
GTACCTTTAAGACCAATGACTTACAAGGGAGCTTTCGATCTCGGCTTC------TTTT---T---AAAAGAAAA---GGG
GGGACTGGATGGGCTAATTTACT---CC---CAGCAAAG---ACAAGATATCCTTGATCTGTGGGTCTACCACACACAAG
GCTACTTCCCTGACTGGCAGAACTACACACCAGGGCCAGGGGTCA---GATATCCACTGACCTTTGGGTGGTGCTTCAAA
CTAGTACCAGTTGAG--CCAGAGGAGGTAGA---AAAGGCCAATGAAGGAGA-CGACAAATGCTTGTTACACCCTCTGCA
CCAGCAT---GGAACGGATGACCCGGAGAGAGAAGTGTTACAGTGGAAGTTTGACAGTAGCCTGGCACGT--AGGCATGT
TGCCCGAG---AG---CTGCATCCGG---AGTAC-TAC------------------------------------AAGAAC
T------GAGGACTGCT-----------------------------G---A
>AB428551/B/JP/2000/117
ATGGG------TGGCAAGTGGTCAAA------A---AG---TA---------GT---------G---T---------G--
-A---T---T---GG------A------TGGC---CTG---CTATAAGG---GAAAGAATG---------AGACGAACTC
GG------------------------------------------------------------------------------
--------------------------------------------------------------------------------
--------------------------------------------------------------------------------
--------------------------------------------------------------------------------
---------------------------------------------------------CCAGCAGCA------GA---T--
-GGGGTGGGAGCAGCATCTCGAGACCTGGAAAGTCGTGGAGCATTCACAACTAGCAATACAGCAGAAAATAATGCTGA--
-T---CGGGCCTGGGTAGAAGCACAAG---AGGAA---GAGG------AA---GAGGTGGGCTTTCCAGTCAGACCTCAG
GTACCTTTAAGACCAATGACTTACAAGGGAGCTTTAGATCTCAGCCAC------TTTT---T---AAAAGAAAA---GGG
GGGACTGGAAGGGCTAATTTACT---CC---CAGAAAAG---ACAAGATATCCTTGATCTGTGGGTCTATAACACACAAG
GCTACTTCCCTGATTGGCAGAACTACACACCAGGGCCAGGGACCA---GATTTCCACTGACCTTTGGATGGTGCTTCAAG
TTAGTACCAGTTGAG--CCAGGACAGGTAGA---AGAAGCCAATGCAGATGA-AAACAACTGCTTGTTACACCCTATGAG
TCTGCAT---GGAATGGATGACCCAGAGAAAGAAGTGTTAGTATGGAAGTTTGACAGCCGCCTAGCATTT--CATCACGT
GGCCCGAG---AG---CTGCATCCGG---ATTAC-TAC------------------------------------AAAGAC
T------GATGATCTACAAGATTGCT--------------------G---A
>AB428552/B/JP/2001/134
ATGGG------TGGCAAGTGGTCAAA------A---AG---TA---------GT---------G---T---------R--
-G---T---T---GG------A------TGGC---CTG---CTATAAGR---GAAAGAATG---------AGACGAACTC
GG------------------------------------------------------------------------------
--------------------------------------------------------------------------------
--------------------------------------------------------------------------------
--------------------------------------------------------------------------------
---------------------------------------------------------CCAGCAGCA------GA---G--
-GGGGTGGGAGCAGCATCTCGAGACCTGGAAAATCGTGGAGCATTCACAACTAGCAATACAGCAGAAAATAATGCTGA--
-T---CGTGCCTGGGTAGAAGCACAAG---AGGAC---GGGG------AG---GAGGTGGGCTTTCCAGTCAGACCTCAG
GTACCTTTAAGACCAATGACTTTCAAGGGAGCTCTGGATCTCAGCCAC------TTTT---T---AAAAGAAAA---GGG
GGGACTGGAAGGGCTAATTTACT---CC---CAGMAAAG---ACAAGATATCCTTGATCTGTGGRTCTATAACACACAAG
GCTACTTCCCTGATTGGCAGAACTACACACCAGGGCCAGGGACCA---GATKKCCACTGACCTTTGGATGGTGCTTCAAG
CTAGTACCAGTTGAG--CCAGGGCAGGTAGA---AGAGGCCAMTGCAGATGA-AAACAACAGCTTGTTACACCCTATAAG
TCTGCAT---GGAATGGATGACCCAGAGGGAGAAGTGTTAATGTGGAAGTTTGACAGCCGCCTAGCATTT--CATCACGT
GGCCCGAG---AG---MTGCATCCGG---AGTAC-TAC------------------------------------AAAAAC
T------GATGATCTACAAGACTGCT--------------------G---A
>AB428553/B/JP/2002/194
ATGGG------TGGCAAATGGTCAAA------A---AG---TA---------GT---------A---T---------A--
-G---T---T---GG------A------TGGC---CTG---CTATAAGG---GAAAGAATG---------AGACGAACTC
AGCCAGCAGCAGATGGGGTGGGAACAGCATCTCGAGACCTG---------------------------------------
--------------------------------------------------------------------------------
--------------------------------------------------------------------------------
--------------------------------------------------------------------------------
------------------------------------------------------GAAAGAGCAGCA------GA---T--
-GGGGTGGGAGCAGCATCTCGAGACCTGGAAAGACATGGAGCATTGACAAATAGCAATACAGCAGACAATAATGCTGA--
-T---TGTGCCTGGGTAGAAGCACAAG---AGGAC---GGGG------AG---GAGGTGGGCTTTCCAGTCAGACCTCAG
GTACCTTTAAGACCAATGACTTACAAGGGAGCTTTAGATCTCAGCCAC------TTTT---T---AAAAGAAAA---GGG
GGGACTGGAAGGGCTAATTTACT---CC---CAGAAAAG---ACAAGATATCCTTGATCTGTGGGTCTATAACACACAAG
GCTACTTCCCTGATTGGCAGAACTACACACCAGGGCCAGGGACCA---GATTTCCACTGACCTTTGGATGGTGCTTCAAG
CTAGTACCAGTTGAG--CCAGAGCAGGTAGA---AGAGGCCAATGCAGATGA-AAACAACAGCTTGCTACACCCTATAAG
TCTGCAT---GGAATGGATGACCCAGAGAGAGAAGTGTTAATGTGGAAGTTTGACAGTCTCCTAGCATTT--CGTCACAT
GGCCCGAG---AG---ATGCATCCGG---AGTTT-TAC------------------------------------AAAAAC
T------GATGATCTGCAAGACTGCT--------------------G---A
>AB428554/B/JP/2002/197
ATGGG------TGGCAAGTGGTCAAA------A---AG---TA---------GC---------A---T---------A--
-G---T---T---GG------A------TGGC---CTG---CTATAAGG---GAAAAAATG---------AGACGAACT-
CGGCCAGCAGCAGATGGGATGGGAGCAGCATCTCGAGACCTG--------------------------------------
--------------------------------------------------------------------------------
--------------------------------------------------------------------------------
--------------------------------------------------------------------------------
------------------------------------------------------GAAAGAGCAGCA------GA---T--
-GGGGTAGGAGCAGCATCTCGAGACCTGGAAAGACGTGGAGCATTGACAACTAGCAATACAGCAGGAAATAATGCTGA--
-T---TGTGCCTGGGTAGAAGCACAAG---AGGAC---GGGG------AG---GAGGTGGGCTTTCCAGTCAAACCTCAG
GTACCTTTAAGACCAATGACTTACAAGGGAGCTTTAGATCTCAGCCAC------TTTT---T---AAAAGAAAA---GGG
GGGACTGGAAGGGCTAATTTACT---CC---CAGAAAAG---ACAAGATATCCTTGATCTGTGGGTCTATAACACACAAG
GCTACTTCCCTGATTGGCATAACTACACACCAGGGCCAGGGACCA---GATTTCCACTGACCTTTGGATGGTGCTTCAAG
CTAGTACCAGTTGAG--CCAGAGCAGGTAGA---AGAGGCCAATGCAGGGGA-AAACAACAGCTTGTTACACCCTATAAG
TCTGCAT---GGAATGGATGACCCAGAGGGAGAAGTGTTAATGTGGAAGTTTGACAGTCTCCTAGCATTT--CGTCACAT
GGCCCGAG---AG---AGGCATCCGG---AGTTT-TAC------------------------------------AAAGAC
T------GATGATCTGCAAGACTGCT--------------------G---A
>AB428555/B/JP/2003/227
ATGGG------TGGCAAGTGGTCAAA------A---AG---TA---------GT---------G---T---------G--
-G---T---T---GG------A------TGGC---CTG---CTATAAGG---GAAAGAATG---------AGGCGAGCTC
GG------------------------------------------------------------------------------
--------------------------------------------------------------------------------
--------------------------------------------------------------------------------
--------------------------------------------------------------------------------
---------------------------------------------------------CCAGCAGCA------GA---T--
-GGGGTGGGAGCAGCATCTCAAGACCTGGAAAACCGTGGAGCATTTACAACTAGCAATACAGCAGAAAATAATGCTGM--
-T---YGTGCCTGGGTAGAAGCACAAG---AGGAA---GGGG------AG---GARGTGGGCTTTCCAGTCAGACCTCAG
GTACCTTTAAGACCAATGACTTACAAGGGAGCTTTGGATCTCAGCCAC------TTTT---T---AAAAGAAAA---GGG
GGGACTGGAAGGGCTAATTTACT---CC---CAGAAAAG---ACAAGATATCCTTGATCTGTGGGTCTATAACACACAAG
GTTACTTCCCTGATTGGCAGAACTACACACCAGGGCCAGGGACCA---GATTTCCACTGACCTTTGGCTGGTGCTTCAAG
CTAGTACCAGTTAAG--CCAGAGCAGATAGA---AGAGGCCAGTGCAAATGA-AAGCAGCGGCCTGTTAGACCCTATGAA
TCTGCAT---GGAATGGATGACCCAGAGAAAGAAGTGTTAATGTGGAAGTTTGACAGCCGCCTAGCATTT--CATCACGT
AGCCCGAG---AG---ATGCATCCGG---AGTAC-TAC------------------------------------AAAGAC
T------GAAAGAMTGCTGATATCAAGTTATACAAGACTGCT----G---A
>AB428556/B/JP/2005/426
ATGGG------TGGCAAGTGGTCAAA------A---AG---TA---------GT---------A---T---------R--
-A---T---T---GG------A------TGGC---CTG---CTATAAGG---GAAAGAATG---------AGGCGAGCTC
AGCCAGCAGCAGAGCGAGCT------------------------------------------------------------
--------------------------------------------------------------------------------
--------------------------------------------------------------------------------
--------------------------------------------------------------------------------
------------------------------------------------------CAGCCAGCAGCA------GA---A--
-GGGGTGGGAGCAGCATCTCGAGACCTGGAAAGGCATGGAGCATTCACAACTAGCAATACAGCAGAAAATAATGCTGC--
-T---CGTGCCTGGGTAGAAGCACAAG---AGGAA---GGAG------AT---GAGGTGGGCTTTCCAGTCAGACCTCAA
GTACCTTTAAGACCAATGACTTACAAGGGAGCGTTAGATCTCAGCCAC------TTTT---T---AAGAGAAAA---GGG
GGGACTGGAAGGGCTAATTTATT---CC---CAGAAGAG---ACAAGATATCCTTGATCTGTGGGTCTATAACACACAAG
GCTACTTCCCTGATTGGCATAACTACACACCAGGGCCAGGGACTA---GATTTCCACTGACCTTTGGRTGGTGCTTCAAG
CTAGTACCAGTTGAG--CCMGAGAAGGTAGA---AGAGGCCAATGCAGGTGA-AAACAACAGCTTGTTACACCCTATAAG
YCTGCAT---GGAATGGATGACCCAGAGGGAGAAGTGTTAATGTGGAAGTTTGACAGCCGCCTGGCATTT--CATCACGT
AGCCCGAG---AG---CTGCATCCGG---AGTTC-TAC------------------------------------AAAGAC
T------GATGACTGCTGACACTGATGATCTACAAGACTGCT----G---A
>AB428557/B/JP/2005/436
ATGGG------TGGCAAGTGGTCAAA------A---AG---TA---------GT---------G---T---------G--
-A---T---T---GG------A------TGGC---CTG---CTATAAGG---GAAAGAATG---------AGACGAACTC
GG------------------------------------------------------------------------------
--------------------------------------------------------------------------------
--------------------------------------------------------------------------------
--------------------------------------------------------------------------------
---------------------------------------------------------CCAGCAGCA------GA---T--
-GGGGTGGGAGCAGCATCTCGAGACCTGGCAGATCGTGGAGCATTCACAACTAGCAATACAGCAGAAAATAATGCTGA--
-T---CGGGCCTGGGTAGAAGCACAAG---AAGAA---GGGG------AA---GAGGTGGGCTTTCCAGTCAGACCTCAG
GTACCTTTAAGACCAATGACTTACAAGGGAGCYTTAGATCTCAGCCAC------TTTT---T---AAAAGATAA---GGG
GGGACTGGAAGGGYTAATTTACT---CC---CAGAAAAG---ACAAGATATCCTTGATCTGTGGGTCTATAACACACAAG
GCTACTTCCCAGATTGGCAGAACTACACACCAGGGCCAGGGACCA---GGTTTCCACTGACCTTTGGATGGTGCTTCAAA
TTAGTACCAGTTGAR--CCAGGACAGGTAGA---AGAGGCCACTGCARATGA-AAACAACTGCTTGTTACACCCTATGAA
TCTGCAT---GGAATGGATGACCCAGAGAAAGAAGTGTTAATGTGGAAGTTTGACAGCCGCCTAGCATTT--CATCACGT
GGCCCGAG---AG---CTGCATCCGG---AGTAC-TAC------------------------------------AAAAAC
T------GATGATACAAGACTGCT----------------------G---A
>AB428558/B/JP/2003/285
ATGGG------TGGCAAGTGGTCAAA------A---AG---TA---------GT---------A---A---------A--
-G---C---T---GG------A------TGGC---CTG---CTGTAAGG---GAAAAAATG---------AAGCAAGCTG
AG------------------------------------------------------------------------------
--------------------------------------------------------------------------------
--------------------------------------------------------------------------------
--------------------------------------------------------------------------------
---------------------------------------------------------CCAGCAGCA------GA---A--
-GGGGTGGGAGCAGTATCTAGAGACCTGGAAAAACAYGGAGCAATCACAAGTAGCAATACA------AATAATGCTGA--
-T---TGTGTCTGGCTAGAAGCACACG---AGGAT---GAG------------GAGGTGGGTTTTCCAGTCAGACCTCAG
GTACCTTTAAGACCAATGACTTTCAAGGGAGCTTTCGATCTTAGCCAC------TTTT---T---AAAAGAAAA---GGG
GGGACTGGAAGGGCTAATTTACT---CC---CAGAAAAG---AAAAGACATCCTTGATCTGTGGGTCTACCACACACAAG
GCTTCTTCCCTGATTGGCAGAACTACACACCAGGGCCAGGGATCA---GATTCCCGCTGACCTTTGGATGGTGCTTCAAG
TTAGTACCAGTTGAC--CCAGACCAGGTAGA---GAAGGAGAATGAAGGAGA-GAACAACAGCTTGTTACACCCCATGAG
CCTGCAC---GGGATGGACGACCCGGAGAAAGAAGTGTTAGTGTGGAAGTTTGACAGCTACCTAGCATTC--AAGCACAT
AGCCCGAG---AG---AAACATCCGG---AGTTC-TACAAGGACT-----------------------------AAGGAC
T------GCT------------------------------------G---A
>AB428559/B/JP/2004/329
ATGGG------TGGCAAGTGGTCAAA------A---AG---TA---------GT---------A---A---------A--
-G---C---T---GG------A------TGGC---CTG---CTGTAAGG---GAAAAAATG---------AAGCGAGCTG
AG------------------------------------------------------------------------------
--------------------------------------------------------------------------------
--------------------------------------------------------------------------------
--------------------------------------------------------------------------------
---------------------------------------------------------CCAGCAGCA------GA---A--
-GGGGTGGGAGCAGTATCTAGAGACCTGGAAAAACACGGAGCAATCACAAGTAGCAATACA------AATAATGCTGA--
-T---TGTGTCTGGCTAGAAGCACACG---AGGAT---GAG------------GAGGTGGGTTTTCCAGTCAGACCTCAG
GTACCTTTAAGACCAATGACTTTCAAGGGAGCTTTCGATCTTAGCCAC------TTTT---T---AAAAGAAAA---GGG
GGGACTGGAAGGGCTAATTTACT---CC---CAGAAAAG---AAAAGACATCCTTGATCTGTGGGTCTACCACACACAAG
GCTTCTTCCCTGATTGGCAGAACTACACACCAGGGCCAGGGATCA---GATACCCGCTGACCTTTGGATGGTGCTTCAAG
TTAGTACCAGTTGAC--CCAGACCAGGTAGA---GAAGGAGAATGAAGGAGA-GAACAACAGCTTGTTACACCCCATGAG
CCTGCAC---GGGATGGACGACCCGGAGAAAGAAGTGTTAGTGTGGAAGTTTGACAGCTACCTAGCATTC--AAGCACAT
AGCCCGAG---AG---AAACATCCGG---AGTTC-TACAAGGACT-----------------------------AAGGAC
T------GCT------------------------------------G---A
>AB428560/B/JP/2005/398
ATGGG------TGGCAAGTGGTCAAA------A---AG---TA---------GT---------A---A---------A--
-G---C---T---GG------A------TGGC---CTG---CTGTAAGG---RAAAGAATG---------AGGCAAGCTG
AT------------------------------------------------------------------------------
--------------------------------------------------------------------------------
--------------------------------------------------------------------------------
--------------------------------------------------------------------------------
---------------------------------------------------------CCAGCAGCA------GA---A--
-GGGGTGGGAGCAGTATCTAGAGACCTGGAAAAACACGGAGCAATCACAAGTAGCAATACA------AATAATGCTGA--
-T---TGTGTCTGGCTRGARGCACACG---AGGAT---GAG------------GAGGTGGGTTTTCCAGTCAGRCCTCAG
GTACCTTTAAGACCAATGACTTTCAAGGGAGCTTTCGATCTTAGCCAC------TTTT---T---AAAAGAAMA---GGG
GGGACTGGATGGGCTAATTTACT---CC---CAGAAAAG---AAAAGACATCCTTGATCTGTGGGTCTACCACACACAAG
GCTTCTTCCCTGATTGGCAGAACTACACRCCAGGGCCAGGGACCA---GATTCCCGCTGACCTTTGGATGGTGCTTCAAG
TTAGTACCAGTTGAC--CCAGACCAGGTAGA---GAAGGAGAATCAAGGAGA-GAACTGCAGCTTGTTACACCCCATGAG
CCAGCAY---GGGATGGATGACCCGGAGAAAGAAGTGTTAATGTGGAAGTTTGACAGCTACCTAGCACTC--AAGCACAT
AGCCCGAG---AG---AAACATCCGG---AGTTC-TACAAGGACT-----------------------------AAGGAC
T------GCT------------------------------------G---A
>AB428561/B/JP/2006/472
ATGGG------TGGCAAGTGGTCAAA------A---AG---TA---------GT---------A---A---------A--
-G---C---T---GG------A------TGGC---CTG---CTGTAAGG---GAAAAAATG---------AAGCAAGCTG
AG------------------------------------------------------------------------------
--------------------------------------------------------------------------------
--------------------------------------------------------------------------------
--------------------------------------------------------------------------------
---------------------------------------------------------CCAGCAGCA------GA---A--
-GGGGTGGGAGCAGTATCTAAAGACCTGGAAAAACACGGAGCAATCACAAGTAGCAATACA------AATAATGCTGA--
-T---TGTGTCTGGCTAGAAGCACAAG---AGGAT---GAG------------GAAGTGGGTTTTCCAGTCAGACCTCAG
GTACCTTTAAGACCAATGACTTTCAAGGGAGCTTTCGATCTTAGCCAC------TTTT---T---AAAAGAAAA---GGG
GGGACTGGATGGGCTAACTTACT---CC---CAGAAAAG---AAAAGACATCCTTGATCTGTGGGTCTACCACACACAAG
GCTTCTTCCCTGATTGGCAAAACTACACACCAGGGCCAGGGACCA---GATTTCCACTGACCTTTGGATGGTGCTTCAAG
TTAGTACCCGTTGAC--CCAGACCAGGTAGA---GAAGGAGAATGAAGGAGA-GAACAACAGCTTGTTACACCCCATGAG
CCTGCAC---GGGATGGATGACCCGGATAAAGAAGTGTTAGTGTGGAAGTTTGACAGCCGCCTAGCATTA--AGGCACAT
AGCCCGAG---AG---AAACATCCGG---AGTTC-TACAAGGACT-----------------------------AAGGAC
T------GCT------------------------------------G---A
>AB428562/B/JP/2006/574
ATGGG------TGGCAAGTGGTCAAA------A---AG---TA---------GT---------A---A---------A--
-G---C---T---GG------A------TGGC---CTG---CTGTAAGG---GAAAAAATG---------AAGCGAGCTG
AG------------------------------------------------------------------------------
--------------------------------------------------------------------------------
--------------------------------------------------------------------------------
--------------------------------------------------------------------------------
---------------------------------------------------------CCAGCAGCA------GA---A--
-GGGGTGGGAGCAGTATCTAGAGACCTGGAAAAACACGGAGCAATCACAAGTAGCAATACA------AATAATGCTGA--
-T---TGTGTCTGGCTGGAAGCACACG---AGGAT---GAG------------GAGGTGGGTTTTCCAGTCAGACCTCAG
GTACCTTTAAGACCAATGACTTTCAAGGGAGCTTTCGATCTTAGCCAC------TTTT---T---AAAAGAACA---GGG
GGGACTGGATGGGCTAATTTACT---CC---CAGAAAAG---AAAAGACATCCTTGATCTGTGGGTCTACCACACACAAG
GCTTCTTCCCTGATTGGCACAACTACACACCAGGGCCAGGGACCA---GATTCCCGCTGACCTTTGGGTGGTGCTTCAAG
TTAGTACCAGTTGAC--CCAGACCAGGTAGA---GAAGGAGAATCAAAGAGA-GAACTGCAGCTTGTTACACCCCATGAG
CCAGCAT---GGGATGGATGACCCGGAGAAAGAAGTGCTAATGTGGAAGTTTGACAGCTACCTAGCACTC--AAGCACTT
AGCCCGAG---AG---AAACATCCGG---AGTTC-TACAAGGACT-----------------------------AAGGAC
T------GCT------------------------------------G---A
>AB480692/B/JP/2004/DR6174
ATGGG------TAACAAATGGTCAAA------A-----------------------------------------------
-------------GG------A------TGGC---CTG---CTGTAAGG---GAAAGAATG---------AGAAAAACTG
AG------------------------------------------------------------------------------
--------------------------------------------------------------------------------
--------------------------------------------------------------------------------
--------------------------------------------------------------------------------
---------------------------------------------------------CCAGCAGCA------GA---A--
-GGGGTGGGAGCAGTATCTCGAGACCTGGAAAAACACGGAGCAATCACAAGTAGCACTGCA------AATAATGCTGA--
-T---TGTGTCTGGCTAGAAGCACATG---AGGAA---GAG------------GAGGTGGGTTTTCCAGTCAGGCCTCAG
GTACCTTTAAGACCAATGACTTACAAGGCAGCTTTCGATCTTAGCCAC------TTTT---T---AAAAGAAAA---GGG
GGGACTGGAAGGGCTAATTTACT---CC---CAAAAGAG---AAAAGATATCCTTGATTTGTGGGTCTACCACACACAAG
GCTTCTTCCCTGATTGGCAGAACTACACACCAGGGCCAGGGACAA---GACTTCCACTGACCTTTGGTTGGTGCTTCAAG
TTAGTACCAGTTGAC--CCAGACCAGGTAGA---GAAGTACAATGAAGGAGA-GAACAACAGCTTATTACACCCTATGAG
CCTGCAT---GGGATGGAGGACCCGGAGAAAGAAGTGTTAATGTGGAAGTTTGACAGCCACCTAGCACTT--CGGCACCT
AGCCCGAG---AG---AAACATCCGG---AGTTT-TAC------------------------------------AAGGAC
T------GCT------------------------------------G---A
>AB480693/B/JP/2004/DR6174
ATGGG------TAACAAATGGTCAAA------A-----------------------------------------------
-------------GG------A------TGGC---CTG---CTGTAAGG---GAAAGAATG---------AGAAAAACTG
AG------------------------------------------------------------------------------
--------------------------------------------------------------------------------
--------------------------------------------------------------------------------
--------------------------------------------------------------------------------
---------------------------------------------------------CCAGCAGCA------GA---A--
-GGGGTGGGAGCAGTATCTCGAGACCTGGAAAAACACGGAGCAATCACAAGTAGCACTGCA------AATAATGCTGA--
-T---TGTGTCTGGCTAGAAGCACATG---AGGAA---GAG------------GAGGTGGGTTTTCCAGTCAGGCCTCAG
GTACCTTTAAGACCAATGACTTACAAGGCAGCTTTCGATCTTAGCCAC------TTTT---T---AAAAGAAAA---GGG
GGGACTGGAAGGGCTAATTTACT---CC---CAAAAGAG---AAAAGATATCCTTGATTTGTGGGTCTACCACACACAAG
GCTTCTTCCCTGATTGGCAGAACTACACACCAGGGCCAGGGACCA---GACTTCCACTGACCTTTGGATGGTGCTTCAAG
TTAGTACCAGTTGAC--CCAGACCAGGTAGA---GAAGTACAATGAAGGAGA-GAACAACAGCTTATTACACCCTATGAG
CCTGCAT---GGGATGGAGGACCCGGAGAAAGAAGTGTTAATGTGGAAGTTTGACAGCCACCTAGCACTT--CGGCACCT
AGCCCGAG---AG---AAACATCCGG---AGTTT-TAC------------------------------------AAGGAC
T------GCT------------------------------------G---A
>AB480694/B/JP/2004/DR6175
ATGGG------TGGCAAATGGTCAAA------A---CG---CA---------GT---------A---T---------G--
-G---G---G---GG------G------TGGA---CTA---CTATAAGG---GAAAGAATG---------AGAAGAGCTC
CAGCAGCT------------------------------------------------------------------------
--------------------------------------------------------------------------------
--------------------------------------------------------------------------------
--------------------------------------------------------------------------------
------------------------------------------------------GAGCCAGCAGCA------GA---T--
-GGGGTGGGAGCAGCATCTCGGGATCTGGAAAGACATGGAGCAATCACAAGCAGCAATACAGCAGCTAACAATGCTGA--
-T---GTTGCCTGGCTAGAAGCACAAG---AGGAG---GAG------------GAGGTGGGTTTTCCAGTCACACCTCAG
GTACCTTTAAGACCAATGACTTACAAGGCAGCTGTAGATCTTAGCCAC------TTTT---T---AAAAGAAAA---GGG
GGGACTGGAAGGGCTAGTTTACT---CC---CAAAAGAG---ACAAGAGATCCTTGATCTGTGGGTTTATCACACACAAG
GCTTCTTCCCTGATTGGCATAACTACACACCAGGGCCAGGGATCA---GATTTCCCCTGACCTTTGGGTGGTGCTTCAAG
CTAGTACCAGTTGAT--CCAGACAAAGTAGA---AGAGGCCACTGAAGGAGA-GACCAACTGCTTGTTACACCCTATGAA
CCAGCAT---GGGATGGATGACCCAGAGAGAGAAGTGTTAGTGTGGAAGTTTGACAGCCGCCTAGCATTT--CATCACAT
GGCCCGAG---AG---AAGCATCCGG---AGTAC-TAC------------------------------------AAGAAC
T------GCT------------------------------------G---A
>AB480695/B/JP/2004/DR6175
ATGGG------TGGCAAATGGTCAAA------A---CG---CA---------GT---------A---T---------G--
-G---G---G---GG------G------TGGA---CTA---CTATAAGG---GAAAGAATG---------AGAAGAGCTC
CAGCAGCT------------------------------------------------------------------------
--------------------------------------------------------------------------------
--------------------------------------------------------------------------------
--------------------------------------------------------------------------------
------------------------------------------------------GAGCCAGCAGCA------GA---T--
-GGGGTGGGAGCAGCATCTCGGGATCTGGAAAGACATGGAGCAATCACAAGCAGCAATACAGCAGCTAACAATGCTGA--
-T---GTTGCCTGGCTAGAAGCACAAG---AGGAG---GAG------------GAGGTGGGTTTTCCAGTCACACCTCAG
GTACCTTTAAGACCAATGACTTACAAGGCAGCTGTAGATCTTAGCCAC------TTTT---T---AAAAGAAAA---GGG
GGGACTGGAAGGGCTAGTTTACT---CC---CAAAAGAG---ACAAGAGATCCTTGATCTGTGGGTTTATCACACACAAG
GCTTCTTCCCTGATTGGCATAACTACACACCAGGGCCAGGGATCA---GATTTCCCCTGACCTTTGGGTGGTGCTTCAAG
CTAGTACCAGTTGAT--CCAGACAAAGTAGA---AGAGGCCACTGAAGGAGA-GACCAACTGCTTGTTACACCCTATGAA
CCAGCAT---GGGATGGATGACCCAGAGAGAGAAGTGTTAGTGTGGAAGTTTGACAGCCGCCTAGCATTT--CATCACAT
GGCCCGAG---AG---AAGCATCCGG---AGTAC-TAC------------------------------------AAGAAC
T------GCT------------------------------------G---A
>AB480696/B/JP/2004/DR5913
ATGGG------TGGCAAGTGGTCCAA------A---CG---TG---------GT---------G---T---------C--
-C---C---T---GG------A------TGGG---CTA---CTATAAGG---GAAAGAATG---------AGCAAAACTG
AA------------------------------------------------------------------------------
--------------------------------------------------------------------------------
--------------------------------------------------------------------------------
--------------------------------------------------------------------------------
---------------------------------------------------------CCAGCAGCA------GT---T--
-GGGGTGGGAGCAGCATCTCGAGACCTGGAAAAACATGGGGCACTCACAAATAGCAATACAGCAGCTAATAATGCTGA--
-T---TGTGCCTGGCTAGAAGCACAAG---AGGAG---GAG------------GAAGTAGGCTTTCCAGTCAAACCTCAG
GTACCTTTAAGACCAATGACTTACAAGGCAGCAGTAGATCTTAGCCAC------TTTT---T---AAAAGAAAA---GGG
GGGACTGGAAGGGCTAGTTTACT---CC---CAGAAAAG---ACAAGATATCCTTGATCTGTGGGTTTACCACACACAAG
GCTTCTTCCCTGATTGGCATAACTACACACCAGGGCCAGGGATCA---GATACCCACTGTGTTTTGGATGGTGCTTTAAG
CTAGTACCAGTTGAC--CCAGAGAAGGTAGA---GAAAGCCACTGAAAGAGA-GAACGCCAGCTTGTTACACCCCATAAG
CCTGCAT---GGGATGGACGACTCGGAGGGAGAAGTGTTAGAGTGGAGATTTGACAGTCGCCTAGCATTT--CATCACAT
GGCCCGCG---AG---CTACATCCGG---AGTTT-TAC------------------------------------AAGGAC
T------GCT------------------------------------G---A
>AB480697/B/JP/2004/DR5913
ATGGG------TGGCAAGTGGTCTAA------A---CG---TG---------GT---------G---T---------C--
-C---C---T---GG------A------TGGG---CTA---CTATAAGG---GAAAGAATG---------AGCAAAACTG
AA------------------------------------------------------------------------------
--------------------------------------------------------------------------------
--------------------------------------------------------------------------------
--------------------------------------------------------------------------------
---------------------------------------------------------CCAGCAGCA------GT---T--
-GGGGTGGGAGCAGCATCTCGAGACCTGGAAAAACATGGGGCACTCACAAATAGCAATACAGCAGCTAATAATGCTGA--
-T---TGTGCCTGGCTAGAAGCACAAG---AGGAG---GAG------------GAAGTAGGCTTTCCAGTCAAGCCTCAG
GTACCTTTAAGACCAATGACTTACAAGGCAGCTGTAGATCTTAGCCAC------TTTT---T---AAAAGAAAA---GGG
GGGACTGGAAGGGCTAGTTTACT---CC---CAGAAAAG---ACAAGATATCCTTGATTTGTGGGTTTACCACACACAAG
GCTTCTTCCCTGATTGGCATAACTACACCCCAGGGCCAGGGGTCA---GATACCCACTGTGTTTTGGATGGTGCTTCAAG
CTAGTACCAGTTGAC--CCAGAGAAGGTAGA---GAAAGCCACTGAAGGAGA-GAACACCAGATTGTTACACCCTATAAG
CCTGCAT---GGGATGGACGACTCGGAGGGAGAAGTGTTAGAGTGGAGATTTGACAGTCGCCTAGCATTT--CATCACAT
GACCCGCG---AG---CTACATCCGG---AGTTT-TAC------------------------------------AAGGAC
T------GCTGACATCGCTACAAGAACTGCT---------------G---A
>AB480698/B/JP/1998/DR1120
ATGGG------TGGCATATGGTCAGA------A---CG---C--------------------------------------
-A---G---G---GG------A------TGGT---CTG---CTGTGAGG---GAAAAAATG---------AAAAGAGCTG
AG------------------------------------------------------------------------------
--------------------------------------------------------------------------------
--------------------------------------------------------------------------------
--------------------------------------------------------------------------------
---------------------------------------------------------CCAGCAGCA------GA---A--
-GGGGTGGGAGCAGCATCTCGAGACTTGGAAAGACGTGGAGCAATCACAAGTAACAATACAGCAGCTACTAATGCTGC--
-T---TGTGCCTGGCTAGAAGCACAAG---AGGAT---GAG------------GAAGTGGGTTTTCCAGTCAGACCTCAG
GTACCTTTAAGACCAATGACTTTCAAGGGAGCGTTTGATCTTAGCCAT------TTTT---T---AAAAGAAGA---GGG
GGGACTGGAAGGGTTAATTCACT---CC---CAGAAGAG---ACAGGAGATCCTTGATCTGTGGGTTTACCACACACAAG
GCTATTTCCCTGATTGGCAGAACTACACACCAGGGCCAGGGGTCA---GATATCCACTGACCTTTGGATGGTGCTTCAAG
CTAGTACCAGTGGAT--CAAGAGCAGGTAGA---AAAGGTCACTGAAGGAGA-GAATAACTGCCTGTTACATCCCATAAA
CCAGCAT---GGGATGGATGACCCAGAGAAAGAAGTACTAATGTGGAAGTTTGACAGCCGCCTGGCACTG--CGTCACAT
GGCCCGAG---AG---CTGCATCCGG---AATAT-TACAAAGACT-----------------------------AAAGAC
T------GCT------------------------------------G---A
>AB485638/B/US/1991/US2
ATGGG------TGGCAAGTGGTCAAA------A---CG---TA---------AT---------G---G---------G--
-G---C---T---GG------A------TGGT---TTG---CTGTAAGG---GAAAAAATG---------AGACGAGCTG
AG------------------------------------------------------------------------------
--------------------------------------------------------------------------------
--------------------------------------------------------------------------------
--------------------------------------------------------------------------------
---------------------------------------------------------CCAGCAGCA------GA---T--
-GGGGTGGGAGCAGTATCTCGAGACCTGGAAAAACATGGAGCAATCACAAGTAGCAATACAGCAACTAACAATGCTGA--
-T---TGTGCCTGGCTAGAAGCACAAG---AGGAG---GAG------------GAAGTGGGTTTTCCAGTCAGACCTCAG
GTACCTCTAAGACCAATGACTTACAAGGCAGCTTTGGATCTTAGCCAC------TTTT---T---AAAAGAAGA---GGG
GGGACTGGAAGGGCTAATTCACT---CC---CAAAGAAG---GCAAGATATCCTTGATCTGTGGGTATACCACACACAAG
GCTTCTTCCCTGATTGGCAGAACTACACACCAGGGCCAGGGACCA---GATTTCCACTGACCTTTGGATGGTGCTTCAAG
TTAGTACCAGTTGAG--CCAGAGAAGATAGA---AGAGGCCAATAAAGGAGA-GAACAACAGCTTGTTACACCCTATGAG
CCTGCAT---GGGATGGAGGACCCGGAGAAAGAAGTGTTAGAGTGGAGGTTTGACAGCAGCCTAGCATTT--CATCACAG
GGCCCGAG---AA---CTGTATCCGG---AGTAC-TAC------------------------------------AAGAAC
T------GCT------------------------------------G---A
>AB485639/B/US/1991/US2
ATGGG------TGGCAAGTGGTCAAA------A---CG---TA---------AT---------G---G---------G--
-G---C---T---GG------A------TGGT---TTG---CTGTAAGG---GAAAAAATG---------AGACGAGCTG
AG------------------------------------------------------------------------------
--------------------------------------------------------------------------------
--------------------------------------------------------------------------------
--------------------------------------------------------------------------------
---------------------------------------------------------CCAGCAGCA------GA---T--
-GGGGTGGGAGCAGTATCTCGAGACCTGGAAAAACATGGAGCAATCACAAGTAGCAATACAGCAACTAACAATGCTGA--
-T---TGTGCCTGGCTAGAAGCACAAG---AGGAG---GAG------------GAAGTGGGTTTTCCAGTCAGACCTCAG
GTACCTCTAAGACCAATGACTTACAAGGCAGCTTTGGATCTTAGCCAC------TTTT---T---AAAAGAAGA---GGG
GGGACTGGAAGGGCTAATTCACT---CC---CAAAGAAG---GCAAGATATCCTTGATCTGTGGGTCTACCACACACAAG
GCTTCTTCCCTGATTGGCAGAACTACACACCAGGGCCAGGGACCA---GATTTCCACTGACCTTTGGATGGTGCTTCAAG
TTAGTACCAGTTGAG--CCAGAGAAGATAGA---AGAGGCCAATAAAGGAGA-GAACAACAGCTTGTTACACCCTATGAG
CCTGCAT---GGGATGGAGGACCCGGAGAAAGAAGTGTTAGAGTGGAGGTTTGACAGCAGCCTAGCATTT--CATCACAA
GGCCCGAG---AA---CTGTATCCGA---AGTAC-TAC------------------------------------AAGAAC
T------GCT------------------------------------G---A
>AB485640/B/US/1991/US2
ATGGG------TGGCAAGTGGTCAAA------A---CG---TA---------AT---------G---G---------G--
-G---C---T---GG------A------TGGT---TTG---CTGTAAGG---GAAAAAATG---------AGACGAGCTG
AG------------------------------------------------------------------------------
--------------------------------------------------------------------------------
--------------------------------------------------------------------------------
--------------------------------------------------------------------------------
---------------------------------------------------------CCAGCAGCA------GA---T--
-GGGGTGGGAGCAGTATCTCGGGACCTGGAAAAACATGGAGCAATCACAAGTAGCAATACAGCAACTAACAATGCTGA--
-T---TGTGCCTGGCTAGAAGCACAAG---AGGAG---GAG------------GAAGTGGGTTTTCCAGTCAGACCTCAG
GTACCTCTAAGACCAATGATTTACAAGGCAGCTTTGGATCTTAGCCAC------TTTT---T---AAAAGAAGA---GGG
GGGACTGGAAGGGCTAATTCACT---CC---CAAAGAAG---GCAAGATATCCTTGATCTGTGGGTCTACCACACACAAG
GCTTCTTCCCTGATTGGCAGAACTACACACCAGGGCCAGGGACCA---GATTTCCACTGACCTTTGGATGGTGCTTCAAG
TTAGTACCAGTTGAG--CCAGAGAAGATAGA---AGAGGCCAATAAAGGAGA-GAACAACAGCTTGTTACACCCTATGAG
CCTGCAT---GGGATGGAGGACCCGGAGAAAGAAGTGTTAGAGTGGAGGTTTGACAGCAGCCTAGCATTT--CATCACAG
GGCCCGAG---AA---CTGTATCCGG---AGTAC-TAC------------------------------------AAGAAC
T------GCT------------------------------------G---A
>AB485641/B/BR/1990/BZ167
ATGGG------TGGAAAGTTGTCAAA------A---CG---T---------------------A---A---------G--
-G---C---G---GA------A------TGGA---CTG---CTGTAAGG---GAAAGAATG---------AGACGAGCTG
AGCCAGCAGATAGG------------------------------------------------------------------
--------------------------------------------------------------------------------
--------------------------------------------------------------------------------
--------------------------------------------------------------------------------
------------------------------------------------------GAACCA---GCA------GA---G--
-GGGGTGGGAGCAGTATCTCGAGACCTGGGAAGACATGGAGCAATCACAAGTAGCAATACACCAGCTACCAATGCTGA--
-T---TGCGCCTGGCTAGAAGCACAAG---AAGAT---GAG------------GAAGTAGGTTTTCCAATCAGACCTCAG
GTACCTTTAAGACCAATGACTTATAAAGCAGCTGTAGATCTTAGCCAC------TTTT---T---AAAAGAAAA---GGG
GGGACTGGAAGGGCTAGTTTACT---CC---CAAAAAAG---GCAAGACATCCTTGATTTGTGGGTCTATCACACACAAG
GCTACTTCCCTGATTGGCAGAACTACACACCAGGGCCAGGGACCA---GATGGCCACTGACCCTTGGATGGTGCTTTAAG
CTAGTACCAGTTGAG--CCAGAGAAGGTAGA---AGAGGCCAGTGCAGGAGA-GAACAACTGCTTGTTACACCCTGCGAA
CCTGCAT---GGAATGGAGGACCCGGAGGGAGAAGTGTTAGTGTGGAGATTTGACAGCAGCCTAGCATTT--CATCACAT
GGCCAAAG---AG---CTGCATCCGG---ATTAC-TTC------------------------------------AAGAAA
T------GCT------------------------------------G---A
>AB485642/B/BR/1990/BZ167
ATGGG------TGGCAAGTGGTCAAA------A---CG---T---------------------A---A---------G--
-G---T---G---GA------A------TGGA---CTG---CTGTAAGG---GAAAGAATG---------AGACGAGCTG
AGCCAGCAGATAGG------------------------------------------------------------------
--------------------------------------------------------------------------------
--------------------------------------------------------------------------------
--------------------------------------------------------------------------------
------------------------------------------------------GAGCCA---GCA------GA---A--
-GGGGTGGGAGCAGTATCTCGAGACCTGGGAAGACATGGAGCAATCACAAGTAGCAATACACCAGCTACCAATGCTGA--
-T---TGCGCCTGGCTAGAAGCACAAG---AAGAT---GAG------------GAAGTAGGTTTTCCAGTCAGACCTCAA
GTACCTTTAAGACCAATGACTTATAAAGCAGCTGTAGATCTTAGCCAC------TTTT---T---AAAAGAAAA---GGG
GGGACTGGAAGGGCTAGTTTACT---CC---CAGAAAAG---GCAAGACATCCTTGATTTGTGGGTCTATCACACACAAG
GCTACTTCCCTGATTGGCAGAACTACACACCAGGGCCAGGGACCA---GATGACCACTGACCTATGGATGGTGCTTTAAG
CTAGTACCAGTTGAG--CCAGAGAAGGTAGA---AGAGGCCAGTGCAGGAGA-AAACAACTGCTTGTTACACCCTGCGAA
CCTGCAT---GGAATGGAGGACCCGGAGGGAGAAGTGTTAGTGTGGAGATTTGACAGCAGCCTAGCATTT--CATCACAG
AGCCAAAG---AG---CTGCATCCGG---AGTAC-TTC------------------------------------AAGAAC
T------GCT------------------------------------G---A
>AB564744/B/JP/-/DR1673
ATGGG------TGGCAAGTGGTCAAA------A---CG---T---------------------C---T---------G--
-T---C---T---GG------A------TGGT---CTA---CTGTAAGG---GAAAGAATG---------AGCAGAGTTG
AG------------------------------------------------------------------------------
--------------------------------------------------------------------------------
--------------------------------------------------------------------------------
--------------------------------------------------------------------------------
---------------------------------------------------------CCAGCAGCA------GA---T--
-GGGGTGGGAGCAGCATCTCGAGACCTAGAAAGACATGGAGCAATCACAAATAGCAATACAGCAGCTACTAATGCTGA--
-T---TGTGCCTGGCTAGAAGCACAAG---AGGAG---GAG------------GAGGTGGGTTTTCCAGTCAGACCTCAG
GTACCTTTAAGACCAATGACTTTCAAGGAAGCTGTAGATCTTAGCCAC------TTTT---T---AAAAGAAAA---GGG
GGGACTGGAAGGGCTAGTTTGGT---CC---CAGAAAAG---ACAAGATATCCTTGATCTGTGGGTTTACCACACACAGG
GCATCTTCCCTGACTGGGATAATTACACACCAGGGCCAGGGGTCA---GATATCCACTGACCTTTGGATGGTGCTTTAAG
CTAGTACCAGTTGAG--CCAGATAAGGTAGA---AGAGATCAATGAAGGAGA-GAACAACTGCTTGTTACACCCTGCAAG
CCTGCAT---GGAATGGAGGACCCAGAGAAAGAAGTGTTAGTATGGAGGTTTGACAGCCGCCTAGCATTT--CATCACAT
GGCCCGAG---AG---AAGCATCCGG---AGTTT-TAC------------------------------------AAGAAC
T------GCTGACACCGAACTGCT----------------------G---A
>AB564745/B/JP/-/DR1673
ATGGG------TGGCAAGTGGTCAAA------A---CG---T---------------------T---T---------G--
-T---C---T---GG------A------TGGT---CTA---CTGTAAGG---GAAAGAATG---------AGCAGAGTTG
AG------------------------------------------------------------------------------
--------------------------------------------------------------------------------
--------------------------------------------------------------------------------
--------------------------------------------------------------------------------
---------------------------------------------------------CCAGCAGCA------GA---T--
-GGGGTGGGAGCAGCATCTCGAGACCTAGAAAGACATGGAGCAATCACAAATAGCAATACAGCAGCTACTAATGCTGA--
-T---TGTGCCTGGCTAGAAGCACAGG---AGGAG---GAG------------GAGGTGGGTTTTCCAGTCAGACCTCAG
GTACCTTTAAGACCAATGACTTTCAAGGAAGCTGTAGATCTTAGCCAC------TTTT---T---AAAAGAAAA---GGG
GGGACTGGAAGGGCTAGTTTGGT---CC---CAGAAAAG---ACAAGATATCCTTGATCTGTGGGTCTACCACACACAGG
GCATCTTCCCTGACTGGGATAATTACACACCAGGGCCAGGGGTCA---GATATCCACTGACCTTTGGATGGTGCTTTAAG
CTAGTACCAGTAGAA--CCAGATAAGGTAGA---AGAGGCCAATGAAGGAGA-GAACAACAGCTTGTTACACCCTATAAG
CCTGCAT---GGGATGGAGGACCCAGAGAAAGAAGTGTTAGTATGGAGGTTTGACAGCCGCCTAGCATTT--CATCACAT
GGCCCGAG---AG---AAGCATCCGG---AGTTT-TAC------------------------------------AAGAAC
T------GCTGACACCGAACTGCTGACACTGCT-------------G---A
>AB564746/B/JP/-/DR2735
ATGGG------TGGCAAGTGGTCAAA------A---CG---T---------------------T---T---------G--
-A---C---T---GG------A------TGGC---CTG---CTGTAAGG---GAAAGAATG---------ACACGAGCTG
AG------------------------------------------------------------------------------
--------------------------------------------------------------------------------
--------------------------------------------------------------------------------
--------------------------------------------------------------------------------
---------------------------------------------------------CCAGCAGCA------GA---T--
-GGGGTGGGAGCAGTATCTCGAGACCTAGAAAAACATGGAGCAATCACAAGTAATAACGCAGCAGCTACTAATGCTGA--
-T---TGTGCCTGGCTAGAAGCACAGG---AGGAG---GAG------------GAGGTGGGTTTTCCAGTCAGACCTCAG
GTACCTTTAAGACCAATGACTTTCAAGGAAGCTGTAGATCTTAGCCAC------TTTT---T---AAAAGAAAA---GGG
GGGACTGGAAGGGCTAGTTTGGT---CC---CAGAAAAG---ACAAGATATCCTTGATCTTTGGGTCTATCACACACAGG
GCATCTTCCCTGACTGGGATAATTACACACCAGGGCCAGGGGTCA---GATATCCACTGACCTTTGGATGGTGCTTCAAG
CTAGTACCAGTTGAG--CCAGATAAGGTAGA---AGAGATCAATGAAGGAGA-GAACAACTGCTTGTTACACCCTGTAAG
CCTGCAT---GGGATGGAGGACCCAGAGAAAGAAGTGTTAGTGTGGAGGTTTGACAGCCGCCTAGCATTT--CATCACAT
GGCCCGAG---AG---AAGCATCCGG---AGTTT-TAC------------------------------------AAGAAC
T------GCTGACACCGAACTGCT----------------------G---A
>AB565495/B/JP/-/JRC03B
ATGGG------TGGCAAGTGGTCAAA------A---AG---TA---------GT---------A---T---------A--
-G---T---T---GG------A------TGGC---CTG---CTGTAAGG---GAAAAAATG---------AGACGAGCTG
AGGCT---------------------------------------------------------------------------
--------------------------------------------------------------------------------
--------------------------------------------------------------------------------
--------------------------------------------------------------------------------
------------------------------------------------------GAGCCAGCAGCA------GA---A--
-GGGGTGGGAGCAGTATCTCGAGACCTGGAAAAACACGGAGCAATCACAAGTAGCAATACA------AATAATGCTGA--
-T---TGTGTCTGGTTAGAAGCACAAG---AGGAA---GAA------------GAGGTGGGTTTCCCAGTCAGACCTCAG
GTACCTTTAAGACCAATGACTTACAAGGGAGCTCTCGATCTCAGCCAC------TTTT---T---AAGAGAAAA---AGG
GGGACTGGAAGGGCTAGTTTACT---CC---CAAAAAAG---AAAAGATATCCTTGATCTGTGGGTTTACCACACACAAG
GCTTCTTCCCTGATTGGCACAACTACACACCAGGGCCAGGGATCA---GATATCCACTGACCTTTGGATGGTGCTTCAAA
TTAGTACCAGTTGAC--CCAGACCAGGTAGA---GAAGGACAATGAAGGAGA-GACCAACAACTTGCTGCACCCTATGAG
CCTGCAT---GGAATGGATGACCCGGAGAGAGAAGTATTAGTGTGGAAGTTTGACAGCCTCCTAGCATTT--CATCACCT
AGCCCGAG---AG---AAACATCCGG---AGTTC-TAC------------------------------------AAGGAC
T------GCT------------------------------------G---A
>AB565496/B/JP/-/JRC03B
ATGGG------TGGCAAGTGGTCAAA------A---AG---TA---------GT---------A---T---------A--
-G---T---T---GG------A------TGGC---CTG---CTGTAAGG---GAAAAAATG---------AGACGAGCTG
AGGCT---------------------------------------------------------------------------
--------------------------------------------------------------------------------
--------------------------------------------------------------------------------
--------------------------------------------------------------------------------
------------------------------------------------------GAGCCAGCAGCA------GA---A--
-GGGGTGGGAGCAGTATCTCGAGACCTGGAAAAACACGGAGCAATCACAAGTAGCAATACA------AATAATGCTGA--
-T---TGTGTCTGGTTAGAAGCACAAG---AGGAA---GAA------------GAGGTGGGTTTCCCAGTCAGACCTCAG
GTACCTTTAAGACCAATGACTTACAAGGGAGCTCTCGATCTCAGCCAC------TTTT---T---AAGAGAAAA---GGG
GGGACTGGAAGGGCTAGTTTACT---CC---CAAAAAAG---AAAAGATATCCTTGATCTGTGGGTTTACCACACACAAG
GCTTCTTCCCTGATTGGCACAACTACACACCAGGGCCAGGGATCA---GATATCCACTGACCTTTGGATGGTGCTTCAAA
TTAGTACCAGTTGAC--CCAGACCAGGTAGA---GAAGGACAATGAAGGAGA-GACCAACAACTTGCTGCACCCTATGAG
CCTGCAT---GGAATGGATGACCCGGAGAGAGAAGTATTAGTGTGGAAGTTTGACAGCCTCCTAGCATTT--CATCACCT
AGCCCGAG---AG---AAACATCCGG---AGTTC-TAC------------------------------------AAGGAC
T------GCT------------------------------------G---A
>AB565497/B/JP/-/JRC05B
ATGGG------TGGCAAGTGGTCAAA------A---CG---TA---------GT---------G---T---------A--
-C---C---T---GG------A------TGGC---CTG---CTATAAGG---GAAAGAATG---------AGACGAGCTG
CGCCAGCAGAGCCAACAGCAAGCAGGGTA---------------------------------------------------
--------------------------------------------------------------------------------
--------------------------------------------------------------------------------
--------------------------------------------------------------------------------
------------------------------------------------------GAGCCAGCAGCA------AG---T--
-GGGGTGGGAGCAGTATCTCGAGACCTGGAAAGACATGGAGCAATCACAAGTAGTAATACAGCAGCTACCAATGCTGA--
-T---TGTGCCTGGCTAGAAGCACAAG---AGGAT---GAG------------GAGGTGGGTTTTCCAGTCAAACCTCAG
GTACCTTTAAGACCAATGACTTACAAGGGAGCCTTTGATCTCAGCCAC------TTTT---T---AAAAGAAAA---GGG
GGGACTGGAAGGGCTAGTTTACT---CC---CAAAAGAG---ACAAGACATCCTTGATCTGTGGATTTACCACACACAAG
GCTACTTCCCTGATTGGCAGTGTTACACACCAGGGCCAGGGATCA---GATACCCCCTGACCTTTGGTTGGTGCTTTAAG
CTAGTACCAATGGAA--CAAGAGAAGATAGA---AGAGGCCAATCAAGGAGA-GAACAACTGCTTGTTACACCCTATAAG
CCTGCAT---GGGATGGACGACCCGGAGGGAGAAGTGTTAGTGTGGAAGTTTGACAGCCACCTAGCCTTC--CGTCACAT
GGCCCGAG---AG---CTGCATCCGG---AGTAC-TTC------------------------------------AAGAAC
T------GCT------------------------------------G---A
>AB565498/B/JP/-/JRC05B
ATGGG------TGGCAAGTGGTCAAA------A---CG---TA---------GT---------A---T---------A--
-C---C---T---GG------A------TGGC---CTG---CTATAAGG---GAAAGAATG---------AGACGAGCTG
CGCCAGCAGAGCCAACAGCAAGCAGGGTA---------------------------------------------------
--------------------------------------------------------------------------------
--------------------------------------------------------------------------------
--------------------------------------------------------------------------------
------------------------------------------------------GAGCCAGCAGCA------AG---T--
-GGGGTGGGAGCAGTATCTCGAGACCTGGAAAGACATGGAGCAATCACAAGTAGTAATACAGCAGCTACCAATGCTGA--
-T---TGTGCCTGGCTAGAAGCACAAG---AGGAT---GAG------------GAGGTGGGTTTTCCAGTCAAACCTCAG
GTACCTTTAAGACCAATGACTTACAAGGGAGCCTTTGATCTCAGCCAC------TTTT---T---AAAAGAAAA---GGG
GGGACTGGAAGGGCTAGTTTACT---CC---CAAAAGAG---ACAAGACATCCTTGATCTGTGGATTTACCACACACAAG
GCTACTTCCCTGATTGGCAGTGTTACACACCAGGGCCAGGGATCA---GATACCCCCTGACCTTTGGTTGGTGCTTTAAG
CTAGTACCAATGGAA--CAAGAGAAGATAGA---AGAGGCCAATCAAGGAGA-GAACAACTGCTTGTTACACCCTATAAG
CCTGCAT---GGGATGGACGACCCGGAGGGAGAAGTGTTAGTGTGGAAGTTTGACAGCCACCTAGCCTTC--CGTCACAT
GGCCCGAG---AG---CTGCATCCGG---AGTAC-TTC------------------------------------AAGAAC
T------GCT------------------------------------G---A
>AB565499/B/JP/-/JRC53B
ATGGG------TGGCAAGTGGTCAAA------A---AG---TA---------GT---------A---T---------A--
-G---T---T---GG------A------TGGC---CTG---CTGTAAGG---GAAAAAATG---------AGACGAGCTG
AGGCT---------------------------------------------------------------------------
--------------------------------------------------------------------------------
--------------------------------------------------------------------------------
--------------------------------------------------------------------------------
------------------------------------------------------GAGCCAGCAGCA------GA---A--
-GGGGTGGGAGCAGTATCTCGAGACCTGGAAAAACACGGAGCAATCACAAGTAGCAATACA------AATAATGCTGA--
-T---TGTGTCTGGTTAGAAGCACAAG---AGGAA---GAA------------GAGGTGGGTTTCCCAGTCAGACCTCAG
GTACCTTTAAGACCAATGACTTACAAGGGAGCTCTCGATCTCAGCCAC------TTTT---T---AAGAGAAAA---GGG
GGGACTGGAAGGGCTAGTTTACT---CC---CAAAAAAG---AAAAGATATCCTTGATCTGTGGGTTTACCACACACAAG
GCTTCTTCCCTGATTGGCACAACTACACACCAGGGCCAGGGATCA---GATATCCACTGACCTTTGGATGGTGCTTCAAA
TTAGTACCAGTTGAC--CCAGACCAGGTAGA---GAAGGACAATGAAGGAGA-GACCAACAACTTGCTGCACCCTATGAG
CCTGCAT---GGAATGGATGACCCGGAGAGAGAAGTATTAGTGTGGAAGTTTGACAGCCTCCTAGCATTT--CATCACCT
AGCCCGAG---AG---AAACATCCGG---AGTTC-TAC------------------------------------AAGGAC
T------GCT------------------------------------G---A
>AB565500/B/JP/-/JRC53B
ATGGG------TGGCAAGTGGTCAAA------A---AG---TA---------GT---------A---T---------A--
-G---T---T---GG------A------TGGC---CTG---CTGTAAGG---GAAAAAATG---------AGACGAGCTG
AGGCT---------------------------------------------------------------------------
--------------------------------------------------------------------------------
--------------------------------------------------------------------------------
--------------------------------------------------------------------------------
------------------------------------------------------GAGCCAGCAGCA------GA---A--
-GGGGTGGGAGCAGTATCTCGAGACCTGGAAAAACACGGAGCAATCACAAGTAGCAATACA------AATAATGCTGA--
-T---TGTGTCTGGTTAGAAGCACAAG---AGGAA---GAA------------GAGGTGGGTTTCCCAGTCAGACCTCAG
GTACCTTTAAGACCAATGACTTACAAGGGAGCTCTCGATCTCAGCCAC------TTTT---T---AAGAGAAAA---GGG
GGGACTGGAAGGGCTAGTTTACT---CC---CAAAAAAG---AAAAGATATCCTTGATCTGTGGGTTTACCACACACAAG
GCTTCTTCCCTGATTGGCACAACTACACACCAGGGCCAGGGATCA---GATATCCACTGACCTTTGGATGGTGCTTCAAA
TTAGTACCAGTTGAC--CCAGACCAGGTAGA---GAAGGACAATGAAGGAGA-GACCAACAACTTGCTGCACCCTATGAG
CCTGCAT---GGAATGGATGACCCGGAGAGAGAAGTATTAGTGTGGAAGTTTGACAGCCTCCTAGCATTT--CATCACCT
AGCCCGAG---AG---AAACATCCGG---AGTTC-TAC------------------------------------AAGGAC
T------GCT------------------------------------G---A
>AB565501/B/JP/-/JRC65B
ATGGG------TGGCAAGTGGTCAAA------G---TG---T--------------------------------------
-A---G---T---GG------A------TGGC---CTA---AGGTAAGG---GAAAGAATG---------GAACGAGAAC
CAGTGGAACGA---------------------------------------------------------------------
--------------------------------------------------------------------------------
--------------------------------------------------------------------------------
--------------------------------------------------------------------------------
------------------------------------------------------GAACCAGCAGCA------GA---T--
-GGGGTGGGAGCAGTCTCTCGAGACCTGGAAAGACATGGAGCAGTCACAAGTAGCAATACAGCAGCTACTAATGCTGC--
-T---TGTGCCTGGCTAGAAGCACAAG---AGGAG---GAG------------GAGGTGGGTTTTCCAGTCAGACCTCAG
GTACCTTTAAGACCAATGACTTACAAGGCAGCTCTAGATCTCAGCCAC------TTTT---T---AAAAGAAAA---GGG
GGGACTGGATGGGCTAATTTACT---CC---CCGAAAAG---ACAAGAGATCCTTGATCTGTGGGTTTATCATACACAAG
GCTTCTTCCCTGATTGGGACAACTACACACCAGGGCCAGGGATCA---GATTCCCACTGACCTTTGGATGGTGCTTCAAG
CTAGTACCAGTTGAT--CCAGAGCAGGTAGA---AGAAGACAACAAAGGAGA-GAACAACAGCCTGCTACACCCTATGAG
CCAGCAT---GGAGCAGACGACCCGGAGAGAGAGGTGCTGATGTGGAAGTTTGACAGCCGCTTAGCCTTC--CATCACAT
GGCCCGAG---AG---AAGCATCCGG---AGTAC-TAC------------------------------------AAAGAC
T------GCT------------------------------------G---A
>AB565502/B/JP/-/JRC65B
ATGGG------TGGCAAGTGGTCAAA------G---TG---T--------------------------------------
-A---G---T---GG------A------TGGC---CTA---AGGTAAGG---GAAAGAATG---------GAACGAGAAC
CAGTGGAACGA---------------------------------------------------------------------
--------------------------------------------------------------------------------
--------------------------------------------------------------------------------
--------------------------------------------------------------------------------
------------------------------------------------------GAACCAGCAGCA------GA---T--
-GGGGTGGGAGCAGTCTCTCGAGACCTGGAAAGACATGGAGCAGTCACAAGTAGCAATACAGCAGCTACTAATGCTGC--
-T---TGTGCCTGGCTAGAAGCACAAG---AGGAG---GAG------------GAGGTGGGTTTTCCAGTCAGACCTCAG
GTACCTTTAAGACCAATGACTTACAAGGCAGCTCTAGATCTCAGCCAC------TTTT---T---AAAAGAAAA---GGG
GGGACTGGATGGGCTAATTTACT---CC---CCGAAAAG---ACAAGAGATCCTTGATCTGTGGGTTTATCATACACAAG
GCTTCTTCCCTGATTGGGACAACTACACACCAGGGCCAGGGATCA---GATTCCCACTGACCTTTGGATGGTGCTTCAAG
CTAGTACCAGTTGAT--CCAGAGCAGGTAGA---AGAAGACAACAAAGGAGA-GAACAACAGCCTGCTACACCCTATGAG
CCAGCAT---GGAGCAGACGACCCGGAGAGAGAGGTGCTGATGTGGAAGTTTGACAGCCGCTTAGCCTTC--CATCACAT
GGCCCGAG---AG---AAGCATCCGG---AGTAC-TAC------------------------------------AAAGAC
T------GCT------------------------------------G---A
>AB604948/B/JP/-/DR1777
ATGGG------TGGCAAGTGGTCAAA------A---GG---AA---------AG---------G---A---------G--
-G---G---T---GG------G------TGGC---CTG---CTGTAAGA---GAAAGAATG---------CAACGAGCTG
AG------------------------------------------------------------------------------
--------------------------------------------------------------------------------
--------------------------------------------------------------------------------
--------------------------------------------------------------------------------
---------------------------------------------------------CAAGCAGCA------GA---T--
-GGGGTGGGAGCAGTATCTCGAGACCTGGAAAAACATGGAGCAATCACAAGTAGCAATCTT------AATAATGCTGC--
-T---TGTACCTGGCTAGAAGCACAAC---AGGAG---GAAG------AA---GAAGTGGGTTTTCCAGTCAGACCTCAG
GTACCTTTAAGACCAATGACTTACAAGGCAGCTGTAGATCTTAGCCAC------TTTT---T---AAAAGAAAA---GGG
GGGACTGGAAGGGCTAGTTTACT---CC---CAACAAAG---ACAAGATATCCTTGATCTGTGGGTCTACAACACACAAG
GCTATTTCCCTGATTGGCAGAACTACACACCAGGGCCAGGGATCA---GATTCCCCCTGACCTTTGGATGGTGCTGGAAG
TTAGTACCAGTTGAG--CCAGATAAGGTAGA---GGAGGCCAGTGAAGGAGA-GAACAACTGCTTGCTACACCCTGTGAG
CCTGCAT---GGAATGGATGACCCAGAGAAAGAAGTGTTAGTGTGGAAGTTTGACAGCCGCCTAGCATTC--CATCACGT
GGCCCGAG---AG---CTGCATCCGG---ATTAC-TAC------------------------------------AAGGAC
T------GCT------------------------------------G---A
>AB604949/B/JP/-/DR2735
ATGGG------TGGCAAGTGGTCAAA------A---CG---T---------------------T---T---------G--
-A---C---T---GG------A------TGGC---CTG---CTGTAAGG---GAAAGAATG---------ACACGAGCTG
AG------------------------------------------------------------------------------
--------------------------------------------------------------------------------
--------------------------------------------------------------------------------
--------------------------------------------------------------------------------
---------------------------------------------------------CCAGCAGCA------GA---T--
-GGGGTGGGAGCAGTATCTCGAGACCTAGAAAAACATGGAGCAATCACAAGTAATAACGCAGCAGCTACTAATGCTGA--
-T---TGTGCCTGGCTAGAAGCACAGG---AGGAG---GAG------------GAGGTGGGTTTTCCAGTCAGACCTCAG
GTACCTTTAAGACCAATGACTTTCAAGGAAGCTGTAGATCTTAGCCAC------TTTT---T---AAAAGAAAA---GGG
GGGACTGGAAGGGCTAGTTTGGT---CC---CAGAAAAG---ACAAGATATCCTTGATCTTTGGGTCTATCACACACAGG
GCATCTTCCCTGACTGGGATAATTACACACCAGGGCCAGGGGTCA---GATATCCACTGACCTTTGGATGGTGCTTCAAG
CTAGTACCAGTTGAG--CCAGATAAGGTAGA---AGAGATCAATGAAGGAGA-GAACAACTGCTTGTTACACCCTGTAAG
CCTGCAT---GGGATGGAGGACCCAGAGAAAGAAGTGTTAGTGTGGAGGTTTGACAGCCGCCTAGCATTT--CATCACAT
GGCCCGAG---AG---AAGCATCCGG---AGTTT-TAC------------------------------------AAGAAC
T------GCTGACACCGAACTGCT----------------------G---A
>AB604950/B/JP/-/DR5929
ATGGG------TGGCAAGTGGTCAAA------A---CG---TA---------GT---------T---T---------G--
-G---G---G---GG------A------TGGT---CTG---CTGTAAGG---GAAAGAATG---------AGACGAACTG
AGCCAGTAGCA---------------------------------------------------------------------
--------------------------------------------------------------------------------
--------------------------------------------------------------------------------
--------------------------------------------------------------------------------
------------------------------------------------------GAGCCACCAGCA------GA---T--
-GGGGTGGGAGCAGCATCTCGAGATTTGGGAACACATGGAGCACTCACAAGTAGCAACACAGCAGCTACTAATGCTGA--
-T---TGTGCCTGGCTAGAAGCACAAG---AGGAA---GAG------------GAAGTAGGTTTTCCAGTCAGACCTCAG
GTACCTTTAAGACCAATGACTTACAAGGGAGCATTAGATCTCAGCCAC------TTTT---T---AAAAGAAAA---GGG
GGGACTGGATGGGTTAATTTACA---GC---CAGAAAAG---ACAAGATATCCTTGATCTGTGGGTTTACCATACACAAG
GCTACTTCCCTGATTGGCAGAACTACACACAAGGGCCAGGGACCA---GATTTCCACTGACCTTTGGGTGGTGCTTCAAG
TTAGTACCAGTTACT--CCAGAGCAGGTAGA---AAAGGCCAATGAAGGAGA-GACCAACACCTTGTTACACCCTATGCA
CCTGCAT---GGAATGGACGACCCTGAGAGAGAAGTGTTACAGTGGAAGTTTGACAGCCGTCTAGCATTT--CATCATGT
AGCCAGAG---AG---CTGCATCCGG---AGTAC-TACAAAGACT-----------------------------AAAGAC
T------GCT------------------------------------G---A
>AB604951/B/JP/-/DR5929
ATGGG------TGGCAAGTGGTCAAA------A---CG---TA---------GT---------T---T---------G--
-G---G---G---GG------A------TGGT---CTG---CTGTAAGG---GAAAGAATG---------AGACGAACTG
AGCCAGTAGCA---------------------------------------------------------------------
--------------------------------------------------------------------------------
--------------------------------------------------------------------------------
--------------------------------------------------------------------------------
------------------------------------------------------GAGCCACCAGCA------GA---T--
-GGGGTGGGAGCAGCATCTCGAGATTTGGGAACACATGGAGCACTCACAAGTAGCAACACAGCAGCTACTAATGCTGA--
-T---TGTGCCTGGCTAGAAGCACAAG---AGGAA---GAG------------GAAGTAGGTTTTCCAGTCAGACCTCAG
GTACCTTTAAGACCAATGACTTACAAGGGAGCATTAGATCTCAGCCAC------TTTT---T---AAAAGAAAA---GGG
GGGACTGGATGGGTTAATTTACA---GC---CAGAAAAG---ACAAGATATCCTTGATCTGTGGGTTTACCATACACAAG
GCTACTTCCCTGATTGGCAGAACTACACACAAGGGCCAGGGACCA---GATTTCCACTGACCTTTGGGTGGTGCTTCAAG
TTAGTACCAGTTACT--CCAGAGCAGGTAGA---AAAGGCCAATGAAGGAGA-GACCAACACCTTGTTACACCCTATGCA
CCTGCAT---GGAATGGACGACCCTGAGAGAGAAGTGTTACAGTGGAAGTTTGACAGCCGTCTAGCATTT--CATCATGT
AGCCAGAG---AG---CTGCATCCGG---AGTAC-TACAAAGACT-----------------------------AAAGAC
T------GCT------------------------------------G---A
>AB641836/B/JP/-/pJRC57B09
ATGGG------TGGCAAGTGGTCAAA------A---TT---T--------------------------------------
-A---G---T---GG------G------TGGT---CTA---CTGTAAGG---GAAAGAATG---------AGACGAGCTG
AGCCAAAAGCT---------------------------------------------------------------------
--------------------------------------------------------------------------------
--------------------------------------------------------------------------------
--------------------------------------------------------------------------------
------------------------------------------------------GAGCCAGCAGCA------GT---T--
-GGGGTGGGAAAAGCATCTCGAGACCTGGAAAAATATGGAGCAGTCTCAAGTAGCAATACAGCAGCTACTAATGCTGA--
-T---GTTGCCTGGCTAGAAGCACAAG---CAGAG---GAAGAAG---AA---GAAGTGGGTTTTCCAGTCAGACCTCAG
GTACCTTTAAGACCAATGACTTACAAAGGAGCTTTAGATCTTAGCCAT------TTTT---TA--AAAAGAAAA---GGG
GGGACTGGAAGGGTTAGTTTGGT---CC---CAAAAAAG---GCAAGACATCCTCGATCTGTGGGTCTACCACACACAAG
GCTACTTCCCTGATTGGCATAACTACACACCAGGGCCAGGGACCA---GATTTCCCCTGACCTTTGGATGGTGCTTCAAG
CTAGTACCGGTAGAT--CCAGATAAAGTGGA---AAAGACCAATGAAGGAGA-GAACATCAACCTGTTACACCCGATGAG
CCAGCAT---GGAATGGATGACCCAGAGAAAGAAGTGTTAGTGTGGAAGTTTGACAGCCACCTAGCATTT--AGGCACCT
GGCCCGAG---AG---AAACATCCGG---AGTTC-TAC------------------------------------AAAGAC
T------GCTGACATGACTGCT------------------------G---A
>AB641837/B/JP/-/pJRC57B05
ATGGG------TGGCAAGTGGTCAAA------A---TT---T--------------------------------------
-A---G---T---GG------G------TGGT---CTA---CTGTAAGG---GAAAGAATG---------AGACGAGCTG
AGCCAAAAGCT---------------------------------------------------------------------
--------------------------------------------------------------------------------
--------------------------------------------------------------------------------
--------------------------------------------------------------------------------
------------------------------------------------------GAGCCAGCAGCA------GT---T--
-GGGGTGGGAAAAGCATCTCGAGACCTGGAAAAATATGGAGCAGTCTCAAGTAGCAATACAGCAGCTACTAATGCTGA--
-T---GTTGCCTGGCTAGAAGCACAAG---CAGAG---GAAGAAG---AA---GAAGTGGGTTTTCCAGTCAGACCTCAG
GTACCTTTAAGACCAATGACTTACAAAGGAGCTTTAGATCTTAGCCAT------TTTT---T---AAAAGAAAA---GGG
GGGACTGGAAGGGTTAGTTTGGT---CC---CAAAAAAG---GCAAGACATCCTCGATCTGTGGGTCTACCACACACAAG
GCTACTTCCCTGATTGGCATAACTACACACCAGGGCCAGGGACCA---GATTTCCCCTGACCTTTGGATGGTGCTTCAAG
CTAGTACCGGTAGAT--CCAGATAAAGTGGA---AAAGACCAATGAAGGAGA-GAACATCAACCTGTTACACCCGATGAG
CCAGCAT---GGAATGGATGACCCAGAGAAAGAAGTGTTAGTGTGGAAGTTTGACAGCCACCTAGCATTT--AGGCACCT
GGCCCGAG---AG---AAACATCCGG---AGTTC-TAC------------------------------------AAAGAC
T------GCTGACATGACTGCT------------------------G---A
>AB731663/B/JP/2008/08JP_NMC104_clone_01
ATGGG------TGGCAAGTGGTCAAA------A---CG---CA---------GT---------G---T---------G--
-C---C---T---GG------A------TGGT---CTA---CTATAAGG---GAAAGAATG---------AGACGAGCTG
AGCCAGCAGCTCAGCCAGCACCT---------------------------------------------------------
--------------------------------------------------------------------------------
--------------------------------------------------------------------------------
--------------------------------------------------------------------------------
------------------------------------------------------GAGCCAGCAGCA------GA---T--
-GGGGTGGGAGCAGTATCTCGAGATTTGGCAACACATGGAGCGATCACAAGTAGCAATGCA------AACAATGCTGC--
-T---TGTGCCTGGCTAGAAGCACAAG---AGGAC---GAG------------GAAGTGGGTTTTCCAGTCAGACCTCAG
GTACCTTTAAGACCAATGACTTACAAGGGAGCGGTAGATCTTAGCCAC------TTTT---T---AAAAGAAAA---GGG
GGGACTGGAAGGGCTAGTTTACT---CC---CAACAAAG---ACAAGATATCCTTGATCTGTGGGTCTACCACACACAAG
GCTACTTCCCTGACTGGCAGAACTACACACCAGGGCCAGGGAACA---GATTTCCCCTGACCTTTGGATGGTGCTTCAAG
CTAGTACCAATGGAG--CCAGAGAAGGTAGA---AGAAGCCAATGAAGGAGA-GAACAACTGCCTGTTACACCCTATAAG
CCAGCAT---GGGATGGATGACCCAGAGAAGGAGGTGTTAGTGTGGAAGTTTGACAGCCGCCTAGCATTT--GAGCACGT
AGCCCGGA---AG---CTGCATCCGG---AGTAC-TAC------------------------------------AAGGAC
T------GCT------------------------------------G---A
>AB731664/B/JP/2008/08JP_NMC104_clone_09
ATGGG------TGGCAAGTGGTCAAA------A---CG---CA---------GT---------G---T---------G--
-C---C---T---GG------A------TGGT---CTA---CTATAAGG---GAAAGAATG---------AGACGAGCTG
AGCCAGCAGCTCAGCCAGCACCT---------------------------------------------------------
--------------------------------------------------------------------------------
--------------------------------------------------------------------------------
--------------------------------------------------------------------------------
------------------------------------------------------GAGCCAGCAGCA------GA---T--
-GGGGTGGGAGCAGTATCTCGAGATTTGGCAACACATGGAGCGATCACAAGTAGCAATGCA------AACAATGCTGC--
-T---TGTGCCTGGCTAGAAGCACAAG---AGGAC---GAG------------GAAGTGGGTTTTCCAGTCAGACCTCAG
GTACCTTTAAGACCAATGACTTACAAGGGAGCGGTAGATCTTAGCCAC------TTTT---T---AAAAGAAAA---GGG
GGGACTGGAAGGGCTAGTTTACT---CC---CAACAAAG---ACAAGATATCCTTGATCTGTGGGTCTACCACACACAAG
GCTACTTCCCTGACTGGCAGAACTACACACCAGGGCCAGGGAACA---GATTTCCCCTGACCTTTGGATGGTGCTTCAAG
CTAGTACCAATGGAG--CCAGAGAAGGTAGA---AGAAGCCAATGAAGGAGA-GAACAACTGCCTGTTACACCCTATAAG
CCAGCAT---GGGATGGATGACCCAGAGAAGGAGGTGTTAGTGTGGAAGTTTGACAGCCGCCTAGCATTT--GAGCACGT
AGCCCGGA---AG---CTGCATCCGG---AGTAC-TAC------------------------------------AAGGAC
T------GCT------------------------------------G---A
>AB731669/B/JP/2011/11JP_NMC851C_clone_13
ATGGG------TGGCAAGTGGTCAAA------A---AG---GA---------GT---------A---T---------A--
-G---T---T---GG------A------TGGC---CTG---CTGTAAGG---GAAAGAATG---------AGACGAACT-
CGGTTAGAAGCAGATAGGGAAAGAACAGCATCTCGAGACCAG--------------------------------------
--------------------------------------------------------------------------------
--------------------------------------------------------------------------------
--------------------------------------------------------------------------------
------------------------------------------------------GAAAGAGCAGCA------GA---T--
-GGAGTAGGAGCAGCATCTAGAGACCTGGAAAAACATGGAGCATTGACAACTAGCAATACAGCAGAAAATAATGCTGC--
-T---TGTGCCTGGGTAGAAGCACAAG---AGGAA---GAGG------AG---GAGGTAGGCTTTCCAGTCAGGCCTCAG
GTACCTGTAAGACCAATGACTTACAAGGGAGCTCTAGATCTCAGCCAC------TTTT---T---AAGAGAAAA---GGG
GGGACTGGAAGGGCTAATTTACT---CC---CAGAAAAG---ACAAGATATCCTTGATCTGTGGGTCTATAACACACAAG
GCTACTTCCCTGACTGGCAGAACTACACACCAGGGCCAGGGACCA---GATTTCCACTGACCTTTGGATGGTGCTTCAAG
TTAGTACCAGTTGAG--CCAGAGAAGGTAGA---AGAAGCCAATGAAGGGGA-GAACAACAGCTTGTTACACCCTATGAG
TCTGCAT---GGAATGGATGACCCAGAGGGAGAAGTGTTAATGTGGAAGTTTGACAGTCTCCTAGCATTT--CGTCACAT
GGCCCGAG---AG---ATGCATCCGG---AGTTT-TAC------------------------------------AAAGAC
T------GTTGATCTACAAGACTGCT--------------------G---A
>AB731670/B/JP/2011/11JP_NMC851C_clone_48
ATGGG------TGGCAAGTGGTCAAA------A---AG---GA---------GT---------A---T---------A--
-G---T---T---GG------A------TGGC---CTG---CTGTAAGG---GAAAGAATG---------AGACGAACT-
CGGTTAGAAGCAGATAGGGAAAGAACAGCATCTCGAGACCAG--------------------------------------
--------------------------------------------------------------------------------
--------------------------------------------------------------------------------
--------------------------------------------------------------------------------
------------------------------------------------------GAAAGAGCAGCA------GA---T--
-GGAGTAGGAGCAGCATCTAGAGACCTGGAAAAACATGGAGCATTGACAACTAGCAATACAGCAGAAAATAATGCTGC--
-T---TGTGCCTGGGTAGAAGCACAAG---AGGAA---GAGG------AG---GAGGTAGGCTTTCCAGTCAGGCCTCAG
GTACCTGTAAGACCAATGACTTACAAGGGAGCTCTAGATCTCAGCCAC------TTTT---T---AAGAGAAAA---GGG
GGGACTGGAAGGGCTAATTTACT---CC---CAGAAAAG---ACAAGATATCCTTGATCTGTGGGTCTATAACACACAAG
GCTACTTCCCTGACTGGCAGAACTACACACCAGGGCCAGGGACCA---GATTTCCACTGACCTTTGGATGGTGCTTCAAG
TTAGTACCAGTTGAG--CCAGAGAAGGTAGA---AGAAGCCAATGAAGGGGA-GAACAACAGCTTGTTACACCCTATGAG
TCTGCAT---GGAATGGATGACCCAGAGGGAGAAGTGTTAATGTGGAAGTTTGACAGTCTCCTAGCATTT--CGTCACAT
GGCCCGAG---AG---ATGCATCCGG---AGTTT-TAC------------------------------------AAAGAC
T------GTTGATCTACAAGACTGCT--------------------G---A
>AF003887/B/FR/1985/NL43xWC001
ATGGG------TGGCAAGTGGTCCAA------A---AG---TA---------GT---------A---T---------A--
-G---T---T---GG------A------TGGC---CTA---CTGTAAGG---GAAAGAATG---------AGACGAGCTG
AG------------------------------------------------------------------------------
--------------------------------------------------------------------------------
--------------------------------------------------------------------------------
--------------------------------------------------------------------------------
---------------------------------------------------------CCAGCAGCA------GA---T--
-GGGGTGGGAGCAGTATCTCGAGACCTGGAAAAACATGGAGCAATCACAAGTAGCAATACAGCAGCTACTAATGCTGA--
-T---TGTGCCTGGCTAGAAGCACAAG---AGGAG---GAA------------GAGGTGGGTTTTCCAGTCACACCTCAG
GTACCTTTAAGACCAATGACTTACAAGGCAGCTGTAGATCTTAGCCAC------TTTT---T---AAAAGAAAA---GGG
GGGACTGGAAGGGCTAATTCACT---CC---CAAAGAAG---ACAAGATATCCTTGATCTGTGGATCTACCACACACAAG
GCTACTTCCCTGATTGGCAGAACTACACACCAGGGCCAGGGGTCA---GATATCCACTGACCTTTGGATGGTGCTACAAG
CTAGTACCAGTTGAG--CCAGATAAGGTAGA---AGAGGCCAATAAAGGAGA-GAACACCAGCTTGTTACACCCTGTGAG
CCTGCAT---GGAATGGATGACCCTGAGAGAGAAGTGTTAGAGTGGAGGTTTGACAGCCGCCTAGCATTT--CATCACGT
GGCCCGAG---AG---CTGCATCCGG---AGTAC-TTC------------------------------------AAGAAC
T------GCT------------------------------------G---A
>AF003888/B/FR/1985/NL43WC001
ATGGG------TGGCAAGTGGTCCAA------A---AG---TA---------GT---------A---T---------A--
-G---T---T---GG------A------TGGC---CTA---CTGTAAGG---GAAAGAATG---------AGACGAGCTG
AG------------------------------------------------------------------------------
--------------------------------------------------------------------------------
--------------------------------------------------------------------------------
--------------------------------------------------------------------------------
---------------------------------------------------------CCAGCAGCA------GA---T--
-GGGGTGGGAGCAGTATCTCGAGACCTGGAAAAACATGGAGCAATCACAAGTAGCAATACAGCAGCTACTAATGCTGA--
-T---TGTGCCTGGCTAGAAGCACAAA---AGGAG---GAA------------GAGGTGGGTTTTCCAGTCAGACCTCAG
GTACCTTTAAGACCAATGACTTACAAGGGAGCTTTAGATCTTAGCCAC------TTTT---T---AAGAGAAAA---GGG
GGGACTGGAAGGGCTAATTTGGT---CC---CAAAAAAG---ACAAGAGATCCTTGATCTGTGGATCTACCACACACAAG
GCTACTTCCCTGATTGGCAGAACTACACACCAGGGCCAGGGATCA---GATATCCACTGACCTTTGGATGGTGCTTCAAG
TTAGTACCAGTTGAA--CCAGAGCAAGTAGA---AGAGGCCAATGAAGGAGA-GAAGAACAGCTTGTTACACCCTATGAG
CCAGCAT---GGGATGGAGGACCCGGAGGGAGAAGTATTAGTGTGGAAGTTTGACAGCCTCCTAGCATTT--CGTCACAT
GGCCCGAG---AG---CTGCATCCGG---AGTAC-TAC------------------------------------AAAGAC
T------GCT------------------------------------G---A
>AF004394/B/US/1986/AD87_ADA
ATGGG------TGGCAAGTGGTCAAA------A---CG---TA---------GT---------A---T---------G--
-G---C---T---GG------A------TGGC---CTA---CTGTAAGG---GAAAGAATG---------ACACGAGCTG
AG------------------------------------------------------------------------------
--------------------------------------------------------------------------------
--------------------------------------------------------------------------------
--------------------------------------------------------------------------------
---------------------------------------------------------CCAGCAGCA------GA---T--
-GGGGTGGGAGCAGCATCTCGGGACCTGGAGAAACATGGAGCACTCACAAGTAGCAATACAGCAACTAATAATGCTGC--
-T---TGTGCCTGGCTAGAAGCACAAG---AGGAA---GAG------------GAGGTGGGTTTTCCAGTCAGACCTCAG
GTACCTTTAAGACCAATGACTTACAAGGCAGCAGTAGATCTTAGCCAC------TTTT---T---AAAAGAAAA---GGG
GGGACTGGAAGGGCTAATTCATT---CC---CAGAAAAG---ACAAGAGATCCTTGATCTGTGGGTTTACCACACACAAG
GCTACTTCCCTGATTGGCAGAACTACACACCAGGGCCAGGGGTCA---GATATCCACTGACCTTTGGATGGTGCTTCAAG
CTAGTACCAGTTGAG--CCAGAGCAGATAGA---AGAGGCCAATAAAGGAGA-GAACAACTGCCTGTTACACCCTATGAG
CCAGCAT---GGAATGGATGACACGGAGAGAGAAGTGTTGCAGTGGAAGTTTGACAGCCGCCTAGCATTT--CATCACAT
GGCCCGAG---AG---CTGCATCCGG---AGTAC-TAC------------------------------------AAAGAC
T------GCT------------------------------------G---A
>AF033819/B/FR/1983/HXB2_copy_LAI
ATGGG------TGGCAAGTGGTCAAA------A---AG---TA---------GT---------G---T---------G--
-A---T---T---GG------A------TGGC---CTA---CTGTAAGG---GAAAGAATG---------AGACGAGCTG
AG------------------------------------------------------------------------------
--------------------------------------------------------------------------------
--------------------------------------------------------------------------------
--------------------------------------------------------------------------------
---------------------------------------------------------CCAGCAGCA------GA---T--
-AGGGTGGGAGCAGCATCTCGAGACCTGGAAAAACATGGAGCAATCACAAGTAGCAATACAGCAGCTACCAATGCTGC--
-T---TGTGCCTGGCTAGAAGCACAAG---AGGAG---GAG------------GAGGTGGGTTTTCCAGTCACACCTCAG
GTACCTTTAAGACCAATGACTTACAAGGCAGCTGTAGATCTTAGCCAC------TTTT---T---AAAAGAAAA---GGG
GGGACTGGAAGGGCTAATTCACT---CC---CAAAGAAG---ACAAGATATCCTTGATCTGTGGATCTACCACACACAAG
GCTACTTCCCTGATTAGCAGAACTACACACCAGGGCCAGGGGTCA---GATATCCACTGACCTTTGGATGGTGCTACAAG
CTAGTACCAGTTGAG--CCAGATAAGATAGA---AGAGGCCAATAAAGGAGA-GAACACCAGCTTGTTACACCCTGTGAG
CCTGCAT---GGGATGGATGACCCGGAGAGAGAAGTGTTAGAGTGGAGGTTTGACAGCCGCCTAGCATTT--CATCACGT
GGCCCGAG---AG---CTGCATCCGG---AGTAC-TTC------------------------------------AAGAAC
T------GCT------------------------------------G---A
>AF042100/B/AU/1986/MBC200
ATGGG------TGGCAAGTGGTCAAA------A---TG---C--------------------------------------
-G---C---T---GG------A------TGGC---CTA---CTGTAAGG---GAAAGAATG---------AGACGAGCTG
CGCCAGGGGAAAGAAGGAGACGAGCT------------------------------------------------------
--------------------------------------------------------------------------------
--------------------------------------------------------------------------------
--------------------------------------------------------------------------------
------------------------------------------------------GAGCCAGCAGCA------GA---T--
-GGGGTAGGAGCAGCATCTCGAGACCTGGAAAGACATGGAGCACTCACAAGTAGCAATACAGCAGCTAACAATGCTGA--
-T---TGTGCCTGGCTAGAAGCACAAG---AGGAG---GAGG------GG---GAAGTGGGTTTTCCAGTCAGACCTCAG
GTACCTTTAAGACCAATGACTTACAAGGCAGCTGTAGATCTTAGCCAC------TTTT---T---AAAAGAAAA---GGG
GGGACTGGAAGGGCTAATTTACT---CT---CAAGAAAG---ACAAGATATCCTTGATCTGTGGGTCTACGACACACAAG
GCTACTTCCCTGATTGGCAGAACTACACACCAGGGCCAGGGACTA---GATGGCCACTGACCTTTGGATGGTGCTTCAAG
CTAGTACCAGTTGAG--CCAGAGAAGATAGA---AGAGGCCAATGCAGGAGA-GAACAACTGCTTGTTACACCCTATGAG
CCAGCAT---GGAATGGATGACCCGGAGAGAGAAGGGTTAGAGTGGAGGTTTGACAGCCGCCTAGCATTT--CATCACGT
GGCCCGAG---AG---CTGCATCCGG---AGTAC-TAC------------------------------------AAGAAC
T------GAT------------------------------------G---A
>AF042101/B/AU/1987/MBC925
ATGGG------TGGCAAGTGGTCAAA------A---AG---TA---------GT---------A---T---------A--
-T---T---T---GG------A------TGGC---CTA---CTGTAAGG---GAAAGAATG---------AGACGAGCTG
AG------------------------------------------------------------------------------
--------------------------------------------------------------------------------
--------------------------------------------------------------------------------
--------------------------------------------------------------------------------
---------------------------------------------------------CCAGCAGCA------GA---T--
-GGGGTGGGAGCAGCATCTCGAGACCTGGAAAAACATGAAGCAATCACAAGTAGCAATACAGCAACTAACAATGCTGA--
-T---TGTGCCTGGCTAGAAGCACAAG---AAGAT---GAG------------GAGGTGGGTTTTCCAGTCAAACCTCAG
GTACCTTTAAGACCAATGACTTACAAGGCAGCTGTAGATCTTAGCCAC------TTTT---T---AAAAGAAAA---GGG
GGGACTGGAAGGGCTAATTTACT---CC---CAAAAGAG---ACAAGATATCCTTGATCTGTGGATCTACCACACACAAG
GCTACTTCCCTGATTGGCAGAACTACACACCAGGGCCAGGGATCA---GATATCCAATAACCTTTGGATGGTGCTTCAAG
CTAGTACCAGTTGAG--CCAGAGAAGATAGA---AGAGGCCAATGAAGGAGA-GAACAACAGCTTGTTACACCCTATGAG
CCTGCAT---GGGATGGAGGACCCGGAGAGAGAAGTGTTAGAGTGGAGGTTTGACAGCCGCCTAGCCTTC--CATCACAT
GGCCCGAG---AG---CTGCATCCGG---AGTAC-TAC------------------------------------AAGGAC
T------GCT------------------------------------G---A
>AF042102/B/AU/1993/MBC18_MBCC18
ATGAGgtctt-AGCCACTTTTTAAAA------G---AA---A--------------------------------------
---------------------A------GGGG---GGA---CTGGAAGG---GATA-----ttcacttacAAAGAAGATC
AGttaaaccagaagagatagaagaggccatgaagaagaaaacaacagattgttctgcttgctcagctggggactttccag
aaggcgcggcctgagtgactaagccccgttggggactttccgaagaggcatgacgggactttccaaggcggcgtggcctg
ggcgggactggggagtggcgagccctcagatgctgcatataagcagctgctttctgcctgtactgggtctctctggttag
accagatctgagcctgg---------------------------------------------------------------
------------------------------------------------------GA------------------------
--------------------------------------------------------------------------------
--------------------------------------------------------------------------------
--------------------------------------------------------------------------------
--------------------------------------------------------------------------------
--------------------------------------------------------------------------------
--------------------------------------------------------------------------------
--------------------------------------------------------------------------------
--------------------------------------------------------------------------------
---------------------------------------------------
>AF042103/B/AU/1995/MBCC54
ATGGG------TGGCAAGTGGGCAAA------A---GG---TA---------GT---------G---T---------A--
-C---T---T---AG------A------TGGC---AGG---CTGTAAGG---GAAA-AATA---------AAACGAGCTG
AG------------------------------------------------------------------------------
--------------------------------------------------------------------------------
--------------------------------------------------------------------------------
--------------------------------------------------------------------------------
---------------------------------------------------------CCAGCAGCA------GA---A--
-GGGGTGGGAGC-----------------------------------------------CAACAACTAACAATTCTGG--
-T---TGCGCCTGGCTAGAAGCACA-------------------------------------------------------
-----------------------------------------------C------TTTT---T---AAAAGAAAA---GGG
GGGACTGGAAGGGCTAATACGCT---CC---CAAAGAAG---ACAAGATATCCTTGATCTGTGGGGCTACCACACACAAG
GCTACTTCCCTGATTGGCAGAACGACACACCAGGGCCAGGGACCA---GATATCCACTGACCTTTGGATGGTGCTGCAAA
CGAGTACCAGGGGAa--ACAGAGAAGATAGA---AGAGGCCAATGGAGGAGA-AAACAACAGACTGTT-----CCGT---
------T---GG------GGAC---------------TTTCCAAGGAGG----------------------------CGT
GGCCTGAG------------------------------------------------------------------------
---------T------------------------------------G---A
>AF042105/B/AU/1996/MBCD36
ATGGG------TGGCAAGTGAGCAAA------A---GG---TA---------GT---------G---T---------A--
-G---T---T---AG------A------TAGC------------------------------------------------
AT------------------------------------------------------------------------------
--------------------------------------------------------------------------------
--------------------------------------------------------------------------------
--------------------------------------------------------------------------------
------------------------------------------------------------GCAGCA------GA---A--
-GGGGTGG---------------------------------------------------------------ATGCTGA--
-T---TGTGCCTGGCTAAAAGCACAAA---AGAAG---GAA------------GAAGCGGGCTTTCCAATCAAACCTCAG
GT---------------------------AGTTGTAGATCTTAGCCAC------TTTT-------AAAAGAAAA---GGG
GGGACTGGAAGGGCTAATTCACT---CC---CAAAGAAG---ACAAGA--------------------------------
-----------------------TACACA-----------------------------------------GTGCTGCAAA
CTATTACCAGTGGAg--TCAGCGAAAATAGA---AGAGGCCAATGGAGGAGA-AAACAACAGATTGTT-----CTGT---
------T---GG---GGACTTTCCA-------------TCCGCTGGGGAC-------TTTCCAAGGCGG--------CGT
GGCCCGGG---TG---A---------------------------------------------------------------
---------------------------------------------------
>AF042106/B/AU/1993/MBCC18R01_C18R01
ATGGG------TGGCAAGTGGTCAGA------A---AG---TA---------GT---------G---T---------G--
-G---T---T---AG------A------AGGC---ATGtacCTTTAAGA---CAAGGCAGC---------TATAGATCTT
AGccgctttttaaaagaaaaggggggactggaagggctaattcactcacagagaagatcagttgaaccagaagaagatag
aagaggccatgaagaagaaaacaacagattgttccgtttgttccgttggggactttccaggagacgtggcctgagtgact
aagccccgctggggactttccgaagaggcgtgacgggactttccaaggcggcgtggcctgggcgggactggggagtggcg
agccctcagatgctgcatataagcagctgctttctgcctgtactgggtctctctggttagaccagatctgagcctgggag
ctctctggctaactagggaacccactgcttaagcctcaataaagcttgcctt--GAG-----------------------
--------------------------------------------------------------------------------
--------------------------------------------------------------------------------
--------------------------------------------------------------------------------
--------------------------------------------------------------------------------
--------------------------------------------------------------------------------
--------------------------------------------------------------------------------
--------------------------------------------------------------------------------
--------------------------------------------------------------------------------
---------------------------------------------------
>AF049494/B/US/-/499JC16
ATGGG------TGGCAAGTGGTCAAA------A---AG---TA---------GT---------A---T---------A--
-G---T---T---GG------A------TGGC---CTA---CTATAAGG---GAAAGAATG---------AAACGAGCTG
GA------------------------------------------------------------------------------
--------------------------------------------------------------------------------
--------------------------------------------------------------------------------
--------------------------------------------------------------------------------
---------------------------------------------------------CCAGCAGCA------GA---T--
-GGGGTGGGAGCAGCATCTCGAGACCTAGAAAAACATGGAGCAATCACAAGTAGCAATACAGCAGCTACCAATGCTGA--
-T---TGTGCCTGGCTAGAAGCACAAG---AGGAG---GAA------------GAGGTGGGTTTTCCAGTCAGACCTCAG
GTACCTTTAAGACCAATGACTTACAAGGCAGGTATAGATCTTAGCCAC------TTTT---T---AAAAGAAAA---GGG
GGGACTGGAAGGGCTAGTTTGGT---CC---CAAAGAAG---ACAAGATATCCTTGATCTGTGGATCTACCACACACAAG
GCTACTTCCCTGATTGGCAGAACTACACACCAGGGCCAGGGATCA---GATATCCACTGACCTTTGGATGGTGCTTCAAG
CTAGTACCAGTTGAG--CCAGATAAGGTAGA---AGAGGCCAATGAAGGAGA-GGACAACATCTTGTTACACCCTATGTG
TCTACAT---GGAATGGAGGACGCGGAGAAAGAAGTGTTAGTGTGGAGATTTGACAGTAAACTAGCCTTC--CATCACGT
AGCCCGAG---AG---CTGCATCCGG---AGTAC-TAC------------------------------------AAAGAC
T------GCT------------------------------------G---A
>AF049495/B/US/-/NC7
ATGGG------TGGCAAGTGGTCAAA------A---AG---TA---------GT---------A---T---------A--
-G---T---T---GG------A------TGGC---CTA---CTATAAGG---GAAAGAATG---------AAACGAGCTG
GA------------------------------------------------------------------------------
--------------------------------------------------------------------------------
--------------------------------------------------------------------------------
--------------------------------------------------------------------------------
---------------------------------------------------------CCAGCAGCA------GA---T--
-GGGGTGGGAGCAGCATCTCGAGACCTAGAAAAACATCGAGCAATCACAAGTAGCAATACAGCAGCTACCAATGCTGA--
-T---TGTGCCTGGCTAGAAGCACAAG---AGGAG---GAA------------GAGGTGGGTTTTCCAGTCAGACCTCAG
GTACCTTTAAGACCAATGACTTACAAGGCAGGTATAGATCTTAGCCAC------TTTT---T---AAAAGAAAA---GGG
GGGACTGGAAGGGCTAGTTTGGT---CC---CAAAGAAG---ACAAGATATCCTTGATCTGTGGATCTACCACACACAAG
GCTACTTCCCTGATTGGCAGAACTACACACCAGGGCCAGGGATCA---GATATCCACTGACCTTTGGATGGTGCTTCAAG
CTAGTACCAGTTGAG--CCAGATAAGGTAGA---AGAGGCCAATGAAGGAGA-GGACAACATCTTGTTACACCCTATGTG
TCTACAT---GGAATGGAGGACGCGGAGAAAGAAGTGTTAGTGTGGAGATTTGACAGTAAACTAGCCTTC--CATCACGT
AGCCCGAG---AG---CTGCATCCGG---AGTAC-TAC------------------------------------AAAGAC
T------GCT------------------------------------G---A
>AF069140/B/US/1991/DH12_3
ATGGG------TGGCAAGTTGTCAAA------G---TG---TG---------GT---------G---G---------G--
-G---T---G---GG------A------TGGT---CTA---CTGTAAGG---GAAAGAATG---------AGACGAGCTG
AGCCAGCAGCAGATCGT---------------------------------------------------------------
--------------------------------------------------------------------------------
--------------------------------------------------------------------------------
--------------------------------------------------------------------------------
------------------------------------------------------GAGCCA---GCA------GT---A--
-GGGGTGGGAGCAGCATCTCGAGACCTGGGAAAACATGGAGCAATCACAAGTAGCAATACAGCAGCTACCAATGCTGA--
-T---TGTGCCTGGTTAGAAGCACAAC---AAGAG---GAGG------AG---GAGGTGGGTTTTCCAGTCAGACCTCAG
ATACCTTTAAGACCAATGACCTATAAGGCAGCTTTAGATCTTAGCCAC------TTTT---T---AAAAGAAAA---GGG
GGGACTGGAAGGGCTAATTTACT---CC---CAGAAAAG---ACAAGATATCCTTGACCTGTGGGTTTACAACACACAAG
GCTACTTCCCTGACTGGCAGAACTACACACCAGGGCCAGGAATCA---GATATCCCCTGACCTTTGGGTGGTGCTTCAAG
CTAGTACCAGTAGAT--CCAGAGAAGGTAGA---AGCGGCCAATGAAGGAGA-GAACAACTGCTTGTTACACCCTATAAG
CCTGCAT---GGAATGGAGGACCCGGAGAAAGAAGTGTTGCTGTGGAAGTTTGACAGTCGCCTAGCATAT--CATCACAT
GGCCCGAG---AG---CTGCATCCGG---AGTAC-TAC------------------------------------AAGAAC
T------GCT------------------------------------G---A
>AF070521/B/FR/1985/NL43E9_LAI_IIIB_NY5
ATGGG------TGGCAAGTGGTCAAA------A---GG---TA---------GT---------G---T---------G--
-A---T---T---GG------A------TGGC---CTG---CTGTAAGG---GAAAGAATG---------AGACGAGCTG
AG------------------------------------------------------------------------------
--------------------------------------------------------------------------------
--------------------------------------------------------------------------------
--------------------------------------------------------------------------------
---------------------------------------------------------CCAGCAGCA------GA---T--
-GGGGTGGGAGCAGTATCTCGAGACCTAGAAAAACATGGAGCAATCACAAGTAGCAATACAGCAGCTAACAATGCTGC--
-T---TGTGCCTGGCTAGAAGCACAAG---AGGAG---AAA------------GAGGTGGGTTTTCCAGTCACACCTCAG
GTACCTTTAAGACCAATGACTTACAAGGCAGCTGTAGATCTTAGCCAC------TTTT---T---AAAAGAAAA---GGG
GGGACTGGAAGGACTAATTCACT---CC---CAAAGAAG---ACAAGATATCCTTGATCTGTGGATCTACCACACACAAG
GCTACTTCCCTGATTGGCAGAACTACACACCAGGGCCAGGGGTCA---GATATCCACTGACCTTTGGATGGTGCTACAAG
CTAGTACCAGTTGAG--CCAGATAAGGTAGA---AAAGGCCAATAAAGGAGA-GAACACCAGCTTGTTACACCCTGTGAG
CCTGCAT---GGAATGGATGACCCTGAGAGAGAAGCGTTAGAGTGGAGGTTTGACAACCGCCTAGCATTT--CATCACGT
GGCCCGAG---AG---CTGCATCCGG---AGTAC-TTC------------------------------------AAGAAC
T------GCT------------------------------------G---A
>AF086817/B/TW/1994/TWCYS_LM49
ATGGG------TGGCAAGTGGTCAAA------A---CG---TA---------GT---------A---T---------A--
-C---C---T---GG------A------TGGT---CTA---ATATAAGG---GAAAGAATA---------AGACAAGCTG
AG------------------------------------------------------------------------------
--------------------------------------------------------------------------------
--------------------------------------------------------------------------------
--------------------------------------------------------------------------------
------------------------------------------------------CCAGCAGCAGCA------GA---T--
-GGGGTGGGAGCAGTATCTCGAGACCTGGAAAAGCATGGAGCAATCACAAGTAGCAATACAGCAGCTACTAATGCTGA--
-T---TGTGCCTGGCTAGAAGCACAAG---AGGAG---GAA------------GAGGTGGGTTTTCCAGTCAGACCTCAG
GTACCATTAAGACCAATGGATTACAAGGGAGCTATTGATCTTAGCCAC------TTTT---T---AAGAAAAGA---GGG
GGGACTGGAAGGGCTAGTTTACT---CCCA-AAAAAAAG---AAAAGATATCCTTGATCTGTGGATCTACCACACACAAG
GCTTCTTCCCTGATTGGCAGAACTACACACCAGGGCCAGGGGTCA---GATATCCACTGACCTTTGGATGGTGCTTCAAG
CTAGTACCAGTTGAA--CCAGAGCAGGTGGA---AAAGGCCAATGAAGGAGA-GAACAAMTGCCTGTTACACCCTATGAG
CCAGCAT---GGGATGGATGACCCGGAGAAAGAAGTGTTGGTGTGGAGATTTGACAGCACCCTGGCATTT--CATCACAG
AGCCCGAG---AG---CTACATCCGG---AGTAC-TAC------------------------------------AAGAAY
T------GCT------------------------------------G---A
>AF146728/B/AU/-/VH_VHPCR
ATGGG------TGGCAAGGGGTCAAA------A---CG---TA---------TT---------A---G---------G--
-T---C---T---GA------A------TGGC---CTA---CTGTAAGG---GAAAGAATA---------ATACAAGCTG
AG------------------------------------------------------------------------------
--------------------------------------------------------------------------------
--------------------------------------------------------------------------------
--------------------------------------------------------------------------------
---------------------------------------------------------CCAGCAGCA------GC---T--
-GGGGTGGGAGCAGCATCTCGAGACCTGGAAAAACATGGAGCAATCACAAGCAGCAATATT------AATAACGCTGA--
-T---TGTGTTTGGCTACAAGCACAGG---AGGAG---GAG------------GAGGTGGGTTTTCCAGTCAGACCTCAG
GTACCCTTAAGACCAATGACTTTCAAGGCAGCTCACGATCTTAGCTTC------TTTT---T---AAAAGAACA---GGG
GGGACTGGAAGGGCTAATTTACT---CC---CAAAGAAG---ACAAGATATCCTTGATCTATGGATCTATCACACACAAG
GCTACTTCCCTGATTGGCAGAATTACACACCAGGGCCAGGGACCC---GATATCCACTGACCTTTGGATGGTGCTTCAAG
TTAGTACCAGTTGAg--CCAGATCAGGTAGA---AAAGGCCAATGAAGGAGA-GAACATCAGTTTGTTACACCCTATGAG
CCTGCAC---GGGATGGAGGACAAAGAGAAAGAAGTGTTAATGTGGAAATTTGACAGCCGCCTAGCAGTt--CATCACAT
GGCCCGAG---AG---CTGCATCCGG---AGTAT-TAC------------------------------------AAAAAC
T------GAT------------------------------------G---A
>AF224507/B/KR/1997/WK
ATGGG------TGGCAAGTGGTCAAA------A---CG---TA---------GT---------G---T---------G--
-C---C---A---GG------G------TGGA---ATA---CTATAAGG---AAAAGAATG---------AGACGAGCTG
AG------------------------------------------------------------------------------
--------------------------------------------------------------------------------
--------------------------------------------------------------------------------
--------------------------------------------------------------------------------
---------------------------------------------------------CCAGCAGCA------GA---A--
-GGGGTGGGAGCAGCATCTCGAGACCTGGAACAACGTGGAGCAATCACAACTAGTAATACAGCAAGTAACAATGCTGC--
-T---TGTGCCTGGCAGGAAGCACAAG---AGGAG---GAG------------GAGGTGGGTTTTCCAGTCAGACCTCAG
GTACCCTTAAGACCAATGACTTACAAGTCAGCTTTAGATCTCAGCCAC------TTTT---T---AAAAGAAAA---GGG
GGGGCTGGAAGGGCTAGTTTACT---CC---CAAAAAAG---ACAAGATATCCTTGATCTGTGGGTCTACCACACACAAG
GCTTCTTCCCTGATTGGCAGAACTACACACCAGGGCCAGGGACCA---GATTTCCACTGACCTTCGGGTGGTGCTTCAAG
CTAGTACCAGTTGAg--CCAGAAAAGGTAGA---AGAGGCCACTGTAGGAAA-AAACAACTGCTTGTTACACCCCATGAA
CCTGCAT---GGAATGGATGACCCAGAGGGAGAAGTGTTAGTGTGGAGATTTGACAGCCGCCTAGCATTt--CATCACAT
GGCCCGAG---AG---AAACATCCGG---AGTAC-TAC------------------------------------AAGGAC
T------GCTgacatcgagctaaggactgct---------------G---A
>AF256204/B/ES/1989/S61I1
ATGGG------TGGTAAATGGTCAAA------A---AG---CA---------GT---------A---T---------A--
-A---C---T---GG------A------TGGC---CTG---CAGTAAGG---GAAAGAATA---------AGAAGAGCTG
AG------------------------------------------------------------------------------
--------------------------------------------------------------------------------
--------------------------------------------------------------------------------
--------------------------------------------------------------------------------
---------------------------------------------------------CCAGCAGCA------GA---T--
-GGGGTGGGAGCAGTATCTCGAGACCTGGAAAAACATGGAGCAATCACAAGTAGCAATACAGCAGCTAACAATGCTGA--
-T---TGTGCCTGGCTAGAAGCACAAG---AGGAG---GAG------------GAGGTGGGTTTTCCAGTCAGACCTCAG
GTACCCTTAAGACCAATGACTTACAAGGGAGCGTTAGATCTAAGCCAC------TTTT---T---AAAAGAAAA---GGG
GGGAC---------------------------------------------------------------------------
--------------------------------------------------------------------------------
--------------------------------------------------------------------------------
--------------------------------------------------------------------------------
--------------------------------------------------------------------------------
---------------------------------------------------
>AF256206/B/ES/1989/S61G1
ATGGG------TGGTAAGTGGTCAAA------A---AG---TA---------GT---------A---A---------A--
-A---T---T---GG------A------TGGC---CTA---CTGTAAGG---GAAAGAATG---------AGACGAGCTG
AG------------------------------------------------------------------------------
--------------------------------------------------------------------------------
--------------------------------------------------------------------------------
--------------------------------------------------------------------------------
---------------------------------------------------------CCAGCAGCA------GA---T--
-GGGGTGGGAGCAGTATCTCGAGACCTGGAAAAACATGGAGCAATCACAAGTAGTAATACAGCAACTAACAATGCTGA--
-T---TGTGCCTGGCTAGAAGCACAAG---AGGAG---GAG------------GAGGTGGGTTTTCCAGTCAGACCTCAG
GTACCTCTAAGACCAATGACTTACAAGGCAGCGTTCGATCTTAGCCAC------TTTT---T---AAAAGAAAA---GGG
GGGACTGGAAGGGATAATTTGGT---CC---CAGAAAAG---ACAAGATATCCTTGATCTGTGGGTCCACCACACACAAG
GCTACTTCCCTGATTGGCAGAACTACACACCAGGGCCAGGGATCA---GATATCCACTGACCTTTGGATGGTGCTTCAAG
CTAGTACCAGTGGAG--CCAGAGAAGGTAGA---AGAGGCCAATGAAGGAGA-GAACAACAGATTGTTACACCCTGTGAG
CCTGCAT---GGGATGGAGGACCCGGAGAAAGAAGTGTTAGTATGGAGGTTTGACAGCCGCCTAGCACTC--CGTCACAT
GGCCCGAG---AG---CTACATCCGG---AGTAC-TAC------------------------------------AAGAAC
T------GCT------------------------------------G---A
>AF256207/B/ES/1989/S61G7
ATGGG------TGGTAAGTGGTCAAA------A---AG---TA---------GT---------A---A---------A--
-A---T---T---GG------A------TGGC---CTA---CTGTAAGG---GAAAGAATG---------AGACGAGCTG
AG------------------------------------------------------------------------------
--------------------------------------------------------------------------------
--------------------------------------------------------------------------------
--------------------------------------------------------------------------------
---------------------------------------------------------CCAGCAGCA------GA---T--
-GGGGTGGGAGCAGTATCTCGAGACCTGGAAAAACATGGAGCAATCACAAGTAGTAATACAGCAACTAACAATGCTGA--
-T---TGTGCCTGGCTAGAAGCACAAG---AGGAG---GAG------------TAGGTGGGTTTTCCAGTCAGACCTCAG
GTACCTCTAAGACCAATGACTTACAAGGCAGCGTTCGATCTTAGCCAC------TTTT---T---AAAAGAAAA---GGG
GGGACTGGAAGGGATAATTTGGT---CC---CAGAAAAG---ACAAGATATCCTTGATCTGTGGGTCCACCACACACAAG
GCTACTTCCCTGATTGGCAGAACTACACACCAGGGCCAGGGATCA---GATATCCACTGACCTTTGGATGGTGCTTCAAG
CTAGTACCAGTGGAG--CCAGAGAAGGTAGA---AGAGGCCAATGAAGGAGA-GAACAACAGATTGTTACACCCTGTGAG
CCTGCAT---GGGATGGAGGACCCGGAGAAAGAAGTGTTAGTATGGAGGTTTGACAGCCGCCTAGCACTC--CGTCACAT
GGCCCGAG---AG---CTACATCCGG---AGTAC-TAC------------------------------------AAGAAC
T------GCT------------------------------------G---A
>AF256208/B/ES/1989/S61I15
ATGGG------TGGTAAATGGTCAAA------A---AG---CA---------GT---------A---T---------A--
-A---C---T---GG------A------TGGC---CTG---CAGTAAGG---GAAAGAATA---------AGAAGAGCTG
AG------------------------------------------------------------------------------
--------------------------------------------------------------------------------
--------------------------------------------------------------------------------
--------------------------------------------------------------------------------
---------------------------------------------------------CCAGCAGCA------GA---T--
-GGGGTGGGAGCAGTATCTCGAGACCTGGAAAAACATGGAGCAATCACAAGTAGCAATACAGCAGCTAACAATGCTGA--
-T---TGTGCCTGGCTAGAAGCACAAG---AGGAG---GAG------------GAGGTGGGTTTTCCAGTCAGACCTCAG
GTACCCTTAAGACCAATGACTTACAAGGGAGCGTTAGATCTAAGCCAC------TTTT---T---AAAAGAAAA---GGG
GGGAC---------------------------------------------------------------------------
--------------------------------------------------------------------------------
--------------------------------------------------------------------------------
--------------------------------------------------------------------------------
--------------------------------------------------------------------------------
---------------------------------------------------
>AF286365/B/US/1988/WR27
ATGGG------TGGCAAGTGGTCAAA------A---CG---TA---------GT---------G---T---------G--
-G---G---T---GG------A------TGGC---CTG---CTATAAGG---GAAAGAATG---------AAACGAGCTG
AG------------------------------------------------------------------------------
--------------------------------------------------------------------------------
--------------------------------------------------------------------------------
--------------------------------------------------------------------------------
---------------------------------------------------------CCAGCAGCA------GA---G--
-GGGGTGGGAGCAGTATCTCGAGACCTGGAAAAACATGGAGCAATCACAAATAGCAATACAGCAGCTACTAATGCTGA--
-T---TGTGCCTGGCTAGAAGCACAAG---AGGAA---GAG------------GAGGTGGGTTTTCCAGTCAGACCTCAA
GTACCTTTAAGACCAATGACTTACAAGGCAGCTGTAGATCTTAGCCAC------TTTT---T---AAAAGAAAA---GGG
GGGACTGGAAGGGCTAATTTACT---CC---CAGAAAAG---ACAAGATATCCTTGATCTGTGGGTCTACCACACACAAG
GCTACTTCCCTGATTGGCAAAACTACACACCAGGGCCAGGGACCA---GATATCCACTGACCTTTGGATGGTGCTTCAAG
CTAGTACCACTTGAG--CCAGATCAGGTAGA---AGAGGCCAACAAAGGAGA-GAATAACTGCTTGTTACACCCTATGAG
CCAACAT---GGGATGGATGACCCGGAGAAAGAAGTGTTAGTGTGGAAGTTTGACAGCCGCCTAGCATTT--CATCACAT
GGCTCGAG---AG---CTGCATCCGG---AGTAC-TAC------------------------------------AAGAAC
T------GAT------------------------------------G---A
>AF538302/B/AU/1999/1181
ATGGG------TGGCAAGTGGTCAAA------A---CG---TA---------GT---------G---G---------G--
-G---G---T---GG------A------TGGG---CTA---CTGTAAGG---GAAAGAATG---------AGACGAGCTG
AG------------------------------------------------------------------------------
--------------------------------------------------------------------------------
--------------------------------------------------------------------------------
--------------------------------------------------------------------------------
---------------------------------------------------------CCAGCAGCA------GA---A--
-GGGGTGGGAGCAGCATCTCGAGACCTGGAAAAACGTGGAGCAATCACAAGTAGCAATACAGCAACTACCAATGCTGA--
-T---TGTGCCTGGCTAGAAGCACAAG---AGGAG---GAG------------GAGGTGGGTTTTCCAGTCAGACCTCAG
GTACCTTTAAGACCAATGACCTACAAGGCAGCTGTAGATCTTAGCCAC------TTTT---T---AAAAGAAAA---GGG
GGGACTGGAAGGGCTAGTTCACT---CC---CAAAAGAG---ACAAGATATTCTTGATCTGTGGGTCTATCACACACAAG
GCTACTTCCCTGATTGGCAGAACTACACACCAGGGCCAGGGCCTA---GATTTCCACTGACATTTGGATGGTGCTTCAAG
CTGGTACCAGTGGAC--CCAGAAAAGGTAGA---AGAGGCCAACGAAGGAGA-GAACAACAGCCTGCTACACCCTCTGAG
CCAGCAT---GGGATGGATGACCCAGAGAAAGAGGTGTTAGTGTGGAAGTTTGACAGCCACCTAGCATTT--CGCCACGT
AGCCCGAG---AG---ATGTATCCGG---AGTAC-TAC------------------------------------AAGAAC
T------GAT------------------------------------G---A
>AF538303/B/AU/1999/1182
ATGGG------TGGCAAGTTGTCAAA------A---CG---TA---------GT---------G---G---------G--
-G---G---T---GG------A------TGGG---CTA---CTGTAAGG---GAAAGAATG---------AGACGAGCTG
AG------------------------------------------------------------------------------
--------------------------------------------------------------------------------
--------------------------------------------------------------------------------
--------------------------------------------------------------------------------
---------------------------------------------------------CCAGCAGCA------GA---A--
-GGGGTGGGAGCAGCATCTCGAGACCTGGAAAAACGTGGAGCAATCACAAGTAGCAATACAGCAACTACCAATGCTGA--
-T---TGTGCCTGGCTAGAAGCACAAG---AGGAG---GAG------------GATGTGGGCTTTCCAGTCAGACCTCAG
GTACCTTTAAGACCAATGACCTACAAGGGAGCTCTAGATCTTAGCCAC------TTTT---T---AAGAGAAAA---GGG
GGGACTGGAAGGGCTAATTCACT---CC---CAAAAGAG---ACAAGACATCCTTGATCTGTGGGTCTACCACACACAAG
GCTACTTCCCTGATTGGCAGAACTACACACCAGGGCCAGGGACTA---GATTTCCACTGACCTTTGGATGGTGCTTCAAG
CTGGTACCAGTTGAG--CCAGAGAAGGTAGA---AGAGGCCACCGAAGGAGA-GAACAACGTCTTGTTACACCCTATATG
CCAGCAT---GGGATGGATGACCCGGAGAGAGAAGTGTTAGTGTGGAAGTTTGACAGCCACCTAGCATTT--CGCCATGT
AGCCCGAG---AG---CTGCATCCGG---AGTAC-TAC------------------------------------GAGAAC
T------GATGACACCGAGCTTTCCACAACTGCT------------G---A
>AF538304/B/AU/1995/C24
ATGGG------TGGCAAGTGGTCAAA------ACTTAG---TA---------GG---------G---G---------T--
-G---G---T---GG------G------TGGC---ATG---CTGTAAGG---GAAAGAATG---------AGACGAGCTG
CACCAGCG------------------------------------------------------------------------
--------------------------------------------------------------------------------
--------------------------------------------------------------------------------
--------------------------------------------------------------------------------
------------------------------------------------------GCGCCAGCAGCA------GA---G--
-GGGGTGGGAGCAGTATCTCGAGACCTGGAGAAACATGGAGCAATCACAAGTAGCAATACAGCAGCTACCAATGCTGA--
-T---TGTGCCTGGCTAGAAGCACAAG---AGGAG---GAG------------GAGGTGGGTTTTCCAGTCAGACCTCAG
GTACCTTTAAGACCAATGACTTACAAAGCAGCTTTAGATCTTAGCCAC------TTTT---T---AAAAGAAAA---GGG
GGGACTGGAAGGGCTAATTTACT---CC---CAAAAGAG---ACAAGAGATCCTTGATCTGTGGATCTACCACACAGAAG
GCTACTTCCCTGACTGGCAGAACTACACACCAGGGCCAGGGGTCA---GATATCCACTGACCTTTGGATGGTGCTTCAAG
CTAGTACCAGTTGAG--CCAGAGAAGATAGA---AGAGGCCAATGAAGGAGA-GAACAACAGCTTGTTACACCCTATGAG
CCTGCAT---GGAATGGAGGACCCGGAGAAAGAAGTGTTAGTGTGGAGGTTTGACAGCCGCCTAGCATTT--CATCACAT
GGCCAAAG---AG---CTGCATCCGG---AGTAC-TAC------------------------------------AAGAAC
T------GCT------------------------------------G---A
>AF538305/B/AU/1995/C42
ATGGG------TGGCAAGTGGTCAAA------A---TG---CA---------GT---------T---T---------G--
-G---G---A---GG------A------TGGT---CTA---CTGTAAGA---GAAAGAATG---------AGACGAGCTG
AG------------------------------------------------------------------------------
--------------------------------------------------------------------------------
--------------------------------------------------------------------------------
--------------------------------------------------------------------------------
---------------------------------------------------------CCAGCAGCA------GA---G--
-GGGGTGGGAGCAGTATCTCGAGACCTGGAAAAACATGGGGCAATCACAAATAGCAATACAGCAGCTACCAATGCTGA--
-T---TGTGCCTGGCTAGAAGCACAAC---AAGAA---GAGG------AG---GAGGTGGGCTTTCCAGTCAGACCTCAG
GTACCTTTAAGGCCAATGACTTACAAGGCAGCTGTAGATCTTAGCCAC------TTTT---T---AAAAGAAAA---GGG
GGGACTGGAAGGGCTAATTTACT---CC---CAGAAAAG---ACGAGATATCCTTGACCTGTGGATCTACAACACACAAG
GCTACTTCCCTGATTGGCAGAACTACACACCAGGGCCAGGGGTCA---GATATCCACTGACCTTTGGATGGTGCTTCAAG
CTAGTACCAGTGGAG--CCAGAGAAAATAGA---AGAGGCCACTAAAGGAGA-GAACACCTGCTTGTTACACCCTATGAG
CCTGCAT---GGGATGGATGACCCAGAGAAAGAAGTGTTACAGTGGAAGTTTGACAGCCGCCTAGCATTT--CATCACGT
GGCCCGAG---AG---CTGCATCCGG---AGTAC-TAC------------------------------------AAAAAC
T------GAT------------------------------------G---A
>AF538306/B/AU/1995/C76
ATGGG------TGGCAAGTGGTCAAA------A---CG---TA---------GT---------G---G---------G--
-G---G---A---GG------A------TGGC---CTG---CTGTAAGG---GAAAGAATG---------AGGCGAGGTG
GGAGACGAGCT---------------------------------------------------------------------
--------------------------------------------------------------------------------
--------------------------------------------------------------------------------
--------------------------------------------------------------------------------
------------------------------------------------------GAGCCAGCAGCA------GA---A--
-GGGGTGGGAGCAGCATCTCAAGACCTAGAAAAACATGGAGCAATCACAAGTAGCAATACAGCAGCTAACAATGCTGA--
-T---TGTGCCTGGCTAGAAGCACAAG---AAGAG---GAG------------GATGTGGGTTTTCCAGTCAGACCTCAG
GTACCTTTAAGGCCAATGACTTACAAGGGAGCTGTAGATCTTAGCCAC------TTTT---T---AAAAGAAAA---GGG
GGGACTGGAAGGGCTAATTTACT---CC---CAGAAAAG---ACAAGATATCCTTGATCTGTGGGTCTATCACACACAAG
GCTACTTCCCTGATTGGCAGAACTACACACCAGGGCCAGGGATCA---GATATCCACTGACCTTTGGATGGTGCTTCAAG
CTAGTACCAGTTGAT--CCAGATAAGATAGA---AGAGGCCAGTAAAGAAGA-GAACAGGTGCTTGTTACACCCTGTGAG
CCTGCAT---GGAATGGATGACCCTGAGAGAGAAGTGTTAGAGTGGAGGTTTGACAGCCGCCTAGCATTT--CATCACGT
GGCCCGAG---AG---CTGCATCCGG---AGTAC-TAC------------------------------------AAGAAC
T------GCT------------------------------------G---A
>AF538307/B/AU/1995/C92
ATGGG------GGGCAAGTGGTCAAA------A---CG---TA---------AG---------G---A---------G--
-G---A---T---GG------A------TGGC---CTG---CTGTAAGG---GAAAGAATG---------AGACGAGCCG
AG------------------------------------------------------------------------------
--------------------------------------------------------------------------------
--------------------------------------------------------------------------------
--------------------------------------------------------------------------------
---------------------------------------------------------CCAGCAGCA------GA---A--
-GGGGTGGGAGCAGTATCTCGAGACCTGGAAAAACATGGAGCAATCACAAGTAGCAATACAGCAGCTACCAATGCTGA--
-T---TGTGCCTGGCTAGAAGCACAAG---AAGAG---GAG------------GAGGTGGGCTTTCCAGTCAGACCTCAG
GTACCTTTGAGACCAATGACTCACAGGGCAGCTGTAGATCTTAGCCAC------TTTT---T---AAGAGAAAA---GGG
GGGACTGGAAGGGTTAACTTACT---CC---CAAAAGAG---ACAAGACATCCTTGATCTGTGGGTCTATCACACACAAG
GCTACTTCCCTGATTGGCAGAACTACACACCAGGGCCAGGGACCA---GATTTCCACTGACCTTTGGATGGTGCTTCAAG
CTAGTACCAGTGGAG--CCAGAGAAGGTAGA---AGAGGCCAATGAAGGAGA-GAACAACAGCTTGTTACACCCTATGAG
CCTGCAT---GGGATGGATGACCCAGAGAAAGAAGTGTTAGAATGGAGGTTTGACAGCCGCCTAGCATTT--CATCACGT
GGCCCGAG---AG---CTGCATCCGG---AGTAC-TAC------------------------------------AAGAAC
T------GCT------------------------------------G---A
>AJ271445/B/GB/1986/GB8_46R
ATGGG------TGGCAAGTTGTCAAA------A---CG---TA---------GT---------A---T---------G--
-T---T---T---GG------C------TGGT---CTA---GGGTAAGG---GACAGAATG---------CAACAAGCTG
AG------------------------------------------------------------------------------
--------------------------------------------------------------------------------
--------------------------------------------------------------------------------
--------------------------------------------------------------------------------
---------------------------------------------------------CCAGCAGCA------GA---A--
-GGGGTGGGAGCAGTATCTCGAGACCTGGAAAAACATGGAGCAATCACAAGTAGCAATACAGCAGCTACTAATGCTGA--
-T---TGTGCCTGGCTAGAAGCACAAG---AGGAG---GAG------------GAGGTGGGCTTTCCAGTCAGACCTCAG
GTACCTTTAAGACCAATGACTTACAAGGCAGCGGTAGATCTTAGCCAC------TTTT---T---AAAAGAACA---GGG
GGGACTGGATGGGCTAATTTACT---CC---CCAAAAAG---ACAAGAGATCCTTGATCTGTGGGTCTACCACACACAAG
GCTACTTCCCTGATTGGCAGAACTACACACCAGGGCCAGGAACCA---GATTCCCACTGACCTTTGGATGGTGCTTTAAA
CTAGTACCAGTTGAg--CCAGAGGAGGTAGA---AAAGGCCAATGAAGGAGA-GAACAACTGTTTGTTACACCCTATGAG
CCAGCAT---GGGATAGAGGACCCGGAGAAAGAAGTGTTAGTGTGGAAGTTTAACAGCCGCCTAGCATTt--CATCACAT
GGCCCGCG---AA---CTGCATCCGG---AGTTT-TAC------------------------------------AAAGAC
T------GCT------------------------------------G---A
>AX032749/B/FR/1985/pNL43_patent
ATGGG------TGGCAAGTGGTCAAA------A---AG---TA---------GT---------G---T---------G--
-A---T---T---GG------A------TGGC---CTG---CTGTAAGG---GAAAGAATG---------AGACGAGCTG
AG------------------------------------------------------------------------------
--------------------------------------------------------------------------------
--------------------------------------------------------------------------------
--------------------------------------------------------------------------------
---------------------------------------------------------CCAGCAGCA------GA---T--
-GGGGTGGGAGCAGTATCTCGAGACCTAGAAAAACATGGAGCAATCACAAGTAGCAATACAGCAGCTAACAATGCTGC--
-T---TGTGCCTGGCTAGAAGCACAAG---AGGAG---GAA------------GAGGTGGGTTTTCCAGTCACACCTCAG
GTACCTTTAAGACCAATGACTTACAAGGCAGCTGTAGATCTTAGCCAC------TTTT---T---AAAAGAAAA---GGG
GGGACTGGAAGGGCTAATTCACT---CC---CAAAGAAG---ACAAGATATCCTTGATCTGTGGATCTACCACACACAAG
GCTACTTCCCTGATTGGCAGAACTACACACCAGGGCCAGGGGTCA---GATATCCACTGACCTTTGGATGGTGCTACAAG
CTAGTACCAGTTGAG--CCAGATAAGGTAGA---AGAGGCCAATAAAGGAGA-GAACACCAGCTTGTTACACCCTGTGAG
CCTGCAT---GGAATGGATGACCCTGAGAGAGAAGTGTTAGAGTGGAGGTTTGACAGCCGCCTAGCATTT--CATCACGT
GGCCCGAG---AG---CTGCATCCGG---AGTAC-TTC------------------------------------AAGAAC
T------GCT------------------------------------G---A
>AX078307/B/FR/1983/LAI-patent
ATGGG------TGGCAAGTGGTCAAA------A---AG---TA---------GT---------G---T---------G--
-G---T---T---GG------A------TGGC---CTG---CTGTAAGG---GAAAGAATG---------AGACGAGCTG
AG------------------------------------------------------------------------------
--------------------------------------------------------------------------------
--------------------------------------------------------------------------------
--------------------------------------------------------------------------------
---------------------------------------------------------CCAGCAGCA------GA---T--
-GGGGTGGGAGCAGCATCTCGAGACCTAGAAAAACATGGAGCAATCACAAGTAGCAACACAGCAGCTAACAATGCTGA--
-T---TGTGCCTGGCTAGAAGCACAAG---AGGAG---GAG------------GAGGTGGGTTTTCCAGTCACACCTCAG
GTACCTTTAAGACCAATGACTTACAAGGCAGCTGTAGATCTTAGCCAC------TTTT---T---AAAAGAAAA---GGG
GGGACTGGAAGGGCTAATTCACT---CC---CAACGAAG---ACAAGATATCCTTGATCTGTGGATCTACCACACACAAG
GCTACTTCCCTGATTAGCAGAACTACACACCAGGGCCAGGGATCA---GATATCCACTGACCTTTGGATGGTGCTACAAG
CTAGTACCAGTTGAG--CCAGAGAAGTTAGA---AGAAGCCAACAAAGGAGA-GAACACCAGCTTGTTACACCCTGTGAG
CCTGCAT---GGAATGGATGACCCGGAGAGAGAAGTGTTAGAGTGGAGGTTTGACAGCCGCCTAGCATTT--CATCACAT
GGCCCGAG---AG---CTGCATCCGG---AGTAC-TTC------------------------------------AAGAAC
T------GCT------------------------------------G---A
>AY037268/B/AR/1998/ARCH054
ATGGG------TGGCAAGTGGTCAAA------A---CG---GA---------GT---------G---A---------G--
-G---A---T---AA------A------TGGC---CTG---CTGTAAGG---GAAAGAATG---------AGAAGAACTG
AG------------------------------------------------------------------------------
--------------------------------------------------------------------------------
--------------------------------------------------------------------------------
--------------------------------------------------------------------------------
---------------------------------------------------------CCA---GCA------GA---G--
-GGGGTGGGAGCAGTATCTCGAGACCTGGCAAGACATGGAGCAATCACAAGTAGCAATACAGCAGCTACCAATGCTGA--
-T---TGCGCCTGGCTAGAAGCACAAG---AGGAG---GAA------------GAAGTGGGTTTTCCAGTCAGACCTCAG
GTACCTTTAAGACCCATGACTTACAAGGGAGCTTTAGATCTTAGTCGC------TTTT---T---AAGAGAAAA---GGG
GGGACTGGAAGGGCTAATCCATT---CC---CAGAAAAG---ACAAGATATCCTTGATCTGTGGGTCTACCACACACAAG
GATACTTCCCTGATTGGCAGAACTACACACCAGGGCCAGGAATCA---GATACCCACTGACCTTTGGATGGTGCTTCAAG
CTAGTACCAGTTGAG--CCAGAGAAGATAGA---AGAGGCCAATACAGGAGA-GAACAACTGCTTGTTACACCCTATGCA
CCAGCAT---GGGATGGATGACCCAGAAAAAGAAGTGTTAATGTGGAAGTTTGACAGCCGCCTAGCATTT--CATCACGT
GGCCCGAG---AG---CTGCATCCGG---ATTAC-TAC------------------------------------AAGAAC
T------GCT------------------------------------G---A
>AY037269/B/AR/2000/ARMS008
ATGGG------TGGCAAGTGGTCAAA------A---CT---T---------------------A---A---------G--
-A---G---T---GG------A------TGGC---CTG---ATATAAGG---GATAGAATG---------AGACGAACAG
AGCCAAGAAGACAAGAT---------------------------------------------------------------
--------------------------------------------------------------------------------
--------------------------------------------------------------------------------
--------------------------------------------------------------------------------
------------------------------------------------------GAGCCAGCAGCA------GA---T--
-GGGGTGGGAGCAGTATCCAGAGACTTGGAAAAACATGGAGCGATCACAAGTAGCAATACAGCAGCTACTAATCCTGA--
-T---TGTGCCTGGCTAGAAGCACAAG---AGGAT---GAA------------GAAGTGGGTTTTCCAGTCAGACCTCAG
GTACCTTTGAGACCAATGACTTACAAGGCAGCTGTAGATATTAGCCAC------TTTT---T---AAAAGAAAA---GGG
GGGACTGGAAGGGCTAATTTACT---CC---AGAAAGAG---ACAAGAGATCCTTGATCTGTGGATCTACCACACGCAAG
GCTACTTCCCTGACTGGCAGAACTACACACCAGGGCCAGGGACCA---GATATCCACTGACCTTTGGATGGTGCTTCAAG
CTAGTGCCAGTTGAG--CAAGAGCAGGTAGA---AGAGGCCACTGCAGGAGA-GAACACCAGCCTGTTACACCCTATGAG
CCTGCAT---GGGATGGAGGACCCGGAGGGAGAAGTATTAATGTGGAAGTTTGACAGCCGCCTGGCATTT--CATCACAT
GGCCCGAG---AG---AAACATCCGG---AGTAC-TAC------------------------------------AAAGAC
T------GCT------------------------------------G---A
>AY037270/B/BO/1999/BOL0122
ATGGG------TGGCAAGTGGTCAAA------A---AG---T--------------------------------------
-A---A---G---GG------A------TGGG---CTG---CTGTAAGG---GAAAGAATG---------AGAAAAGCTG
AG------------------------------------------------------------------------------
--------------------------------------------------------------------------------
--------------------------------------------------------------------------------
--------------------------------------------------------------------------------
---------------------------------------------------------CCAGCAGCA------GA---T--
-GGGGTAGGAGCAGCATCTCGAGACCTGGAAAAACATGGAGCAATCACAAGTAGCAATACAGCAGAAACTAATGCAGA--
-T---GTAGCCTGGCTAGAAGCACAAG---AGGAG---GAG------------GAGGTGGGCTTTCCAGTCAGACCTCAG
GTACCTTTAAGACCAATGACTTACAAAGCAGCTATAGATCTCAGCCAC------TTTT---T---AAGAGAAAA---GGG
GGGACTGGAAGGGCTAGTTTACT---CC---CAAAGAAG---AGTAGATATCCTTAATCTGTGGGTCTACCACACGCAAG
GCTTCTTCCCAGATTGGCATAACTACACACCAGGGCCAGGGACCA---GATGGCCACTGACCTTTGGATGGTGCTTCAAG
CTAGTACCACTTGAT--CCAGACCAAGTAGA---AAGAGCCAATGAAGGAGA-GAACAACAGCCTGCTGCACCCTATGAG
CCAACAT---GGGATGGATGACCCGGAGAAAGAAGTGTTGGTGTGGAAGTTTGACAGCCGCCTAGCCTTT--CATCATAT
GGCCCGAG---AG---CTGCACCCAG---AGTTC-TAC------------------------------------AAAGAT
T------GATTGCTGACAGTGTTCTACAGAGAGTGCT---------G---A
>AY037282/B/AR/1999/ARMA132
ATGGG------TGGCAAGTGGTCAAA------A---AT---T--------------------------------------
-A---G---A---GG------A------TGGT---CTG---CTGTAAGG---GAGAGAATG---------GAACGGGCTG
AG------------------------------------------------------------------------------
--------------------------------------------------------------------------------
--------------------------------------------------------------------------------
--------------------------------------------------------------------------------
---------------------------------------------------------CCAGCGGCA------GA---G--
-GGGGTAGGAGCAGTATCGCGGGACCTGGAAAAATATGGAGCAGTCACAAGTAGCAACACAGCAGCTACCAATGCTAC--
-T---TGTGCCTGGCTAGAAGCACAAG---AGGAG---GAG------------GAAGTGGGGTTTCCAGTCAAACCTCAG
GTACCTTTAAGACCAATGACTTACAAGGGAGCTCTGGATCTGAGCCAC------TTTT---T---AAGAGAAAA---GGG
GGGACTGGAAGGGCTAATTCACT---CC---CAAAAGAG---ACAAGATATCCTTGATCTGTGGATCTACCACACACAAG
GCTACTTCCCTGATTGGCAGAACTACACCCCAGGGCCAGGGGTCA---GATACCCACTGACCTTTGGATGGTGCTTCAAG
CTAGTACCAGTTGAT--CCAGATCAGGTAGA---AAAGGCCAACGAAGGAGA-GAACAACAGCTTGTTACACCCTATGAG
CCAACAT---GGGGTGGATGACCCAGAGAAAGAAGTGTTAATGTGGAAGTTTGACAGCCGCCTAGCATTT--CATCACAT
GGCCCGAG---AG---CTGCATCCGG---ATTAC-TAC------------------------------------AAGGAC
T------GCT------------------------------------G---A
>AY173951/B/TH/1990/BK132
ATGGG------TAGCAAGTGGTCAAA------A------------------------------A---T---------G--
-A---G---T---GG------G------TGGC---CTG---CTGTAAGG---GAAAGAATG---------AGAAGAACTA
AGCCAGCT------------------------------------------------------------------------
--------------------------------------------------------------------------------
--------------------------------------------------------------------------------
--------------------------------------------------------------------------------
------------------------------------------------------GAGCCAGCAGCA------GA---T--
-GGAGTGGGAGCAGCATCTAGAGACCTGGAAAAACATGGAGCAATCACAAGTAGCAATACAGCAGCTACCAATGCTGA--
-T---TGTGCCTGGCTAGAAGCACAAG---AGGAG---GAGG------GG---GAGGTGGGTTTCCCAGTCAAACCTCAG
GTACCTTTAAGACCAATGACTTACAAGGGAGCTCTAGATCTTAGCCAC------TTTT---T---AAAAGAAAA---GGG
GGGACTGGAAGGGCTAATTTACT---CC---CAACAAAG---ACAAGATATCCTTGATCTGTGGGTCTACCATACACAAG
GCTACTTCCCTGATTGGCAGAATTACACACCAGGGCCAGGGGTCA---GATTCCCACTGACCTTTGGATGGTGCTTCAAG
CTAGTACCAGTTGAG--CCAGACAAGGTAGA---AGAGGCCAATGAAGGGGA-AAACAACTGCTTGTTACACCCTATGAG
CCAGCAT---GGGATGGAAGACCCGGAGAAAGAAGTGTTAATGTGGAAGTTTGACAGCCGCCTGGCATTG--CATCACAT
GGCCCGAG---AG---AAGCATCCGG---AGTAC-TAC------------------------------------AAGGAC
T------GCT------------------------------------G---A
>AY173952/B/US/1990/US1
ATGGG------TGGCAAGTGGTCAAA------A------------------------------C---T---------G--
-G---G---T---GG------G------TGGA---CTA---CTGTGAGG---GAAAGAATG---------AGACGAACTG
AGCCAACAGCA---------------------------------------------------------------------
--------------------------------------------------------------------------------
--------------------------------------------------------------------------------
--------------------------------------------------------------------------------
------------------------------------------------------GAGCCA---GCA------GT---T--
-GGGGTGGGAGCAGTATCTCGGGACCTGGGAAAACATGGAGCAATCACAAGTAGCAATACAGCAGCTACCAATGCTGA--
-T---TGTGCCTGGCTAGAAGCACAAG---AGGAA---GAG------------GAGGTGGGTTTTCCAGTCAAACCTCAG
GTACCTTTAAGACCAATGACTTACAAGGCAGCTCTAGATCTTAGCCAC------TTTT---T---AAAAGAAAA---GGG
GGGACTGGAAGGGCTAATTTACT---CC---CAAAAGAG---ACAAGAGATCCTTGATTTGTGGATGTACCACACACAAG
GCTACTTCCCTGATTGGCAGAACTACACACCAGGGCCAGGGGTCA---GATTTCCACTGACCTTTGGATGGTGCTTCAAA
CTAGTACCAGTTGAG--CCAGAGAGGCTAGA---G---GCCAGTGAAGGAGA-GAACAGCACATTGTTACACCCTGCGAG
CCTGCAT---GGGATGGAAGACCCGGAGAGAGAAGTATTAGAGTGGAGGTTTGACAGCAGCCTAGCATTT--CATCACAG
AGCCCGAG---AG---CTGTATCCGG---AGTAC-TAC------------------------------------AAGGAT
T------GCT------------------------------------G---A
>AY173953/B/US/1990/US2
ATGGG------TGGCAAGTGGTCAAA------A---CG---TA---------AT---------G---G---------G--
-G---C---T---GG------A------TGGT---TTG---CTGTAAGG---GAAAAAATG---------AGACGAGCTG
AG------------------------------------------------------------------------------
--------------------------------------------------------------------------------
--------------------------------------------------------------------------------
--------------------------------------------------------------------------------
---------------------------------------------------------CCAGCAGCA------GA---T--
-GGGGTGGGAGCAGTATCTCGAGACCTGGAAAAACATGGAGCAATCACAAGTAGCAATACAGCAACTAACAATGCTGA--
-T---TGTGCCTGGCTAGAAGCACAAG---AGGAG---GAG------------GAAGTGGGTTTTCCAGTCAGACCTCAG
GTACCTCTAAGACCAATGACTTACAAGGCAGCTTTGGATCTTAGCCAC------TTTT---T---AAAAGAAGA---GGG
GGGACTGGAAGGGCTAATTCACT---CC---CAAAGAAG---GCAAGATATCCTTGATCTGTGGGTCTACCACACACAAG
GCTTCTTCCCTGATTGGCAGAACTACACACCAGGGCCAGGGACCA---GATTTCCACTGACCTTTGGATGGTGCTTCAAG
TTAGTACCAGTTGAG--CCAGAGAAGATAGA---AGAGGCCAATAAAGGAGA-GAACAACAGCTTGTTACACCCTATGAG
CCTGCAT---GGGATGGAGGACCCGGAGAAAGAAGTGTTAGAGTGGAGGTTTGACAGCAGCCTAGCATTT--CATCACAG
GGCCCGAG---AA---CTGTATCCGG---AGTAC-TAC------------------------------------AAGAAC
T------GCT------------------------------------G---A
>AY173954/B/US/1990/US3
ATGGG------TGGCAAGTGTTCAAA------A---CG---TA---------GT---------A---T---------G--
-A---G---T---GG------A------TGGC---CTG---CGATAAGA---GAAAGGATG---------AGACGAGCTC
AGCCAGCAGCAGAACGAGCT------------------------------------------------------------
--------------------------------------------------------------------------------
--------------------------------------------------------------------------------
--------------------------------------------------------------------------------
------------------------------------------------------GAGCCAGCAGCA------GA---T--
-GGGGTGGGAGCAGCATCTCGAGACTTGGAAARACATGGAGCAATCACAAGTAGCAATACAGCAGCTACTAATGCTGA--
-T---TGTGCCTGGCTAGAAGCACAAC---AAGAG---GATG------AG---GAGGTGGGTTTTCCAGTCAGACCTCAG
GTACCTTTAAGACCAATGACTTACAAGGCAGCTTTAGATCTTAGCCAC------TTTT---T---AAAAGAAAA---GGG
GGGACTGGAAGGGCTAATTTACT---CC---CAACAAAG---ACAAGATATCCTTGATCTGTGGGTCTACAACACACAAG
GCTACTTCCCTGATTGGCAGAACTACACGCCAGGGCCAGGGGTCA---GATATCCACTGACCTTTGGATGGTGCTACAAG
CTAGTACCAGTTGAG--CAAGAGCAGGTAGA---AGAGGCCAATGAAGGAGA-GAACAACAGCTTGTTAAACCCTGTGAG
CCTGCAT---GGAATGGATGACCCGGAGAGAGAAGTATTAAAGTGGAAGTTTGACAGCCGCCTAGCATTT--CATCACAT
GGCCCGAG---AG---AAGCATCCGG---AGTAC-TAC------------------------------------AAAGAC
T------GCT------------------------------------G---A
>AY173955/B/US/1990/US4
ATGGG------GGGTAAGTGGTCAAA------A---AT---T---------------------A---A---------G--
-G---C---G---GG------A------TGGC---CTT---CTGTAAGG---GAAAGAATG---------CAGCGAGCGG
AG------------------------------------------------------------------------------
--------------------------------------------------------------------------------
--------------------------------------------------------------------------------
--------------------------------------------------------------------------------
---------------------------------------------------------CCAGCAGCA------GA---T--
-GGGGTGGGAGCAGCATCTCGAGACCTGGATAAATATGGAGCAATCACAAGTAGCAATCTT------AATAATGCTGA--
-T---TGTACCTGGCTAGAAGCACAAA---AGGAA---GAGG------AG---GAGGTRGGTTTTCCAGTCAGACCTCAG
GTACCTGTAAGACCAATGACTTACAAGGGAGCTCTAGATCTTAGCCAC------TTTT---T---AAAAGAAAA---GGG
GGGACTGGAAGGGCTAATTTACT---CC---CAACAAAG---ACAAGATATCCTTGATCTGTGGGTCTACAACACACAGG
GCTATTTCCCTGATTGGCAGAACTACACACCAGGGCCAGGGGTCA---GATTCCCACTGACCTTCGGATGGTGCTTCAAG
CTAGTACCAGTTGAG--CCAGATAAGGTAGA---AGAGGCCAATGCAGGAGA-GAACAACAGCTTGTTAGCTCCCATAAG
CCTGCAT---GGAATGGAGGACCCGGAGAAAGAAGTGCTAGAGTGGAGGTTTGACAGCCGCCTAGCATTC--CATCACGT
GGCCCGAG---AG---ATGCATCCGG---AATAT-TAC------------------------------------AAGAAC
T------GAT------------------------------------G---A
>AY173956/B/BR/1989/BZ167
ATGGG------TGGAAAGTTGTCAAA------A---CG---T---------------------A---A---------G--
-G---C---G---GA------A------TGGA---CTG---CTGTAAGG---GAAAGAATG---------AGACGAGCTG
AGCCAGCAGATAGG------------------------------------------------------------------
--------------------------------------------------------------------------------
--------------------------------------------------------------------------------
--------------------------------------------------------------------------------
------------------------------------------------------GARCCA---GCA------GA---G--
-GGGGTGGGAGCAGTATCTCGAGACCTGGGAAGACATGGAGCAATCACAAGTAGCAATACACCAGCTACCAATGCTGA--
-T---TGCGCCTGGCTAGAAGCACAAG---AAGAT---GAG------------GAAGTAGGTTTTCCAGTCAGACCTCAG
GTACCTTTAAGACCAATGACTTATAAAGCAGCTGTAGATCTTAGCCAC------TTTT---T---AAAAGAAAA---GGG
GGGACTGGAAGGGCTAGTTTACT---CC---CAGAAAAG---GCAAGACATCCTTGATCTGTGGGTCTATCACACACAAG
GCTACTTCCCTGATTGGCAGAACTACACACCAGGGCCAGGGACCA---GATGGCCACTGACCCTTGGATGGTGCTTTAAG
CTAGTACCAGTTGAG--CCAGAGAAGGTAGA---AGAGGCCAGTGCAGGAGA-GAACAACTGCTTGTTACACCCTGCGAA
CCTGCAT---GGAATGGAGGACCCGGAGGGAGAAGTGTTAGTGTGGAGRTTTGACAGCAGCCTAGCATTT--CATCACAG
AGCCAAAG---AG---CTGCATCCGG---AGTAC-TTC------------------------------------AAGAAC
T------GCT------------------------------------G---A
>AY180905/B/CN/2001/CNHN24
ATGGG------TGGCAAGTGGTCAAA------A---TG---TG---------GT---------A---T---------G--
-G---G---T---GG------A------TGGC---CTA---GTGTAAGG---GAAGGAATA---------AGACGAGCTG
AGCCACGAGCT---------------------------------------------------------------------
--------------------------------------------------------------------------------
--------------------------------------------------------------------------------
--------------------------------------------------------------------------------
------------------------------------------------------GAGACAGCAGCA------GA---T--
-GGGGTGGGAGCAGTATCTAGGGACCTGGAAAAACATGGAGCAATCACAAGTAGCAATGCA------GCAAATGCTGA--
-T---AGTGTCTGGCTGGAAGCACAAG---AGGAG---GAG------------GAGGTGGGCTTTCCAGTCAGACCTCAG
GTACCTTTAAGACCAATGACTTACAAGGGAGCTTTAAATCTTAGCCAC------TTTT---T---AAAAGAAAA---GGG
GGGACTGGAAGGGCTAATTTACT---CC---CAGAAAAG---ACAAGAGATCCTTGATCTGTGGGTCTACCATACACAAG
GCTACTTCCCTGATTGGCAGAATTACACACCAGGGCCAGGGACCA---GATTCCCTCTGACCTTTGGATGGTGCTTTAAG
CTAGTACCAGTTGAG--CCAGAGCAGGTAGA---AGAAGCCAACAAGGGAGA-AAACAACTGCTTGTTACATCCTATGAG
TCAACAT---GGAGTAGATGACCCAGAGAGAGAAGTGCTGATGTGGAAGTTTGACAGCCGCTTAGCATTC--CATCACAT
GGCCCGAC---AG---AAACATCCGG---AGTAC-TAC------------------------------------AAAGAC
T------GCT------------------------------------G---A
>AY308760/B/US/1996/1333_d2
ATGGG------TGGCAAGTGGTCAAA------A---AG---TA---------GT---------G---T---------G--
-G---T---T---GG------A------TGGC---CTA---CTATAAGG---GAAAGAATG---------AGACGAGCTG
AG------------------------------------------------------------------------------
--------------------------------------------------------------------------------
--------------------------------------------------------------------------------
--------------------------------------------------------------------------------
---------------------------------------------------------CCAGCAGCA------GA---A--
-GGGGTGGGGGCAGTATCTCGAGACCTGGAAAGACATGGAGCAATCACAAGTAGCAATACAGCAGCTACCAATGCTGC--
-T---TGTGCCTGGCTAGAAGCACAAG---AGGAG---GAA------------GAGGTGGGTTTTCCAGTCAGACCTCAG
GTACCTCTAAGACCAATGACTTTCAAGGCAGCGTTTGATCTTAGCCAC------TTTT---T---AAAAGAAAA---GGG
GGGACTGGATGGGCTAGTTCACT---CC---CAGAAAAG---ACAAGATATCCTTGATCTGTGGGTCTACCACACACAAG
GCTACTTCCCTGATTGGCAGAACTACACACCAGGGCCAGGGATCA---GGTATCCACTGACCTTTGGATGGTGCTACAAG
CTAGTACCAGTTGAG--CCAGAGGAGGTAGA---AAGGGCCAATGAAGGAGA-GAACAACTGCTTGTTACACCCTATGAG
CCAGCAT---GGGATGGACGACCCAGAGAAAGAAGTGTTACAGTGGAAGTTTGACAGCCGCCTAGCATTG--CATCACGT
GGCCCGAG---AG---AAGCATCCGG---AGTAC-TTC------------------------------------CAGAAC
T------GCT------------------------------------G---A
>AY308761/B/US/1996/1299_d22
ATGGG------TGGCAAGTGGTCAAA------A---CG---CA---------GT---------A---T---------G--
-G---C---T---GG------A------TGGC---CTG---CTGTAAGG---GAAAGAATG---------AGACGAGCTG
AGCCAGCAGCT---------------------------------------------------------------------
--------------------------------------------------------------------------------
--------------------------------------------------------------------------------
--------------------------------------------------------------------------------
------------------------------------------------------GAGCCAGCAGCA------GA---A--
-GGGGTGGGGGCAGTATCTCGAGACCTGGAAAGACATGGAGCAATCACAAGTAGCAATACAGCAGCTACCAATGCTGC--
-T---TGTGCCTGGCTAGAAGCACAAG---AGGAT---GAG------------GAAGTGGGTTTTCCAGTCAGACCTCAG
GTACCTTTAAGACCAATGACTTTCAAGGCAGCGCATGATCTTAGCCAC------TTTT---T---AAAAGAAAA---GGG
GGGACTGGATGGGCTAATTCACT---CC---CAGAAAAG---ACAAGAGATCCTTGATCTATGGGTCTACCACACACAAG
GTTACTTCCCTGATTGGCAGAATTACACACCAGGGCCAGGGACCA---GATATCCACTGACCTTTGGGTGGTGCTACAAG
CTAGTACCAGTTGAG--CCAGAGGAGGTAGA---AAAGGCCAATGAAGGAGA-GAACAACTGTCTGTTACACCCTATGAG
CCAGCAT---GGGATGGATGACCCAGAGAAAGAAGTATTACAGTGGAAGTTTGACAGCCGCCTAGCATTT--CATCACAT
AGCCCGAG---AG---AAGCATCCGG---AGTAC-TTC------------------------------------CAGAAC
T------GCT------------------------------------G---A
>AY308762/B/US/1996/1304_d31
ATGGG------TGGCAAGTGGTCAAA------A---CG---CA---------GT---------A---T---------G--
-G---C---T---GG------A------TGGC---CTG---CTGTAAGG---GAAAGAATG---------AGACGAGCTG
AGCCAGCAGCT---------------------------------------------------------------------
--------------------------------------------------------------------------------
--------------------------------------------------------------------------------
--------------------------------------------------------------------------------
------------------------------------------------------GAGCCAGCAGCA------GA---A--
-GGGGTGGGGGCAGTATCTCGAGACCTGGAAAGACATGGAGCAATCACAAGTAGCAATACAGCAGCTACCAATGCTGC--
-T---TGTGCCTGGCTAGAAGCACAAG---AGGAT---GAG------------GAAGTGGGTTTTCCAGTCAGACCTCAG
GTACCTTTAAGACCAATGACTTTCAAGGCAGCGCATGATCTTAGCCAC------TTTT---T---AAAAGAAAA---GGG
GGGACTGGATGGGCTAATTCACT---CC---CAGAAAAG---ACAAGAGATCCTTGATCTATGGGTCTACCACACACAAG
GTTACTTCCCTGATTGGCAGAATTACACACCAGGGCCAGGGACCA---GATATCCACTGACCTTTGGGTGGTGCTACAAG
CTAGTACCAGTTGAG--CCAGAGGAGGTAGA---AAAGGCCAATGAAGGAGA-GAACAACTGTCTGTTACACCCTATGAG
CCAGCAT---GGGATGGATGACCCAGAGAAAGAAGTATTACAGTGGAAGTTTGACAGCCGCCTAGCATTT--CATCACAT
AGCCCGAG---AG---AAGCATCCGG---AGTAC-TTC------------------------------------CAGAAC
T------GCT------------------------------------G---A
>AY314044/B/CA/1996/WC10P_1
ATGGG------TGGCAAGTGGTCAAT------A------------------------------A---T---------G--
-G---T---T---GG------A------TGGG---CTA---CTGTAAGG---GAAAGAATG---------AGACGAGCTG
AA------------------------------------------------------------------------------
--------------------------------------------------------------------------------
--------------------------------------------------------------------------------
--------------------------------------------------------------------------------
---------------------------------------------------------CCAGCAGCT------GAGCCA--
-GGGGTGGGAGCAGCATCTCGAGACCTGGAAAGACATGGAGCACTCACAAGTAGCAATACACCAGCTAACAATGCTGC--
-T---TGTGCCTGGGTAGAAGCACAAC---AAGAG---GAGG------AG---GAAGTGGGTTTTCCAGTCAGACCTCAG
GTACCTTTAAGACCAATGACTTACAAGGCAGCTGTAGATCTTAGCCAC------TTTT---T---AAAAGAAAA---GGG
GGGACTGGAAGGGCTAATTTACT---CC---CAAAAAAG---ACAAGATATCCTTGATCTGTGGGTCTACCACACACAAG
GCTACTTCCCTGATTGGCAGAACTACACACCAGGGCCAGGGATCA---GATATCCACTGACCTTTGGATGGTGCTTCAAG
CTAGTACCAGTTGAG--CCAGAGAAGATAGA---AGAGGCCAATGAAGGAGA-GAACAACAGCTTGTTACACCCTATGAG
CCCGCAT---GGGATGGATGACCCGGAGAGAGAAGTGTTAGAGTGGAGGTTTGACAGCCGCCTAGCATTT--CATCACGT
GGCCCGAG---AG---CTGCATCCGG---AGTAC-TAC------------------------------------AAGAAC
T------GCT------------------------------------G---A
>AY314045/B/CA/1996/WC10P_2
ATGGG------TGGCAAGTGGTCAAT------A------------------------------A---T---------G--
-G---T---T---GG------A------TGGG---CTA---CTGTAAGG---GAAAGAATG---------AGACGAGCTG
AA------------------------------------------------------------------------------
--------------------------------------------------------------------------------
--------------------------------------------------------------------------------
--------------------------------------------------------------------------------
---------------------------------------------------------CCAGCAGCT------GAGCCA--
-GGGGTGGGAGCAGCATCTCGAGACCTGGAAAGACATGGAGCACTCACAAGTAGCAATACACCAGCTAACAATGCTGC--
-T---TGTGCCTGGGTAGAAGCACAAC---AAGAG---GAGG------AG---GAAGTGGGTTTTCCAGTCAGACCTCAG
GTACCTTTAAGACCAATGACTTACAAGGCAGCTGTAGATCTTAGCCAC------TTTT---T---AAAAGAAAA---GGG
GGGACTGGAAGGGCTAATTTACT---CC---CAAAAAAG---ACAAGATATCCTTGATCTGTGGGTCTACCACACACAAG
GCTACTTCCCTGATTGGCAGAACTACACACCAGGGCCAGGGATCA---GATATCCACTGACCTTTGGATGGTGCTTCAAG
CTAGTACCAGTTGAG--CCAGAGAAGATAGA---AGAGGCCAATGAAGGAGA-GAACAACAGCTTGTTACACCCTATGAG
CCAGCAT---GGGATGGATGACCCGGAGAGAGAAGTGTTAGAGTGGAGGTTTGACAGCCGCCTAGCATTT--CATCACGT
GGCCCGAG---AG---CTGCATCCGG---AGTAC-TAC------------------------------------AAGAAC
T------GCT------------------------------------G---A
>AY314046/B/CA/1996/WC10P_3
ATGGG------TGGCAAGTGGTCAAT------A------------------------------A---T---------G--
-G---T---T---GG------A------TGGG---CTA---CTGTAAGG---GAAAGAATG---------AGACGAGCTG
AA------------------------------------------------------------------------------
--------------------------------------------------------------------------------
--------------------------------------------------------------------------------
--------------------------------------------------------------------------------
---------------------------------------------------------CCAGCAGCT------GAGCCA--
-GGGGTGGGAGCAGCATCTCGAGACCTGGAAAGACATGGAGCACTCACAAGTAGCAATACACCAGCTAACAATGCTGC--
-T---TGTGCCTGGGTAGAAGCACAAC---AAGAG---GAGG------AG---GAAGTGGGTTTTCCAGTCAGACCTCAG
GTACCTTTAAGACCAATGACTTACAAGGCAGCTGTAGATCTTAGCCAC------TTTT---T---AAAAGAAAA---GGG
GGGACTGGAAGGGCTAATTTACT---CC---CAAAAAAG---ACAAGATATCCTTGATCTGTGGGTCTACCACACACAAG
GCTACTTCCCTGATTGGCAGAACTACACACCAGGGCCAGGGATCA---GATATCCACTGACCTTTGGATGGTGCTTCAAG
CTAGTACCAGTTGAG--CCAGAGAAGATAGA---AGAGGCCAATGAAGGAGA-GAACAACAGCTTGTTACACCCTATGAG
CCAGCAT---GGGATGGATGACCCGGAGAGAGAAGTGTTAGAGTGGAGGTTTGACAGCCGCCTAGCATTT--CATCACGT
GGCCCGAG---AG---CTGCATCCGG---AGTAC-TAC------------------------------------AAGAAC
T------GCT------------------------------------G---A
>AY314047/B/CA/1996/WC10P_4
ATGGG------TGGCAAGTGGTCAAT------A------------------------------A---T---------G--
-G---T---T---GG------A------TGGG---CTA---CTGTAAGG---GAAAGAATG---------AGACGAGCTG
AA------------------------------------------------------------------------------
--------------------------------------------------------------------------------
--------------------------------------------------------------------------------
--------------------------------------------------------------------------------
---------------------------------------------------------CCAGCAGCT------GAGCCA--
-GGGGTGGGAGCAGCATCTCGAGACCTGGAAAGACATGGAGCACTCACAAGTAGCAATACACCAGCTAACAATGCTGC--
-T---TGTGCCTGGGTAGAAGCACAAC---AAGAG---GAGG------AG---GAAGTGGGTTTTCCAGTCAGACCTCAG
GTACCTTTAAGACCAATGACTTACAAGGCAGCTGTAGATCTTAGCCAC------TTTT---T---AAAAGAAAA---GGG
GGGACTGGAAGGGCTAATTTACT---CC---CAAAAAAG---ACAAGATATCCTTGATCTGTGGGTCTACCACACACAAG
GCTACTTCCCTGATTGGCAGAACTACACACCAGGGCCAGGGATCA---GATATCCACTGACCTTTGGATGGTGCTTCAAG
CTAGTACCAGTTGAG--CCAGAGAAGATAGA---AGAGGCCAATGAAGGAGA-GAACAACAGCTTGTTACACCCTATGAG
CCAGCAT---GGGATGGATGACCCGGAGAGAGAAGTGTTAGAGTGGAGGTTTGACAGCCGCCTAGCATTT--CATCACGT
GGCCCGAG---AG---CTGCATCCGG---AGTAC-TAC------------------------------------AAGAAC
T------GCT------------------------------------G---A
>AY314048/B/CA/1996/WC10P_6
ATGGG------TGGCAAGTGGTCAAT------A------------------------------A---T---------G--
-G---T---T---GG------A------TGGG---CTA---CTGTAAGG---GAAAGAATG---------AGACGAGCTG
AA------------------------------------------------------------------------------
--------------------------------------------------------------------------------
--------------------------------------------------------------------------------
--------------------------------------------------------------------------------
---------------------------------------------------------CCAGCAGCT------GAGCCA--
-GGGGTGGGAGCAGCATCTCGAGACCTGGAAAGACATGGAGCACTCACAAGTAGCAATACACCAGCTAACAATGCTGC--
-T---TGTGCCTGGGTAGAAGCACAAC---AAGAG---GAGG------AG---GAAGTGGGTTTTCCAGTCAGACCTCAG
GTACCTTTAAGACCAATGACTTACAAGGCAGCTGTAGATCTTAGCCAC------TTTT---T---AAAAGAAAA---GGG
GGGACTGGAAGGGCTAATTTACT---CC---CAAAAAAG---ACAAGATATCCTTGATCTGTGGGTCTACCACACACAAG
GCTACTTCCCTGATTGGCAGAACTACACACCAGGGCCAGGGATCA---GATATCCACTGACCTTTGGATGGTGCTTCAAG
CTAGTACCAGTTGAG--CCAGAGAAGATAGA---AGAGGCCAATGAAGGAGA-GAACAACAGCTTGTTACACCCTATGAG
CCAGCAT---GGGATGGATGACCCGGAGAGAGAAGTGTTAGAGTGGAGGTTTGACAGCCGCCTAGCATTT--CATCACGT
GGCCCGAG---AG---CTGCATCCGG---AGTAC-TAC------------------------------------AAGAAC
T------GCT------------------------------------G---A
>AY314049/B/CA/1996/WC10P_7
ATGGG------TGGCAAGTGGTCAAT------A------------------------------A---T---------G--
-G---T---T---GG------A------TGGG---CTA---CTGTAAGG---GAAAGAATG---------AGACGAGCTG
AA------------------------------------------------------------------------------
--------------------------------------------------------------------------------
--------------------------------------------------------------------------------
--------------------------------------------------------------------------------
---------------------------------------------------------CCAGCAGCT------GAGCCA--
-GGGGTGGGAGCAGCATCTCGAGACCTGGAAAGACATGGAGCACTCACAAGTAGCAATACACCAGCTAACAATGCTGC--
-T---TGTGCCTGGGTAGAAGCACAAC---AAGAG---GAGG------AG---GAAGTGGGTTTTCCAGTCAGACCTCAG
GTACCTTTAAGACCAATGACTTACAAGGCAGCTGTAGATCTTAGCCAC------TTTT---T---AAAAGAAAA---GGG
GGGACTGGAAGGGCTAATTTACT---CC---CAAAAAAG---ACAAGATATCCTTGATCTGTGGGTCTACCACACACAAG
GCTACTTCCCTGATTGGCAGAACTACACACCAGGGCCAGGGATCA---GATATCCACTGACCTTTGGATGGTGCTTCAAG
CTAGTACCAGTTGAG--CCAGAGAAGATAGA---AGAGGCCAATGAAGGAGA-GAACAACAGCTTGTTACACCCTATGAG
CCAGCAT---GGGATGGATGACCCGGAGAGAGAAGTGTTAGAGTGGAGGTTTGACAGCCGCCTAGCATTT--CATCACGT
GGCCCGAG---AG---CTGCATCCGG---AGTAC-TAC------------------------------------AAGAAC
T------GCT------------------------------------G---A
>AY314050/B/CA/1996/WC10P_8
ATGGG------TGGCAAGTGGTCAAA------A------------------------------A---T---------G--
-G---T---T---GG------A------TGGG---CTA---CTGTAAGG---GAAAGAATG---------AGACGAGCTG
AA------------------------------------------------------------------------------
--------------------------------------------------------------------------------
--------------------------------------------------------------------------------
--------------------------------------------------------------------------------
---------------------------------------------------------CCAGCAGCT------GAGCCA--
-GGGGTGGGAGCAGCATCTCGAGACCTGGAAAGACATGGAGCACTCACAAGTAGCAATACACCAGCTAACAATGCTGC--
-T---TGTGCCTGGGTAGAAGCACAAC---AAGAG---GAGG------AG---GAAGTGGGTTTTCCAGTCAGACCTCAG
GTACCTTTAAGACCAATGACTTACAAGGCAGCTGTAGATCTTAGCCAC------TTTT---T---AAAAGAAAA---GGG
GGGACTGGAAGGGCTAATTTACT---CC---CAAAAAAG---ACAAGATATCCTTGATCTGTGGGTCTACCACACACAAG
GCTACTTCCCTGATTGGCAGAACTACACACCAGGGCCAGGGATCA---GATATCCACTGACCTTTGGATGGTGCTTCAAG
CTAGTACCAGTTGAG--CCAGAGAAGATAGA---AGAGGCCAATGAAGGAGA-GAACAACAGCTTGTTACACCCTATGAG
CCAGCAT---GGGATGGATGACCCGGAGAGAGAAGTGTTAGAGTGGAGGTTTGACAGCCGCCTAGCATTT--CATCACGT
GGCCCGAG---AG---CTGCATCCGG---AGTAC-TAC------------------------------------AAGAAC
T------GCT------------------------------------G---A
>AY314051/B/CA/1996/WC10P_9
ATGGG------TGGCAAGTGGTCAAA------A------------------------------A---T---------G--
-G---T---T---GG------A------TGGG---CTA---CTGTAAGG---GAAAGAATG---------AGACGAGCTG
AA------------------------------------------------------------------------------
--------------------------------------------------------------------------------
--------------------------------------------------------------------------------
--------------------------------------------------------------------------------
---------------------------------------------------------CCAGCAGCT------GAGCCA--
-GGGGTGGGAGCAGCATCTCGAGACCTGGAAAGACATGGAGCACTCACAAGTAGCAATACACCAGCTAACAATGCTGC--
-T---TGTGCCTGGGTAGAAGCACAAC---AAGAG---GAGG------AG---GAAGTGGGTTTTCCAGTCAGACCTCAG
GTACCTTTAAGACCAATGACTTACAAGGCAGCTGTAGATCTTAGCCAC------TTTT---T---AAAAGAAAA---GGG
GGGACTGGAAGGGCTAATTTACT---CC---CAAAAAAG---ACAAGATATCCTTGATCTGTGGGTCTACCACACACAAG
GCTACTTCCCTGATTGGCAGAACTACACACCAGGGCCAGGGATCA---GATATCCACTGACCTTTGGATGGTGCTTCAAG
CTAGTACCAGTTGAG--CCAGAGAAGATAGA---AGAGGCCAATGAAGGAGA-GAACAACAGCTTGTTACACCCTATGAG
CCAGCAT---GGGATGGATGACCCGGAGAGAGAAGTGTTAGAGTGGAGGTTTGACAGCCGCCTAGCATTT--CATCACGT
GGCCCGAG---AG---CTGCATCCGG---AGTAC-TAC------------------------------------AAGAAC
T------GCT------------------------------------G---A
>AY314052/B/CA/1996/WC10P_10
ATGGG------TGGCAAGTGGTCAAT------A------------------------------A---T---------G--
-G---T---T---GG------A------TGGG---CTA---CTGTAAGG---GAAAGAATG---------AGACGAGCTG
AA------------------------------------------------------------------------------
--------------------------------------------------------------------------------
--------------------------------------------------------------------------------
--------------------------------------------------------------------------------
---------------------------------------------------------CCAGCAGCT------GAGCCA--
-GGGGTGGGAGCAGCATCTCGAGACCTGGAAAGACATGGAGCACTCACAAGTAGCAATACACCAGCTAACAATGCTGC--
-T---TGTGCCTGGGTAGAAGCACAAC---AAGAG---GAGG------AG---GAAGTGGGTTTTCCAGTCAGACCTCAG
GTACCTTTAAGACCAATGACTTACAAGGCAGCTGTAGATCTTAGCCAC------TTTT---T---AAAAGAAAA---GGG
GGGACTGGAAGGGCTAATTTACT---CC---CAAAAAAG---ACAAGATATCCTTGATCTGTGGGTCTACCACACACAAG
GCTACTTCCCTGATTGGCAGAACTACACACCAGGGCCAGGGATCA---GATATCCACTGACCTTTGGATGGTGCTTCAAG
CTAGTACCAGTTGAG--CCAGAGAAGATAGA---AGAGGCCAATGAAGGAGA-GAACAACAGCTTGTTACACCCTATGAG
CCAGCAT---GGGATGGATGACCCGGAGAGAGAAGTGTTAGAGTGGAGGTTTGACAGCCGCCTAGCATTT--CATCACGT
GGCCCGAG---AG---CTGCATCCGG---AGTAC-TAC------------------------------------AAGAAC
T------GCT------------------------------------G---A
>AY314053/B/CA/1996/WC10P_11
ATGGG------TGGCAAGTGGTCAAT------A------------------------------A---T---------G--
-G---T---T---GG------A------TGGG---CTA---CTGTAAGG---GAAAGAATG---------AGACGAGCTG
AA------------------------------------------------------------------------------
--------------------------------------------------------------------------------
--------------------------------------------------------------------------------
--------------------------------------------------------------------------------
---------------------------------------------------------CCAGCAGCT------GAGCCA--
-GGGGTGGGAGCAGCATCTCGAGACCTGGAAAGACATGGAGCACTCACAAGTAGCAATACACCAGCTAACAATGCTGC--
-T---TGTGCCTGGGTAGAAGCACAAC---AAGAG---GAGG------AG---GAAGTGGGTTTTCCAGTCAGACCTCAG
GTACCTTTAAGACCAATGACTTACAAGGCAGCTGTAGATCTTAGCCAC------TTTT---T---AAAAGAAAA---GGG
GGGACTGGAAGGGCTAATTTACT---CC---CAAAAAAG---ACAAGATATCCTTGATCTGTGGGTCTACCACACACAAG
GCTACTTCCCTGATTGGCAGAACTACACACCAGGGCCAGGGATCA---GATATCCACTGACCTTTGGATGGTGCTTCAAG
CTAGTACCAGTTGAG--CCAGAGAAGATAGA---AGAGGCCAATGAAGGAGA-GAACAACAGCTTGTTACACCCTATGAG
CCAGCAT---GGGATGGATGACCCGGAGAGAGAAGTGTTAGAGTGGAGGTTTGACAGCCGCCTAGCATTT--CATCACGT
GGCCCGAG---AG---CTGCATCCGG---AGTAC-TAC------------------------------------AAGAAC
T------GCT------------------------------------G---A
>AY314054/B/CA/1996/WC10C_1
ATGGG------TGGCAAGTGGTCAAA------A------------------------------A---T---------G--
-G---T---T---GG------A------TGGG---CTA---CGGTGAGG---GAAAGAATG---------AGACGAGCTG
AACCAGCAGCT---------------------------------------------------------------------
--------------------------------------------------------------------------------
--------------------------------------------------------------------------------
--------------------------------------------------------------------------------
------------------------------------------------------GAACCAGCAGCA------GA---T--
-GGGGTGGGAGCAGCATCTCGAGACCTGGAAAGACATGGAGCACTCACAAGTAGCAATACACCAGCTAACAATGCTGC--
-T---TGTGCCTGGGTAGAAGCACAAC---AAGAG---GAGG------AG---GAAGTGGGTTTTCCAGTCAGACCTCAG
GTACCTTTAAGACCAATGACTTACAAGGCAGCTGTAGATCTTAGCCAC------TTTT---T---AAAAGAAAA---GGG
GGGACTGGAAGGGCTAATTTACT---CC---CAAAAAAG---ACAAGATATCCTTGATCTGTGGGTCTACCACACACAAG
GCTACTTCCCTGATTGGCAGAACTACACACCAGGGCCAGGGATCA---GATATCCACTGACCTTTGGATGGTGCTTCAAG
CTAGTACCAGTTGAG--CCAGAGAAGATAGA---AGAGGCCAATGAAGGAGA-GAACAACAGCTTGTTACACCCTATGAG
CCAGCAT---GGGATGGATGACCCGGAGAGAGAAGTGTTAGAGTGGAGGTTTGACAGCCGCCTAGCATTT--CATCACGT
GGCCCGAG---AG---CTGCATCCGG---AGTAC-TAC------------------------------------AAGAAC
T------GCT------------------------------------G---A
>AY314055/B/CA/1996/WC10C_3
ATGGG------TGGCAAGTGGTCAAA------A------------------------------A---T---------G--
-G---T---T---GG------A------TGGG---CTA---CGGTGAGG---GAAAGAATG---------AGACGAGCTG
AACCAGCAGCT---------------------------------------------------------------------
--------------------------------------------------------------------------------
--------------------------------------------------------------------------------
--------------------------------------------------------------------------------
------------------------------------------------------GAACCAGCAGCA------GA---T--
-GGGGTGGGAGCAGCATCTCGAGACCTGGAAAGACATGGAGCACTCACAAGTAGCAATACACCAGCTAACAATGCTGC--
-T---TGTGCCTGGGTAGAAGCACAAC---AAGAG---GAGG------AG---GAAGTGGGTTTTCCAGTCAGACCTCAG
GTACCTTTAAGACCAATGACTTACAAGGCAGCTGTAGATCTTAGCCAC------TTTT---T---AAAAGAAAA---GGG
GGGACTGGAAGGGCTAATTTACT---CC---CAAAAAAG---ACAAGATATCCTTGATCTGTGGGTCTACCACACACAAG
GCTACTTCCCTGATTGGCAGAACTACACACCAGGGCCAGGGATCA---GATATCCACTGACCTTTGGATGGTGCTTCAAG
CTAGTACCAGTTGAG--CCAGAGAAGATAGA---AGAGGCCAATGAAGGAGA-GAACAACAGCTTGTTACACCCTATGAG
CCAGCAT---GGGATGGATGACCCGGAGAGAGAAGTGTTAGAGTGGAGGTTTGACAGCCGCCTAGCATTT--CATCACGT
GGCCCGAG---AG---CTGCATCCGG---AGTAC-TAC------------------------------------AAGAAC
T------GCT------------------------------------G---A
>AY314056/B/CA/1996/WC10C_4
ATGGG------TGGCAAGTGGTCAAA------A------------------------------A---T---------G--
-G---T---T---GG------A------TGGG---CTA---CGGTAAGG---GAAAGAATG---------AGACGAGCTG
AACCAGCAGCT---------------------------------------------------------------------
--------------------------------------------------------------------------------
--------------------------------------------------------------------------------
--------------------------------------------------------------------------------
------------------------------------------------------GAGCCAGCAGCA------GA---T--
-GGGGTGGGAGCAGCATCTCGAGACCTGGAAAGACATGGAGCACTCACAAGTAGCAATACACCAGCTAACAATGCTGC--
-T---TGTGCCTGGGTAGAAGCACAAC---AAGAG---GGAGAGGAGGAG---GAAGTGGGTTTTCCAGTCAGACCTCAG
GTACCTTTAAGACCAATGACTTACAAGGCAGCTGTAGATCTTAGCCAC------TTTT---T---AAAAGAAAA---GGG
GGGACTGGAAGGGCTAATTTACT---CC---CAAAAAAG---ACAAGATATCCTTGATCTGTGGGTCTACCACACACAAG
GCTACTTCCCTGATTGGCAGAACTACACACCAGGGCCAGGGATCA---GATATCCACTGACCTTTGGATGGTGCTTCAAG
CTAGTACCAGTTGAG--CCAGAGAAGATAGA---AGAGGCCAATGAAGGAGA-GAACAACAGCTTGTTACACCCTATGAG
CCAGCAT---GGGATGGATGACCCGGAGAGAGAAGTGTTAGAGTGGAGGTTTGACAGCCGCCTAGCATTT--CATCACGT
GGCCCGAG---AG---CTGCATCCGG---AGTAC-TAC------------------------------------AAGAAC
T------GCT------------------------------------G---A
>AY314057/B/CA/1996/WC10C_5
ATGGG------TGGCAAGTGGTCAAA------A------------------------------A---T---------G--
-G---T---T---GG------A------TGGG---CTA---CGGTGAGG---GAAAGAATG---------AGACGAGCTG
AACCAGCAGCT---------------------------------------------------------------------
--------------------------------------------------------------------------------
--------------------------------------------------------------------------------
--------------------------------------------------------------------------------
------------------------------------------------------GAACCAGCAGCA------GA---T--
-GGGGTGGGAGCAGCATCTCGAGACCTGGAAAGACATGGAGCACTCACAAGTAGCAATACACCAGCTAACAATGCTGC--
-T---TGTGCCTGGGTAGAAGCACAAC---AAGAG---GAGG------AG---GAAGTGGGTTTTCCAGTCAGACCTCAG
GTACCTTTAAGACCAATGACTTACAAGGCAGCTGTAGATCTTAGCCAC------TTTT---T---AAAAGAAAA---GGG
GGGACTGGAAGGGCTAATTTACT---CC---CAAAAAAG---ACAAGATATCCTTGATCTGTGGGTCTACCACACACAAG
GCTACTTCCCTGATTGGCAGAACTACACACCAGGGCCAGGGATCA---GATATCCACTGACCTTTGGATGGTGCTTCAAG
CTAGTACCAGTTGAG--CCAGAGAAGATAGA---AGAGGCCAATGAAGGAGA-GAACAACAGCTTGTTACACCCTATGAG
CCAGCAT---GGGATGGATGACCCGGAGAGAGAAGTGTTAGAGTGGAGGTTTGACAGCCGCCTAGCATTT--CATCACGT
GGCCCGAG---AG---CTGCATCCGG---AGTAC-TAC------------------------------------AAGAAC
T------GCT------------------------------------G---A
>AY314058/B/CA/1996/WC10C_6
ATGGG------TGGCAAGTGGTCAAA------A------------------------------A---T---------G--
-G---T---T---GG------A------TGGG---CTA---CGGTAAGG---GAAAGAATG---------AGACGAGCTG
AACCAGCAGCT---------------------------------------------------------------------
--------------------------------------------------------------------------------
--------------------------------------------------------------------------------
--------------------------------------------------------------------------------
------------------------------------------------------GAGCCAGCAGCA------GA---T--
-GGGGTGGGAGCAGCATCTCGAGACCTGGAAAGACATGGAGCACTCACAAGTAGCAATACACCAGCTAACAATGCTGC--
-T---TGTGCCTGGGTAGAAGCACAAC---AAGAG---GGAGAGGAGGAG---GAAGTGGGTTTTCCAGTCAGACCTCAG
GTACCTTTAAGACCAATGACTTACAAGGCAGCTGTAGATCTTAGCCAC------TTTT---T---AAAAGAAAA---GGG
GGGACTGGAAGGGCTAATTTACT---CC---CAAAAAAG---ACAAGATATCCTTGATCTGTGGGTCTACCACACACAAG
GCTACTTCCCTGATTGGCAGAACTACACACCAGGGCCAGGGATCA---GATATCCACTGACCTTTGGATGGTGCTTCAAG
CTAGTACCAGTTGAG--CCAGAGAAGATAGA---AGAGGCCAATGAAGGAGA-GAACAACAGCTTGTTACACCCTATGAG
CCAGCAT---GGGATGGATGACCCGGAGAGAGAAGTGTTAGAGTGGAGATTTGACAGCCACCTAGCATTT--CATCACGT
GGCCCGAG---AG---CTGCATCCGG---AGTAC-TAC------------------------------------AAGAAC
T------GCT------------------------------------G---A
>AY314059/B/CA/1996/WC10C_8
ATGGG------TGGCAAGTGGTCAAA------A------------------------------A---T---------G--
-G---T---T---GG------A------TGGG---CTA---CGGTAAGG---GAAAGAATG---------AGACGAGCTG
AACCAGCAGCT---------------------------------------------------------------------
--------------------------------------------------------------------------------
--------------------------------------------------------------------------------
--------------------------------------------------------------------------------
------------------------------------------------------GAGCCAGCAGCA------GA---T--
-GGGGTGGGAGCAGCATCTCGAGACCTGGAAAGACATGGAGCACTCACAAGTAGCAATACACCAGCTAACAATGCTGC--
-T---TGTGCCTGGGTAGAAGCACAAC---AAGAG---GGAGAGGAGGAG---GAAGTGGGTTTTCCAGTCAGACCTCAG
GTACCTTTAAGACCAATGACTTACAAGGCAGCTGTAGATCTTAGCCAC------TTTT---T---AAAAGAAAA---GGG
GGGACTGGAAGGGCTAATTTACT---CC---CAAAAAAG---ACAAGATATCCTTGATCTGTGGGTCTACCACACACAAG
GCTACTTCCCTGATTGGCAGAACTACACACCAGGGCCAGGGATCA---GATATCCACTGACCTTTGGATGGTGCTTCAAG
CTAGTACCAGTTGAG--CCAGAGAAGATAGA---AGAGGCCAATGAAGGAGA-GAACAACAGCTTGTTACACCCTATGAG
CCAGCAT---GGGATGGATGACCCGGAGAGAGAAGTGTTAGAGTGGAGGTTTGACAGCCGCCTAGCATTT--CATCACGT
GGCCCGAG---AG---CTGCATCCGG---AGTAC-TAC------------------------------------AAGAAC
T------GCT------------------------------------G---A
>AY314060/B/CA/1996/WC10C_9
ATGGG------TGGCAAGTGGTCAAA------A------------------------------A---T---------G--
-G---T---T---GG------A------TGGG---CTA---CGGTGAGG---GAAAGAATG---------AGACGAGCTG
AACCAGCAGCT---------------------------------------------------------------------
--------------------------------------------------------------------------------
--------------------------------------------------------------------------------
--------------------------------------------------------------------------------
------------------------------------------------------GAACCAGCAGCA------GA---T--
-GGGGTGGGAGCAGCATCTCGAGACCTGGAAAGACATGGAGCACTCACAAGTAGCAATACACCAGCTAACAATGCTGC--
-T---TGTGCCTGGGTAGAAGCACAAC---AAGAG---GAGA------AG---GAAGTGGGTTTTCCAGTCAGACCTCAG
GTACCTTTAAGACCAATGACTTACAAGGCAGCTGTAGATCTTAGCCAC------TTTT---T---AAAAGAAAA---GGG
GGGACTGGAAGGGCTAATTTACT---CC---CAAAAAAG---ACAAGATATCCTTGATCTGTGGGTCTACCACACACAAG
GCTACTTCCCTGATTGGCAGAACTACACACCAGGGCCAGGGATCA---GATATCCACTGACCTTTGGATGGTGCTTCAAG
CTAGTACCAGTTGAG--CCAGAGAAGATAGA---AGAGGCCAATGAAGGAGA-GAACAACAGCTTGTTACACCCTATGAG
CCAGCAT---GGGATGGATGACCCGGAGAGAGAAGTGTTAGAGTGGAGGTTTGACAGCCGCCTAGCATTT--CATCACGT
GGCCCGAG---AG---CTGCATCCGG---AGTAC-TAC------------------------------------AAGAAC
T------GCT------------------------------------G---A
>AY314061/B/CA/1996/WC10C_10
ATGGG------TGGCAAGTGGTCAAA------A------------------------------A---T---------G--
-G---T---T---GG------A------TGGG---CTA---CGGTGAGG---GAAAGAATG---------AGACGAGCTG
AACCAGCAGCT---------------------------------------------------------------------
--------------------------------------------------------------------------------
--------------------------------------------------------------------------------
--------------------------------------------------------------------------------
------------------------------------------------------GAACCAGCAGCA------GA---T--
-GGGGTGGGAGCAGCATCTCGAGACCTGGAAAGACATGGAGCACTCACAAGTAGCAATACACCAGCTAACAATGCTGC--
-T---TGTGCCTGGGTAGAAGCACAAC---AAGAG---GAGG------AG---GAAGTGGGTTTTCCAGTCAGACCTCAG
GTACCTTTAAGACCAATGACTTACAAGGCAGCTGTAGATCTTAGCCAC------TTTT---T---AAAAGAAAA---GGG
GGGACTGGAAGGGCTAATTTACT---CC---CAAAAAAG---ACAAGATATCCTTGATCTGTGGGTCTACCACACACAAG
GCTACTTCCCTGATTGGCAGAACTACACACCAGGGCCAGGGATCA---GATATCCACTGACCTTTGGATGGTGCTTCAAG
CTAGTACCAGTTGAG--CCAGAGAAGATAGA---AGAGGCCAATGAAGGAGA-GAACAACAGCTTGTTACACCCTATGAG
CCAGCAT---GGGATGGATGACCCGGAGAGAGAAGTGTTAGAGTGGAGGTTTGACAGCCGCCTAGCATTT--CATCACGT
GGCCCGAG---AG---CTGCATCCGG---AGTAC-TAC------------------------------------AAGAAC
T------GCT------------------------------------G---A
>AY314062/B/CA/1996/WC10C_11
ATGGG------TGGCAAGTGGTCAAA------A------------------------------A---T---------G--
-G---T---T---GG------A------TGGG---CTA---CGGTGAGG---GAAAGAATG---------AGACGAGCTG
AACCAGCAGCT---------------------------------------------------------------------
--------------------------------------------------------------------------------
--------------------------------------------------------------------------------
--------------------------------------------------------------------------------
------------------------------------------------------GAACCAGCAGCA------GA---T--
-GGGGTGGGAGCAGCATCTCGAGACCTGGAAAGACATGGAGCACTCACAAGTAGCAATACACCAGCTAACAATGCTGC--
-T---TGTGCCTGGGTAGAAGCACAAC---AAGAG---GAGA------AG---GAAGTGGGTTTTCCAGTCAGACCTCAG
GTACCTTTAAGACCAATGACTTACAAGGCAGCTGTAGATCTTAGCCAC------TTTT---T---AAAAGAAAA---GGG
GGGACTGGAAGGGCTAATTTACT---CC---CAAAAAAG---ACAAGATATCCTTGATCTGTGGGTCTACCACACACAAG
GCTACTTCCCTGATTGGCAGAACTACACACCAGGGCCAGGGATCA---GATATCCACTGACCTTTGGATGGTGCTTCAAG
CTAGTACCAGTTGAG--CCAGAGAAGATAGA---AGAGGCCAATGAAGGAGA-GAACAACAGCTTGTTACACCCTATGAG
CCAGCAT---GGGATGGATGACCCGGAGAGAGAAGTGTTAGAGTGGAGGTTTGACAGCCGCCTAGCATTT--CATCACGT
GGCCCGAG---AG---CTGCATCCGG---AGTAC-TAC------------------------------------AAGAAC
T------GCT------------------------------------G---A
>AY314063/B/CA/1996/WC10C_12
ATGGG------TGGCAAGTGGTCAAA------A------------------------------A---T---------G--
-G---T---T---GG------A------TGGG---CTA---CGGTAAGG---GAAAGAATG---------AGACGAGCTG
AACCAGCAGCT---------------------------------------------------------------------
--------------------------------------------------------------------------------
--------------------------------------------------------------------------------
--------------------------------------------------------------------------------
------------------------------------------------------GAGCCAGCAGCA------GA---T--
-GGGGTGGGAGCAGCATCTCGAGACCTGGAAAGACATGGAGCACTCACAAGTAGCAATACACCAGCTAACAATGCTGC--
-T---TGTGCCTGGGTAGAAGCACAAC---AAGAG---GGAGAGGAGGAG---GAAGTGGGTTTTCCAGTCAGACCTCAG
GTACCTTTAAGACCAATGACTTACAAGGCAGCTGTAGATCTTAGCCAC------TTTT---T---AAAAGAAAA---GGG
GGGACTGGAAGGGCTAATTTACT---CC---CAAAAAAG---ACAAGATATCCTTGATCTGTGGGTCTACCACACACAAG
GCTACTTCCCTGATTGGCAGAACTACACACCAGGGCCAGGGATCA---GATATCCACTGACCTTTGGATGGTGCTTCAAG
CTAGTACCAGTTGAG--CCAGAGAAGATAGA---AGAGGCCAATGAAGGAGA-GAACAACAGCTTGTTACACCCTATGAG
CCAGCAT---GGGATGGATGACCCGGAGAGAGAAGTGTTAGAGTGGAGGTTTGACAGCCGCCTAGCATTT--CATCACGT
GGCCCGAG---AG---CTGCATCCGG---AGTAC-TAC------------------------------------AAGAAC
T------GCT------------------------------------G---A
>AY331282/B/US/1997/1001_07
ATGGG------TGGCAAGTGGTCAAA------A---TG---C--------------------------------------
-A---G---T---GG------A------TGGT---CTG---ATGTAAGG---GAAAGAATG---------AGACGAGCTG
AACCAGCAGCAAGGGAAAGAAGGAGACGAGCT------------------------------------------------
--------------------------------------------------------------------------------
--------------------------------------------------------------------------------
--------------------------------------------------------------------------------
------------------------------------------------------GAGCCAGCAGCA------GA---A--
-GGGGTGGGAGCAGTATCTCGAGACCTGGAAAGACATGGAGCAATCACAAGTAGCAATACAGCAACTAACAATGCTGA--
-T---TTGGCCTGGCTGGAAGCACAAG---AGGAG---GAG------------GAGGTGGGTTTTCCAGTAAGACCTCAG
GTACCTTTAAGACCAATGACTTACAAGGCAGCTGTAGATCTTAGCCAC------TTTT---T---AAAAGAAAA---AGG
GGGACTGGAAGGGCTAATTTACT---CC---AAAAAGAG---ACAAGAAATACTTGATCTGTGGGTCTACCACACACAAG
GCTACTTCCCTGATTGGCAGAACTACACACCAGGGCCAGGGATCA---GATACCCACTGACCTTTGGGTGGTGCTACAAG
CTAGTACCAGTTGAT--CCAGATAAGGTAGA---AGAGGCCAACAAAGGAGA-GAACAACAGCTTGTTACACCCTATGAG
CCTGCAT---GGGATGGAGGACGAGGATGGAGAAGTGTTAGAGTGGGTGTTTGACAGCCACCTAGCATTT--CGTCACAT
GGCCCGAG---AG---CTGCATCCGG---AGTAC-TAC------------------------------------AAGGAC
T------GCT------------------------------------G---A
>AY331283/B/US/1997/1001_09
ATGGG------TGGCAAGTGGTCAAA------A---TG---C--------------------------------------
-A---G---T---GG------A------TGGT---CTG---ATGTAAGG---GAAAGAATG---------AGACGAGCTG
AACCAGCAGCAAGGGAAAGAAGGAGACGAGCT------------------------------------------------
--------------------------------------------------------------------------------
--------------------------------------------------------------------------------
--------------------------------------------------------------------------------
------------------------------------------------------GAGCCAGCAGCA------GA---A--
-GGGGTGGGAGCAGTATCTCGAGACCTGGAAAGACATGGAGCAATCACAAGTAGCAATACAGCAACTAACAATGCTGA--
-T---TTGGCCTGGCTGGAAGCACAAG---AGGAG---GAG------------GAGGTGGGTTTTCCAGTAAGACCTCAG
GTACCTTTAAGACCAATGACTTACAAGGCAGCTGTAGATCTTAGCCAC------TTTT---T---AAAAGAAAA---AGG
GGGACTGGAAGGGCTAATTTACT---CC---AAAAAGAG---ACAAGAAATACTTGATCTGTGGGTCTACCACACACAAG
GCTACTTCCCTGATTGGCAGAACTACACACCAGGGCCAGGGATCA---GATACCCACTGACCTTTGGGTGGTGCTACAAG
CTAGTACCAGTTGAT--CCAGATAAGGTAGA---AGAGGCCAACAAAGGAGA-GAACAACAGCTTGTTACACCCTATGAG
CCTGCAT---GGGATGGAGGACGAGGATGGAGAAGTGTTAGAGTGGGTGTTTGACAGCCACCTAGCATTT--CGTCACAT
GGCCCGAG---AG---CTGCATCCGG---AGTAC-TAC------------------------------------AAGGAC
T------GCT------------------------------------G---A
>AY331284/B/US/1997/1006_08
ATGGG------TGGCAAGTGGTCAAA------A---AG---TA---------GT---------G---T---------G--
-G---T---T---GG------A------TGGC---CTG---CTATAAGG---GAAAGAATG---------AAACGAGCTG
AG------------------------------------------------------------------------------
--------------------------------------------------------------------------------
--------------------------------------------------------------------------------
--------------------------------------------------------------------------------
---------------------------------------------------------CCAGCAGCA------GA---T--
-GGGGTGGGAGCAGTATCTAGAGACCTAGAAAACCGTGGAGCAATCACAAGTAGCAATACAGCAACTAACAATGCTGC--
-T---TGTGCCTGGCTAGAAGCACAAG---AGGAG---GAG------------GAAGTGGGTTTTCCAGTCAAACCTCAG
GTACCTTTAAGACCAATGACTTACAAAGCAGCTGTAGATCTTAGCCAC------TTTT---T---AAAAGAAAA---GGG
GGGACTGGAAGGGCTAATTTACT---CC---CAAAGAAG---ACAAGATATCCTTGATCTGTGGATCTATCACACACAAG
GCTACTTCCCTGATTGGCAAAACTACACACCAGGGCCAGGGATCA---GATATCCACTGACCTTTGGATGGTGCTTCAAG
CTAGTACCAGTTGAA--CCAGAGGAGGTGGA---AAAGGCCAATGAAGGGGA-GAACAACTGCTTATTACACCCTATGAG
CCAGCAT---GGGATAGATGACCCAGAGAAAGAAGTATTACAGTGGAGATTTGACAGCCGCCTCGCATTT--CATCACAT
GGCCCGAG---AG---CTGCATCCGG---AGTTC-TAC------------------------------------AAGAAC
T------GCT------------------------------------G---A
>AY331285/B/US/1997/1012_08
ATGGG------TGGCAAGTGGTCAAA------A---AG---TA---------GT---------C---T---------A--
-G---T---T---GG------A------TGGC---CTG---CTATAAGG---GAAAGAATG---------AGACGAGCTG
AG------------------------------------------------------------------------------
--------------------------------------------------------------------------------
--------------------------------------------------------------------------------
--------------------------------------------------------------------------------
---------------------------------------------------------CCAGCAGCA------GT---T--
-GGGGTGGGAGCAGTATCCCGAGACCTGGAAAAACATGGAGCAATCACATGTAGCAATACAGCAACTACCAATGCTGA--
-T---TGTGCCTGGCTAGAAGCACAAG---AGGAT---GAG------------GGAGTGGGTTTCCCAGTCAGACCTCAG
GCACCTTTAAGACCAATGACTTACAAGGCAGCTGTAGATCTTAGCCAT------TTTT---T---AAAAGAAAA---GGG
GGGACTGGAAGGGCTAGTTCACT---CC---CAGAAAAG---ACAAGATATCCTTGATCTGTGGGTCTACCACACACAAG
GCTATTTCCCTGATTGGCAGAACTACACACCAGGGCCAGGGGTCA---GATATCCATTGTGCTTTGGGTGGTGCTTCAAG
CTAGTACCAGTTGAG--CCAGGGAAGGTAGA---GGAAGCCACTGAAGGAGA-AAACAACTGCTTGTTACACCCTATAAA
CCTGCAT---GGGATGGAGGACCCAGAGAGAGAAGTGTTAGAATGGAGGTTTGACAGCCGCCTAGCATTT--CATCACAT
GGCCCGAG---AG---CTGCATCCGG---AGTAC-TAC------------------------------------AAGGAC
T------GCT------------------------------------G---A
>AY331286/B/US/1997/1012_11
ATGGG------TGGCAAGTGGTCAAA------A---AG---TA---------GT---------C---T---------A--
-G---T---T---GG------A------TGGC---CTG---CTATAAGG---GAAAGAATG---------AGACGAGCTG
AG------------------------------------------------------------------------------
--------------------------------------------------------------------------------
--------------------------------------------------------------------------------
--------------------------------------------------------------------------------
---------------------------------------------------------CCAGCAGCA------GT---T--
-GGGGTGGGAGCAGTATCCCGAGACCTGGAAAAACATGGAGCAATCACATGTAGCAATACAGCAACTACCAATGCTGA--
-T---TGTGCCTGGCTAGAAGCACAAG---AGGAT---GAG------------GGAGTGGGTTTCCCAGTCAGACCTCAG
GCACCTTTAAGACCAATGACTTACAAGGCAGCTGTAGATCTTAGCCAT------TTTT---T---AAAAGAAAA---GGG
GGGACTGGAAGGGCTAGTTCACT---CC---CAGAAAAG---ACAAGATATCCTTGATCTGTGGGTCTACCACACACAAG
GCTATTTCCCTGATTGGCAGAACTACACACCAGGGCCAGGGGTCA---GATATCCATTGTGCTTTGGGTGGTGCTTCAAG
CTAGTACCAGTTGAG--CCAGGGAAGGTAGA---GGAAGCCACTGAAGGAGA-AAACAACTGCTTGTTACACCCTATAAA
CCTGCAT---GGGATGGAGGACCCAGAGAGAGAAGTGTTAGAATGGAGGTTTGACAGCCGCCTAGCATTT--CATCACAT
GGCCCGAG---AG---CTGCATCCGG---AGTAC-TAC------------------------------------AAGGAC
T------GCT------------------------------------G---A
>AY331287/B/US/1997/1013_03
ATGGG------TGGCAAATGGTCAAA------A---AG---CA---------AA---------A---T---------G--
-T---T---T---GG------A------TGGG---CTA---CTGTAAGG---GAAAGAATG---------ATGCGAGCTG
AG------------------------------------------------------------------------------
--------------------------------------------------------------------------------
--------------------------------------------------------------------------------
--------------------------------------------------------------------------------
---------------------------------------------------------CCAGCAGCA------AC---T--
-GGGGTGGGAGCAGTATCTCAAGACCTAGAAAAACATGGAGCAATCACAAGTAGCAGTATG------ACTAATCCTGC--
-T---TGTACCTGGCTAGAAGCACAAC---AGGAG---GACG------AG---GAGGTGGGTTTTCCAGTCAGACCTCAA
GTACCTTTAAGACCAATGACTTACAAGGCAGCTGTAGATCTGAGCCAT------TTTT---T---AAAAGAAAA---GGG
GGGACTGGAAGGGTTAACTTGGT---CC---CAACAAAG---ACAAGATATCCTTGATCTGTGGGTCTATAACACACAAG
GCTACTTCCCTGATTGGCAGAACTACACACCAGGGCCAGGGGTCA---GATATCCACTGACCTTTGGATGGTGCTTCAAG
CTAGTACCAGTAGAG--CAAAGTAAGGTAGA---AGAGACCAATGAAGGAGA-GAACAACAGTTTGCTGCACCCTCTGAG
CCAACAT---GGGATGGATGACCTGGAGAAAGAAGTGTTAATGTGGAAGTTTGACAGCCGCCTAGCGTTT--CATCACGT
GGCCCGAG---AG---CTGCATCCGG---AGTAC-TAC------------------------------------AAGGAC
T------GCT------------------------------------G---A
>AY331288/B/US/1997/1013_07
ATGGG------TGGCAARTGGTCAAA------A---AG---CA---------AA---------A---T---------G--
-T---T---T---GG------A------TGGG---CTA---CTGTAAGG---GAAAGAATG---------ATGCGAGCTG
AG------------------------------------------------------------------------------
--------------------------------------------------------------------------------
--------------------------------------------------------------------------------
--------------------------------------------------------------------------------
---------------------------------------------------------CCAGCAGCA------AC---T--
-GGGGTGGGAGCAGTATCTCAAGACCTAGAAAAACATGGAGCAATCACAAGTAGCAGTATG------ACTAATCCTGC--
-T---TGTACCTGGCTAGAAGCACAAC---AGGAG---GACG------AG---GAGGTGGGTTTTCCAGTCAGACCTCAA
GTACCTTTAAGACCAATGACTTACAAGGCAGCTGTAGATCTGAGCCAT------TTTT---T---AAAAGAAAA---GGG
GGGACTGGAAGGGTTAACTTGGT---CT---CAACAAAG---ACAAGATATCCTTGATCTGTGGGTCTATAACACACAAG
GCTACTTCCCTGATTGGCAGAACTACACACCAGGGCCAGGGGTCA---GATATCCACTGACCTTTGGATGGTGCTTCAAG
CTAGTACCAGTAGAG--CAAAGTAAGGTAGA---AGAGACCAATGAAGGAGA-GAACAACAGTTTGCTGCACCCTCTGAG
CCAACAT---GGGATGGATGACCTGGAGAAAGAAGTGTTAATGTGGAAGTTTGACAGCCGCCTAGCGTTT--CATCACGT
GGCCCGAG---AG---CTGCATCCGG---AGTAC-TAC------------------------------------AAGGAC
T------GMT------------------------------------G---A
>AY331289/B/US/1997/1018_06
ATGGG------TGGCAAGTGGTCAAA------A---AG---TA---------GT---------T---T---------A--
-G---T---T---GG------A------TGGC---CTC---AGATAAGG---GACAGAATG---------AGACGAACTG
AGCCT---------------------------------------------------------------------------
--------------------------------------------------------------------------------
--------------------------------------------------------------------------------
--------------------------------------------------------------------------------
------------------------------------------------------GAGCCAGCAGCA------GA---T--
-GGGGTGGGAGCAGCATCTCGAGACCTAGCAAAACATGGAGCAATCACAAGTAACAACACAGCAACTACTAATGCTGC--
-T---TGTGCCTGGCTAGAAGCACAAG---AGGAA---GAG------------GAAGTGGGTTTTCCAGTCAGACCTCAG
GTACCTTTAAGACCAATGACTTACAAGGGAGCTTTAGATCTTAGCCAC------TTTT---T---AAAAGAAAA---GGG
GGGACTGGAAGGGCTAGTTTCCT---CC---CAAAAAAG---ACAAGATATCCTTGATTTGTGGGTCTACCACACACAAG
GCTACTTCCCTGATTGGCAGAACTACACACCAGGGCCAGGGGTTA---GATTTCCACTGACCTTTGGATGGTGCTTCAAG
CTAGTACCAGTTGAA--CCAGAGAAAGTAGA---AGAGGCCAATGAAGGAGA-GAACAACAGCTTGCTACACCCTGTAAG
CCTGCAT---GGGATGGAAGACTCAGAGAGAGAAGTGCTAGTGTGGAGGTTTGACAGCCAACTGGCATTC--CGTCACAT
GGCCCGAG---AG---AAGCATCCGG---AGTAC-TAC------------------------------------AAAGAC
T------GCT------------------------------------G---A
>AY331290/B/US/1997/1018_10
ATGGG------TGGCAAGTGGTCAAA------A---AG---TA---------GT---------T---T---------A--
-G---T---T---GG------A------TGGC---CTC---AGATAAGG---GACAGAATG---------AGACGAACTG
AGCCT---------------------------------------------------------------------------
--------------------------------------------------------------------------------
--------------------------------------------------------------------------------
--------------------------------------------------------------------------------
------------------------------------------------------GAGCCAGCAGCA------GA---T--
-GGGGTGGGAGCAGCATCTCGAGACCTAGCAAAACATGGAGCAATCACAAGTAACAACACAGCAACTACTAATGCTGC--
-T---TGTGCCTGGCTAGAAGCACAAG---AGGAA---GAG------------GAAGTGGGTTTTCCAGTCAGACCTCAG
GTACCTTTAAGACCAATGACTTACAAGGGAGCTTTAGATCTTAGCCAC------TTTT---T---AAAAGAAAA---GGG
GGGACTGGAAGGGCTAGTTTTCT---CC---CAAAAAAG---ACAAGATATCCTTGATTTGTGGGTCTACCACACACAAG
GCTACTTCCCTGATTGGCAGAACTACACACCAGGGCCAGGGGTTA---GATTTCCACTGACCTTTGGATGGTGCTTCAAG
CTAGTACCAGTTGAA--CCAGAGAAAGTAGA---AGAGGCCAATGAAGGAGA-GAACAACAGCTTGCTACACCCTGTAAG
CCTGCAT---GGGATGGAAGACTCAGAGAGAGAAGTGCTAGTGTGGAGGTTTGACAGCCAACTGGCATTC--CGTCACAT
GGCCCGAG---AG---AAGCATCCGG---AGTAC-TAC------------------------------------AAAGAC
T------GCT------------------------------------G---A
>AY331291/B/US/1996/1027_05
ATGGG------TGGCAAGTGGTCAAA------A---AG---TA---------GT---------G---C---------G--
-T---C---C---GG------A------TGGC---CTA---CTGTAAGG---GAAAGAATG---------GCACGAGCTG
AG------------------------------------------------------------------------------
--------------------------------------------------------------------------------
--------------------------------------------------------------------------------
--------------------------------------------------------------------------------
---------------------------------------------------------CCAGCAGCA------GA---G--
-GGGGTGGGAGAGGTATCTCGAGACCTGGATAAATATGGAGCAATCACAAGTAGCAATACT------AATAACGCTGC--
-T---TGTGCCTGGCTAGAAGCACAAG---AAGAG---GAG------------GACGTGGGTTTTCCAGTCAGACCTCAA
GTACCTTTAAGACCCATGACTTACGGGGCAGCTCGAGATCTTAGCCAT------TTTT---T---AAAAGAAAA---GGG
GGGACTGGAAGGGTTAATTTACT---CC---CAAAAAAG---ACAAGAAATCCTTGATCTGTGGATCTATCACACACAAG
GCTACTTCCCTGATTGGCAGAACTACACACCAGGGCCAGGGGTTA---GATTTCCACTGACCTTTGGATGGTGCTTCAAG
CTAGTACCAGTTG-----------AGGGAGA---AGAGGCCACTGGAGGAGA-GGACACCAAATTGTTACACCCTATGAG
TCTGCAT---GGGATGGATGACCCGGAGAGAGAAGTGTTAATGTGGAAGTTTGACAGCCTCCTAGCCTTT--CGTCACAT
GGCCCGAG---AG---TTGCATCCGG---AGTAT-TAC------------------------------------AAGAAC
T------GCT------------------------------------G---A
>AY331292/B/US/1996/1057_01
ATGGG------TGGCAAGTGGTCAAA------A---AG---TA---------GT---------A---T---------G--
-G---T---T---GG------A------TGGC---CTG---CTGTAAGG---GAGAGAATG---------AGACGAGCTG
AA------------------------------------------------------------------------------
--------------------------------------------------------------------------------
--------------------------------------------------------------------------------
--------------------------------------------------------------------------------
---------------------------------------------------------CCAGCAGCA------GA---G--
-GGGGTGGGAGCAGTCTCTCGAGATCTGGAACGACATGGAGCGATCACAAGTAGCAATACAGCAAAAAACAATGCTGC--
-T---CTTGCCTGGCTAGAAGCACAAG---AGGAG---GAG------------GAGGTGGGTTTTCCAGTTAGACCTCAG
GTACCTTTAAGACCAATGACTTACAAGGCAGCTATAGATCTTAGCCAC------TTTT---T---AAAAGAAAA---GGG
GGGACTGGAAGGGCTAATTTACT---CC---CAGAAAAG---ACAAGATATCCTTGATCTGTGGGTTTACCACACACAAG
GCTACTTCCCTGATTGGCAGAACTACACACCAGGGCCAGGGACCA---GATTCCCACTGACCTTTGGATGGTGCTTCAAA
CTAGTACCAGTTGAG--CCAGAGAAAGTAGA---AGCAGCCAATGAAGGAGA-GAACAACTGCTTGTTACACCCTATGAG
CCTGCAT---GGGATGGAGGACTCGGAGGGAGAAGTGCTACAGTGGAAGTTTGACAGCCGCCTAGCGCTT--CGTCACAT
GGCCCGAG---AG---AAGCATCCGG---AGTAC-TAC------------------------------------AAGGAC
T------GCT------------------------------------G---A
>AY331293/B/US/1996/1057_09
ATGGG------TGGCAAGTGGTCAAA------A---AG---TA---------GT---------A---T---------G--
-G---T---T---GG------A------TGGC---CTG---CTGTAAGG---GAGAGAATG---------AGACGAGCTG
AA------------------------------------------------------------------------------
--------------------------------------------------------------------------------
--------------------------------------------------------------------------------
--------------------------------------------------------------------------------
---------------------------------------------------------CCAGCAGCA------GA---G--
-GGGGTGGGAGCAGTCTCTCGAGATCTGGAACGACATGGAGCGATCACAAGTAGCAATACAGCAAAAAACAATGCTGC--
-T---CTTGCCTGGCTAGAAGCACAAG---AGGAG---GAG------------GAGGTGGGTTTTCCAGTTAGACCTCAG
GTACCTTTAAGACCAATGACTTACAAGGCAGCTATAGATCTTAGCCAC------TTTT---T---AAAAGAAAA---GGG
GGGACTGGAAGGGCTAATTTACT---CC---CAGAAAAG---ACAAGATATCCTTGATCTGTGGGTTTACCACACACAAG
GCTACTTCCCTGATTGGCAGAACTACACACCAGGGCCAGGGACCA---GATTCCCACTGACCTTTGGATGGTGCTTCAAA
CTAGTACCAGTTGAG--CCAGAGAAAGTAGA---AGCAGCCAATGAAGGAGA-GAACAACTGCTTGTTACACCCTATGAG
CCTGCAT---GGGATGGAGGACTCGGAGGGAGAAGTGCTACAGTGGGAGTTTGACAGCCGCCTAGCGCTT--CGTCACAT
GGCCCGAG---AG---AAGCATCCGG---AGTAC-TAC------------------------------------AAGGAC
T------GCT------------------------------------G---A
>AY331294/B/US/1998/1058_08
ATGGG------TGGCAAGTGGTCAAA------A---CG---TA---------GT---------A---T---------T--
-G---T---G---GG------A------TGGC---CTA---CAATAAGA---GAAAGAATG---------AGACGAGCCG
CACCAGCAACT---------------------------------------------------------------------
--------------------------------------------------------------------------------
--------------------------------------------------------------------------------
--------------------------------------------------------------------------------
------------------------------------------------------GAGCCAGCAGCA------GA---A--
-GGGGTGGGAGCAGCATCTCGAGACCTGGAAAGACATGGAGCACTCACAAGTAGCAATACAGCAGCTAACAATGCTGC--
-T---TGTGCCTGGCTAGAAGCACAAG---AGGAT---GAG------------GAGGTGGGTTTTCCAGTCAGACCTCAG
GTGCCTTTAAGACCAATGACTTACAAGGCAGCTGTAGATCTTAGCCAC------TTTT---T---AAAAGAAAA---GGG
GGGACTGGAAGGGCTAATTTACT---CC---CAGCAAAG---ACAGGATATCCTTGATCTGTGGGTCTACCACACACAAG
GCTACTTCCCTGATTGGCAGAATTACACACCAGGGCCAGGGACCA---GATATCCCCTGACCTTTGGATGGTGCTTTACG
CTAGTACCAGTTGAA--CCAGAGAAGATAGA---AGAGGCCACTGAAGGAGA-AAACAACTGCTTGTTACACCCGATAAA
CCAGCAT---GGGATGGACGACCCGGAGAGAGAAGTGTTAGTGTGGAGGTTTGACAGTCGCCTAGCACTC--CGTCACGT
GGCCCGAG---AG---ATGCATCCGG---AGTAC-TAC------------------------------------AAGGAC
T------GCT------------------------------------G---A
>AY331295/B/US/1998/1058_11
ATGGG------TGGCAAGTGGTCAAA------A---CG---TA---------GT---------A---T---------T--
-G---T---G---GG------A------TGGC---CTA---CAATAAGA---GAAAGAATG---------AGACGAGCCG
CACCAGCAACT---------------------------------------------------------------------
--------------------------------------------------------------------------------
--------------------------------------------------------------------------------
--------------------------------------------------------------------------------
------------------------------------------------------GAGCCAGCAGCA------GA---A--
-GGGGTGGGAGCAGCATCTCGAGACCTGGAAAGACATGGAGCACTCACAAGTAGCAATACAGCAGCTAACAATGCTGC--
-T---TGTGCCTGGCTAGAAGCACAAG---AGGAT---GAG------------GAGGTGGGTTTTCCAGTCAGACCTCAG
GTGCCTTTAAGACCAATGACTTACAAGGCAGCTGTAGATCTTAGCCAC------TTTT---T---AAAAGAAAA---GGG
GGGACTGGAAGGGCTAATTTACT---CC---CAGCAAAG---ACAGGATATCCTTGATCTGTGGGTCTACCACACACAAG
GCTACTTCCCTGATTGGCAGAATTACACACCAGGGCCAGGGACCA---GATATCCCCTGACCTTTGGATGGTGCTTTAAG
CTAGTACCAGTTGAA--CCAGAGAAGATAGA---AGAGGCCACTGAAGGAGA-AAACAACTGCTTGTTACACCCGATAAA
CCAGCAT---GGGATGGACGACCCGGAGAGAGAAGTGTTAGTGTGGAGGTTTGACAGTCGCMTAGCACTC--CGTCACGT
GGCCCGAG---AG---ATGCATCCGG---AGTAC-TAC------------------------------------AAGGAC
T------GCT------------------------------------G---A
>AY331296/B/US/1999/PRB959_03
ATGGG------TGGCAAGTGGTCAAA------A---TG---TA---------GC---------A---T---------G--
-G---G---T---GG------A------TGGA---CTG---CTGTAAGG---GAAAGAATG---------AGAAAAACTG
AGCCAGCA------------------------------------------------------------------------
--------------------------------------------------------------------------------
--------------------------------------------------------------------------------
--------------------------------------------------------------------------------
------------------------------------------------------GAGCCAGCAGCA------GC---T--
-GGGGTGGGAGCAGTATCTCGAGACCTGGAAAAACATGGAGCAATCACAAGTAACAATGTT------AATAATGCTGC--
-T---TGTACCTGGCTAGCAGCACAAC---AAGAG---GATG------AG---GAGGTGGGTTTTCCAGTTAGACCTCAA
GTACCTTTAAGACCAATGACTTACAAAGGAGCTTTAGATCTTAGCCAC------TTTT---T---AAAAGAAAA---GGG
GGGACTGGAAGGGCTAATTTACT---CC---CAGCAAAG---GCAAGATATCCTTGATCTGTGGGTTTATAACACACAAG
GCTACTTCCCTGATTGGCAGAACTACACACCAGGGCCAGGGATAA---GATATCCATTGACCTTTGGGTGGTGCTTCAAG
TTAGTGCCAGTAGAG--CCAGATAAGGTAGA---AGAGGCCAATGAGGGAGA-GAACAACATCTTGTTACATCCCATAAG
CCTGCAT---GGGATGGAGGACCCGGAGAAAGAAGTGTTACAGTGGAAGTTTGACAGCCACCTAGCCTTT--CGTCACAT
GGCCCGAG---AG---CTGCATCCGG---AGTAC-TAC------------------------------------AAAGAC
T------GCTGACATTAACTACCAAGACTGCT--------------G---A
>AY331297/B/US/1999/PRB959_05
ATGGG------TGGCAAGTGGTCAAA------A---TG---TA---------GC---------A---T---------G--
-G---G---T---GG------A------TGGA---CTG---CTGTAAGG---GAAAGAATG---------AGAAAAACTG
AGCCAGCA------------------------------------------------------------------------
--------------------------------------------------------------------------------
--------------------------------------------------------------------------------
--------------------------------------------------------------------------------
------------------------------------------------------GAGCCAGCAGCA------GC---T--
-GGGGTGGGAGCAGTATCTCGAGACCTGGAAAAACATGGAGCAATCACAAGTAACAATGTT------AATAATGCTGC--
-T---TGTACCTGGCTAGCAGCACAAC---AAGAG---GATA------AG---GAGGTGGGTTTTCCAGTTAGACCTCAA
GTACCTTTAAGACCAATGACTTACAAAGGAGCTTTAGATCTTAGCCAC------TTTT---T---AAAAGAAAA---GGG
GGGACTGGAAGGGCTAATTTACT---CC---CAGCAAAG---GCAAGATATCCTTGATCTGTGGGTTTATAACACACAAG
GCTACTTCCCTGATTGGCAGAACTACACACCAGGGCCAGGGATAA---GATATCCATTGACCTTTGGGTGGTGCTTCAAG
TTAGTGCCAGTAGAG--CCAGATAAGGTAGA---AGAGGCCAATGAGGGAGA-GAACAACATCTTGTTACATCCCATAAG
CCTGCAT---GGGATGGAGGACCCGGAGAAAGAAGTGTTACAGTGGAAGTTTGACAGCCACCTAGCCTTT--CGTCACAT
GGCCCGAG---AG---CTGCATCCGG---AGTAC-TAC------------------------------------AAAGAC
T------GCTGACATTAACTACCAAGACTGCT--------------G---A
>AY332236/B/US/1997/1006_10
ATGGG------TGGCAAGTGGTCAAA------A---AG---TA---------GT---------G---T---------G--
-G---T---T---GG------A------TGGC---CTG---CTATAAGG---GAAAGAATG---------AAACGAGCTG
AG------------------------------------------------------------------------------
--------------------------------------------------------------------------------
--------------------------------------------------------------------------------
--------------------------------------------------------------------------------
---------------------------------------------------------CCAGCAGCA------GA---T--
-GGGGTGGGAGCAGTATCTAGAGACCTAGAAAACCGTGGAGCAATCACAAGTAGCAATACAGCAACTAACAATGCTGC--
-T---TGTGCCTGGCTAGAAGCACAAG---AGGAG---GAG------------GAAGTGGGTTTTCCAGTCAAACCTCAG
GTACCTTTAAGACCAATGACTTACAAAGCAGCTGTAGATCTTAGCCAC------TTTT---T---AAAAGAAAA---GGG
GGGACTGGAAGGGCTAATTTACT---CC---CAAAGAAG---ACAAGATATCCTTGATCTGTGGATCTATCACACACAAG
GCTACTTCCCTGATTGGCAAAACTACACACCAGGGCCAGGGATCA---GATATCCACTGACCTTTGGATGGTGCTTCAAG
CTAGTACCAGTTGAA--CCAGAGGAGGTGGA---AAAGGCCAATGAAGGGGA-GAACAACTGCTTATTACACCCTATGAG
CCAGCAT---GGGATAGATGACCCAGAGAAAGAAGTATTACAGTGGAGATTTGACAGCCGCCTCGCATTT--CATCACAT
GGCCCGAG---AG---CTGCATCCGG---AGTTC-TAC------------------------------------AAGAAC
T------GCT------------------------------------G---A
>AY332237/B/US/1996/1027_03
ATGGG------TGGCAAGTGGTCAAA------A---AG---TA---------GT---------G---C---------G--
-T---C---C---GG------A------TGGC---CTA---CTGTAAGG---GAAAGAATG---------GCACGAGCTG
AG------------------------------------------------------------------------------
--------------------------------------------------------------------------------
--------------------------------------------------------------------------------
--------------------------------------------------------------------------------
---------------------------------------------------------CCAGCAGCA------GA---G--
-GGGGTGGGAGAGGTATCTCGAGACCTGGATAAATATGGAGCAATCACAAGTAGCAATACT------AATAACGCTGC--
-T---TGTGCCTGGCTAGAAGCACAAG---AAGAG---GAG------------GACGTGGGTTTTCCAGTCAGACCTCAA
GTACCTTTAAGACCCATGACTTACGGGGCAGCTCGAGATCTTAGCCAT------TTTT---T---AAAAGAAAA---GGG
GGGACTGGAAGGGTTAATTTACT---CC---CAAAAAAG---ACAAGAAATCCTTGATCTGTGGATCTATCACACACAAG
GCTACTTCCCTGATTGGCAGAACTACACACCAGGGCCAGGGGTTA---GATTTCCACTGACCTTTGGATGGTGCTTCAAG
CTAGTACCAGTTG-----------AGGGAGA---AGAGGCCACTGGAGGAGA-GGACACCAAATTGTTACACCCTATGAG
TCTGCAT---GGGATGGATGACCCGGAGAGAGAAGTGTTAATGTGGAAGTTTGACAGCCTCCTAGCCTTT--CGTCACAT
GGCCCGAG---AG---TTGCATCCGG---AGTAT-TAC------------------------------------AAGAAC
T------GCT------------------------------------G---A
>AY352275/B/US/1984/SF33
ATGGG------TGGCAAGTGGTCAAA------A---AG---T---------------------A---A---------A--
-A---T---G---GG------A------TGGC---CTG---CTGTAAGG---GAAAGAATG---------AAGCGAGCTG
AG------------------------------------------------------------------------------
--------------------------------------------------------------------------------
--------------------------------------------------------------------------------
--------------------------------------------------------------------------------
---------------------------------------------------------CCAGCAGCA------GA---T--
-GGGGTGGGAGCAGCATCTAGAGACCTGGAAAAACATGGAGCACTCACAAGTAGCAATACAGCAGCTACTAATGCTGA--
-T---TGTGCCTGGCTAGAAGCACAAG---AGGAT---GAG------------GAGGTGGGTTTTCCAGTCAAACCTCAG
GTACCTTTAAGACCAATGACTTACAAAGCAGCTTTAGATCTTAGCCAC------TTTT---T---AAAAGAAAA---GGG
GGGACTGGAAGGGCTAGTTTACT---CC---CAAAAAAG---ACAAGATATCCTTGATCTGTGGATCTACCACACACAAG
GCTACTTCCCTGATTGGCAGAACTACACACCAGGGCCAGGGGTCA---GATTTCCACTGACCTTTGGATGGTGCTTCAAG
TTAGTACCAGTAGAg--CCAGAGAAAGTAGA---AGAGGCCAATGAAGGAGA-GAACAACAGCTTGTTACACCCTATGAG
CCTGCAT---GGGATGGAGGACCCGGAGAAAGAAGTGTTAGTGTGGAAGTTTGACAGCCACCTAGCATTt--CGTCACAT
GGCCCGAG---AG---CTGCATCCGG---AGTAC-TAC------------------------------------AAAGAC
T------GCT------------------------------------G---A
>AY423381/B/NL/1999/671_99T12
ATGGG------TGGAAAGTGGTCAAA------A---CA---TA---------GT---------G---G---------G--
-G---G---T---GG------A------TGGC---CTG---CGGTGAGG---GAAAGAATG---------CAACGAGCTG
AG------------------------------------------------------------------------------
--------------------------------------------------------------------------------
--------------------------------------------------------------------------------
--------------------------------------------------------------------------------
---------------------------------------------------------CCAGCAGCA------GA---C--
-GGGGTGGGACCAGTATCTCGAGACTTGGAAAAACATGGAGCAATCACAAGTAGCAATACT------AATAATGCTGC--
-T---TGTGTCTGGCTAGAAGCACAAG---AGGAG---GAG------------GAAGTGGGTTTTCCAGTCAGACCTCAG
GTACCTTTAAGACCAATGACTTACAAAGGAGCTTTGGATCTTAGCCAC------NTTT---T---AAAAGAAAT---GGG
GGGACTGGAAGGGCTAATTTACT---CC---CAAAAAAG---ACAAGATATCCTTGATCTGTGGGTCCACCACACACAAG
GCTACTTCCCTGATTGGCATAACTACACACCAGGGCCAGGGATCA---GATTTCCACTGACCTTTGGATGGTGCTTCAAG
CTAGTACCAGTTGAT--CCAGATCAGGTAGA---AAAGGCCAATGAAGGAGA-GAACAACTGTTTGTTACACCCTATGAG
CCAACAT---GGGATGGATGACCCAGAGAAAGAAGTATTAGTGTGGAAGTTTGACAGCCTCCTAGCATTG--CGTCACAT
GGCCCGAG---AG---CTGCATCCGG---AGTAC-TAC------------------------------------AAGAAC
T------GCT------------------------------------G---A
>AY423382/B/NL/2000/671_00T93
ATGGG------TGGAAAGTGGTCAAA------A---CA---TA---------GT---------G---G---------G--
-G---G---T---GG------A------TGGC---CTG---CGGTGAGG---GAAAGAATG---------CAACGAGCTG
AG------------------------------------------------------------------------------
--------------------------------------------------------------------------------
--------------------------------------------------------------------------------
--------------------------------------------------------------------------------
---------------------------------------------------------CCAGCAGCA------GA---C--
-GGGGTGGGACCAGTATCTCGAGACTTGGAAAAACATGGAGCAATCACAAGTAGCAATACT------AATAATGCTGC--
-T---TGTGTCTGGCTAGAAGCACAAG---AGGAG---GAG------------GAAGTGGGTTTTCCAGTCAGACCTCAG
GTACCTTTAAGACCAATGACTTACAAGGGAGCTTTGGATCTTAGCCAC------TTTT---T---AAAAGAAAA---GGG
GGGACTGGAAGGGCTAATTTACT---CC---CAAAAAAG---ACAAGATATCCTTGATCTGTGGGTCCACCACACACAAG
GCTACCTCCCTGATTGGCAGAACTACACACCAGGGCCAGGGATCA---GATATCCACTGACCTTTGGATGGTGCTTCAAG
CTAGTACCAGTTGAT--CCAGATCAGGTAGA---AAAGGCCAATGAAGGAGA-GAACAACTGTTTGTTACACCCTATGAG
CCAACAT---GGGATGGATGACCCGGAGAAAGAAGTATTAGTGTGGAAGTTTGACAGCCTCCTAGCATTG--CGTCACAT
GGCCCGAG---AG---CTGCATCCGG---AGTAC-TAC------------------------------------AAGAAC
T------GCT------------------------------------G---A
>AY423383/B/NL/2000/671_00T162
ATGGG------TGGAAAGTGGTCAAA------A---CA---TA---------GT---------G---G---------G--
-G---G---T---GG------A------TGGC---CTG---CGGTGAGG---GAAAGAATG---------CAACGAGCTG
AG------------------------------------------------------------------------------
--------------------------------------------------------------------------------
--------------------------------------------------------------------------------
--------------------------------------------------------------------------------
---------------------------------------------------------CCAGCAGCA------GA---C--
-GGGGTGGGACCAGTATCTCGAGACTTGGAAAAACATGGAGCAATCACAAGTAGCAATACT------AATAATGCTGC--
-T---TGTGTCTGGCTAGAAGCACAAG---AGGAG---GAG------------GAAGTGGGTTTNCCAGTCAGACCTCAG
GTACCTTTAAGACCAATGACTTACAAGGGAGCTTTGGATCTTAGCCAC------TTTT---T---AAAAGAAAA---GGG
GGGACTGGAAGGGCTAGTTTACT---CC---CAAAAAAG---ACAAGATATCCTTGATCTGTGGGTCTACCACACACAAG
GCTACTTCCCTGATTGGCACAACTACACACCAGGGCCAGGGATCA---GATATCCACTGACCTTTGGATGGTGCTTCAAG
CTAGTACCAGTTGAT--CCAGGTCAGGTAGA---AAAGGCCAATGAAGGAGA-GAACAACTGTTTGTTACACCCTATGAG
CCAACAT---GGGATGGATGACCCGGAGAAAGAAGTATTAGTGTGGAAGTTTGACAGCCTCCTAGCAGTG--CGTCACAT
GGCCCGAG---AG---CTGCATCCGG---AGTAC-TAC------------------------------------AAGAAC
T------GCT------------------------------------G---A
>AY423384/B/NL/2000/671_00T167
ATGGG------TGGAAAGTGGTCAAA------A---CA---TA---------GT---------G---G---------G--
-G---G---T---GG------A------TGGC---CTG---CGGTGAGG---GAAAGAATG---------CAACGAGCTG
AG------------------------------------------------------------------------------
--------------------------------------------------------------------------------
--------------------------------------------------------------------------------
--------------------------------------------------------------------------------
---------------------------------------------------------CCAGCAGCA------GA---C--
-GGGGTGGGACCAGTATCTCGAGACTTGGAAAAACATGGAGCAATCACAAGTAGCAATACT------AATAATGCTGC--
-T---TGTGTCTGGCTAGAAGCACAAG---AGGAG---GAG------------GAAGTGGGTTTTCCAGTCAGACCTCAG
GTACCTTTAAGACCAATGACTTACAAGGGAGCTTTGGATCTTAGCCAC------TTTT---T---AAAAGAAAA---GGG
GGGACTGGAAGGGCTAATTTACT---CC---CAAAAAAG---ACAAGATATCCTTGATCTGTGGGTCTACCACACACAAG
GCTACCTCCCTGATTGGCAGAGCTACACACCAGGGCCAGGGATCA---GATATCCACTGACCTTTGGATGGTGCTTCAAG
CTAGTACCAGTTGAT--CCAGATCAGGTAGA---AAAGGCCAATGAAGGAGA-GAACAACTGTTTGTTACACCCTATGAG
CCAACAT---GGGATGGATGACCCGGAGAAAGAAGTATTAGTGTGGAAGTTTGACAGCCTCCTAGCATTG--CGTCACAT
GGCCCGAG---AG---CTGCATCCGG---AGTAC-TAC------------------------------------AAGAAC
T------GTT------------------------------------G---A
>AY423385/B/NL/2000/671_00T169
ATGGG------CGGAAAGTGGTCAAA------A---CA---TA---------GT---------G---G---------G--
-G---G---T---GG------A------TGGC---CTG---CGGTGAGG---GAAAGAATG---------CAACGAGCTG
AG------------------------------------------------------------------------------
--------------------------------------------------------------------------------
--------------------------------------------------------------------------------
--------------------------------------------------------------------------------
---------------------------------------------------------CCAGCAGCA------GA---C--
-GGGGTGGGACCAGTATCTCGAGACTTGGAAAAACATGGAGCAATCACAAGTAGCAATGCT------AATAATGCTGC--
-T---TGTGTCTGGCTAGAAGCACAAG---AGGAG---GAG------------GAAGTGGGTTTTCCAGTCAGACCTCAG
GTACCGTTAAGACCAATGACTTACAAGGGAGCTTTGGATCTTAGCCAC------TTTT---T---AAAAGAAAA---GGG
GGGACTGGAAGGGCTAGTTTACT---CC---CAAAAAAG---ACAAGATATCCTTGATCTGTGGGTCTACCACACACAAG
GCTACTTCCCTGATTGGCAGAGCTACACACCAGGGCCAGGGATCA---GATATCCACTGACCTTTGGATGGTGCTTCAAG
CTAGTACCAGTTGAT--CCAGACCAGGTAGA---AAAGGCCAATGAAGGAGA-GAACAACTGTTTGTTACACCCTATGAG
CCAACAT---GGGATGGATGACCCGGAGAAAGAAGTATTAGTGTGGAAGTTTGACAGCCTCCTAGCAGTG--CGTCACAT
GGCCCGAG---AG---CTGCATCCGG---AGTAC-TAC------------------------------------AAGAAC
T------GCT------------------------------------G---A
>AY423386/B/NL/2000/671_00T103
ATGGG------TGGAAAGTGGTCAAA------A---CA---TA---------AG---------G---G---------G--
-G---G---T---GG------A------TGGC---CTG---CGGTGAGG---GAAAGAATG---------CAACGAGCTG
AG------------------------------------------------------------------------------
--------------------------------------------------------------------------------
--------------------------------------------------------------------------------
--------------------------------------------------------------------------------
---------------------------------------------------------CCAGCAGCA------GA---C--
-GGGGTGGGACCAGCATCTCGAGACTTGGAAAAACATGGAGCAATCACAAGTAGCAATACT------AATAATGCTGC--
-T---TGTGTCTGGCTAGAAGCACAAG---AGGAG---GAG------------GAAGTGGGTTTTCCAGTCAGACCTCAG
GTACCTTTAAGACCAATGACTTACAAGGGAGCTTTGGATCTTAGCCAC------TTTT---T---AAAAGAAAA---GGG
GGGACTGGAAGGGCTAGTTTACT---CC---CAAAAAAG---ACAAGATATCCTTGATCTGTGGGTCTACCACACACAAG
GCTACTTCCCTGATTGGGATAACTACACACCAGGGCCAGGGATCA---GATATCCACTGACCTTTGGATGGTGCTTCAAG
CTAGTACCAGTTGAT--CCAGACCAGGTAGA---AAAGGCCAATGAAGGAGA-AAACAACTGTTTGTTACACCCTATGAG
CCAACAT---GGGATAGATGACCCGGAGAAAGAAGTATTAGTGTGGAAGTTTGACAGCCACCTAGCATTT--CGTCACAT
GGCCNGAG---AG---ATACATCCTG---GNTAC-TAC------------------------------------AAGAAC
T------GCT------------------------------------G---A
>AY423387/B/NL/2000/671_00T36
ATGGG------TGGAAAGTGGTCAAA------A---CA---TA---------AG---------G---G---------G--
-G---G---T---GG------A------TGGC---CTG---CGGTGAGG---GAAAGAATG---------CAACGAGCTG
AG------------------------------------------------------------------------------
--------------------------------------------------------------------------------
--------------------------------------------------------------------------------
--------------------------------------------------------------------------------
---------------------------------------------------------CCAGCAGCA------GA---C--
-GGGGTGGGACCAGTATCTCGAGACTTGGAAAAACATGGAGCAATCACAAGTAGCAATACT------AATAATGCTGC--
-T---TGTGTCTGGCTAGAAGCACAAG---AGGAG---GAG------------GAAGTGGGTTTTCCAGTCAGACCTCAG
GTACCTTTAAGACCAATGACTTACAAGGGAGCTTTGGATCTTAGCCAC------TTTT---T---AAAAGAAAA---GGG
GGGACTGGAAGGGCTAGTTTACT---CC---CAAAAAAG---ACAAGATATCCTTGATCTGTGGGTCTACCACACACAAG
GCTACTTCCCTGATTGGGATAACTACACACCAGGGCCAGGGATCA---GATATCCACTGATCTTTGGATGGTGCTTCAAG
CTAGTACCAGTTGAt--CCAGACCAGGTAGA---AAAGGCCAATGAAGGAGA-GAACAACTGTTTGTTACACCCTATGAG
CCAACAT---GGGATAGATGACCCGGAGAAAGAAGTATTAGTGTGGAAGTTTGACAGCCGCCTAGCATTt--CATCACAT
GGCCCGAG---AG---ATACATCCGG---AGTAC-TAC------------------------------------AAGAAC
T------GCTgacaccggagtactacaagaaatgct----------G---A
>AY560107/B/US/1998/98USHVTN1925c1
ATGGG------TGGCAAGTGGTCAAA------A---CG---TA---------GT---------G---T---------G--
-C---C---T---GG------A------TGGT---CTC---AGATAAGG---GAAAGAATG---------AGACAAACTG
CGCCAGCAGCAAGAAGGGGAAGAGCAACT---------------------------------------------------
--------------------------------------------------------------------------------
--------------------------------------------------------------------------------
--------------------------------------------------------------------------------
------------------------------------------------------GAGCCAGCAGCA------GA---T--
-GGGGTGGGAGCAGCATCTCGAGACTTGGAAAAACATGGAGCAATTACAAGTAGCAATACAGCAGCTACCAATGCTGA--
-T---TGTGCCTGGTTAGAAGCACAGG---AGGAG---GAG------------GAGGTGGGTTTTCCAGTTAAACCTCAG
GTACCTTTAAGACCAATGACTTACAAAGGAGCGTTAGATCTCAGCCAC------TTTT---T---AAGAGAAAA---GGG
GGGACTGGAAGGGTTAACTTACT---CC---CAACAAAG---ACAAGATATTCTTGATCTGTGGGTCTACCACACACAAG
GCTACTTCCCTGATTGGCAGAATTACACACCAGGGCCAGGGGTCA---GATACCCACTGACCTTTGGATGGTGCTTCAAG
CTAGTACCAGTGGAT--CCAGAGAAGGTAGA---AGAGGCCAATGCAGGAGA-GAACAACTGCTTGCTACACCCTATGCA
CCAGCAT---GGGATGGATGACCCAGAGGGAGAAGTGTTAGAGTGGAAGTTTGACAGCCGCCTGGCATTT--CATCACAT
GGCCCGAG---AG---CTGCACCCGG---AGTTC-TAC------------------------------------AAAGAC
T------GCTGACAGCGAGCTTGAGGACTGCT--------------G---A
>AY560108/B/US/1998/98USHVTN3605c9
ATGGG------TGGCAAGTGGTCAAA------A---CG---TA---------GT---------G---G---------G--
-G---A---T---GG------A------TGGT---CTG---CTGTAAGG---GAAAGAATG---------AAACGAGCTG
AGCCAGCAGCC---------------------------------------------------------------------
--------------------------------------------------------------------------------
--------------------------------------------------------------------------------
--------------------------------------------------------------------------------
------------------------------------------------------GCGCCAGCAGCA------GT---T--
-GGGGTGGGAGCAGCATCTCGAGACCTGGAAAGACATGGAGCAATCACAAGTAGCAATACAGCAGGTAACAATGCTGC--
-T---TGTGCCTGGCTAGAAGCACAAG---AGGAG---GAG------------GCAGTGGGTTTTCCAGTTAGACCCCAG
GTGCCTTTAAGACCAATGACTTACAAAGCAGCTCTAGATCTTAGCCAT------TTTT---T---AAAAGAAAA---GGG
GGGACTGGAAGGGCTAGTTCACT---CC---CAGAAAAG---ACAAGACATCCTTGACTTGTGGATCTACCACACACAAG
GCTACTTCCCTGATTGGCAGAATTACACACCAGGGCCAGGGATCA---GGTATCCACTGTGCTTTGGATGGTGCTTCAAG
CTAGTACCAGTTGAG--CCAGAGGAGGTAGA---AGAGGCCAATGAAGGAGA-GAACAACAACTTGCTACACCCTATGAG
CCTGCAT---GGGATGGATGACTCGGACAGAGGGACATTAGTGTGGAAGTTTGACAGCCGCCTGGCCTTT--CATCACAT
GGCCCGAG---AG---CTGTATCCGG---AGTAC-TAC------------------------------------AAGAAC
T------GCTGAGATCAACTATAAGAACTGCT--------------G---A
>AY560109/B/US/1998/98USHVTN8229c6
ATGGG------TGGCAAGTGGTCAAA------A---AG---TA---------GT---------A---T---------C--
-T---T---T---GG------A------TGGC---CTG---CTGTAAGG---GAAAGAATG---------AGACGAGCAG
AACCAGCAGCT---------------------------------------------------------------------
--------------------------------------------------------------------------------
--------------------------------------------------------------------------------
--------------------------------------------------------------------------------
------------------------------------------------------GAACCAGCAGCA------GC---T--
-GGGGTGGGAGCAGCATCTCGAGACCTGGAACAATGTGGAGCAGTCACAAGTAGCAATACAGCAGCTAATAACCCTGA--
-T---TGTGCCTGGCTAGAAGCACAAG---AGGAA---GAGG------AA---GAGGTGGGTTTTCCAGTCAGACCTCAG
GTACCTTTAAGACCAATGACTCCTAGAGCAGCTAGGGATCTTAGCCAC------TTTT---T---AAAAGAAAA---GGG
GGGACTGGAAGGGCTAATTTACTC--CC---AAAAAAAG---AAAAGATATCCTTGATCTGTGGGTCTACAACACACAAG
GTTACTTCCCTGATTGGCAGAACTACACACCAGGGCCAGGGACCA---GATATCCACTGTGTTTTGGATGGTGCTTCAAG
CTAGTACCAGTTGAT--CCAGAGCAGGTAGA---AAAGGCCAACGAAGGAGA-GAACAACTGCTTGTTACACCCTATAAG
CCTGCAT---GGGATGGAGGACCCGGAGGGAGAAGTATTAATGTGGAAGTTTGACAGCCGCCTCGCATTT--CAGCACGT
AGCCCGAG---AG---CTGCATCCGG---AGTAC-TAC------------------------------------AAAGAC
T------GCT------------------------------------G---A
>AY560110/B/US/1998/98USHVTN941c1
ATGGG------TGGCAAGTGGTCAAA------A---CG---TA---------GT---------A---C---------G--
-G---G---C---GG------G------TGGT---CTG---TTATAAGG---AAAAGAATG---------GAACAAACTG
AG------------------------------------------------------------------------------
--------------------------------------------------------------------------------
--------------------------------------------------------------------------------
--------------------------------------------------------------------------------
---------------------------------------------------------CCAGCAGCA------GA---T--
-GGGGTGGGAGCAGCATCTCGAGACCTGGAAAAATATGGAGCACTCACAAATAGCAATACAGCAGCTACTAATGCTGA--
-T---TGTGCCTTTCTAGAAGCACACG---AAGAT---GAA------------GAGGTGGGTTTTCCAGTCAGACCTCAG
GTACCTTTAAGACCAATGACTTACAAAGGAGCTGTAGATCTTAGCCAC------TTTT---T---AAAAGAAAA---GGG
GGGACTGGAAGGGCTAGTTTACT---CC---CAGAAGAG---ACAAGAGATCCTTGATTTGTGGGTCTACCACACACAAG
GCTACTTCCCTGATTGGCAGAATTACACACCAGGGCCAGGGATCA---GATATCCACTGACCTTTGGATGGTGCTTCAAG
CTAGTACCAGTTGAG--CCAGAGCAGGTAGA---AGAGGTCAATAAAGGAGA-GAACAACTGCCTGTTACACCCTATGAG
CCAGCAT---GGGATAGATGACCCAGAGAAAGAAGTGCTGGTGTGGAGATTTGACAGTCGCCTAGCATTT--CACCACAA
GGCCCGAG---AA---CTGCATCCGG---AGTAC-TAC------------------------------------AAAGAC
T------GCT------------------------------------G---A
>AY561236/B/CO/2001/PCM001
ATGGG------TGGCAAGTGGTCAAA------A---CG---AA---------AG---------G---C---------A--
-G---C---T---GA------G------TGGG---CTG---ATGTAAGG---GAAAGAATG---------GAACGAGCTG
AA------------------------------------------------------------------------------
--------------------------------------------------------------------------------
--------------------------------------------------------------------------------
--------------------------------------------------------------------------------
---------------------------------------------------------CCAGCAGCA------GA---A--
-GGGGTGGGAGCAGCATCTCGAGACCTAGAAAAACATGGAGCAATCACAAGTAGCAACACAGCAGCTACTAATGCTGA--
-T---TGTGCCWGGCTAGAAGCACATG---AGGAT---GAA------------GAGGTAGGCTTTCCAGTCAGACCTCAG
GTCCCTTTAAGACCAATGACTCGCAAGGCAGCTATAGATATGAGCCAC------TTTT---T---AAAAGAAAA---GGG
GGGACTGGAAGGGCTAATTTACT---CA---CAAAAGAG---AAAAGATATCCTTGATCTGTGGGTCTACCACACGGAAG
GCTACTTCCCTGATTGGCAGTGCTACACACCAGGGCCAGGGGTCA---GATATCCACTGACCTTTGGATGGTGCTTCAAG
CTAGTACCAGTCGAG--CCAGAGGAGGTGGA---AAAGGCCAATGAAGGAGA-GAACAACAGCTTGTTACACCCTATGAG
CCTGCAT---GGGATGGATGACCCAGAGAAAGAAGTGCTGCAGTGGAAGTTTGACAGCCGCCTCGCATTC--CATCACGT
AGCCAGAG---AG---CTGCATCCGG---AGTTC-TTC------------------------------------AAAGAC
T------GCT------------------------------------G---A
>AY561237/B/CO/2001/PCM013
ATGGG------TGGCAAGTGGTCAAA------A---AG---CA---------GT---------A---T---------A--
-G---T---T---GG------A------TGGC---CTG---CTGTAAGG---GAAAGAATG---------AAACGGGCTG
AGCCAACT------------------------------------------------------------------------
--------------------------------------------------------------------------------
--------------------------------------------------------------------------------
--------------------------------------------------------------------------------
------------------------------------------------------GAGCCAGCAGCA------GC---T--
-GGGGTGGGAGCAGCATCTAGAGACCTAGAAAAACACGGAGCACTCACAAGTAGCAATACAGCAGCCAACAATGCTGC--
-T---TGTGCCTGGTTAGAAGCACAAG---AGGAT---GAG------------GAAGTGGGTTTTCCAGTCAGACCTCAG
GTACCTTTAAGACCAATGACTCCCAGGGCAGCTAGGGATCTTAGCCAC------TTTT---T---AAAAGAAAA---GGG
GGGACTGGAAGGGTTAATTTACT---CC---CAGAAAAG---GCAAGACATCCTTGATCTGTGGGTCTACCACACACAAG
GCTACTTCCCTGATTGGCAGAACTACACACCAGGGCCAGGGATCA---GATACCCGCTATGCTTCGGCTGGTGCTTCAAG
TTAGTACCAGTTGAG--CCAGATAAGGTAGA---AGAGGCCACTGAAGGAGA-GAACAACTCATTGTTACACCCTATAAG
CCTGCAT---GGGATGGACGACCCGGAGGGAGAAGTGTTGCAGTGGAAGTTTGACAGCCGCCTAGCATTT--CACCACCT
GGCCAAGG---AG---CTGCATCCGG---AGTAC-TTC------------------------------------AAAGAC
T------GCTGACAAGGCTGCT------------------------G---A
>AY561239/B/CO/2001/PCM039
ATGGG------TGGCAAGTGGTCAAA------A---CG---T--------------------------------------
-------------GG------G------TGGT---CTG---ATGTAAGG---GAAAGAATG---------AG---AGCTG
AG------------------------------------------------------------------------------
--------------------------------------------------------------------------------
--------------------------------------------------------------------------------
--------------------------------------------------------------------------------
---------------------------------------------------------CCAGCAGCA------GA---T--
-GGGGTGGGAGCAGCATCTCGAGACCTGGAAAGACATGGAGCAATCACAAGTAGCAATACAGCAGCTAACAATGCTGC--
-T---TGTGCCTGGCTAGAAGCACAAG---AAGGG---GAA------------GAGGTGGGTTTTCCAGTCAGACCTCAG
GTACCTTTAAGACCAATGACTCACAAAGCAGCTCATGATCTTAGCCAC------TTTT---T---AAAAGAAAA---GGG
GGGACTGGAAGGGTTAATTTACT---CC---CAAAAAAG---ACAAGAGATCCTTGATCTGTGGGTCTACCACACACAAG
GATACTTCCCTGATTGGCATAACTACACGCCAGGGCCAGGGACCA---GATTCCCACTGTGTTTTGGCTGGTGCTTCAAG
CTAGTACCAGTTGAT--CCAGCTAAGGTAGA---AGAGGCCAATGAAGGAGA-GAACAACGCACTGTTACACCCTATATG
CCAGCAT---GGGATGGATGACCCGGAGAAAGAAGTGTTACAGTGGAAGTTTGACAGCAGCCTAGCCTTT--CGACACGT
AGCCCGAG---AG---CTGCATCCGG---AGTTC-TTC------------------------------------AAGGAC
T------GCT------------------------------------G---A
>AY561240/B/CO/2001/PCM074
ATGGG------TGGCAAATGGTCAAA------A---CG---TA---------GT---------G---T---------G--
-C---C---T---GG------A------TGGC---CAG---CTATAAGG---GAAAGAATG---------AGACGAACT-
AGGCCAACAGAAGAAAGGAGAGCT--------------------------------------------------------
--------------------------------------------------------------------------------
--------------------------------------------------------------------------------
--------------------------------------------------------------------------------
------------------------------------------------------GAGCCAGCAGCA------GA---G--
-GGGGTAGGAGCAGTATCTCAAGACCTGGAAAGACATGGAGCAATCACAAGTAGCAATACATCAGGTACCAATGCTGA--
-T---TGTGCCTGGCTAGAAGCACAAG---AGGAG---GAG------------GAAGTGGGTTTTCCAGTCAGACCTCAG
GTACCTTTAAGACCAATGACCTACAAGGCAGCAGTAGATCTTAGCCAC------TTTT---T---AAAAGAAAA---GGG
GGGACTGGAAGGGCTAATTTACT---CC---CAGAAAAG---ACAAGATATTCTTGATTTGTGGGTTTATCACACACAAG
GCTACTTCCCTGATTGGCAAAACTACACACCAGGGCCAGGAATCA---GATATCCACTGTGTTTCGGCTGGTGCTTCAAA
CTAGTACCAGTTGAT--CCAGATATGGTAGA---AGAGGCCAATAAAGGAGA-GGACAACTGCCTGCTACACCCCATGAG
CCAGCAT---GGAATGGACGACTCTGAGAGAAAAGTATTAATATGGAAGTTTGACAGCCGCCTGGCATTC--AAGCATAT
GGCCCGAG---AG---CTGCATCCGG---AGTTC-TAC------------------------------------AAGGAC
T------GAACTGCT-------------------------------G---A
>AY586542/B/CU/1999/Cu19
ATGGG------TCGCAAGTGGTCAAA------A---CT---TA---------GT---------A---G---------A--
-G---A---G---GG------A------TGGC---CTG---CTGTAAGG---GAAAGAATG---------AGGCGAGCTG
AG------------------------------------------------------------------------------
--------------------------------------------------------------------------------
--------------------------------------------------------------------------------
--------------------------------------------------------------------------------
---------------------------------------------------------CCAGCAGCA------GA---A--
-GGGGTGGGAGCAGTATCTCGAGACCTGGAAAGACACGGAGCAATCACAAGTAGCAATACAGCAGCTACTAATGATGA--
-T---TGTGCCTGGCTAGAAGCACAAG---AGGAG---GAG------------GAGGTGGGTTTTCCAGTCAGACCTCAA
GTACCTTTAAGACCAATGACATACAAGGCAGCTGTAGATCTTAGCCAC------TTTT---T---AAAAGAAAA---GGG
GGGACTGGAAGGGCTAATTTACT---CC---CAGAAAAG---AAGAGAGATCCTTGATCTGTGGGTTTAYCACACACAAG
GCTACTTCCCTGATTGGCAGAACTACACACCAGGGCCAGGGATCA---GATATCCACTGACCTTTGGCTGGTGCTTCAAG
TTAGTACCAGTCAGT--CCAGAGCAGGTAGA---AGAGGCCAATGAAGGAGA-GAACAACAGCTTGTTACACCCTATGAG
TCTGCAT---GGAATGGAGGACCCAGAGAAAGAAGTGTTAATGTGGAAGTTTGACAGCCGCCTAGCCTTT--CATCACAT
GGCCCGAG---AG---AAACATCCGG---AGTAC-TAC------------------------------------AAAGAC
T------GCT------------------------------------G---A
>AY586543/B/CU/1999/Cu43
ATGGG------TGGCAAGTGGTCAAA------A---AG---CA---------GT---------A---T---------A--
-T---G---T---GG------A------TGGC---CTG---CTGTAAGG---GAAAGACTG---------AGGCAAGCTG
AG------------------------------------------------------------------------------
--------------------------------------------------------------------------------
--------------------------------------------------------------------------------
--------------------------------------------------------------------------------
---------------------------------------------------------CCAGCAGCA------GA---G--
-GGGGTGGGAGCAGCATCTCAAGACCTGGAAAAATACGGAGCAATCACAAGTAGCAACACAGCAGCTACTAATGCTGA--
-T---GTTGCCTGGCTAGAAGCACAAG---AGGAA---GAG------------GAGGTGGGTTTTCCAGTCAGACCTCAG
GTACCTTTAAGACCAATGACATACAAGGGAGCTGTAGATCTTAGCCAC------TTTT---T---AAAAGAAAA---GGG
GGGACTGGAAGGGCTAATTTACT---CC---CAAAGAAG---AAAAGAGATCCTTGATCTGTGGGTCTATCACACACAAG
GCTTCTTCCCTGATTGGCAGAACTACACACCAGGGCCAGGGATCA---GATATCCACTGACCTTTGGCTGGTGCTTCAAG
TTAGTACCAGTTAGC--CCAGATCAGGTAGA---GGAGGCCAATGAAGGAGA-GAACAACAGCTTGTTACACCCTATGAG
CCTGCAT---GGGATGGACGACCCGGAGAAAGAAGTGTTAATGTGGAAGTTTGACAGCCGCTTAGCTTTC--CATCACAT
GGCCCGAG---AG---AAACATCCGG---AGTTC-TAC------------------------------------AAAGAC
T------GCT------------------------------------G---A
>AY682547/B/RU/2004/04RU128005
ATGGG------WGGCAAATGGTCTAA------A---CG---C---------------------A---A---------R--
-G---T---T---GA------A------TGGC---CCG---CTGTAAGG---GAAAGAATG---------GAAAAGGTTG
AG------------------------------------------------------------------------------
--------------------------------------------------------------------------------
--------------------------------------------------------------------------------
--------------------------------------------------------------------------------
---------------------------------------------------------CCAGCAGCA------GA---T--
-GGGGTGGGAGCAGCTTCTCGGGACCTGGAAAAACATGGAGCAATCACAAGTAGCAATACACCAGCTACCAATGCTGA--
-T---TGTGCCTGGCTAGCAGCACAAG---AGGAG---GAGG------AG---GAAGTGGGTTTTCCAGTCAGACCTCAA
GTACCTTTAAGACCAATGACTTACAAGGCAGCTGTAGATCTTAGCCAC------TTTT---T---AAAAGAAAA---GGG
GGGACTGGAAGGGCTAATTCACT---CT---CAGAAAAG---ACAAGATATCCTTGATCTGTGGGTTTACAATACACAAG
GCTACTTCCCTGATTGGCAGAACTACACACCAGGGCCAGGGACTA---GATATCCACTGACCTTTGGATGGTGCTTCAAG
CTAGTACCAGTTGAT--CAAGAGAAAGTAGA---AGAGGCCAATGAAGGAGA-GAACAACAGCTTGTTACACCCTATGAG
CCTACAT---GGGATGGATGACCCAGAGAAAGAAGTGTTAATGTGGAAGTTTGACAGCCGCCTAGCTTTT--CACCACAT
AGCCCGAG---AG---AAACATCCAG---AGTAC-TTC------------------------------------AAGAAT
T------GATGACATCGAGCTTCCTACAAGAACCGCT---------G---A
>AY713408/B/TH/1996/96TH_NP1538
ATGGG------TGGCAAGTGGTCAAA------A---TG---TA---------GT---------C---T---------G--
-G---T---T---GG------A------TGGC---CTA---GTGTAAGG---GAAAGAATG---------GTAAGAGCTG
AG------------------------------------------------------------------------------
--------------------------------------------------------------------------------
--------------------------------------------------------------------------------
--------------------------------------------------------------------------------
---------------------------------------------------------CCAGCAGCA------GA---T--
-GGGGTGGGAGCAGTATCTCGAGACCTGGAAAAGCATGGGGCAATCACAAGTAGAAATACAGCAGCTACTAATGCTGC--
-T---TGTGCCTGGCTAGAAACACAAG---AGGAA---GAG------------GAGGTGGGTTTTCCAGTCAGACCTCAG
GCACCTTTAAGACCAATGACTTACAAGGGAGCTCTGGATCTTAGCCAC------TTTT---T---AAGAGAAAA---GGG
GGGACTGGAAGGGCTAATTCACT---CT---CAAAGGAG---ACAAGATATCCTTGATCTATGGGTCTACCATACACAAG
GCTACTTCCCTGATTGGCAGAACTACACACCAGGGCCAGGGACCA---GATATCCACTGACCTTTGGATGGTGCTTCAAG
CTAGTACCAGTTGAT--CCAGAGCAGGTAGA---AGAAGCCAACAAAGGAGA-GAACAACAGCTTGTTACATCCTATGAG
CCAGCAT---GGAATAGAGGACCCGGAGAGAGAAGTGCTAATGTGGAAATTTGACAGCCGCTTAGCATTT--CATCACAT
GGCCCGAG---AG---CTGCATCCGG---AGTAC-TAC------------------------------------AAAGAC
T------GCT------------------------------------G---A
>AY713409/B/US/1985/BAL_85US_Ba_L
ATGGG------TGGCAAGTGGTCAAA------A---AG---TA---------GT---------A---T---------A--
-G---T---T---GG------A------TGGC---CTA---AGGTAAGG---GAAAGAATG---------AGGCGAGCTG
AG------------------------------------------------------------------------------
--------------------------------------------------------------------------------
--------------------------------------------------------------------------------
--------------------------------------------------------------------------------
---------------------------------------------------------CCAGCAGCA------GA---T--
-GGGGTAGGAGCAGTATCTAGAGACCTGGAAAAACATGGAGCAATCACAAATAGCAATACAGCAGCTAACAATGTTGA--
-T---TGTGCCTGGCTAGAAGCACATG---AGGAT---GAA------------GAAGTGGGTTTTCCAGTCAGACCCCAG
GTACCTTTAAGACCAATGACTCGCAGTGCAGCTATAGATCTTAGCCAC------TTTT---T---AAGAAAAAA---GGG
GGGACTGGAAGGGCTAATTCACT---CC---CAAAAAAG---ACAAGATATCCTTGATTTGTGGGTTTACCACACACAAG
GCTACTTCCCTGATTGGCAGAACTACACACCAGGGCCAGGAACCA---GATTTCCACTGACCTTTGGATGGTGCTTCAAG
CTAGTACCAGTTGAG--CCAGAGAAGGTAGA---AGAGGCCAATGAAGGAGA-GAACAACTGCTCGTTACACCCTATGAG
CCTGCAT---GGGATAGATGACCCGGAGAAAGAAGTGTTAGCATGGAAGTTTGACAGCACCCTAGCATTC--CATCACGT
GGCCCGAG---AG---CTGCATCCGG---AGTAC-TAC------------------------------------AGAGAC
T------GCT------------------------------------G---A
>AY713410/B/US/1994/94US_33931N
ATGGG------TGGCAAATGGTCAAA------A---CG---TA---------GT---------A---T---------G--
-G---G---T---GG------A------TGGA---CTA---CTGTAAGG---GAAAGAATG---------AAACGAGCTG
AGCCT---------------------------------------------------------------------------
--------------------------------------------------------------------------------
--------------------------------------------------------------------------------
--------------------------------------------------------------------------------
------------------------------------------------------GAGCCAGCAGCA------GA---T--
-GGGGTAGGACCAGCATCTCGAGACTTGGAAAAATATGGAGCAATCACAAGTAGCAATACAGCAGCTACTAATGCTGA--
-T---TGTGCCTGGCTAGAAGCACAAG---AGGAG---GAG------------GAGGTGGGTTTTCCAGTCAGACCTCAA
GTACCTTTAAGACCAATGACTTACAAGGCAGCTGTAGATCTTAGCCAC------TTTT---T---AAAAGAAAT---GGG
GGGACTGGAAGGGCTAATTTACT---CC---CAAAAGAG---ACAAGATATCCTTGATTTGTGGGTCCACCACACACAAG
GCTACTTCCCTGATTGGCAGAACTACACACCAGGGCCAGGGATCA---GGTACCCACTGACCTTTGGATGGTGCTTCAAG
CTAGTACCAGTTGAG--CCAGAGAAGGTAGA---AGAAGCCAACGAAGGAGA-GACCAACAATTTGTTACATCCTATGAG
CCTGCAT---GGAATGGAAGACCCGGAGGGAGAAGTATTAATGTGGAAGTTTGACAGCCGCCTAGCATTC--CGTCACAT
GGCCCGAG---AG---CTGCATCCGG---AGTAC-TAC------------------------------------AAAGAC
T------GCT------------------------------------G---A
>AY713411/B/FR/1992/92FR_BX08
ATGGG------TGGCAAGTGGTCAAA------A------------------------------A---T---------G--
-G---T---T---GG------A------TGGT---CTA---CTGTAAGG---GAAAGAATG---------AAAAGAGCTG
AG------------------------------------------------------------------------------
--------------------------------------------------------------------------------
--------------------------------------------------------------------------------
--------------------------------------------------------------------------------
---------------------------------------------------------CCAGCAGCA------GA---A--
-GGGGTGGGAGCAGTATCGCGAGACCTGGAAAAACATGGAGCAATCACARGTAGCAATACATCACATAGTAATGCTGC--
-C---TGTGCCTGGCTGGAAGCACAAG---AGRAG---GAG------------GAGGTGGGTTTTCCAGTCAGACCTCAG
GTACCTTTAAGACCAATGACTTACAAGGCAGCTTTAGATATTAGCCAC------TTTT---T---AAAAGAAAA---GGG
GGGACTGGAAGGGATGATTCACT---CC---CAAAAAAG---GCAAGATATCCTTGATTTGTGGGTCTACCACACACAAG
GCTACTTCCCTGACTGGCAGAACTACACACCAGGGCCAGGGGTCA---GATATCCACTGACCTTTGGATGGTGCTTCAAG
CTAGTACCAGTTGAG--CAAGAGCGGGTAGA---AGAGGAGAACAACAGAGA-GAACAACAGCTTGCTACACCCTATGAG
CCAGCAT---GGGATGGATGACCCAGAGAGAGAAGTGCTGCAGTGGAAGTTTGACAGCCGCCTAGCATTT--CATCACAT
GGCCCGAG---AG---AAGCATCCGG---AGTAC-TAC------------------------------------AAAGAC
T------GCT------------------------------------G---A
>AY713412/B/US/1990/90US_873
ATGGG------TGGCAAGTGGTCGAA------G---TG---T--------------------------------------
-A---G---T---GG------A------TGGC---CTC---AAGTGAGG---GAAAGAAGG---------AGACAAGCTG
AG------------------------------------------------------------------------------
--------------------------------------------------------------------------------
--------------------------------------------------------------------------------
--------------------------------------------------------------------------------
---------------------------------------------------------CCAGCAGCA------GA---G--
-GGGGTGGGAGCAGTATCTCGAGACCTGGAAAAACATGGAGCAATCACAAGTAGCAATACAGCAGCTACCAATGCTGC--
-T---TGTGCCTGGCTAGAAGCACAAG---AAGAT---GAG------------GAAGTGGGTTTCCCAGTCAGACCTCAG
GTACCTGTAAGACCAATGACTTATAAGGGAGCTTTAGATCTTAGCCAC------TTTT---T---AAAAGAAAA---GGG
GGGACTGGAAGGGCTAGTCTACT---CC---CAAAGAAG---ACAAGATATTCTTGATCTGTGGGTCTACCACACACAAG
GCTATTTCCCTGATTGGCAGAACTACACACCAGGGCCAGGGACCA---GATATCCACTGACCTTTGGATGGTGCTTCAAG
CTAGTACCAGTYGAT--CCAGAGAAGGTAGA---AGAGGCCAATGAAGGAGA-GAACAACAGCTTGTTACACCCTATAAG
CCTGCAT---GGGATGGAGGACCCGGAGAGAGAAGTGTTAGTGTGGAAGTTTGACAGCCGCCTAGCATTT--CATCACAT
GGCCCGAG---AG---AAGCATCCTG---AGTTC-TAC------------------------------------AAGGAC
T------GACTGCTGACATRAAGTTCTGCAAGAACTGCT-------G---A
>AY751406/B/RU/2004/04RU129005
ATGGG------TGGCAAGTGGTCAAA------A---CA---TA---------AG---------G---R---------G--
-G---G---T---GG------A------TGGG---CTA---CTATAAGG---GAAAGAATG---------AGACGAGCTG
AG------------------------------------------------------------------------------
--------------------------------------------------------------------------------
--------------------------------------------------------------------------------
--------------------------------------------------------------------------------
------------------------------------------------------CCACGAGCAGCA------GA---W--
-GGGGTGGGAGCAGCATCTCGAGACCTGGMACRAYATGGAGCACTCACAAKTAGCAATACAGCAGAAACCAATGCTGA--
-T---TGTGCCTGGCTAGAAGCACAAC---AAGAG---GAGG------AG---GAAGYGGGTTTTCCAGTCAGACCTCAG
GTACCTTTAAGACCWATGACTTACAAGGGAGCTTTAGATCTTAGCCAC------TTTT---T---AAAAGAAAA---GGG
GGGACTGGAAGGGCTAGTTTACT---CC---CAACAGAG---ACAAGATATCCTTGATCTGTGGGTCTACAACACACAAG
GCTACTTCCYTGATTGGCAGAACTACACCCCAGGGCCAGGGGTCA---GATATCCACTGACCTTTGGTTGGTGCTTCAAG
TTAGTACCAGTAGAG--CCAGAGAAGGTAGA---AGAGGCCACTGAAGGAGA-GAACAACGTCTTGTTACACCCTATATG
CCAGCAT---GGAGTGGATGACCCAGAGAGAGAGGTGTTAGTATGGAAGTTTGACAGCCGCCTAGCATTT--CATCACAT
GGCCCGAG---AG---CTACATCCGG---AGTAC-TAC------------------------------------AAGAAC
T------GAT------------------------------------G---A
>AY751407/B/RU/2004/04RU139089
ATGGG------GGGCAAGTGGTCAAA------A---CG---T--------------------------------------
-A---G---T---GG------A------TGGA---GTG---CTGTAAGG---GAAAAAATG---------CACCGAACTG
AG------------------------------------------------------------------------------
--------------------------------------------------------------------------------
--------------------------------------------------------------------------------
--------------------------------------------------------------------------------
---------------------------------------------------------CCAGCGGCA------GA---C--
-GGGGTGGGAGCAGTATCTCGGGACCTGGAAAAACATGGAGCAATCWCAAGTAGTAATACAGCAGCTACTAATGCTGA--
-T---TGTGCCTGGCTAGAAGCACAAG---AGAGT---GAG------------GAGGTGGGTTTTCCAGTCAGACCTCAG
GTACCGTTAAGACCAATGGATTACAAGGGAGCTGTAGATCTTAGCCAC------TTTT---T---AAGAAAAGA---GGG
GGGACTGGATGGGCTAATTTACT---CC---CAGAAAAG---ACAAGATATCCTTGATCTGTGGGTTTACCACACACAAG
GCTACTTCCCTGATTGGCAGAACTACACACCAGGGCCAGGGATCA---GATATCCACTGACCCTTGGATGGTGCTACAAG
CTAGTACCAGTTAAG--TCAGAGCAGGTGGA---AGAAGCCAATAGAGGAGA-GAACAACTGCTTGTTACACCCTATGAG
CCAGCAT---GGAATGGAGGACCCGGAGAGAGAAGTATTAGAATGGAGGTTTGACAGCCGCCTGGCATTT--CATCACGT
AGCCCGAG---AG---ATGCATCCGG---AGTAC-TAC------------------------------------AAAGAC
T------GCT------------------------------------G---A
>AY779550/B/CA/1998/CANA3FULL
ATGGG------TGGCAAATTGTCAAA------A---CG---T---------------------A---T---------A--
-A---G---A---GA------A------TGGA---CTG---CTGTGAGG---GAGAGAATG---------AGACGAGCTG
AACCAGCGGCAGGTGGGGAAAGAATGAGACGAGCT---------------------------------------------
--------------------------------------------------------------------------------
--------------------------------------------------------------------------------
--------------------------------------------------------------------------------
------------------------------------------------------GAGCCAGCAGCA------GC---T--
-GGGGTGGGAGCAGCATCTCGAGACCTGGAAAAAGATGGAGCAATCACAAGTAGTAATACAGCAGCTACTAATCCTGA--
-T---TGTGCCTGGCTAGAAGCACAAG---AGGAG---GAAG------AG---GAGGTAGGTTTTCCAGTCAGACCTCAG
GTACCTTTAAGACCAATGACTTACAAGGCAGCTGTAGATCTTAGCCAC------TTTT---T---AAAAGAAAA---GGG
GGGACTGGAAGGGCTAATTTACT---CC---CAGAAAAG---ACAAGATATTCTTGATTTGTGGGTCTACAACACACAAG
GCTACTTCCCTGACTGGCAGAACTACACACCAGGGCCAGGGGTCA---GATATCCACTGACCTTTGGATGGTGCTTCAAG
CTAGTACCAGTTGAT--CCAGAGAAGGTAGA---AGAGGCCAATGAAGGAGA-GAACAACAGCTTGTTACACCCTATGAG
CCTGCAT---GGGATGGAGGACCCGGAGAAAGAAGTGTTAATGTGGAAGTTTGACAGCCGCCTAGCATTT--CATCACAT
GGCCCGGG---AG---AAACATCCGG---AGTAC-TAT------------------------------------AAAGAC
T------GCT------------------------------------G---A
>AY779551/B/CA/1999/CANA5FULL
ATGGG------TGGCAAGTTGTCAAA------A---CG---T---------------------A---T---------A--
-A---G---A---GA------A------TGGA---CTG---CTGTGAGG---GAGAGAATG---------AGACGAGCTG
AACCAGCAGCAGATAGGGAAAGAATGAGACAAGCT---------------------------------------------
--------------------------------------------------------------------------------
--------------------------------------------------------------------------------
--------------------------------------------------------------------------------
------------------------------------------------------GAACCAGCAGCG------AC---T--
-GGGGTGGGAGCAGCATCTCGGGACCTGGAAAAACATGGAGCAATCACAAGTAGTAATACAGCAGCTACTAATCCTGA--
-T---TGTGCCTGGCTAGAAGCACAAG---AGGAG---GAAG------AG---GAGGTAGGTTTTCCAGTCAGACCTCAG
GTACCTTTAAGACCAATGACTTACAAGGCAGCTATGGATCTTAGCCAC------TTTT---T---AAAAGAAAA---GGG
GGGACTGGAAGGGCTAATTTACT---CC---CAGAAAAG---ACAAGATATCCTTGATTTGTGGGTCTACAACACACAAG
GCTACTTCCCTGACTGGCAGAACTACACGCCAGGGCCAGGGGTCA---GATATCCACTGACCTTTGGATGGTGCTTCAAG
CTAGTACCAGTTGAT--CCAGAGAAGGTAGA---AGAGGCCAATGAAGGAGA-GAACAACAGCTTGTTACACCCTATGAG
CCTGCAT---GGGATGGAGGACCCGGAGAAAGAAGTGTTAATGTGGAAGTTTGACAGCCGCCTAGCATTT--CATCACAT
GGCCCGGG---AG---AAACATCCGG---AGTAC-TAC------------------------------------AAAGAC
T------GCT------------------------------------G---A
>AY779552/B/CA/2000/CANA6FULL
ATGGG------TGGCAAGTTGTCAAA------A---CG---T---------------------A---T---------A--
-A---G---A---GA------A------TGGA---CTG---CTGTGAGG---GAGAGAATG---------AGACGAGCTG
AACCAGCGGCAGGTGGGGAAAGAATGAGACGAGCT---------------------------------------------
--------------------------------------------------------------------------------
--------------------------------------------------------------------------------
--------------------------------------------------------------------------------
------------------------------------------------------GAGCCAGCAGCA------GT---T--
-GGGGTGGGAGCAGCATCTCGAGACTTGGAAAAACATGGAGCAATCACAAGTAGTAATACAGCAGCTACTAATCCTGA--
-T---TGTGCCTGGCTAGAAGCACAAG---AGGAG---GAAG------AG---GAGGTAGGTTTTCCAGTCAGACCTCAG
GTACCTTTAAGACCAATGACCTATAAGGCAGCTATGGATCTTAGCCAC------TTTT---T---AAAAGAAAA---GGG
GGGACTGGAAGGGCTAATTTACT---CC---CAGCAAAG---ACAAGATATTCTTGATTTGTGGGTCTACAACACACAAG
GCTACTTCCCTGACTGGCAGAACTACACACCAGGGCCAGGGGTCA---GATATCCACTGACCTTTGGATGGTGCTTCAAG
CTAGTACCAGTTGAT--CCAGAGAAGGTAGA---AGAGGCCAATGAAGGAGA-GAACAACAGCTTGTTACACCCTATAAG
CCTGCAT---GGGATGGAGGACCCGGAGAAAGAAGTGTTAATGTGGAAGTTTGACAGCCGCCTAGCATTT--CATCACAT
GGCCCGGG---AG---AAACATCCGG---AGTAC-TAC------------------------------------AAAGAC
T------GCT------------------------------------G---A
>AY779553/B/CA/1997/CANB3FULL
ATGGG------TGGCAAGTTGTCAAA------A---CG---C---------------------A---T---------G--
-A---G---G---GA------A------TGGG---CTA---CTGTAAGG---GAAAGAATG---------CTACGAGCTG
AA------------------------------------------------------------------------------
--------------------------------------------------------------------------------
--------------------------------------------------------------------------------
--------------------------------------------------------------------------------
---------------------------------------------------------CCAGCAGCA------GA---T--
-GGGGTGGGAGCAGTATCTCGAGACCTGGAAAAACGTGGAGCAATCACAAGTAGTAATACAGCAGCTACTAATGCTGA--
-T---TGTGCCTGGCTAGAAGCACAAG---AGGAT---GAA------------GAAGTAGGTTTCCCAGTCAAACCTCAG
GTACCTTTAAGACCAATGACTTACAAGGCAGCTGTAGATCTTAGCCAC------TTTT---T---AAAAGAAAA---GGG
GGGACTGGAAGGGCTAGTTTACT---CC---CAAAAGAG---GAAAGATATCCTTGATCTGTGGGTCTACCACACACAAG
GCTACTTTCCTGACTGGCAGAACTACACACCAGGGCCAGGGACTA---GATTTCCACTGACCTTTGGATGGTGCTTCAAG
CTAGTACCAGTTGAG--CCAGAGAAGATAGA---AGAGGCCAATGAAGGAGA-GAACAATGTCTTGTTACACCCTATGAG
CCTGCAT---GGGATGGAGGACCCGGAGGGAGAAGTGTTAGTGTGGAAGTTTGACAGCCGCCTAGCATTT--CATCACAT
GGCCCGAG---AG---AAGCATCCGG---AGTAC-TAC------------------------------------AAAGAC
T------GCT------------------------------------G---A
>AY779554/B/CA/1998/CANB4FULL
ATGGG------TGGCAAGTTGTCAAA------A---CG---C---------------------A---T---------G--
-A---G---G---GA------A------TGGG---CTA---CTGTAAGG---GAAAGAATG---------CTACGAGCTG
AA------------------------------------------------------------------------------
--------------------------------------------------------------------------------
--------------------------------------------------------------------------------
--------------------------------------------------------------------------------
---------------------------------------------------------CCAGCAGCA------GA---T--
-GGGGTGGGAGCAGTATCTCGAGACCTGGAAAAACATGGAGCAATCACAAGTAGTAATACAGCAGCTACTAATGCTGA--
-T---TGTGCCTGGCTAGAAGCACAAG---AGGAG---GAA------------GAGGTAGGTTTTCCAGTTACACCTCAG
GTACCTTTAAGACCAATGACTTACAAGGCAGCTGTAGATCTTAGCCAC------TTTT---T---AAAAGAAAA---GGG
GGGACTGGAAGGGCTAGTTTACT---CC---CAAAAGAG---GAAAGATATCCTTGATTTGTGGGTCTACCACACACAAG
GCTACTTCCCTGACTGGCAGAACTACACACCAGGGCCAGGGACTA---GGTTTCCACTGACCTTTGGATGGTGCTTCAAG
CTAGTACCAATGGAG--CCAGACAAGGTAGA---AGAGGCCAATGAAGGAGA-GAACAATAGCTTGCTACACCCTATGAG
CCTGCAT---GGGATGGAGGACCCGGAGAAAGAAGTGTTAGTGTGGAAGTTTGACAGCCGCCTAGCCTTT--CATCACAT
GGCCCGAG---AG---AAACATCCGG---AGTAC-TAC------------------------------------AAAGAC
T------GCT------------------------------------G---A
>AY779555/B/CA/1998/CANB5FULL
ATGGG------TGGCAAGTTGTCAAA------A---CG---T---------------------A---T---------G--
-A---G---G---GA------A------TGGG---CTG---CTGTAAGG---GAAAGAATG---------CTACGAGCTG
AA------------------------------------------------------------------------------
--------------------------------------------------------------------------------
--------------------------------------------------------------------------------
--------------------------------------------------------------------------------
---------------------------------------------------------CCAGCAGCA------GA---T--
-GGGGTGGGAGCAGCATCTCGAGACCTGGAAAAACATGGGGCACTCACAAGTAGTAATACCGCAGCTACTAATGCTGA--
-T---TGTGCCTGGCTAGAAGCACAAG---AGGAG---GAA------------GAGGTAGGTTTTCCAGTCACACCTCAG
GTACCTTTAAGACCAATGACTTATAAGGCAGCTGTAGATCTTAGCCAT------TTTT---T---AAAAGAAAA---GGG
GGGACTGGAAGGGCTAGTTTACT---CC---CAAAAGAG---GAAAGATATCCTTGATCTGTGGGTCTACCACACACAAG
GCTACTTCCCTGACTGGCAGAACTATACACCAGGGCCAGGGACTA---GATTCCCACTGACCTTTGGATGGTGCTTCAAG
CTAGTACCAGTTGAG--CCAGAGAAGATAGA---AAAGGCCAATGAAGGAGA-GAACAATGTCTTGTTACACCCTATGAG
CCTGCAT---GGGATGGAGGACCCGGAGAGAGAAGTGTTAGTGTGGAAGTTTGACAGCCGCCTAGCATTT--CATCACAT
GGCCCGAG---AG---AAACATCCGG---AGTAC-TAC------------------------------------AAAGAC
T------GCT------------------------------------G---A
>AY779557/B/CA/1998/CANC10FULL
ATGGG------TGGCAAGTTGTCAAA------G---CG---T---------------------G---T---------G--
-A---G---A---GA------A------TGGA---CTA---GAGTCAGG---GAAAGAATG---------CAGCAAATTG
AA------------------------------------------------------------------------------
--------------------------------------------------------------------------------
--------------------------------------------------------------------------------
--------------------------------------------------------------------------------
---------------------------------------------------------CCAGCAGCA------GA---T--
-GGGGTGGGAGCAGCATCTCGGGACCTAGAAAGACATGGAGCAATCACAAGTAGTAATACAGCAGCTACTAATGCTGA--
-T---TGTGCCTGGCTAGAAGCCCATG---AGGAT---GAA------------GAAGTAGGTTTTCCAGTCAGACCTCAG
TTACCTTTAAGACCAATGACTTACAAGGGAGCTATAGATCTCAGCCAC------TTTT---T---AAGAGAAAA---GGG
GGGACTGGAAGGGTTAGTTTACT---CC---CAAAAGAG---ACAAGACATCCTTGATCTGTGGGTCTACCACACACAAG
GCTACTTCCCTGATTGGCACAACTACACACCAGGGCCAGGGATCA---GATATCCACTGACCTTTGGATGGTGCTTCAAG
CTAGTACCACTTGAA--CCAGAGAAGATAGA---AGAGGCCAATGAGGGAGA-GAACAACAGCTTGTTACACCCTGTGAG
CCTGCAT---GGAATGGATGACCCAGAGAGAGAAGTGCTAGTGTGGAAGTTTGACAGCCGCCTAGCATAC--CATCACGT
GGCCCGAG---AG---CTGCATCCGG---AGTAC-TAC------------------------------------AAAGAC
T------GCT------------------------------------G---A
>AY779558/B/CA/1999/CAN11FULL
ATGGG------TGGCAAGTTGTCAAA------G---CG---T---------------------A---G---------A--
-A---G---A---GA------A------TGGA---CTA---GAGTCAGG---GAAAGAATG---------CAGCAAATTG
AA------------------------------------------------------------------------------
--------------------------------------------------------------------------------
--------------------------------------------------------------------------------
--------------------------------------------------------------------------------
---------------------------------------------------------CCAGCAGCA------GA---T--
-GGGGTGGGAGCAGCATCTCGGGACCTGGAAAGACATGGAGCAATCACAAGTAGTAATACAGCAGCTACTAATGCTGA--
-T---TGTGCCTGGCTAGAAGCCCATG---AGGAT---GAA------------GAAGTAGGTTTTCCAGTCAGACCTCAG
GTACCTTTAAGACCAATGACTCACAAGGGAGCTATAGATCTTAGCCAC------TTTT---T---AAGAGAAAA---GGG
GGGACTGGAAGGGTTAGTTTACT---CC---CAAAAGAG---ACAAGACATCCTTGATCTGTGGGTCTACCACACACAAG
GCTACTTCCCTGATTGGCACAACTACACACCAGGGCCAGGGATCA---GATATCCACTGACCTTTGGATGGTGCTTCAAG
CTAGTACCACTTGAA--CCAGAGAAGATAGA---AGAGGCCAATGAAGGAGA-GAACAACAGCTTGTTACACCCTGTGAG
CCTGCAT---GGAATGGATGACCCAGAGAGAGAAGTGTTAGTGTGGAAGTTTGACAGCCGCCTAGCATAC--CATCACGT
GGCCCGAG---AG---CTGCATCCGG---AGTAC-TAC------------------------------------AAAGAC
T------GCT------------------------------------G---A
>AY779559/B/CA/1992/CANC2FULL
ATGGG------TGGCAAGTGGTCAAA------G---CG---T---------------------G---T---------G--
-A---A---A---GA------A------TGGG---CTA---CTGTCAGG---GAAAGAATG---------CAACAAATTG
AC------------------------------------------------------------------------------
--------------------------------------------------------------------------------
--------------------------------------------------------------------------------
--------------------------------------------------------------------------------
---------------------------------------------------------CCAGCAGCA------GA---T--
-GGGGTGGGAGCAGCATCTCGGGACCTGGAAAAACATGGAGCAATCACAAGTAGTAATACAGCAGCTACTAATGCTGA--
-T---TGTGCCTGGCTAGAAGCACAAG---AGGAG---GAA------------GAAGTAGGTTTTCCAGTCACACCTCAG
GTACCTTTAAGACCAATGACTTACAAGGGAGCTTTAGATCTCAGCCAC------TTTT---T---AAGAGAAAA---GGG
GGGACTGGAAGGGTTAGTTTACT---CC---CAAAAAAG---ACAAGATATCCTTGATCTGTGGGTCTACCACACACAAG
GCTACTTCCCTGATTGGCACAACTACACACCAGGGCCAGGGACTA---GATATCCACTGACCTTTGGATGGTGCTTCAAG
CTAGTACCAGTTGAG--CCAGAGAAGATAGA---AGAGGCCAATGAAGGAGA-GAACAACACCTTGTTACACCCTATGAG
CCTGCAT---GGGATGGATGACCCGGAGAGAGAAGTGTTAGTGTGGAAGTTTGACAGCCGCCTAGCATTC--CATCACGT
GGCCCGAG---AG---CTGCATCCGG---AGTAC-TAC------------------------------------AAAGAC
T------GCT------------------------------------G---A
>AY779560/B/CA/1994/CANC3FULL
ATGGG------TGGCAAGTGGTCAAA------G---CG---T---------------------G---T---------G--
-A---G---A---GA------A------TGGA---CTG---CTGTCAGG---GAAAGAATG---------CAACAAACTG
AA------------------------------------------------------------------------------
--------------------------------------------------------------------------------
--------------------------------------------------------------------------------
--------------------------------------------------------------------------------
---------------------------------------------------------CCAGCAGCA------GA---T--
-GGGGTGGGAGCAGCATCTCGGGACCTGGAAAGACATGGAGCAATCACAAGTAGTAATACAGCAGCTACTAATGCTGA--
-T---TGTGCCTGGCTAGAAGCACAAG---AGGAG---GAA------------GAAGTAGGTTTTCCAGTCAGACCTCAG
GTACCTTTAAGACCAATGACTTACAAGGGAGCTTTAGATCTCAGCCAC------TTTT---T---AAGAGAAAA---GGG
GGGACTGGAAGGGTTAGTTTACT---CC---CAAAAAAG---ACAAGACATCCTTGATCTGTGGGTCTACCACACACAAG
GCTACTTCCCTGATTGGCACAACTACACACCAGGGCCAGGGACTA---GATATCCACTGACCTTTGGATGGTGCTTCAAG
CTAGTACCACTTGAA--CCAGAGAAGATAGA---AGAGGCCAATGAAGGAGA-GAACAACACCTTGTTACACCCTATAAG
CCTGCAT---GGGATGGATGACCCAGAGAGAGAAGTGTTAGTGTGGAAGTTTGACAGCCGCCTAGCATTC--CATCACGT
GGCCCGAG---AG---CTGCATCCGG---AGTAC-TAC------------------------------------AAAGAC
T------GCT------------------------------------G---A
>AY779561/B/CA/1992/CANC5FULL
ATGGG------TGGCAAGTGGTCAAA------G---CG---T---------------------G---T---------G--
-A---G---A---GA------A------TGGA---CTA---CTGTCAGG---GAAAGAATG---------CAACAAATTG
AC------------------------------------------------------------------------------
--------------------------------------------------------------------------------
--------------------------------------------------------------------------------
--------------------------------------------------------------------------------
---------------------------------------------------------CCAGCAGCA------GA---T--
-GGGGTGGGAGCAGCATCTCGGGACCTGGAAAAACATGGAGCAATCACAAGTAGTAATACAGCAGCTACTAATGCTGA--
-T---TGTGCCTGGCTAGAAGCACAAG---AGGAG---GAA------------GAAGTAGGTTTTCCAGTCAGACCTCAG
GTACCTTTAAGACCAATGACTTACAAGGGAGCTTTAGATCTCAGCCAC------TTTT---T---AAGAGAAAA---GGG
GGGACTGGAAGGGTTAGTTTACT---CC---CAAAAAAG---ACAAGACATCCTTGATCTGTGGGTCTACCACACACAAG
GCTACTTCCCTGATTGGCACAACTACACACCAGGGCCAGGGACTA---GATATCCACTGACCTTTGGATGGTGCTTCAAG
CTAGTACCAGTTGAG--CCAGAGAAGATAGA---AGAGGCCAATGAAGGAGA-GAACAACACCTTGTTACACCCTATAAG
CCTGCAT---GGGATGGATGACCCGGAGAGAGAAGTGTTAGTGTGGAAGTTTGACAGCCGCCTAGCATTT--CATCACGT
GGCCCGAG---AG---CTGCATCCGG---AGTAC-TAC------------------------------------AAAGAC
T------GCT------------------------------------G---A
>AY779562/B/CA/1993/CANC6FULL
ATGGG------TGGCAAGTTGTCAAA------G---CG---T---------------------G---T---------G--
-A---G---A---GA------A------TGGA---CTA---GAGTCAGG---GAAAGAATG---------CAGCAAATTG
AA------------------------------------------------------------------------------
--------------------------------------------------------------------------------
--------------------------------------------------------------------------------
--------------------------------------------------------------------------------
---------------------------------------------------------CCAGCAGCA------GA---T--
-GGGGTGGGAGCAGCATCTCGGGACCTAGAAAGACATGGAGCAATCACAAGTAGTAATACAGCAGCTACTAATGCTGA--
-T---TGTGCCTGGCTAGAAGCCCATG---AGGAT---GAA------------GAAGTAGGTTTTCCAGTCAGACCTCAG
TTACCTTTAAGACCAATGACTTACAAGGGAGCTATAGATCTCAGCCAC------TTTT---T---AAGAGAAAA---GGG
GGGACTGGAAGGGTTAGTTTACT---CC---CAAAAGAG---ACAAGACATCCTTGATCTGTGGGTCTACCACACACAAG
GCTACTTCCCTGATTGGCACAACTACACACCAGGGCCAGGGATCA---GATATCCACTGACCTTTGGATGGTGCTTCAAG
CTAGTACCACTTGAA--CCAGAGAAGATAGA---AGAGGCCAATGAGGGAGA-GAACAACAGCTTGTTACACCCTGTGAG
CCTGCAT---GGAATGGATGACCCAGAGAGAGAAGTGCTAGTGTGGAAGTTTGACAGCCGCCTAGCATAC--CATCACGT
GGCCCGAG---AG---CTGCATCCGG---AGTAC-TAC------------------------------------AAAGAC
T------GCT------------------------------------G---A
>AY779563/B/CA/1996/CANC8FULL
ATGGG------TGGCAAGTTGTCAAA------G---CG---T---------------------G---T---------G--
-A---G---A---GA------A------TGGA---CTA---GAGTCAGG---GAAAGAATG---------CAGCAAATTG
AA------------------------------------------------------------------------------
--------------------------------------------------------------------------------
--------------------------------------------------------------------------------
--------------------------------------------------------------------------------
---------------------------------------------------------CCAGCAGCA------GA---T--
-GGGGTGGGAGCAGCATCTCGGGACCTGGAAAGACATGGAGCAATCACAAGTAGTAACACAGCAGCTACTAATGCTGA--
-T---TGTGCCTGGCTAGAAGCACATG---AGGAG---GAA------------GAAGTAGGTTTTCCAGTCAGACCTCAG
ATACCTTTAAGACCAATGACTTACAAGGGAGCTATAGATCTCAGCCAC------TTTT---T---AAGAGAAAA---GGG
GGGACTGGAAGGGTTAGTTTACT---CC---CAAAAGAG---ACAAGACATCCTTGATCTGTGGGTCTACCACACACAAG
GCTACTTCCCTGATTGGCACAACTACACACCAGGGCCAGGGATCA---GATATCCACTGACCTTTGGATGGTGCTATAAG
CTAGTACCACTTGAA--CCAGAGAAGATAGA---AGAGGCCAATGAAGGAGA-GAACAACAGCTTGTTACACCCTGTGAG
CCTGCAT---GGGATGGATGACCCAGAGAGAGAAGTGTTAGTGTGGAAGTTTGACAGCCGCCTAGCATAC--CATCACGT
GGCCCGGG---AG---CTGCATCCGG---AGTAC-TAC------------------------------------AAAGAC
T------GCT------------------------------------G---A
>AY779564/B/CA/1996/CANA1FULL
ATGGG------TGGCAAGTTGTCAAA------A---CG---T---------------------A---T---------G--
-A---G---A---GA------A------TGGA---CTG---CTGTGAGG---GAAAGAATG---------AGACGAGCTG
AA------------------------------------------------------------------------------
--------------------------------------------------------------------------------
--------------------------------------------------------------------------------
--------------------------------------------------------------------------------
---------------------------------------------------------CCAGCAGCA------AC---T--
-GGGGTGGGAGCAGCATCTCGGGACCTGGAAAAACATGGAGCAATCACAAGTAGTAATACAGCAGCTACTAATCCTGA--
-T---TGTGCCTGGCTAGAAGCACAAG---AGGAG---GAAG------AA---GAGGTAGGTTTTCCAGTCAGACCTCAG
GTACCTGTAAGACCAATGACTTACAAGGCAGCTGTAGATATGAGCCAC------TTTT---T---AAAAGAAAA---GGG
GGGACTGGAAGGGCTAATTTACT---CC---CAGAAAAG---ACAAGATATTCTTGATTTGTGGGTCTACAACACACAAG
GCTACTTCCCTGACTGGCAGAACTACACACCAGGGCCAGGGGTCA---GATATCCACTGACCTTTGGATGGTGCTTCAAG
CTAGTACCAGTTGAT--CCAGAGAAGGTAGA---AGAGGCCAATGAAGGAGA-GAACAACAGCTTGTTACACCCTATGAG
CCTGCAT---GGGATGGAGGACCCGGAGAAAGAAGTGTTAATGTGGAAGTTTGACAGCCGCCTAGCATTT--CATCACAT
GGCCCGAG---AG---ACGCATCCGG---AGTAC-TAC------------------------------------AAAGAC
T------GCT------------------------------------G---A
>AY781127/B/UY/2001/01UYTRA1179
ATGGG------GGGCAAGTGGTCAAA------A---CA---TA---------AG---------A---T---------G--
-G---G---T---GG------A------TGGC---CTG---CTGTGAGG---GAAAGAATG---------AGACGAACT-
AGGCCAACAAAT--------------------------------------------------------------------
--------------------------------------------------------------------------------
--------------------------------------------------------------------------------
--------------------------------------------------------------------------------
------------------------------------------------------GAGCCAGCAGCA------GA---G--
-GGGGTGGGAGCAGTATCTCGAGACTTGGACAAACATGGAGCAATCACAAGTAGCAATACAGCAGCTACTAATAGTGA--
-T---TGTGCCTGGCTGGAAGCACAAG---AGGAG---GAA------------GAAGTAGGCTTTCCAGTCAGACCTCAG
GTACCTTTAAGGCCAATGACTTATAAAGGAGCTTTAGATCTTAGCCAT------TTTT---T---AAAAGAAAA---GGG
GGGACTGGAAGGGCTAATTTACT---CC---CAAAAAAG---ACAAGATATCCTTGATCTGTGGGTCTACCACACACAAG
GCTACTTCCCTGATTGGCAGAACTACACAAAAGGGCCAGGGACGA---GATTTCCACTGTGTTTTGGATGGTGCTTCAAG
CTAGTACCAGTCGAA--CCAGAACAGGTAGA---AGAGGCCAATGAAGGAGA-GAACAACTGCTTGTTACACCCTATGAG
CCAACAT---GGGATGGATGACCCGGAGAAAGAAGTGCTAATGTGGAAGTTTGACAGCAGCCTAGCGTTC--CGTCACAT
GGCCCGAG---AG---CTGCATCCGG---AGTAT-TAT------------------------------------GAAGAT
C------GCT------------------------------------G---A
>AY795904/B/YE/2002/02YE507
ATGGG------TGGTAAGTGGTCAAA------A---AG---TA---------GT---------G---T---------G--
-G---T---T---GG------A------TGGC---CTG---CTATAAGG---GAAAGAATG---------AGAAAAACTG
AG------------------------------------------------------------------------------
--------------------------------------------------------------------------------
--------------------------------------------------------------------------------
--------------------------------------------------------------------------------
---------------------------------------------------------CCAGCAGCC------GA---T--
-GGGGTGGGAGCAGCATCTCGAGACCTGGACAAACGTGGAGCAATAACAAGTAGTAATACAGCAGCTACCAATGCTGA--
-T---TGTGCCTGGCTAGAAGCACAAG---AAGAG---CAGG------AG---GATGTGGGTTTTCCAGTCAGACCTCAG
GTGCCTTTAAGACCAATGACTTACAAGGCAGCTGTAGATCTTAGCCAC------TTTT---T---AAAAGAAAA---GGG
GGGACTGGAAGGGCTAATTTACT---CC---CAAAAGAG---ACAAGAAATCCTTGATTTGTGGGTCTACAACACACAAG
GCTTCTTCCCTGATTGGCAGAACTACACACCAGGGCCAGGGATCA---GATATCCACTGACCTTTGGCTGGTGCTTCAAG
CTAGTACCAGTTGAG--CCAGAAGAGATAGA---GAAGGCCAATACAGGAGA-AAACAACTGCTTGTTACACCCTATGAG
CCTGCAT---GGGATGGATGACCCGGAGGGAGAGACATTGCAGTGGAAATTTGACAGCCGGCTAGCATTT--CATCACGT
AGCCAGAG---AG---CTGCATCCGG---AGTAC-TTC------------------------------------AAGGAC
T------GCT------------------------------------G---A
>AY795905/B/YE/2002/02YE508
ATGGG------TGGTAAGTGGTCAAA------A---AG---TA---------GT---------G---T---------G--
-G---T---T---GG------A------TGGC---CTG---CCATAAGG---GAAAGAATG---------AGAAGAGCTG
AG------------------------------------------------------------------------------
--------------------------------------------------------------------------------
--------------------------------------------------------------------------------
--------------------------------------------------------------------------------
---------------------------------------------------------CCAGCAGCA------GA---T--
-GGGGTGGGAGCAGCGTCGCGAGACCTGGAAAGACATGGAGCAATCACAAGTAGCAATACAGCACGTAACAATGCTGA--
-T---GTTGCCTGGGTAGAAGCACAAG---AGGAT---GGTG------AG---GAGGTGGGTTTTCCAGTCAGACCTCAG
GTACCTTTAAGACCAATGACTTATAAGGCAGCTGTAGATCTTAGCCAC------TTTT---T---AAGAGAAAA---GGG
GGGACTGGAAGGGCTAATTTACT---CC---CAGAAAAG---ACAAGACATCCTTGATCTGTGGGTCTACCACACACAAG
GCTTCTTCCCTGATTGGCAGAACTACACACCAGGGCCAGGGCCCA---GATTTCCACTGACCTTTGGATGGTGCTTCAAG
CTAGTACCAGTTGAG--CCAGACAAGGTAGA---AGAGGCCAATCAAGGAGA-AAACAACTGCTTGTTACACCCTATGAG
CCTGCAT---GGGATGGATGACTCGGAGGGAGAAACATTGGTATGGAAGTTTGACAGCCGCCTAGCATTT--CGGCACGT
AGCCAGAG---AG---CTGCATCCGG---AGTAC-TTC------------------------------------AAGGAC
T------GCT------------------------------------G---A
>AY818644/B/AU/2004/Phcsffull04
ATGGG------TGGCAAGTGGTCAAA------A---AG---TA---------GT---------A---T---------G--
-T---T---T---GG------A------TGGT---CTA---CTGTAAGA---GAAAGGATG---------AAACAAGCTG
AG------------------------------------------------------------------------------
--------------------------------------------------------------------------------
--------------------------------------------------------------------------------
--------------------------------------------------------------------------------
---------------------------------------------------------TCAGCAGCA------GA---G--
-GGGGTGGGAGCAGCATCTCGAGACTTGGAAAACCATGGGGCAATCACAAGTAGCAATACAGTAACTAATAATGCTGC--
-T---TGTGCTTGGCTAGAAGCACAAG---AGGAG---GAG------------GAAGTAGGTTTTCCAGTCAGACCTCAG
GTACCTTTAAGACCAATGACTTTTAAAGCAGCGGTCGATCTTAGCCAC------TTTT---T---AAAAGAAAC---GGG
GGGACTGGAAGGGCTAATTTACT---CT---CAACGAAG---ACAAGATATCCTTGATCTGTGGGTCTACCACACACAAG
GCTTCTTCCCTGATTGGCAGAATTACACACCAGGGCCAGGGACTA---GATATCCACTGTGTTTTGGATGGTGCTTCAAG
CTAGTACCAGTGGAg--CCAGAGGAGGTAGA---AAAGGCCAATGAAGGAGA-GAACAACTGCTTGTTGCACCCTATGAG
CCTGCAT---GGAACGGAGGACCCGGAGAAAGAAGTGTTAAAATGGAAGTTTGACAGCCGCCTAGCATTt--CGTCACGT
GGCCCGGG---AG---CTGCATCCGG---AGTAC-TAC------------------------------------AAAGAC
T------GCT------------------------------------G---A
>AY819715/B/RU/2004/04RU139095
ATGGG------TGGCAAATGGTCAAA------A---AG---TA---------GT---------G---G---------G--
-G---T---T---GG------A------TGGT---CTA---CTATAAGG---GAAAGGATG---------AGAAGAACTG
AA------------------------------------------------------------------------------
--------------------------------------------------------------------------------
--------------------------------------------------------------------------------
--------------------------------------------------------------------------------
---------------------------------------------------------CCA---GCA------GA---T--
-GGGGTGGGAGCAGTATCTCAAGACCTGGGAAAACATGGAGCAATCACAAGTAGCAATACAGCAGCTACCAATTCTGA--
-T---TGCGCCTGGCTAGAAGCACAAG---AGGAG---GAG------------GAAGTGGGTTTTCCAGTCAGACCTCAG
GTACCTTTAAGACCAATGACTTACAAAGCAGCAGTAGATCTTAGCCAC------TTTT---T---AAAAGAAAA---GGG
GGGACTGGAAGGGCTAATTTACT---CC---CAGAAAAG---ACGAGACATCCTTGATCTGTGGGTCTATCACACACAAG
GCTACTTCCCTGATTGGCATAACTACACACCAGGGCCAGGGATCA---GATACCCACTGACCTTTGGGTGGTGCTTCAAG
CTAGTACCACTTGAG--CCAGATAAGATAGA---AGAGCTCAATAAAGGAGA-AAACAACTGCTTGTTACACCCTATGAG
CCAACAT---GGGATGGACGACCCGGAGAGAGAAGTTCTAGTGTGGAGGTTTGACAGCCGCCTAGCATTC--CATCACGT
GGCCCGGC---AG---CAGCATCCGG---AGTAC-TAC------------------------------------AAGAAC
T------GCT------------------------------------G---A
>AY835748/B/US/1983/5096_83
ATGGG------TGGCAAGTGGTCAAA------A---CG---TA---------GT---------G---T---------G--
-T---T---T---GG------A------TGGT---CTG---CTATAAGG---GAAAGAATG---------AGACGAGCTG
AG------------------------------------------------------------------------------
--------------------------------------------------------------------------------
--------------------------------------------------------------------------------
--------------------------------------------------------------------------------
---------------------------------------------------------CCAGCAGCA------GA---T--
-GGGGTGGGAGCAGTATCTCGAGACCTGGAAAAACATGGAGCAATTACAAGCAGCAATACAGCAGCTAACAATGCTGA--
-T---TGTGCCTGGCTAGAAGCACAAG---AGGAG---GAG------------GAGGTGGGTTTTCCAGTCAGACCTCAG
GTACCTTTAAGACCAATGACTTACAGGGCAGCTGTAGATCTTAGCCAC------TTTT---T---AAGAAAAGA---GGG
GGGACTGGAAGGGCTAGTTTACT---CC---CAAAGAAG---ACAAGAGATCCTTGATCTGTGGATCTACCACACACAAG
GCTACTTTCCTGATTGGCAGAACTACACACCAGGGCCAGGGATCA---GATATCCACTGACCTTTGGATGGTGCTTCAAG
CTAGTACCAGTTGAG--CCAGAGAAGGTAGA---AGAGGCCAACTATGGAGA-GAACACCAGCTTGTTACACCCTATAAG
CCTACAT---GGGATGGAGGACCCGGAGAAAGAAGTGTTAGTATGGAGGTTTGACAGCCGCCTAGCATTT--CAGCACGT
AGCCCGAG---AG---CTGCATCCGG---AGTAC-TAC------------------------------------AAGGAC
T------GCT------------------------------------G---A
>AY835749/B/US/1986/5096_86
ATGGG------TGGCAAGTGGTCAAA------A---CG---TA---------GT---------G---T---------G--
-T---T---T---GG------A------TGGT---CTG---CTATAAGG---GAAAGAATG---------AGACGAGCTG
AG------------------------------------------------------------------------------
--------------------------------------------------------------------------------
--------------------------------------------------------------------------------
--------------------------------------------------------------------------------
---------------------------------------------------------CCAGCAGCA------GA---T--
-GGGGTGGGAGCAGTATCTCGAGACCTGGAAAAACATGGAGCAATTACAAGCAGCAATACAGCAGCTAACAATGCTGC--
-T---TGTGCCTGGCTAGAAGCACAAG---AGGAG---GAG------------GAGGTGGGTTTTCCAGTCAGACCTCAG
GTACCTTTAAGACCAATGACTTACAGGGCAGCTGTAGATCTTAGCCAC------TTTT---T---AAGAAAAGA---GGG
GGGACTGGAAGGGCTAGTTTACT---CC---CAAAGAAG---ACAAGAGATCCTTGATCTGTGGATCTACCACACACAAG
GCTACTTCCCTGATTGGCAGAACTACACACCAGGGCCAGGGATCA---GATATCCACTGACCTTTGGATGGTGCTTCAAG
CTAGTACCAGTTGAG--CCAGAGAAGGTAGA---AGAGGCCAATGAAGGAGA-GAACAACAGCTTGTTACACCCTATAAG
CCTGCAT---GGGATGGAGGACCCGGAGAAAGAAGTGTTAGTGTGGAGGTTTGACAGCCGCCTAGCATTT--CAGCACGT
AGCCCGAG---AG---CTGCATCCGG---AGTAC-TAC------------------------------------AAGGAC
T------GCT------------------------------------G---A
>AY835750/B/US/1989/5096_89
ATGGG------TGGCAAGTGGTCAAA------A---CG---TA---------GT---------G---T---------G--
-T---T---T---GG------A------TGGT---CTA---CTATAAGG---GAAAGAATG---------AGACGAGCTG
AG------------------------------------------------------------------------------
--------------------------------------------------------------------------------
--------------------------------------------------------------------------------
--------------------------------------------------------------------------------
---------------------------------------------------------CCAGCAGCA------GA---T--
-GGGGTGGGAGCAGTATCTCGGGACCTGGAAAAACATGGAGCAATTACAAGCAGCAACACAGCAGCTAACAATGCTGA--
-T---TGTGCCTGGCTAGAAGCACAAG---AGGAG---GAG------------GAGGTGGGTTTTCCAGTCAGACCTCAG
GTACCTTTAAGACCAATGACTTACAGGGCAGCTGTAGATCTTAGCCAC------TTTT---T---AAGAAAAGA---GGG
GGGACTGGAAGGGCTAGTTTACT---CC---CAAAAAAG---ACAAGAGATCCTTGATCTGTGGATCTACCACACACAAG
GCTACTTCCCTGATTGGCAGAACTACACACCAGGGCCAGGGATCA---GATATCCACTGACCTTTGGATGGTGCTTCAAG
CTAGTACCAGTTGAG--CCAGAGAAGGTAGA---AGAGGCCAATGAAGGAGA-GAACAACAGCTTGTTACACCCTATAAG
CCTGCAT---GGGATGGAGGACCCGGAGAAGGAAGTGTTAGTGTGGAGGTTTGACAGCCGCCTAGCATTT--CAGCACGT
AGCCCGAG---AG---CTGCATCCGG---AGTAC-TAC------------------------------------AAGGAC
T------GCT------------------------------------G---A
>AY835751/B/US/1990/5096_90
ATGGG------TGGCAAGTGGTCAAA------G---CG---TA---------GT---------G---T---------G--
-T---T---T---GG------A------TGGT---CTA---CTATAAGG---GAAAGAATG---------AGACGAGCTG
AG------------------------------------------------------------------------------
--------------------------------------------------------------------------------
--------------------------------------------------------------------------------
--------------------------------------------------------------------------------
---------------------------------------------------------CCAGCAGCA------GA---T--
-GGGGTGGGAGCAGTATCTCGGGACCTGGAAAAACATGGAGCAATTACAAGCAACAATACAGCAGCTAACAATGCTGA--
-T---TGTGCCTGGCTAGAAGCACAAG---AGGAG---GAA------------GAGGTGGGTTTTCCAGTCAGACCTCAG
GTACCTTTAAGACCAATGACTTATAGGGCAGCTGTAGATCTTAGCCAC------TTTT---T---AAGAAAAGA---GGG
GGGACTGGAAGGGCTAGTTTACT---CC---CAAAGAAG---ACAAGAGATCCTTGATCTGTGGATCTACCACACACAAG
GCTACTTCCCTGATTGGCAGAACTACACACCAGGGCCAGGGATCA---GATATCCACTGACCTTTGGATGGTGCTTCAAG
CTAGTACCAGTTGAG--CCAGAGAAGGTAGA---AGAGGCCAATGAAGGAGA-GAACAACAGCTTGTTACACCCTATAAG
CCTGCAT---GGGATGGAGGACCCGGAGAAAGAAGTGTTAGTGTGGAGGTTTGACAGCTGCCTAGCATTT--CAGCACGT
AGCCCGAG---AG---CTGCATCCGG---AGTAC-TAC------------------------------------AAGGAC
T------GCT------------------------------------G---A
>AY835752/B/US/1992/5096_92
ATGGG------TGGCAAGTGGTCAAA------A---CG---TA---------GT---------G---T---------G--
-T---T---T---GG------A------TGGT---CTA---CTATAAGG---GAAAGAATG---------AGACGAGCTG
AG------------------------------------------------------------------------------
--------------------------------------------------------------------------------
--------------------------------------------------------------------------------
--------------------------------------------------------------------------------
---------------------------------------------------------CCAGCAGCA------GA---T--
-GGGGTGGGAGCAGTATCTCGGGACCTGGAAAAACATGGAGCAATTACAAGCAGCAATACAGCAGCTAACAATGCTGA--
-T---TGTGCCTGGCTAGAAGCACAAG---AGGAG---GAA------------GAGGTGGGTTTTCCAGTCAGACCTCAG
GTACCTTTAAGACCAATGACTTATAGGGCAGCTGTAGATCTTAGCCAC------TTTT---T---AAGAAAAGA---GGG
GGGACTGGAAGGGCTAGTTTACT---CC---CAAAGAAG---ACAAGAGATCCTTGATCTGTGGATCTACCACACACAAG
GCTACTTCCCTGATTGGCAGAACTACACACCAGGGCCAGGGATCA---GATATCCACTGACCTTTGGATGGTGCTTCAAG
CTAGTACCAGTTGAG--CCAGAGAAGGTAGA---AGAGGCCAATGAAGGAGA-GAACAACACCTTGTTACACCCTATAAG
CCTGCAT---GGGATGGAGGACCCGGAGAAAGAAGTGTTAGTGTGGAGGTTTGACAGCCGCCTAGCATTT--CAGCACGT
AGCCCGAG---AG---CTGCATCCGG---AGTAC-TAC------------------------------------AAGGAC
T------GCT------------------------------------G---A
>AY835753/B/US/1996/5155_96
ATGGG------TGGCAAGTGGTCAAA------A---CG---CA---------GT---------G---G---------G--
-A---G---T---GG------A------TGGT---CTG---CTGTAAGA---GATAGAATG---------AGACGAGCTG
AG------------------------------------------------------------------------------
--------------------------------------------------------------------------------
--------------------------------------------------------------------------------
--------------------------------------------------------------------------------
---------------------------------------------------------CCAGCAGCA------GA---T--
-GGGGTGGGAGCAGCATCTCGAGACCTGGAAAAACATGGAGCAATCACAAGTAGCAACACACCAGCTACCAACGCTGA--
-T---TGTGCCTGGTTAGAAGCACAAG---AGGAG---GAG------------GAAGTGGGCTTTCCAGTCAGACCTCAG
GTACCTTTAAGACCAATGACTTACAAGGCAGCTGTAGATCTTAGCCAC------TTTT---T---AAAAGAAAA---TGG
GGGACTGGAAGGGCTAGTTCACT---CC---CAGAGGAG---ACAAGATATCCTTGATCTGTGGATCTACCACACACAAG
GCTACTTCCCAGATTGGCAGAACTACACACCAGGGCCAGGGATCA---GATATCCACTGACCTTTGGATGGTGCTTCAAG
CTAGTACCAGTTGAT--CCAGAGAAAATAGA---AGAGGCCAATAAAGGAGA-GAACAACTGCTTGTTACATCCTATGAG
CCAGCAT---GGAATGGATGACCCAGAAAGAGAAGTGTTAGTGTGGAAGTTTGACAGCCGCCTAGCATTT--CATCACAT
GGCCCGAG---AG---CTGCATCCGG---AGTAC-TAC------------------------------------AAGAAC
T------GCT------------------------------------G---A
>AY835754/B/US/1983/5084_83
ATGGG------TGGCAAGTGGTCAAA------A---CG---TA---------GT---------T---T---------G--
-G---G---T---GA------A------TGGC---ATA---CTGTAAGG---GAAAGAATG---------AGACGAGCTG
AG------------------------------------------------------------------------------
--------------------------------------------------------------------------------
--------------------------------------------------------------------------------
--------------------------------------------------------------------------------
---------------------------------------------------------CCAGCAGCA------GA---T--
-GGGGTGGGAGCAGCATCTCGAGACCTGGAAAAACATGGAGCAATCACAAGTAGCAATACAGCAGCTAACAATGCTGA--
-T---TGTGCCTGGCTAGAAGCACAAG---AGGAG---GAG------------GAGGTGGGTTTTCCAGTCACACCTCAG
GTACCTTTAAGACCAATGACTTTCAAGGGAGCTGTAGATCTTAGCCAC------TTTT---T---AAAAGAAAA---GGG
GGGACTGGAAGGGCTAATTTACT---CC---CGAAAAAG---ACAAGAGATCCTTGATCTGTGGGTCTACCACACACAAG
GCTACTTCCCTGATTGGCAGAACTACACACCAGGGCCAGGGACCA---GATTTCCACTGACCTTTGGGTGGTGCTTCAAG
CTAGTACCAGTTGAG--CCAGATAAGGTAGA---AGAGGCCAATGAAGGAGA-GAACAACAGCTTGTTACACCCTATGAG
CCTGCAT---GGGATGGAGGACCCGGAGGGAGAAGTGTTAATGTGGAAGTTTGACAGCCGCCTAGCATTT--CATCACGT
GGCCCGAG---AG---CTGCATCCGG---AGTAC-TAC------------------------------------AAGAAC
T------GCT------------------------------------G---A
>AY835755/B/US/1985/5157_85
ATGGG------TGGCAAGTGGTCAAA------A---CG---TA---------GT---------A---C---------G--
-C---C---A---GG------A------TGGG---CTA---CCATAAGA---GAAAGAATG---------AGACGCACTG
AG------------------------------------------------------------------------------
--------------------------------------------------------------------------------
--------------------------------------------------------------------------------
--------------------------------------------------------------------------------
---------------------------------------------------------CCAGCAACT------GA---T--
-GGGGTGGGAGCAGCATCTCGAGACCTGGAAAAACATGGAGCACTCACAAGTAGCAATACAACAGCTAATAATGCTGC--
-T---TGTGCCTGGCTAGAAGCACAAG---AGGAG---GAG------------GAAGTGGGTTTTCCAGTCAGACCTCAG
GTACCTTTAAGACCAATGACTTACAAGGGAGCTTTAGATCTTAGCCAC------TTTT---T---AAAAGAAAA---GGG
GGGACTGGAAGGGCTAATTCACT---CC---CAAAAAAG---ACAAGATATCCTTGATCTGTGGATCTACCACACACAAG
GCTACTTCCCTGATTGGCATAACTACACACCAGGGCCAGGGACCA---GATATCCACTGACCTTTGGGTGGTGCTTCAAG
CTAGAACCAGTTGAT--CCAGAGCAGGTAGA---AAAGGCCAATGAAGGAGA-GAACAACAGCTTGTTACACCCTATGAG
CCTGCAT---GGGATAGAGGACCCGGAGAAAGAAGTGTTAATGTGGAAGTTTGACAGCCGCCTAGCATTT--CATCACAT
GGCCCGAG---AG---CTGCATCCGG---AGTAC-TAC------------------------------------AAAGAC
T------GCT------------------------------------G---A
>AY835756/B/US/1986/5157_86
ATGGG------TGGCAAGTGGTCAAA------C---AG---TA---------GT---------A---C---------G--
-G---G---T---GG------A------TGGG---CTA---CCATAAGA---GAAAGAATG---------AGACGAACTG
AGCCAACT------------------------------------------------------------------------
--------------------------------------------------------------------------------
--------------------------------------------------------------------------------
--------------------------------------------------------------------------------
------------------------------------------------------GAGCCAGCAGCA------GA---T--
-GGGGTGGGAGCAGCATCTAGAGACCTGGAAAAACATGGAGCACTCACAAGTAGCAATACGTCAGCTAATAATGCTGA--
-T---TGTGCCTGGCTAGAAGCACAAG---AGGAG---GAG------------GAAGTGGGTTTTCCAGTCAGACCTCAG
GTACCTTTAAGACCAATGACTTTCAAGGGAGCTTTAGATCTTAGCCAC------TTTT---T---AAAAGAAAA---GGG
GGGACTGGAAGGGCTAATTCACT---CC---CAAAAAAG---ACAAGATATCCTTGATCTGTGGGTCTACCACACACAAG
GCTACTTCCCTGATTGGCATAATTACACACCAGGGCCAGGGACCA---GATATCCACTGACCTTTGGGTGGTGCTTCAAG
CTAGTTCCAGTTGAT--CCAGAGCAGATAGA---AAAGGCCAATGAAGGAGA-GAACAACAGCCTGCTACACCCTATGAG
CCTGCAT---GGGATAGACGACCCGGAGAAAGAAGTGTTAATGTGGAAGTTTGACAGCCGCCTAGCATTT--CATCACGT
AGCCCGAG---AG---CTGCATCCGG---AGTTC-TAC------------------------------------AAAGAC
T------GCT------------------------------------G---A
>AY835757/B/US/1986/5113_86
ATGGG------TGGCAAGTGGTCAAA------A---CG---TA---------GT---------G---G---------G--
-G---G---T---GG------A------TGGG---CTA---TTATAAGG---GAAAGAATG---------AGACGAGCTG
AGCCAGCAGCT---------------------------------------------------------------------
--------------------------------------------------------------------------------
--------------------------------------------------------------------------------
--------------------------------------------------------------------------------
------------------------------------------------------GAGCCAGCAGCA------GA---T--
-GGGGTGGGAGCAGTATCTCGGGACCTGGAACAACGTGGAGCAATCACAAGTAGCAATACAGCAGCTAACAATGCTGA--
-T---TGTGCCTGGCTAGAAGCACAAG---AGGAG---GAG------------GAGGTGGGTTTTCCAGTCAGACCTCAG
GTACCTTTAAGACCAATGACTTACAAGGCAGCTGTAGATCTTAGCCAC------TTTT---T---AAAAGAAAA---GGG
GGGACTGGAAGGGCTAATTCACT---CC---CAAAAGAG---ACAAGATATCCTTGATCTGTGGGTCTACCACACACAAG
GTTACTTCCCTGATTGGCATAACTACACACCAGGGCCAGGGATCA---GATATCCACTGACCTTTGGATGGTGCTTCAAG
CTAGTACCAGTAGAG--CCAGAGAAGATAGA---AGAAGCCAATGAAGGAGA-GAACAACAGCTTGTTACACCCTATGAG
CCAGCAT---GGGATGGATGACCCGGAGAGAGAAGTGCTAGAGTGGAGGTTTGACAGCCGCCTAGCATTT--CATCACAT
GGCCCGAG---AG---CTGCATCCGG---AGTAC-TAC------------------------------------AAAGAC
T------GCT------------------------------------G---A
>AY835758/B/US/1987/5113_87
ATGGG------TGGCAAGTGGTCAAA------A---CG---TA---------GT---------G---T---------G--
-G---G---T---GG------A------TGGT---CTA---TTATAAGG---GAAAGAATG---------AGACGAGCTG
AGCCAGCAGCT---------------------------------------------------------------------
--------------------------------------------------------------------------------
--------------------------------------------------------------------------------
--------------------------------------------------------------------------------
------------------------------------------------------GAGCCAGCAGCA------GA---T--
-GGGGTGGGAGCAGTATCTCGGGACCTGGAACAACGTGGAGCAATCACAAGTAGCAATACAGCAGCTAACAATGCTGA--
-T---TGTGCCTGGCTAGAAGCACAAG---AGGAG---GAG------------GAGGTGGGTTTTCCAGTCAGCCCTCAG
GTACCTTTAAGACCAATGACTTACAAGGCAGCTGTAGATCTTAGCCAC------TTTT---T---AAAAGAAAA---GGG
GGGACTGGAAGGGCTAATTCACT---CC---CAAAAGAG---ACAAGATATCCTTGATCTGTGGGTCTACCACACACAAG
GCTACTTCCCTGATTGGCATAACTACACACCAGGGCCAGGGATCA---GATATCCACTGACCTTTGGATGGTGCTTCAAG
CTAGTACCAGTTGAG--CCAGAGAAGATAGA---AGAGGCCAATGAAGGAGA-GAACAACAGCTTGTTACACCCTATGAG
CCAGCAT---GGGATGGATGACCCGGAGAGAGAAGTGCTAGAGTGGAGGTTTGACAGCCGCCTAGCATTT--CACCACCT
GGCCCGAG---AG---CTGCATCCGG---AGTAC-TAC------------------------------------AAGAAC
T------GCT------------------------------------G---A
>AY835759/B/US/1982/5048_82
ATGGG------TGGCAAGTGGTCAAA------G---CG---TA---------GT---------G---T---------G--
-G---T---T---GG------A------TGGT---CTA---CTGTAAGG---GAAAGAATG---------AGACGAGCTG
AGGCCAGCAGCT--------------------------------------------------------------------
--------------------------------------------------------------------------------
--------------------------------------------------------------------------------
--------------------------------------------------------------------------------
------------------------------------------------------GTGCCAGCAGCA------GA---G--
-GGGGTGGGAGCAGTATCTCGAGACCTGGAAAAACATGGAGCAATCACAAGTACCAATACAGTAGCTATCAATGCTGC--
-T---TGTGCCTGGCTAGAAGCACAAG---AGGAG---GAG------------GAGGTGGGTTTTCCAGTCAGGCCCCAG
GTACCTTTAAGACCAATGACTTACAAGGCAGCTATGGATCTTACCCAC------TTTT---T---AAAAGAAAA---GGG
GGGACTGGAAGGGCTAATTCACT---CC---CAAAAAAG---ACAAGAGATCCTTGTCCTGTGGGTCTACCACACACAAG
GCTACTTCCCTGTTTGGCAGAACTACACACCAGGGCCAGGGATCA---GATATCCACTGACCTTTGGATGGTGCTTCAAG
CTAGTACCAGTTGTG--CCAGAGAAGGTAGA---AGAGGCCAATGTAGGAGA-GAACAACAGCTTGTTACACCCTATGAG
CCTGCAT---GGGATGGATCACCCGGAGAAAGAAGTGTTACAGTGGAAGTTTGTCAGCCGCCTAGCATTT--CATCACAT
GGCCCGAG---AG---CTGTATCCAG---AGTAC-TACAAGAACTAAGAACTGCTGACATCCAGAGTGCTAC--AAGAAC
T------GCT------------------------------------G---A
>AY835760/B/US/1987/5048_87
ATGGG------TGGCAAGTGGTCAAA------G---CG---TA---------GT---------G---T---------G--
-C---T---A---GG------A------TGGT---CTA---CTATAAGG---GAAAGAATG---------AGACGAGCTG
AGCCAGCT------------------------------------------------------------------------
--------------------------------------------------------------------------------
--------------------------------------------------------------------------------
--------------------------------------------------------------------------------
------------------------------------------------------GAGCCAGCAGCA------GA---T--
-GGGGTGGGAGCAGTATCTCGAGACCTGGAAAAACATGGAGCAATCACAAGTAGCAATACAGCAACTAACAATGCTGC--
-T---TGTGCCTGGCTAGAAGCACAAG---AGGAG---GAG------------GAGGTGGGTTTTCCAGTCAGGCCCCAG
GTACCTTTAAGACCAATGACCTACAAGGCAGCTATGGATATTAGCCAC------TTTT---T---AAAAGAAAA---GGG
GGGACTGGAAGGGCTAATTCACT---CC---CAAAAAAG---ACAAGAGATCCTTGACCTGTGGATCTACCACACACAAG
GCTACTTCCCTGATTGGCAGAACTACACACCAGGGCCAGGGATCA---GATATCCACTGACCTTTGGATGGTGCTTCAAG
CTAGTACCAGTTGAG--CCAGAGAAGGTAGA---AGAGGCCACTGAAGGAGA-GAACAACTGCTTGTTACACCCTATGAA
CCAGCAT---GGGATGGATGACCCGGAGAAAGAAGTGTTACAGTGGAAGTTTGACAGCCGCCTAGCATTT--CATCACAT
AGCCCGAG---AG---CTGCATCCAG---AGTAC-TACAAGAACTAAGAACTGCTGACATCCAGAGTGCTGC--AAGAAC
T------GCT------------------------------------G---A
>AY835761/B/US/1991/5048_91
ATGGG------TGGCAAGTGGTCAAA------G---CG---TA---------GT---------G---T---------G--
-C---C---T---GG------A------TGGT---CTA---CTATAAGG---GAAAGAATG---------AGACGAGTTG
AGCCAACAGCT---------------------------------------------------------------------
--------------------------------------------------------------------------------
--------------------------------------------------------------------------------
--------------------------------------------------------------------------------
------------------------------------------------------GAGCCAGCAGCA------GA---A--
-GGGGTGGGAGCAGTCTCTCGAGACCTGGAAAGACATGGAGCAATCACAAGTAGCAATACAGCAGCTAACAATGCTGC--
-T---TGTGCCTGGCTAGAAGCACAAG---AGGAG---GAG------------GAGGTGGGATTTCCAGTCAGGCCCCAG
GTACCTTTAAGACCAATGACCTACAAGGCAGCTTTTGATCTTAGCCAC------TTTT---T---AAAAGAAAA---GGG
GGGACTGGAAGGGCTAATTCACT---CC---CAAAAGAG---ACAAGAAATCCTTGACCTGTGGGTCTACCACACACAAG
GCTACTTCCCTGATTGGCAGAACTACACACCAGGGCCAGGGATCA---GATATCCACTGACCTTTGGATGGTGCTTCAAG
CTAGTACCAGTTGAG--CCAGAGAAGGTAGA---AGAGGCCACTGTAGGAGA-GAACAACTGCTTGTTACACCCTATGAA
CCAGCAT---GGGATGGATGACCCGGAGAGAGAAGTGTTACAGTGGAAGTTTGACAGCCGCCTAGCATTT--CATCACAT
AGCCAAAG---AG---CTGCACCCGA---AGTTC-TACAAGGACT-----------------------------AAGAAC
T------GCTGACATCCAGAGTGCTGCAAGAACCGCT---------G---A
>AY835762/B/US/1984/5160_84
ATGGG------TGGCAAGTGGTCAAA------A---AG---TA---------GT---------A---T---------A--
-G---T---T---GG------A------TGGG---CTT---CTGTAAGG---GAAAGAATG---------AGACGAGCTG
AG------------------------------------------------------------------------------
--------------------------------------------------------------------------------
--------------------------------------------------------------------------------
--------------------------------------------------------------------------------
---------------------------------------------------------CCAGCAGCA------GA---T--
-GGGGTGGGAGCAGCATCGCGAGACCTGGAAAAACATGGAGCGATCACAAGTAGCAACACAGCAGCTACCAATGCTGC--
-T---TGTGCCTGGCTAGAAGCACAAG---AGGAT---GAG------------GAGGTGGGTTTTCCAGTCAGACCTCAG
GTACCTTTAAGACCAATGACTTACAAGGGAGCACTAGATCTTAGCCAC------TTTT---T---AAAAGAAAA---GGG
GGGACTGGAAGGGCTAATTCACT---CC---CAAAGAAG---ACAAGATATCCTTGATCTGTGGGTCTACCACACACAAG
GCTACTTCCCTGATTGGCAGAACTACACACCAGGGCCAGGGACCA---GATACCCGCTGACCTTTGGATGGTGCTTCAAG
CTAGTACCAGTTGAG--CCAGAGAAGATAGA---AGAGGCCAATGAAGGAGA-GAACAACAGCTTGTTACACCCTATGAG
CCTGCAT---GGAATGGATGACCCGGAGAGAGAAGTGCTAGTGTGGAGGTTTGACAACCGCCTAGCATTT--CATCACAT
GGCCCGAG---AG---CTGCGTCCGG---AGTTT-TAC------------------------------------AAGGAC
T------GCT------------------------------------G---A
>AY835763/B/US/1988/5160_88
ATGGG------TGGCAAGTGGTCAAA------A---AG---TA---------GT---------G---G---------A--
-T---T---T---GG------A------TGGG---CTA---CTATAAGG---GAAAGAATG---------AGACGAACTG
AG------------------------------------------------------------------------------
--------------------------------------------------------------------------------
--------------------------------------------------------------------------------
--------------------------------------------------------------------------------
---------------------------------------------------------CCAGCAGCA------GA---T--
-GGGGTGGGAGCAGCATCGCGAGACCTGGAAAAACATGGAGCGCTCACAAGTAGCAACACAGCAGCTACCAATGCTGC--
-T---TGTGCCTGGCTAGAAGCACAAG---AGGAG---GAG------------GAGGTGGGTTTTCCAGTCAGACCGCAG
GTACCTTTAAGACCAATGACTTACAAGGCAGCTCTAGATATTAGCCAC------TTTT---T---AAAAGAAAA---GGG
GGGACTGGAAGGGCTAATTTACT---CC---CAAAGAAG---ACAAGATATCCTTGATCTGTGGATCTACCACACACAAG
GCTACTTCCCTGATTGGCAGAACTACACACCAGGGCCAGGGACCA---GATACCCGCTGACCTTTGGATGGTGCTTCAAG
CTAGTACCAGTTGAG--CCAGAGAAGATAGA---AGAGGCCAATGAAGGAGA-GAACAACAGCTTGCTACACCCTATGAG
CCTGCAT---GGAATGGATGACCCGGAGAGAGAAGTGCTAGTGTGGAAGTTTGACAGCCGCCTAGCATTT--CATCACAT
GGCCCGCG---AG---CTGCATCCGG---AGTTT-TAC------------------------------------AAGGAC
T------GCT------------------------------------G---A
>AY835764/B/US/1992/5160_92
ATGGG------TGGCAAGTGGTCAAA------A---AG---TA---------GTGGAAAGA--A---T---------G--
-A---G---A---CG------A------TGGG---CTA---CTATAAGG---GAACTGATC---------CAAC-AGCAG
ATAGGGTGAGAGCGAGGCGAACT---------------------------------------------------------
--------------------------------------------------------------------------------
--------------------------------------------------------------------------------
--------------------------------------------------------------------------------
------------------------------------------------------GAGCCAGCAGCA------GA---T--
-GGGGTGGGAGCAGCATCGCGAGACCTGGAAAAACATGGAGCACTCACAAGTAGCAACACAGCAGCTACCAATGCTGA--
-T---TGTGCCTGGCTAGAAGCACAAG---AGGAG---GAG------------GAAGTGGGTTTTCCAGTCAGACCTCAG
GTACCTTTAAGACCAATGACTTACAAGGGAGCTCTAGATCTTAGCCAC------TTTT---T---AAAAGAAAA---GGG
GGGACTGGAAGGGCTAATTTACT---CC---CAAAGAAG---GCAAGATATCCTTGACCTGTGGGTTTACCACACACAAG
GCTACTTCCCTGATTGGCAGAATTACACACCAGGGCCAGGGACCA---GATACCCGCTGACCTTTGGGTGGTGCTTCAAG
CTAGTACCAGTTGAG--CCAGAGAAGATAGA---AGAGGCCAATGAAGGAGA-GAACAACAACTTGCTACACCCTATGAG
CCTGCAT---GGAATGGATGACCCGGAGAGAGAAGTGCTAGTGTGGAAGTTCGACAGCCGCCTAGCATTT--CATCACGT
GGCCCGCG---AG---CTGCATCCGG---AGTTT-TAC------------------------------------AAGGAC
T------GCT------------------------------------G---A
>AY835765/B/US/1984/5084_84
ATGGG------TGGCAAGTGGTCAAA------A---CG---T---------------------T---T---------G--
-G---G---T---GA------A------TGGC---ATA---CTGTAAGG---GAAAGAATG---------AGACAAGCTG
AG------------------------------------------------------------------------------
--------------------------------------------------------------------------------
--------------------------------------------------------------------------------
--------------------------------------------------------------------------------
---------------------------------------------------------CCAGCAGCA------GA---T--
-GGGGTGGGAGCAGCATCTCGAGACCTGGAAAAACATGGAGCACTCACAAGTAGCAACACAGCAGCTAACAATGCTGA--
-T---TGTGCCTGGCTAGAAGCACAAG---AGGAG---GAG------------GAGGTGGGTTTTCCAGTCAGACCTCAG
GTACCTTTAAGACCAATGACTCACAGGGCAGCTGTAGATCTTAGCCAC------TTTT---T---AAAAGAAAA---GGG
GGGACTGGAAGGGCTAATTTACT---CC---AGAAAAAG---ACAAGAGATCCTTGATCTGTGGGTTTACCACACACAAG
GCTACTTCCCTGATTGGCAGAACTACACACCAGGGCCAGGGACCA---GATTTCCACTGACCTTTGGGTGGTGCTTCAAG
CTAGTACCAGTTGAG--CCAGATAAGGTAGA---AGAGGCCAATGAAGGAGA-GAACAACAGCTTGTTACACCCTATGAG
CCTGCAT---GGGATGGAGGACCCGGAGGGAGAAGTGTTAATGTGGAAGTTTGACAGCCGCCTAGCATTT--CATCACGT
GGCCCGAG---AG---CTGCATCCGG---AGTAC-TAC------------------------------------AAGGAC
T------GCT------------------------------------G---A
>AY835766/B/US/1989/5073_89
ATGGG------TGGCAAGTGGTCAAA------A---AG---TA---------GT---------G---T---------A--
-G---T---T---GG------A------TGGC---CTA---CGGTAAGG---GAAAGAATG---------AGACGAGCTG
CG------------------------------------------------------------------------------
--------------------------------------------------------------------------------
--------------------------------------------------------------------------------
--------------------------------------------------------------------------------
---------------------------------------------------------CCAGCAGCA------GA---T--
-GGGGTGGGAGCAGTATCTCGAGACCTGGAAAAACATGGAGCAATTACAAGTAGCAATACAGCAGCAAACAATGCTGAC-
-T---TGTG-TTGGCTAGAAGCACAAG---AGGAG---GAG------------GAGGTGGGTTTTCCAGTCAAACCTCAG
GTACCTTTAAGACCAATGACTTACAAGGCAGCTGTAGATCTTAGCCAC------TTTT---T---AAAAGAAAA---GGG
GGGACTGGATGGGCTAGTTCACT---CC---CAAAGAAG---ACAAGATATCCTTGATCTGTGGATCTACCACACACAAG
GCTACTTCCCTGATTGGCAGAACTACACACCAGGGCCAGGGACCA---GATTTCCACTGACTTTTGGATGGTGCTTCAAG
CTAGTACCAGTTGAA--CCAGAGAAGGTAGA---AGAGGCCAATGAAGGAGA-GAACAACAGCTTGTTACACCCTATGAG
TCTGCAT---GGGATGGAGGACTCGGAGAAAGAAGTGTTAGTGTGGAGGTTTGACAGCCGCCTAGCATTT--CATCACAT
GGCCCGAG---AG---CTGCATCCGG---AGTAC-TAC------------------------------------AAGAAC
T------GCT------------------------------------G---A
>AY835767/B/US/1993/5073_93
ATGGG------TGGCAAGTGGTCAAA------A---AG---TA---------GT---------G---T---------A--
-G---T---T---GG------A------TGGC---CTG---CAGTAAGG---GAAAGAATG---------AGACGAGTTG
CT------------------------------------------------------------------------------
--------------------------------------------------------------------------------
--------------------------------------------------------------------------------
--------------------------------------------------------------------------------
---------------------------------------------------------CCAGCAGCA------GA---T--
-GGGGTGGGAGCAGTATCTCGAGACCTAGCAAAACATGGAGCAATTACAAGTAGCAATTCAGCAGCTAACAATGCTGC--
-T---TGTGCCTGGCTAGAAGCACAAG---AGGAG---GAG------------GAGGTGGGTTTTCCAGTCACACCTCAG
GTCCCTTTAAGACCAATGACTTACAAGGCAGCTGTAGATCTTAGCCAC------TTTT---T---AAAAGAAAA---GGG
GGGACTGGATGGGCTAGTTCACT---CC---CAAAGAAG---ACAAGATATCCTTGATCTGTGGATCTACCACACACAAG
GCTACTTCCCTGATTGGCAGAACTACACACCAGGGCCAGGGACTA---GATTTCCACTGACCTTTGGATGGTGCTTCAAG
CTAGTACCAGTTGAA--CCAGAGAAGGTAGA---AGAGGCCAATGAAGGAGA-GAACAACAGCTTGTTACACCCTATGAG
TCTGCAT---GGGATGGAGGACTCGGAGAAAGAAGTGTTAGTGTGGAAGTTTGACAGCCGCCTAGCATTT--CATCACAT
GGCCCGAG---AG---ATGCATCCGG---AGTAC-TAC------------------------------------AAGAAC
T------GCT------------------------------------G---A
>AY835768/B/US/1995/5073_95
ATGGG------TGGCAAGTGGTCAAA------A---AG---GA---------GC---------A---T---------A--
-G---T---T---GG------A------TGGC---CTG---CGGTAAGG---GAAAGAATG---------AGACGAGCTG
AG------------------------------------------------------------------------------
--------------------------------------------------------------------------------
--------------------------------------------------------------------------------
--------------------------------------------------------------------------------
---------------------------------------------------------CCAGCAGCA------GA---T--
-GGGGTAGGAGCAGTATCTCGAGACCTGGAAAAACATGGAGCAATTACAAGTAGCAATACAGCAGCAAGCAATGCTGA--
-TA--TGTG-CTGGCTAGAAGCACAAG---AGGAG---GAG------------GAGGTGGGTTTTCCAGTCAGACCTCAG
GTCCCTTTAAGACCAATGACTTACAAGGCAGCTGTAGATCTTAGCCAC------TTTT---T---AAAAGAAAA---GGG
GGGACTGGATGGGCTAGTTCACT---CC---CAAAGAAG---GCAAGATATCCTTGATCTGTGGATCTACCACACACAAG
GCTACTTCCCTGATTGGCAGAACTACACACCAGGGCCAGGGACTA---GATTTCCACTGACCTTTGGATGGTGCTTCAAG
CTAGTACCAGTAGAA--CCAGAGAAGGTAGA---AGAGGCCAATGAAGGAGA-GAACAACAGCTTGTTACACCCTATGAG
CCTGCAT---GGGATGGAGGACTCGGAGAGAAAAGTGTTAGTGTGGAAGTTTGACAGCCGCCTAGCATTT--CATCACAT
GGCCCGAG---AG---ATGCATCCGG---AGTAC-TAC------------------------------------AAGAAC
T------GCT------------------------------------G---A
>AY835769/B/US/1985/5077_85
ATGGG------TGGCCTGTGGTCAAA------A---CG---TA---------GT---------T---T---------G--
-G---G---T---GG------A------TGGC---CTA---AGGTAAGG---GAAAGAATG---------AGACGAGCTG
GG------------------------------------------------------------------------------
--------------------------------------------------------------------------------
--------------------------------------------------------------------------------
--------------------------------------------------------------------------------
---------------------------------------------------------CCAGCAGCA------GA---T--
-GGGGTGGGAGCAGTATCTCGAGACCTGGAAAAACATGGAGCAATAACAAGTAGCAATACAGCAGCTAACAATGCTGA--
-T---TTGTGCTGGCTAGAAGCACAAG---AGGAG---GAG------------GAGGTGGGTTTTCCAGTCACACCTCAG
GTACCTTTAAGACCAATGACTTACAAGGCAGCTGTAGATCTTAGCCAC------TTTT---T---AAAAGAAAA---GGG
GGGACTGGAAGGGCTAGTTTACT---CC---CAAAAAAG---AAAAGATATCCTTGATCTGTGGGTCTACCACACACAAG
GCTACTTCCCTGATTGGCAGAACTACACATCAGGGCCAGGGACCA---GATTTCCACTGACCTTTGGATGGTGCTTCAAG
CTAGTACCAGTTGAA--CCAGATAGGGTAGA---AGAGGCCAATGCAGGAGA-GAACAACAGCTTGTTACACCCTATAAG
CCTGCAT---GGGATGGAGGACCCGGAGGGAGAAGTGTTAGTATGGAAGTTTGACAGCCGCCTAGCATTT--CATCACAT
GGCCCGAG---AG---CTGCATCCGG---AGTAC-TAC------------------------------------AAGAAC
T------GCT------------------------------------G---A
>AY835770/B/US/1983/5082_83
ATGGG------TGGCAAGTGGTCAAA------A---CG---TA---------GT---------G---T---------G--
-A---T---T---GG------A------TGGC---CTA---CTGTAAGG---GAAAGAATG---------AAACGAACTG
AG------------------------------------------------------------------------------
--------------------------------------------------------------------------------
--------------------------------------------------------------------------------
--------------------------------------------------------------------------------
---------------------------------------------------------CCAGCAGCA------GA---G--
-GGGGTGGGAGCAGTATCTCGAGACCTGGAAAAACATGGGGCAATCACAAGTAGCAATACAGCAACTGACAATGCTGC--
-T---TGTGCCTGGCTGGAAGCACAAG---AGGAG---GAG------------GAAGTGGGTTTTCCAGTCAGACCTCAG
GTACCTTTAAGACCAATGACTTACAAGGGAGCTGTAGATCTTAGCCAC------TTTT---T---AAAAGAAAA---GGG
GGGACTGCAAGGGCTAATTTACT---CC---CAAAAAAG---ACAAGATATCCTTGATCTGTGGATCTACCACACACAAG
GCTACTTCCCTGATTGGCAGAACTACACACCAGGGCCAGGGATCA---GATATCCACTGACCTTTGGATGGTGCTTCAAG
TTAGTACCAGTTGAG--CCAGATAAGGTAGA---AGAGGCCAATGAAGGAGA-GAACAACAGCTTATTACACCCTATGAG
CCTGCAT---GGAATGGAGGACCCGGAGAAAGAAGTGTTAGAGTGGAAGTTTGACAGCCGCCTAGCATTT--CATCACAT
GGCCCGAG---AG---CTGCATCCGG---AGTAC-TAC------------------------------------AAGAAC
T------GCT------------------------------------G---A
>AY835771/B/US/1986/5082_86
ATGGG------TGGCAAGTGGTCAAA------A---CG---T---------------------A---G---------T--
-G---T---G---GG------A------TGGT---CTA---CTGTAAGG---GAAAGAATG---------AAACAAACTG
AGCCAGCAGCA---------------------------------------------------------------------
--------------------------------------------------------------------------------
--------------------------------------------------------------------------------
--------------------------------------------------------------------------------
------------------------------------------------------GAGCCAGCAGCA------GA---G--
-GGGGTGGGAGCAGTATCTCGAGACCTGGAAAAACATGGGGCAATCACAAGTAGCAATACAGCAGCTACCAATGCTAC--
-T---TGTGCCTGGCTGGAAGCACAAG---AGGAG---GAG------------GAAGTGGGTTTTCCAGTTAGACCTCAG
GTACCTTTAAGGCCAATGACTTACAAGGGAGCTTTAGATCTTAGCCAC------TTTT---T---AAAAGAAAA---GGG
GGGACTGGAAGGGCTAATTTACT---CC---CAAAAAAG---ACAAGATATCCTTGATCTGTGGGTCTACCACACACAAG
GCTACTTCCCTGATTGGCAGAACTACACACCAGGGCCAGGGATCA---GATATCCACTGACCTTTGGATGGTGCTTCAAG
CTAGTACCAGTTGAG--CCAGATAAGGTAGA---AGAGGCCCATGAAGGAGA-GAACAACAGCTTGTTACACCCTATGAG
CCTGCAT---GGAATGGATGACCCTGAGAGAGAAGTGTTAGAGTGGAGGTTTGACAGCCGCCTAGCATTT--CATCACGT
GGCCCGAG---AG---CTGCATCCGG---AGTAC-TTC------------------------------------AAGAAC
T------GCT------------------------------------G---A
>AY835772/B/US/1997/5082_97
ATGGG------TGGCAAGTGGTCAAA------A---CG---T---------------------A---G---------T--
-G---T---G---GG------A------TGGT---CTA---CTATAAGA---GAAAGAATG---------AAAAAAGCAG
AG------------------------------------------------------------------------------
--------------------------------------------------------------------------------
--------------------------------------------------------------------------------
--------------------------------------------------------------------------------
---------------------------------------------------------CCAGCAGCA------GA---G--
-GGGGTGGGAGCAGTATCTCGAGACCTGGAAAAACATGGGGCAATCACAAGTAGCAATACAGCAGCTACCAATGCTGA--
-T---TGCGCCTGGCTGGAAGCACAAG---AGGAG---GAG------------GAAGTGGGTTTTCCAGTCAGGCCTCAG
GTACCTTTAAGGCCAATGACTTACAAGGGAGCTTTAGATCTCAGTCAC------TTTT---T---AAAAGAAAA---GGG
GGGACTGGAAGGGCTAATTTACT---CC---CAGAAAAG---ACAAGATATCCTTGATCTGTGGGTCTACCACACACAAG
GCTACTTCCCTGATTGGCATAACTACACACCAGGGCCAGGGATCA---GATATCCACTGACCTTTGGATGGTGCTTCAAG
CTAGTACCAGTTGAC--CCAGATAAAGTAGA---GGAGGCCAATGAAGGAGA-GAACAACAGCTTGTTACACCCTATAAG
CCTGCAT---GGAATGGAGGACCCGGAGAAAGAAGTGTTAGAGTGGAAGTTTGACAGCCGCCTAGCATTT--CATCACAT
GGCCCGAG---AG---CTGCATCCGG---AGTAC-TAC------------------------------------AAGAAC
T------GCT------------------------------------G---A
>AY835773/B/US/1994/5082_94
ATGGG------TGGCAAGTGGTCAAA------A---CG---T---------------------A---G---------T--
-G---T---G---GG------A------TGGT---CTA---CTATAAGG---GAAAGAATG---------AAACGAGCTG
AG------------------------------------------------------------------------------
--------------------------------------------------------------------------------
--------------------------------------------------------------------------------
--------------------------------------------------------------------------------
---------------------------------------------------------CCAGCAGCA------GA---G--
-GGGGTGGGAGCAGTATCTCGGGACCTGGAAAAACATGGGGCAATCACAAGTAGCAATACAGCAGCTACCAATGCTGC--
-T---TGTGCCTGGCTGGAAGCACAAG---AGGAG---GAG------------GAAGTGGGTTTTCCAGTCAGACCTCAG
GTACCTTTAAGACCAATGACTTACAAGGGAGCTGTAGATCTCAGCCAC------TTTT---T---AAAAGAAAA---GGG
GGGACTGGAAGGGCTAATTTACT---CC---CAGAAAAG---ACAAGATATCCTTGATCTGTGGGTCTATCACACACAAG
GCTACTTCCCTGATTGGCATAACTACACACCAGGGCCAGGGGTCA---GATATCCACTGACCTTTGGATGGTGCTTCAAG
CTAGTACCAGTTGAG--CCAGATAAGGTAGA---AGAGGCCAATGAAGGAGA-GAACAACAGCTTGTTACACCCTATGAG
CCTGCAT---GGAATGGATGACCCAGAAAGAGAAGTGTTACAGTGGAAGTTTGACAGCCGCCTGGCATTT--CATCATGT
GGCCCGAG---AG---CTGCATCCGG---AGTAT-TAC------------------------------------AAGAAC
T------GCTGACACCAGAACTGCT---------------------G---A
>AY835774/B/US/1986/5127_86
ATGGG------TGGCAAGTGGTCAAA------A---CG---TA---------GT---------A---T---------G--
-G---G---T---GG------A------TGGC---CTA---CTGTAAGG---GAAAAAATG---------AAACAAGCTG
AG------------------------------------------------------------------------------
--------------------------------------------------------------------------------
--------------------------------------------------------------------------------
--------------------------------------------------------------------------------
---------------------------------------------------------CCAGCAGCA------GA---G--
-GGGGTGGGAGCAGTATCTCGAGACCTGGAAAAACATGGAGCAATCACAAGTAGCAATACAGCAGCTACTAATGCTGA--
-T---TGTGCCTGGCTAGAAGCACAAG---AGGAG---GAG------------GAGGTGGGTTTTCCAGTCAGACCTCAG
GTACCTGTAAGACCAATGACTTACAAGGGAGCCTTAGATCTTAGCCAC------TTTT---T---AAAAGAAAA---GGG
GGGACTGGAAGGGCTAATTCACT---CC---CGAAAAAG---ACAAGAAATCCTTGATCTGTGGGTCTACAACACACAAG
GCTACTTCCCTGACTGGCAGAACTACACACCAGGGCCAGGGGTCA---GATATCCACTGACCTTCGGATGGTGCTTCAAG
CTAGTACCAGTTGAG--CCAGAGCAGATAGA---AGAGGCCAATAAAGGAGA-AAACAACTGCTTGTTACACCCTATGAG
CCTGCAT---GGGATGGAGGACACGGAGAGAGAAGTGTTAGAGTGGAAGTTTGACAGCCGCCTAGCATTT--CATCACGT
GGCCCGAG---AG---AGGCATCCGG---AGTAC-TAC------------------------------------AAAGAC
T------GCT------------------------------------G---A
>AY835775/B/US/1986/5084_86
ATGGG------TGGCAAGTGGTCAAA------A---CG---T---------------------T---T---------G--
-G---G---T---GG------A------TGGA---ATA---CTGTAAGG---GAAAGAATG---------AGACAAGCTG
AG------------------------------------------------------------------------------
--------------------------------------------------------------------------------
--------------------------------------------------------------------------------
--------------------------------------------------------------------------------
---------------------------------------------------------CCAGCAGCA------GA---T--
-GGGGTGGGAGCAGCATCTCGAGACCTGGAAAAACATGGAGCACTCACAAGTAGCAATACAGCAGCTAACAATGCTGA--
-T---TGTGCCTGGCTAGAAGCACAAG---AGGAT---GAG------------GAGGTGGGTTTCCCAGTCAGACCTCAG
GTACCTTTAAGACCAATGACTTTCAAGGCAGCTGTAGATCTTAGCCAC------TTTT---T---AAAAGAAAA---GGG
GGGACTGGAAGGGCTAATTTACT---CC---CGAAAAAG---ACAAGAGATCCTTGATCTGTGGGTCTATCACACACAAG
GCTACTTCCCTGATTGGCAGAACTACACACCAGGGCCAGGGACCA---GATTTCCACTGACCTTTGGGTGGTGCTTCAAG
CTAGTACCAGTTGAG--CCAGATAAGGTAGA---AGAGGCCAATGCAGGAGA-GAACAACAGCTTGTTACACCCTATGAG
CCTGCAT---GGGATGGAGGACCCGGAGGGAGAAGTGTTAATGTGGAAGTTTGACAGCCGCCTAGCATTT--CATCACGT
GGCCCGAG---AG---CTGCATCCGG---AGTAC-TAC------------------------------------AAGAAC
T------GCT------------------------------------G---A
>AY835776/B/US/1993/5127_93
ATGGG------TGGCAAGTGGTCAAA------A---CA---TA---------GT---------A---A---------G--
-G---G---T---GG------A------TGGC---CTG---CTGTAAGG---GAAAAAATG---------CAACAAGCTG
AG------------------------------------------------------------------------------
--------------------------------------------------------------------------------
--------------------------------------------------------------------------------
--------------------------------------------------------------------------------
---------------------------------------------------------CCAGCAGCA------GA---T--
-GGGGTGGGAGCAGTATCTCGAGACCTGGAAAAACATGGAGCAATCACAAGTAGCAATACAGCAGCTACTAATGCTGC--
-C---CTTGCCTGGCTAGAAGCACAAG---AGGAG---GAGG------AG---GAGGTGGGTTTTCCAGTCAAACCTCAG
GTACCTTTAAGACCAATGACTTACAAGGGAGCCTTTGATCTTAGCCAC------TTTT---T---AAGAGAAAA---GGG
GGGACTGGAAGGGCTAATTTACT---CC---CGAAGAAG---ACAAGAAATCCTTGATCTGTGGGTCTACAACACACAAG
GCTACTTCCCTGATTGGCAGAATTACACACCAGGGCCAGGGGTCA---GATATCCACTGACCTTCGGATGGTGCTACAAG
CTTGTACCAGTTGAG--CCAGATCAGGTAGA---AGAGGCCAATAAAGGAGA-GAACAACTGCTTGTTACACCCTATGAG
CCTGCAT---GGGATGGAGGACACGGAGGGAGAAGTGTTGCAGTGGAAGTTTGACAGCCGCCTAGCATTT--CATCACGT
GGCCCGAG---AG---AAGCATCCGG---AGTAC-TAC------------------------------------AAAGAT
T------GCT------------------------------------G---A
>AY835777/B/US/1983/5018_83
ATGGG------TGGCAAATGGTCAAA------A---CG---TA---------GT---------G---G---------G--
-G---G---T---GG------A------TGGC---CTG---CTGTAAGG---GAAAGAATG---------AAACGAGCTG
AG------------------------------------------------------------------------------
--------------------------------------------------------------------------------
--------------------------------------------------------------------------------
--------------------------------------------------------------------------------
---------------------------------------------------------CCAGCAGCA------GT---T--
-GGGGTGGGAGCAGTATCTCGAGACTTGGAAAAACATGGAGCAATCACAAATAGCAATACAGCAACTACTAATGCTGA--
-T---TGTGCCTGGCTAGAAGCACAAG---AGGAT---GAG------------GAGGTGGGTTTTCCAGTCAGACCTCAG
GTACCTTTAAGACCAATGACTTTCAAGGGAGCTTTAGATCTTAGCCAC------TTTT---T---AAAAGAAAA---GGG
GGGACTGGAAGGGCTAGTTCACT---CC---CAAAAAAG---ACAAGACATCCTTGATCTGTGGGTTTACCACACACAAG
GCTACTTCCCTGATTGGCAGAACTACACACCAGGGCCAGGGACCA---GATATCCACTGACCTTTGGATGGTGCTTCAAG
CTAGTACCAGTTGAG--CCAGAGAAGGTAGA---AGAGGCCAATGAAGGAGA-GAACAACAGCTTGCTACACCCTATGAG
CCTGCAT---GGGATGGATGACACGGAGAAAGAAGTATTAGTGTGGAGGTTTGACAGCCGCCTAGCATTT--CATCACGT
GGCCCGAG---AG---CTGCATCCGG---AGTAC-TAC------------------------------------AAAGAC
T------GCT------------------------------------G---A
>AY835778/B/US/1986/5018_86
ATGGG------TGGCATATGGTCAAA------A---CG---TA---------GT---------G---G---------G--
-G---G---T---GGATGGACA------TGGG---CTG---CTGTAAGG---GAAAGAATG---------AGACGAGCTG
AG------------------------------------------------------------------------------
--------------------------------------------------------------------------------
--------------------------------------------------------------------------------
--------------------------------------------------------------------------------
---------------------------------------------------------CCAGCAGCA------GT---T--
-GGGGTGGGAGCAGTATCTCGAGACTTGGAAAAACATGGAGCAATCACAAATAGCAATACAGCAGCTACTAATGCTGA--
-T---TGTGCCTGGCTAGAAGCACAAG---AGGAT---GAG------------GAGGTGGGTTTTCCAGTCAGACCTCAG
GTACCTTTAAGACCAATGACTTTCAAGGGAGCTTTAGATCTCAGCCAC------TTTT---T---AAAAGAAAA---GGG
GGGACTGGAAGGGCTAGTTCACT---CC---CAAAAAAG---ACAAGACATCCTTGATCTGTGGGTCTACCACACACAAG
GCTACTTCCCTGATTGGCAGAACTACACACCAGGGCCAGGGACTA---GATATCCACTGACCTTAGGGTGGTGCTTCAAG
CTAGTACCAGTTGAT--CCAGAGAAGGTAGA---AGAGGCCAATGAAGGAGA-GAACAACAGCTTGCTACACCCTATAAG
CCTGCAT---GGGATGGATGACCCGGAGAAAGAAGTATTAGTGTGGAAGTTTGACAGCCGCCTAGCATTC--CATCACGT
GGCCCGAG---AG---CTGCATCCGG---AGTAC-TTC------------------------------------AAAGAC
T------GCT------------------------------------G---A
>AY835779/B/US/1984/5019_84
ATGGG------TGGCAAGTGGTCAAA------A---AG---TA---------GT---------G---T---------G--
-G---T---T---GG------A------TGGC---CTA---AGATAAGG---GAAAGAATG---------AGACGAGCTG
AG------------------------------------------------------------------------------
--------------------------------------------------------------------------------
--------------------------------------------------------------------------------
--------------------------------------------------------------------------------
---------------------------------------------------------CCAGCAGCA------GA---G--
-GGGGTGGGAGCAGTATCTCGAGACCTGGAAAAGCATGGAGCAATCACAAGTAGCAATACAGCAGCCAACAATCCTGA--
-T---TGTGCCTGGCTAGAAGCACAAG---AGGAG---GAG------------GAGGTGGGTTTTCCAGTCAGACCTCAG
GTACCTTTAAGACCAATGACTTACAAAGCAGCTGTAGATCTTAGCCAC------TTTT---T---AAAAGAAAA---GGG
GGGACTGGAAGGGTTAATTTACT---CC---CAAAAGAG---ACAAGATATCCTTGATCTGTGGATCTACCACACACAAG
GCTACTTCCCTGATTGGCAGAACTACACACCAGGGCCAGGGACTA---GATTTCCACTGACCTTTGGGTGGTGCTTCAAG
CTAGTACCAGTGGAG--CCAGAGAAGGTAGA---AAAGGCCAATGAAGGAGA-GAACAACAGCTTGTTACACCCTATGAG
CCTGCAT---GGGATGGAAGACCCGGAGAAAGAAGTGTTAGAGTGGAGGTTTGACAGCCGCCTAGCATTT--CATCACAT
GGCTCGAG---AG---CTGCATCCGG---AGTAC-TTC------------------------------------AAGGAC
T------GCT------------------------------------G---A
>AY835780/B/US/1986/5019_86
ATGGG------TGGCAAGTGGTCAAA------A---AG---TA---------GT---------G---T---------G--
-G---T---T---GG------A------TGGC---CTA---AGATAAGG---GAAAGAATG---------AGACGAGCTG
AG------------------------------------------------------------------------------
--------------------------------------------------------------------------------
--------------------------------------------------------------------------------
--------------------------------------------------------------------------------
---------------------------------------------------------CCAGCAGCA------GA---T--
-GGGGTGGGAGCAGTATCTCGAGACCTGGAAAAGCATGGAGCAATCACAAGTAGCAATACAGCAGCTACCAATGCTGA--
-T---TGTGCCTGGCTGGAAGCACAAG---AGGAG---GAG------------GAGGTGGGTTTTCCAGTCAGACCTCAA
GTACCTTTAAGACCAATGACTTACAAAGCAGCTGTAGATCTTAGCCAC------TTTT---T---AAAAGAAAA---GGG
GGGACTGGAAGGGTTAATTTACT---CC---CAAAAGAG---ACAAGATATCCTTGATCTGTGGGTCTACCACACACAAG
GCTACTTCCCTGATTGGCAGAACTACACACCAGGGCCAGGGATCA---GATATCCACTGACCCTTGGATGGTGCTACAAG
TTAGTACCAGTTGAT--CCAGAGAAGATAGA---AAAGGCCAATGAAGGAGA-GAACAACAGCTTGTTACACCCTATGAG
CCTGCAT---GGGATGGATGACCCGGAAAGAGAAGTGTTAGAGTGGAGGTTTGACAGCCGCCTAGCATTT--CATCACGT
GGCTCGAG---AG---CTGCATCCGG---AGTAC-TTC------------------------------------AAGAAC
T------GAT------------------------------------G---A
>AY835781/B/US/1983/5157_83
ATGGG------TGGCAAGTGGTCAAA------A---CG---TA---------GT---------A---C---------G--
-G---T---T---GG------A------TGGT---CTA---CCATAAGA---GAAAGAATG---------AAACGAGTTG
AG------------------------------------------------------------------------------
--------------------------------------------------------------------------------
--------------------------------------------------------------------------------
--------------------------------------------------------------------------------
---------------------------------------------------------CCAGCAGCA------GA---T--
-GGGGTGGGAGCAGCATCTCGAGACCTGGAAGAACATGGAGCACTCACAAGTAGCAATACGACAGCTAATAATGCTGC--
-T---TGTGCCTGGCTAGAAGCACAAG---AGGAG---GAG------------GAAGTGGGTTTTCCAGTCAGACCTCAG
GTACCTTTAAGACCAATGACTTACAAGGGAGCTTTAGATCTTAGCCAC------TTTT---T---AAAAGAAAA---GGG
GGGACTGGAAGGGCTAATTCACT---CC---CAAAAAAG---ACAAGATATCCTTGATCTGTGGGTCTACCACACACAAG
GCTACTTCCCTGATTGGCAGAACTACACACCAGGGCCAGGGACCA---GATATCCACTGACCTTTGGATGGTGCTACAAG
CTAGAACCAGTTGAT--CCAGAGCAGGTAGA---AAAGGCCAATGAAGGAGA-GAACAACAGCTTGTTACACCCAGTGAG
CCTGCAT---GGGATAGAGGACCCGGAGAAAGAAGTGTTAATGTGGAAGTTTGACAGCCGCCTAGCATTT--CATCACAT
GGCCCGAG---AG---CTGCATCCGG---AGTAC-TAC------------------------------------AAAGAC
T------GCT------------------------------------G---A
>AY839827/B/KR/2004/04LHS6
ATGGG------TGGCAAGTGGTCAAA------A---CG---CA---------GT---------G---T---------G--
-C---C---T---GG------G------TGGA---ATG---CTATAAGG---GAAAGAATG---------AGAAGAACTG
GGCCT---------------------------------------------------------------------------
--------------------------------------------------------------------------------
--------------------------------------------------------------------------------
--------------------------------------------------------------------------------
------------------------------------------------------GAGCCAGCAGCA------GA---A--
-GGGGTGGGAGCAGTATCTAGAGACTTGGATCAACGGGGAGCAATCACAATTAATAATACAGCAAGTAACAATGCTGA--
-T---TGTGCCTGGCTAGAAGCACAAG---AGGAG---GAG------------GAAGTGGGCTTTCCAGTCAGACCTCAG
GTACCCTTAAGACCCATGACTTACAAGGGAGCTTTAGATCTTAGCCAC------TTTT---T---AAAAGAAAA---GGG
GGGACTGGAAGGGATGATTTACT---CC---CAGAAAAG---ACAAGAAATCCTTGATCTGTGGGTCTATCACACACAAG
GCTACTTCCCTGATTGGGGGAACTACACACCAGGGCCAGGGACCA---GATTTCCCCTGACCTTTGGGTGGTGCTTCAAG
CTAGTACCAGTTGAG--CCAGACAAGATAGA---AGAGGTCACTGCAGGCGA-GGACAACTGCCTGTTACACCCAATAAA
CCAGCAT---GGAATGGATGACCCAGACAGAGAAGTGCTAATGTGGAAGTTTGACAGCCGCCTAGCATTT--CATCACAT
GGCCCGCG---AG---AAGCATCCGG---AGTTC-TAC------------------------------------AAGGAC
T------GCT------------------------------------G---A
>AY857022/B/AU/-/2870718
ATGGG------TAACAAGTGGTCAAA------A-----------------------------------------------
-------------GG------A------TGGG---CTG---CTGTAAGG---GAAAGAATG---------CAACGAGCTG
AGCCAACAGCT---------------------------------------------------------------------
--------------------------------------------------------------------------------
--------------------------------------------------------------------------------
--------------------------------------------------------------------------------
------------------------------------------------------GAGCCAGCAGCA------AC---T--
-GGGGTGGGAGCAGTATCTCGAGACCTGGAAAAATATGGCGCAGTCACAAGTAACAATACAGCAGCTAATAATGCTGA--
-T---TGCGCCTGGCTAGAAGCACAAG---AGGAG---GAG------------GAAGTGGGCTTTCCAGTCAAACCTCAG
GTCCCTTTAAGACCAATGACTTACAAAGCAGCTTTAGATCTTAGCCAC------TTTT---T---AAGAGAAAA---GGG
GGGACTGGAAGGGCTAATTTACT---CC---CCAAAAAG---ACAAGAGATCCTTGATCTGTGGGTTTACCACACACAAG
GCTACTTCCCTGATTGGCAGAACTACACACCAGGGCCAGGGACCA---GATTTCCACTGACCTTTGGGTGGTGCTTCAAG
CTAGTACCAGTTGAT--CCAGAGCAGGTAGA---AAAAGCCAATGAAGGAGA-GAACAACTGCTTGTTACACCCTATGAG
CCAGCAT---GGGATGGATGACCCGGAGAGAGAAGTGTTGGTGTGGAAGTTTGACAGCCGCCTAGCATAT--CAACACAT
AGCCCGAG---AG---AAACATCCTG---AGTTC-TAC------------------------------------AAGGAT
T------GCT------------------------------------G---A
>AY857144/B/AU/-/8634991
ATGGG------TAGCAAGTGGTCAAA------G---AG---TA---------GT---------G---T---------G--
-G---T---T---GG------A------TGGC---CTG---CTGTAAGG---GAAAGAATA---------AAGAAAACTG
AG------------------------------------------------------------------------------
--------------------------------------------------------------------------------
--------------------------------------------------------------------------------
--------------------------------------------------------------------------------
---------------------------------------------------------CCAGCAGCA------GA---A--
-GGGGTGGGAGCAGTATCTAGAGACTTGGAAAAACATGGAGCAGTCACAAGTAGCAATACAGCAGCTACTAATGCTGC--
-T---TGTGCCTGGCTAGAAGCACAAG---AGGAT---GAG------------GAGGTAGGTTTTCCAGTCAGACCTCAG
GTACCGTTAAGACCAATGACTTACAAGGGAGCCTTTGATCTTAGCCAC------TTTT---T---AAAAGAAAA---GGG
GGGACTGGAAGGGTTAATTTACT---CC---CAAAAAAG---ACAAGATATCCTTGATCTGTGGGTCTATCACACACAAG
GCTACTTCCCTGACTGGCAGAACTACACACCAGGGCCAGGGACCA---GATATCCACTGACCTTTGGATGGTGCTTTAAG
CTAGTACCAGTTGAG--CCAGAGGAGGTAGA---AAAGGCCAATGAAGGAGA-GAACAACAGCTTGCTACACCCTATGAG
CCAGCAT---GGGATGGATGACCCGGAGAGAGAAGTATTAATGTGGAAGTTTGACAGCCGCCTAGCATTT--CAGCACAT
GGCGAAGG---AG---CTGCATCCGG---AGTAT-TAC------------------------------------AAAGAC
T------GCT------------------------------------G---A
>AY857165/B/AU/-/9125091
ATGGG------TGGCAAATGGTCAAA------A---AG---TA---------GT---------C---T---------A--
-G---T---T---GG------G------TGGC---CTG---CTGTAAGG---GAAARAATG---------ARACGAGCTG
AG------------------------------------------------------------------------------
--------------------------------------------------------------------------------
--------------------------------------------------------------------------------
--------------------------------------------------------------------------------
---------------------------------------------------------CCAGCAGCA------GA---T--
-GGGGTGGGAGCAGTATCTCGAGACCTGGAAAAACATGGAGCAATCACAAGTACCAACACAGCAGCTACTAATGCTGA--
-T---TGTGCCTGGCTAGAAGCACAAA---AGGAG---GAG------------GAGGTGGGTTTTCCAGTCACAYCTCAG
GTACCCTTAAGACCAATGACTTACAAGGCAGCTGTAGATCTTAGCCAC------TTTT---T---AAAAGAAAA---GGG
GGGACTGGAAGGGCTAATTTATT---CC---CAACGCAG---ACAAGATATCCTTGACCTGTGGGTCCACCACACACAAG
GCTTCTTCCCTGATTGGCAGAACTACACACCAGGGCCAGGGGTCA---GATATCCACTGACCTTTGGATGGTGCTTCAAA
CTAGTACCAGTTGAG--CCAGAGCA---GGA---A---------------GA-GAACAGCAGGTTGTTACACCCTGCGAG
CCTGCAT---GGGACGGATGATCCAGAGAAAGAAGTACTACAGTGGAAGTTTGACAGCCGCCTAGCATTT--CATCACGT
GGCCCGAG---AG---AAGCATCCGG---AGTAC-TAC------------------------------------AAAGAC
T------GCT------------------------------------G---A
>AY970946/B/NL/1986/H434-8-A3
ATGGG------GGGCAAGTGGTCAAA------A---TA---T--------------------------------------
-A---G---T---GG------A------TGGT---CTG---CCATAAGG---GAAAGAATG---------AGACGAACTA
AG------------------------------------------------------------------------------
--------------------------------------------------------------------------------
--------------------------------------------------------------------------------
--------------------------------------------------------------------------------
---------------------------------------------------------CCAGCAGCA------GA---G--
-GGGGTAGGAGCAGTATCTCGAGACTTGGAAAAACATGGAGCAATCACAAGTAGCAATACAGCAGCTACTAATGCTGA--
-T---TGTGCCTGGCTAGAAGCACAAG---AGGAG---GAA------------AAAGTGGGTTTTCCAGTCAGACCTCAG
GTACCTTTAAGACCAATGACTTACAAGGGAGCTTTAGATCTTAGCCAC------TTTT---T---AAAAGAAAA---GGG
GGGACTGGAAGGGCTAATTTACT---CC---CAAAAAAG---ACAAGATATCCTTGATCTGTGGGTTTACCACACACAAG
GCTACTTCCCTGATTGGCAGAACTACACACCAGGGCCAGGGACCA---GATTTCCACTGACCTTTGGATGGTGCTTCAAG
CTAGTACCAGTTGAT--CCAGATGAGGTAGA---AAAGGCCAATGAGGGAGA-GAACAACAGCTTGTTACACCCTATGNG
CCTGCAT---GGGATGGAGGACAAGGAGAAAGAAGTATTAGTGTGGAAGTTTGACAGCCGCCTAGCATTT--CATCACAT
GGCCCGAG---AG---CTGCATCCGG---AGTAC-TAC------------------------------------AAAGAC
T------GCT------------------------------------G---A
>AY970947/B/NL/1986/H434-8-F4
ATGGG------GGGCAAGTGGTCAAA------A---TA---T--------------------------------------
-A---G---T---GG------A------TGGT---CTG---CCATAAGG---GAAAGAATG---------AGACGAACTA
AG------------------------------------------------------------------------------
--------------------------------------------------------------------------------
--------------------------------------------------------------------------------
--------------------------------------------------------------------------------
---------------------------------------------------------CCAGCAGCA------GA---G--
-GGGGTAGGAGCAGTATCTCGAGACTTGGAAAAACATGGAGCAATCACAAGTAGCAATACAGCAGCTACTAATGCTGA--
-T---TGTGCCTGGCTAGAAGCACAAG---AGGAG---GAA------------GAAGTGGGTTTTCCAGTCAGACCTCAG
GTACCTTTAAGACCAATGACTTACAAGGGAGCTTTAGATCTTAGCCAC------TTTT---T---AAAAGAAAA---GGG
GGGACTGGAAGGGCTAATTTACT---CC---CAAAAAAG---ACAAGATATCCTTGATCTGTGGGTTTACCACACACAAG
GCTACTTCCCTGATTGGCAGAACTACACACCAGGGCCAGGGACCA---GATTTCCACTGACCTTTGGATGGTGCTTCAAG
CTAGTACCAGTTGAT--CCAGATGAGGTAGA---AAAGGCCAATGAGGGAGA-GAACAACAGCTTGTTACACCCTATGAG
CCTGCAT---GGGATGGAGGACAAGGAGAAAGAAGTATTAGTGTGGAAGTTTGACAGCCGCCTAGCATTT--CATCACAT
GGCCCGAG---AG---CTGCATCCGG---AGTAC-TAC------------------------------------AAAGAC
T------GCT------------------------------------G---A
>AY970948/B/NL/1996/H434-42-A1
ATGGG------GGGCAAGTGGTCAAA------A---TA---T--------------------------------------
-A---G---T---GG------A------TGGT---CTA---CCATAAGG---GAAAGAATG---------AGAAGAACT-
AGGCCAACAGCAGAGGAAAGGATGAGACAACCT-----------------------------------------------
--------------------------------------------------------------------------------
--------------------------------------------------------------------------------
--------------------------------------------------------------------------------
------------------------------------------------------GAACCAGCAGCA------GA---G--
-GGGGTAGGAGCAGCATCTCGAGACTTGGAAAAACATGGAGCAATCACAAGTAGCAATACAGCAGCTACTAATGCTGA--
-T---TGTGCTTGGCTAGAAGCACAAG---AGGAG---GAA------------GAAGTGGGTTTTCCAGTCAGACCTCAG
GTACCTTTAAGGCCAATGACTTACAAGGCAGCTGTAGATTTTAGCCAC------TTTT---T---AAAAGAAAA---GGG
GGGACTGGAAGGGCTAATTTACT---CC---CAGAAGAG---ACAAGATATCCTTGATCTGTGGGTTTATCACACACAAG
GCTACTTCCCTGATTGGCAGAACTACACATCAGGGCCAGGGATCA---GATATCCACTGACCTTTGGATGGTGCTTCAAG
CTAGTACCAGTTGAT--CCAGATGAGGTAGA---AAAGGCCAATGAGGGAGA-GAACAACAGCCTGTTACACCCTATGAG
CCTGCAT---GGGATGGAGGACAAGGAGAAAGAAGTACTAGTGTGGAAGTTTGACAGCCACCTAGCATTT--CGTCACAT
GGCCCGAG---AG---CTGCATCCGG---AGTAC-TAC------------------------------------AAGAAC
T------GCT------------------------------------G---A
>AY970949/B/NL/1996/H434-42-C1
ATGGG------GGGCAAGTGGTCAAA------A---TA---T--------------------------------------
-A---G---T---GG------A------TGGT---CTA---CCATAAGG---GAAAGAATG---------AGACGACCTG
AG------------------------------------------------------------------------------
--------------------------------------------------------------------------------
--------------------------------------------------------------------------------
--------------------------------------------------------------------------------
---------------------------------------------------------CCAGCAGCA------GA---G--
-GGGGTAGGAGCAGCATCTCGAGACTTGGAAAAACATGGAGCAATCACAAGTAGCAATACAGCAGCTACTAATGCTGA--
-T---TGTGCCTGGCTAGAAGCACAAG---AGGAG---GAA------------GAAGTGGGCTTTCCAGTCACACCTCAG
GTACCTTTAAGACCAATGACTTACAAGGCAGCTGTAAATCTTAGCCAC------TTTT---T---AAAAGAAAA---GGG
GGGACTGGAAGGGCTAATTTACT---CC---CAGAAAAG---ACAGGATATCCTTGATCTGTGGGTTTATCACACACAAG
GCTACTTCCCTGATTGGCAGAATTACACATCAGGGCCAGGGATCA---GATATCCACTGACCTTTGGATGGTGCTTCAAG
CTAGTACCAGTTGAT--CCAGATGAGGTAGA---GAAGCCCAATGAGGGAGA-GAACAACAGCTTGTTACACCCTATGAG
CCTGCAT---GGGATGGAGGACAAGGAGAAAGAAGTACTAGTGTGGAAGTTTGACAGCCTCCTAGCATTT--CGTCACAT
GGCCCGAG---AG---CTGCATCCGG---AGTAC-TAC------------------------------------AAAGAC
T------GCT------------------------------------G---A
>AY970950/B/NL/1996/H434-42-E12
ATGGG------GGGCAAGTGGTCAAA------A---TA---T--------------------------------------
-A---G---T---GG------A------TGGT---CTA---CCATAAGG---GAAAGAATG---------AGAAGAACT-
AGGCCAGCAGCAGAGGAAAGAATGAGACCT--------------------------------------------------
--------------------------------------------------------------------------------
--------------------------------------------------------------------------------
--------------------------------------------------------------------------------
------------------------------------------------------GAGCCAGCAGCA------GA---G--
-GGGGTAGGAGCAGTATCTCGAGACTTGGAAAAACATGGAGCAATCACAAGTAGCAATACAGCAGCTACTAATGCTGA--
-T---TGTGCCTGGCTAGAAGCACAAG---AGGAG---GAA------------GAAGTGGGTTTCCCAGTCAAACCTCAG
GTGCCTTTAAGACCAATGACTTACAAGGCAGCTTTAGATCTTAGCCAC------TTTT---T---AAAAGAAAA---GGG
GGGACTGGAAGGGCTAGTTTACT---CC---CAGAAAAG---ACAGGATATCCTTGATCTGTGGGTTTATCACACACAAG
GCTACTTCCCTGATTGGCAGAATTACACATCAGGGCCAGGGATCA---GATATCCACTGACCTTTGGATGGTGCTTCAAG
CTAGTACCAGTTGAT--CCAGATGAGGTAGA---GAAGGCCAATGAGGGAGA-GAACAACAGCTTGTTACACCCTATGAG
CCTGCAT---GGGATGGAGGACAAGGAGAAAGAAGTACTGGTGTGGAAGTTTGACAGCCACCTAGCATTT--CGTCACAT
GGCCCGAG---AG---CTGCATCCGG---AGTAC-TAC------------------------------------AAAGAC
T------GCT------------------------------------G---A
>BD238372/B/FR/1985/pNL43_patent
ATGGG------TGGCAAGTGGTCAAA------A---AG---TA---------GT---------G---T---------G--
-A---T---T---GG------A------TGGC---CTG---CTGTAAGG---GAAAGAATG---------AGACGAGCTG
AG------------------------------------------------------------------------------
--------------------------------------------------------------------------------
--------------------------------------------------------------------------------
--------------------------------------------------------------------------------
---------------------------------------------------------CCAGCAGCA------GA---T--
-GGGGTGGGAGCAGTATCTCGAGACCTAGAAAAACATGGAGCAATCACAAGTAGCAATACAGCAGCTAACAATGCTGC--
-T---TGTGCCTGGCTAGAAGCACAAG---AGGAG---GAA------------GAGGTGGGTTTTCCAGTCACACCTCAG
GTACCTTTAAGACCAATGACTTACAAGGCAGCTGTAGATCTTAGCCAC------TTTT---T---AAAAGAAAA---GGG
GGGACTGGAAGGGCTAATTCACT---CC---CAAAGAAG---ACAAGATATCCTTGATCTGTGGATCTACCACACACAAG
GCTACTTCCCTGATTGGCAGAACTACACACCAGGGCCAGGGGTCA---GATATCCACTGACCTTTGGATGGTGCTACAAG
CTAGTACCAGTTGAG--CCAGATAAGGTAGA---AGAGGCCAATAAAGGAGA-GAACACCAGCTTGTTACACCCTGTGAG
CCTGCAT---GGAATGGATGACCCTGAGAGAGAAGTGTTAGAGTGGAGGTTTGACAGCCGCCTAGCATTT--CATCACGT
GGCCCGAG---AG---CTGCATCCGG---AGTAC-TTC------------------------------------AAGAAC
T------GCT------------------------------------G---A
>BD298114/B/FR/1983/BH10_patent
ATGGG------TGGCAAGTGGTCAAA------A---AG---TA---------GT---------G---T---------G--
-G---T---T---GG------A------TGGC---CTG---CTGTAAGG---GAAAGAATG---------AGACGAGCTG
AG------------------------------------------------------------------------------
--------------------------------------------------------------------------------
--------------------------------------------------------------------------------
--------------------------------------------------------------------------------
---------------------------------------------------------CCAGCAGCA------GA---T--
-GGGGTGGGAGCAGCATCTCGAGACCTAGAAAAACATGGAGCAATCACAAGTAGCAACACAGCAGCTAACAATGCTGA--
-T---TGTGCCTGGCTAGAAGCACAAG---AGGAG---GAG------------GAGGTGGGTTTTCCAGTCACACCTCAG
GTACCTTTAAGACCAATGACTTACAAGGCAGCTGTAGATCTTAGCCAC------TTTT---T---AAAAGAAAA---GGG
GGGACTGGAAGGGCTAATTCACT---CC---CAACGAAG---ACAAGATATCCTTGATCTGTGGATCTACCACACACAAG
GCTACTTCCCTGATTAGCAGAACTACACACCAGGGCCAGGGATCA---GATATCCACTGACCTTTGGATGGTGCTACAAG
CTAGTACCAGTTGAG--CCAGAGAAGTTAGA---AGAAGCCAACAAAGGAGA-GAACACCAGCTTGTTACACCCTGTGAG
CCTGCAT---GGAATGGATGACCCGGAGAGAGAAGTGTTAGAGTGGAGGTTTGACAGCCGCCTAGCATTT--CATCACAT
GGCCCGAG---AG---CTGCATCCGG---AGTAC-TTC------------------------------------AAGAAC
T------GCT------------------------------------G---A
>CS272319/B/FR/1985/pNL43_patent
ATGGG------TGGCAAGTGGTCAAA------A---AG---TA---------GT---------G---T---------G--
-A---T---T---GG------A------TGGC---CTG---CTGTAAGG---GAAAGAATG---------AGACGAGCTG
AG------------------------------------------------------------------------------
--------------------------------------------------------------------------------
--------------------------------------------------------------------------------
--------------------------------------------------------------------------------
---------------------------------------------------------CCAGCAGCA------GA---T--
-GGGGTGGGAGCAGTATCTCGAGACCTAGAAAAACATGGAGCAATCACAAGTAGCAATACAGCAGCTAACAATGCTGC--
-T---TGTGCCTGGCTAGAAGCACAAG---AGGAG---GAA------------GAGGTGGGTTTTCCAGTCACACCTCAG
GTACCTTTAAGACCAATGACTTACAAGGCAGCTGTAGATCTTAGCCAC------TTTT---T---AAAAGAAAA---GGG
GGGACTGGAAGGGCTAATTCACT---CC---CAAAGAAG---ACAAGATATCCTTGATCTGTGGATCTACCACACACAAG
GCTACTTCCCTGATTGGCAGAACTACACACCAGGGCCAGGGGTCA---GATATCCACTGACCTTTGGATGGTGCTACAAG
CTAGTACCAGTTGAG--CCAGATAAGGTAGA---AGAGGCCAATAAAGGAGA-GAACACCAGCTTGTTACACCCTGTGAG
CCTGCAT---GGAATGGATGACCCTGAGAGAGAAGTGTTAGAGTGGAGGTTTGACAGCCGCCTAGCATTT--CATCACGT
GGCCCGAG---AG---CTGCATCCGG---AGTAC-TTC------------------------------------AAGAAC
T------GCT------------------------------------G---A
>D10112/B/GB/1983/CAM1
ATGGG------TGGCAAGTGGTCAAA------A---CG---TA---------GT---------C---T---------G--
-G---G---T---GG------A------TGGT---CTG---CTGTAAGG---GAAAGAATG---------CAACGAGCTG
AGCCACGAGCT---------------------------------------------------------------------
--------------------------------------------------------------------------------
--------------------------------------------------------------------------------
--------------------------------------------------------------------------------
------------------------------------------------------GAGCCAGCAGCA------GA---G--
-GGGGTGGGAGCAGTATCTAGAGACTTGGAAAAACATGGAGCAATCACAAGTAGCAATACAGCAGCTACTAATGCTGA--
-T---TGTGCCTGGCTAGAAGCACAAG---AGGAG---GAG------------GAGGTGGGCTTTCCAGTCAGACCTCAG
GTACCGTTAAGACCAATGACTTACAAGGCAGCTTTAGATATTAGCCAC------TTTT---T---AAAAGAAAA---GGG
GGGACTGGAAGGGATAATTTACT---CC---CAAAGAAG---ACAGGATATCCTTGATCTGTGGATCTACCACACACAAG
GCTACTTCCCTGATTGGCAGAACTACACACCAGGGCCAGGGATCA---GATATCCACTGACATTTGGATGGTGCTTCAAG
CTAGTACCAGTTGAG--CCAGAGCAGGTAGA---AGAGGCCAATAAAAGAGA-GAACGCCAGCTTGTTACACCCTATGAG
CCAGCAT---GGGATGGATGACCCAGAGAAAGAAGTACTAATGTGGAAGTTTGACAGCCGCCTAGCATTT--CATCACAT
GGCCCGAG---AG---AAGCATCCGG---AGTTC-TAC------------------------------------AAAGAC
T------GCT------------------------------------G---A
>D86068/B/FR/1983/MCK1_LAI_IIIB
ATGGG------TGGCAAGTGGTCAAA------A---AG---TA---------GT---------G---T---------G--
-A---T---T---GG------A------TGGC---CTG---CTGTAAGG---GAAAGAATG---------AGACGAGCTG
AG------------------------------------------------------------------------------
--------------------------------------------------------------------------------
--------------------------------------------------------------------------------
--------------------------------------------------------------------------------
---------------------------------------------------------CCAGCAGCA------GA---T--
-GGGGTGGGAGCAGCATCTCGAGACCTAGAAAAACATGGAGCAATCACAAGTAGCAACACAGCAGCTAACAATGCTGC--
-T---TGTGCCTGGCTAGAAGCACAAG---AGGAG---GAG------------AAGGTGGGTTTTCCAGTCACACCTCAG
GTACCTTTAAGACCAATGACTTACAAGGCAGCTGTAGATCTTAGCCAC------TTTT---T---AAAAGAAAA---GGG
GGGACTGGAAGGGCTAATTCACT---CC---CAACGAGG---ACAAGATATCCTTGATCTGTGGATCTACCACACACAAG
GCTACTTCCCTGATTGGCAGAACTACACACCAGGACCAGGGATCA---GATATCCACTGACCTTTGGATGGTGCTACAAG
CTAGTACCAGTTGAG--CCAGAGAAGTTAGA---AGAAGCCAACAAAGGAGA-GAACACCAGCTTATTACACCCTGTGAG
CCTGCAT---GGAATGGATGACCCGGAGAGAGAAGTGTTAGAGTGGAGGTTTGACAGCCGCCTAGCATTT--CATCACGT
AGCCCGAG---AG---CTGCATCCGG---AGTAC-TTC------------------------------------AAGAAC
T------GCT------------------------------------G---A
>D86069/B/FR/1983/PM213_LAI_IIIB
ATGGG------TGGCAAGTGGTCAAA------A---AG---TA---------GT---------G---T---------G--
-G---T---T---GG------A------TGGC---CTG---CTGTAAGG---GAAAGAATG---------AGACGAGCTG
AG------------------------------------------------------------------------------
--------------------------------------------------------------------------------
--------------------------------------------------------------------------------
--------------------------------------------------------------------------------
---------------------------------------------------------CCAGCAGCA------GA---T--
-GGGGTGGGAGCAGCATCTCGAGACCTAGAAAAACATGGAGCAATCACAAGTAGCAACACAGCAGCTAACAATGCTGC--
-T---TGTGCCTGGCTAGAAGCACAAG---AGGAG---GAG------------AAGGTGGGTTTTCCTGTCACACCTCAG
GTACCTTTAAGACCAATGACTTACAAGGCAGCTGTAGATCTTAGCCAC------TTTT---T---AAAAGAAAA---AGG
GGGACTGGAAGGGCTAATTCACT---CC---CAACGAAG---ACAAGATATCCTTGATCTGTGGATCTACCACACACAAG
GCTACTTCCCTGATTGGCAGAACTACACACCAGGACCAGGGATCA---GATATCCACTGACCTTTGGATGGTGCTACAAG
CTAGTACCAGTTGAG--CCAGAGAAGTTAGA---AGAAGCCAACAAAGGAGA-GAACACCAGCTTGTTACACCCTGTGAG
CCTGCAT---GGAATGGATGACCCGGAGAGAGAAGTGTTAGAGTGGAGGTTTGACAGCCGCCTAGCATTT--CATCACGT
GGCCCGAG---AG---CTGCATCCGG---AGTAC-TTC------------------------------------AAGAAC
T------GCT------------------------------------G---A
>DD153311/B/FR/1985/pNL43-patent
ATGGG------TGGCAAGTGGTCAAA------A---AG---TA---------GT---------G---T---------G--
-A---T---T---GG------A------TGGC---CTG---CTGTAAGG---GAAAGAATG---------AGACGAGCTG
AG------------------------------------------------------------------------------
--------------------------------------------------------------------------------
--------------------------------------------------------------------------------
--------------------------------------------------------------------------------
---------------------------------------------------------CCAGCAGCA------GA---T--
-GGGGTGGGAGCAGTATCTCGAGACCTAGAAAAACATGGAGCAATCACAAGTAGCAATACAGCAGCTAACAATGCTGC--
-T---TGTGCCTGGCTAGAAGCACAAG---AGGAG---GAA------------GAGGTGGGTTTTCCAGTCACACCTCAG
GTACCTTTAAGACCAATGACTTACAAGGCAGCTGTAGATCTTAGCCAC------TTTT---T---AAAAGAAAA---GGG
GGGACTGGAAGGGCTAATTCACT---CC---CAAAGAAG---ACAAGATATCCTTGATCTGTGGATCTACCACACACAAG
GCTACTTCCCTGATTGGCAGAACTACACACCAGGGCCAGGGGTCA---GATATCCACTGACCTTTGGATGGTGCTACAAG
CTAGTACCAGTTGAG--CCAGATAAGGTAGA---AGAGGCCAATAAAGGAGA-GAACACCAGCTTGTTACACCCTGTGAG
CCTGCAT---GGAATGGATGACCCTGAGAGAGAAGTGTTAGAGTGGAGGTTTGACAGCCGCCTAGCATTT--CATCACGT
GGCCCGAG---AG---CTGCATCCGG---AGTAC-TTC------------------------------------AAGAAC
T------GCT------------------------------------G---A
>DD153312/B/FR/1985/pNL43-patent
ATGGG------TGGCAAGTGGTCAAA------A---AG---TA---------GT---------G---T---------G--
-A---T---T---GG------A------TGGC---CTG---CTGTAAGG---GAAAGAATG---------AGACGAGCTG
AG------------------------------------------------------------------------------
--------------------------------------------------------------------------------
--------------------------------------------------------------------------------
--------------------------------------------------------------------------------
---------------------------------------------------------CCAGCAGCA------GA---T--
-GGGGTGGGAGCAGTATCTCGAGACCTAGAAAAACATGGAGCAATCACAAGTAGCAATACAGCAGCTAACAATGCTGC--
-T---TGTGCCTGGCTAGAAGCACAAG---AGGAG---GAA------------GAGGTGGGTTTTCCAGTCACACCTCAG
GTACCTTTAAGACCAATGACTTACAAGGCAGCTGTAGATCTTAGCCAC------TTTT---T---AAAAGAAAA---GGG
GGGACTGGAAGGGCTAATTCACT---CC---CAAAGAAG---ACAAGATATCCTTGATCTGTGGATCTACCACACACAAG
GCTACTTCCCTGATTGGCAGAACTACACACCAGGGCCAGGGGTCA---GATATCCACTGACCTTTGGATGGTGCTACAAG
CTAGTACCAGTTGAG--CCAGATAAGGTAGA---AGAGGCCAATAAAGGAGA-GAACACCAGCTTGTTACACCCTGTGAG
CCTGCAT---GGAATGGATGACCCTGAGAGAGAAGTGTTAGAGTGGAGGTTTGACAGCCGCCTAGCATTT--CATCACGT
GGCCCGAG---AG---CTGCATCCGG---AGTAC-TTC------------------------------------AAGAAC
T------GCT------------------------------------G---A
>DL260745/B/FR/1983/HXB2_patent
ATGGG------TGGCAAGTGGTCAAA------A---AG---TA---------GT---------G---T---------G--
-A---T---T---GG------A------TGGC---CTA---CTGTAAGG---GAAAGAATG---------AGACGAGCTG
AG------------------------------------------------------------------------------
--------------------------------------------------------------------------------
--------------------------------------------------------------------------------
--------------------------------------------------------------------------------
---------------------------------------------------------CCAGCAGCA------GA---T--
-AGGGTGGGAGCAGCATCTCGAGACCTGGAAAAACATGGAGCAATCACAAGTAGCAATACAGCAGCTACCAATGCTGC--
-T---TGTGCCTGGCTAGAAGCACAAG---AGGAG---GAG------------GAGGTGGGTTTTCCAGTCACACCTCAG
GTACCTTTAAGACCAATGACTTACAAGGCAGCTGTAGATCTTAGCCAC------TTTT---T---AAAAGAAAA---GGG
GGGACTGGAAGGGCTAATTCACT---CC---CAAAGAAG---ACAAGATATCCTTGATCTGTGGATCTACCACACACAAG
GCTACTTCCCTGATTAGCAGAACTACACACCAGGGCCAGGGGTCA---GATATCCACTGACCTTTGGATGGTGCTACAAG
CTAGTACCAGTTGAG--CCAGATAAGATAGA---AGAGGCCAATAAAGGAGA-GAACACCAGCTTGTTACACCCTGTGAG
CCTGCAT---GGGATGGATGACCCGGAGAGAGAAGTGTTAGAGTGGAGGTTTGACAGCCGCCTAGCATTT--CATCACGT
GGCCCGAG---AG---CTGCATCCGG---AGTAC-TTC------------------------------------AAGAAC
T------GCT------------------------------------G---A
>DL464814/B/FR/1983/HXB2_patent
ATGGG------TGGCAAGTGGTCAAA------A---AG---TA---------GT---------G---T---------G--
-A---T---T---GG------A------TGGC---CTA---CTGTAAGG---GAAAGAATG---------AGACGAGCTG
AG------------------------------------------------------------------------------
--------------------------------------------------------------------------------
--------------------------------------------------------------------------------
--------------------------------------------------------------------------------
---------------------------------------------------------CCAGCAGCA------GA---T--
-AGGGTGGGAGCAGCATCTCGAGACCTGGAAAAACATGGAGCAATCACAAGTAGCAATACAGCAGCTACCAATGCTGC--
-T---TGTGCCTGGCTAGAAGCACAAG---AGGAG---GAG------------GAGGTGGGTTTTCCAGTCACACCTCAG
GTACCTTTAAGACCAATGACTTACAAGGCAGCTGTAGATCTTAGCCAC------TTTT---T---AAAAGAAAA---GGG
GGGACTGGAAGGGCTAATTCACT---CC---CAAAGAAG---ACAAGATATCCTTGATCTGTGGATCTACCACACACAAG
GCTACTTCCCTGATTAGCAGAACTACACACCAGGGCCAGGGGTCA---GATATCCACTGACCTTTGGATGGTGCTACAAG
CTAGTACCAGTTGAG--CCAGATAAGATAGA---AGAGGCCAATAAAGGAGA-GAACACCAGCTTGTTACACCCTGTGAG
CCTGCAT---GGGATGGATGACCCGGAGAGAGAAGTGTTAGAGTGGAGGTTTGACAGCCGCCTAGCATTT--CATCACGT
GGCCCGAG---AG---CTGCATCCGG---AGTAC-TTC------------------------------------AAGAAC
T------GCT------------------------------------G---A
>DM111087/B/FR/1985/pNL43-patent
ATGGG------TGGCAAGTGGTCAAA------A---AG---TA---------GT---------G---T---------G--
-A---T---T---GG------A------TGGC---CTG---CTGTAAGG---GAAAGAATG---------AGACGAGCTG
AG------------------------------------------------------------------------------
--------------------------------------------------------------------------------
--------------------------------------------------------------------------------
--------------------------------------------------------------------------------
---------------------------------------------------------CCAGCAGCA------GA---T--
-GGGGTGGGAGCAGTATCTCGAGACCTAGAAAAACATGGAGCAATCACAAGTAGCAATACAGCAGCTAACAATGCTGC--
-T---TGTGCCTGGCTAGAAGCACAAG---AGGAG---GAA------------GAGGTGGGTTTTCCAGTCACACCTCAG
GTACCTTTAAGACCAATGACTTACAAGGCAGCTGTAGATCTTAGCCAC------TTTT---T---AAAAGAAAA---GGG
GGGACTGGAAGGGCTAATTCACT---CC---CAAAGAAG---ACAAGATATCCTTGATCTGTGGATCTACCACACACAAG
GCTACTTCCCTGATTGGCAGAACTACACACCAGGGCCAGGGGTCA---GATATCCACTGACCTTTGGATGGTGCTACAAG
CTAGTACCAGTTGAG--CCAGATAAGGTAGA---AGAGGCCAATAAAGGAGA-GAACACCAGCTTGTTACACCCTGTGAG
CCTGCAT---GGAATGGATGACCCTGAGAGAGAAGTGTTAGAGTGGAGGTTTGACAGCCGCCTAGCATTT--CATCACGT
GGCCCGAG---AG---CTGCATCCGG---AGTAC-TTC------------------------------------AAGAAC
T------GCT------------------------------------G---A
>DQ007901/B/CN/2002/02HNsmx2
ATGGG------TGGCAAGTGGTCAAA------A---AG---TA---------GT---------A---T---------G--
-G---T---T---GG------A------TGGC---CTA---ATGTAAGG---GAAAGAATG---------AGACGAGCTG
AG------------------------------------------------------------------------------
--------------------------------------------------------------------------------
--------------------------------------------------------------------------------
--------------------------------------------------------------------------------
---------------------------------------------------------CCAGCAGCA------GA---T--
-GGGGTGGGAGCAGTATCTCGAGACCTGGAAAAACATGGAGCAATCACAAGTAGCAATATA------GCAAATGCTGA--
-T---TGTGTCTGGCTAAAAGCACAAG---AAGAG---GAG------------GATATGGGTTTTCCAGTCAGACCTCAG
GTACCTTTAAGACCAATGACTTACAAGGGAGCTTTTGATCTTAGCCAC------TTTT---T---AAAAGAAAA---GGG
GGGACTGGAAGGGCTAATTCACT---CC---CACAAAAG---ACAAGATATCCTTGATCTGTGGGTCTACCATACACAAG
GCTTCTTCCCTGATTGGCAGAACTACACACCAGGGCCAGGGACCA---GATTCCCCCTGACCTTTGGATGGTGCTTCAAG
CTAGTACCAGTTGAT--CCAGAGCAGATAGA---AAAAGCCAACGAAGGAGA-GAACAACAGCTTGTTACATCCTATGAG
CCAACAT---GGAATGGATGACCCGGAGAGAGAAGTGCTAATGTGGAAGTTTGACAGCCGCTTAGCATTC--CATCACGT
GGCCCGAG---AG---ATACATCCGG---AGTAC-TAC------------------------------------AAAGAC
T------GCT------------------------------------G---A
>DQ127534/B/US/-/AC_04_0_Days_Consen_fa
ATGGG------TGGCAAGTGGTCAAA------A---AG---TA---------AG---------A---G---------G--
-A---G---T---GA------A------TGGT---CTG---CAGTAAGG---GAAAAAATG---------CAACAAGCTG
AGCCAGCAGCT---------------------------------------------------------------------
--------------------------------------------------------------------------------
--------------------------------------------------------------------------------
--------------------------------------------------------------------------------
------------------------------------------------------GAGCCAGCAGCA------GA---G--
-GGGGTGGGAGCAGTATCTCGAGATCTGGAAAAACATGGAGCAGTCACAAGTAACAATCTT------AACAATGCTGC--
-T---TGTACCTGGCTAGAAGCACAAG---AGCAG---GAGG------AA---GAGGTGGGGTTTCCAGTTAGACCTCAG
GTACCTTTAAGACCAATGACTTACAAGGGAGCTCTAGATCTTAGCCAC------TTTT---T---AAAAGAAAA---GGG
GGGACTGGAAGGGATAATTTACT---CC---CAACAAAG---ACAAGATATCCTTGATCTGTGGGTCTACAACACCCAGG
GATATTTCCCTGATTGGCAGAACTACACACCAGGGCCAGGGATCA---GATATCCACTGACCTTCGGATGGTGCTTCAAG
TTAGTACCAGT--------AACAGAGGTCGATGTAGAGGCCAATCAAGGAGA-GAATAGCAAATTGTTACACCCTATGAG
CCTGAAT---GGGATGGAGGACCCGGAGAAAGAAGTGTTACAGTGGAAGTTTGACAGCCGCCTAGCGTTC--CATCACAT
GGCCCGAG---AG---AAACATCCGG---AGTAC-TTC------------------------------------AAAGAC
T------GC------------------------------------------
>DQ127535/B/US/-/AC_04_1650_Days_Seq1_fa
ATGGG------TGGCAAGTGGTCAAA------A---AG---TA---------AG---------A---G---------G--
-A---G---T---GA------A------TGGT---CTG---CAGTAAGG---GAAAAAATG---------CAACAAGCTG
AGCCAGCAGCT---------------------------------------------------------------------
--------------------------------------------------------------------------------
--------------------------------------------------------------------------------
--------------------------------------------------------------------------------
------------------------------------------------------GAGCCAGCAGCA------GA---G--
-GGGGTGGGAGCAGTATCTCGAGATCTGGAAAAACATGGAGCAGTCACAAGTAACAATCTT------AACAATGCTGC--
-T---TGTACCTGGCTAGAAGCACAAC---AGCAG---GAGG------AA---GAGGTGGGGTTTCCAGTTAGACCTCAG
GTACCTTTAAGACCAATGACTTACAAGGGAGCTCTAGATCTTAGCCAC------TTTT---T---AAAAGAAAA---GGG
GGGACTGGAAGGGATAATTTACT---CC---CAACAAAG---ACAAGATATCCTTGATCTGTGGGTCTACAACACCCAGG
GATATTTCCCTGATTGGCAGAACTACACACCAGGGCCAGGGATCA---GATATCCACTGACCTTCGGATGGTGCTTCAAG
TTAGTACCAGT--------AACAGAGGTCGATGTAGAGGCCAATCAAGGAGA-GAATAGCAAATTGTTACACCCTATGAG
CCTGAAT---GGGATGGAGGACCCGGAGAAAGAAGTGTTACAGTGGAAGTTTGACAGCCGCCTAGCGTTC--CATCACAT
GGCCCGAG---AG---AAACATCCGG---AGTAC-TTC------------------------------------AAAGAC
T------GCT------------------------------------G---A
>DQ127536/B/US/-/AC_04_1650_Days_Seq2_fa
ATGGG------TGGCAAGTGGTCAAA------A---AG---TA---------AG---------A---G---------G--
-A---G---T---GA------A------TGGT---CTG---CAGTAAGG---GAAAAAATG---------CAACAAGCTG
AGCCAGCAGCT---------------------------------------------------------------------
--------------------------------------------------------------------------------
--------------------------------------------------------------------------------
--------------------------------------------------------------------------------
------------------------------------------------------GAGCCAGCAGCA------GA---G--
-GGGGTGGGAGCAGTATCTCGAGATCTGGAAAAACATGGAGCAGTCACAAGTAACAATCTT------AACAATGCTGC--
-T---TGTACCTGGCTAGAAGCACAAC---AGCAG---GAGG------AA---GAGGTGGGGTTTCCAGTTAGACCTCAG
GTACCTTTAAGACCAATGACTTACAAGGGAGCTCTAGATCTTAGCCAC------TTTT---T---AAAAGAAAA---GGG
GGGACTGGAAGGGATAATTTACT---CC---CAACAAAG---ACAAGATATCCTTGATCTGTGGGTCTACAACACCCAGG
GATATTTCCCTGATTGGCAGAACTACACACCAGGGCCAGGGATCA---GATATCCACTGACCTTCGGATGGTGCTTCAAG
TTAGTACCAGT--------AACAGAGGTCGATGTAGAGGCCAATCAAGGAGA-GAATAGCAAATTGTTACACCCTATGAG
CCTGAAT---GGGATGGAGGACCCGGAGAAAGAAGTGTTACAGTGGAAGTTTGACAGCCGCCTAGCGTTC--CATCACAT
GGCCCGAG---AG---AAACATCCGG---AGTAC-TTC------------------------------------AAAGAC
T------GCT------------------------------------G---A
>DQ127537/B/US/-/AC_16_0_Days_Consen_fa
ATGGG------TGGCAAGTGGTCAAA------A---AG---TA---------GT---------G---T---------G--
-G---T---T---GA------A------TGGC---CTG---CTGTAAGG---GAAAGAATG---------AAACGAGCTG
AG------------------------------------------------------------------------------
--------------------------------------------------------------------------------
--------------------------------------------------------------------------------
--------------------------------------------------------------------------------
---------------------------------------------------------CCAGCAGCA------GA---T--
-GGGGTGGGAGCAGTATCTCGAGACCTGGAAAAACATGGAGCAATCACAAGTAGCAATACAGCATCTAATAATGCTGA--
-T---TGTGCCTGGCTAGAAGCACAAG---AGGAT---GAG------------GAGGTGGGTTTTCCAGTCAAACCTCAG
GTACCTTTAAGACCAATGACTTACAAGGCAGCTGTAGATCTTAGCCAC------TTTT---T---AAAAGAAAA---GGG
GGGACTGGAAGGGCTAGTTTACT---CC---CAAAAGAG---AAAAGATATCCTTGATCTGTGGGTCTACCACACACAAG
GCTTCTTCCCTGATTGGCAGAATTACACACCAGGGCCAGGGGTCA---GATATCCACTGACCTTTGGATGGTGCTTCAAG
CTAGTACCACTGGAG--CAAGAGCAGGTAGA---AGAGGCCAATACTGGAGA-AAACCGCTCCCTGTTACACCCTATGAG
CCTGCAT---GGGATGGATGACCCGGAGAAAGAAGTGCTAGTATGGAAATTTGACAGCCGCCTGGCATTT--CATCATGT
GGCCCGAG---AG---ATGCATCCGG---AGTAT-TAC------------------------------------AAAGAC
T------GCT------------------------------------G---A
>DQ127538/B/US/-/AC_16_1934_Days_Seq1_fa
ATGGG------TGGCAAGTGGTCAAA------A---AG---TA---------GT---------G---T---------G--
-G---T---T---GG------A------TGGC---CTG---CTGTAAGG---GAAAGAATG---------AAACGAGCTG
AG------------------------------------------------------------------------------
--------------------------------------------------------------------------------
--------------------------------------------------------------------------------
--------------------------------------------------------------------------------
---------------------------------------------------------CCAGCAGCA------GA---T--
-GGGGTGGGAGCAGTATCTCGAGACCTGGAAAAACATGGAGCGATCACAAGTAGCAATACAGCATCTAATAATGCTGA--
-T---TGTGCCTGGCTAGAAGCACAAG---AGGAT---GAG------------GAGGTGGGTTTTCCAGTCAGACCTCAG
GTACCTTTAAGACCAATGACTTACAAGGCAGCTGTAGATATGAGCCAC------TTTT---T---AAAAGAAAA---GGG
GGGACTGGAAGGGCTAGCTTACT---CC---CAAAAGAG---AAAAGATATCCTTGATCTGTGGGTCTACCACACACAAG
GATTCTTCCCTGATTGGCAGAATTACACACCAGGGCCAGGGGTCA---GATATCCACTGACCTTTGGATGGTGCTTCAAG
CTAGTACCACTGGAG--CAAGAGCAGGTAGA---AGAGGCCAATACTGGAGA-AAACCGCTCCCTGTTACACCCTATGAG
CCTGCAT---GGGATGGATGACCCGGAGAAAGAAGTGCTAGTATGGAAATTTGACAGCCGCCTGGCATTT--CAGCATGT
GGCCCGAG---AG---ATGCATCCGG---AGTAT-TAC------------------------------------AAAGAC
T------GCT------------------------------------G---A
>DQ127539/B/US/-/AC_16_1934_Days_Seq2_fa
ATGGG------TGGCAAGTGGTCAAA------A---AG---TA---------GT---------G---T---------G--
-G---T---T---GG------A------TGGC---CTG---CTGTAAGG---GAAAGAATG---------AAACGAGCTG
AG------------------------------------------------------------------------------
--------------------------------------------------------------------------------
--------------------------------------------------------------------------------
--------------------------------------------------------------------------------
---------------------------------------------------------CCAGCAGCA------GA---T--
-GGGGTGGGAGCAGTATCTCGAGACCTGGAAAAACATGGAGCGATCACAAGTAGCAATACAGCATCTAATAATGCTGA--
-T---TGTGCCTGGCTAGAAGCACAAG---AGGAT---GAG------------GAGGTGGGTTTTCCAGTCAGACCTCAG
GTACCTTTAAGACCAATGACTTACAAGGCAGCTGTAGATATGAGCCAC------TTTT---T---AAAAGAAAA---GGG
GGGACTGGAAGGGCTAGTTTACT---CC---CAAAAGAG---AAAAGATATCCTTGATCTGTGGGTCTACCACACACAAG
GATTCTTCCCTGATTGGCAGAATTACACACCAGGGCCAGGGGTCA---GATATCCACTGACCTTTGGATGGTGCTTCAAG
CTAGTACCACTGGAG--CAAGAGCAGGTAGA---AGAGGCCAATACTGGAGA-AAACTGCTCCCTGTTACACCCTATGAG
CCTGCAT---GGGATGGATGACCCGGAGAAAGAAGTGCTAGTATGGAAATTTGACAGCCGCCTGGCATTT--CAGCATGT
GGCCCGAG---AG---ATGCATCCGG---AGTAT-TAC------------------------------------AAAGAC
T------GCT------------------------------------G---A
>DQ127548/B/US/-/AC_59_41_Days_Seq1_fa
ATGGG------TGGCAAATGGTCAAA------A---AG---TA---------GT---------T---T---------G--
-A---T---T---GG------A------TGGC---CTA---GGATAAGG---GACAGAATG---------AGAAGAACTG
AGCCG---------------------------------------------------------------------------
--------------------------------------------------------------------------------
--------------------------------------------------------------------------------
--------------------------------------------------------------------------------
------------------------------------------------------GAGCCAGCGGCA------GT---T--
-GGGGTGGGAGCAGTATCTCGAGATCTGGAAAAACATGGAGCAATCACAAGTAGCAATACAGCAGCTACCAATGCTGA--
-G---TGTGCCTGGCTAGAAGCACAAG---AGGAG---GAG------------GAGGTGGGCTTTCCAGTCAGGCCTCAG
GTGCCTTTAAGACCAATGACTTACAAGGCAGCGGTAGATATTAGCCAC------TTTT---T---AAAAGAAAA---GGG
GGGACTGGAAGGGCTAATTCACT---CC---CAGAAAAG---ACAAGACATCCTTGATCTGTGGATCTACCACACACAAG
GCTACTTCCCTGATTGGCAGAACTACACACCAGGGCCAGGGGTCA---GATACCCACTGACCTTTGGGTGGTGCTTCAAG
CTAGTACCAGTTGAG--CCAGAGGATGTAGA---AAGGGCCAATGAAGGAGA-GAACAACTGCTTGTTACACCCTATGAG
CCAGCAT---GGAATGGATGACCCAGAGAGAGAAGTATTACAGTGGAAGTTTGACAGCCGCCTAGCATTT--CATCACAT
GGCCCGAG---AG---CTGCATCCGG---AGTAC-TAC------------------------------------AAGGAC
T------GCT------------------------------------G---A
>DQ127549/B/US/-/AC_59_41_Days_Seq2_fa
ATGGG------TGGCAAATGGTCAAA------A---AG---TA---------GT---------T---T---------G--
-A---T---T---GG------A------TGGC---CTA---GGATAAGG---GACAGAATG---------AGAAGAACTG
AGCCG---------------------------------------------------------------------------
--------------------------------------------------------------------------------
--------------------------------------------------------------------------------
--------------------------------------------------------------------------------
------------------------------------------------------GAGCCAGCGGCA------GT---T--
-GGGGTGGGAGCAGTATCTCGAGATCTGGAAAAACATGGAGCAATCACAAGTAGCAATACAGCAGCTACCAATGCTGA--
-G---TGTGCCTGGCTAGAAGCACAAG---AGGAG---GAG------------GAGGTGGGCTTTCCAGTCAGGCCTCAG
GTGCCTTTAAGACCAATGACTTACAAGGCAGCGGTAGATATTAGCCAC------TTTT---T---AAAAGAAAA---GGG
GGGACTGGAAGGGCTAATTCACT---CC---CAGAAAAG---ACAAGACATCCTTGATCTGTGGATCTACCACACACAAG
GCTACTTCCCTGATTGGCAGAACTACACACCAGGGCCAGGGGTCA---GATACCCACTGACCTTTGGGTGGTGCTTCAAG
CTAGTACCAGTTGAG--CCAGAGGATGTAGA---AAGGGCCAATGAAGGAGG-GAACAACTGCTTGTTACACCCTATGAG
CCAGCAT---GGAATGGATGACCCAGAGAGAGAAGTATTACAGTGGAAGTTTGACAGCCGCCTAGCATTT--CATCACAT
GGCCCGAG---AG---CTGCATCCGG---AGTAC-TAC------------------------------------AAGGAC
T------GCT------------------------------------G---A
>DQ127550/B/US/-/AC_59_111_Days_Seq1_fa
ATGGG------TGGCAAATGGTCAAA------A---AG---TA---------GT---------T---T---------G--
-G---T---T---GG------A------TGGC---CTA---GGATAAGG---GACAGAATG---------AGAAGAACTG
AGCCG---------------------------------------------------------------------------
--------------------------------------------------------------------------------
--------------------------------------------------------------------------------
--------------------------------------------------------------------------------
------------------------------------------------------GAGCCAGCGGCA------GT---T--
-GGGGTGGGAGCAGTATCTCGAGATCTGGAAAAACATGGAGCAATCACAAGTAGCAATACAGCAGCTACCAATGCTGA--
-G---TGTGCCTGGCTAGAAGCACAAG---AGGAG---GAG------------GAGGTGGGCTTTCCAGTCAGGCCTCAG
GTGCCTTTAAGACCAATGACTTACAAGGCAGCGGTAGATATTAGCCAC------TTTT---T---AAAAGAAAA---GGG
GGGACTGGAAGGGCTAATTCACT---CC---CAGAAAAG---ACAAGACATCCTTGATCTGTGGATCTACCACACACAAG
GCTACTTCCCTGATTGGCAGAACTACACACCAGGGCCAGGGGTCA---GATACCCACTGACCTTTGGGTGGTGCTTCAAG
CTAGTACCAGTTGAG--CCAGAGGATGTAGA---AAGGGCCAATGAAGGAGA-GAACAACTGCTTGTTACACCCTATGAG
CCAGCAT---GGAATGGATGACCCAGAGAGAGAAGTATTACAGTGGAAGTTTGACAGCCGCCTAGCATTT--CATCACAT
GGCCCGAG---AG---CTGCATCCGG---AGTAC-TAC------------------------------------AAGGAC
T------GCT------------------------------------G---A
>DQ127551/B/US/-/AC_59_111_Days_Seq2_fa
ATGGG------TGGCAAATGGTCAAA------A---AG---TA---------GT---------T---T---------G--
-G---T---T---GG------A------TGGC---CTA---GGATAAGG---GACAGAATG---------AGAAGAACTG
AGCCG---------------------------------------------------------------------------
--------------------------------------------------------------------------------
--------------------------------------------------------------------------------
--------------------------------------------------------------------------------
------------------------------------------------------GAGCCAGCGGCA------GT---T--
-GGGGTGGGAGCAGTATCTCGAGATCTGGAAAAACATGGAGCAATCACAAGTAGCAATACAGCAGCTACCAATGCTGA--
-G---TGTGCCTGGCTAGAAGCACAAG---AGGAG---GAG------------GAGGTGGGCTTTCCAGTCAGGCCTCAG
GTGCCTTTAAGACCAATGACTTACAAGGCAGCGGTAGATATTAGCCAC------TTTT---T---AAAAGAAAA---GGG
GGGACTGGAAGGGCTAATTCACT---CC---CAGAAAAG---ACAAGACATCCTTGATCTGTGGATCTACCACACACAAG
GCTACTTCCCTGATTGGCAGAACTACACACCAGGGCCAGGGGTCA---GATACCCACTGACCTTTGGGTGGTGCTTCAAG
CTAGTACCAGTTGAG--CCAGAGGATGTAGA---AAGGGCCAATGAAGGAGA-GAACAACTGCTTGTTACACCCTATGAG
CCAGCAT---GGAATGGATGACCCAGAGAGAGAAGTATTACAGTGGAAGTTTGACAGCCGCCTAGCATTT--CATCACAT
GGCCCGAG---AG---CTGCATCCGG---AGTAC-TAC------------------------------------AAGGAC
T------GCT------------------------------------G---A
>DQ207940/B/GE/2003/03GEMZ004
ATGGG------TGGCAAGTTGTCAAA------A---CG---T---------------------A---C---------A--
-A---G---G---GA------A------TGGT---TTA---ATGTAAGG---GAAAGAATG---------GAAAGAACTG
AG------------------------------------------------------------------------------
--------------------------------------------------------------------------------
--------------------------------------------------------------------------------
--------------------------------------------------------------------------------
---------------------------------------------------------CCAGCAGCA------GT---T--
-GGGGTGGGAGCAGCATCTCAAGACCTAGAAAGATATGGAGCACTCACAAGTAGAAATACACCAGCTAATAATGCTGC--
-T---TGTGCCTGGCTAGAAGCACAAC---AAGAG---GAGG------AA---GAAGTGGGTTTTCCAGTCAGACCTCAG
GTACCCTTAAGACCAATGACTTACAAGGCAGCTGTAGATCTTAGCCAC------TTTT---T---AAAAGAAAA---GGG
GGGACTGGAAGGGCTAATTTACT---CC---CAAAAGAG---ACAAGATATCCTTGACCTGTGGGTCCACAACACACAAG
GCTTCTTCCCTGATTGGCAAAGCTACACACCAGGGCCAGGGATCA---GATATCCCCTGACCTTTGGATGGTGCTTCAAG
TTAGTACCAGTTAAG--CCAGAGGATGTAGA---AAAGGCCAATGAAGGAGA-AAACAACTGTCTGCTACACCCTATGAG
CCTGCAT---GGGATGGAGGACACGGAGGGAGAGGTGCTGATGTGGAAGTTTGACAGTCGCCTAGCATTC--CATCACGT
GGCCCGAG---AG---ATACATCCGG---AGTAT-TTC------------------------------------AAAGAC
T------GCT------------------------------------G---A
>DQ207942/B/GE/2003/03GEMZ010
ATGGG------TGGCAAGTGGTCAAA------G---CG---GC---------TT---------A---C---------G--
-G---G---T---GG------A------TGGC---CTG---CTGTAAGG---GAAAGAATG---------GAACAAGCT-
--------------------------------------------------------------------------------
--------------------------------------------------------------------------------
--------------------------------------------------------------------------------
--------------------------------------------------------------------------------
---------------------------------------------------------CCAGCAGCA------GA---A--
-GGGGTGGGAGCAGCATCTCGAGACCTGGAAAAATATGGAGCACTCACAAGTAGCAATACAGCAGCTACTAATGCTAG--
-T---TGTGCCTGGCTAGAAGCACAAG---AGGAG---GAAG------AG---GAGGTGGGCTTTCCAGTCAGGCCTCAG
GTGCCCTTAAGACCAATGACTTACAAGGGAGCCCTTGATCTTAGCCAC------TTTT---T---AAAAGAAAA---GGG
GGGACTGGAAGGGATAGTTTGGT---CC---CAACAAAG---ACAAGATATCCTTGATCTGTGGGTTTACAACACACAAG
GCTTCTTCCCTGATTGGCAGAACTACACAGGAGGGCCAGGGATCA---GATATCCACTGACCTTTGGATGGTGCTTCAAG
CTAGTACCAGTTGAT--CAAGAGCAGGTAGA---AAAGGCCAATGAAGGAGA-GAACAACTGTTTGTTACACCCAATAAG
CCAGCAT---GGGGTGGATGACCCAGAGAAAGAAGTACTAATGTGGAAGTTTGACAGCAAGCTAGCATTT--CATCATGT
AGCCAAAG---AG---CTGCATCCGG---AGTAC-TAC------------------------------------AAGAAC
T------GAT------------------------------------G---A
>DQ295192/B/KR/2004/04LSK7
ATGGG------TGGCAAGTGGTCAAA------A---CG---TA---------GT---------G---T---------T--
-C---C---T---GG------G------TGGA---ATA---CTGTAAGG---GAAAGAATG---------AGAAGAACTG
AG------------------------------------------------------------------------------
--------------------------------------------------------------------------------
--------------------------------------------------------------------------------
--------------------------------------------------------------------------------
---------------------------------------------------------CCAGCAGCA------GA---A--
-GGGGTGGGAGCAGTATCTCGAGACCTGGAACAACGTGGAGCAATTACAATTAGTAATACAGCAAGTAACAATGCTAC--
-T---GTTGCCTGGCTAGAAGCACAGG---AGGAG---GAGG------AG---GAGGTGGGTTTTCCAGTCAGACCTCAA
GTACCCTTAAGACCAATGACTTACAAGGCAGCTGTAGATCTTAGCCAC------TTTT---T---AAAAGAAAA---GGG
GGGACTGGAAGGGCTAGTTTACT---CC---CAGAAAAG---ACAAGACATCCTTGATCTGTGGATCTACCACACACAAG
GCTTCTTCCCTGATTGGCAGAACTACACACCAGGGCCAGGGATCA---GATATCCACTGACCTTTGGGTGGTGCTTCAAG
CTAGTACCAGTTGAG--CCAGACAAGATAGA---AGAGGTCACTGTAGGAGA-GAACAACTGCTTGTTACACCCCATAAA
CCTGCAT---GGAATGGATGACCCGGAGAAAGAAGTGTTAGTGTGGAAGTTTGACAGCCACCTAGCATTT--CATCACAT
GGCCCGAG---AG---AAACATCCGG---AGTAC-TAC------------------------------------AAGGAC
T------GCT------------------------------------G---A
>DQ295193/B/KR/2004/04KMH5
ATGGG------TGGCAAGTGCTCAAA------A---CA---TA---------GT---------T---T---------T--
-C---C---T---GG------G------TGGG---ATA---CTATAAGG---GARAGAATG---------AGACGAACTG
GGCCAAGGGAAAGAAGAAAT------------------------------------------------------------
--------------------------------------------------------------------------------
--------------------------------------------------------------------------------
--------------------------------------------------------------------------------
------------------------------------------------------GARCCAGCAGCA------GA---A--
-GGGGTGGGAGCAGTATCTCGAGATCTGGAACAACGTGGCGCAATCACAACTAGTAATACAGCAAGTAACAATGCTGC--
-T---TGTGCCTGGCTAGAAGCACAAG---AGGAG---GAG------------GAGGTGGGTTTTCCAGTCAGACCTCAA
GTACCCTTAAGACCAATGACTTACAAAGGAGCTTTAGATCTCAGCCAC------TTTT---T---AAGAGAAAA---GGG
GGGACTGGAAGGGCTAATTCACT---CC---CAGAAAAG---ACAAGATATCCTTGATCTGTGGATCTACCACACACAAG
GCTACTTCCCTGATTGGCAGAACTACACACCAGGGCCAGGGACCA---GATTTCCACTGACCTTTGGGTGGTGTTTCAAG
CTAGTACCAGTTGAG--CCAGAAAGGGTAGA---AGAGGCCACTGAAGGAGA-GAACAACTGCTTGTTACACCCCATAAA
CCTGCAT---GGAATGGATGACCCGGAGGGAGAAGTGTTAGAGTGGAGATTTGACAGCCGCCTAGCATAT--CATCACAT
GGCCCGAG---AG---AAACATCCGG---AGTAC-TTC------------------------------------AAGGAC
T------GCTGACACTGAGCTAAGGACTGCT---------------G---A
>DQ295194/B/KR/2004/04WK7_HIV_1_wk
ATGGG------TGGCAAGTGGTCAAA------A---CG---TA---------GT---------G---T---------G--
-C---C---T---GG------A------TGGA---ATA---CTATAAGG---GAAAGAATG---------AGACGAGCTG
AG------------------------------------------------------------------------------
--------------------------------------------------------------------------------
--------------------------------------------------------------------------------
--------------------------------------------------------------------------------
---------------------------------------------------------CCAGCAGCA------GA---A--
-GGGGTGGGAGCAGCATCTCGAGACCTGGAACAACGTGGAGCACTCACAACTAGTAATACAGCAAGTAACAATGCTGC--
-T---TGTGCCTGGCTGGAAGCACAAG---AGGAG---GAG------------GAGGTGGGTTTTCCAGTCAGACCTCAG
GTACCCTTAAGACCAATGACTTACAAGTCAGCTTTAGATCTCAGCCAC------TTTT---T---AAAAGAAAA---GGG
GGGACTGGAAGGGCTAGTTTACT---CC---CAAAAGAG---ACAAGATATCCTTGATCTGTGGGTCTACCACACACAAG
GCTTCTTCCCTGATTGGCAGTGCTACACACCAGGGCCAGGGACTA---GATTTCCACTGACCTTTGGGTGGTGTTTCAAG
CTAGTACCAGTTGAG--CCAGAAAAGGTAGA---AGAGGCCACTGTAGGAGA-GAACAACTGCCTGTTACACCCCATGAA
CCTGCAT---GGAATGGATGACCCAGAGGGAGAAGTGTTAGTGTGGAGATTTGACAGCCGCCTGGCATTT--CATCACAT
GGCCCGAG---AG---AAACATCCGG---AGTAC-TTC------------------------------------AAGGAC
T------GCT------------------------------------G---A
>DQ295196/B/KR/2004/04KYR8
ATGGG------TGGCAAGTGGTCAAA------G---CG---TA---------GG---------G---T---------T--
-C---C---T---GG------G------TGGG---ATA---ATATAAGG---GAAAAAATG---------AAACGCACTG
AG------------------------------------------------------------------------------
--------------------------------------------------------------------------------
--------------------------------------------------------------------------------
--------------------------------------------------------------------------------
---------------------------------------------------------CCAGCAGCA------GA---A--
-GGGGTGGGAGCAGTATCTCGAGACCTGGAACAACGTGGAGCAATCACAACTAACAATACAGCAAGTAACAATGCTGT--
-T---TGTGCCTGGCTAGAAGCACAAG---AGGAG---GAGG------AG---GAAGTGGGTTTTCCAGTCAGACCTCAG
GTACCCTTAAGACCAATGACTTACAAGGGAGCTTTTGATCTTAGCCAC------TTTT---T---AAAAGAAAA---GGG
GGGACTGGAAGGGCTGATTTACT---CC---CAAAAGAG---ACAAGACATCCTTGATCTGTGGGTTTACCACACACAAG
GCTTCTTCCCTGATTGGCAGAACTACACACCAGGGCCAGGGATCA---GATATCCACTGACCTTTGGGTGGTGCTTCAAG
CTAGTACCAGTTAAT--CCAGAACAGGTAGA---AGAGGCCACTGTAGGGGA-GAACAACTGCTTGTTACACCCCATGAA
CCTGCAT---GGAATGGATGACCCGGAGAGAGAAGTGTTAGAGTGGAGATTTGACAGCCGCCTAGCATTT--CATCACAT
GGCCCGAG---AG---AAACATCCGG---AGTAC-TAC------------------------------------AAGGAC
T------GCT------------------------------------G---A
>DQ322223/B/CA/-/GOL016V01
ATGGG------TGGCAAGTGGTCAAA------A---CG---TA---------GT---------G---T---------G--
-C---C---T---GR------A------TGGA---ATR---YTAYAAGG---GAAAGGATA---------AGACGAGCTG
AGCCTGCGGAAAGGATAAGACGAGCT------------------------------------------------------
--------------------------------------------------------------------------------
--------------------------------------------------------------------------------
--------------------------------------------------------------------------------
------------------------------------------------------GAGCCTGCAGCA------GA---G--
-GGGGTGGGACCAGTATCTCGAGACCTGGAAAAATATGGWGCAGTCTCAAGTAGCAATACC------AACAATGCTGA--
-T---TGTGTCTGGCTAGARGCACAAG---AGGAG---GAG------------GAGGTGGGTTTTCCAGTCAAACCTCAG
GTACCTTTAAGACCAATGACTTACAAGGGAGCCTTAGATCTTAGCCAC------TTTT---T---AAAAGAAAA---GGG
GGGACTGGAAGGGCTAATTTACT---CC---CAACAAAG---ACAAGATATTCTTGATYTGTGGGTCTACCACACACAGG
GCTATTTCCCTGATTGGCAGAACTACACACCAGGRCCAGGGACTC---GCTTTCCACTGACCTTTGGGTGGTGCTTCAAG
CTAGTACCAGTTGAT--CCAGATAAAGTAGA---AGAGGCCAACGAAGGAGA-AAACAACAGCTTGCTACATCCCATGAG
CCAGCAT---GGGATGGATGACCCAGAGAAAGAAGTGCTGATGTGGAAGTTTGACAGCCGCCTAGCATTT--CATCACAT
GGCCAAAG---AG---AAACATCCGG---AGTAC-TAC------------------------------------AAAGAC
T------GCT------------------------------------G---A
>DQ322224/B/CA/-/GOL016V10
ATGGG------TGGCAAGTGGTCAAA------A---CG---TG---------GT---------G---T---------G--
-C---C---T---GG------A------TGGA---ATA---CTATAAGG---GAAAGGATA---------AGACGAGCTG
AGCCTGCGGAAAGGATAAGACGAGCT------------------------------------------------------
--------------------------------------------------------------------------------
--------------------------------------------------------------------------------
--------------------------------------------------------------------------------
------------------------------------------------------GAGCCTGCAGCA------GA---G--
-GGGGTGGGACCAGTATCTCGAGACCTGGAAAAATATGGAGCAGTCTCAAGTAGCAATACC------AACAGTGCTGA--
-T---TGTGTCTGGCTAGAAGCACAAG---AGGAG---GAG------------GAGGTGGGTTTTCCAGTCAGACCTCAG
GTACCTTTAAGACCAATGACTTACAAGGGAGCCTTAGATCTTAGCCAC------TTTT---T---AAAAGAAAA---GGG
GGGACTGGAAGGGCTAATTTACT---CC---CAACAAAG---ACAAGATATTCTTGATCTGTGGGTCTACCACACAGAGG
GCTATTTCCCTGATTGGCAGAACTACACACCAGGGCCAGGGACTC---GCTTTCCACTGACCTTTGGGTGGTGCTTCAAG
CTAGTACCAGTTGAT--CCAGATAAAGTAGA---AGAGGCCAACGAAGGAGA-AAACAACAGCTTGCTACACCCCATGAG
CCAGCAT---GGGATGGATGACCCAGAGAAAGAAGTGCTGATGTGGAAGTTTGACAGCCGCCTAGCATTT--CATCACAT
GGCTAAAG---AG---AAACATCCGG---AGTAC-TAC------------------------------------AAAGAC
T------GCT------------------------------------G---A
>DQ322225/B/CA/-/HND_DRPI039V01
ATGGG------TGGCAAATGGTCAAA------A---AG---G---------------------A---T---------G--
-T---C---A---GG------A------TGGC---CTG---CTGTAAGG---GAAAGAATG---------AAACGAGCTA
AGGCT---------------------------------------------------------------------------
--------------------------------------------------------------------------------
--------------------------------------------------------------------------------
--------------------------------------------------------------------------------
------------------------------------------------------GAGCCAGCAGCA------GA---T--
-GGGGTGGGAGCAGCATCTCAAGACCTGGCAAAACATGGAGCAATCACAAGTAGCAATACAGCAGMTACCAATGMTGA--
-T---TGTGCCTGGCTAGAAGCACATG---AGGAA---GAG------------GAGGTGGGTTTTCCAGTCAGRCCTCAG
GTACCTTTAAGACCAATGACTTACAAAGGAGCTGTAGATCTTAGCCAC------TTTT---T---AAAAGAAGA---GGG
GGGACTGGAAGGGCTAGTTTGGT---CC---CAACAAAG---ACAAGAYATCCTTGATCTGTGGGTCTACCACACGCAAG
GCTACTTCCCTGATTGGCAGAATTACACACCAGGGCCAGGGGTCA---GATATCCACTGACCTTTGGATGGTGCTTCAAG
CTAGTACCAATGGAG--GAAGACCAGGTAGA---AGAGGCCAATGCAGGAGA-GAACAACAGCTTGTTACACCCTATATG
CCAGCAT---GGGATAGATGACCCGGAGAAAGAAGTGTTAATGTGGAAGTTTGACAGCCGCCTAGCATTT--CATCACAA
GGCCCGAG---AG---CAGCATCCGG---AGTAC-TAC------------------------------------AAGGAC
T------GCT------------------------------------G---A
>DQ322226/B/CA/-/HND_DRPI039V08
ATGGG------TGGCAAATGGTCAAA------A---AG---G---------------------A---T---------G--
-T---C---A---GG------A------TGGC---CTG---CTGTAAGG---GAAAGAATG---------AAACGAGCTA
AGGCT---------------------------------------------------------------------------
--------------------------------------------------------------------------------
--------------------------------------------------------------------------------
--------------------------------------------------------------------------------
------------------------------------------------------GAGCCAGCAGCA------GA---T--
-GGGGTGGGAGCAGCATCTCAAGACCTGGCAAAACATGGAGCAATCACAAGYAGCAATACAGCAGMTACCAATGMTGA--
-T---TGTGCCTGGCTAGAAGCACATG---AGGAA---GAG------------GAGGTGGGTTTTCCAGTCAGACCTCAG
GTACCTTTAAGACCAATGACTTACAAAGGAGCTGTAGATCTTAGCCAC------TTTT---T---AAAAGAAGA---GGG
GGGACTGGAAGGGCTAGTTTGGT---CC---CAACAAAG---ACAAGATATCCTTGATCTGTGGGTCTACCACACGCAAG
GCTACTTCCCTGATTGGCAGAATTACACACCAGGGCCAGGGGTCA---GATATCCACTGACCTTTGGATGGTGCTWCAAG
CTAGTACCAATGGAG--GAAGACCAGGTAGA---AGAGGCCAATGCAGGAGA-GAACAACAGCTTGTTACACCCTATATG
CCAGCAT---GGGATAGATGACCCGGAGAAAGAAGTGTTAATGTGGAAGTTTGACAGCCGCCTAGCATTT--CATCACAA
GGCCCGAG---AG---CAGCATCCGG---AGTAC-TAC------------------------------------AAGGAC
T------GCT------------------------------------G---A
>DQ322227/B/CA/-/HDM003V01
ATGGG------TGGCAAGTGGTCAAA------A---AG---AA---------TT---------G---G---------G--
-G---A---T---GG------A------TGGG---CTG---TTGTAAGG---GAAAGAATG---------AGACGAGCTG
AGCCAGCAGCA---------------------------------------------------------------------
--------------------------------------------------------------------------------
--------------------------------------------------------------------------------
--------------------------------------------------------------------------------
------------------------------------------------------GAGCCAGCAGCA------GA---G--
-GGGGTGGGAGCAGTATCTCGAGACCTAGAAAAATATGGAGCAATCACAAGTAGCAATACAGCAGCTAGCAATGCTGA--
-T---AGTGCCTGGGTAGAAGCACAAG---CGGAT---GGGG------AA---GAAGTAGGGTTTCCAGTCAGACCTCAG
GTACCTTTAAGACCAATGACTTACAAAGCAGCCTTGGATCTTAGCCAC------TTTT---T---AAAAGAAAA---GGG
GGGACTGGAAGGGCTAATTTACT---CC---AAGCAAAG---ACAAGATATCCTTGATCTGTGGGTCTACAACACACAAG
GCTACTTCCCTGATTGGCAGAACTACACACCAGGGCCAGGGGTCA---GATACCCACTGACCTTTGGATGGTGCTTCAAG
CTAGTACCAGTGGAG--CCAGAGAAGATAGA---AGAAGCCACTAAGAGAGA-GGACCTCAGCTTGTTACACCCTGCGAG
CCTGCAT---GGAATGGAGGACCCAGAGAAGGAAGTGTTAATGTGGAAGTTTGACAGCAGCCTAGCATTT--TACCACAG
GGCCCGAG---AG---CTGCATCCGG---AGTGG-TAT------------------------------------AAGAAC
T------GAACTGCT-------------------------------G---A
>DQ322228/B/CA/-/HDM003V04
ATGGG------TGGCAAGTGGTCAAA------A---AG---AA---------TT---------G---G---------G--
-G---A---T---GG------A------TGGG---CTG---TTGTAAGG---GAAAGAATG---------AGACGAGCTG
AGCCAGCAGCA---------------------------------------------------------------------
--------------------------------------------------------------------------------
--------------------------------------------------------------------------------
--------------------------------------------------------------------------------
------------------------------------------------------GAGCCAGCAGCA------GA---G--
-GGGGTGGGAGCAGTATCTCGAGACCTAGAAAAATATGGAGCAATCACAAGTAGCAATACAGCAGCTAGCAATGCTGA--
-T---AGTGCCTGGGTAGAAGCACAAG---CGGAT---GGGG------AA---GAAGTAGGGTTTCCAGTCAGACCTCAG
GTACCTTTAAGACCAATGACTTACAAAGCAGCCTTGGATCTTAGCCAC------TTTT---T---AAAAGAAAA---GGG
GGGACTGGAAGGGCTAATTTACT---CC---AAGCAAAG---ACAAGATATCCTTGATCTGTGGGTCTACAACACACAAG
GCTACTTCCCTGATTGGCAGAACTACACACCAGGGCCAGGGGTCA---GATACCCACTGACCTTTGGATGGTGCTTCAAG
CTAGTACCAGTGGAG--CCAGAGAAGATAGA---AGAAGCCACTAAGAGAGA-GGACCTCAGCTTGTTACACCCTGCGAG
CCTGCAT---GGAATGGAGGACCCAGAGAAGGAAGTGTTAATGTGGAAGTTTGACAGCAGCCTAGCATTT--TACCACAG
GGCCCGAG---AG---CTGCATCCGG---AGTGG-TAT------------------------------------AAGAAC
T------GAACTGCT-------------------------------G---A
>DQ322229/B/CA/-/HDM003V09_2
ATGGG------TGGCAAGTGGTCAAA------A---AG---AA---------TT---------G---G---------G--
-G---A---T---GG------A------TGGG---CTG---TTGTAAGG---GAAAGAATG---------AGACGAGCTG
AGCCAGCAGCA---------------------------------------------------------------------
--------------------------------------------------------------------------------
--------------------------------------------------------------------------------
--------------------------------------------------------------------------------
------------------------------------------------------GAGCCAGCAGCA------GA---G--
-GGGGTGGGAGCAGTATCTCGAGACCTAGAAAAATATGGAGCAATCACAAGTAGCAATACAGCAGCTAGCAATGCTGA--
-T---AGTGCCTGGGTAGAAGCACAAG---CGGAT---GGGG------AA---GAAGTAGGGTTTCCAGTCAAACCTCAG
GTACCTTTAAGACCAATGACTTACAAAGCAGCCTTGGATCTTAGCCAC------TTTT---T---AAAAGAAAA---GGG
GGGACTGGAAGGGCTAATTTACT---CC---AAGCAAAG---ACAAGATATCCTTGATCTGTGGGTCTACAACACACAAG
GCTACTTCCCTGATTGGCAGAACTACACACCAGGGCCAGGGGTCA---GATACCCACTGACCTTTGGATGGTGCTTCAAG
CTAGTACCAGTGGAG--CCAGAGAAGATAGA---AGAAGCCACTAAGAGAGA-GGACCTCAGCTTGTTACACCCTGCGAG
CCTGCAT---GGAATGGAGGACCCAGAGAAGGAAGTGTTAATGTGGAAGTTTGACAGCAGCCTAGCATTT--TACCACAG
GGCCCGAG---AG---CTGCATCCGG---AGTGG-TAT------------------------------------AAGAAC
T------GAACTGCT-------------------------------G---A
>DQ322230/B/CA/-/HDM003V09_5
ATGGG------TGGCAAGTGGTCAAA------A---AG---AA---------TT---------G---G---------G--
-G---A---T---GG------A------TGGG---CTG---TTGTAAGG---GAAAGAATG---------AGACGAGCTG
AGCCAGCAGCA---------------------------------------------------------------------
--------------------------------------------------------------------------------
--------------------------------------------------------------------------------
--------------------------------------------------------------------------------
------------------------------------------------------GAGCCAGCAGCA------GA---G--
-GGGGTGGGAGCAGTATCTCGAGACCTAGAAAAATATGGAGCAATCACAAGTAGCAATACAGCAGCTAGCAATGCTGA--
-T---AGTGCCTGGGTAGAAGCACAAG---CGGAT---GGGG------AA---GAAGTAGGGTTTCCAGTCAAACCTCAG
GTACCTTTAAGACCAATGACTTACAAAGCAGCCTTGGATCTTAGCCAC------TTTT---T---AAAAGAAAA---GGG
GGGACTGGAAGGGCTAATTTACT---CC---AAGCAAAG---ACAAGATATCCTTGATCTGTGGGTCTACAACACACAAG
GCTACTTCCCTGATTGGCAGAACTACACACCAGGGCCAGGGGTCA---GATACCCACTGACCTTTGGATGGTGCTTCAAG
CTAGTACCAGTGGAG--CCAGAGAAGATAGA---AGAAGCCACTAAGAGAGA-GGACCTCAGCTTGTTACACCCTGCGAG
CCTGCAT---GGAATGGAGGACCCAGAGAAGGAAGTGTTAATGTGGAAGTTTGACAGCAGCCTAGCATTT--TACCACAG
GGCCCGAG---AG---CTGCATCCGG---AGTGG-TAT------------------------------------AAGAAC
T------GAACTGCT-------------------------------G---A
>DQ322239/B/CA/-/HTM360V05_variant_3
ATGGG------TGGCAAGTGGTCAAA------A---CG---TT---------GT---------T---T---------T--
-G---G---G---GG------A------TGGC---CTG---CTGTAAGG---GAAAGAATG---------GAACGAGCTG
AG------------------------------------------------------------------------------
--------------------------------------------------------------------------------
--------------------------------------------------------------------------------
--------------------------------------------------------------------------------
---------------------------------------------------------CCAGCAGCA------GA---T--
-GGGGTGGGAGCAGTATCTCGAGACCTGGAAAAACATGAAGCAATCACAAGTAGCAATACAGCAACTAATAATGCTGC--
-T---TGTGCTTGGCTAGAAGCACAAG---CAGAA---GGGG------AG---GAGGTGGGTTTTCCAGTCAGACCTCAG
GTACCTTTAAGACCAATGACTTACAAGGGAGCTGTAGATCTCAGTCAT------TTTT---T---AAAAGAAAA---GGG
GGGACTGGAAGGGTTAATTTACT---CC---CAAAAAAG---ACAAGATATCCTTGATCTGTGGGTCTACCACACACAAG
GCTACTTCCCTGATTGGCAGAACTACACACCAGGGCCAGGGACCA---GATTTCCACTGACCTTTGGATGGTGCTTCAAG
CTAGTACCAGTTGAG--CCAGACAA---TGA---AGGAGAGAATGGAGGAGA-GAACAACAGCTTGTTACACCCTATGAG
CCTGCAT---GGAATAGAGGACTCGGAGAGAGAAGTGTTACAGTGGAAGTTTGACAGCAGCCTAGCATTT--CATCACAG
GGCCCGTG---AG---CTGCATCCGG---AGTTC-TAC------------------------------------AAAGAC
T------GCT------------------------------------G---A
>DQ354112/B/TH/1996/M140
ATGGG------TGGCAAGTGGTCAAA------A---AG---TA---------GT---------A---T---------A--
-G---T---G---GG------A------TGGC---CTG---CTGTAAGA---GAAAGAATG---------AAACGAGCTG
AG------------------------------------------------------------------------------
--------------------------------------------------------------------------------
--------------------------------------------------------------------------------
--------------------------------------------------------------------------------
---------------------------------------------------------CCAGCAGCA------GA---T--
-GGGGTGGGAGCAGTATCTCGAGACCTGGAAAAACACGGAGCAATCACAAGTAACAATACAGCAGCTACTAATGCTGA--
-T---TGTGCCTGGCTAGAAGCACAAG---AGGAT---GAG------------GAGGTGGGTTTTCCAGTCAAACCTCAG
GTACCTTTAAGACCAATGACTTACAAAGGAGCTTTAGATCTTTGCCAC------TTTT---T---AAAAGAAAA---GGG
GGGACTGGAAGGGCTAATTTACT---CC---CAAAAAAG---AAAAGACATCCTTGATCTGTGGGTCTATCACACACAAG
GCTACTTCCCTGATTGGCAGAACTACACACCAGGGCCAGGACCCA---GATATCCCCTGACCTTTGGATGGTGCTTCAAA
TTAGTACCACTTGAG--CAAGAGCAGGTAGA---AGAGGCCAATGAAGGAGA-GAACAACTGCTTGTTACACCCTATGAG
CCTGCAT---GGGATGGACGACCCGGAGAAAGAAGTGTTAATGTGGAAGTTTGACAGCCGCCTAGCATTT--CATCATGT
AGCCAGAG---AG---AAACATCCGG---AGTTC-TAC------------------------------------AAAGAC
T------GCT------------------------------------G---A
>DQ354119/B/TH/1996/M149
ATGGG------TGGCAAGTGGTCAAA------A---CG---T---------------------T---T---------G--
-A---G---G---GA------A------TGGA---CTG---CTGTAAGG---GAAAGAATG---------GAACGAGATG
AG------------------------------------------------------------------------------
--------------------------------------------------------------------------------
--------------------------------------------------------------------------------
--------------------------------------------------------------------------------
---------------------------------------------------------CCAGCAGCA------GA---A--
-GGGGTGGGAGCAGTATCTCGAGACTTGGACAAATATGGAGCAGTCACAAGTAGCAATACAGCAGATACTAATGCTGC--
-T---TGTGCCTGGCTAGAAGCACAAG---AAGAG---GAG------------GAGGTGGGTTTTCCAGTCAGACCTCAG
GTACCTTTAAGACCAATGACTTACAAGGGAGCGCTTGATCTTAGCCAC------TTTT---T---AAAAGAAAA---GGG
GGGACTGGAAGGGCTCATTTACT---CC---CAGAAAAG---ACAAGATATCCTTGATCTGTGGGTTTACCACACACAAG
GCTACTTCCCTGATTGGCAGAACTACACACCAGGGCCAGGGATCA---GATATCCACTGACCTTTGGATGGTGCTTCAAG
CTAGTACCAGTTGAT--CCAGAGCAGGTAGA---AAAGGCCAATGAAGGAGA-GAACAACTGCTTGTTACACCCTATGAG
CCAGCAT---GGAGTGGATGACCCGGAGAAAGAAGTGTTAATGTGGAAGTTTGACAGCCGCCTAGCATTT--CATCACGT
GGCCCGAG---AG---AAGCATCCGG---AGTAC-TAC------------------------------------AAAGAC
T------GCT------------------------------------G---A
>DQ358805/B/BR/2002/02BR002
ATGGG------TGGCAAGTGGTCAAA------A---CG---TA---------GT---------G---G---------GGG
TG---G---T---GG------A------TGGC---CTG---CTGTAAGG---GAAAGAATG---------AAACGAACTG
AG------------------------------------------------------------------------------
--------------------------------------------------------------------------------
--------------------------------------------------------------------------------
--------------------------------------------------------------------------------
---------------------------------------------------------CCAGCAGCA------GA---T--
-GGGGTGGGAGCAGCTTCTCAAGACTTGGCAAAACATGGAGCAATCACAAGTAGCAATACAGCAGCTACCAATGCTGA--
-T---TGTGCCTGGCTAGAGGCACAAG---AGGAC---GAG------------GAGGTGGGTTTTCCAGTCAGACCTCAG
GTACCTTTAAGACCAATGACCTACAAGGCAGCTGTTGATCTTAGCCAC------TTTT---T---AAAAGAAAA---GGG
GGGACTGGAAGGGCTAATTTACT---CC---CAGAAAAG---ACAAGACATCCTTGATCTGTGGGTCTACCACACACAAG
GCTATTTCCCTGATTGGCAGAACTACACACCAGGGCCAGGGACTA---GATTTCCACTGACCTTTGGATGGTGCTTCAAG
CTAGTACCAGTTGAT--CCAGATCAGGTAGA---AAAGGCCAATGAAGGAGA-GAACAACTGCTTGTTACACCCTATAAG
CCAGCAT---GGGGTGGATGACCCGGAGAGAGAAGTGTTAATGTGGAAGTTTGACAGCCGCCTAGCATTT--CATCACAT
GGCCCGAG---AG---CTGCATCCGG---AGTAC-TAC------------------------------------AAAGAC
T------GCT------------------------------------G---A
>DQ358808/B/BR/2002/02BR008
ATGGG------TGGCAAGTGGTCAAA------A---TG---TA---------GA---------G---G---------G--
-G---C-------GG------A------TGACA--CTC---CAGCAAGG---GAAAGACTA---------GGGCGAACTG
AG------------------------------------------------------------------------------
--------------------------------------------------------------------------------
--------------------------------------------------------------------------------
--------------------------------------------------------------------------------
---------------------------------------------------------CCAGCAGCA------GA---T--
-GGGGTGGGAGCAGTATCTCGAGACTTGGAGAGACATGGGGCAATCACAAGTAGCAATACAGCAGCCACTAATGCTGA--
-T---TGTGCCTGGCTAGAAGCACAAG---AGGAT---GAG------------GAAGTGGGTTTTCCAGTCAGACCTCAG
GTACCTTTAAGACCAATGACTTTCAAGGGAGCTTTAGATCTTAGCCAC------TTTT---T---AAGAGAAAA---GGG
GGGACTGGAAGGGCTAGTTTGGT---CC---CAAAAGAG---ACAAGATATCCTTGATCTGTGGGTCTACCACACACAAG
GCTACTTCCCTGATTGGCAGAACTACACACCAGGACCAGGGACCA---GATTCCCACTGACCTTTGGATGGTGCTTCAAG
CTAGTACCAGCTGAG--CCAGAGCAGGTAGA---AAAGGCTAATGAAGGAGA-GAACATCAACTTGTTACACCCTATGAG
CCAGCAT---GGAATAGAGGACCCGGAGGAAGAAGTGTTACTGTGGAAGTTTGACAGCCGCCTAGCATTT--CATCATGT
TGCCCGAG---AG---CTGCATCCGG---AGTAC-TAC------------------------------------AAAGAC
T------GCT------------------------------------G---A
>DQ358809/B/BR/2002/02BR011
ATGGG------TGGCAAGTGGTCAAA------A---TG---T--------------------------------------
-A---G---T---GG------A------TGGC---CTG---CTGTTAGG---GAAAGAATG---------AGACAAGCTG
AGCCACGAGAGCCAGCACCA------------------------------------------------------------
--------------------------------------------------------------------------------
--------------------------------------------------------------------------------
--------------------------------------------------------------------------------
------------------------------------------------------GAGCCAGCAGCA------GA---T--
-GGGGTGGGGGCAGCATCTCGAGACTTAGAAAGATATGGAGCACTCACAAGTAGCAATACAGCAGCTACTAATGCTGA--
-T---TGTGCCTGGCTAGAAGCACAAG---AGGAG---GAG------------GAAGTAGGTTTTCCAGTCAGACCTCAA
GTACCTTTAAGACCAATGACTTACAAAGGAGCTGTGGATCTTAGCCAC------TTTT---T---AAAAGAAAA---GGG
GGGACTGGAAGGGTTAATTTACT---CC---CAGAAAAG---ACAAGACATCCTTGATCTGTGGGTCTACAACACACAAG
GCTTCTTCCCTGATTGGCAGAATTACACACCAGGGCCAGGGATCA---GATATCCACTGACCTTTGGATGGTGCTTTAAG
CTAGTACCAGTTGAG--CCAGAGGATGTAGA---AAAGGCCACTCAAGGAGA-GAACAACTCACTGTTACACCCTATGAG
CCTGCAT---GGGATGGATGACCCAGAGAAAGAAGTGCTGATGTGGAAGTTTGACAGCCGCCTAGCATTT--CATCACAT
GGCCCGCG---AG---CTGCATCCTG---ATTAC-TAC------------------------------------AAGAAC
T------GCT------------------------------------G---A
>DQ358810/B/BR/2002/02BR013
ATGGG------TGGCAAGTGGTCAAA------ACGTAG---TA---------GT---------G---G---------G--
-A---G---T---GG------A------TGGG---CTG---TTATAAGA---GAAAAAATG---------AGAAAAGCTA
AG------------------------------------------------------------------------------
--------------------------------------------------------------------------------
--------------------------------------------------------------------------------
--------------------------------------------------------------------------------
---------------------------------------------------------CCAGCAGCA------GA---A--
-GGGGTGGGAGCAGCATCTCAAGACTTGGATAAACGTGGAGCAATCACAAGTAGCAACACAGCAGAAACTAATGCTGA--
-T---TGTGCCTGGCTAGAAGCACAAG---AGGAG---GAG------------GAAGTGGGTTTTCCAGTCAGACCTCAG
GTACCTTTAAGACCAATGACCTACAAGGGAGCTATGGATCTTAGCCAC------TTTT---T---AAAAGAAAA---GGG
GGGACTGGAAGGGCTAATTTACT---CC---CAACAAAG---AAGAGATATCCTTGATCTGTGGGTCTACCACACACAAG
GCTACTTCCCTGATTGGCATAACTACACACCAGGACCAGGGGTCA---GATACCCACTGTGTTTTGGATGGTGCTTCAAG
CTAGTACCAGTTGAG--CCAGAGCAGGTAGA---AGAGGCCAATGCAGGAGA-GAACAACTGCTTGTTACACCCTATGAG
CCAGCAT---GGGATGGATGACCCGGAGAAAGAAGTGTTAATGTGGAAGTTTGACAGCCGCCTGGCATTT--CACCACGT
AGCCCGAG---AG---AAACATCCGG---AGTAC-TAC------------------------------------AAAGAC
TAAGACTGCT------------------------------------G---A
>DQ383746/B/AR/2002/02AR114146
ATGGG------TGGCAAGTGGTCAAA------A---CG---TA---------GT---------G---T---------G--
-C---C---T---GG------G------TGGT---CTG---CTATAAGG---GAAAGAATG---------AGGCGAGCTG
AG------------------------------------------------------------------------------
--------------------------------------------------------------------------------
--------------------------------------------------------------------------------
--------------------------------------------------------------------------------
---------------------------------------------------------CCAGCGGCA------GA---G--
-GGGGTGGGAGCAGTATCGCGAGACCTGGAAAGACATGGAGCAATCACAAGTAGCAATACAGCAGCTACCAATGCTGC--
-T---TGTGCCTGGCTAGAAGCACAAG---AGGAG---GAG------------GAGGTGGGCTTTCCAGTCAGACCCCAG
GTACCTTTAAGACCAATGACTTACAAGGGAGCTCTAGATCTGAGCCAC------TTTT---T---AAAAGAAAA---GGG
GGGACTGGAAGGGTTAATTCACT---CC---CAGAGAAG---ACAAGATATCCTTGATTTGTGGGTCTACCACACACAAG
GCTACTTCCCTGATTGGCAGAATTACACCCCAGGGCCAGGGACCA---GATTTCCACTGACCTTTGGATGGTGCTTCAAG
CTAGTACCAGTTGAG--CCAGATCAGGTAGA---AAAGGCCAATGAAGGAGA-GAACAACAGCTTGTTACACCCCATGAG
CCAGCAT---GGGATGGATGACCCGGAGAAAGAAGTGCTAATGTGGAAGTTTGACAGCCGCCTAGCATTT--CATCATAT
GGCCAAAG---AG---CTGCATCCGG---AGTAC-TAC------------------------------------AAAGAC
T------GCT------------------------------------G---A
>DQ383748/B/AR/2003/03AR137681
ATGGG------AGGCAAGTGGTCAAA------A---TG---TA---------GT---------G---T---------G--
-G---T---T---GG------A------TGGC---CTG---CTATAAGG---GAAAGAATG---------AGACGAGCTG
AG------------------------------------------------------------------------------
--------------------------------------------------------------------------------
--------------------------------------------------------------------------------
--------------------------------------------------------------------------------
---------------------------------------------------------CCAGCAGCA------GA---G--
-GGGGTGGGAGCAGTATCTCGAGACCTGGAAAAACATGGAGCAATCACAAGTAGCAATACAGCAAAAACCAATGCTGA--
-T---TGTGCCTGGCTAGAAGCACAAC---AGGAG---GAG------------GAGGTGGGCTTTCCAGTCAGACCTCAG
GTACCTTTAAGACCAATGACTTACAAGGGAGCTGTAGATCTTAGCCAT------TTTT---T---AAAGAAAAA---GGG
GGGACTGGAAGGGCTAATTTACT---CC---CAAAAAAG---ACAAGATATCCTTGACCTGTGGGTCTACCACACACAAG
GCTACTTCCCTGATTGGCAGAACTACACACCAGGGCCAGGGGTCA---GATATCCACTGACCTTTGGATGGTGCTTCAAG
CTAGTACCAGTTGAG--CCAGAGAAGATAGA---AGAGGCCAATGAAGGAGA-AAACAACAGATTATTACATCCTATAAG
CCTGCAT---GGGATGGATGACCCAGAGAAAGAAGTGCTACAGTGGAAGTTTGACAGCCGCCTAGCATTT--CATCACAG
GGCCCGAG---AG---CTGCATCCGG---AGTAC-TAC------------------------------------AAGGAC
T------GCT------------------------------------G---A
>DQ383749/B/AR/2003/03AR138910
ATGGG------TGGCAAGTGGTCAAA------A---TG---G--------------------------------------
-G---G---T---GG------A------TGGC---CTG---CTGTAAGG---GAAAGAATG---------AGACGAACT-
AGGCCAACAGCAGAAGGGGAAACAAGGAGAAGAACT--------------------------------------------
--------------------------------------------------------------------------------
--------------------------------------------------------------------------------
--------------------------------------------------------------------------------
------------------------------------------------------GAGCCAGCAGCA------GA---A--
-GGGGTGGGAGCAGCATCTCGAGACCTGGAAAGACATGGAGCACTTACAAGTAGCAATACAGCAGCTACTAATCCTGA--
-T---TGTGCCTGGGTGGAAGCACAAG---AGGAG---GGGG------AA---GAAGTGGGTTTTCCAGTCAGACCTCAG
GTACCTTTAAGACCAATGACTTACAAGGCAGCTGTTGATCTTAGCCAC------TTTT---T---AAAAGAAAA---GGG
GGGACTGGAAGGGCTAGTTTACT---CC---CAGCAAAG---ACAAGATATCCTTGATCTGTGGGTCTTTAACACACAGG
GCTTCTTCCCTGATTGGCACAACTACACACCAGGGCCAGGGATCA---GATATCCACTGACCTTTGGTTGGTGCTTCAAG
CTAGTACCAGTTAAG--CCAGAGGATATAGA---AAAGGCCAATGAAGGAGA-GAACAACAGCTTGTTACACCCTATGAG
CCTGCAT---GGGATGGATGACCCAGAGAGAGAAGTGTTGCAGTGGAAGTTTGACAGCCACCTAGCATTC--CGTCACGT
GGCCCGAG---AG---ATACATCCGG---AGTAC-TAC------------------------------------AAGAAC
T------GAGTGCTACAGAACTGCAGAACTGCT-------------G---A
>DQ383751/B/AR/2004/04AR151263
ATGGG------TGGCAAGTGGTCAAA------A---CA---TA---------GT---------G---T---------G--
-C---C---T---AA------A------TGGT---CTG---CTATAAGG---GAAAGAATA---------AGACAAACTG
AACCAGCT------------------------------------------------------------------------
--------------------------------------------------------------------------------
--------------------------------------------------------------------------------
--------------------------------------------------------------------------------
------------------------------------------------------GAGCCAGCAGCA------GT---T--
-GGGGTGGGAGCAGTATCTCAAGACCTGGGAAAGCGTGGAGCAATCACAAGTAGCAACACAGCAGCTAACAATGCTGC--
-T---TGTGCCTGGCTAGAAGCACAAG---AGGAA---GAG------------GAGGTGGGTTTTCCAGTCAGACCTCAG
GTACCTTTAAGACCAATGACTTACAAGGGAGCTATAGATCTTAGCCAT------TTTT---T---AAAAGAAGA---GGG
GGGACTGGAAGGGCTGATTCACT---CC---CAAAAAAG---GCAAGAGATCCTTGATCTGTGGGTCTACCACACACAAG
GCTACTTCCCTGATTGGCACAACTACACACCAGGGCCAGGGATCA---GATATCCACTGACCTTTGGATGGTGCTTCAAG
CTAGTACCAGTAGAG--CCAGAGAAGGTGGA---AGAGGCCACTGAAGGAGA-GAACAACTGCTTGTTACACCCTATGTG
CCAGCAT---GGGATGGATGACCCAGAGAAGGAAGTGTTAATGTGGAAGTTTGACAGCCGCCTAGCATTT--ACGCACGT
AGCCCGAG---AG---CTGCATCCAG---AATTC-TAC------------------------------------AAGAAC
T------GCTGATAGAACTGCTGACATTGAGCAAGAACTGCT----G---A
>DQ383752/B/AR/2004/04AR151516
ATGGG------TGGTAAGTGGTCAAA------G---TA---TA---------TC---------A---G---------A--
-G---G---T---GG------A------TGGC---CTG---CTGTAAGG---GAAAGAATA---------TTAAGAACTG
AG------------------------------------------------------------------------------
--------------------------------------------------------------------------------
--------------------------------------------------------------------------------
--------------------------------------------------------------------------------
---------------------------------------------------------CCAGCAGCA------GA---T--
-GGGGTGGGAGCAGCATCTCGGGACTTGGAAAGACATGGAGCAATCACAAGTAGCAACACAGCAGCTACTAATGCTGA--
-T---TGCGCCTGGCTAGAAGCACAAG---AGGAG---GGGG------AG---GAGGTAGGTTTTCCAGTCAGACCTCAG
GTGCCTTTGAGACCAATGACCTACAAGGCAGCGGTAGATCTTAGCCAT------TTTT---T---AAAAGAAAA---GGG
GGGACTGGAAGGGCTAGTTTGGT---CC---CAGAAAAG---ACAAGATATCCTTGATCTGTGGGTTYACCACACACAAG
GCTTCTTCCCTGATTGGCATAACTACACACCAGGGCCAGGGACCA---GATATCCACTATGCTTTGGATGGTGCTTCAAG
CTAGTACCAGTTGAT--AAAGAGCAGGTAGA---AAAGGCCAATGAAGGAGA-GAACAACTGTTTGTTACACCCTGGGAG
CCTGCAT---GGGATGGAGGACTCGGAGAAAGAAGTGTTAATATGGAAGTTTGACAGCCGCCTGGCATTT--CATCACAT
GGCCCGAG---AG---CTGCATCCGG---AGTAC-TAC------------------------------------AAAGAC
T------GCT------------------------------------G---A
>DQ396398/B/ZA/2003/03ZAPS045MB2
ATGGG------TGGCAAGTGGTCAAA------A---CG---TA---------GT---------A---A---------A--
-------------GA------A------TGGG---CTA---CTGTACAG---AAGAGAATG---------GAACAAACTA
AT------------------------------------------------------------------------------
--------------------------------------------------------------------------------
--------------------------------------------------------------------------------
--------------------------------------------------------------------------------
---------------------------------------------------------CCGGCGGCA------GA---C--
-GGGGTGGGGGCAGTATCTCGAGACCTGGAAAAACATGGAGCAATCACAAGTAGCAATACACCAGCTACCAATGCTGC--
-T---TGTGCCTGGCTAGAAGCATATG---AGGAT---GAG------------GAGGTGGGCTTTCCAGTCAGACCTCAG
GTACCTTTAAGACCAATGACTTTCAAGGCAGCCTTAGACATTAGCCAC------TTTT---T---AAAAGAAAA---GGG
GGGACTGGAAGGGCTAATTCACT---CC---CAGAGAAG---ACAAGACATCCTTGATCTGTGGATCTACCACACACAAG
GATTCTTCCCTGATTGGCAGGGCTACACACCAGGGCCAGGGACTA---GATATCCACTGACTTTTGGGTGGTGCTTCAAG
TTAGTACCAGTTGAT--CCAGAGAAGATAGA---AGAGGCCAATGAAGGAGA-GAGAAACAACTTGCTACACCCTATGAG
CCAGCAT---GGGATGGATGACCCAGAGAAAGAAGTGTTACAGTGGAAGTTTGACAGCCACCTAGCATTT--CGTCACAT
AGCCCGCG---AG---ATACATCCGG---AGTAC-TTC------------------------------------AAGGAC
T------GCT------------------------------------G---A
>DQ487188/B/US/1993/WCD32P0793
ATGGG------TGGTAAGTGGTCAAA------A---AG---TA---------GT---------A---T---------A--
-G---T---T---GG------A------TGGC---CTG---CTGTAAGG---GACAGAATG---------AGACGAGCTG
AG------------------------------------------------------------------------------
--------------------------------------------------------------------------------
--------------------------------------------------------------------------------
--------------------------------------------------------------------------------
---------------------------------------------------------CCAGCAGCA------GA---T--
-GGGGTGGGAGCAGTATCTCGAGACCTGGAGAGACATGGAGCAATCACAAATAGCAATACAGCAGCTAACAATGCTGA--
-T---TTGGCCTGGCTAGAAGCACAAG---ARGAT---GAG------------GAGGTGGGTTTTCCAGTCAGACCTCAG
GTGCCTTTAAGACCAATGACTTTCAAGGCAGCTGTAGATCTTAGCCAC------TTTT---T---AAAAGAAAC---GGG
GGGACTGGATGGGCTAATTTACT---CC---CAAAGAAG---ACAAGAGATCCTTGATCTATGGGTCTATCACACACAAG
GCTTCTTCCCTGACTGGCAGAACTACACACCAGGGCCAGGGACCA---GATTTCCACTGACCTTTGGATGGTGCTTCAAG
CTAGTACCAGTTGAG--CCAGAGAAGGTAGA---AGAGGCCAATGAAGGAGA-GACCAACAGCTTGCTAAGCCCTATGAG
CCTGCAT---GGGATGGAGGACCCAGAGAAAGAAGTGTTAGTATGGAAGTTTGACAGCCGCCTAGCATTT--CATCACAT
AGCCAAAG---AG---CTGCATCCGG---AGTAC-TAC------------------------------------AAGAAC
T------GCT------------------------------------G---A
>DQ487189/B/US/1995/WCD32P1195
ATGGG------TGGTAAGTGGTCAAA------A---AG---TA---------GT---------A---T---------A--
-G---T---T---GG------A------TGGC---CTG---CTGTAAGG---GACAGAATG---------AGACGAGCTG
AGCCAGCAGCA---------------------------------------------------------------------
--------------------------------------------------------------------------------
--------------------------------------------------------------------------------
--------------------------------------------------------------------------------
------------------------------------------------------GAGCCAGCAGCA------AT---T--
-GGGGTGGGAGCAGTATCTCGAGACCTGGAAAGACATGGAGCAATCACAAATAGCAATACAGCAGCTAACAATGCTGA--
-T---TTGGCCTGGCTAGAAGCACAAG---AGGAT---GAG------------GAAGTGGGTTTTCCAGTCAGACCTCAG
GTACCTTTAAGACCAATGACTTTCAAGGCAGCTGTAGATCTTAGCCAC------TTTT---T---AAAAGAAAT---GGG
GGGACTGGATGGGCTAATTTACT---CC---CAAAGAAG---ACAAGAGATCCTTGATCTGTGGATCTACCACACACAAG
GCTWCTTCCCTGATTGGCAGAACTACACACCAGGGCCAGGGACCA---GATTTCCCCTGACCTTTGGATGGTGCTTCAAG
CTAGTACCAGTTGAG--CCAGAGAAGGTAGA---AGAGGCCAATGAAGGAGA-GACCAACAACTTGCTAAGCCCTATGAG
CCTGCAT---GGGATGGAGGACCCGGAGAAAGAAGTGTTAGTATGGAAGTTTGACAGCCGCCTAGCATTT--CATCACAT
AGCCAAAG---AG---CTGCATCCGG---AGTAC-TAC------------------------------------AAGAAC
T------GCT------------------------------------G---A
>DQ487190/B/US/1993/WCM32P0793
ATGGG------TGGTAAGTGGTCAAA------A---AG---TA---------GT---------G---T---------A--
-G---T---T---GG------A------TGGC---CTG---CTGTAAGG---GAAAGAATG---------AGACGAGCTG
AG------------------------------------------------------------------------------
--------------------------------------------------------------------------------
--------------------------------------------------------------------------------
--------------------------------------------------------------------------------
---------------------------------------------------------CCAGCAGCA------GA---T--
-GGGGTGGGAGCAGTATCTCGAGACCTGGAAAGACATGGAGCAATCACAAATAGCAATACAGCAACTAACAATGCTGA--
-T---TTGGCCTGGCTAGAAGCACAAG---AGGAT---GAG------------GAAGTGGGTTTTCCAGTCAAACCTCAG
GTACCTTTAAGGCCAATGACTTACAAGGCAGCTGTAGATCTTAGCCAC------TTTT---T---AAAAGAAAA---GGG
GGGACTGGAAGGGCTAATTTACT---CC---CAAAGAAG---ACAAGATATCCTTGATCTGTGGATCTACCACACACAAG
GCTACTTCCCTGATTGGCAGAACTACACACCAGGGCCAGGGACCA---GATATCCAATAACCTTTGGATGGTGCTTCAAG
CTAGTACCAGTTGAG--CCAGAGAAGGTAGA---AGAGGCCAATAAAGGAGA-GAACAGAAGATTGTTACACCCTATGAG
CCTGCAT---GGGATGGATGACCCAGAGAAAGAAGTGTTAGCATGGAAGTTTGACAGCCGCCTAGCATTT--CATCACAT
GGCCAAAG---AG---CTGCATCCGG---AGTAC-TAC------------------------------------AAGGAC
T------GCT------------------------------------G---A
>DQ487191/B/US/1996/WCM32P0896
ATGGG------TGGTAAGTGGTCAAA------A---AG---TA---------GT---------G---T---------A--
-G---T---T---GG------A------TGGC---CTG---CTGTAAGG---GAAAGAATG---------AGACGAGCTG
AG------------------------------------------------------------------------------
--------------------------------------------------------------------------------
--------------------------------------------------------------------------------
--------------------------------------------------------------------------------
---------------------------------------------------------CCAGCAGCA------GA---T--
-GGGGTGGGAGCAGTATCTCGAGACCTGGAAAGACATGGAGCAATCACAAATAGCAATACAGCAACTAACAATGCTGA--
-T---TTGGCCTGGCTAGAAGCACAAG---AGGAT---GAA------------GAAGTGGGTTTTCCAGTCAAACCTCAG
GTACCTTTAAGGCCAATGACCTACAAGGCAGCTGTAGATCTTAGCCAC------TATC---T---AAAAGAAAA---GGG
GGGACTGGAAGGGCTAATTTACT---CC---CAAAGAAG---ACAAGAGATCCTTGATCTGTGGGTCTACCACACACAAG
GCTACTTCCCTGATTGGCAGAACTACACACCAGGGCCAGGGACCA---GATATCCACTAACCTTTGGATGGTGCTTCAAG
CTAGTACCAGTTGAG--CCAGAGAAGGTAGA---AGAGGCCAATGAAGGAGA-GAACAACTGCTTGCTACACCCTATGAG
CCAGCAT---GGGATGGATGACCCGGAGAAAGAAGTGTTAGCATGGAAGTTTGACAGCCGCCTAGCATTT--CATCACAT
GGCCAAAG---AG---CTGCATCCGG---AGTAC-TAC------------------------------------AAGGAC
T------GCT------------------------------------G---A
>DQ672623/B/IT/2005/SG1
ATGGG------TGGCAAGTGGTCACA------A---AG---AA---------GC---------T---A---------T--
-A---G---A---TT------T------TAGC---CAT---TTTTAAAA---GAAA----A---------GGGGGGACTG
GAagggctagcatccggagcactacaagaactgctgacatcgagctctcgacaagggactttccgctgggggactttccg
gggaaggcgcggcctgggcgggactggggagtggcgagccctcagatgctgcatataagcagctgctttttgcctgtact
gggtctctctggttagaccagatctgagcctgggagctctctggctaactagggaacccactgcttaagcctcaataaag
cttgccttgagtgctt----------------------------------------------------------------
------------------------------------------------------CA------------------------
--------------------------------------------------------------------------------
--------------------------------------------------------------------------------
--------------------------------------------------------------------------------
--------------------------------------------------------------------------------
--------------------------------------------------------------------------------
--------------------------------------------------------------------------------
--------------------------------------------------------------------------------
--------------------------------------------------------------------------------
---------------------------------------------------
>DQ676870/B/AU/2003/PS1038_Day0
ATGGG------TGGCARGTGGTCAAA------A---AG---CA---------GT---------G---T---------G--
-G---T---T---GG------A------TGGC---CTG---CTGTAAGG---GAAAGAATR---------MRACGAGCTG
AG------------------------------------------------------------------------------
--------------------------------------------------------------------------------
--------------------------------------------------------------------------------
--------------------------------------------------------------------------------
---------------------------------------------------------CCAGCAGCA------GA---T--
-GGGGTGGGACCAGTATCGCGAGAYCTGGAACGACATGGAGCAATCACAAGTAGCAATACAGCAGCTACTAATGCTGA--
-T---TGTGCCTGGCTAGAAGCACAAG---AGGAK---GMG------------GAGGTGGGGTTTCCAGTCAGACCTCAG
GTCCCCTTAAGACCAATGACTTTCAAGGCAGCTCTMGATCTTAGCCAC------TTTT---T---AAAAGAAAA---GGG
GGGACTGGAAGGGCTAATYTACT---CA---GAAAGAAG---AAAAGAGATCCTGGATCTGTGGATTTACCACACACAAG
GCTATTTCCCTGATTGGCAGAACTACACACCAGGGCCGGGGGTCA---GATTTCCACTGTGCTTTGGATGGTGCTTCAAG
CTAGTACCAGTTGAT--CAAGARCAGGTAGA---AAAGGCCAATGAAGGAGA-GAACAACTGCTTGTTACACCCTATGAG
CCAGCAT---GGGATGGATGACCCGGAGAARGAAGTGTTAATGTGGAAGTTTGACAGCCGCCTAGCAGTT--CATCACAT
GGCCCGAG---AG---AAACATCCGG---AGTAC-TTC------------------------------------AAGRAC
T------GC------------------------------------------
>DQ676871/B/AU/2004/PS1038_Day174
ATGGG------TGGCAAGTGGTCAAA------A---AG---MA---------GT---------R---G---------G--
-G---T---T---GR------A------TGGC---CTG---CTGTAAGG---GAAAGRATG---------CRACGAGCTG
AG------------------------------------------------------------------------------
--------------------------------------------------------------------------------
--------------------------------------------------------------------------------
--------------------------------------------------------------------------------
---------------------------------------------------------CCAGCAGCA------GA---T--
-GGGGTGGGACCAGTATCGCGAGAYCTGGAACGACATGGAGCAATCACAAGTAGCAATACAGCAGCTACTAATGCTGA--
-T---TGTGCCTGGCTAGAAGCACAAG---AGGAK---GAG------------GARGTGGGGTTTCCAGTCAGACCTCAG
GTCCCCTTAAGACCAATGACTTTCAAGGGAGCTCTAGATCTTAGCCAT------TTTT---T---AAAAGAAAA---GGG
GGGACTGGAAGGGCTAATTTACT---CA---GAAAGAAG---AAAAGAGATCCTGGATCTGTGGATGTACCACACACAAG
GCTATTTCCCTGATTGGCAGAACTACACACCAGGGCCAGGGGAGA---GATATCCACTGTGCTTTGGATGGTGCTTCAAG
CTAGTACCAGTTGAT--CAAGAGCAGGTAGA---AAAGGCCAATGAAGGAGA-GAACAACTGCTTGTTACACCCTATGAG
CCAGCAT---GGGATGGATGACCCGGAGAAGGAAGTGTTAATGTGGAAGTTTGACAGCCGCCTAGCATTT--CATCACAT
GGCCCGAG---AG---AAACATCCGG---AGTAC-TTC------------------------------------AAGGAC
T------GC------------------------------------------
>DQ676874/B/AU/2002/PS2008_Day0
ATGGG------TGGCAAATGGTCAAA------A---CG---TA---------GT---------A---A---------G--
-A---A---T---GA------T------TGGG---CTA---ATGTAAGG---GAAAGAATG---------GTACAAGCTG
AG------------------------------------------------------------------------------
--------------------------------------------------------------------------------
--------------------------------------------------------------------------------
--------------------------------------------------------------------------------
---------------------------------------------------------CCAGCAGCA------GA---A--
-GGGGTGGGACCAGTATCTCGAGACCTGGAAAAACATGGAGCAATCACAAGCAACAATATC------AACAATGGTGC--
-T---TGTGTTTGGCTGGAAGCACAGG---AGGAG---GATG------AG---GAAGTGGGTTTTCCAGTCAGACCTCAG
GTACCCTTAAGACCAATGACTTTCAAGGGAGCTTTTGATTTGAGCCAC------TTTT---T---AAAAGAAAA---GGG
GGGACTGGAAGGGTTAATTTACT---CC---CAGAAAAG---ACRAGATATCCTTGATCTGTGGGTCTACAACACACAAG
GATACTTCCCTGATTGGCATAACTACACGCCAGGGCCAGGGGTCA---GATATCCCTTGACCTTTGGATGGTGTTTCAAG
CTAGTACCAGTTGAT--CCAGATCAGGTAGA---AAAGGCCAATGAAGGAGA-GAACATCAACTTGTTACACCCTATGAG
CCTGCAT---GGGATGGAGGACGAAGAGAAAGAAGTGTTAATGTGGAAGTTTGACAGCCACCTAGCATTT--CGCCACGT
AGCCCGAG---AG---ATACATCCGG---AGTAC-TAC------------------------------------AAGAAC
---------------------------------------------------
>DQ676875/B/AU/2003/PS2008_Day182
ATGGG------TGGCAAATGGTCAAA------A---CG---TA---------GT---------A---A---------G--
-A---A---T---GA------T------TGGG---CTA---ATGTAAGG---GAAAGAATG---------GTACAAGCTG
AG------------------------------------------------------------------------------
--------------------------------------------------------------------------------
--------------------------------------------------------------------------------
--------------------------------------------------------------------------------
---------------------------------------------------------CCAGCAGCA------GA---A--
-GGGGTGGGACCAGTATCTCGAGACCTGGAAAAACATGGAGCAATCACAAGCAACAATATC------AACAATGGTGC--
-T---TGTGTTTGGCTGGAAGCACAGG---AGGAG---GATG------AG---GAAGTGGGTTTTCCAGTCAGACCTCAG
GTACCCTTAAGACCAATGACTTTCAAGGGAGCTTTTGATTTGAGCCAC------TTTT---T---AAAAGAAAA---GGG
GGGACTGGAAGGGTTAATTTACT---CC---CAGMAAAG---ACGAGATATCCTTGATCTGTGGGTCTACAACACACAAG
GATACTTCCCTGATTGGCAKAACTACACGCCAGGGCCAGGGGTCA---GATATCCCTTGACCTTTGGATGGTGTTTCAAG
CTAGTACCAGTTGAT--CCAGATCAGGTAGA---AAAGGCCAATGAAGGAGA-GAACATCAACTTGTTACACCCTATGAG
CCTGCAT---GGGATGGAGGACGMAGAGAAAGAAGTGTTAATGTGGAAGTTTGACAGCCWCCTAGCATTT--CGCCACGT
AGCCCGAG---AG---ATACATCCGG---AGTAC-TAC------------------------------------AAGAAC
---------------------------------------------------
>DQ676876/B/AU/2003/PS2008_Day377
ATGGG------TGGCAAATGGTCAAA------A---CG---TA---------GT---------A---A---------G--
-A---A---T---GA------T------TGGG---CTA---ATGTAAGG---GAAAGAATG---------GTACAAGCTG
AG------------------------------------------------------------------------------
--------------------------------------------------------------------------------
--------------------------------------------------------------------------------
--------------------------------------------------------------------------------
---------------------------------------------------------CCAGCAGCA------GA---A--
-GGGGTGGGACCAGTATCTCGAGACCTGGAAAAACATGGAGCAATCACAAGCAACAATATC------AACAATGGTGC--
-T---TGTGTTTGGCTGGAAGCACAGG---AGGAG---GATG------AG---GAAGTGGGTTTTCCAGTCAGACCTCAG
GTACCCTTAAGACCAATGACTTTCAAGGGAGCTTTTGATTTGAGCCAC------TTTT---T---AAAAGAAMA---GGG
GGGACTGGAAGGGTTAATTTACT---CC---CAGCAAAG---ACGAGATATCCTTGATCTGTGGGTCTACAACACACAAG
GATACTTCCCTGATTGGCAGAACTACACGCCAGGGCCAGGGGTCA---GATATCCCTTGACCTTTGGATGGTGTTTCAAG
CTAGTACCAGTTGAT--CCAGATCAGGTAGA---AAAGGCCAATGAAGGAGA-GAACATCAACTTGTTACACCCTATGAG
CCTGCAT---GGGATGGAGGACGAMRASAAAGAAGTGTTAATGTGGAAGTTTGACAGCCWCCTAGCATTT--CGCCACGT
AGCCCGAG---AG---ATACATCCGG---AGTAC-TAC------------------------------------AAGAAC
---------------------------------------------------
>DQ676877/B/AU/2003/PS2016_Day0
ATGGG------TGGCAAGTTGTCAAA------A---TT---T--------------------------------------
-A---G---T---GG------A------TGGG---CTG---CTGTAAGG---GAAAGGATG---------AGACGAGCTG
AGCCAGCAGCA---------------------------------------------------------------------
--------------------------------------------------------------------------------
--------------------------------------------------------------------------------
--------------------------------------------------------------------------------
------------------------------------------------------GAGCCAGCGGCA------GA---G--
-GGGGTGGGAGCAGTATCTCGGGACCTGGAAAAACATGGAGCAATCACAAGCAGCAATGCT------AATCATCCTGA--
-T---AAGGTTTGGCTAGAAGCACAAG---AAGAA---GAGG------AG---GAAGTGGGTTTTCCAGTCAGACCCCAG
GTACCCGTAAGACCAATGACTTACAAAGCAGCCTTTGATCTTAGCTTC------TTTT---T---AAAAGAAAA---GGG
GGGACTGGAAGGGCTAATTCATT---CC---CAACAAAG---ACAAGATATCCTTGACCTGTGGGTTTACAACACACAAG
GCTACTTCCCTGATTGGCAGAACTACACACCAGGGCCAGGGATCA---GATATCCCCTAACCTTTGGGTGGTGCTTCAAG
TTAGTACCAGTTGAC--CCAGACCAGGTAGA---AAAGGTCAT---GGGAGA-GGACATCGGCTTGTTACACCCTGTGAG
CCAGCAT---GGGATGGATGACAAAGAGAAAGAGGTGTTAATGTGGAAGTTTGACAGCCACCTAGCACGG--CGTCACGT
GGCCCGAG---AG---ATGCATCCGG---AGTAC-TTC------------------------------------AAGAAC
T------Ga------------------------------------------
>DQ676878/B/AU/2003/PS2016_Day193
ATGGG------TGGCAAGTTGTCAAA------A---TT---T--------------------------------------
-A---G---T---GG------A------TGGG---CTG---CTGTAAGG---GAAAGGATG---------AGACGAGCTR
AGCCAGCAGCA---------------------------------------------------------------------
--------------------------------------------------------------------------------
--------------------------------------------------------------------------------
--------------------------------------------------------------------------------
------------------------------------------------------GAGCCAGCGGCA------GA---G--
-GGGGTGGGAGCAGTATCTCGGGACCTGGAAAAACATGGAGCAATCACAAGCAGCAATGCT------AATCATCCTGA--
-T---AAGGTTTGGCTAGAAGCACAAG---AAGAA---GAGG------AG---GAAGTGGGTTTTCCAGTCAGACCCCAG
GTACCCGTAAGACCAATGACTTACAAAGCAGCCTTTGATCTTAGCTTC------TTTT---T---AAAAGAAAA---GGG
GGGACTGGAAGGGCTAATTCATT---CC---CAACAAAG---ACAAGATATCCTTGACCTGTGGGTTTACAACACACAAG
GCTACTTCCCTGATTGGCAGAACTACACACCAGGGCCAGGGATCA---GATTTCCCCTAACCTTTGGGTGGTGCTTCAAG
TTAGTACCAGTTGAC--CCAGACCARGTAGA---AAAGGTCAT---GGGAGA-GGACATCGGCTTGTTACACCCTGTGAG
CCAGCAT---GGGATGGATGACAAAGAGAAAGAGGTGTTAATGTGGAAGTTTGAYAGCCACCTAGCACGG--CGTCACGT
GGCCCGAG---AG---ATGCATCCGG---AGTAC-TTC------------------------------------AAGAAC
---------------------------------------------------
>DQ676879/B/AU/2004/PS2016_Day380
ATGGG------TGGCAAGTTGTCAAA------A---TT---T--------------------------------------
-A---G---T---GG------A------TGGG---CTR---CTGTAAGG---GAAAGGATG---------AGACGAGCTA
RGCCAGCAGCA---------------------------------------------------------------------
--------------------------------------------------------------------------------
--------------------------------------------------------------------------------
--------------------------------------------------------------------------------
------------------------------------------------------GAGCCAGCGGCA------GA---G--
-GGGGTGGGAGCAGTATCTCGGGACCTGGAAAAACATGGAGCAATCACAAGCAGCAATGCT------AATCATCCTGA--
-T---AAGGTTTGGCTAGAAGCACAAG---AAGAA---GAGG------AG---GAAGTGGGTTTTCCAGTCAGACCCCAG
GTACCCGTAAGACCAATGACTTACAAAGCAGCCKTTGATCTTAGCTTC------TTTT---T---AAAAGAAAA---GGG
GGGACTGGAAGGGCTARTTCATT---CC---CAACAAAG---ACAAGATATCCTTGACCTGTGGGTTTACAACACACAAG
GCTACTTCCCTGATTGGCAGAACTACACACCAGGGCCAGGGAYCA---GATTTCCCCTAACCTTTGGGTGGTGCTTCAAG
TTAGTACCAGTTGAC--CCAGACCAGGTAGA---AVAGGTCAT---GGGAGA-GGACATCGGCTTGTTACACCCTGTGAG
CCAGCAT---GGGATGGATGACAAAGAGAAAGAGGTGTTAATGTGGAAGTTTGACAGCCACCTAGCACGG--CGTCACGT
GGCCCGAG---AG---ATGCATCCGG---AGTAC-TTC------------------------------------AAGAAC
T------GAT------------------------------------G---A
>DQ676880/B/AU/2003/PS2019_Day0
ATGGG------GGGCAAGTTATCAAA------A---TA---T--------------------------------------
-A---G---T---GG------G------TGGT---CTA---CGGTAAGG---GAAAGGATG---------AGACGAACTG
AGCCAGCAACA---------------------------------------------------------------------
--------------------------------------------------------------------------------
--------------------------------------------------------------------------------
--------------------------------------------------------------------------------
------------------------------------------------------AAGCCAGCGGCA------GA---G--
-GGGGTGGGAGCAGTATCTCGAGACCTGGAAAAACATGGAGCAATCACAAGCAGCAATGCT------AATCATCCTGA--
-T---AGTGTTTGGCTAGATGCACAAA---AAGAA---GAGG------AG---GAAGTGGGTTTTCCAGTCAGACCCCAG
GTACCTGTAAGACCAATGACTTACAAAGCAGCTCTTGATCTTAGCTTC------TTTT---T---AAAAGAAAA---GGG
GGGACTGGAAGGGCTAATTCATT---CC---CAACAAAG---ACAAGATATCCTTGATCTGTGGGTTTACAACACACAAG
GCTACTTCCCTGATTGGCAGAACTACACACCAGGGCCAGGGACCA---GATTCCCACTAACCTTTGGGTGGTGTTTCAAG
CTAGTACCAGTTGAC--CCAGACCAGGTGGA---AAAGGTCCATGAAAGAGA-GGACATCAACTTGTTACACCCTGTGAG
CCTGCAT---GGGATGGATGACAAAGAGAAAGAAGTGTTAATGTGGAAGTTTAACAGCCTCCTAGCACGG--CGTCACAT
GGCCCGAG---AG---CTACATCCGG---AATAC-TTC------------------------------------AAGAAC
---------------------------------------------------
>DQ676881/B/AU/2003/PS2019_Day171
ATGGG------GGGCAAGTTATCAAA------A---TA---T--------------------------------------
-A---G---T---GG------G------TGGT---CTA---CRGTAAGG---GAAAGGATG---------AGACGAACTG
AGACAGCAACA---------------------------------------------------------------------
--------------------------------------------------------------------------------
--------------------------------------------------------------------------------
--------------------------------------------------------------------------------
------------------------------------------------------GAGCCAGCGGCA------GA---G--
-GGKGTGGGAGCAGTATCTCGAGACCTGGAAAAACATGGAGCAATCACAAGCAGCAATGCT------AATCATCCTGA--
-T---AGTGTTTGGCTAGATGCACAAA---AAGAA---GAGG------AG---GAAGTGGGTTTYCCAGTCAGACCCCAG
GTACCTKTAAGACCAATGACTTACAAAGCAGCTYTTGATCTTAKCTTC------TTTT---T---AAAAGAAAA---GGG
GGGACTGGAAGGGCTAATTCATT---CC---CAACAAAG---ACAAGATATCCTTGATCTGTGGGTTTACAACACACAAG
GCTACTTCCCTGATTGGCAGAACTACACACCAGGGCCAGGGACCA---GATTCCCACTAACCTTTGGGTGGTGTTTCAAG
CTAGTACCAGTTGAC--CCAGACCAGGTGGA---AAAGGTCCATGAAAGAGA-GGACATCAACTTGTTACACCCTGTGAG
CCTGCAT---GGGATGGATGACAAAGAGAAAGAAGTGTTAATGTGGAAGTTTGACAGCCTCCTAGCACGG--CGTCACAT
GGCCCGAG---AG---CTACATCCGG---AATAC-TTC------------------------------------AAGAAC
---------------------------------------------------
>DQ676882/B/AU/2004/PS2019_Day367
ATGGG------GGGCAAGTTATCMAA------A---TA---T--------------------------------------
-A---G---T---GG------G------TGGT---CTA---CWGTAAGG---GAAAGGATG---------AGACGAACTG
MGMCAGCAACA---------------------------------------------------------------------
--------------------------------------------------------------------------------
--------------------------------------------------------------------------------
--------------------------------------------------------------------------------
------------------------------------------------------GAGCCAGCGGCA------GA---G--
-GGKGTGGGAGCAGTATCTCGAGACCTGGAAAAACATGGAGCAATCACAAGCAGCAATGCT------AATCATCCTGA--
-T---AGTGTTTGGCTAGATGCACAAA---AAGAA---GAGG------AG---GAAGTGGGTTTTCCAGTCAGACCCCAG
GTACCTTTAAGACCAATGACTTACAAAGCAGCTTTTGATCTTAKCTTC------TTTT---T---AAAAGAAAA---GGG
GGGACTGGAWGGGCTAATTCATT---CC---CAACAAAG---ACAAGAYATCCTTGATCTGTGGGTTTACAACACACAAG
GCTACTTCCCTGATTGGCAGAACTACACACCAGGGCCAGGGACCA---GATTCCCACTAACCTTTGGGTGGTGTTTCAAR
CTAGTACCAGTTGAC--CCAGACCAGGTGGA---AAAGGTCCATGAAAGAGA-GGACATCAACTTGTTACACCCTGTGAG
CCTGCAT---GGGATGGATGACAAAGAGAAAGAAGTGTTAATGTGGAAGTTTGACAGCCTCCTAGCACGG--CGTCACAT
GGCCCGAG---AG---CTACATCCGG---AATAC-TTC------------------------------------AAGAAC
---------------------------------------------------
>DQ676883/B/AU/2002/PS3002_Day0
ATGGG------GGGCAAGTGGTCAAA------A---CG---T---------------------A---A---------G--
-G---T---T---GA------C------TGGC---CTC---AGGTAAGG---GAAAGAATG---------GAAAGAACTG
AG------------------------------------------------------------------------------
--------------------------------------------------------------------------------
--------------------------------------------------------------------------------
--------------------------------------------------------------------------------
---------------------------------------------------------CCAGCAGCA------GA---A--
-GGGGTGGGAGCAGTATCCAGAGACCTGGAAAAACATGGAGCAATCACAAGCAGCAATATT------AATAATGCTGA--
-T---TCGKTTTGGCTCGAAGCACAAG---AGGAT---GAG------------GAGGTGGGTTTTCCAGTCAGACCTCAG
GTACCCTTAAGACCAATGACTTACAAAGGAGCTGTAGATCTTAGCCAC------TTTT---T---AAAAGAACA---GGG
GGGACTGGATGGGCTAATTTACT---CC---CAAAAAAG---ACAAGACATCCTTGATCTGTGGATGTATAACACACAAG
GCTACTTCCCTGATTGGCAGAATTACACACCAGGGCCAGGGACCA---GATATCCACTGACCTTCGGGTGGTGCTTCAAG
CTAGTACCAGTTGAG--CCAGATCAGGTAGA---AAAGGCCAATGAAGGAGA-GAACATCAACTTGCTACACCCTATGAG
CCAACAT---GGAATAGATGACCCAGAGAAAGAAGTGTTAATGTGGAAGTTTGACAGCCGCCTCGCATTT--MATCACGT
AGCCCRAG---AG---AAACATCCGG---AGTAC-TAC------------------------------------AAGAAC
---------------------------------------------------
>DQ676884/B/AU/2003/PS3002_Day199
ATGGG------GGGCAAGTGGTCAAA------A---CG---T---------------------A---A---------G--
-G---T---T---GA------C------TGGC---CTC---AGGTAAGG---GAAAGAATG---------GAAAGAACTG
AG------------------------------------------------------------------------------
--------------------------------------------------------------------------------
--------------------------------------------------------------------------------
--------------------------------------------------------------------------------
---------------------------------------------------------CCAGCAGCA------GA---A--
-GGGGTGGGAGCAGTATCCAGAGACCTGGMAAAACATGGAGCAATCACAAGCAGCAATATT------AATAATGCTGA--
-T---TCKGYTTGGCTCGAAGCACAAG---AGGAT---GAG------------GAGGTGGGTTTTCCMGTCAGACCTCAG
GTACCCTTAAGACCAATGACTTACAAAGGAGCTKTAGAYCTTAGCCAC------TTTT---T---AAAAGAAMA---GGG
GGGACTGGATGGGCTAATTTACT---CC---CAAAAAAG---ACAAGACATCCTTGATCTGTGGATGTATAACACACAAG
GCTACTTCCCTGATTGGCARAATTACACACCAGGGCCAGGGACCA---GATATCCACTGACCTTCGGGTGGTGCTTCAAG
CTAGTACCAGTTGAG--CCAGAKCAGGTAGA---AAAGGCCAATGAAGGAGA-GAACATCAACTTGCTACACCCTATGAG
CCAACAT---GGAATAGATGACCCAGAGAAAGAAGTGTTAATGTGGAAGTTTGACAGCCRCCTCGCATTT--CRTCACGT
AGCCCRAG---AG---AAACATCCGG---AGTAC-TAC------------------------------------AAGAAC
---------------------------------------------------
>DQ676885/B/AU/2003/PS3002_Day385
ATGGG------GGGCAAGTGGTCAAA------A---CG---T---------------------A---A---------G--
-G---T---T---RA------C------TGGC---CTC---AGGTAAGG---GAAAGAATG---------GAAAGAACTG
AG------------------------------------------------------------------------------
--------------------------------------------------------------------------------
--------------------------------------------------------------------------------
--------------------------------------------------------------------------------
---------------------------------------------------------CCAGCAGCA------GA---A--
-GGGGTGGGAGCAGTATCCAGAGACCTGGAAAAACATGGAGCAATCACAAGCAGCAATRTT------AATAATGCTGA--
-T---TCGKTTTGGCTYGAAGCACAAG---AGGAT---GAG------------GAGGTGGGTTTTCCAGTCAGACCTCAG
GTACCCTTAAGACCAATGACTTACAAAGGAGCTGTAGATCTTAGCCAC------TTTT---T---AAAAGAACA---GGG
GGGACTGGATGGGCTAATTTACT---CC---CAAAAAAG---ACAAGACATCCTTGATCTGTGGATGTATAACACRCAAG
GCTACTTCCCTGATTGGCAGAAYTACACACCAGGGCCRGGGACCA---GATATCCACTGACCTTCGGGTGGTGCTTCAAG
CTAGTACCAGTTGAK--CCAGAKCAGGTAGA---AAAGGCCAATGAAGGAGA-GAACATCAACTTGCTACACCCTATGAG
CCAACAT---GGAATAGATGACCCAGAGAAAGAAGTGTTAATGTGGAAGTTTGACAGCCGCCTCGCATTT--CATCACAT
AGCCAAAG---AG---AAACATCCGG---AGTAC-TAC------------------------------------AAGAAC
---------------------------------------------------
>DQ676886/B/AU/2003/PS4048_Day0
ATGGG------TGGCAAATGGTCAAA------A---TG---T--------------------------------------
-A---G---T---GG------C------TGGC---CTG---CTGTAAGG---GAAAGAATG---------AGACGAGCTG
CGCCAGCTGAACCAGCAGCGAGACCAGCT---------------------------------------------------
--------------------------------------------------------------------------------
--------------------------------------------------------------------------------
--------------------------------------------------------------------------------
------------------------------------------------------GAGCCAGCAGCA------GC---T--
-GGGGTGGGAGCAGTATCTCGARACCTGGAAAGACATGGAGCAATCACAAGTAGCAATACACCAGCTACTAATGCTGA--
-T---TGTGCCTGGCTACAAGCACAAG---AGGAG---GAGG------AG---GAAGTGGGTTTCCCAGTCAGACCTCAG
GTCCCTTTAAGACCAATGACTTTCAAGGGAGCTCTAGATCTCAGCCAC------TTTT---T---AAAAGAAAA---GGG
GGGACTGGAAGGGTTAATTTACT---CC---CAACAAAG---ACAAGATATCCTTGATCTGTGGGTCTACAACACACAGG
GCTACTTCCCTGATTGGCAGAACTACACTAAAGGGCCAGGGATCA---GATATCCACTGACCTTTGGGTGGTGTTTTAAG
CTAGTACCAGTGGAG--CCAGAGAAGGTAGA---AGAGGCCAATGAAGGAGA-GAACAACTGCCTGTTACACCCTATGAG
CCAGCAT---GGGATGGATGACCCAGAGAAAGAAGTGTTAATGTGGAAGTTTGACAGCCGCCTGGCATTT--CATCACGT
AGCCCGAG---AG---AAACATCCGG---AGTAC-TAC------------------------------------AAGGAC
T------GC------------------------------------------
>DQ676887/B/AU/2004/PS4048_Day143
ATGGG------TGGCAAATGGTCAAA------A---TG---T--------------------------------------
-A---G---T---GG------C------TGGC---CTG---CTGTAAGG---GAAAGAATG---------AGACGAGCTG
CGCCAGCTGAACCAGCAGCGAGACCAGCT---------------------------------------------------
--------------------------------------------------------------------------------
--------------------------------------------------------------------------------
--------------------------------------------------------------------------------
------------------------------------------------------GAGCCAGCAGCA------GC---T--
-GGGGTGGGAGCAGTATCTCGAGACCTGGAAATAYATGGAGCAATCACAAGTAGCAATACACCAGCTACTAATGCTGA--
-T---TGTGCCTGGCTACAAGCACAAG---AGGAG---GAGG------AG---GAAGTGGGTTTCCCAGTCAGACCTCAG
GTCCCTTTAAGACCAATGACTTTCAAGGGAGCTCTAGATCTCAGCCAC------TTTT---T---AAAAGAAAA---GGG
GGGACTGGAAGGGTTAATTTACT---CC---CAACAAAG---ACAAGATATCCTTGATCTGTGGGTCTACAACACACAGG
GCTACTTCCCTGATTGGCAGAACTACACTAAAGGGCCAGGGATCA---GATATCCACTGACCTTTGGGTGGTGTTTTAAG
CTAGTACCAGTGGAG--CCAGAGAAGGTAGA---AGAGGCCAATGAAGGAGA-GAACAACTGCCTGTTACACCCTATGAG
CCAGCAT---GGGATGGATGACCCAGAGAAAGAAGTGTTAATGTGGAAGTTTGACAGCCGCCTGGCATTT--CATCACGT
AGCCCGAG---AG---AAACATCCGG---AGTAC-TAC------------------------------------AAGGAC
T------GC------------------------------------------
>DQ823362/B/UA/2001/01UAKV167
ATGGG------TGGCAAGTGGTCAAA------A---CG---TA---------GT---------A---C---------G--
-G---G---T---GG------A------TGGC---CTG---CTGTAAGA---GAAAGAATG---------GAACGAGCTG
AG------------------------------------------------------------------------------
--------------------------------------------------------------------------------
--------------------------------------------------------------------------------
--------------------------------------------------------------------------------
---------------------------------------------------------CCAGCAGCA------GA---A--
-GGGGTGGGAGCAGTATCTCGAGACTTGGAAAGGCATGGAGCAATCACAAGTAGCAATGTT------AATAGTGCTGC--
-T---TGTACCTGGCTAGAAGCACAAG---AGGAG---GAA------------GAGGTGGGCTTTCCAGTCCGACCTCAA
GTGCCTTTAAGACCAATGACTTACAAGGCAGCCCTTGATCTTAGCCAC------TTTT---T---AAAAGAAAA---GGG
[truncated: 1,899,471 more chars]
