# Supplementary material for: An integrated map of HIV genome-wide variation from a population perspective
Source: Retrovirology. 2015 Feb 15;12:18. doi: 10.1186/s12977-015-0148-6 (PMC4358901; doi:10.1186/s12977-015-0148-6)
Supplement: Additional file 3: — Software. Our Matlab toolbox developed for data visualization, genomic diversity analysis and HIV genomic alignment. Our sequence datasets are also included. [file 12977_2015_148_MOESM3_ESM.zip › HIVGenomeAnalysisToolbox/TemporaryData/Matrix.fasta]

>K03455/B/FR/1983/HXB2-LAI-IIIB-BRU
ATGGGTGCGAGAGCGTCAGTATTAAGCGGGGGAGAA---TTAGATCGATGGG---AAAAAA---TTCGGTTAAGGCCAGG
GGGAA---AGAAAAAATATAA------ATTAAAACATATAGTATGGGCAAGCAGGGAGCTAGAACGATTCGCAGTTAATC
CTGGCC---TGTTAGAAACATCAGAAGGCTGTAGACAAATACTGGGACAGCTACAACCATCCCTTCAGACAGGATCAGAA
GAACTTAGATCATTATATAATACAGTAGCAACCCTCTATTGTGTGCATCAAAGGATAGAGATAAAAGACACCAAGGAAGC
TTTAGAC--AAG-ATAGAGGAAGAGCAAAACAAAAGTAAG---------------AAAA------AAGCA---------C
------AGCAA---------------------GCAGCA------------GCT---------------------------
---GA---CACAGGA------------------CACAG---------CAAT---------------------------C-
--AG------G---TCAGCCAAAATTAC
>A04321/B/FR/1983/IIIB_LAI
ATGGGTGCGAGAGCGTCAGTATTAAGCGGGGGAGAA---TTAGATCGATGGG---AAAAAA---TTCGGTTAAGGCCAGG
GGGAA---AGAAAAAATATAA------ATTAAAACATATAGTATGGGCAAGCAGGGAGCTAGAACGATTCGCAGTTAATC
CTGGCC---TGTTAGAAACATCAGAAGGCTGTAGACAAATACTGGGACAGCTACAACCATCCCTTCAGACAGGATCAGAA
GAACTTAGATCATTATATAATACAGTAGCAACCCTCTATTGTGTGCATCAAAGGATAGAGATAAAAGACACCAAGGAAGC
TTTAGAC--AAG-ATAGAGGAAGAGCAAAACAAAAGTAAG---------------AAAA------AAGCA---------C
------AGCAA---------------------GCAGCA------------GCT---------------------------
---GA---CACAGGA------------------CACAG---------CAGC---------------------------C-
--AG------G---TCAGCCAAAATTAC
>A07867/B/FR/1983/LAI-J19
ATGGGTGCGAGAGCGTCAGTATTAAGCGGGGGAGAA---TTAGATCGATGGG---AAAAAA---TTCGGTTAAGGCCAGG
GGGAA---AGAAAAAATATAA------ATTAAAACATATAGTATGGGCAAGCAGGGAGCTAGAACGATTCGCAGTTAATC
CTGGCC---TGTTAGAAACATCAGAAGGCTGTAGACAAATACTGGGACAGCTACAACCATCCCTTCAGACAGGATCAGAA
GAACTTAGATCATTATATAATACAGTAGCAACCCTCTATTGTGTGCATCAAAGGATAGAGATAAAAGACACCAAGGAAGC
TTTAGAC--AAG-ATAGAGGAAGAGCAAAACAAAAGTAAG---------------AAAA------AAGCA---------C
------AGCAA---------------------GCAGCA------------GCT---------------------------
---GA---CACAGGA------------------CACAG---------CAGC---------------------------C-
--AG------G---TCAGCCAAAATTAC
>AB078005/B/US/1997/ARES2
ATGGGTGCGAGAGCGTCAGTATTAAGCGGGGGACAA---TTAGATAGATGGG---AAAAAA---TTCGGCTCAGGCCAGG
GGGAA---AGAAAATGTATAA------ATTAAAACATATAGTATGGGCAAGCAGGGAGCTAGAACGATTCGCAGTTAATC
CTGGCC---TGTTAGAAACATCAGAAGGCTGTAGACAAATACTGGGACAGCTACAACCAGTCCTACAGACAGGATCAGAA
GAACTTAGATCATTATATAATACAATAGCAGTCCTCTATTGTGTGCATCGAAGGATAGAGGTAAAAGACACCAAGGAAGC
TTTAGAC--AAA-ATACAGGAAGAGCAAAACAAAAGTAAG---------------AAAA------AAGAA---------C
------AGCAA---------------------GCAGCA------------GCT---------------------------
---GA---CACAGGA------------------AATAG---------CAGC---------------------------C-
--AG------G---TCAGCCAAAATTAC
>AB221005/B/US/1985/Ba_L
ATGGGTGCGAGAGCGTCAGTATTAAGCGGGGGAGAA---TTAGATAGGTGGG---AAAAAA---TTCGGTTAAGGCCAGG
GGGAA---AGAAAAAATATAG------ATTAAAACATATAGTATGGGCAAGCAGGGAACTAGAAAGATTCGCAGTCAATC
CTGGCC---TGTTAGAAACATCAGAAGGCTGCAGACAAATACTGGGACAGCTACAACCATCCCTTCAGACAGGATCAGAA
GAACTTAGATCATTATATAATACAGTAGCAACCCTCTATTGTGTACATCAAAAGATAGAGGTAAAAGACACCAAGGAAGC
TTTAGAC--AAA-ATAGAGGAAGAGCAAAACAAATGTAAG---------------AAAA------AGGCA---------C
------AGCAA---------------------GCAGCA------------GCT---------------------------
---GA---CACAGGA------------------AACAG---------CGGT---------------------------C-
--AG------G---TCAGCCAAAATTTC
>AB253432/B/US/1985/Ba_L
ATGGGTGCGAGAGCGTCAGTATTAAGCGGGGGAGAA---TTAGATAGGTGGG---AAAAAA---TTCGGTTAAGGCCAGG
GGGAA---AGAAAAAATATAG------ATTAAAACATATAGTATGGGCAAGCAGGGAACTAGAAAGATTCGCAGTCAATC
CTGGCC---TGTTAGAAACATCAGAAGGCTGCAGACAAATACTGGGACAGCTACAACCATCCCTTCAGACAGGATCAGAA
GAACTTAGATCATTATATAATACAGTAGCAACCCTCTATTGTGTACATCAAAAGATAGAGGTAAAAGACACCAAGGAAGC
TTTAGAC--AAA-ATAGAGGAAGAGCAAAACAAATGTAAG---------------AAAA------AGGCA---------C
------AGCAA---------------------GCAGCA------------GCT---------------------------
---GA---CACAGGA------------------AACAG---------CGGT---------------------------C-
--AG------G---TCAGCCAAAATTTC
>AB286955/B/JP/2004/DR6089
ATGGGTGCGAGAGCGTCAGTATTAAGCGGGGGAGAA---TTAGATAGATGGG---AAAAAA---TTCGGTTAAGGCCAGG
GGGAA---AGAAAAGATATAG------GCTAAAACATGTAGTATGGGCAAGCAGGGAGCTAGAACGATTCGCAGTTAACC
CTGGCC---TGTTAGAAACATCAGAAGGCTGTAAACAAATATTGGTACAGCTACAACCATCCCTTCAGACAGGATCAGAA
GAACTTAGATCATTATATAATACAATAGCAGTCCTCTATTGTGTGCATCAAAGGATAGATGTAAAAGACACCAAGGAAGC
TCTAGAC--AAG-ATAGAGGAAGAGCAAAACAAAAGTAAG---------------AAAA------AGGCA---------C
------AGCAA---------------------GCAGAA------------GCTGCAGCGGCT------------------
---GC---CACAGGA------------------AACAG---------CAGC---------------------------C-
--AG------G---TCAGCCAAAATTAC
>AB286956/B/JP/2004/DR6089
ATGGGTGCGAGAGCGTCAGTATTAAGCGGGGGAGAA---TTAGATAGATGGG---AAAAAA---TTCGGTTAAGGCCAGG
GGGAA---AGAAAAGATATAG------GCTAAAACATGTAGTATGGGCAAGCAGAGAGCTAGAACGATTCGCAGTTAACC
CTGGCC---TGTTAGAAACATCAGAAGGCTGTAAACAAATATTAGTACAACTACAACCATCCCTTCAGACAGGATCAGAA
GAACTTAGATCATTATATAATACAGTAGCAGTCCTCTATTGTGTGCATCAAAGGATAGATGTAAAAGACACCAAGGAAGC
TCTAGAC--AAG-ATAGAGGAGGAGCAAAACAAAAGTAAG---------------AAAA------AGGCA---------C
------AGCAA---------------------GCAGAA------------GCTGCAGCGGCT------------------
---GC---CACAGGA------------------AACAG---------CAGC---------------------------C-
--AG------G---TCAGCCAAAATTAC
>AB287363/B/JP/2005/DR6538
ATGGGTGCGAGAGCGTCAGTATTAAGCGGGGGAGAA---TTGGACAAATGGG---AGAAAA---TTCGGTTGAGGCCAGG
AGGAA---AGAAAAAATATAA------ACTCAAACATATAGTATGGGCAAGCAGGGAGCTAGAACGATTTGCAGTCAATC
CTGGCC---TGTTAGAAACAGCAGAAGGCTGCAAACAAATACTGGGACAGCTACAACCAGCCCTTCAGACAGGATCAGAA
GAACTTAAATCATTATTTAATACAATAGCAGTCCTCTATTGTGTACATCAAAAAATAGCGATACAAGACACCAAGGAAGC
CTTAGAG--AAG-ATAGAGGAAGAGCAAAACAAAAGTAAG---------------AAAA------AGGCA---------C
------AACAA---------------------GCAGCA------------GCT---------------------------
---GA---CACAGGA------------------AACAG---------CAGC---------------------------C-
--AG------G---TCAGCCAAAATTAC
>AB287364/B/JP/2005/DR6737
ATGGGTGCGAGAGCGTCAGTATTAAGCGGCGGAGAA---TTAGACAAATGGG---AGAAAA---TTCGGTTAAGGCCAGG
GGGAA---AGAAAAAATATCA------GCTAAAACATATAGTATGGGCAAGCAGGGAGCTAGAACGATTCGCAGTCAACC
CTGGCC---TGTTAGAAACATCAGAAGGCTGTAGACAGATACTGGGACAGCTACAATCGTCCCTTCAGACAGGATCAGAA
GAACTTAAATCATTATATAATACAATAGCAGTCCTCTATTGTGTGCATCAAAGGATAGAAATAAAAGACACCAAGGAAGC
TCTAGAC--AAG-ATAGAGGAAGAGCAAAACAAAAGTAAG---------------AAAA------AAGCA---------C
------AGCAA---------------------GAAGCA------------GCTGCAGCGGCTGCCACAGGAAGC------
---AG---CAGCGGA------------------AGCAG---------CAGC---------------------------C-
--AG------G---TCAGCCAAAATTAC
>AB287365/B/JP/2005/DR6737
ATGGGTGCGAGAGCGTCAGTATTAAGCGGCGGAGAA---TTAGACAAATGGG---AGAAAA---TTCGGTTAAGGCCAGG
GGGAA---AGAAAAAATATCA------GCTAAAACATATAGTATGGGCAAGCAGGGAGCTAGAACGATTCGCAGTCAACC
CTGGCC---TGTTAGAAACATCAGAAGGCTGTAGACAGATACTGGGACAGCTACAATCGTCCCTTCAGACAGGATCAGAA
GAACTTAAATCATTATATAATACAATAGCAGTCCTCTATTGTGTGCATCAAAGGATAGAAATAAAAGACACCAAGGAAGC
TCTAGAC--AAG-ATAGAGGAAGAGCAAAACAAAAGTAAG---------------AAAA------AAGCA---------C
------AGCAA---------------------GAAGCA------------GCTGCAGCGGCTGCCACAGGAAGC------
---AG---CAGCGGA------------------AGCAG---------CAGC---------------------------C-
--AG------G---TCAGCCAAAATTAC
>AB287366/B/JP/2005/DR7060
ATGGGTGCGAGAGCGTCAATATTGAGCGGGGGAGAA---TTAGATAGATGGG---AAAAGA---TTCGGCTAAGGCCAGG
GGGAA---AGAAAAAGTATAA------ATTAAAACATTTAGTATGGGCAAGCAGGGAGCTAGAACGATTCGCAGTTAATC
CTGGCC---TTTTAGAGACAACAGAAGGCTGTAGACAAATACTAGGGCAGCTACAGCCATCCCTTCAAACAGGATCAGAA
GAACTTAAATCATTATATAATGCAGTAGCAGTCCTCTATTGTGTACATCAAAGGATAGAGGTAAAAGACACCAAGGAAGC
CCTAGAC--AAG-ATAGAGGAAGAGCAAAACAAAAGTAAG---------------AAAA------AGGCA---------C
------AGCAA---------------------GCAGCAGCA---------GCT---------------------------
---GA---CACAGGA------------------AACAG---------CAGC---------------------------C-
--AG------G---TCAGCCAAAATTAC
>AB287367/B/JP/2005/DR7060
ATGGGTGCGAGAGCGTCAATATTGAGCGGGGGAGAA---TTAGATAGATGGG---AAAAGA---TTCGGCTAAGGCCAGG
GGGAA---AGAAAAAGTATAA------ATTAAAACATTTAGTATGGGCAAGCAGGGAGCTAGAACGATTCGCAGTTAATC
CTGGCC---TTTTAGAGACAACAGAAGGCTGTAGACAAATACTAGGGCAGCTACAGCCATCCCTTCAAACAGGATCAGAA
GAACTTAAATCATTATATAATGCAGTAGCAGTCCTCTATTGTGTACATCAAAGGATAGAGGTAAAAGACACCAAGGAAGC
CCTAGAC--AAG-ATAGAGGAAGAGCAAAACAAAAGTAAG---------------AAAA------AGGCA---------C
------AGCAA---------------------GCAGCAGCA---------GCT---------------------------
---GA---CACAGGA------------------AACAG---------CAGC---------------------------C-
--AG------G---TCAGCCAAAATTAC
>AB287368/B/JP/2005/DR7065
ATGGGTGCGAGAGCGTCAGTATTAAGCGGGGGAAAA---TTAGATCACTGGG---AAAAAA---TAAGGTTAAGGCCAGG
AGGAA---AGAAAAAATATAA------ATTAAAACATCTAGTATGGGCAAGCAGGGAACTAGAACGATTTGCAGTCAACC
CCGGCC---TTTTAGAAACAGCAGAAGGCTGTAGACAAATAGTGGGACAACTACAGCCATCCCTTCAGACAGGGTCAGAA
GAACTTAAGTCATTATACAATACAGTAGCAACCCTCTATTGTGTACATCAGAAGATAGATATAAAAGACACCAAAGAGGC
TCTAGAC--AGG-ATAGAGGAAGAACAAAACAAAAGTAAG---------------AAAA------AAGCA---------C
------AGCCA---------------------GCGGCA------------GCT---------------------------
---GA---CACAGGA------------------AATAA---------CAGC---------------------------C-
--AG------G---TCAGCCAGAACTAC
>AB287369/B/JP/1999/DR1348
ATGGGTGCGAGAGCGTCAGTATTAAGTGCGGGGGAA---TTAGATAGATGGG---AAAGAA---TTCGGTTACGGCCAGG
GGGAA---AGAAAAAATATAG------ATTAAAGCATATAGTATGGGCAAGCAGGGAGCTAGAACGATTCGCAGTCAATC
CTGGCC---TGTTAGAATCATCAGAAGGCTGCAGACAGATACTGGGACAGCTACAACCGTCCCTTCAGACAGGATCAGAA
GAACTTAGATCATTATATAATACAGTAGCAACTCTCTATTGTGTACATCAAAAGATAGAGGTAAAAGACACCAAGGAAGC
TTTAGAC--AGG-ATAGAGGAAGAACAAAACAAAAGCAAG---------------AAAA------AGGCA---------C
------AGCAA---------------------GCAGCA------------GCT---------------------------
---GA---CACAAAA------------------AACAG---------CAACCAGGTCAGC------------------C-
--AG------G---TCAGCCAAAATTAC
>AB287370/B/JP/1999/DR1348
ATGGGTGCGAGAGCGTCAGTATTAAGTGCGGGGGAA---TTAGATAGATGGG---AAAGAA---TTCGGTTACGGCCAGG
GGGAA---AGAAAAAATATAG------ATTAAAGCATATAGTATGGGCAAGCAGGGAGCTAGAACGATTCGCAGTCAATC
CTGGCC---TGTTAGAATCATCAGAAGGCTGCAGACAGATACTGGGACAGCTACAACCGTCCCTTCAGACAGGATCAGAA
GAACTTAGATCATTATATAATACAGTAGCAACTCTCTATTGTGTACATCAAAAGATAGAGGTAAAAGACACCAAGGAAGC
TTTAGAC--AGG-ATAGAGGAAGAACAAAACAAAAGCAAG---------------AAAA------AGGCA---------C
------AGCAA---------------------GCAGCA------------GCT---------------------------
---GA---CACAAAA------------------AACAG---------CAACCAGGTCAGC------------------C-
--AG------G---TCAGCCAAAATTAC
>AB287371/B/JP/2000/DR2510
ATGGGTGCGAGAGCGTCAGTATTAAGTGCGGGGGAA---TTAGATAGATGGG---AAAGAA---TTCGGTTACGGCCAGG
GGGAA---AGAAAAAATATAG------ATTAAAACATATAGTATGGGCAAGCAGGGAGCTAGAACGATTCGCAGTCAATC
CTGGCC---TGTTAGAGTCATCAGAAGGCTGCAGACAGATACTGGGACAGCTACAACCGTCCCTTCAGACAGGATCAGAA
GAACTTAGATCATTATATAATACAGTAGCAACCCTCTATTGTGTGCATCAAAAGATAGAGGTAAAAGACACCAAGGAAGC
TTTAGAC--AAG-ATAGAGGAAGAGCAAAACAAAAGTAAG---------------AAAA------AGGCA---------C
------AGCAA---------------------GCAGCA------------GCT---------------------------
---GA---CGCAAAA------------------AACAA---------CAGC---------------------------C-
--AG------G---TCAGCCAAAATTAC
>AB287372/B/JP/2000/DR2510
ATGGGTGCGAGAGCGTCAGTATTAAGTGCGGGGGAA---TTAGATAGATGGG---AAAGAA---TTCGGTTACGGCCAGG
GGGAA---AGAAAAAATATAG------ATTAAAACATATAGTATGGGCAAGCAGGGAGCTAGAACGATTCGCAGTCAATC
CTGGCC---TGTTAGAGTCATCAGAAGGCTGCAAACAGATACTGGGACAGCTACAACCGTCCCTTCAGACAGGATCAGAA
GAACTTAGATCATTATATAATACAGTAGCAACCCTCTATTGTGTGCATCAAAAGATAGAGGTAAAAGACACCAAGGAAGC
TTTAGAC--AAG-ATAGAGGAAGAGCAAAACAAAAGCAAG---------------AAAA------AGGCA---------C
------AGCAA---------------------GCAGCA------------GCT---------------------------
---GA---CGCAAAA------------------AACAA---------CAGC---------------------------C-
--AG------G---TCAGCCAAAATTAC
>AB289587/B/JP/2000/DR2508
ATGGGTGCGAGAGCGTCGGTATTAAGCGGGGGAAAA---TTGGATGCTTGGG---AAAGAA---TTCGGTTAAGGCCAGG
GGGAA---AGAAAAAATATCA------CTTAAAACATATAGTATGGGCAAGCAGGGAGCTAGAGCGATTTGCAGTTAATC
CTGGCC---TTTTAGAGACAGCAGAAGGCTGTAGACAAATACTGCAACAACTACAACCATCCCTTCAGACAGGATCAGAA
GAACTCAAGTCATTATTTAATACAATAGCAGTACTCTATTGTGTACATCAAAGAATAGAGATAAAAGACACCAAGGAAGC
TTTAGAC--AAG-ATAGAAGAGGAGCAAAACAAAAGTAAG---------------AAAA------TAGCA---------C
------AGCAG---------------------GCAGCA------------GCT---------------------------
---GA---CACAGGA------------------AACAG---------CAGCAGCAGC---------------------C-
--AG------A---TCAGCCAAAATTAC
>AB289588/B/JP/2000/DR2508
ATGGGTGCGAGAGCGTCGGTATTAAGCGGGGGAAAA---TTGGATGCTTGGG---AAAGAA---TTCGGTTAAGGCCAGG
GGGAA---AGAAAAAATATCA------CTTAAAACATATAGTATGGGCAAGCAGGGAGCTAGAGCGATTTGCAGTTAATC
CTGGCC---TTTTAGAGACAGCAGAAGGCTGTAGACAAATACTGCAACAACTACAACCATCCCTTCAGACAGGATCAGAA
GAACTCAAGTCATTATTTAATACAATAGCAGTACTCTATTGTGTACATCAAAGAATAGAGATAAAAGACACCAAGGAAGC
TTTAGAC--AAG-ATAGAAGAGGAGCAAAACAAAAGTAAG---------------AAAA------TAGCA---------C
------AGCAG---------------------GCAGCA------------GCT---------------------------
---GA---CACAGGA------------------AACAG---------CAGCAGCAGC---------------------C-
--AG------A---TCAGCCAAAATTAC
>AB289589/B/JP/2001/DR388
ATGGGTGCGAGAGCGTCAGTATTAAGCGGGGGAAAA---TTAGATAGATGGG---AAAAAA---TTCGATTAAGGCCAGG
GGGAA---AGAAAAAATATAA------GCTAAAACATTTGGTATGGGCAAGCAGGGAACTAGAACGATTTGCAGTTAACC
CTGGTC---TGTTAGAAACAGCAGAGGGCTGTAGACAAATACTGGGACAGCTACAACCATCCCTTCAGACAGGATCAGAA
GAACTTAAATCATTATTTAATGCAGTAGCAACCCTCTATTGTGTGCATCAAGGGATAGATGTAAAAGACACCAAGGAAGC
TCTAGAA--AAG-GTAGAGGAAGAGCAAAACAAAAGTAAG---------------AAAA------AGGCA---------C
------AGCAA---------------------GCAGCTGCAGCG------GCT---------------------------
---GC---CACAGGA------------------AGTAG---------CAGC---------------------------C-
--AG------G---TCAGCCAAAATTAC
>AB289590/B/JP/2001/DR388
ATGGGTGCGAGAGCGTCAGTATTAAGCGGGGGAAAA---TTAGATAGATGGG---AAAAAA---TTCGATTAAGGCCAGG
GGGAA---AGAAAAAATATAA------GCTAAAACATTTGGTATGGGCAAGCAGGGAACTAGAACGATTTGCAGTTAACC
CTGGTC---TGTTAGAAACAGCAGAGGGCTGTAGACAAATACTGGGACAGCTACAACCATCCCTTCAGACAGGATCAGAA
GAACTTAAATCATTATTTAATGCAGTAGCAACCCTCTATTGTGTGCATCAAGGGATAGATGTAAAAGACACCAAGGAAGC
TCTAGAA--AAG-GTAGAGGAAGAGCAAAACAAAAGTAAG---------------AAAA------AGGCA---------C
------AGCAA---------------------GCAGCTGCAGCG------GCT---------------------------
---GC---CACAGGA------------------AGTAG---------CAGC---------------------------C-
--AG------G---TCAGCCAAAATTAC
>AB428551/B/JP/2000/117
ATGGGTGCGAGAGCGTCAGTATTAAGCGGGGGAGAA---TTAGATAAATGGG---AAAGAA---TTCGGTTAAGGCCAGG
GGGAA---AGAAAAAATATAG------ATTAAAACATATAGTATGGGCAAGCAGGGAGCTAGAACGATTCGCAGTTAACC
CTGGCC---TTTTGGAAACATCAGAAGGTTGTAGACAAATACTGGGACAGTTACAACCAGCCCTTCAAACAGGATCAGAA
GAGCTTAGATCATTATTTAATACAGTAGCAGTCCTCTATTGTGTACATCAAAGGATAGAGGTAAAAGACACCAAGGAAGC
CCTAGAC--AAG-ATAGAGGAAGAGCAAAACAAAAGTAAG---------------CAAA------AAGCA---------C
------AGCAA---------------------GCAGCAGCA---------GCT---------------------------
---GA---CACAGGA------------------AACAG---------CAGC---------------------------C-
--AG------G---TCAGCCAAAATTAC
>AB428552/B/JP/2001/134
ATGGGTGCGAGAGCGTCAGTATTAAGCGGGGGAGAA---TTAGATAGATGGG---AAAAAA---TTCGGTTAAGGCCAGG
GGGAA---AGAAAAAATATAG------ATTAAAACATATAGTATGGGCAAGCAGGGAGCTAGAACGATTCGCAGTTAACC
CTGGCC---TTTTGGAAACATCAGAAGGTTGTAGACAAATAYTGGGACAGYTACAACCATCCCTTCAAACAGGRTCAGAA
GAGCTTAAATCATTATTTAATGCAGTAGCAGTCCTCTATTGTGTACATCAAAGGATAGATGTAAAAGACACCAAGGAAGC
CTTAGAC--AAG-ATAGAGGAAGAGCAAAACAAAAGTAAG---------------AAAA------ARGCA---------C
------AGCAA---------------------GCAGCAGCA---------GCT---------------------------
---GA---CACAGGA------------------AACAG---------CAGT---------------------------C-
--AG------G---TCAGCCAAAATTAC
>AB428553/B/JP/2002/194
ATGGGTGCGAGAGCGTCAGTATTAAGCGGGGGAGAA---TTAGATAGATGGG---AAAAAA---TTCGGTTAAGGCCAGG
GGGAA---AGAAAAAATATAG------ATTGAAACATATAGTATGGGCAAGCAGGGAGCTAGAACGATTCGCAGTTAACC
CTGGCC---TTTTGGAAACATCAGAAGGTTGTAGACAAATACTGGGACAGCTACAACCATCCCTTCAAACAGGATCAGAA
GAGCTTAAATCATTATTTAATACAGTAGCAGTCCTCTATTGTGTACATCAAAGGATAGAGGTAAAAGACACCAAGGAAGC
CCTAGAC--AAG-ATAGAGGAAGAGCAAAACAAAAGTAAG---------------AAAA------AAGCG---------C
------AGCAA---------------------GCAGCAGCA---------GCT---------------------------
---GA---CACAGGA------------------AACAG---------CAGC---------------------------C-
--AG------G---TCAGCCAAAATTAC
>AB428554/B/JP/2002/197
ATGGGTGCGAGAGCGTCAGTATTAAGCGGGGGAGAA---TTAGATAGATGGG---AAAAAA---TTCGGTTAAGGCCAGG
GGGAA---AGAAAAAATATAG------ATTGAAACATATAGTATGGGCAAGCAGGGAGCTAGAACGATTCGCAGTTAACC
CTGGCC---TTTTGGAAACATCAGAAGGTTGTAGACAAATACTGGGACAGCTACAACCATCCCTTCAAACAGGATCAGAA
GAGCTTAAATCATTATTTAATACAGTAGCAGTCCTCTATTGTGTACATCAAAGGATAGAGGTAAAAGACACCAAGGAAGC
CCTAGAC--AAG-ATAGAGGAAGAGCAAAACAAAAGTAAG---------------AAAA------AAGCG---------C
------AGCAA---------------------GCAGCAGCA---------GCT---------------------------
---GA---CACAGGA------------------AACAG---------CAGC---------------------------C-
--AG------G---TCAGCCAAAATTAC
>AB428555/B/JP/2003/227
ATGGGTGCGAGAGCGTCAGTATTAAGCGGGGGAAAA---TTAGATACATGGG---AAAAAA---TTCGGTTAAGGCCAGG
GGGAA---AGAAAAAATATAG------ATTAAAACATCTAGTATGGGCAAGCAGGGAGCTAGAACGATTCGCAGTTAACC
CTGGCC---TTTTGGAAACATCAGAAGGTTGTAGACAAATACTGGGACAGCTACAACCAGCCCTTCAAACAGGATCAGAA
GAGCTTAAATCATTATTTAATGCAGTAGCAGTCCTCTATTGTGTACATCAAAGGATAGATGTAAGAGACACCAAGGAAGC
CTTAGAT--AAG-ATAGAGGAAGAGCAAAACAAAAGTAAG---------------AAAA------AGGCA---------C
------AGCAA---------------------GCRGCAGCA---------GCT---------------------------
---GA---CACAGGA------------------AACAG---------CAGT---------------------------C-
--AG------G---TCAGCCAAAATTAC
>AB428556/B/JP/2005/426
ATGGGTGCGAGAGCGTCAGTATTAAGCGGGGGAAAA---TTAGATAGATGGG---AAAAAA---TTCGGCTACGGCCAGG
GGGAA---AGAAAAAGTATAG------ATTAAAACATCTAGTATGGGCAAGCAGGGARCTAGAACGATTCGCAGTTAACC
CYGGCC---TTTTRGAAACATCAGAAGGGTGTAGACAAATACTAGGGCAGCTACAACCATCCCTTCAAACAGGATCAGAA
GAGCTTAAATCATTATTTAATGCAATAGCAGTCCTCTATTGTGTACATCAAARCATAGATGTAAAAGACACCAAGGAAGC
CCTAGAC--AAG-ATAGAGGAAGAGCAAAACAAAAGTAAG---------------AAAA------AAGCA---------C
------AGCAA---------------------GCAGCGGCA---------GCT---------------------------
---GA---CACAGGA------------------AACAG---------CAGT---------------------------C-
--AT------G---TCAGCCAAAATTAC
>AB428557/B/JP/2005/436
ATGGGTGCGAGAGCGTCAGTATTAAGCGGGGGAAAA---TTAGATCAATGGG---AAAGAA---TTCGGTTAAGGCCAGG
GGGAA---AGAAAAAATATAG------ATTAAAACATTTAGTATGGGCAAGCAGGGARCTAGAGCGATTCGCAGTTAACC
CTGGCC---TTTTGGAAACATCAGAAGGTTGTAGACAAATAYTGGGACAGTTYCAAYCATCCCTTCAAACAGGATCAGAA
GAGCTTARATCATTATTTAACACAGTAGCAGTCCTCTATTGTGTACATCAAAGGATAGATGTAAAAGACACCAAGGAAGC
CCTAGAC--AAG-ATAGAGGAAGAGCAAAACAAAAGTAAG---------------CAAA------ARGCA---------C
------GGCAA---------------------GCAGCAGCA---------GCT---------------------------
---GA---CACAGGA------------------AACAG---------CAGC---------------------------C-
--AG------G---TCAGCCAAAATTAC
>AB428558/B/JP/2003/285
ATGGGTGCGAGAGCGTCGATAATAAGCGGAGGAGAA---TTAGATAAATGGG---AAAAAA---TTCGGTTAAGGCAAGG
GGGGA---AGAAAAAATATAG------ATTAAAACATTTAGTATGGGCAAGCAGGGAGCTGGAACGATTCGCAATAAATC
CTGGCC---TGTTAGAAACATCAGAAGGCTGTAAACAAATAATAGGGCAGCTACAACCATCTCTTCAGACAGGATCAGAA
GAACTTAGATCATTATTCAATACAGTAGCAGTCCTTTATTGTGTACATCAAAGGATAGAGGTAAAAGACACCAAGGAAGC
TCTAGAC--AAG-ATAGAGGAAGAGCAAAGCAAAAGCAAG---------------AAAA------AAGCA---------C
------AGCAA---------------------ACAGCA------------GCT---------------------------
---GA---CACAGGA------------------AATAG---------CAGC---------------------------C-
--AG------G---TCAGCCAAAATTAC
>AB428559/B/JP/2004/329
ATGGGTGCGAGAGCGTCGATAATAAGCGGAGGAGAA---TTAGATAAATGGG---AAAAAA---TTCGGTTAAGGCAAGG
GGGGA---AGAAAAAATATAG------ATTAAAACATTTAGTATGGGCAAGCAGGGAGCTGGAACGATTCGCAATAAATC
CTGGCC---TGTTAGAAACATCAGAAGGCTGTAAACAAATAATAGGGCAGCTACAACCATCTCTTCAGACAGGATCAGAA
GAACTTAGATCATTATTCAATACAGTAGCAGTCCTTTATTGTGTACATCAAAGGATAGAGGTAAAAGACACCAAGGAAGC
TCTAGAC--AAG-ATAGAGGAAGAGCAAAGCAAAAGCAAG---------------AAAA------AAGCA---------C
------TGCAA---------------------ACAGCA------------GCT---------------------------
---GA---CACAGGA------------------AATAG---------CARC---------------------------C-
--AG------G---TCAGCCAAAATTAC
>AB428560/B/JP/2005/398
ATGGGTGCGAGAGCGTCGATAATAAGCGGAGGAGAA---TTAGATAAATGGG---AAAAAA---TTCGGTTAAGGCAAGG
GGGGA---AGAAAAAATATAG------ATTAAAACATTTAGTATGGGCAAGCAGGGAGCTGGAACGATTCGCAATAAATC
CTGGCC---TGTTAGAAACATCAGAAGGCTGTAAACAAATAATAGGGCAGCTACAACCATCYCTTCAGACAGGATCAGAR
GAACTTAGATCATTATTCAATACAGTAGCAGTCCTTTATTGTGTACATCAAAGGATAGAGGTAAAAGACACCAAGGAAGC
TCTAGAC--AAG-ATAGAGGAAGAGCAAAGCAAAAGCAAG---------------AAAA------AAGCA---------C
------AGCAA---------------------ACAGCA------------GCT---------------------------
---GA---CACAGGA------------------AAWAG---------CAGC---------------------------C-
--AG------G---TCAGCCAAAATTAC
>AB428561/B/JP/2006/472
ATGGGTGCGAGAGCGTCGGTAATAAGCGGGGGAGAA---TTAGATAAATGGG---AAAAAA---TTCGRTTAAGGCCAGG
GGGAG---CCAAAAAATATAG------ATTAAAACATCTAGTATGGGCAAGCAGGGAGCTGGAACGATTCGCATTAAATC
CTGGCC---TGTTAGAAACATCAGAAGGCTGCAAACAAATAATAGGGCAGCTACAACCATCTCTTCAGACAGGATCAGAA
GAACTTAGATCATTATTCAATACAGTAGCAGTCCTTTATTGTGTACATCAAAGGATAGAGGTAAAAGACACCAAGGAAGC
TTTAGAC--AAG-ATAGAGGAAGAGCAAAACAAAAGTAAG---------------AAAA------AGGCA---------C
------AGCAA---------------------GCAGCA------------GCT---------------------------
---GA---CACAGGA------------------AAAAG---------CAGC---------------------------C-
--AG------G---TCAGCCAAAATTAC
>AB428562/B/JP/2006/574
ATGGGTGCGAGAGCGTCGATAATAAGCGGAGGAGAA---TTAGATAAATGGG---AAAAAA---TTAGGTTAAGGCCAGG
GGGGA---AGAAAAAATATAG------ATTAAAACATTTAGTATGGGCAAGCAGGGAACTGGAACGATTCGCACTAAATC
CTGGCC---TGTTAGAAACATCAGAAGGCTGTAGACAAATAATAGGGCAGCTACAACCATCTCTTCAGACAGGATCAGAA
GAACTTAAATCATTATTCAATACAGTAGCAGTCCTTTATTGTGTACATCAAAGAATAGAGGTAAAAGACACCAAGGAAGC
TCTAGAC--AAG-ATAGAGGAAGAGCAAAGCAAAAGCAAG---------------AAAA------AGGCA---------C
------AGCAA---------------------ACAGCA------------GCT---------------------------
---GA---CACAGGA------------------AAAAG---------CAGC---------------------------C-
--AG------G---TCAGCCAAAATTAC
>AB480692/B/JP/2004/DR6174
ATGGGTGCGAGAGCGTCGGTAATAAGCGGGGGAGAA---TTAGATAGATGGG---AAAAAA---TTCGGTTAAGGCCGGG
GGGAA---ACAAAAAATATAG------ATTAAAACATATAGTATGGGCAAGCAGGGAGCTAGAACGATTCGCACTAAATC
CTGGCC---TGTTAGAAACATCAGAAGGCTGTAGACAAATAATGGAGCAGATACAACCATCTCTTCAGACAGGATCAGAA
GAACTTAGATCATTATTCAATACAGTAGCAGTCCTTTATTGTGTGCATCAAAGGATAGAGGTAAAAGACACCAAGGAAGC
TTTAGAC--AAG-ATAGAGGAAGAGCAAAGCAAAAGTAAG---------------AAAA------GAGCA---------C
------AGCAA---------------------GCAGCA------------GCTGCAGCAGCT------------------
---GA---CACAAGA------------------AACAA---------CAGC---------------------------C-
--AG------G---TCAGCCAAAATTAC
>AB480693/B/JP/2004/DR6174
ATGGGTGCGAGAGCGTCGGTAATAAGCGGGGGAGAA---TTAGATAGATGGG---AAAAAA---TTCGGTTAAGGCCGGG
GGGAA---ACAAAAAATATAG------ATTAAAACATATAGTATGGGCAAGCAGGGAGCTAGAACGATTCGCACTAAATC
CTGGCC---TGTTAGAAACATCAGAAGGCTGTAAACAAATAATGGGGCAGATACAACCATCCCTCCAGACAGGATCAGAA
GAACTTAGATCATTATTCAATACAGTAGCAGTCCTCTATTGTGTGCATCAAAGGATAGAGGTAAAAGACACCAAGGAAGC
TTTAGAC--AAG-ATAGAGGAAGAGCAAAACAAAAGTAAG---------------AAAA------GAGCA---------C
------AGCAAGCTGCAGCT------------GCAGCA------------GCT---------------------------
---GA---CACAGGA------------------AGCAA---------CAGC---------------------------C-
--AG------G---TCAGCCAAAATTAC
>AB480694/B/JP/2004/DR6175
ATGGGTGCGAGAGCGTCAGTATTAAGCGGGGGAGAA---TTGGATAGGTGGG---AGAAAA---TTCGATTAAGACCAGG
GGGAA---AGAAAACATATAG------ATTAAAACATATAGTATGGGCAAGCAGGGAGCTAGAGCGATTCGCGGTCAACC
CTGGCC---TGCTAGAAACATCAGGAGGCTGTAGACAAATACTGGAACAGCTAGAACCAACCCTTAAGACAGGATCAGAA
GAAATTAAATCATTGTTTAATTTAATAGCAGTCCTCTATTGTGTACATCAAAGGATAGAGGTAAGAGACACCAAGGAAGC
TTTAGAT--AAG-ATAGAGGAAGAGCGAAACAAAAGTAAG---------------AAAA------AGGCA---------C
------AGCAA---------------------GCGGCA------------GCT---------------------------
---GA---CACAGGA------------------AACAG---------CAGC---------------------------C-
--AG------A---TCAGCCAAAATTAC
>AB480695/B/JP/2004/DR6175
ATGGGTGCGAGAGCGTCAGTATTAAGCGGGGGAGAA---TTGGATAGGTGGG---AGAAAA---TTCGATTAAGGCCAGG
GGGAA---AGAAAACATATAG------ATTAAAACATATAGTATGGGCAAGCAGGGAACTAGAACGATTCGCGGTCAACC
CTGGCC---TGCTAGAAACATCAGGAGGCTGTAGACAAATACTGGAACAGCTAGAACCAACCCTTAAGACAGGATCAGAA
GAAATTAAATCATTGTTTAATTTAATAGCAGTCCTCTATTGTGTACATCAAAGGATAGAGGTAAGAGACACCAAGGAAGC
TTTAGAT--AAG-ATAGAGGAAGAGCGAAACAAAAGTAAG---------------AAAA------AGGCA---------C
------AGCAA---------------------GCGGCA------------GCT---------------------------
---GA---CACAGGA------------------AACAG---------CAGC---------------------------C-
--AG------A---TCAGCCAAAATTAC
>AB480696/B/JP/2004/DR5913
ATGGGTGCGAGAGCGTCGGTATTAAGCGGGGGAGAA---TTGGATAGATGGG---AAAAAA---TTCGGTTAAGGCCAGG
AGGAA---GGAAAAAATATAA------ACTAAAACATATAGTATGGGCAAGCAGAGAGCTAGAACGATTCGCAGTTAATC
CTGGCC---TGTTAGAAACATCAGAAGGCTGTAGGCAAATACTGGGACAGCTACAACCATCCCTTCAGACAGGATCAGAA
GAGCTTAGATCATTATTTAATACAGTAGCCACCCTCTATTGTGTACATCAAAAGATAGAGGTAAAAGACACCAAGGAGGC
TTTAGAG--AAG-ATAGAGGAAGAGCAAAACAAAAGTAAG---------------AAAA------AGGCA---------C
------AGCAA---------------------GCAGCA------------GCT---------------------------
---AA---CACAGGA------------------AATAG---------CAGT---------------------------C-
--AG------G---TTAGCCAAAATTAC
>AB480697/B/JP/2004/DR5913
ATGGGTGCGAGAGCGTCGGTATTAAGCGGGGGAGAA---TTGGATAGATGGG---AAAAAA---TTCGGTTAAGGCCAGG
GGGAA---GGAAAAAATATAA------ATTAAAACATATAGTATGGGCAAGCAGGGAGCTAGAACGATTCGCAGTTAATC
CTGGCC---TGTTAGAAACATCAGAAGGCTGTAGACAGATATTGGGACAGCTACAACCATCCCTTCAGACAGGATCAGAA
GAGCTTAGATCATTATATAATACAGTAGCCACCCTCTATTGTGTACATCAAAAGATAGAGGTAAAAGACACCAAGGAAGC
TCTAGAG--AAG-ATAGAGGAAGAGCAAAACAAAAGTAAG---------------AAAA------AAGCA---------C
------AACAA---------------------GCAGCA------------GCT---------------------------
---AA---CACAGGA------------------AATAG---------CAGT---------------------------C-
--AG------G---TTAGCCAAAATTAC
>AB480698/B/JP/1998/DR1120
ATGGGTGCGAGAGCGTCAGTATTAAGCGGGAGTGAA---TTAGATAAATGGG---AAAGAA---TTCGGTTACGGCCAGG
AGGAA---AGAAAAAATATAA------ACTAAAACATATAGTATGGGCAAGCAGGGAGCTAGAACGATTCGCAGTCAATC
CTGGCC---TTTTAGAAACATCAGGAGGATGTAGACAAATATTGGAACAGCTACAACCATCCCTTCAGACAGGATCAGAA
GAACTTAAATCATTGTTTAATACAGTAGCAACCCTCTATTGTGTACATCAGAGGATAGAGGTAAAAGACACAAAGGAAGC
TTTAGAC--AAG-ATAGAGGAAGAGCAAAACAAAAGTAAG---------------AAAA------AGGCA---------C
------AGCAG---------------------GCAGCAGCAGCAGCTGCGGCT---------------------------
---GA---CACAGAA------------------AACAG---------AAAC---------------------------C-
--AG------G---TCAGCCAAAATTAC
>AB485638/B/US/1991/US2
ATGGGTGCGAGAGCGTCAGTATTAAGCGGGGGAGAA---TTAGATAGATGGG---AAAAAA---TTCGGTTAAGGCCAGG
GGGAA---AGAAAAAATATAG------ATTAAAACATATCGTATGGGCAAGCAGGGAACTAGAACGATTCGCAGTTAATC
CTGGCC---TGTTAGAAACATCAGAAGGCTGTAAACAAATACTGGGACAGCTACAACCAGCCCTCCAGACAGGGTCAGAA
GAACTTAGATCATTATTTAATACAGTAGCAACCCTCTATTGTGTGCATCAAAGGATAGATGTAAAAGACACCAAGGAAGC
CTTAGAT--AAG-ATAGAGGAAGAGCAAAACAAAAGTAAG---------------AAAA------AAGCA---------C
------AGCAA---------------------GCAGCA------------GCT---------------------------
---GA---CACAGGA------------------AACAG---------CAGC---------------------------C-
--AG------G---TCAGCCAAAATTAC
>AB485639/B/US/1991/US2
ATGGGTGCGAGAGCGTCAGTATTAAGCGGGGGAGAA---TTAGATAGATGGG---AAAAAA---TTCGGTTAAGGCCAGG
GGGAA---AGAAAAAATATAG------ATTAAAACATATCGTATGGGCAAGCAGGGAACTAGAACGATTCGCAGTTAATC
CTGGCC---TGTTAGAAACATCAGAAGGCTGTAAACAAATACTGGGACAGCTACAACCAGCCCTCCAGACAGGGTCAGAA
GAACTTAGATCATTATTTAATACAGTAGCAACCCTCTATTGTGTGCATCAAAGGATAGATGTAAAAGACACCAAGGAAGC
CTTAGAT--AAG-ATAGAGGAAGAGCAAAACAAAAGTAAG---------------AAAA------AAGCA---------C
------AGCAA---------------------GCAGCA------------GCT---------------------------
---GA---CACAGGA------------------AACAG---------CAGC---------------------------C-
--AG------G---TCAGCCAAAATTAC
>AB485640/B/US/1991/US2
ATGGGTGCGAGAGCGTCAGTATTAAGCGGGGGAGAA---TTAGATAGATGGG---AAAAAA---TTCGGTTAAGGCCAGG
GGGAA---AGAAAAAATATAG------ATTAAAACATATCGTATGGGCAAGCAGGGAACTAGAACGATTCGCAGTTAATC
CTGGCC---TGTTAGAAACATCAGAAGGCTGTAAACAAATACTGGGACAGCTACAACCAGCCCTCCAGACAGGGTCAGAA
GAACTTAGATCATTATTTAATACAGTAGCAACCCTCTATTGTGTGCATCAAAGGATAGATGTAAAAGACACCAAGGAAGC
CTTAGAT--AAG-ATAGAGGAAGAGCAAAACAAAAGTAAG---------------AAAA------AAGCA---------C
------AGCAA---------------------GCAGCA------------GCT---------------------------
---GA---CACAGGA------------------AACAG---------CAGC---------------------------C-
--AG------G---TCAGCCAAAATTAC
>AB485641/B/BR/1990/BZ167
ATGGGTGCGAGAGCGTCGGTATTAAGCGGGGGAGAA---TTAGATAGATGGG---AAAAAA---TTCGGTTAAGGCCAGG
GGGAA---AGAAAAAATATGG------GTTAAAACATGTAGTATGGGCAAGCAGGGAGCTAGAACGATTCGCAGTTAATC
CTGGCC---TACTAGAAACAGCAGCAGGCTGTAGACAAATACTGGGACAGCTACAGCCATCCCTTCAGACTGGATCAGAA
GAACTTAGATCATTATATAATACAGTAGCAACCCTCTATTGTGTACATCAAAAGATAGATGTAAGAGACACCAAGGAAGC
TTTAGAG--AAG-GTAGAGGAAGAGCAAAACAAAAGTAAG---------------GAAA------AAGCA---------C
------AGCAA---------------------GCAGCAGCA---------GCT---------------------------
---GA---CGCAGGA------------------ACCAG---------CAGC---------------------------C-
--AG------G---TCAGCCAAAATTAC
>AB485642/B/BR/1990/BZ167
ATGGGTGCGAGAGCGTCGGTATTAAGCGGGGGAGAA---TTAGATAAATGGG---AAAAAA---TTCGGTTAAGGCCAGG
GGGAA---AGAAAAAATATAG------GTTAAAACATGTAGTATGGGCAAGCAGGGAACTAGAACGATTCGCAGTTAATC
CTGGCC---TACTAGAAACAGCAGCAGGCTGTAGACAAATACTGGGACAGCTACAGCCATCCCTTCAGACTGGATCAGAA
GAACTTAGATCATTATATAATACAGTAGCAACCCTCTATTGTGTACATCAAAAGATAGATGTAAGAGACACCAAGGAAGC
TTTAGAA--AAG-GTAGAGGAAGAGCAAAACAAAAGTAAG---------------AAAA------AGGCA---------C
------AGCAA---------------------GCAGCAGCA---------GCT---------------------------
---GA---CGCAGGA------------------ACCAG---------CAGC---------------------------C-
--AG------G---TCAGCCAAAATTAC
>AB564744/B/JP/-/DR1673
ATGGGTGCGAGAGCGTCAGTATTAAGCGGCGGCGAA---TTAGATAGATGGG---AAAAAA---TTCGGTTAAGGCCAGG
GGGAA---GGAAAAAATATAA------GTTAAAACATATAGTATGGGCAAGCAGGGAGCTAGAACGATTTGCAGTTAATC
CTGGCC---TGTTAGAAACATCAGAGGGCTGTAGACAAATACTGGAACAGCTACAACCATCCTTACAGACAGGATCGGAA
GAACTTAGATCATTATTTAACACAATAGCAACCCTCTTTTGTGTACATCAAAGGATAGAGGTAAAAGACACCAAGGAAGC
TTTAGAC--AAG-ATAGAGGAAGAGCAAAACAAAAGTAAG---------------AAAA------AAGCA---------C
------AGCAA---------------------GCAGCAGCGGCA------GCT---------------------------
---GA---CACAGGA------------------ACTAA---------CAAA---------------------------C-
--AG------G---TCAGCCAAAATTAC
>AB564745/B/JP/-/DR1673
ATGGGTGCGAGAGCGTCAGTATTAAGCGGCGGCGAA---TTAGATAGATGGG---AGAAAA---TTCGGTTAAGGCCAGG
GGGAA---GGAAAAAATATAA------ACTAAAACATATAGTATGGGCAAGCAGGGAGCTAGAACGATTTGCAGTTAATC
CTGGCC---TGTTAGAAACATCAGAGGGCTGTAGACAAATACTGGAACAGCTACAACCATCCTTACAGACAGGATCGGAA
GAACTTAGATCATTATTCAACACAATAGCAACCCTCTTTTGTGTACATCAAAGGATAGATGTAAAAGACACCAAGGAAGC
CTTAGAC--AAG-ATAGAGGAAGAGCGAAACAAAAGTAAG---------------AAAA------AAGCA---------C
------AGCAA---------------------GCAGCA------------GCAGCAGCACAGCAAGCAGCAGCAGCAGCT
---GA---CACAGGA------------------AATAA---------CAAA---------------------------C-
--AG------G---TCAGCCAAAATTAC
>AB564746/B/JP/-/DR2735
ATGGGTGCGAGAGCGTCAGTATTAAGCGGCGGCGAA---TTAGATAGATGGG---AGAAAA---TTCGGTTAAGGCCAGG
GGGAA---GGAAAAAATATAA------ACTAAAACATATAGTATGGGCAAGCAGGGAGCTAGAACGATTTGCAGTTAATC
CCGGCC---TGTTAGAAACATCAGAGGGCTGTAGACAAATACTGGAACAGCTACAACCATCCTTACAGACAGGATCGGAA
GAACTTAGATCATTATTTAACACAATAGCAACCCTCTTTTGTGTACATCAAAGGATAGATGTAAAAGACACCAAGGAAGC
CTTAGAC--AAG-ATAGAGGAAGAGCAAAACAAAAGTAAG---------------AAAA------AAGCA---------C
------AGCAA---------------------GCAGCA------------GCAGCAGCACAGCAAGCAGCAGCAGCAGCT
---GA---CACAGGA------------------AATAA---------CAAA---------------------------C-
--AG------G---TCAGCCAAAATTAC
>AB565495/B/JP/-/JRC03B
ATGGGTGCGAGAGCGTCGGTAATAAGCGGAGGAGAA---TTAGATAGATGGG---AAAAAA---TTCGGTTAAGGCCAGG
GGGAA---ACAAAAAATATAA------GTTAAAACATATAGTATGGGCAAGCAGGGAGCTGGAACGATTCGCGCTAAACC
CTGGCC---TGTTAGAAACAGCAGAAGGCTGTAAACAAATAATAGGACAGTTACAACCAGCTCTTCAGACAGGATCAGAA
GAATTTAGATCATTATTCAATACAGTAGCAGTCCTTTATTGTGTACATCAAAGGATAGAGGTAAAAGACACCAAAGAAGC
TTTAGAC--AAG-ATAGAGGAAGAGCAAAACAAAAGTAAG---------------AAAA------AGGCA---------C
------AGCAA---------------------GCAGCA------------GCT---------------------------
---GA---CACAGGA------------------AGCAA---------CAAA---------------------------C-
--AG------G---TCAGCCAAAATTAC
>AB565496/B/JP/-/JRC03B
ATGGGTGCGAGAGCGTCGGTAATAAGCGGAGGAGAA---TTAGATAGATGGG---AAAAAA---TTCGGTTAAGGCCAGG
GGGAA---ACAAAAAATATAA------GTTAAAACATATAGTATGGGCAAGCAGGGAGCTGGAACGATTCGCGCTAAACC
CTGGCC---TGTTAGAAACAGCAGAAGGCTGTAAACAAATAATAGGACAGTTACAACCAGCTCTTCAGACAGGATCAGAA
GAATTTAGATCATTATTCAATACAGTAGCAGTCCTTTATTGTGTACATCAAAGGATAGAGGTAAAAGACACCAAAGAAGC
TTTAGAC--AAG-ATAGAAGAAGAACAAAACAAAAGTAAG---------------AAAA------AGGCA---------C
------AGCAA---------------------ACAGCA------------GCT---------------------------
---GA---CACAGGA------------------AGCAA---------CAAA---------------------------C-
--AG------G---TCAGCCAAAATTAC
>AB565497/B/JP/-/JRC05B
ATGGGTGCGAGAGCGTCAGTATTAAGCGGGGGAGAA---TTAGATAGATGGG---AAAAAA---TTCGGTTAAGGCCAGG
GGGAA---AGAAAAAATATAG------ATTAAAACATTTAGTATGGGCAAGCAGGGAGCTGGAACGATTCGCGGTTAATC
CTGGCC---TGTTAGAAACAGCAGAAGGCTGTAGACAAATATTGGGACAGCTACAACCAGCTCTTCAGACAGGATCGGAA
GAACTTAAATCATTACATAATACAGTAGCAGTACTCTATTGTGTACATCAAAGGATAACGGTAAAAGACACCAAGGAAGC
TTTAGAA--AAA-ATAGAGGAAGAGCAAAACAAAAGTAAG---------------AAAA------AGGCA---------C
------AGCAA---------------------GCAGCA------------GCT---------------------------
---GA---CACAGGA------------------AACAG---------CAGC---------------------------C-
--AG------G---TCAGCCAAAATTAC
>AB565498/B/JP/-/JRC05B
ATGGGTGCGAGAGCGTCAGTATTAAGCGGGGGAGAA---TTAGATAGATGGG---AAAAAA---TTCGGTTAAGGCCAGG
GGGAA---AGAAAAAATATAG------ATTAAAACATTTAGTATGGGCAAGCAGGGAGCTGGAACGATTCGCGGTTAATC
CTGGCC---TGTTAGAAACAGCAGAAGGCTGTAGACAAATATTGGGACAGCTACAACCAGCTCTTCAGACAGGATCGGAA
GAACTTAAATCATTACATAATACAGTAGCAGTACTCTATTGTGTACATCAAAGGATAACGGTAAAAGACACCAAGGAAGC
TTTAGAA--AAA-ATAGAGGAAGAGCAAAACAAAAGTAAG---------------AAAA------AGGCA---------C
------AGCAA---------------------GCAGCA------------GCT---------------------------
---GA---CACAGGA------------------AACAG---------CAGC---------------------------C-
--AG------G---TCAGCCAAAATTAC
>AB565499/B/JP/-/JRC53B
ATGGGTGCGAGAGCGTCGGTAATAAGCGGGGGAGAA---TTAGATAAATGGG---AAAAAA---TTCGGTTAAGGCCAGG
GGGAA---GGAAAAAATATAG------ATTAAAACATATAGTATGGGCAAGCAGGGAGCTAGAACGATTTGCACTAAACC
CTGGCC---TGTTAGAAACATCAGAAGGCTGTAGACAACTACTGGGACAGTTACAGCCATCGCTTCAGACAGGATCAGAA
GAACTTAGATCATTATTCAATACAATAGCAGTCCTTTTTTGTGTGCATCAAAGGATAGATATAAAAGACACCAAGGAAGC
CTTAGAC--AAG-ATAGAGGAAGAGCAAAGCAAAAGTAAG---------------AAAA------AAGCA---------C
------AGCAA---------------------GCAGCA------------GCT---------------------------
---GA---CACAGGA------------------AACAA---------CAGC---------------------------C-
--AA------G---TCAGCCATAATTAC
>AB565500/B/JP/-/JRC53B
ATGGGTGCGAGAGCGTCGGTAATAAGCGGGGGAGAA---TTAGATAAATGGG---AAAAAA---TTCGGTTAAGGCCAGG
GGGAA---GGAAAAAATATAG------ATTAAAACATATAGTATGGGCAAGCAGGGAGCTAGAACGATTTGCACTAAACC
CTGGCC---TGTTAGAAACATCAGAAGGCTGTAGACAACTACTGGGACAGTTACAGCCATCGCTTCAGACAGGATCAGAA
GAACTTAGATCATTATTCAATACAATAGCAGTCCTTTTTTGTGTGCATCAAAGGATAGATATAAAAGACACCAAGGAAGC
CTTAGAC--AAG-ATAGAGGAAGAGCAAAGCAAAAGTAAG---------------AAAA------AAGCA---------C
------AGCAA---------------------GCAGCA------------GCT---------------------------
---GA---CACAGGA------------------AACAA---------CAGC---------------------------C-
--AA------G---TCAGCCATAATTAC
>AB565501/B/JP/-/JRC65B
ATGGGTGCGAGAGCGTCAGTATTAAGCGGGGGACAA---TTAGATAGATGGG---AAAAAA---TTCGGTTAAGGCCAGG
GGGAA---AGAAAAAGTATAG------ATTAAAACATTTAGTATGGGCAAGCAGGGAGCTAGAACGATTCGCAATTAATC
CTGGCC---TGTTAGAAACAGCAGAAGGCTGTAGGCAAATATTGGAACAGCTACAGCCATCCCTTCAGACAGGATCAGAA
GAAATTAAATCATTACACAATACAGTAGCAACCCTCTATTGTGTACATATGAGGATAGACATAAAAGACACCAAGGAAGC
TTTAGAC--AAA-ATAGAGGAGGAGCAAAACAAAAGAAAG---------------AAAA------AGGCA---------C
------AGCAA---------------------GCAGCA------------GCT---------------------------
---GA---TACAGGA------------------AACAG---------CAGC---------------------------C-
--CG------G---TCAGCCAAAATTAC
>AB565502/B/JP/-/JRC65B
ATGGGTGCGAGAGCGTCAGTATTAAGCGGGGGACAA---TTAGATAGATGGG---AAAAAA---TTCGGTTAAGGCCAGG
GGGAA---AGAAAAAGTATAG------ATTAAAACATTTAGTATGGGCAAGCAGGGAGCTAGAACGATTCGCAATTAATC
CTGGCC---TGTTAGAAACAGCAGAAGGCTGTAGGCAAATATTGGAACAGCTACAGCCATCCCTTCAGACAGGATCAGAA
GAAATTAAATCATTACACAATACAGTAGCAACCCTCTATTGTGTACATATGAGGATAGACATAAAAGACACCAAGGAAGC
TTTAGAC--AAA-ATAGAGGAGGAGCAAAACAAAAGAAAG---------------AAAA------AGGCA---------C
------AGCAA---------------------GCAGCA------------GCT---------------------------
---GA---TACAGGA------------------AACAG---------CAGC---------------------------C-
--CG------G---TCAGCCAAAATTAC
>AB604948/B/JP/-/DR1777
ATGGGTGCGAGAGCGTCAGTATTAAGCGGGGGAAAA---TTAGATAAATGGG---AAAAGA---TTCGGTTACGGCCAGG
GGGAA---GGAAAAAATATCA------CTTAAAACATATAGTATGGGCAAGCAGGGAGCTAGAGCGATTTGCAGTTAATC
CTGGTC---TTTTAGAGACAGCGGACGGCTGTAGACAAATACTGGTACAGTTACAACCATCCCTTAAGACAGGATCAGAA
GAACTTAAATCATTATATAACACCATAGCAGTCCTCTATTGTGTACATCAAAATATAGAGATAAAAGACACCAAGGAAGC
TTTAGAT--AAG-ATAGAGGAAGAGCAAAACAAAAGTAAG---------------AAAA------AAGCA---------C
------AGCAA---------------------GCAGCA------------GCT---------------------------
---GA---CACAGGA------------------AACAA---------CAGC---------------------------C-
--AG------G---TCAGCCAAAATTAC
>AB604949/B/JP/-/DR2735
ATGGGTGCGAGAGCGTCAGTATTAAGCGGCGGCGAA---TTAGATAGATGGG---AGAAAA---TTCGGTTAAGGCCAGG
GGGAA---GGAAAAAATATAA------ACTAAAACATATAGTATGGGCAAGCAGGGAGCTAGAACGATTTGCAGTTAATC
CCGGCC---TGTTAGAAACATCAGAGGGCTGTAGACAAATACTGGAACAGCTACAACCATCCTTACAGACAGGATCGGAA
GAACTTAGATCATTATTTAACACAATAGCAACCCTCTTTTGTGTACATCAAAGGATAGATGTAAAAGACACCAAGGAAGC
CTTAGAC--AAG-ATAGAGGAAGAGCAAAACAAAAGTAAG---------------AAAA------AAGCA---------C
------AGCAA---------------------GCAGCA------------GCAGCAGCACAGCAAGCAGCAGCAGCAGCT
---GA---CACAGGA------------------AATAA---------CAAA---------------------------C-
--AG------G---TCAGCCAAAATTAC
>AB604950/B/JP/-/DR5929
ATGGGTGCGAGAGCGTCAGTATTAAGCGGGGGAGAA---TTAGATAAATGGG---AAAAGA---TTCGGCTAAGGCCAGG
GGGAA---AGAAAAAATATAG------ATTAAAACATATAGTATGGGCAAGCAGGGAACTAGAACGATTCGCAGTTAATC
CCGGCC---TTTTAGAGACATCAGAAGGCTGTAGACAAATACTAGGACAGCTACAACCATCCCTTCAGACAGGATCAGAA
GAACTTAGATCATTATATAATACAGTAGCAACCCTCTATTGTGTGCATCAAAGGATAGATGTAAAAGACACCAAGGAAGC
TTTAGAG--AAG-ATAGAGGAAGAGCAAAACAAAAGTAAG---------------AAAA------GAGCA---------C
------AGCAA---------------------GCGGCA------------GCT---------------------------
---GA---CACAGGAAAT---------------AACAG---------CAGC---------------------------A-
--AG------G---TCAGCCAAAATTTT
>AB604951/B/JP/-/DR5929
ATGGGTGCGAGAGCGTCAGTATTAAGCGGGGGAGAA---TTAGATAAATGGG---AAAAGA---TTCGGCTAAGGCCAGG
GGGAA---AGAAAAAGTATAG------ATTAAAACATATAGTATGGGCAAGCAGGGAACTAGAACGATTCGCAGTTAATC
CTGGCC---TTTTAGAGACATCAGAAGGCTGTAGACAAATACTAGGACAGCTACAACCATCCCTTCAGACAGGATCAGAA
GAACTTAGATCATTATATAATACAGTAGCAACCCTCTATTGTGTGCATCAAAGGATAGATGTAAAAGACACCAAGGAAGC
TTTAGAG--AAG-ATAGAGGAAGAGCAAAACAAAAGTAAG---------------AAAA------AGGCA---------C
------AGCAA---------------------GCGGCA------------GCT---------------------------
---GA---CACAGGAAAT---------------AACAG---------CAGC---------------------------A-
--AG------G---TCAGCCAAAATTTT
>AB641836/B/JP/-/pJRC57B09
ATGGGTGCGAGAGCGTCAGTATTAAGCGGCGGAGAA---TTAGATAAATGGG---AAAAAA---TTCGGCTAAGGCCAGG
AGGAA---AGAAAAAATATAG------ATTAAAACATATAGTATGGGCAAGCAGGGAGCTAGAGCGATTCGCACTTAATC
CTGGCC---TATTAGAAACATCAGAAGGCTGTAGACAAATACTGGGACAGCTACAACCGTCCCTTCAGACAGGATCAGAA
GAACTTAAATCATTACATAATACAGTAGCAGTCCTCTATTGTGTGCATCAAAGGATAGAAATAAGAGACACCAAGGAAGC
TCTAGAG--AAG-ATAGAGGAAGAGCAAAACAAAAATAAG---------------AAAA------AGGCA---------C
------AGCAA---------------------GCAGCA------------GCT---------------------------
---GA---CACAGGA------------------AACAG---------CAAT---------------------------A-
--AT------G---TCAGCCAAAATTAT
>AB641837/B/JP/-/pJRC57B05
ATGGGTGCGAGAGCGTCAGTATTAAGCGGCGGAGAA---TTAGATAAATGGG---AAAAAA---TTCGGCTAAGGCCAGG
AGGAA---AGAAAAAATATAG------ATTAAAACATATAGTATGGGCAAGCAGGGAGCTAGAGCGATTCGCACTTAATC
CTGGCC---TATTAGAAACATCAGAAGGCTGTAGACAAATACTGGGACAGCTACAACCGTCCCTTCAGACAGGATCAGAA
GAACTTAAATCATTACATAATACAGTAGCAGTCCTCTATTGTGTGCATCAAAGGATAGAAATAAGAGACACCAAGGAAGC
TCTAGAG--AAG-ATAGAGGAAGAGCAAAACAAAAGTAAG---------------AAAA------AGGCA---------C
------AGCAA---------------------GCAGCA------------GCT---------------------------
---GA---CACAGGA------------------AACAG---------CAAT---------------------------A-
--AT------G---TCAGCCAAAATTAT
>AB731663/B/JP/2008/08JP_NMC104_clone_01
ATGGGTGCGAGAGCGTCAGTATTAAGCGGGGGAGAA---TTAGATAGATGGG---AAAAAA---TTCGATTAAGGCCAGG
GGGAA---AGAAAAAATATAA------ATTAAAACATATAGTATGGGCAAGCAGGGAACTAGACCGATTCGCACTTAACC
CTGGCC---TGTTAGAAACAGCAGAAGGCTGTAAACAAATATTGGGACAGCTACATCCATCCCTTCAGACAGGATCAGAA
GAAGTTAAATCATTATATAATACAGTAGCAGTCCTCTATTGTGTGCATCAAAGGATAGATGTAAAAGACACCAAAGAAGC
TTTAGAT--AAG-ATAGAGGAAGAGCAAAACAAAATTAAG---------------AAAA------GGGCT---------C
------AGCAA---------------------GCAGCAGCCGCA------GCT---------------------------
---GA---CACAGGA------------------AACAG---------CAGC---------------------------C-
--AG------A---TCAGCCAAAATTAC
>AB731664/B/JP/2008/08JP_NMC104_clone_09
ATGGGTGCGAGAGCGTCAGTATTAAGCGGGGGAGAA---TTAGATAGATGGG---AAAAAA---TTCGATTAAGGCCAGG
GGGAA---AGAAAAAATATAA------ATTAAAACATATAGTATGGGCAAGCAGGGAACTAGACCGATTCGCACTTAACC
CTGGCC---TGTTAGAAACAGCAGAAGGCTGTAAACAAATATTGGGACAGCTACATCCATCCCTTCAGACAGGATCAGAA
GAAGTTAAATCATTATATAATACAGTAGCAGTCCTCTATTGTGTGCATCAAAGGATAGATGTAAAAGACACCAAAGAAGC
TTTAGAT--AAG-ATAGAGGAAGAGCAAAACAAAATTAAG---------------AAAA------GGGCT---------C
------AGCAA---------------------GCAGCAGCCGCA------GCT---------------------------
---GA---CACAGGA------------------AACAG---------CAGC---------------------------C-
--AG------A---TCAGCCAAAATTAC
>AB731669/B/JP/2011/11JP_NMC851C_clone_13
ATGGGTGCGAGAGCGTCAGTATTAAGCGGGGGAGAA---TTAGATAAATGGG---AAAGAA---TTCGGTTACGGCCAGG
GGGAA---GGAAAAAATATAG------ATTGAAACATATAGTATGGGCAAGCAGGGAGCTAGAACGATTCGCAGTTAACC
CCGGCC---TTTTGGAAACATCAGAAGGTTGTAGACAAATACTGGGACAGTTACAACCATCCCTTCAAACAGGATCAGAA
GAGCTTAAATCATTATTTAATACAGTAGCAGTCCTCTATTGTGTACATCAAAGGATAGAGGTAAAAGACACCAAGGAAGC
CCTAGAC--AAG-ATAGAGGAAGAGCAAAACAAAAGTAAG---------------AAAA------GGGCG---------C
------AGCAA---------------------GCAGCAGCA---------GCT---------------------------
---GA---CACAGGA------------------AACAG---------CGGT---------------------------C-
--AG------G---TCAGCCAAAATTAC
>AB731670/B/JP/2011/11JP_NMC851C_clone_48
ATGGGTGCGAGAGCGTCAGTATTAAGCGGGGGAGAA---TTAGATAAATGGG---AAAAAA---TTCGGTTACGGCCAGG
GGGAA---GGAAAAAATATAG------ATTGAAACATATAGTATGGGCAAGCAGGGAGCTAGAACGATTCGCAGTTAACC
CCGGCC---TTTTGGAAACATCAGAAGGTTGTAGACAAATACTGGGACAGTTACAACCATCCCTTCAAACAGGATCAGAA
GAGCTTAAATCATTATTTAATACAGTAGCAGTCCTCTATTGTGTACATCAAAGGATAGAGGTAAAAGACACCAAGGAAGC
CCTAGAC--AAG-ATAGAGGAAGAGCAAAACAAAAGTAAG---------------AAAA------GGGCG---------C
------AACAA---------------------GCAGCAGCA---------GCT---------------------------
---GA---CACAGGA------------------AACAG---------CGGT---------------------------C-
--AG------G---TCAGCCAAAATTAC
>AF003887/B/FR/1985/NL43xWC001
ATGGGTGCGAGAGCGTCAGTATTAAGCGGGGGAGAA---TTAGATAGATGGG---AAAAAA---TTCGGCTAAGGCCAGG
GGGAA---AGAAAAAATATAA------ATTAAAACATATAGTATGGGCAAGCAGGGAGCTAGAACGATTCGCAGTTAATC
CTGGCC---TGTTAGAAACATCAGAAGGCTGTAGACAAATACTGGGACAGCTACAACCAGCCCTCCAGACAGGATCAGAA
GAACTTAGATCATTACATAATACAGTAGCAGTCCTCTATTGTGTGCATCAAAGGATAGAGGTAAAAGACACCAAGGAAGC
TTTAGAG--AAA-ATAGAGGAAGAGCAAAACAAAAGTAAG---------------AAAA------CAGCA---------C
------AGCAA---------------------GCAGCA------------GCT---------------------------
---GA---CACAGGA------------------AACAG---------CAAC---------------------------A-
--AG------G---TCAGCCAAAATTAC
>AF003888/B/FR/1985/NL43WC001
ATGGGTGCGAGAGCGTCAGTATTAAGCGGGGGAGAA---TTAGATAGATGGG---AAAAAA---TTCGGCTAAGGCCAGG
GGGAA---AGAAAAAATATAA------ATTAAAACATATAGTATGGGCAAGCAGGGAGCTAGAACGATTCGCAGTTAATC
CTGGCC---TGTTAGAAACATCAGAAGGCTGTAGACAAATACTGGGACAGCTACAACCAGCCCTCCAGACAGGATCAGAA
GAACTTAGATCATTACATAATACAGTAGCAGTCCTCTATTGTGTGCATCAAAGGATAGAGGTAAAAGACACCAAGGAAGC
TTTAGAG--AAA-ATAGAGGAAGAGCAAAACAAAAGTAAG---------------AAAA------CAGCA---------C
------AGCAA---------------------GCAGCA------------GCT---------------------------
---GA---CACAGGA------------------AACAG---------CAAC---------------------------A-
--AG------G---TCAGCCAAAATTAC
>AF004394/B/US/1986/AD87_ADA
ATGGGTGCGAGAGCGTCAGTATTAAGCGGCGGAAAA---TTAGATAGATGGG---AAAAAA---TTCGGTTGAGGCCAGG
GGGAA---AGAAAAAATATAA------ATTAAAACATATAGTATGGGCAAGCAGGGAGCTAGAACGATTCGCAGTTAACC
CTGGCC---TGTTAGAAACATCAGAAGGCTGTAGACAAATACTGGGACAGCTACAACCATCCCTTCAGACAGGATCAGAA
GAACTTAAATCATTATTTAATACAGTAGCAACCCTCTATTGTGTGCATCAAAACATAGATGTAAGAGACACCAAGGAAGC
TTTAGAC--AAG-ATAGAGGAAGAACAAAACAAAAGTAAG---------------AAAA------AAGCA---------C
------AGCAA---------------------GCAGCA------------GCT---------------------------
---GA---CGCAGAA------------------AAAAG---------CAGC---------------------------C-
--AG------G---TCAGCCAAAATTAC
>AF033819/B/FR/1983/HXB2_copy_LAI
ATGGGTGCGAGAGCGTCAGTATTAAGCGGGGGAGAA---TTAGATCGATGGG---AAAAAA---TTCGGTTAAGGCCAGG
GGGAA---AGAAAAAATATAA------ATTAAAACATATAGTATGGGCAAGCAGGGAGCTAGAACGATTCGCAGTTAATC
CTGGCC---TGTTAGAAACATCAGAAGGCTGTAGACAAATACTGGGACAGCTACAACCATCCCTTCAGACAGGATCAGAA
GAACTTAGATCATTATATAATACAGTAGCAACCCTCTATTGTGTGCATCAAAGGATAGAGATAAAAGACACCAAGGAAGC
TTTAGAC--AAG-ATAGAGGAAGAGCAAAACAAAAGTAAG---------------AAAA------AAGCA---------C
------AGCAA---------------------GCAGCA------------GCT---------------------------
---GA---CACAGGA------------------CACAG---------CAAT---------------------------C-
--AG------G---TCAGCCAAAATTAC
>AF042100/B/AU/1986/MBC200
ATGGGTGCGAGAGCGTCAGTATTAAGCGGGGGAGAA---TTAGATCGATGGG---AAAAAA---TTCGGTTAAGGCCAGG
GGGAA---AGAAACAATATCG------ATTAAAACATATAGTATGGGCAAGCAGGGAGCTAGAACGATTCGCAGTTAATC
CTGGCC---TGTTAGAAACATCAGAGGGCTGTAGACAAATACTGGGACAGCTACAACCATCCCTTAAGACAGGATCAGAA
GAAATTAAATCATTATATAATACAGTAGCAACACTCTATTGTGTGCATCAAAAGATAGAGGTAAAAGACACCAAGGAAGC
TTTAGAG--AAG-ATAGAGGAAGAGCAAAACAAAAGTAAG---------------AAAA------AGGCA---------C
------AGCAA---------------------GCAGCA------------GCT---------------------------
---GA---CACAGAA------------------AACAG---------CAGC---------------------------C-
--AG------G---TCAGCCAAAATTAC
>AF042101/B/AU/1987/MBC925
ATGGGTGCGAGAGCGTCAGTATTAAGCGGGGGAGAA---TTAGATAGATGGG---AAAGAA---TTCGGTTAAGGCCAAG
GGGAA---AGAAAAAATATCA------ATTAAAACATATAGTATGGGCAAGCAGGGAGCTGGAACGATTCTCAGTTAATC
CTGGCC---TGTTAGAAACATCAGAAGGCTGTAGACAAATACTGAGACAGCTACAACCAGCCCTTCAGACAGGATCAGAA
GACTTTAGATCATTATATAATACAGTAGCAACCCTCTATTGTGTGCATCAAAGGATAGAGGTAAAAGACACCAAGGAAGC
TTTAGAG--AGG-GTAGAGGAAGAGCAAAACAAAAGTAAG---------------GAAA------AAGCA---------C
------AGCAA---------------------GCAGCA------------GCT---------------------------
---GA---CACAGGA------------------AACAG---------CAGCAAA------------------------C-
--AG------G---TCAGCCAAAATTAC
>AF042102/B/AU/1993/MBC18_MBCC18
ATGGGTGCGAGAGCGTCAATATTAAGCGGGGGAAAA---TTAGATAGATGGG---AGAAAA---TTCGGTTAAGGCCAGG
AGGAA---AGAAAAAGTATAA------ATTAAAACATATAGTATGGGCAAGCAGGGAGCTAGAACGATTCGCAGTCAATC
CTGGCC---TGTTGGAAACATCAGAAGGCTGTAGACAAATACTGGGACAGTTACACCCGTCCCTTCAGACAGGATCAGAA
GAACTTAAATCAGTATATAATGCAGTAGCAGTCCTCTATTGTGTGCATCAAAACATAGACATAAAAGACACCAAGGAAGC
TTTAGAa--AAG-ATAGAGGAAGAGCAAAACAAATGTAAG---------------AAAA------AAGCA---------C
------AGCAAgcagcagcacagcaa------GCAGCA------------GCT---------------------------
---GG---CACAGGA------------------AACAG---------CAAC---------------------------C-
--CG------G---TCAGCCAAAATTAC
>AF042103/B/AU/1995/MBCC54
ATGGGTGCGAGAGCGTCAATATTAAGCGGGGGAGAA---TTAGATAGATGGG---AAAAAA---TTCGGTTACGGCCAGG
GGGAA---AGAAAAAATATCA------ATTAAAACATATAGTATGGGCAAGCAGGGAGCTAGAACGATTCGCAGTCAATC
CTGGCC---TGTTAGAAACATCAGAAGGCTGTAGACAAATACTGGGGCAGTTACAACCAGCCCTTCAGACAGGATCAGAA
GAACTTAGATCATTATATAATACAGTAGCAACCCTCTATTGTGTGCATCAAAGGATAGAGATAAAAGACACCAAGGAAGC
TTTAGAg--AAG-ATAGAGGAAGAGCAAAACAAAAGTAAG---------------AAAA------AAACA---------C
------AGCAA---------------------GCAGCA------------GCT---------------------------
---GG---CACAGGA------------------AACAG---------CAGC---------------------------C-
--AG------G---TCAGCCAAAATTAC
>AF042105/B/AU/1996/MBCD36
ATGGGTGCGAGAGCGTCAGTATTAAGCGGGGAAGAA---TTAGATAGATGGG---AAAAAA---TTCGGTTACGGCCAGG
AGGAA---GGAAAAAATATCA------ATTAAAACATATAGTATGGGCAAGCAGGGAGCTAGAACGATTCGCAGTTAATC
CTGGCC---TGTTAGAAACATCAGAAGGCTGTAGACAAATACTGGGGCAGTTACACCCAACCCTTCCGACAGGATCAGAA
GAACTTAAATCATTATATAATACAGTAGCAGTCCTCTATTGTGTGCATCAAAGGTTAGAGGTAAAAGACACCAAGGAAGC
TTTAGAa--AAG-ATAGAGGAAGAGCAAAACAAATGTAAA---------------AAAA------AAGCA---------C
------AGCAA---------------------GCAGCA------------GCT---------------------------
---GG---CACAGGA------------------AACAG---------CAGC---------------------------C-
--AG------G---TCAGCCAAAATTAC
>AF042106/B/AU/1993/MBCC18R01_C18R01
ATGGGTGCGAGAGCGTCAATATTAAGCGGGGGAAAA---TTAGATAGATGGG---AGAAAA---TTCGGTTAAGGCCAGG
AGGAA---AGAAAAAGTATAA------ATTAAAACATATAGTATGGGCAAGCAGGGAGCTAGAACGATTCGCAGTTAATC
CTGGCC---TGTTAGAAACATCAGAAGGCTGTAGACAAATACTGGGACAGTTACACCCATCCCTTCAGACAGGATCAGAA
GAACTTAAATCAGTATATAATGCAGTAGCAGTCCTCTATTGTGTGCATCAAAACATAGACATAAAAGACACCAAGGAAGC
TTTAGAa--AAG-ATAGAGGAAGAGCAAAACAAATGTAAG---------------AAAA------AAGCA---------C
------AGCAAgcagcagcacagcaa------GCAGCA------------GCT---------------------------
---GG---CACAAGA------------------AACAG---------CAGC---------------------------C-
--CG------G---CCAGCCAAAATTGC
>AF049494/B/US/-/499JC16
ATGGGTGCGAGAGCGTCGGTATTAAGCGGGGGAGAT---TTAGATCGATGGG---AAAAAA---TTCGGTTAAGGCCAGG
GGGAA---AGAAAAAATATAT------GTTAAAACATATAGTATGGGCAAGCAGGGAGCTAGAACGATTCGCAGTCAATC
CTGGCC---TGTTAGAAACATCAGAAGGCTGTAGACAAGTACTGGAACAGCTACAGCCATCCCTTCAGACAGGATCAGAA
GAACTTAGATCCTTATATAATACAATAGCAACCCTCTATGGTGTGCATCAAAAAATAGAGGTAAAAGACACCAAGGAAGC
TTTAGAC--AAA-ATAGAGGAAGAGCAAAACAAAAGTAAG---------------AAAA------AAGCA---------C
------AGCAA---------------------GCAGCA------------GCT---------------------------
---GA---CACAGGA------------------CACAG---------CAGC---------------------------C-
--AG------G---TCAGCCAAAATTAC
>AF049495/B/US/-/NC7
ATGGGTGCGAGAGCGTCGGTATTAAGCGGGGGAGAT---TTAGATCGATGGG---AAAAAA---TTCGGTTAAGGCCAGG
GGGAA---AGAAAAAATATAT------GTTAAAACATATAGTATGGGCAAGCAGGGAGCTAGAACGATTCGCAGTTAATC
CTGGCC---TGTTAGAAACAGCTGAAGGCTGTAGACAAATACTAGAACAGCTACAGCCATCCCTTCAGACAGGATCAGAA
GAACTTAGATCCTTATATAATACAATAGCAACCCTCTATTGTGTGCATCAAAAAATAGAGGTAAAAGACACCAAGGAAGC
TTTAGAA--AAA-ATAGAGGAAGAGCAAAACAAAAGTAAG---------------AAAA------AAGTA---------C
------AGCAA---------------------GCAGCA------------GCTGCAACT---------------------
---GG---CACAGGA------------------AACAG---------CAGC---------------------------C-
--AG------G---TCAGCCAAAATTAC
>AF069140/B/US/1991/DH12_3
ATGGGTGCGAGAGCGTCAGTATTAAGCGGCGGAAAA---TTAGATAGTTGGG---AAAAAA---TTCGATTAAGGCCAGG
GGGAA---AGAAAAAATATAA------ATTAAAACATATAGTATGGGCAAGCAGGGAGCTAGAACGGTTCGCAGTCAATC
CTGGCC---TGTTAGAAACATCAGAAGGCTGCAGACAAATACTGGGACAGCTACAACCGTCCCTTCAGACAGGATCAGAA
GAACTTAGATCACTATATAATACAGTAGCAACCCTCTATTGTGTGCATGAAAGGATAGAGGTAAAAGACACCAAGGAAGC
TTTAGAC--AAG-GTAGAGGAAGAGCAAAACAAAAGTAAG---------------AAAA------AAGCA---------C
------AGCAA---------------------GCAGCA------------GCT---------------------------
---GA---CACAGGA------------------AACAG---------CAGT---------------------------C-
--AA------G---TCAGCCAAAATTAC
>AF070521/B/FR/1985/NL43E9_LAI_IIIB_NY5
ATGGGTGCGAGAGCGTCGGTATTAAGCGGGGGAGAA---TTAGATAAATGGG---AAAAAA---TTCGGTTAAGGCCAGG
GGGAA---AGAAACTATATAA------ACTAAAACATATAATATGGGCAAGCAGGGAGCTAGAACGATTCGCAGTTAATC
CTGGCC---TTTTAGAGACATCAGAAGGCTGTAGACAAATACTGGGACAGCTACAACCATCCCTTCAGACAGGATCAGAA
GAACTTAGATCATTATATAATACAATAGCAGCCCTCTATTGTGTGCATCAAAGGATAGATGTTAAAGACACCAAGGAAGC
CTTAGAT--AAG-ATAGAGGAAGAGCAAAACAAAAGTAAG---------------AAAA------AGGCA---------C
------AGCAA---------------------GCAGCA------------GCT---------------------------
---GA---CACAGGA------------------AACAA---------CAGC---------------------------C-
--AG------G---TCAGCCAAAATTAC
>AF086817/B/TW/1994/TWCYS_LM49
ATGGGTGCGAGAGCGTCAATATTAAGCGCGGGGGAA---TTAGATAAATGGG---AAAGAG---TTCGGTTAAGGCCAGG
GGGAA---AGAAAAAATATAG------ATTAAAGCATCTAGTATGGGCAAGCAGGGAGCTAGAAAGATTCGCAGTCAACC
CTGGCC---TGTTAGAAACATCAGAAGGCTGCAGACAAATACTGGGACAACTACAATCATCCCTTCAGACAGGATCAGAA
GAACTTAGATCATTATATAATACAGTAGCAACTCTCTATTGTATACATCAAAAGATAGAGATAAAAGACACCAAGGACGC
TTTAGAA--AAG-ATAGAGGAAGAGCAAAACAAAAGTAAG---------------AAAA------AAGCA---------C
------AGCAA---------------------GCAGCA------------ACC---------------------------
---GG---CACAGGA------------------AACAA---------CAGC---------------------------C-
--CG------G---TCAGCCAAAATTAC
>AF146728/B/AU/-/VH_VHPCR
ATGGGTGCGAGAGCGTCAGTATTAAGCGGGGGAGAA---TTGGATAGATGGG---AGAAAA---TTCGGTTAAGGCCAGG
GGGAA---AGAAAACATATAA------ATTAAAACATATAGTATGGGCAAGCAGGGAACTAGAACGATTCGCAGTTAATC
CTGGCC---TGTTAGAAACATCAGAAGGCTGTAGACAAATACTGGTACAGCTACAACCATCCCTTCCGACAGGATCAGAA
GAACTTAAATCATTATTTAATACAGTAGCAACCCTCTATTGTGTGCATCAAAAGATAGAGATAAGAGACACCAAGGAAGC
TTTAGAa--AAG-ATAGAGGAAGAGCAAAACAAAAGTAAG---------------AAAA------AGGCA---------C
------AGCAA---------------------GCAGCA------------GCTgacgcagcagcagct------------
---GA---TGCAGGA------------------AATAG---------CAGC---------------------------A-
--AG------G---TCAGCCAAAATTAC
>AF224507/B/KR/1997/WK
ATGGGTGCGAGAGCGTCAATATTAAGCGGGGGAGAA---TTAGATCAATGGG---AAAAAA---TTCGGTTAAGGCCAGG
AGGAA---AGAAAAAATATAG------GTTAAAACATCTAGTATGGGCAAGCAGGGAGCTAGAAAGGTTCGCAGTTAATC
CTGGCC---TGTTAGAAACATCAGAAGGTTGTAGACAAATATTGGGACAGCTACAACCATCCCTTCAGACAGGATCAGAA
GAACTTAAATCATTATTTAATGCAGTAGCAGTCCTCTATTGTGTACATCAAAGGATAGAGATAAAAGACACCAAGGAAGC
TTTAGAg--AAA-ATAGAGGAAGAGCAAAGCAAAAGTAAG---------------AAAA------AGGCA---------C
------AGCAA---------------------GCAACA------------GCT---------------------------
---GA---CACAGGA------------------AGCAG---------CAGC---------------------------C-
--AG------G---TCAGCCAAAATTAC
>AF256204/B/ES/1989/S61I1
ATGGGTGCGAGAGCGTCGATATTAAGCGGGGGAGGA---TTAGATAGATGGG---AAAAAA---TTCGGTTAAGGCCAGG
GGGAA---AGAAAAAATATAG------ATTAAAACATTTAGTATGGGCAAGCAGGGAGCTAGAACGATTCGCAGTCAATC
CTGGCC---TATTAGAAACATCAGAAGGTTGTAGACAAATACTGGGACAGCTACAACCATCCCTTCAGACAGGATCAGAA
GAACTTAGATCATTATATAATACAGTAGCAACCCTCTATTGTGTGCATCAAAAGATAGATGTAAAAGACACCAAGGAAGC
TTTAGAT--AAG-ATAGAGGAAGAGCAAAACAAAAGTAAG---------------AAGA------AAGCA---------C
------AGCAA---------------------GCAGCA------------GCT---------------------------
---GA---CACAGGA------------------AACAG---------CAGC---------------------------C-
--AG------G---TCAGCCAAAATTAC
>AF256206/B/ES/1989/S61G1
ATGGGTGCGAGAGCGTCGATATTAAGCGGGGGAGGA---TTAGATAGATGGG---AAAAAA---TTCGGTTAAGGCCAGG
AGGAA---AGAAAAAATATAG------ATTAAAACATTTAGTATGGGCAAGCAGGGAGCTAGAACGATTCGCAGTTAATC
CTGGCC---TATTAGAAACATCAGAAGGTTGTAGACAAATACTGGGACAGCTACAACCAGCCCTTCAGACAGGGTCAGAA
GAACTTAGATCATTATATAATACAGTAGCAACCCTCTATTGTGTGCATCAAAAGATAGATGTAAAAGACACCAAGGAAGC
TTTAGAG--AAG-ATAGAGGAAGAGCAAAACAAAAGTAAG---------------AAGA------AAGCA---------C
------AGCAA---------------------GCAGCA------------GCT---------------------------
---GA---CACAGGA------------------AACAG---------CAGC---------------------------C-
--AG------G---TCAGCCAAAATTAC
>AF256207/B/ES/1989/S61G7
ATGGGTGCGAGAGCGTCGATATTAAGCGGGGGAGGA---TTAGATAGATGGG---AAAAAA---TTCGGTTAAGGCCAGG
AGGAA---AGAAAAAATATAG------ATTAAAACATTTAGTATGGGCAAGCAGGGAGCTAGAACGATTCGCAGTTAATC
CTGGCC---TATTAGAAACATCAGAAGGTTGTAGACAAATACTGGGACAGCTACAACCAGCCCTTCAGACAGGGTCAGAA
GAACTTAGATCATTATATAATACAGTAGCAACCCTCTATTGTGTGCATCAAAAGATAGATGTAAAAGACACCAAGGAAGC
TTTAGAG--AAG-ATAGAGGAAGAGCAAAACAAAAGTAAG---------------AAGA------AAGCA---------C
------AGCAA---------------------GCAGCA------------GCT---------------------------
---GA---CACAGGA------------------AACAG---------CAGC---------------------------C-
--AG------G---TCAGCCAAAATTAC
>AF256208/B/ES/1989/S61I15
ATGGGTGCGAGAGCGTCAATATTAAGCGGGGGAGGA---TTAGATAGATGGG---AAAAAA---TTCGGTTAAGGCCAGG
GGGAA---AGAAAAAATATAG------ATTAAAACATTTAGTATGGGCAAGCAGGGAGCTAGAACGATTCGCAGTCAATC
CTGGCC---TATTAGAAACATCAGAAGGTTGTAGACAAATACTGGGACAGCTACAACCAGCCCTTCAGACAGGATCAGAA
GAACTTAGATCATTATATAATACAGTAGCAACCCTCTATTGTGTGCATCAAAAGATAGATGTAAAAGACACCAAGGAAGC
TTTAGAT--AAG-ATAGAGGAAGAGCAAAACAAAAGTAAG---------------AAAA------AAGCA---------C
------AGCAA---------------------GCAGCA------------GCT---------------------------
---GA---CACAGGA------------------AATAG---------CAGC---------------------------C-
--AG------G---TCAGCCAAAATTAC
>AF286365/B/US/1988/WR27
ATGGGTGCGAGAGCGTCAATATTAAGCGGGGGAGAA---TTAGATAAATGGG---AAAAAA---TTCGGTTACGGCCAGG
GGGAA---AGAAAAAATATAG------ATTAAAACATTTAGTATGGGCAAGCAGGGAACTAGAACAATTTGCAATTAATC
CCGGCC---TTTTAGAAACAGCAGAGGGCTGTAGACAAATACTGGGACAGCTACAATCAGCCCTTCAGACAGGATCAGAA
GAACTTAGATCATTATATAATACAGTAGCAACCCTCTATTGTGTGCATCAAAGGATAGAGGTAAAAGACACCAAGGAAGC
TTTAGAG--AAG-ATAGAGGAAGAGCAAAACAAAAGTAAG---------------AAAA------AAGCA---------C
------AGCAA---------------------GCAGCA------------GCT---------------------------
---GG---CACAGGA------------------AACAG---------CAGC---------------------------A-
--AT------G---TCAGCCAAAATTAC
>AF538302/B/AU/1999/1181
ATGGGTGCGAGAGCGTCGGTATTAAGCGGGGGAGAA---TTAGATAGATGGG---AGAAAA---TTCGGTTAAGGCCAGG
GGGAA---AGAAAAAATATAA------ATTAAAACATATAGTATGGGCAAGCAGGGAGCTAGAACGATTCGCAGTTAACC
CTGGCC---TGTTAGAAACATCAGAGGGCTGTAGACAAATACTGGCACAGCTACAACCATCCCTTCAGACAGGATCAGAA
GAGCTTAAATCATTATTTAATACAGTAGCGACCCTCTATTGTGTACATCAAAGGATAGAGGTAAAAGACACCAAGGAAGC
TTTAGAG--AAG-ATAGAGGAAGAGCAAACCAAAAGTAAG---------------AAAA------AGGCA---------C
------AGCAA---------------------GCAGCA------------GCT---------------------------
---GA---CACAGGA------------------AACAG---------CAGC---------------------------C-
--AG------G---TCAGCCAAAATTAC
>AF538303/B/AU/1999/1182
ATGGGTGCGAGAGCGTCGGTATTAAGCGGGGGAAAA---TTAGATAGATGGG---AAAAAA---TTCGGTTAAGGCCAGG
GGGAA---AGAAAAAATATAA------ATTAAAACATATAGTATGGGCAAGCAGGGAGCTAGAACGATTCGCAGTCAATC
CTGGCC---TGTTAGAAACATCAGATGGCTGCAGACAAATATTGGCACAGCTACAACCATCCCTTCAGACAGGATCAGAA
GAACTTAAGTCATTATTTAATACAGTAGCAACCCTCTATTGTGTGCATCAGAACATAGAGGTAAAAGACACCAAGGAAGC
TTTAGAG--AAG-ATAGAGGAAGAGCAAAACAAAAGTAAG---------------AAAA------AAGCA---------C
------AGCAA---------------------GCAGCA------------GCT---------------------------
---GA---CACAGGA------------------AACAG---------CAGC---------------------------C-
--AG------G---TCAGCCAAAATTAC
>AF538304/B/AU/1995/C24
ATGGGTGCGAGAGCGTCAGTATTAAGCGGGGGAGAA---TTAGACAAATGGG---AAAAAA---TTCGGTTAAGGCCAGG
GGGAA---AGAAAAAATATAA------GTTAAAACATATAGTATGGGCAAGCAGGGAGCTAGAACGATTCGCAGTTAATC
CTGGCC---TGTTAGAAACATCAGGCGGCTGTAGACAAATATTGGCACAGCTACAACCGTCCCTTCAAACAGGATCAGAA
GAACTTAAATCATTATATAATACAGTAGCAACCCTCTATTGTGTACATCAAAAGATAGAGATAAAAGACACCAAGGAAGC
TTTAGAA--AAG-ATAGAGGAAGAGCAAAACAAAAGTAAG---------------AAAA------AGGCA---------C
------AGCAA---------------------GCAGCA------------GCT---------------------------
---GA---CACAGGA------------------AACAG---------CAGC---------------------------C-
--AG------G---TCAGCCAAAATTAC
>AF538305/B/AU/1995/C42
ATGGGTGCGAGAGCGTCAATATTAAGCGGCGGAAAA---TTAGACCAATGGG---AAAAAA---TTCGGTTGCGGCCAGG
AGGAA---AGAAAAAGTATAA------GTTTAAACATCTAGTATGGGCAAGCAGGGAGCTAGAACGATTCGCAGTCAATC
CTGGCC---TGTTAGAAACATCAGAAGGCTGTATACAAATACTGGGACAGCTACAACCGTCCCTTCAGACAGGATCAGAA
GAACTTAAATCATTATTTAATACAGTAGCAACCCTCTATTGTGTGCATCAAAGGATAGATGTAAGAGATCCCAAGGAAGC
CTTAGAT--AAG-ATAGAGGAAGAGCAAAACCAAATTAAG---------------AAAA------AGGCA---------C
------AGCAA---------------------GCAGCA------------GCT---------------------------
---GA---CACAGGA------------------AAGCA---------CAGC---------------------------A-
--AG------G---TCAGCCAAAATTAC
>AF538306/B/AU/1995/C76
ATGGGTGCGAGAGCGTCGCTCTTAAGCGGGGGAGAA---TTAGACAAATGGG---AAAAAA---TTCGGTTAAGGCCAGG
GGGAA---AGAAAAGATATAA------ATTAAAACATATAGTATGGGCAAGCAGGGAGTTAGAACGATTCGCAGTCAATC
CTGGCC---TGTTAGAGACATCAGAAGGCTGCAGACAAATACTGGGACAGCTACAACCATCCCTTCAGACAGGATCAGAA
GAACTTAAATCATTATATAATACAGTAGCAGTCCTCTATTGTGTACATCAAAGGATAGAGGTAAAAGACACCAAGGAAGC
TTTAGAT--AAG-ATAGAGGAAGAGCAAAACAAAAGTAAG---------------AAAA------AGGCA---------C
------AGCAA---------------------GCAGCA------------GCT---------------------------
---GA---CACAAGACACAGC------------AGCAG---------CAGC---------------------------C-
--AG------G---TCAGCCAAAATTAC
>AF538307/B/AU/1995/C92
ATGGGTGCGAGAGCGTCAGTATTAAGCGGGGGAAAG---TTAGACAAATGGG---AAAAAA---TTCGGTTAAGGCCAGG
GGGAA---AGAAAAAATATAA------GTTAAAACATATAGTATGGGCAAGCAGGGAGTTAGAACGATTCGCAGTTAATC
CTGGCC---TGCTAGAAACATCAGAAGGCTGTAGACAGATACTGGGACAGCTACAACCATCCCTTCAGACAGGATCAGAA
GAACTTAGATCATTATATAATACAGTAGCAACCCACTATTGTGTGCATCAAGGGATAGGTGTAAAAGACACCAAGGAAGC
TTTAGAC--AAG-ATAGAGGAAGAGCAAAACAAAAGTAAG---------------AAGA------AGGCA---------C
------AGCAA---------------------GCAGCA------------GCT---------------------------
---GA---CACAGGA------------------AACAG---------CAGC---------------------------C-
--AG------G---TCAGCCAAAATTAC
>AJ271445/B/GB/1986/GB8_46R
ATGGGTGCGAGAGCGTCAGTATTAAGCGGGGGAGAA---TTAGATAGATGGG---AAAAAA---TTCGGTTAAGGCCAGG
GGGAA---AGAAAAAATATAG------ATTAAAACATGTAGTATGGGCAAGCAGGGAGCTAGAACGATTCGCAGTTAATC
CTGGCC---TGTTAGAAACATCAGAAGGCTGTAGACAAATACTAGAACAGCTACAACCATCCCTTCAGACAGGATCAGAA
GAACGTAGATCATTATTTAACACAGTAGCAACTCTCTATTGTGTACATCAAAGGATAGATGTAAAAGACACCAAGGAAGC
TTTAGAt--AAG-ATAGAGGAAGAGCAAAGCAAAAGTAAG---------------AAAA------AAGCA---------C
------AGCAA---------------------GCAGCA------------GCT---------------------------
---GA---CAAGGGAaacagc------------AACAG---------CAAC---------------------------C-
--AG------G---TCAGCCAAAATTAC
>AX032749/B/FR/1985/pNL43_patent
ATGGGTGCGAGAGCGTCGGTATTAAGCGGGGGAGAA---TTAGATAAATGGG---AAAAAA---TTCGGTTAAGGCCAGG
GGGAA---AGAAACAATATAA------ACTAAAACATATAGTATGGGCAAGCAGGGAGCTAGAACGATTCGCAGTTAATC
CTGGCC---TTTTAGAGACATCAGAAGGCTGTAGACAAATACTGGGACAGCTACAACCATCCCTTCAGACAGGATCAGAA
GAACTTAGATCATTATATAATACAATAGCAGTCCTCTATTGTGTGCATCAAAGGATAGATGTAAAAGACACCAAGGAAGC
CTTAGAT--AAG-ATAGAGGAAGAGCAAAACAAAAGTAAG---------------AAAA------AGGCA---------C
------AGCAA---------------------GCAGCA------------GCT---------------------------
---GA---CACAGGA------------------AACAA---------CAGC---------------------------C-
--AG------G---TCAGCCAAAATTAC
>AX078307/B/FR/1983/LAI-patent
ATGGGTGCGAGAGCGTCAGTATTAAGCGGGGGAGAA---TTAGATCGATGGG---AAAAAA---TTCGGTTAAGGCCAGG
GGGAA---AGAAAAAATATAA------ATTAAAACATATAGTATGGGCAAGCAGGGAGCTAGAACGATTCGCAGTTAATC
CTGGCC---TGTTAGAAACATCAGAAGGCTGTAGACAAATACTGGGACAGCTACAACCATCCCTTCAGACAGGATCAGAA
GAACTTAGATCATTATATAATACAGTAGCAACCCTCTATTGTGTGCATCAAAGGATAGAGATAAAAGACACCAAGGAAGC
TTTAGAC--AAG-ATAGAGGAAGAGCAAAACAAAAGTAAG---------------AAAA------AAGCA---------C
------AGCAA---------------------GCAGCA------------GCT---------------------------
---GA---CACAGGA------------------CACAG---------CAGT---------------------------C-
--AG------G---TCAGCCAAAATTAC
>AY037268/B/AR/1998/ARCH054
------GCGGGAGCGTCGGTATTAAGCGGGGGAAAA---TTAGATAGGTGGG---AAAAAA---TTCGGTTAAGGCCAGG
GGGAA---AGAAAAAATATAA------ATTAAAACATATAGTATGGGCAAGCAGGGAGCTAGAACGATTTGCAGTCAATC
CTGGCC---TGTTAGAAACATCAGAAGGCTGCAGACGAATACTGGAACAGCTACATCCATCCCTTCAGACAGGATCAGAA
GAACTTAAATCATTATATAATACGGTAGCAACCCTCTATTGTGTGCATCAAAATATAGAGGTAAGAGACACCAAGGATGC
TTTAGAA--AAA-ATAGAGGAAGAACAAAACAAAATTAAG---------------AAAA------GGGCA---------C
------AGCAA---------------------GCAGCA------------GCT---------------------------
---GA---CACAGGA------------------AACAG---------CAAC---------------------------C-
--CG------G---TCAGCCAAAATTAC
>AY037269/B/AR/2000/ARMS008
------GCGAGAGCGTCAGTATTAAGCGGGGGAGAA---TTAGATAAATGGG---AGAAAA---TTCGGTTAAGACCAGG
GGGAA---AGAAAAAATATCA------ATTAAAACATCTAGTATGGGCAAGCAGAGAGCTAGAACGATTCGCGGTTAATC
CTGGCC---TTTTAGAGACATCAGAAGGCTGTAGACAAATACTGGGACAGTTACAACCATCCCTTCAGACAGGATCAGAA
GAACTTAAATCATTATATAATACAGTAGCAACCCTCTATTGTGTACATCAAAAGATAGAGGTAAAAGATACCAAGGAAGC
TTTAGAT--AAG-ATCGAGGAAGAGCAAAACAAAAGTAAA---------------AAGA------AAGCA---------C
------AGCAA---------------------GCAGCAGCA---------GCT---------------------------
---GA---CACAGGA------------------AAAAA---------CAAC---------------------------C-
--AG------G---TCAGCCAAAATTAC
>AY037270/B/BO/1999/BOL0122
------GCGAGAGCGTCGGTATTAAGTGCGGGGGAA---TTAGATAAATGGG---AGAAAA---TTCGGTTACGGCCAGG
GGGAA---AGAAAAAATACAG------ATTAAAACATATAGTATGGGCAAGCAGAGAGCTAGAACGATTTGCAGTCAATC
CTGGCC---TTTTAGAAACATCAGGGGGCTGTAGACAAATACTGGGACAGCTACAACCGTCCCTTCAAACAGGATCAGAA
GAACTTAGATCATTATATAATACAGTAGCAGTCCTCTTTTGTGTGCATCAAAAGATAGAGGTAAAAGACACCAAGGAAGC
TTTAGAC--AAG-ATAGAGGAAGAGCAAAACAAAAGTAAG---------------AAAA------AAGCA---------C
------AGCAA---------------------GCAGCG------------GCT---------------------------
---GA---CACAGGAAACAGCAATGGA------AACAG---------CAAT---------------------------C-
--AG------G---TCAGCCACAATTTC
>AY037282/B/AR/1999/ARMA132
------GCGAGAGCGTCGGTATTAAGCGGGGGAGAA---TTAGATAAATGGG---AGAAAA---TTCGGTTAAGGCCAGG
GGGAA---AGAAAAAATATAA------ACTAAAACATATAGTATGGGCAAGCAGGGAGCTAGAACGATTCGCAGTTAATC
CTGGCC---TGTTAGAAACATCAGAAGGCTGTAGACAAATACTGGGACAGCTACAACCGTCCCTTCAAACAGGATCGGAA
GAACTTAAATCATTATATAATACAGTAGCAGTCCTCTATTGTGTGCATCAAAGGATAGAGATAAAAGACACCAAGGAAGC
TTTAGAC--AAA-ATAGAGGAGGAGCAAAGCAAAAGTAAG---------------AAAA------AGGCA---------C
------AGCAA---------------------GCAGCA------------GCT---------------------------
---GA---CACAGGA------------------AACAA---------CAAC---------------------------C-
--AG------G---TCAGTCAAAATTAC
>AY173951/B/TH/1990/BK132
ATGGGTGCGAGAGCGTCAGTATTAAGCGGGGGACAA---TTAGATAGATGGG---AGAAAA---TTCGGTTACGGCCAGG
GGGAA---AGAAAAAATATAG------ATTAAAACATATAGTATGGGCAAGCAGGGAGCTAGAACGATTCGCAGTTAATC
CTGGCC---TATTGGAAACATCAGAAGGCTGTAGACAAATACTGGGACAGCTACAACCAAGCCTTCAGACAGGATCAGAA
GAACTTAGATCATTATATAATACAATAGCAGTCCTCTATTGTGTACATCAAAAGATAGAGGTAAAAGACACCAAGGAAGC
TTTAGAG--AAG-ATAGAGGAAGAACAAAACAAAAGTAAG---------------AAAA------AGGCA---------C
------AGCAA---------------------GCAGCA------------GCT---------------------------
---AA---CACAGAA------------------AACAG---------CAGC---------------------------C-
--AG------G---TTAGCCAAAATTAC
>AY173952/B/US/1990/US1
ATGGGTGCGAGAGCGTCAGTATTAAGCGGGGGAGAA---TTAGATAAATGGG---AAAAAA---TTCGGTTAAGGCCAGG
GGGAA---AGAAACAATATAA------ATTAAAACATATAGTATGGGCAAGCAGGGAGCTAGAACGATTCGCAGTTAACC
CTGGCC---TGTTAGAAACATCAGATGGCTGTAGACAAATACTGGGACAGCTACAACCAGCCCTTCAGACAGGATCAGAA
GAGCTTAAATCATTATATAATACAGTAGCAACCCTCTATTGTGTACATCAAAGGATAGACGTAAGAGACACCAAGGAAGC
TTTAGAC--AAG-ATAGAGGAAGAGCAAAACAAAAGTAAG---------------AAAA------AAGCA---------C
------AGCAA---------------------GCAGCA------------GCT---------------------------
---GA---CACA---------------------AACAG---------CAGC---------------------------C-
--AG------G---TCAGCCAAAATTAC
>AY173953/B/US/1990/US2
ATGGGTGCGAGAGCGTCAGTATTAAGCGGGGGAGAA---TTAGATAGATGGG---AAAAAA---TTCGGTTAAGGCCAGG
GGGAA---AGAAAAAATATAG------ATTAAAACATATCGTATGGGCAAGCAGGGAACTAGAACGATTCGCAGTTAATC
CTGGCC---TGTTAGAAACATCAGAAGGCTGTAAACAAATACTGGGACAGCTACAACCAGCCCTCCAGACAGGGTCAGAA
GAACTTAGATCATTATTTAATACAGTAGCAACCCTCTATTGTGTGCATCAAAGGATAGATGTAAAAGACACCAAGGAAGC
CTTAGAT--AAG-ATAGAGGAAGAGCAAAACAAAAGTAAG---------------AAAA------AAGCA---------C
------AGCAA---------------------GCAGCA------------GCT---------------------------
---GA---CACAGGA------------------AACAG---------CAGC---------------------------C-
--AG------G---TCAGCCAAAATTAC
>AY173954/B/US/1990/US3
ATGGGTGCGAGAGCGTCAGTACTAAGCGGGGGAAAA---TTAGATAAATGGG---AAAAAA---TTCGGTTAAGGCCAGG
GGGAA---AGAAAAAATATAA------ATTAAAACATATAGTATGGGCAAGCAGGGAGCTAGAACGATTCGCACTTAATC
CTGGCC---TTTTAGAGACATCAGAGGGCTGTAGACAAATATTGGGACAGYTACAACCAGCCCTTAAGACAGGATCAGAG
GAACTTAAATCATTATTTAATACAGTAGCAACCCTCTATTGTGTGCATCAAAATATAGAGGTAAGAGACACCAAGGAAGC
TTTAGAT--AAG-ATAGAGGARGAGCAAAACAAAAGTAAG---------------AAAA------AGGCA---------C
------AGCAA---------------------GCTGCA------------GCT---------------------------
---GA---TACAGGA------------------AGCAG---------CAGC---------------------------C-
--AG------G---TCAGCCAAAATTAC
>AY173955/B/US/1990/US4
ATGGGTGCGAGAGCGTCAGTATTAAGCGGGGGAGAA---TTAGATAAATGGG---AAAAAA---TTCGGTTAAGGCCAGG
GGGAA---AGAAAAGATATAG------ACTAAAACATATAGTATGGGCAAGCAGGGAGCTAGAACGATTTGCAGTTAATC
CTGGCC---TTTTAGAGACAGCAGACGGCTGTAAACAAATAATAGCACAGCTACAACCATCCCTTCAGACAGGATCAGAA
GAACTTAGATCATTATTTAACACAGTAGTAACCCTCTATTGTGTACATAAAAAGATAGAGGTAAAAGACACCAAGGAAGC
CTTAGAG--AAG-GTAGAGGAAGAGCAAAACAAAAGTAAG---------------AAAA------AGGCA---------C
------AGCAA---------------------GCAGCA------------GCT---------------------------
---GA---CACAGGA------------------AGCAA---------CAGC---------------------------C-
--CG------G---TCAGCCAAAATTTC
>AY173956/B/BR/1989/BZ167
ATGGGTGCGAGAGCGTCGGTATTAAGCGGGGGAGAA---TTAGATAGATGGG---AAAAAA---TTCGGTTAAGGCCAGG
GGGAA---AGAAAAAATATAG------GTTAAAACATGTAGTATGGGCAAGCAGGGAGCTAGAACGATTCGCAGTTAATC
CTGGCC---TACTAGAAACAGCAGCAGGCTGTAGACAAATACTGGGACAGCTACAGCCATCCCTTCAGACTGGATCAGAA
GAACTTAGATCATTATATAATACAGTAGCAACCCTCTATTGTGTACATCAAAAGATAGATGTAAGAGACACCAAGGAAGC
TTTAGAG--AAG-GTAGAGGAAGAGCAAAACAAAAGTAAG---------------AAAA------AAGCA---------C
------AGCAA---------------------GCAGCAGCA---------GCT---------------------------
---GA---CGCAGGA------------------ACCAG---------CAGC---------------------------C-
--AG------G---TCAGCCAAAATTAC
>AY180905/B/CN/2001/CNHN24
ATGGGTGCGAGAGCGTCGGTATTAAGCGGGGGACAA---TTAGATAGATGGG---AAAAAA---TTCGGTTAAGGCCAGG
GGGAA---AGAAAAAATATAG------ATTAAAACATTTAGTATGGGCAAGCAGGGAGCTAGAACGATTCGCAGTTAATC
CTGGCC---TGTTAGAAACAGCAGAAGGCTGTAGACAAATACTGGAACAGCTACAACCAAGCCTTCAGACAGGATCAGAA
GAACTTAGATCCTTATTCAATACAGTAGCAACCCTCTATTGTGTGCATCAAAGGATAGAGATAAAAGACACCAAGGAAGC
TTTAGAA--AAG-ATAGAGGAAGAGCAAAACAAAAGTAAG---------------AAAA------AGACA---------C
------AGCAA---------------------ACAGCA------------GCT---------------------------
---GA---CACAGGA------------------AACAG---------CAGC---------------------------C-
--AG------G---TCAGCCAAAATTAC
>AY308760/B/US/1996/1333_d2
ATGGGTGCGAGAGCGTCAGTATTAAGCGGGGGAGAA---TTAGATAGATGGG---AAAAAA---TTCGGTTAAGGCCAGG
GGGAA---AGAAACAATATAA------ATTAAAACATATAGTATGGGCAAGCAGGGAGCTAGAACGATTCGCAATTAATC
CTGGCC---TGTTAGAAACATCAGAAGGCTGTAGACAAATACTGGGACAGCTACAACCATCCCTTCAGACAGGATCAGAA
GAACTTAGATCATTATATAATACAGTAGCAGTCCTCTATTGTGTGCATCAAAAGATAGAGGTAAAAGACACCAAGGAGGC
TTTAGAT--AAG-ATAGAGGAAGAGCAAAACAAAAGTAAG---------------AAAA------AAGAA---------C
------AGCAA---------------------GCGGCA------------GCT---------------------------
---AA---CACAGGA------------------AACAG---------CAGC---------------------------C-
--AG------G---TTAGCCAAAATTAC
>AY308761/B/US/1996/1299_d22
ATGGGTGCGAGAGCGTCAGTATTAAGCGGGGGAGAA---TTAGATAGATGGG---AAAAAA---TTCGGTTAAGGCCAGG
GGGAA---AGAAACAATATAA------ATTAAAACATATAGTATGGGCAAGCAGGGAGCTAGAACGATTCGCAATTAATC
CTGGCC---TATTAGAAACATCAGGAGGCTGTAGACAAATACTGGGACAGATACAACCATCCCTTCAGACAGGATCAGAA
GAACTTAGATCATTATATAATACAATAGCAGTCCTCTATTGTGTACATCAAAGGATAGAGGTAAGAGACACCAAGGAAGC
TTTAGAT--AAG-ATAGAGGAAGAGCAAAACAAAAGTAAG---------------AAAA------AGGAA---------C
------AGCAA---------------------GCGGCA------------GCT---------------------------
---AA---CACAGGA------------------AACAG---------CAGC---------------------------C-
--AG------G---TTAGCCAAAATTAC
>AY308762/B/US/1996/1304_d31
ATGGGTGCGAGAGCGTCAGTATTAAGCGGGGGAGAA---TTAGATAGATGGG---AAAAAA---TTCGGTTAAGGCCAGG
GGGAA---AGAAACAATATAA------ATTAAAACATATAGTATGGGCAAGCAGGGAGCTAGAACGATTCGCAATTAATC
CTGGCC---TRTTAGAAACATCAGRAGGCTGTAGACAAATACTGGGACAGATACAACCATCCCTTCAGACAGGATCAGAA
GAACTTAGATCATTATATAATACAATAGCAGTCCTCTATTGTGTACATCAAAGGATAGAGGTAAGAGACACCAAGGAAGC
TTTAGAT--AAG-ATAGAGGAAGAGCAAAACAAAAGTAAG---------------AAAA------AGGAA---------C
------AGCAA---------------------GCGGCA------------GCT---------------------------
---AA---CACAGGA------------------AACAG---------CAGC---------------------------C-
--AG------G---TTAGCCAAAATTAC
>AY314044/B/CA/1996/WC10P_1
ATGGGTGCGAGAGCGTCAATATTAAGCGGTGGCGAA---TTAGATAGATGGG---AAAAAA---TTCGGCTAAGGCCAGG
GGGAA---AGAAAAAATACAG------ATTAAAACATATAGTATGGGCAAGCAGGGAACTAGAACGATTCGCAGTCAACC
CTGGCC---TATTAGAAACATCAGAAGGCTGTAGACAAATACTGGGACAGCTACAACCGTCCCTTCAGACAGGATCAGAA
GAACTTAGATCATTATATAATACAGTAGCAACCCTCTATTGTGTGCATCAAAAGATAGATGTAAAAGACACCAAGGAAGC
TTTAGAG--AAG-GTAGAGGAAGAGCAAAACAAAAGT------------------AAGA------AAGCA---------C
------AGCAA---------------------GCAGCA------------GCT---------------------------
---GA---CACAGGA------------------AACAG---------CAACCAGGCCAGCAAC---------------C-
--AG------G---TCAGCCAAAATTAC
>AY314045/B/CA/1996/WC10P_2
ATGGGTGCGAGAGCGTCAATATTAAGCGGTGGCGAA---TTAGATAGATGGG---AAAAAA---TTCGGCTAAGGCCAGG
GGGAA---AGAAAAAGTACAG------ATTAAAACATATAGTATGGGCAAGCAGGGAACTAGAACGATTCGCAGTCAACC
CTGGCC---TATTAGAAACATCAGAAGGCTGTAGACAAATACTGGGACAGCTACAACCGTCCCTTCAGACAGGATCAGAA
GAACTTAGATCATTATATAATACAGTAGCAACCCTCTATTGTGTGCATCAAAAGATAGATGTAAAAGACACCAAGGAAGC
TTTAGAG--AAG-GTAGAGGAAGAACAAAACAAAAGTAAG---------------AAAA------AAGCA---------C
------AGCAA---------------------GCAGCA------------GCT---------------------------
---GA---CACAGGA------------------AACAG---------CAACCAGGCCAGCAAC---------------C-
--AG------G---TCAGCCAAAATTAC
>AY314046/B/CA/1996/WC10P_3
ATGGGTGCGAGAGCGTCAATATTAAGCGGTGGCGAA---TTAGATAGATGGG---AAAAAA---TTCGGCTAAGGCCAGG
GGGAA---AGAAAAAATACAG------ATTAAAACATATAGTATGGGCAAGCGGGGAACTAGAACGATTCGCAGTCAACC
CTGGCC---TATTAGAAGCATCAGAAGGCTGTAGACAAATACTGGGACAGCTACAACCGTCCCTTCAGACAGGATCAGAA
GAACTTAGATCATTATATAATACAGTAGCAACCCTCTATTGTGTGCATCAAAAGATAGATGTAAAAGACACCAAGGAAGC
TTTAGAG--AAG-GTAGAGGAAGAGCAAAACAAAAGTAAG---------------AAAA------AAGCA---------C
------AGCAA---------------------GCAGCA------------GCT---------------------------
---GA---CACAGGA------------------AACAG---------CAACCAGGCCAGCAAC---------------C-
--AG------G---TCAGCCAAAATTAC
>AY314047/B/CA/1996/WC10P_4
ATGGGTGCGAGAGCGTCGATATTAAGCGGTGGCGAA---TTAGATAGATGGG---AAAAAA---TTCGGCTAAGGCCAGG
GGGAA---AGAAAAAGTACAG------ATTAAAACATATAGTATGGGCAAGCAGGGAACTAGAACGATTCGCAGTCAACC
CTGGCC---TATTAGAAACATCAGAAGGCTGTAGACAAACACTGGGACAGCTACAACCGTCCCATCAGACAGGATCAGAA
GAACTTAGATCATTATATAATACAGTAGCAACCCTCTATTGTGTGCATCAAAAGATAGATGTAAAAGACACCAAGGAAGC
TTTAGAG--AAG-GTAGAGGAAGAACAAAACAAAAGTAAG---------------AAAA------AAGCA---------C
------AGCAA---------------------GCAGCA------------GCT---------------------------
---GA---CACAGGA------------------AACAG---------CAACCAGGCCAGCAAC---------------C-
--AG------G---TCAGCCAAAATTAC
>AY314048/B/CA/1996/WC10P_6
ATGGGTGCGAGAGCGTCAATATTAAGCGGTGGCGAA---TTAGATAGATGGG---AAAAAA---TTCGGCTAAGGCCAGG
GGGAA---AGAAAAAGTACAG------ATTAAAACGTATAGTATGGGCAAGCAGGGAACTAGAACGATTCGCAGTCAACC
CTGGCC---TATTAGAAACATCAGAAGGCTGTAGACAAATACTGGGACAGCTACAACCGTCCCTTCAGACAGGATCAGAA
GAACTTAGATCATTATATAATACAGTAGCAACCCTCTATTGTGTGCATCAAAAGATAGATGTAAAAGACACCAAGGAAGC
TTTAGAG--AAG-GTAGAGGAAGAGCAAAACAAAAGTAAG---------------AAAA------AAGCA---------C
------AGCAA---------------------GCAGCA------------GCT---------------------------
---GA---CACAGGA------------------AACAG---------CAACCAGGCCAGCAAC---------------C-
--AG------G---TCAGCCAAAATTAC
>AY314049/B/CA/1996/WC10P_7
ATGGGTGCGAGAGCGTCAATATTAAGCGGTGGCGAA---TTAGATAGATGGG---AAAAAA---TTCGGCTAAGGCCAGG
GGGAA---AGAAAAAGTACAG------ATTAAAACATATAGTATGGGCAAGCAGGGAACTAGAACGATTCGCAGTCAACC
CTGGCC---TATTAGAAACATCAGAAGGCTGTAGACAAATACTGGGACAGCTACAACCGTCCCTTCAGACAGGATCAGAA
GAACTTAGATTATTATATAATACAGTAGCAACCCTCTATTGTGTGCATCAAAAGATAGATGTAAAAGACACCAAGGAAGC
TTTAGAG--AAG-GTAGAGGAAGAACAAAACAAAAGTAAG---------------AAAA------AAGCA---------C
------AGCAA---------------------GCAGCA------------GCT---------------------------
---GA---CACAGGA------------------AACAG---------CAACCAGGCCAGCAAC---------------C-
--AG------G---TCAGCCAAAATTAC
>AY314050/B/CA/1996/WC10P_8
ATGGGTGCGAGAGCGTCAATATTAAGCGGTGGCGAA---TTAGATAGATGGG---AAAAAA---TTCGGCTAAGGCCAGG
GGGAA---AGAAAAAGTACAG------ATTAAAACATATAGTATGGGCAAGCAGGGAACTAGAACGATTCGCAGTCAACC
CTGGCC---TATTAGAAACATCAGAAGGCTGTAGACAAATACTGGGACAGCTACAACCGTCCCTTCAGACAGGATCAGAA
GAACTTAGATTATTATATAATACAGTAGCAACCCTCTATTGTGTGCATCAAAAGATAGATGTAAAAGACACCAAGGAAGC
TTTAGAG--AAG-GTAGAGGAAGAACAAAACAAAAGTAAG---------------AAAA------AAGCA---------C
------AGCAA---------------------GCAGCA------------GCT---------------------------
---GA---CACAGGA------------------AACAG---------CAACCAGGCCAGCAAC---------------C-
--AG------G---TCAGCCAAAATTAC
>AY314051/B/CA/1996/WC10P_9
ATGGGTGCGAGAGCGTCAATATTAAGCGGTGGCGAA---TTAGATAGATGGG---AAAAAA---TTCGGCTAAGGCCAGG
GGGAA---AGAAAAAATACAG------ATTAAAACATATAGTATGGGCAAGCAGGGAACTAGAACGATTCGCAGTCAACC
CTGGCC---TATTAGAAACATCAGAAGGCTGTAGACAAATACTGGGACAGCTACAACCGTCCCTTCAGACAGGATCAGAA
GAACTTAGATCATTATATAATACAGTAGCAACCCTCTATTGTGTGCATCAAAAGATAGATGTAAAAGACACCAAGGAAGC
TTTAGAG--AAG-GTAGAGGAAGAGCAAAACAAAAGT------------------AAGA------AAGCA---------C
------AGCAA---------------------GCAGCA------------GCT---------------------------
---GA---CACAGGA------------------AACAG---------CAACCAGGCCAGCAAC---------------C-
--AG------G---TCAGCCAAAATTAC
>AY314052/B/CA/1996/WC10P_10
ATGGGTGCGAGAGCGTCAATATTAAGCGGTGGCGAA---TTAGATAGATGGG---AAAAAA---TTCGGCTAAGGCCAGG
GGGAA---AGAAAAAATACAG------ATTAAAACATATAGTATGGGCAAGCGGGGAACTAGAACGATTCGCAGTCAACC
CTGGCC---TATTAGAAGCATCAGAAGGCTGTAGACAAATACTGGGACAGCTACAACCGTCCCTTCAGACAGGATCAGAA
GAACTTAGATCATTATATAATACAGTAGCAACCCTCTATTGTGTGCATCAAAAGATAGATGTAAAAGACACCAAGGAAGC
TTTAGAG--AAG-GTAGAGGAAGAGCAAAACAAAAGTAAG---------------AAAA------AAGCA---------C
------AGCAA---------------------GCAGCA------------GCT---------------------------
---GA---CACAGGA------------------AACAG---------CAACCAGGCCAGCAAC---------------C-
--AG------G---TCAGCCAAAATTAC
>AY314053/B/CA/1996/WC10P_11
ATGGGTGCGAGAGCGTCGATATTAAGCGGTGGCGAA---TTAGATAGATGGG---AAAAAA---TTCGGCTAAGGCCAGG
GGGAA---AGAAAAAGTACAG------ATTAAAACATATAGTATGGGCAAGCAGGGAACTAGAACGATTCGCAGTCAACC
CTGGCC---TATTAGAAACATCAGAAGGCTGTAGACAAACACTGGGACAGCTACAACCGTCCCATCAGACAGGATCAGAA
GAACTTAGATCATTATATAATACAGTAGCAACCCTCTATTGTGTGCATCAAAAGATAGATGTAAAAGACACCAAGGAAGC
TTTAGAG--AAG-GTAGAGGAAGAACAAAACAAAAGTAAG---------------AAAA------AAGCA---------C
------AGCAA---------------------GCAGCA------------GCT---------------------------
---GA---CACAGGA------------------AACAG---------CAACCAGGCCAGCAAC---------------C-
--AG------G---TCAGCCAAAATTAC
>AY314054/B/CA/1996/WC10C_1
ATGGGTGCGAGAGCGTCAATATTAAGCGGTGGCGAA---TTAGATAGATGGG---AAAAAA---TTCGGCTAAGGCCAGG
GGGAA---AGAAAAAATACAG------ATTAAAACATATAGTATGGGCAAGCAGGGAACTAGAACGATTTGCAGTCAACC
CTGGCC---TATTAGAAACATCAGAAGGCTGTAGACAAATACTGGGACAGCTACAACCGTCCCTTCAGACAGGATCAGAA
GAACTTAGATCATTATATAATACAGTAGCAACCCTCTATTGTGTGCATCAAAAGATAGATGTAAAAGACACCAAGGAAGC
TTTAGAG--AAG-GTAGAGGAAGAGCAAAACAAAAGTAAG---------------AAAA------AAGCA---------C
------AGCAA---------------------GCAGCA------------GCT---------------------------
---GA---CACAGGA------------------AACAG---------CAACCAGGCCAGCAAC---------------C-
--AG------G---TCAGCCAAAATTAC
>AY314055/B/CA/1996/WC10C_3
ATGGGTGCGAGAGCGTCAATATTAAGCGGTGGCGAA---TTAGATAGATGGG---AAAAAA---TTCGGCTAAGGCCAGG
GGGAA---AGAAAAAGTACAG------ATTAAAACATATAGTATGGGCAAGCAGGGAACTAGAACGATTCGCAGTCAACC
CTGGCC---TATTAGAAACATCAGAAGGCTGTAGACAAATACTGGGACAGCTACAACCGTCCCTTCAGACAGGATCAGAA
GAACTTAGATCATTATATAATACAGTAGCAACCCTCTATTGTGTGCATCAAAAGATAGATATAAAGGACACCAAGGAAGC
TTTAGAG--AAG-GTAGAGGAAGAGCAAAACAAAAGTAAG---------------AAAA------AAGCA---------C
------AGCAA---------------------GCAGCA------------GCT---------------------------
---GA---CACAGGA------------------AACAG---------CAACCAGGCCAGCAAC---------------C-
--AG------G---TCAGCCAAAATTAC
>AY314056/B/CA/1996/WC10C_4
ATGGGTGCGAGAGCGTCAATATTAAGCGGTGGCGAA---TTAGATAGATGGG---AAAAAA---TTCGGCTAAGGCCAGG
GGGAA---AGAAAAAATACAG------ATTAAAACATATAGTATGGGCAAGCAGGGAACTAGAACGATTCGCAGTCAACC
CTGGCC---TATTAGAAACATCAGAAGGCTGTAGACAAATACTGGGACAGCTACAACCGTCCCTTCAGACAGGATCAGAA
GAACTTAGATCATTATATAATACAGTAGCAACCCTCTATTGTGTGCATCAAAAGATAGATGTAAAAGACACCAAGGAAGC
TTTAGAG--AAG-GTAGAGGAAGAGCAAAACAAAAGTAAG---------------AAAA------AAGCA---------C
------AGCAA---------------------GCAGCA------------GCT---------------------------
---GA---CACAGGA------------------AACAG---------CAACCAGGCCAGCAAC---------------C-
--AG------G---TCAGCCAAAATTAC
>AY314057/B/CA/1996/WC10C_5
ATGGGTGCGAGAGCGTCAATATTAAGCGGTGGCGAA---TTAGATAGATGGG---AAAAAA---TTCGGCTAAGGCCAGG
GGGAA---AGAAAAAGTACAG------ATTAAAACATATAGTATGGGCAAGCAGGGAACTAGAACGATTCGCAGTCAACC
CTGGCC---TATTTGAAACATCAGAAGGCTGTAGACAAATACTGGGACAGCTACAACCGTCCCTTCAGACAGGATCAGAA
GAACTTAGATCATTATATAATACAGTAGCAACCCTCTATTGTGTGCATCAAAAGATAGATGTAAAAGACACCAAGGAAGC
TTTAGAG--AAG-GTAGAGGAAGGGCAAAACAAAAGTAAG---------------AAAA------AAGCA---------A
------AGCAA---------------------GCAGCA------------GCT---------------------------
---GA---CACAGGA------------------AACAG---------CAACCAGGCCAGCAAC---------------C-
--AG------G---TCAGCCAAAATTAC
>AY314058/B/CA/1996/WC10C_6
ATGGGTGCGAGAGCGTCAATATTAAGCGGTGGCGAA---TTAGATAGATGGG---AAAAAA---TTCGGCTAAGGCCAGG
GGGAA---AGAAAAAATACAG------GTTAAAACATATAGTATGGGCAAGCAGGGAACTAGAAAGATTCGCAGTCAATC
CTGGCC---TATTAGAAACATCACAAGGCTGTAGACAAATACTGGGACAGCTACAACCGTCCCCTCAGACAGGATCAGAA
GAACTTAGATCATTATATAATACAGTAGCAACCCTCTATTGTGTGCACCAAAAGATAGATGTAAAAGACACCAAGGAAGC
TTTAGAG--AAG-GTAGAGGAAGAGCAAAACAAAAGTAAG---------------AAAA------AGGCA---------C
------AGCAA---------------------GCAGCA------------GCT---------------------------
---GA---CACAGGA------------------AACAG---------CAACCAGGCCAGCAAC---------------C-
--AG------G---TCAGCCAAAATTAC
>AY314059/B/CA/1996/WC10C_8
ATGGGTGCGAGAGCGTCAATATTAAGCGGTGGCGAA---TTAGATAGATGGG---AAAAAA---TTCGGCTAAGGCCAGG
GGGAA---AGAAAAAATACAG------GTTAAAACATATAGTATGGGCAAGCAGGGAACTAGAACGATTCGCAGTCAACC
CTGGCC---TATTAGAAACATCAGAAGGCTGTAGACAAATACTGGGACAGCTACAACCGTCCCTTCAGACAGGATCAGAA
GAACTTAGATCATTATATAATACAGTAGCAACCCTCTATTGTGTGCATCAAAAGATAGATGTAAAAGACACCAAGGAAGC
TTTAGAG--AAG-GTAGAGGAAGAGCAAAACAAAAGTAAG---------------AAAA------AAGCA---------C
------AGCAA---------------------GCAGCA------------GCT---------------------------
---GA---CACAGGA------------------AACAG---------CAACCAGGCCAGCAAC---------------C-
--AG------G---TCAGCCAAAATTAC
>AY314060/B/CA/1996/WC10C_9
ATGGGTGCGAGAGCGTCAATATTAAGCGGTGGCGAA---TTAGATAGATGGG---AAAAAA---TTCGGCTAAGGCCAGG
GGGAA---AGAAAAAGTACAG------ATTAAAACATATAGTATGGGCAAGCAGGGAACTAGAACGATTCGCAGTCAACC
CTGGCC---TATTTGAAACATCAGAAGGCTGTAGACAAATACTGGGACAGCTACAACCGTCCCTTCAGACAGGATCAGAA
GAACTTAGATCATTATATAATACAGTAGCAACCCTCTATTGTGTGCATCAAAAGATAGATGTAAAAGACACCAAGGAAGC
TTTAGAG--AAG-GTAGAGGAAGGGCAAAACAAAAGTAAG---------------AAAA------AAGCA---------A
------AGCAA---------------------GCAGCA------------GCT---------------------------
---GA---CACAGGA------------------AACAG---------CAACCAGGCCAGCAAC---------------C-
--AG------G---TCAGCCAAAATTAC
>AY314061/B/CA/1996/WC10C_10
ATGGGTGCGAGAGCGTCAATATTAAGCGGTGGCGAA---TTAGATAGATGGG---AAAAAA---TTCGGCTAAGGCCAGG
GGGAA---AGAAAAAATACAG------ATTAAAACATATAGTATGGGCAAGCAGGGAACTAGAACGATTCGCAGTCAACC
CTGGCC---TATTAGAAACATCAGAAGGCTGTAGACAAATACTGGGACAGCTACAACCGTCCCTTCAGACAGGATCAGAA
GAACTTAGATCATTATATAATACAGTAGCAACCCTCTATTGTGTGCATCAAAAGATAGATGTAAAAGACACCAAGGAAGC
TTTAGAG--AAG-GTAGAGGAAGAGCAAAACAAAAGTAAG---------------AAAA------AAGCA---------C
------AGCAA---------------------GCAGCA------------GCT---------------------------
---GA---CACAGGA------------------AACAG---------CAACCAGGCCAGCAAC---------------C-
--AG------G---TCAGCCAAAATTAC
>AY314062/B/CA/1996/WC10C_11
ATGGGTGCGAGAGCGTCAATATTAAGCGGTGGCGAA---TTAGATAGATGGG---AAAAAA---TTCGGCTAAGGCCAGG
GGGAA---AGAAAAAATACAG------ATTAAAACATATAGTATGGGCAAGCAGGGAACTAGAACGATTTGCAGTCAACC
CTGGCC---TATTAGAAACATCAGAAGGCTGTAGACAAATACTGGGACAGCTACAACCGTCCCTTCAGACAGGATCAGAA
GAACTTAGATCATTATATAATACAGTAGCAACCCTCTATTGTGTGCATCAAAAGATAGATGTAAAAGACACCAAGGAAGC
TTTAGAG--AAG-GTAGAGGAAGAGCAAAACAAAAGTAAG---------------AAAA------AAGCA---------C
------AGCAA---------------------GCAGCA------------GCT---------------------------
---GA---CACAGGA------------------AACAG---------CAACCAGGCCAGCAAC---------------C-
--AG------G---TCAGCCAAAATTAC
>AY314063/B/CA/1996/WC10C_12
ATGGGTGCGAGAGCGTCAATATTAAGCGGTGGCGAA---TTAGATAGATGGG---AAAAAA---TTCGGCTAAGGCCAGG
GGGAA---AGAAAAAATACAG------ATTAAAACATATAGTATGGGCAAGCAGGGAACAAGAACGATTTGCAGTCAACC
CTGGCC---TATTAGAAACATCAGAAGGCTGTAGACAAATACTGGGACAGCTACAACCGTCCCTTCAGACAGGATCAGAA
GAACTTAGATCATTATATAATACAGTAGCAACCCTCTATTGTGTGCATCAAAAGATAGATGTAAAAGACACCAAGGAAGC
TTTAGAG--AAG-GTAGAGGAAGAGCAAAACAAAAGTAAG---------------AAAA------AAGCA---------C
------AGCAA---------------------GCAGCA------------GCT---------------------------
---GA---CACAGGA------------------AACAG---------CAACCAGGCCAGCAAC---------------C-
--AG------G---TCAGCCAAAATTAC
>AY331282/B/US/1997/1001_07
ATGGGTGCGAGAGCGTCAGTATTAAGCGGGGGAGAA---TTAGATAGATGGG---AAAAAA---TTCGGTTAAGGCCAGG
GGGAA---AGAAAAAATATAA------ATTAAAACACATAGTATGGGCAAGCAGGGAGCTAGAACGATTCGCAGTTAATC
CTGGCC---TGTTAGAAACAGCAGAAGGCTGTAGACAAATACTGGGACAGCTACAACCAGCCCTTCAGACAGGATCAGAA
GAACTTAAATCATTATTTAATACAGTAGCAACCCTCTATTGTGTGCATCAAAAGATAGAGATAAAAGACACCAAGGAAGC
TTTAGAT--AAG-ATAGAGGAAGAGCAAAACAAAAGTAAG---------------AAAA------AAGCA---------C
------AGCAA---------------------GCTGCA------------GCT---------------------------
---GA---CGCAGGAAAC---------------AACAG---------CAGC---------------------------C-
--AG------G---TCAGCCAAAATTAC
>AY331283/B/US/1997/1001_09
ATGGGTGCGAGAGCGTCAGTATTAAGCGGGGGAGAA---TTAGATAGATGGG---AAAAAA---TTCGGTTAAGGCCAGG
GGGAA---AGAAAAAATATAA------ATTAAAACACATAGTATGGGCAAGCAGGGAGCTAGAACGATTCGCAGTTAATC
CTGGCC---TGTTAGAAACAGCAGAAGGCTGTAGACAAATACTGGGACAGCTACAACCAGCCCTTCAGACAGGATCAGAA
GAACTTAAATCATTATTTAATACAGTAGCAACCCTCTATTGTGTGCATCAAAAGATAGAGATAAAAGACACCAAGGAAGC
TTTAGAT--AAG-ATAGAGGAAGAGCAAAACAAAAGTAAG---------------AAAA------AAGCA---------C
------AGCAA---------------------GCTGCA------------GCT---------------------------
---GA---CGCAGGAAAC---------------AACAG---------CAGC---------------------------C-
--AG------G---TCAGCCAAAATTAC
>AY331284/B/US/1997/1006_08
ATGGGTGCGAGAGCGTCAGTATTAAGCGGGGGAAAA---TTAGATAAATGGG---AAAAAA---TTCGGTTAAGGCCAGG
GGGAA---AGAAAAAGTATAA------ATTAAAACATCTAGTATGGGCAAGCAGGGAGCTAGAACGATTCGCAGTTAATC
CTGGCC---TGTTAGAAACATCAGAAGGCTGTAGACAAATACTGAGACAGCTACAACCATCCCTTCAGACAGGATCAGAA
GAACTTAAATCATTATTTAATACAGTAGCAGTCCTCTATTGTGTGCATCAAAACATAGAGATAAAAGACACCAAGGAAGC
TTTAGAC--GAG-ATAGAGGAAGAGCAAAACAAAAGTAAG---------------AAAA------AGGCA---------C
------AGCAA---------------------GCAGCG------------GCT---------------------------
---GA---CACAGGAAAT---------------AGCAG---------CAGC---------------------------C-
--AG------G---TCAGCCAAAATTAC
>AY331285/B/US/1997/1012_08
ATGGGTGCGAGAGCGTCGGTATTAAGCGGGGGAGAA---TTAGATAAATGGG---AGAAAA---TTCGGTTAAGGCCAGG
AGGAA---AGAAAWAATATAA------ACTAAAACATATAGTATGGGCAAGCAGGGAGCTGGAACGATTCGCAGTTAATC
CTGGCC---TGTTAGAAACATCAGAGGGCTGTAGACAAATACTGGGACAGCTACAACCATCCCTTCAGACAGGATCAGAA
GAACTTAGATCATTATATAATACAGTAGCAACCCTCTATTGTGTGCATCAAAAGATAGAGGTAAAAGACACCAAGGAAGC
TTTAGAG--AAA-ATAGAGGAAGAGCAAAACAAAAGTAAG---------------AAAA------AAGCA---------C
------AGCAA---------------------GAAGCA------------GCT---------------------------
---GA---CACAGGA------------------AAAAG---------CAGC---------------------------C-
--AG------G---TCAGCCAAAATTAC
>AY331286/B/US/1997/1012_11
ATGGGTGCGAGAGCGTCAGTATTAAGCGGCGGAGAA---TTAGATCAATGGG---ARAGAA---TTCGGTTAAGGCCAGG
AGGAA---AGAAAWAATATAA------ACTAAAACATATAGTATGGGCAAGCAGGGAGCTGGAACGATTCGCAGTTAATC
CTGGCC---TGTTAGAAACATCAGAGGGCTGTAGACAAATACTGGGACAGCTACAACCATCCCTTCAGACAGGATCAGAA
GAACTTAGATCATTATATAATACAGTAGCAACCCTCTATTGTGTGCATCAAAAGATAGAGGTAAAAGACACCAAGGAAGC
TTTAGAG--AAA-ATAGAGGAAGAGCAAAACAAAAGTAAG---------------AAAA------AAGCA---------C
------AGCAA---------------------GAAGCA------------GCT---------------------------
---GA---CACAGGA------------------AAAAG---------CAGC---------------------------C-
--AG------G---TCAGCCAAAATTAC
>AY331287/B/US/1997/1013_03
ATGGGTGCGAGAGCGTCAGTATTAAGCGGGGGAAAA---TTAGATGCATGGG---AAAAAA---TTCGGTTGAGGCCAGG
GGGAA---AGAAACAATATAA------ATTGAAACATATAGTATGGGCAAGCAGGGAGCTAGAACGATTCGCCGTTAATC
CTGGCC---TGTTAGAAACATCAGACGGCTGTAGACAAATACTGGAACAGCTACAACCAGCTCTTCAGACAGGATCAGAA
GAACTTAGATCATTATTTAATACAGTAGCAGTCCTCTATTGTGTGCACCAAAGGATAGATGTAAAAGACACCAAGGAAGC
TTTAGAC--AAG-ATAGAGGAAGAGCAAAACAAAAGTAAG---------------AAAA------AGGCA---------C
------AGCAA---------------------GCAGCA------------GCT---------------------------
---GG---CACAGGA------------------AACAG---------CAGC---------------------------C-
--AA------G---TCAGCCAAAATTAC
>AY331288/B/US/1997/1013_07
ATGGGTGCGAGAGCGTCAGTATTAAGCGGGGGAAAA---TTAGATRCATGGG---AAAAAA---TTCGGTTGAGGCCAGG
GGGAA---AGAAACAATATAA------ATTGAAACATATAGTATGGGCAAGCAGGGAGCTAGAACGATTCGCCGTTAATC
CTGGCC---TGTTAGAAACATCAGACGGCTGTAGACAAATACTGGAACAGCTACAACCAGCTCTTCAGACAGGATCAGAA
GAACTTAGATCATTATTTAATACAGTAGCAGTCCTCTATTGTGTGCACCAAAGGATAGATGTAAAAGACACCAAGGAAGC
TTTAGAC--AAG-ATAGAGGAAGAGCAAAACAAAAGTAAG---------------AAAA------AGGCA---------C
------AGCAA---------------------GCAGCA------------GCT---------------------------
---GG---CACAGGA------------------AACAG---------CAGC---------------------------C-
--AA------G---TCAGCCAAAATTAC
>AY331289/B/US/1997/1018_06
ATGGGTGCGAGAGCGTCAGTATTAAGCGGCGGACAA---TTAGATMRATGGG---AAAGAA---TTCGGTTAAGGCCAGG
GGGAA---AGAAACAATATAA------ATTAAAGCATTTAATATGGGCAGGCAGAGAACTAGAAAGATTCGCGGTCAATC
CTGGCT---TGTTAGAAACATCAGAAGGATGTAGACAAATAATAAAACAGCTACAACCATCCCTTCAGACAGGATCAGAA
GAACTTAGATCATTATTTAATACAGTAGCAACCCTCTATTGTGTGCATCAAAGGATAGATGTAAAAGACACCAAGGAAGC
TCTAGAC--AAG-ATAGAGGAAGAACAAAACAAATGTAAG---------------AAAA------AGGCA---------G
------AGCAA---------------------GCAGCA------------GCT---------------------------
---GA---CACAGGA------------------AACAG---------CAGC---------------------------C-
--AG------G---TCAGCCAAAATTAC
>AY331290/B/US/1997/1018_10
ATGGGTGCGAGAGCGTCAATATTAAGCGGCGGACAA---TTAGATAGATGGG---AAAAAA---TTCGGTTAAGGCCAGG
GGGAA---AGAAACAATATAA------ATTAAAGCATTTAATATGGGCAGGCAGAGAACTAGAAAGATTCGCGGTCAATC
CTGGCT---TGTTAGAAACATCAGAAGGATGTAGACAAATAATAAAACAGCTACAACCATCCCTTCAGACAGGATCAGAA
GAACTTAGATCATTATTTAATACAGTAGCAACCCTCTATTGTGTGCATCAAAGGATAGATGTAAAAGACACCAAGGAAGC
TCTAGAC--AAG-ATAGAGGAAGAACAAAACAAATGTAAG---------------AAAA------AGGCA---------G
------AGCAA---------------------GCAGCA------------GCT---------------------------
---GA---CACAGGA------------------AACAG---------CAGC---------------------------C-
--AG------G---TCAGCCAAAATTAC
>AY331291/B/US/1996/1027_05
---------AGAGCGTCAATATTAAGCGGGGGAAAA---TTAGATAGATGGG---AAAAAA---TTCGGTTAAGGCCAGG
AGGAA---AGAAAAAATATAA------ATTAAAACATATAGTATGGGCAAGCAGGGAGCTAGAGCGATTCGCAGTTAATC
CTGGCC---TGTTAGAAACATCAGAGGGCTGTAGACAAATATTGGGACAGCTACAGCCATCCCTTCCGACAGGATCAGAA
GAACTTAAATCATTATTTAATACAGTAGCAACCCTCTATTGTGTACATCAAAACATAGATGTAAAAGACACCAAGGAAGC
TTTAGAA--AAG-ATAGAGGAAGAGCAAAACAAAAGTAAG---------------AAAA------AAGCA---------C
------AGCAA---------------------GCAGCA------------GCT---------------------------
---GA---CACAGGA------------------AACAG---------CAGC---------------------------C-
--AG------G---GCAGCCAAAATTAC
>AY331292/B/US/1996/1057_01
ATGGGTGCGAGAGCGTCAGTATTAAGCGGGGGAAAA---TTAGATAAATGGG---AAAAAA---TTCGGTTAAGGCCAGG
AGGGA---ARAAAAAGTATAA------ATTAAAACATATAGTATGGGCAAGCAGGGAACTAGAACGCTTCGCAGTCAATC
CTGGCC---TGTTAGAAACAACAGAAGGCTGCAGACAAATACTGGGACAGCTACAACCATCCCTTCAGACAGGAACAGAA
GAACTTAGATCATTATATAATACAATAGCAGTCCTCTATTGTGTACATCAAAGGATAGATATAAAAGACACCAAGGAAGC
TTTAGAT--AAG-ATAGAGGAAGAGCAAGACAAAAGTAAG---------------CAAA------AGGCA---------C
------AGCAA---------------------GCAGCA------------GCT---------------------------
---GA---CACAGGA------------------AACAG---------CAACAAC------------------------C-
--AG------G---TCAGCCAAAATTAC
>AY331293/B/US/1996/1057_09
ATGGGTGCGAGAGCGTCAGTATTAAGCGGGGGAAAA---TTAGATAAATGGG---AAAAAA---TTCGGTTAAGGCCAGG
AGGGA---AGAAAAAGTATAA------ATTAAAACATATAGTATGGGCAAGCAGGGAACTAGAACGATTCGCAGTCAATC
CTGGCC---TGTTAGAAACAACAGAAGGCTGCAGACAAATACTGGGACAGCTACAACCATCCCTTCAGACAGGAACAGAA
GAACTTAGATCATTATATAATACAATAGCAGTCCTCTATTGTGTACATCAAAGGATAGATATAAAAGACACCAAGGAAGC
TTTAGAT--AAG-ATAGAGGAAGAGCAAGACAAAAGTAAG---------------CAAA------AGGCA---------C
------AGCAA---------------------GCAGCA------------GCT---------------------------
---GA---CACAGGA------------------AACAG---------CAACAAC------------------------C-
--AG------G---TCAGCCAAAATTAC
>AY331294/B/US/1998/1058_08
----------GAGCGTCAGTATTAAGCGGGGGAAAA---TTAGATACATGGG---AGAAAA---TTCGGTTAAGGCCAGG
GGGAA---AGAAAAAATATAA------ATTAAAACATATAGTATGGGCAAGCAGGGAGCTAGAACGATTTGCACTTAACC
CTGGCC---TGTTAGAAACAGCAGAAGGCTGTAGACAATTATTGGGACAGCTACAGCCATCCCTTCAAACAGGATCAGAA
GAACTTAAATCATTATTTAATACAATAGCAACCCTCTATTGTGTACATCAAAGGATAGAGGTAAGAGACACCAAAGAGGC
TTTAGAC--AAG-ATAGAGGAAGAGCAAAACAAAAGTAAG---------------AAAA------AAGCA---------C
------AGCAA---------------------GCAGCAGCTGCA------GCT---------------------------
---GA---CACAGGA------------------AACAG---------CAGC---------------------------C-
--AG------G---TCAGCCAAAATTAC
>AY331295/B/US/1998/1058_11
------------GCGTCAGTATTAAGCGGGGGAAAA---TTAGATACATGGG---AGAAAA---TTCGGTTAAGGCCAGG
GGGAA---AGAAAAAATATAA------ATTAAAACATATAGTATGGGCAAGCAGGGAGCTAGAACGATTTGCACTTAACC
CTGGCC---TGTTAGAAACAGCAGAAGGCTGTAGACAATTATTGGGACAGCTACAGCCATCCCTTCAAACAGGATCAGAA
GAACTTAAATCATTATTTAATACAATAGCAACCCTCTATTGTGTACATCAAAGGATAGAGGTAAGAGACACCAAAGAGGC
TTTAGAC--AAG-ATAGAGGAAGAGCAAAACAAAAGTAAG---------------AAAA------AAGCA---------C
------AGCAA---------------------GCAGCAGCTGCA------GCT---------------------------
---GA---CACAGGA------------------AACAG---------CAGC---------------------------C-
--AG------G---TCAGCCAAAATTAC
>AY331296/B/US/1999/PRB959_03
ATGGGTGCGAGAGCGTCAGTATTAAGCGGCGGAAAA---TTAGATCAATGGG---AAAGAA---TTCGGTTGAGGCCAGG
GGGAA---ACAAAAGATATAA------ATTAAAGCATATAGTATGGGCAAGCAGGGAACTAGAACGATTCGCTGTTAATC
CTGGCC---TATTAGAAACAGCAGAAGGATGTAGACAAATACTGGGACAACTACAACCGTCCCTTCAGACAGGATCAGAA
GAACTTAAATCATTATATAATACAATAGCAACCCTCTATTGTGTGCATCAAAGAATAGATGTAAAAGACACCAAGGAAGC
TTTAGAC--AAG-ATAGAGGAAGAGCAAAACAAAAGTAAG---------------AAAA------AGGCA---------C
------AGCAA---------------------GCAGCA------------GCT---------------------------
---GC---CACAGGA------------------AACAA---------CAGCCAGAGCAGC------------------C-
--AG------G---TCAGCCAAAATTAC
>AY331297/B/US/1999/PRB959_05
ATGGGTGCGAGAGCGTCAGTATTAAGCGGCGGAAAA---TTAGATCAATGGG---AAAGAA---TTCGGTTGAGGCCAGG
GGGAA---ACAAAAGATATAA------ATTAAAGCATATAGTATGGGCAAGCAGGGAACTAGAACGATTCGCTGTTAATC
CTGGCC---TATTAGAAACAGCAGAAGGATGTAGACAAATACTGGGACAACTACAACCGTCCCTTCAGACAGGATCAGAA
GAACTTAAATCATTATATAATACAATAGCAACCCTCTATTGTGTGCATCAAAGAATAGATGTAAAAGACACCAAGGAAGC
TTTAGAC--AAG-ATAGAGGAAGAGCAAAACAAAAGTAAG---------------AAAA------AGGCA---------C
------AGCAA---------------------GCAGCA------------GCT---------------------------
---GC---CACAGGA------------------AACAA---------CAGCCAGAGCAGC------------------C-
--AG------G---TCAGCCAAAATTAC
>AY332236/B/US/1997/1006_10
ATGGGTGCGAGAGCGTCAGTATTAAGCGGGGGAAAA---TTAGATAAATGGG---AAAAAA---TTCGGTTAAGGCCAGG
GGGAA---AGAAAAAGTATAA------ATTAAAACATCTAGTATGGGCAAGCAGGGAGCTAGAACGATTCGCAGTTAATC
CTGGCC---TGTTAGAAACATCAGAAGGCTGTAGACAAATACTGAGACAGCTACAACCATCCCTTCAGACAGGATCAGAA
GAACTTAAATCATTATTTAATACAGTAGCAGTCCTCTATTGTGTGCATCAAAACATAGAGATAAAAGACACCAAGGAAGC
TTTAGAC--GAG-ATAGAGGAAGAGCAAAACAAAAGTAAG---------------AAAA------AGGCA---------C
------AGCAA---------------------GCAGCG------------GCT---------------------------
---GA---CACAGGAAAT---------------AGCAG---------CAGC---------------------------C-
--AG------G---TCAGCCAAAATTAC
>AY332237/B/US/1996/1027_03
---------AGAGCGTCAATATTAAGCGGGGGAAAA---TTAGATAGATGGG---AAAAAA---TTCGGTTAAGGCCAGG
AGGAA---AGAAAAAATATAA------ATTAAAACATATAGTATGGGCAAGCAGGGAGCTAGAGCGATTCGCAGTTAATC
CTGGCC---TGTTAGAAACATCAGAGGGCTGTAGACAAATATTGGGACAGCTACAGCCATCCCTTCCGACAGGATCAGAA
GAACTTAAATCATTATTTAATACAGTAGCAACCCTCTATTGTGTACATCAAAACATAGATGTAAAAGACACCAAGGAAGC
TTTAGAA--AAG-ATAGAGGAAGAGCAAAACAAAAGTAAG---------------AAAA------AAGCA---------C
------AGCAA---------------------GCAGCA------------GCT---------------------------
---GA---CACAGGA------------------AACAG---------CAGC---------------------------C-
--AG------G---GCAGCCAAAATTAC
>AY352275/B/US/1984/SF33
ATGGGTGCGAGAGCGTCAGTATTAAGTGCGGGGGAA---TTAGATAAATGGG---AAAAAA---TTCGGTTAAGGCCAGG
GGGAA---GGAAAAAATATAA------GTTAAAACATATAATATGGGCAAGCAGGGAGCTAGAACGATTTGCAGTCAATC
CTGGCC---TGTTAGAAACATCAGAAGGCTGTAGACAAATACTGGGACAGTTACAACCATCCCTTCAGACAGGATCAGAA
GAACTTAGATCATTATTTAATACAGTAGCAACCCTCTATTGTGTACATCAAAAAATAGAGGTAAAAGACACCAAGGAAGC
TTTAGAg--AAG-GTGGAGGAAGAGCAAAACAAAAGTAAG---------------AAAA------AAGCA---------C
------AGCAA---------------------GCAGCA------------GCT---------------------------
---GA---CACAGGA------------------AAAGG---------CAGC---------------------------C-
--AG------G---TCAGCCAAAATTAC
>AY423381/B/NL/1999/671_99T12
ATGGGTGCGAGAGCGTCAGTATTAAGCGGGGGAGAA---TTAGATAGATGGG---AAAAAA---TTCGGTTAAGGCCAGG
GGGAA---AGAAAAAATATAA------ATTAAAACATATAGTATGGGCAAGCAGAGAGCTAGAACGATTCGCAGTTAATC
CTGGCC---TTTTAGAGACATCAGAAGGCTGTAGACAAATACTGGGACAGCTACAACCAGCCCTTCAGACAGGATCAGAA
GAACTTAAATCATTATTTAATACAGTAGCAACCCTCTATTGTGTGCATGCAAGGATAGAGGTAAAAGACACCAAGGAAGC
TTTAGAA--AAA-ATAGAGGAAGAACAAAACAAAAGTAAGAAACGGGCA------CAGC------AAGCA---------C
------AGCAA---------------------GCAGAA------------GCT---------------------------
---GA---CGCAGGA------------------AAAAA---------CAAC---------------------------C-
--CG------G---TCAGCCAAAATTAC
>AY423382/B/NL/2000/671_00T93
ATGGGTGCGAGAGCGTCAGTATTAAGCGGGGGAGAA---TTAGATAGATGGG---AAAAAA---TTCGGTTAAGGCCAGG
GGGAA---AGAAAAAATATAA------ATTAAAACATATAGTATGGGCAAGCAGAGAGCTAGAACGATTCGCAGTTAATC
CTGGCC---TTTTAGAGACATCAGAAGGCTGTAGACAAATACTGGGACAGCTACAACCAGCCCTTCAGACAGGATCAGAA
GAACTTAAATCATTATTTAATACAGTAGCAACCCTCTATTGTGTGCATGCAAGGATAGAGGTAAAAGACACCAAGGAAGC
TTTAGAA--AAA-ATAGAGGAAGAACAAAACAAAAGTAAGAAACGGGCA------CAGC------AAGCA---------C
------AGCAA---------------------GCAGAA------------GCT---------------------------
---GA---CGCAGGA------------------AAAAA---------CAAC---------------------------C-
--CG------G---TCAGCCAAAATTAC
>AY423383/B/NL/2000/671_00T162
ATGGGTGCGAGAGCGTCAGTATTAAGCGGGGGAGAA---TTAGATAGATGGG---AAAAAA---TTCGGTTAAGGCCAGG
GGGAA---AGAAAAGATATNA------ATNAAAACATATAGTATGGGCAAGCAGAGAGCTAGAACGATTCGCAGTTAATC
CTGGCC---TTTTAGAGACATCAGAAGGCTGTAGACAAATACTGGGACAGCTACAACCAGCCCTTCAGACAGGATCAGAA
GAACTTAAATCATTATTTAATACAGTAGCAACCCTCTATTGTGTGCATGCAAGGATAGAGGTAAAAGACACCAAGGAAGC
TTTAGAA--AAA-ATAGAGGAAGAACAAAACAAAAGTAAGAAACGGGCA------CAGC------AAGCA---------C
------AGCAA---------------------GCAGAA------------GCT---------------------------
---GA---CGCAGGA------------------AAAAA---------CAAC---------------------------C-
--CG------G---TCAGCCAAAATTAC
>AY423384/B/NL/2000/671_00T167
ATGGGTGCGAGAGCGTCAGTATTAAGCGGGGGAGAA---TTAGATAGATGGG---AAAAAA---TTCGGTTAAGGCCAGG
GGGAA---AGAAAAGATATAA------ATTAAAACATATAGTATGGGCAAGCAGAGAGCTAGAACGATTCGCAGTTAATC
CTGGCC---TTTTAGAGACATCAGAAGGCTGTAGACAAATACTGGGACAGCTACAACCAGCCCTTCAGACAGGATCAGAA
GAACTTAAATCATTATTTAATACAGTAGCAACCCTCTATTGTGTGCATGCAAGGATAGAGGTAAAAGACACCAAGGAAGC
TTTAGAA--AAA-ATAGAGGAAGAACAAAACAAAAGTAAGAAACGGGCA------CAGC------AAGCA---------C
------AGCAA---------------------GCAGAA------------GCT---------------------------
---GA---CGCAGGA------------------AAAAA---------CAAC---------------------------C-
--CG------G---TCAGCCAAAATTAC
>AY423385/B/NL/2000/671_00T169
ATGGGTGCGAGAGCGTCAGTATTAAGCGGGGGAGAA---TTAGATAGATGGG---AAAAAA---TTCGGTTAAGGCCAGG
GGGAA---AGAAAAGATATAA------ATTAAAACATATAGTATGGGCAAGCAGAGAGCTAGAACGATTCGCAGTTAATC
CTGGCC---TTTTAGAGACATCAGAAGGCTGTAGACAAATACTGGGACAGCTACAACCAGCCCTTCAGACAGGATCAGAA
GAACTTAAATCATTATTTAATACAGTAGCAACCCTCTATTGTGTGCATGCAAGGATAGATGTAAAAGACACCAAGGAAGC
TTTAGAA--AAA-ATAGAGGAAGAACAAAACAAAAGTAAGAAACGGGCA------CAGC------AAGCA---------C
------AGCAA---------------------GCAGAA------------GCT---------------------------
---GA---CGCAGGA------------------AAACA---------CAAC---------------------------C-
--CG------G---TCAGCCAAAATTAC
>AY423386/B/NL/2000/671_00T103
ATGGGTGCGAGAGCGTCAGTATTAAGCGGGGGAGAA---TTAGATAGATGGG---AAAAAA---TTCGGTTAAGGCCAGG
GGGAA---AGAAAAGATATAA------ATTAAAACATATAGTATGGGCAAGCAGAGAGCTAGAACGATTCGCAGTTAATC
CTGGCC---TTCTAGAGACATCAGAAGGCTGTAGACAAATACTGGGACAGCTACAACCAGCCCTTCAGACAGGATCAGAA
GAACTTAAATCATTATTTAATACAGTAGCAACCCTCTATTGTGTGCATGCAAGGATAGATGTAAAAGACACCAAGGAAGC
TTTAGAA--AAA-ATAGAGGAAGAACAAAACAAAAGTAANAAACGGGCA------CAGC------AAGCA---------C
------AGCAA---------------------GCAGAA------------GCT---------------------------
---GA---CGCAGGA------------------AAAAA---------CAAC---------------------------C-
--CG------G---TCAGCCAAAATTAC
>AY423387/B/NL/2000/671_00T36
ATGGGTGCGAGAGCGTCAGTATTAAGCGGGGGAGAA---TTAGATAGATGGG---AAAAAA---TTCGGTTAAGGCCAGG
GGGAA---AGAAAAGATATAA------ATTAAAACATATAGTATGGGCAAGCAGAGAGCTAGAACGATTCGCAGTTAATC
CTGGCC---TTTTAGAGACATCAGAAGGCTGTAGACAAATACTGGGACAGCTACAACCAGCCCTTCAGACAGGATCAGAA
GAACTTAAATCATTATTTAATACAGTAGCAACCCTCTATTGTGTGCATGCAAGGATAGAGGTAAAAGACACCAAGGAAGC
TTTAGAa--AAA-ATAGAGGAAGAACAAAACAAAAGTAAGaaacgggca------CAGC------AAGCA---------C
------AGCAA---------------------GCAGAA------------GCT---------------------------
---GA---CGCAGGA------------------AAAAA---------CAAC---------------------------C-
--CG------G---TCAGCCAGAATTAC
>AY560107/B/US/1998/98USHVTN1925c1
ATGGGTGCGAGAGCGTCAGTATTAAGCGGGGGAAAA---TTAGATAGATGGG---AAAAAA---TTCGGTTAAGGCCAGG
GGGAA---AGAAAAAATATAA------ACTAAAACATATAGTATGGGCAAGCAGGGAGCTAGAACGATTCGCAGTCAATC
CTGGCC---TGTTAGAGACATCAGAAGGCTGTAGACAGATACTGGGACAGCTACAACCGTCCCTTCAGACAGGATCAGAA
GAACTTAAATCATTATACAATACAATAGCAGTCCTCTATTGTGTGCATCAAAACATAGATGTAAAAGACACCAAGGAAGC
TTTAGAT--ATG-ATAGAGGAAGAGCAAAACAAAAGTAAG---------------AAAA------AGGCA---------C
------AACAA---------------------GCAGCAGCAGCA------GCT---------------------------
---GA---CACAGGA------------------AACAG---------CGGA---------------------------A-
--AT------G---TCAGCCAAAATTAC
>AY560108/B/US/1998/98USHVTN3605c9
ATGGGTGCGAGAGCGTCAGTATTAAGCGGGGGAGAA---TTAGATCGATGGG---AAAAAA---TTCGGTTACGGCCAGG
GGGAA---AGAAAAAATATAA------ATTAAAACACATAGTATGGGCAAGCAGGGAGCTAGAACGATTCGCAGTCAACC
CTAGCC---TGTTAGAAACATCAGAAGGCTGTAGACAAATACTGGGACAACTACAACCGTCCCTTCAGACAGGATCAGAA
GAACTTAAATCATTATTTAATACAGTAGCAACCCTCTATTGTGTACATCAGAGGATAGAGGTAAAAGACACCAAGGAAGC
TTTAGAG--AAG-ATAGAGGAAGAGCAAAACAAAAGTAAG---------------AAAA------AAGCA---------C
------AACAA---------------------GCAGCA------------GCT---------------------------
---GA---CACAGGA------------------AACAG---------CGGC---------------------------C-
--AG------G---TCAGCCAAAATTAC
>AY560109/B/US/1998/98USHVTN8229c6
ATGGGTGCGAGAGCGTCAGTATTAAGCGGGGGAGAAC--TTAGATAGATGGG---AGAAAA---TTCGGTTAAGACCAGG
GGGAA---AGAAACAATATAA------GTTAAAACACATAGTATGGGCAAGCAGGGAGCTAGAACGATTCGCAGTTAACC
CTGGCC---TGTTAGAAACATCAGAAGGCTGTAGACAAATACTGGCACAGCTACAACCAGCCCTTCAGACAGGATCAGAA
GAACTTAAATCATTATATAATACAGTAGCAACCCTCTATTGTGTACATCAAAAGATAGAGGTAAGAGACACCAAGGAAGC
TTTAGAT--AAG-ATAGAGGAAGAGCAAAACAAAAGTAAG---------------AAAA------TGGCA---------C
------AGCAA---------------------GCAGCA------------GCT---------------------------
---GG---CACAGGA------------------AACAG---------CAGC---------------------------C-
--AA------G---TCAGCCAAAATTAC
>AY560110/B/US/1998/98USHVTN941c1
ATGGGTGCGAGAGCGTCAGTATTAAGCGGGGGAGAA---TTAGATAAATGGG---AGAAAA---TTCGGTTAAGGCCAGG
GGGAA---AGAAACAATATAA------ACTAAAACATATCGTGTGGGCAAGCAGGGAGCTAGAACGATTCGCAGTCAATC
CTGGCC---TGTTAGAAACATCAGAAGGCTGCAGACAAATACTGAGACAGTTACAACCGTCCCTTCAGACAGGATCAGAA
GAACTTAAATCATTGTTTAATACAGTAGCAGTCCTCTATTGTGTACATCAAAGGATAGAGGTAAGAGACACCAAGGAAGC
TTTAGAC--AAG-ATAGAGGAAGAGCAAAACAAAAGTAAG---------------AAAC------AGGCA---------C
------AGCAA---------------------GCGGCA------------GCTGGCACAGGAAAC---------------
---AA---CACAGGA------------------AACAA---------CAGC---------------------------C-
--AG------G---TCAGCCAAAATTAC
>AY561236/B/CO/2001/PCM001
------GCGAGAGCGTCAGTATTAAGCGGGGGAGAA---TTAGATAGATTTG---AAAAAA---TTCGTTTAAGGCCAGG
AGGAA---AGAAAAAGTATAA------ATTAAAACATATAGTATGGGCAAGCAGGGAACTAGAAAGATTTGCAGTTAATC
CTGGCC---TTCTGGAATCATCAGAAGGTTGTAGACAAATACTGGGACAGCTACAACCATCCCTTCAGACAGGATCAGAA
GAGCTTAAATCATTATTTAATACAATAGCAGTCCTCTATTGTGTACATCAAAGGATAGAGGTAAAAGACACCAAGGAAGC
TCTAGAT--AGG-ATAGAGGAAGAGCAAAACAAAAGTAAG---------------AAAA------AAGCA---------C
------AGCAA---------------------GCAGCA------------GCT---------------------------
---GA---CACAGGA------------------AACAG---------CAGC---------------------------C-
--AG------G---TCAGCCAGAATTAC
>AY561237/B/CO/2001/PCM013
------GCGAGAGCGTCAATATTGAGCGGGGGAAAA---TTAGATCACTGGG---AAAAAA---TTCGGTTAAGGCCAGG
GGGAA---AGAAAAAATATAG------ATTAAAACATTTAGTATGGGCAAGCAGGGAGCTAGAACGATTTGCAGTTAATC
CTGGCC---TGTTAGAAACATCAGAAGGCTGTAGACAAATACTGGGACAGCTACAACCATCACTTCAGACAGGATCAGAA
GAACTTAAATCATTATATAATACAATAGCAACCCTCTATTGTGTGCATCAAAGGATAGAGATAAAAGACACCAAGGAAGC
TTTAGAG--AAG-ATAGAGGAAGAGCAAAACAAAAG---G---------------AAAA------AGGCA---------C
------AGCAA---------------------GCGGCA------------GCT---------------------------
---AA---CACAGGA------------------AACAA---------CAGC---------------------------C-
--AG------G---TTAGTCAAAATTAC
>AY561239/B/CO/2001/PCM039
------GCGAGAGCGTCAGTATTAAGCGGGGGAAAA---TTAGATCAGTGGG---AAAAAA---TTCGGTTAAGGCCAGG
GGGAA---GCAAAAGATATAG------ATTAAAACATTTAGTATGGGCAAGCAGGGAGCTGGAACGATTCGCAGTCAATC
CTGGCC---TGTTAGAAACATCAGAAGGCTGCAGACAAATACTGGGACAGCTACAACCGTCCCTTCAGACAGGATCAGAA
GAACTTAAATCACTATATAATGCAGTAGCAGTCCTCTATTGTGTACATCAAAGGATAGATGTAAAAGACACCAAGGAAGC
TTTAGAC--AAA-ATAGAGGAAGAGCAAAACAAAAGTAAG---------------AAAA------AAGCA---------C
------AGCAA---------------------GCAGCA------------GCT---------------------------
---GA---CACAGGA------------------AACAA---------CAGT---------------------------C-
--AG------G---TCAGCCAAAATTAC
>AY561240/B/CO/2001/PCM074
------GCGAGAGCGTCAGTATTAAGCGGGGGAGAA---TTAGACAAATGGG---AAAAAA---TTCGGTTAAGGCCAGG
AGGAA---AGAAAAAATATAG------ATTAAAACATATAGTATGGGCAAGCAGGGAGCTAGAACGATTCGCAGTTAATC
CTGGCC---TGTTAGAAACATCAGAAGGCTGTAGACAAATATTGGCACAGCTACAGCCATCCCTTCCGACAGGATCAGAA
GAACTTAGATCATTATATAATACAATAGCAGTCCTCTATTGTGTGCATCAGAGGATAGAAGTAAAAGACACCAAGGAAGC
TTTAGAC--AAG-ATAGAGGAAGAGCAAAACAAGAGTAAG---------------AAAA------AGGCA---------C
------AACCA---------------------GCAGCA------------GCT---------------------------
---GA---CACAGGA------------------AGTAA---------CAGCCAGGTCAGC------------------C-
--AA------G---TCAGCCAAAATTAC
>AY586542/B/CU/1999/Cu19
ATGGGTGCGAGAGCGTCGGTAATAAGCGGGGGAGAA---TTAGATAGATGGG---AGAAAA---TTCGGTTAAGGCCAGG
GGGAG---CCAAAAAATATAG------ATTAAAACATATAGTATGGGCAAGCAAGGAACTAGAACGATTCGCAGTTAACC
CTGGCC---TGTTAGAAACATCAGAAGGCTGTAGACAAATACTGACACAGTTACAGCCATCCCTTCAGACAGGATCAGAA
GAACTTAAATCATTATATAATACAGTAGCAGTCCTCTATTGTGTGCATCAAAAGATAGAGGTAAAAGACACCAAGGAAGC
TTTAGAC--AGG-ATAGAGGAGGAGCAAAACAAAAGTAAG---------------AAAA------AAGCA---------C
------AGCTA---------------------GCAGCA------------GCT---------------------------
---GA---CACAGGA------------------AGCAG---------CAGT---------------------------C-
--AG------G---TCAGCCAAAATTAC
>AY586543/B/CU/1999/Cu43
ATGGGTGCGAGAGCGTCGGTAATAAGCGGGGGAAAA---TTAGATAAATGGG---AAGGAA---TTCGGTTAAGGCCAGG
GGGAA---GCAAAAAATATAA------ATTAAAACATATAATATGGGCAAGCAAGGAGCTAGAACGATTCGCAGTTAATC
CTGGCC---TGTTAGAAACATCAGACGGCTGTAAAAGAATACTGGAACAGTTACAACCATCCCTTCAGACAGGATCAGAA
GAACTTAAATCATTATATAATACAGTAGCAGTCCTCTGGTGTGTGCATCAAAGGATAGATGTAAAAGACACCAAGGAAGC
TTTAGAC--AAG-ATAGAGGAAGAGCAAAACAAAAGTAAG---------------AAAA------AAGCA---------C
------AGCCA---------------------GTAGCA------------GCT---------------------------
---GA---CACAGGA------------------AACAG---------CAGT---------------------------C-
--AG------G---TCAGCCAGAATTAC
>AY682547/B/RU/2004/04RU128005
ATRGGTGCGAGAGCGTCAATATTAAGTGCGGGGGAA---TTAGACAAGTGGG---AAAAAA---TTCGGTTACGGCCAGG
AGGAA---AGAAAAAATATAG------ATTAAAACATATAGTATRGGCAAGCAGGGAACTAGAACGATTCGCAGTCAATC
CTGGCC---TGTTRGAAACATCAGAGGGCTGTAGACAGATACTGGAACAGCTACAACCAAGCCTTCAGACAGGATCAGAA
GARCTTAGGTCATTATATAATACAATAGCAGTTCTCTATTGTGTACATCAAAAAATAGAGGTAAAAGACACCAAAGAAGC
TTTAGAG--AAA-ATAGAGGAGGAACAAAACAAAAGTAAG---------------AAAA------AGGCA---------C
------AGCAA---------------------GCAGCG------------GCT---------------------------
---AG---CACAGGA------------------AACAG---------CAGC---------------------------C-
--AG------G---TCAGCCAAAATTAC
>AY713408/B/TH/1996/96TH_NP1538
------GCGAGAGCGTCAGTACTAAGCGGGGGAGAA---TTAGATAGATGGG---AAAAAA---TTCGGTTACGGCCAGG
GGGAA---AGAAAAAATATAG------GTTAAAACATGTAGTATGGGCAAGCAGGGAACTAGAACGATTCGCAGTTAACC
CTGGCC---TGTTAGAAACATCAGGAGGCTGTAGACAAATACTGGAACAGCTACAACCAGCCCTTCAGACAGGATCAGAA
GAACTTAGATCAGTATACAATACAGTAGCAACCCTCTATTGTGTGCATGAAAAGATAGAGATAAAAGACACCAAGGAAGC
TTTAGAA--AAG-ATAGAGGAAGAGCAAAACAAAAGTAAG---------------AAAA------AGGCA---------C
------AGCAA---------------------ACAGCA------------GCT---------------------------
---GA---CACAGGA------------------AACAA---------CAGC---------------------------C-
--AG------G---TCAGCCACAATTAC
>AY713409/B/US/1985/BAL_85US_Ba_L
------GCGAGAGCGTCAGTATTAAGCGGGGGAGAA---TTAGATAGGTGGG---AAAAAA---TTCGGTTAAGGCCAGG
GGGAA---AGAAAAAATATAG------ATTAAAACATATAGTATGGGCAAGCAGGGAACTAGAAAGATTCGCAGTCAATC
CTGGCC---TGTTAGAAACATCAGAAGGCTGCAGACAAATACTGGGACAGCTACAACCATCCCTTCAGACAGGATCAGAA
GAAATTAGATCGTTATATAATACAATAGCAACCCTCTATTGTGTGCATCAAAAGATAGAGGTAAAAGACACCAAGGAAGC
TTTAGAC--AAA-ATAGAGGAAGAGCAAAACAAAAGTAAG---------------AAAA------AGGCA---------C
------AGCAA---------------------GCAGCA------------GCT---------------------------
---GA---CACAGGA------------------AACAG---------CGGT---------------------------C-
--AG------G---TCAGCCAAAATTTC
>AY713410/B/US/1994/94US_33931N
------GCGAGAGCGTCAGTATTGAGCGGGGGACAA---TTAGATAAATGGG---AAAAAA---TTCGGTTAAGGCCAGG
GGGAA---AGAAAAGGTATCA------ATTAAAACATATAGTATGGGCAAGCAGGGAGCTAGAACGATTCGCAGTTAATC
CTGGCC---TTTTAGAGACATCAGAAGGCTGTAGACAAATATTGGGACAGTTACAACCAGCCCTTCAGACAGGATCAGAA
GAACTTAAATCATTATTTAATACAGTAGCAACCCTCTATTGTGTGCATCAAAGAATAGATGTAAGAGACACCAAGGAAGC
TTTAGAC--AAG-ATAGAGGAAGAGCAAAACAAAAGTAAG---------------AAAA------AGACA---------C
------AGCAA---------------------GCAGCA------------GCT---------------------------
---GA---CACAGAA------------------AACAG---------CAGC---------------------------C-
--AG------G---TCAGCCAAAATTAC
>AY713411/B/FR/1992/92FR_BX08
------GCGAGAGCGTCAGTATTAAGTGCGGGGGAA---TTAGATAAATGGG---AAAAAA---TTCGGTTAAGGCCAGG
AGGAA---AGAAAAAATATAG------ACTAAAACATATAGTATGGGCAAGCAGGGAGCTAGAACGATTCGCAGTTAATC
CTGGCC---TGTTAGAAACATYAGAAGGCTGTAGACAGATACTGGGACAGCTACAACCATCCCTTCAGACAGGATCAGAA
GAACTTAGATCATTATTTAATACAGTAGCAACCCTTTATTGTGTACATCAAAAGGTAGATGTAAGAGACACCAAAGAAGC
TTTAGAG--AGG-ATAGAGGAAGAGCAAAACAAAAGTAAG---------------AAAA------AAGCA---------C
------AGCAAGCAACA---------------GCAGCA------------GCT---------------------------
---GA---CAYAGGA------------------AACAG---------CAGC---------------------------C-
--AG------G---TCAGCCAAAATTAC
>AY713412/B/US/1990/90US_873
------GCGAGAGCGTCAGTATTAAGCGGGGGAGAA---TTAGATAGATGGG---AAAGAA---TTCGGTTAAGGCCAGG
GGGAA---AGAAAAAATATAG------ATTAAARCATGTAGTATGGGCAAGCAGGGAACTAGAACGATTCGCRGTTAATC
CTGGCC---TGTTAGAAACATCAGAAGGCTGTAGACAAATACTGGGACAGCTACAACCAGCCCTTCAGACAGGATCAGAA
GAACTTAGATCATTATATAATACAGTAGCAACCCTCTATTGTGTGCACCAAAAGATAGAGATAAAAGACACCAAGGAAGC
GTTAGAA--AAA-ATAGAGGAAGAACAAAACAAGAGTAAG---------------AAAA------AAGCA---------C
------AGCAA---------------------GCAGCA------------GCT---------------------------
---GA---CACAGGA------------------AACAG---------CAGC---------------------------C-
--AG------G---TCAGCCAAAATTAC
>AY751406/B/RU/2004/04RU129005
ATGGGTGCGAGAGCGTCAATATTAAGCGGGGGAAAA---TTAGACAAATGGG---AGAAAA---TTCGGTTAAGGCCAGG
GGGAA---AGAAAAAATATCA------ATTAAAACATTTGGTATGGGCAAGCAGGGAGCTAGAACGATTTGCAGTTAATC
CTGGCC---TGTTAGAAACATCAGAAGGCTGTAGACRAATAATARRACAGCTACATCCATCTCTTCAGACAGGATCAGAR
GARCTTAAATCATTATATAATACAGTAGCAACCCTCTATTGTGTTCATCAAAACATAGATGTAGCAGACACCAAGGAAGC
TTTAGAG--AAG-ATAGAGGAAGAGCAAAACAAAAGTAAG---------------AAAA------AGGCA---------C
------AGCAA---------------------GCAGCA------------GCT---------------------------
---GA---CGCAGGA------------------AACAG---------CAGC---------------------------C-
--AG------G---TCAGCCAAAATTAC
>AY751407/B/RU/2004/04RU139089
ATGGGTGCGAGAGCGTCAGTATTAAGCGGGGGTGAA---TTAGATAGATGGG---AAAAAA---TTCGATTAAGGCCAGG
GGGAA---AGAAAAAATATAG------ATTAAAACATATAGTATGGGCAAGCAGGGAGCTAGAACGATTTGCAGTTAATC
CTGGCC---TTTTAGAAACATCAGGAGGCTGTAGACAAATACTAGAACAGCTACAACCAGCCCTTCAGACAGGATCAGAA
GAACTTAGATCCTTATATAATACAATAGCAACCCTCTATTGTGTGCATAGCAAGATAGAGGTAAAAGACACCAAGGAAGC
TTTAGAG--AAG-ATAGAGGAAGAGCAAAACAAAAGTAAG---------------AAAA------GGACA---------C
------AGCAA---------------------GCAGCA------------GCT---------------------------
---GA---CACAGGA------------------AACAG---------CGGC---------------------------C-
--AG------G---TCAGCCAAAATTAC
>AY779550/B/CA/1998/CANA3FULL
ATGGGTGCGAGAGCGTCAGTATTAAGCGGGGGAGAC---TTAGATAGGTGGG---AAAAAA---TTCGGTTACGGCCAGG
GGGAA---AGAAACAATATAA------ATTAAAACATATAGTATGGGCAAGCAGGGAACTAGAGCGATTCGCAGTTAATC
CTGGCC---TGTTAGAAACAGCAGGGGGCTGTAGACATATACTGGAACAGCTGCAACCATCCCTTCAGACAGGATCAGAA
GAACTTAAATCATTATATAATACAGTAGCAACCCTCTATTGTGTACATCAAAAGATAGAGGTAAGAGACACCAAGGAAGC
TTTAGAT--AAG-ATAGAAGAAGAGCAAAACAAAAGTAAG---------------AAAA------AGGCA---------C
------AGCAA---------------------GCAGCA------------GCT---------------------------
---GG---CACAGGA------------------AACAG---------CAGC---------------------------C-
--AG------G---TCAGCCAAAATTAC
>AY779551/B/CA/1999/CANA5FULL
ATGGGTGCGAGAGCGTCAGTATTAAGCGGGGGAGAC---TTAAATAGGTGGG---AAAAAA---TTCGGTTACGGCCAGG
GGGAA---AGCAACAATATAA------ATTACAACATATAGTATGGGCAAGCAGGGAACTAGAGCGATTCGCAGTTAATC
CTGGCC---TGTTAAAGACAGCAGGGGGCTGTAGACAAATACTGGAACAGCTACAACCATCCCTTCAGACAGGATCAGAA
GAACTTAAATCATTATATAATACAGTAGCAACCCTCTATTGTGTACATCAAAAGATAGAGGTAAAAGACACCAAGGAAGC
TTTAGAT--AAG-ATAGAAGAAGAGCAAAACAAAAGTAAG---------------AAAA------AGGCA---------C
------AGCAA---------------------GCAGCA------------GCT---------------------------
---GG---CACAGGA------------------AACAG---------CAGC---------------------------C-
--AG------G---TCAGCCAAAATTAC
>AY779552/B/CA/2000/CANA6FULL
ATGGGTGCGAGAGCGTCAGTATTAAGCGGGGGAGAT---TTAGATAGATGGG---AAACAA---TTCGGTTAAGGCCAGG
GGGAA---AGAAACAATATAG------ATTAAAACATATAGTATGGGCAAGCAGGGAACTAGAGCGATTCGCAGTTAATC
CTGGCC---TGTTAGAAACATCAGAAGGCTGTAGACAAATATTGGAACAGCTACAACCATCCCTTCAGACAGGATCAGAA
GAACTTAGATCATTATATAATACAATAGCAGTCCTCTATTGTGTGCATCAAAAGATAGATGTAAAAGACACCAAGGAAGC
TTTAGAT--AAG-ATAGAGGAAGAGCAAAACAAAAGTAAG---------------AAAA------AAGCA---------C
------AGCAA---------------------GCAGCA------------GCT---------------------------
---GG---CACAGGA------------------AACAG---------CAGC---------------------------C-
--AG------G---TCAGCCAAAATTAC
>AY779553/B/CA/1997/CANB3FULL
ATGGGTGCGAGAGCGTCAGTATTAAGCGGGGGAGAT---TTAGATAGATGGG---AAAGAA---TTCGGTTAAGGCCGGG
GGGAA---AGAAAAAATATAG------ATTAAAACATATAGTATGGGCAAGCAGGGAACTAGAGCGATTTGCAGTTAACC
CTGGCC---TATTAGAAACATCAGGAGGCTGTAGACAAATATTGGAACAGCTACAACCATCCCTTCAGACAGGATCAGAA
GAACTTAGATCATTATATAATACAATAGCAGTCCTCTATTGTGTGCATCAAAAGATAGAGGTAAAAGATACCAAGGAAGC
TTTAGAT--AAG-ATAGAGGAAGAGCAAAACAAAAGTAAG---------------AAAA------AAGCA---------C
------AGCAA---------------------GCAGCC------------GCT---------------------------
---GG---CACAGAA------------------AACAG---------CAGC---------------------------C-
--AG------G---TCAGCCAAAATTAC
>AY779554/B/CA/1998/CANB4FULL
ATGGGTGCGAGAGCGTCAGTATTAAGCGGGGGAGAC---TTAGATAGATGGG---AAAAAA---TTCGGTTAAGGCCAGG
GGGAA---AGAAACAATATAA------ATTAAAACATATAGTATGGGCAAGCAGGGAACTAGAGCGATTCGCAGTTAATC
CTGGCC---TGCTAGAAACATCAGGAGGCTGTAGACAAATATTGGAACAGCTACAACCATCCCTTCAGACAGGATCAGAA
GAACTTAGATCATTATATAATACAATAGCAGTCCTCTATTGTGTGCATCAAAAGATAGAGGTAAAAGACACCAAGGAAGC
TTTAGAT--AAG-ATAGAGGAAGAGCAAAACAAAAGTAAG---------------AAAA------AAGCA---------C
------AGCAA---------------------GCAGCA------------GCT---------------------------
---GG---CACAGGA------------------AACAG---------CAGC---------------------------C-
--AG------G---TCAGCCAAAATTAC
>AY779555/B/CA/1998/CANB5FULL
ATGGGTGCGAGAGCGTCAGTATTAAGCGGGGGAGAA---TTAGATAGATGGG---AAAGAA---TTCGGTTAAGGCCAGG
GGGAA---AGAAACAATATAG------ATTAAAGCATATAGTATGGGCAAGCAGGGAACTAGAGCGATTCGCAGTTAACC
CTGGCC---TCTTAGAAACATCAGGAGGCTGTAGACAAATACTGGAACAGCTACAACCATCCCTTCAGACAGGATCAGAA
GAACTTAGATCCTTATATAATACAATAGCAGTCCTCTATTGTGTGCATCAAAAGATAGAGGTAAAAGATACCAAGGAAGC
TTTAGAT--AAG-ATAGAGGAAGAGCAAAACAAAAGCAAG---------------AAAA------AAGCA---------C
------AGCAA---------------------GCAGCA------------GCT---------------------------
---GG---CACAGGA------------------AACAG---------CAGC---------------------------C-
--AG------G---TCAGCCAAAATTAC
>AY779557/B/CA/1998/CANC10FULL
ATGGGTGCGAGAGCGTCAGTATTAAGCGGGGGAGAT---TTAGATAGATGGG---AAAAAA---TTCGGTTAAGGCCAGG
GGGAA---GAAAAAAGTATAA------ATTGAAACATATAGTATGGGCAAGCAGGGAATTAGAGCGATTCGCAGTTAATC
CTGGCC---TGTTAGAAACATCAGAAGGCTGTAGACAAATATTGAAACAGCTACAACCATCCCTTCAGACAGGATCAGAA
GAGCTTAGATCCTTATACAATACAGTAGTAGTCCTCTATTGTGTGCATCAAAAGATAGAGGTAAAAGACACCAAGGAAGC
TTTAGAC--AAA-ATAGAGGAAGAGCAAAACAAAAGTGAG---------------AAAA------AGGCA---------C
------AGCAA---------------------GCAGCAGCAGCA------GCT---------------------------
---GG---CACAGGA------------------AACAG---------CAGT---------------------------C-
--CG------G---TCAGCCAAAATTAC
>AY779558/B/CA/1999/CAN11FULL
ATGGGTGCGAGAGCGTCAGTATTAAGCGGGGGAGAT---TTAGATAGATGGG---AAAAAA---TTCGGTTAAGGCCAGG
GGGAA---GAAAAAAGTATAA------ATTGAAACATATAGTATGGGCAAGCAGGGAATTAGAGCGATTCGCAGTTAATC
CTGGCC---TGTTAGAAACATCAGAAGGCTGTAGACAAATATTGAAACAGCTACAGCCATCCCTTCAGACAGGATCAGAA
GAGCTTAGATCCTTATACAATACAGTAGTAGTCCTCTATTGTGTGCATCAAAAGATAGAGGTAAAAGACACCAAGGAAGC
TTTAGAC--AAA-ATAGAGGAAGAGCAAAACAAAAGTGAG---------------AAAA------AGGCA---------C
------AGCAA---------------------GCAGCAGCAGCA------GCT---------------------------
---GA---CACAGGA------------------AACAG---------CAGT---------------------------C-
--CG------G---TCAGCCAAAATTAC
>AY779559/B/CA/1992/CANC2FULL
ATGGGTGCGAGAGCGTCAGTATTAAGCGGGGGAGAT---TTAGATAGATGGG---AAAAAA---TTCGGTTAAGGCCAGG
GGGAA---GAAAAAAGTATAA------ATTAAAACATATAGTATGGGCAAGCAGGGAATTAGAGCGATTCGCAGTTAATC
CTGGCC---TATTAGAAACATCAGGAGGCTGTAGACAAATATTGGAACAGCTACAACCATCCCTTCAGACAGGATCAGAA
GAACTTAGATCATTATATAATACAGTAGCAACCCTCTATTGTATGCATCAAAAGATAGAGGTAAAAGACACCAAGGAAGC
TTTAGAG--AAG-ATAGAGGAAGAGCAAAACAAAAGTAAG---------------AAAA------AAGCA---------C
------AGCAA---------------------GCAGCA------------GCT---------------------------
---GG---CACAGGA------------------AACAG---------CAGT---------------------------C-
--CG------G---TCAGCCAAAATTAC
>AY779560/B/CA/1994/CANC3FULL
ATGGGTGCGAGAGCGTCAGTATTAAGCGGGGGAGAT---TTAGATAGGTGGG---AGAAAA---TTCGGTTAAGGCCAGG
AGGAA---GGAAAAAATATAA------ATTAAAACATATAGTATGGGCAAGCAGGGAATTAGAGCGATTCGCAGTTAATC
CTGGCC---TGTTAGAAACATCAGGAGGCTGTAGACAAATATTGGAACAGCTACAGCCATCCCTTCAGACAGGATCAGAA
GAGCTTAGATCCTTATACAATACAGTAGCAACCCTCTATTGTGTGCATCAAAAGATAGAGGTAAAGGACACCAAGGAAGC
TTTAGAG--AAG-ATAGAGGAAGAGCAAAACAAAAGTAAG---------------AAAA------AGGCA---------C
------AGCAA---------------------GCAGCAGCAGCA------GCT---------------------------
---GG---CACAGGA------------------AACAG---------CAGT---------------------------C-
--CG------G---TCAGCCAAAATTAC
>AY779561/B/CA/1992/CANC5FULL
ATGGGTGCGAGAGCGTCAGTATTAAGCGGGGGAGAT---TTAGATAGATGGG---AAAAAA---TTCGGTTAAGGCCAGG
GGGAA---GGAAAAAATATAA------ATTAAAACATATAGTATGGGCAAGCAGGGAATTAGAGCGATTCGCAGTCAATC
CTGGCC---TGTTAGAAACATCAGGAGGCTGTAGACAAATATTGGAACAGCTACAACCATCCCTTCAGACAGGATCAGAA
GAACTTAGATCATTATATAATACAGTAGCAACCCTCTATTGTGTGCATCAAAAGATAGAGGTAAAAGACACCAAGGAAGC
TTTAGAG--AAA-ATAGAGGAAGAGCAAAACAAAAGTAAG---------------AAAA------AAGCA---------C
------AGCAA---------------------GCAGCA------------GCT---------------------------
---GG---CACAGGA------------------AACAG---------CAGT---------------------------C-
--CG------G---TCAGCCAAAATTAC
>AY779562/B/CA/1993/CANC6FULL
ATGGGTGCGAGAGCGTCAGTATTAAGCGGGGGAGAT---TTAGATAGATGGG---AAAAAA---TTCGGTTAAGGCCAGG
GGGAA---GAAAAAAGTATAA------ATTGAAACATATAGTATGGGCAAGCAGGGAATTAGAGCGATTCGCAGTTAATC
CTGGCC---TGTTAGAAACATCAGAAGGCTGTAGACAAATATTGAAACAGCTACAACCATCCCTTCAGACAGGATCAGAA
GAGCTTAGATCCTTATACAATACAGTAGTAGTCCTCTATTGTGTGCATCAAAAGATAGAGGTAAAAGACACCAAGGAAGC
TTTAGAC--AAA-ATAGAGGAAGAGCAAAACAAAAGTGAG---------------AAAA------AGGCA---------C
------AGCAA---------------------GCAGCAGCAGCA------GCT---------------------------
---GG---CACAGGA------------------AACAG---------CAGT---------------------------C-
--CG------G---TCAGCCAAAATTAC
>AY779563/B/CA/1996/CANC8FULL
ATGGGTGCGGGTGCGTCAGTATTAAGCGGGGGAGAT---TTAGATAGGTGGG---AAAAAA---TTCGGTTAAGGCCAGG
GGGAA---GGAAAAAGTATAA------ATTGAAACATATAGTATGGGCAAGCAGGGAATTAGAGCGATTCGCAGTTAATC
CTGGCC---TGTTAGAAACATCAGAAGGCTGTAGACAAATATTGAAACAGCTACAACCATCCCTTAAGACAGGATCAGAA
GAGCTTAGATCATTATACAATACAGTAGCAGTCCTCTATTGTGTGCATCAAAAGAGAGATGTAAAAGACACCAAGGAAGC
TTTAGAA--AAG-ATAGAGGAAGAGCAAAAGAAAAGTAAG---------------AAAA------AGGCA---------C
------AGCAA---------------------GCAGCAGCAGCA------GCT---------------------------
---GA---CACAGGA------------------AACAG---------CAGT---------------------------C-
--CG------G---TCAGCCAAAATTAC
>AY779564/B/CA/1996/CANA1FULL
ATGGGTGCGAGAGCGTCAGTATTAAGCGGGGGAGAC---TTAGATAGATGGG---AAAAAA---TTCGGTTACGGCCAGG
GGGAA---AGAAACAATATAA------ATTAAAACATATAGTATGGGCAAGCAGGGAACTAGAGCGATTCGCAGTTAATC
CTGGCC---TGTTAGAGAAAACAGGGGGCTGTAGACAAATACTGGAACAGCTACAACCGTCCCTTCAGACAGGATCAGAA
GAACTTAAATCATTATATAATACAGTAGCAACCCTCTATTGTGTGCATCAAAAGATAGAGGTAAGAGACACCAAGGAAGC
TTTAGAG--AAG-ATAGAGGAAGAGCAAAACAAAAGTAAG---------------AAAA------AAGCA---------C
------AGCAA---------------------GCAGCA------------GCT---------------------------
---GG---CACAGGA------------------AACAG---------CAGC---------------------------C-
--AG------G---TCAGCCAAAATTAC
>AY781127/B/UY/2001/01UYTRA1179
------GCGAGAGCGTCAATATTAAGCGGGGGACAA---TTAGATAGATGGG---AAAAAA---TTCGGTTAAGGCCAGG
AGGAA---AGAAAAAATATAG------GTTAAAACATATAGTATGGGCAAGCAGGGAGCTAGAACGATTCGCAGTTAATC
CTGGCC---TTTTAGAAACATCAGAAGGATGTAGACAAATACTGCAACAGCTACAACCAGCCCTTCAGACAGGATCAGAA
GAACTTAAATCATTATTTAATACAGTAGCAACCCTCTATTGTGTGCATCAAAGGATAAATGTAAAAGACACCAAGGAAGC
TTTAGAA--AAA-ATAGAGGAGGAACAAAACAAAAGTAAG---------------AAAA------AGGTA---------C
------AGCAA---------------------GCAGCA------------GAT---------------------------
---GA---CACAGGA------------------AACAG---------CAGC---------------------------C-
--AG------G---TCAGCCAAAATTAC
>AY795904/B/YE/2002/02YE507
------GCGAGAGCGTCAGTATTAAGCGGGGGAAAA---TTGGATAGATGGG---AAAGAA---TTCGGTTGAGGCCAGG
GGGAA---ACAAAAAGTATAA------ATTAAAACATATAGTATGGGCAAGCAGGGAGCTAGAACGATTTGCAGTTAACC
CTGGTC---TATTAGAAACAGCAGAAGGCTGTAGACAAATATTGGGACAGCTACAACCTTCCCTTCAGACAGGATCAGAA
GAACTTAAATCATTATTTAATACAGTAGCAGTCCTCTATTGTGTGCATCAACAGATAGATGTAAAAGACACCAAGGAAGC
TTTAGAC--AAG-ATAGAGGAAGAGCAAAACAAAAGTAAG---------------AAAA------AAGCA---------C
------AGCAA---------------------GCAGCA------------GCT---------------------------
---GA---CACAGGA------------------AGTAG---------CAGC---------------------------C-
--AG------G---TCAGCCAAAATTAC
>AY795905/B/YE/2002/02YE508
------GCGAGAGCGTCAATATTGAGCGGGGGAGAA---TTGGATAGATGGG---AGAAAA---TTCGGTTACGGCCAGG
GGGAA---AGAAAAAATATAA------ACTAAAACATATAGTATGGGCAAGCAGGGAGTTAGAACGATTCGCAGTCAATC
CTGGCC---TATTAGAGACATCAGAAGGCTGTATACAAATACTGGGACAGCTACAACCGTCCCTCCAGACAGGATCAGAA
GAACTTAAATCATTGTTTAATACAGTAGCAGTCCTCTATTGTGTACATCAGAGGATAGAGGTAAAAGACACCAAGGAAGC
TTTAGAC--AAG-ATAGAGGAAGAGCAAAACAAAAGTAAGAAAAAAGCACAAGCACAGC------AAGCA---------C
------AGCAA---------------------GCAGCA------------GCT---------------------------
---GA---CACAGGA------------------AGTAG---------CAGC---------------------------C-
--AG------G---TCAGCCAAAATTAC
>AY818644/B/AU/2004/Phcsffull04
ATGGGTGCGAGAGCGTCAGTATTAAGCGGGGGAGAA---TTAGATAGATGGG---AAAAAA---TTCGGTTAAGGCCAGG
GGGAA---AGAAAAAATATAA------ATTAAAACATATAGTATGGGCAAGCAGGGAGCTAGAACGATTCGCGGTTAATC
CTGGCC---TGTTAGAAACATCAGAAGGCTGTAGACAAATACTGGAACAGCTACAACCAGCCCTTCAGACAGGATCAGAA
GAACTTAAATCATTATATAATACAGTAGCAACCCTCTATTGTGTGCATCAAAGGATAGAGATAAAAGACACCAAGGAAGC
TTTAGAg--AAG-ATAGAGGAAGAGCAAAATAAAAGTAAG---------------AAAA------AAGCA---------C
------AGCAA---------------------GCAGCC------------GCT---------------------------
---GA---CACAGGA------------------AACAG---------CAGCcag------------------------C-
--AG------G---TCAGCCAAAATTAC
>AY819715/B/RU/2004/04RU139095
ATGGGTGCGAGAGCGTCAGTATTAAGCGGGGGAGAA---TTAGATAGATGGG---AAAAAA---TTCGGTTAAGGCCAGG
GGGAA---GGAAAAAATATAG------ATTAAAACATATAGTATGGGCAAGCAGGGAGCTAGAACGTTTCGCACTTAACC
CTGGCC---TGTTAGAAACATCAGAAGGCTGTAGACAGATACTGGGACAGCTACAACCATCCCTTCAGACAGGATCAGAA
GAACTTAGATCATTATATAATACAGTAGCAACCCTCTATTGTGTACATCAAAAGATAGAGGTAAAAGACACCAAGGAAGC
TTTAGAC--AAG-ATAGAGGAGGAGCAAAACAAAAGTAAG---------------AAAA------AGGCA---------C
------AGCAA---------------------GCAGCA------------GCT---------------------------
---GG---CACAGGA------------------AACAA---------CAGC---------------------------C-
--AG------G---TCAGCCAAAATTAC
>AY835748/B/US/1983/5096_83
ATGGGTGCGAGAGCGTCAGTATTAAGCGGGGGAAAT---ATAGATAGATGGG---AAAAAA---TTCGGTTAAGGCCAGG
GGGAA---AGAAACAATATAG------ACTAAAACATATAGTATGGGCAAGCAGGGAGCTAGAACGATTCGCAGTTAATC
CTGGTC---TGTTAGAAACAGCAGAAGGCTGTAGACAAATACTGGGACAACTACAACCAGCCCTTCAGACAGGATCAGAA
GAACTTAGATCATTATATAATACAATAGCAACCCTCTATTGTGTGCATCAAGGGATAGAGGTAAGAGACACCAAGGAAGC
TTTAGAT--AAG-ATAGAGGAAGAGCAAAACAAAAGTAAG---------------AAAA------AAGCA---------C
------AGCAA---------------------GCAGCA------------GCT---------------------------
---GA---CACAGGA------------------AACAG---------CAGC---------------------------C-
--AG------G---TCAGCCAAAATTAC
>AY835749/B/US/1986/5096_86
ATGGGTGCGAGAGCGTCAGTATTAAGCGGGGGAAAA---TTAGATAGATGGG---AAAAAA---TTCGGTTAAGGCCAGG
GGGAA---AGAAACAATATAG------ATTAAAACATATAGTATGGGCAAGCAGGGAGCTAGAACGATTCGCAGTTAATC
CTGGCC---TGTTAGAAACAGCAGAAGGCTGTAAACAAATACTGGGACAGCTACAACCAGCCCTTCAGACAGGATCAGAA
GAACTTAGATCATTATTTAATACAGTAGCAACCCTCTATTGTGTGCATCAAGGGATAGAGGTAAGAGACACCAAGGAAGC
TTTAGAT--AAG-ATAGAGGAAGAGCAAAACAAAAGTAAG---------------AAAA------AAGCA---------C
------AGCAA---------------------GCAGCA------------GCT---------------------------
---GA---CACAGGA------------------AACAG---------CAGC---------------------------C-
--AG------G---TCAGCCAAAATTAC
>AY835750/B/US/1989/5096_89
ATGGGTGCGAGAGCGTCGGTATTAAGCGGGGGAGAA---TTAGATAAATGGG---AAAAAA---TTCGGTTAAGGCCAGG
GGGAA---AGAAACAATATAA------ACTAAAACATATAGTATGGGCAAGCAGGGAGCTAGAACGATTCGCAGTTAATC
CTGGCC---TTTTAGAGACATCAGAAGGCTGTAGACAAATACTGGGACAGCTACAACCATCCCTTCAGACAGGATCAGAA
GAACTTAGATCATTATATAATACAATAGCAGTCCTCTATTGTGTGCATCAAAGGATAGATGTAAAAGACACCAAGGAAGC
CTTAGAT--AAG-ATAGAGGAAGAGCAAAACAAAAGTAAG---------------AAAA------AGGCA---------C
------AGCAA---------------------GCAGCA------------GCT---------------------------
---GA---CACAGGA------------------AACAA---------CAGC---------------------------C-
--AG------G---TCAGCCAAAATTAC
>AY835751/B/US/1990/5096_90
ATGGGTGCGAGAGCGTCAGTATTAAGCGGGGGAAAA---TTAGATAGATGGG---AAAAAA---TTCGGTTAAGGCCAGG
GGGAA---AGAAACAATATAG------ATTAAAACATATAGTATGGGCAAGCAGGGAGCTAGAACGATTCGCACTTAATC
CTGGCC---TGTTAGAAACAGCAGAAGGCTGTAGACAGATACTGGGACAGCTACAACCAGCCCTTCAGACAGGATCAGAA
GAACTTAGATCATTATATAATACAGTAGCAACCCTCTATTGTGTGCATCAAGGGATAGAGGTAAGAGACACCAAGGAAGC
TTTAGAT--AAG-ATAGCGGAAGAGCAAAACAAAAGTAAG---------------AAAA------AAGCA---------C
------AGCAA---------------------GCAGCA------------GCT---------------------------
---GA---CACAGGA------------------AACAG---------CAGC---------------------------C-
--AG------G---TCAGCCAAAATTAC
>AY835752/B/US/1992/5096_92
ATGGGTGCGAGAGCGTCAGTATTAAGCGGGGGAAAA---TTAGATAGATGGG---AAAAAA---TTCGGTTAAGGCCAGG
GGGAA---AGAAACAATATAG------ATTAAAACATATAGTATGGGCAAGCAGGGAGCTAGAACGATTCGCAGTTAATC
CTGGCC---TGTTAGAAACAGCAGAAGGCTGTAGACAAATACTGGGACAGCTACAACCATCCCTTCAGACAGGATCAGAA
GAACTTAGATCATTATATAATACAATAGCAACCCTCTATTGTGTGCATCAAGGGATAGAGGTAAGAGACACCAAGGAAGC
TTTAGAT--AAG-ATAGAGGAAGAGCAAAACAAAAGTAAG---------------AAAA------AAGCA---------C
------AGCAA---------------------GCAGCA------------GCT---------------------------
---GA---CACAGGA------------------AACAG---------CAGC---------------------------C-
--AG------G---TCAGCCAAAATTAC
>AY835753/B/US/1996/5155_96
ATGGGTGCGAGAGCGTCAGTATTAAGCGGGGGAGAA---TTAGATAGGTGGG---AAAAAA---TTCGATTAAGGCCAGG
GGGAA---AGAAAAAATATAA------ATTAAAACATATAGTATGGGCAAGCAGGGAGCTAGAACGATTCGCGGTTAACC
CTAGCC---TGTTAGAAACATCAGAAGGCTGTAGACAAATACTGAGACAATTACAACCATCCCTTCAGACAGGATCAGAA
GAACTTAAATCATTATATAATACAGTAGCAACCCTCTATTGTGTACATCAAAGGATAGAGATAAAAGACACCAAGGAAGC
TTTAGAT--AAA-ATAGAGGAAGAGCAGAACAAAAGTAAG---------------AAAA------AAGCA---------C
------AGCAA---------------------ACAGCA------------GCT---------------------------
---GA---CACAGGAAACAGCAGCCAG------AACAG---------CAGC---------------------------C-
--AG------G---TCAGCCAAAATTAC
>AY835754/B/US/1983/5084_83
ATGGGTGCGAGAGCGTCAGTATTAAGCGGGGGACAA---TTAGATAGATGGG---AAAAAA---TTCGGTTAAGGCCAGG
GGGAA---AGAAAAGATATAG------ATTAAAACATATAGTATGGGCAAGCAGGGAGCTAGAACGATTCGCAGTTAATC
CTGGCC---TGTTAGAAACATCAGAAGGCTGTAGACAAATACTGGGACAGCTACAACCATCCCTTCAGACAGGATCAGAA
GAACTTAGATCATTATATAATACAATAGCAACCCTCTATTGTGTGCATCAAAGGATAGAGGTAAAAGACACCAAGGAAGC
TTTAGAG--AAG-ATAGAGGAAGAGCAAAACAAAAGTAAG---------------AAAA------AGGCA---------C
------AGCAA---------------------GCAGCA------------GCT---------------------------
---GA---CACAGGA------------------AACAG---------CAGC---------------------------A-
--CG------G---TCAGCCAAAACTAC
>AY835755/B/US/1985/5157_85
ATGGGTGCGAGAGCGTCAGTATTAAGCGGGGGAGAA---TTAGATAAATGGG---AAAGAA---TTCGGTTAAGGCCAGG
GGGAA---GGAAAAAATATAA------ATTGAAACATATAGTATGGGCAAGCAGGGAACTAGAACGATTCGCAGTTAATC
CTGGCC---TGTTAGAAACATCAGAAGGCTGTAGACAAATACTGGAACAGCTACAACCATCTCTTCAGACAGGATCAGAA
GAACTTAGATCATTATTTAATACAGTAGCAACCCTCTATTGTGTACATCAAAAGATAGATGTAAAAGACACCAAGGAAGC
TTTAGAG--AAG-ATAGAGGAAGAGCAAAACAAAAGTAAG---------------AAAA------AAGCA---------C
------AGCAA---------------------GCAGCA------------GCT---------------------------
---GA---CACAGGA------------------AACAG---------CGGC---------------------------A-
--AG------G---TCAGCCAAAATTAC
>AY835756/B/US/1986/5157_86
ATGGGTGCGAGAGCGTCGGTATTAAGCGGGGGAGAA---TTAGATAAATGGG---AAAGAA---TTCGGTTAAGGCCAGG
GGGAA---AGAAAAAATATAA------ATTGAAACATGTAGTATGGGCAAGCAGGGAACTAGAACGATTCGCAGTCAATC
CTGGCC---TGTTAGAAACATCAGAAGGCTGTAGACAAATATTGGAACAGCTACAACCATCTCTTCAGACAGGATCAGAA
GAACTTAGATCATTATTTAATACAGTAGCAACCCTCTATTGTGTACATCAAAAGATAGAGGTAAAAGACACCAAGGAAGC
TTTAGAG--AAG-ATAGAGGAAGAGCAAAACAAAAGTAAG---------------AAAA------AAGCA---------C
------AGCAA---------------------GCAGCA------------GCT---------------------------
---GA---CACAGGA------------------AACAG---------CGGC---------------------------A-
--AG------G---TCAGCCAAAATTAC
>AY835757/B/US/1986/5113_86
ATGGGTGCGAGAGCGTCAGTATTAAGCGGGGGAGAA---TTAGATAGATGGG---AGAAAA---TTCGGTTAAGGCCAGG
GGGAA---AGAAAAAATATAA------GTTAAAGCATATAGTATGGGCAAGCAGGGAGCTAGAACGATTCGCAGTTAACC
CTGGCC---TGTTAGAAACATCAGAAGGCTGTAGACAAATACTGGGACAGCTACAACCATCCCTTCAGACAGGATCAGAA
GAACTTAGATCATTATATAATACAATAGCAACCCTCTATTGTGTGCATCAAAAGATAGATGTAAAAGACACCAAGGAAGC
TTTAGAA--AAG-ATAGAGGAAGAGCAAAACAAAAGTAAG---------------AAAA------AAGCA---------C
------AGCAA---------------------GCAGCA------------GCT---------------------------
---GA---CACAGGA------------------AACAG---------CAGC---------------------------A-
--AG------G---TCAGCCAAAATTAC
>AY835758/B/US/1987/5113_87
ATGGGTGCGAGAGCGTCAGTATTAAGCGGGGGAGAA---TTAGATAGATGGG---AGAAAA---TTCGGTTAAGGCCAGG
GGGAA---GGAAAAAATATCA------ATTAAAACATATAGTATGGGCAAGCAGGGAGCTAGAACGATTCGCAATTAACC
CTGGCC---TGTTAGAAACATCAGAAGGCTGTAGACAAATACTGGGACAGCTACAACCGTCCCTTCAGACAGGATCAGAA
GAACTTAGATCATTATATAATACAATAGCAACCCTCTATTGTGTGCATCAAAAGATAGATGTAAAAGACACCAAGGAAGC
CTTAGAA--AGG-ATAGAGGAAGAGCAAAATAAAAGT---------------------A------AAACA---------C
------AGCAA---------------------GCAGCA------------GCT---------------------------
---GA---CACAGGA------------------AACAG---------CAGC---------------------------A-
--AG------G---TCAGCCAAAATTAC
>AY835759/B/US/1982/5048_82
ATGGGTGCGAGAGCGTCAGTATTAAGCGGGGGAGAA---TTAGATAAATGGG---AAAAAA---TTCGGTTAAGGCCAGG
GGGAA---AGAAAAAATATAA------ATTAAAACATATAGTATGGGCAAGCAGGGAGCTAGAACGATTCGCAGTTAATC
CTGGCC---TGTTAGAAACATCAGAAGGCTGTAGACAAATACTGGGACAGCTACAACCATCCCTTCAGACAGGATCAGAA
GAACTTAGATCATTATACAATACAGTAGCAACCCTCTATTGTGTGCATCAAAGGATAGAGATAAAAGACACCAAGGAAGC
TTTAGAG--AAG-ATAGAGGAAGAGCAAAACAAAAGTAAG---------------AAAA------AAGCA---------C
------AGCAA---------------------GCAGCA------------GCT---------------------------
---GA---CACAAGA------------------AACAG---------CAGC---------------------------C-
--AG------G---TCAGCCAAAATTAC
>AY835760/B/US/1987/5048_87
ATGGGTGCGAGAGCGTCAGTATTAAGCGGGGGAGAA---TTAGATAAATGGG---AAAAAA---TTCGGTTAAGGCCAGG
GGGAA---AGAAAAAATATAA------ATTAAAACATATAGTATGGGCAAGCAGGGAGCTAGAACGATTCGCAGTTAATC
CTGGCC---TGTTAGAAACAGCAGAAGGCTGTAGACAAATACTGGGACAGCTACAACCATCCCTTCAGACAGGATCAGAA
GAACTTAGATCATTATTTAATACAGTAGCAACCCTCTATTGTGTGCATCAAAGGATAGAGATAAAAGACACCAAGGAAGC
TTTAGAG--AAG-ATAGAGGAAGAGCAAAACAAAAGTAAG---------------AAAA------AAGCA---------C
------AGCAA---------------------GCAGCA------------GCT---------------------------
---GA---CACAAGA------------------AACAG---------CAGCAGC------------------------C-
--AG------G---TCAGCCAAAATTAC
>AY835761/B/US/1991/5048_91
ATGGGTGCGAGAGCGTCAGTATTAAGCGGGGGAGAA---TTAGATAAATGGG---AAAAAA---TTCGGTTAAGGCCAGG
GGGAA---GGAAAAAATATAA------ATTAAAACATATAGTATGGGCAAGCAGGGAGCTAGAACGATTCGCAGTTAATC
CTGGCC---TGTTAGAAACAGCAGAAGGCTGTAGACAAATACTGGGACAGCTACAACCATCCCTTCAGACAGGATCAGAA
GAACTTAGATCATTATTTAATACAGTAGCAACCCTCTATTGTGTACATCAAAGGATAGAGATAAAAGACACCAAGGAAGC
TTTAGAC--AAG-ATAGAGGAAGAGCAAAACAAAAGTAAG---------------AAAA------AAGCA---------C
------AGCAA---------------------GCAGCA------------GCT---------------------------
---GA---CACAAAA------------------AACAG---------CAGC---------------------------C-
--AG------G---TCAGCCAAAATTAC
>AY835762/B/US/1984/5160_84
ATGGGTGCGAGAGCGTCAGTATTAAGCGGGGGAAAA---TTAGATAGATGGG---AAAAAA---TTCGGTTAAGGCCAGG
GGGAA---AGAAAAAGTATAA------ATTAAAACATATAGTATGGGCAAGCAGGGAGCTAGAAAGATTTGCAGTTAATC
CTGGCC---TGTTAGAAACATCAGAAGGCTGTAGACAAATACTGGGACAGCTACAACCATCCCTTCAGACAGGATCAGAA
GAACTTAAATCATTATATAATACAGTAGCAACCCTCTATTGTGTGCATCAAAGGATAGAGGTAAAAGACACCAAGGAAGC
CTTAGAG--AAG-ATAGAGGAAGAACAAAACAAAAGTAAG---------------AAAA------AGGCA---------C
------AGCAA---------------------ACAGCA------------GCT---------------------------
---GA---CACCGGA------------------AACAG---------CAGC---------------------------C-
--AG------G---TCAGCCAAAATTTC
>AY835763/B/US/1988/5160_88
ATGGGTGCGAGAGCGTCAGTATTAAGCGGGGGAAAA---TTAGATAGATGGG---AAAAAA---TTCGGTTAAGGCCAGG
GGGAA---AGAAAAAGTATAA------ATTAAAACATCTAGTATGGGCAAGCAGGGAGCTAGAAAGATTCGCAGTTAATC
CTGGCC---TGTTAGAAACATCAGAAGGCTGTAGACAAATACTGGGACAGTTACAACCATCCCTTCAGACAGGATCAGAA
GAACTTAAATCATTATTTAATACAATAGCAACCCTCTATTGTGTGCATCAAAGGATAGAGGTAAAAGACACCAAGGAAGC
TTTAGAG--AAG-ATAGAGGAAGAGCAAAACAAAAGTAAG---------------AAAA------AGGCA---------C
------AGCAA---------------------ACAGCA------------GCT---------------------------
---GA---CACCGGA------------------AACAG---------CAAC---------------------------C-
--AG------G---TCAGCCAAAATTTC
>AY835764/B/US/1992/5160_92
ATGGGTGCGAGAGCGTCAGTATTAAGCGGGGGGAAA---ATGGATAGATGGG---AAAAAA---TTCGGTTAAGGCCAGG
GGGAA---AGAAAAAGTATAA------ATTAAAGCATCTAGTATGGGCAAGCAGGGAGCTAGAAAGATTCGCAGTTAATC
CTGGCC---TGTTAGAAACAGCAGAAGGCTGTAGACAAATACTGGGACAGCTACAACCATCCCTTCAGACAGGATCAGAA
GAACTTAAATCATTATTTAATACAATAGCAACCCTCTATTGTGTGCATCAAAGGATAGAGGTAAAAGACACCAAGGAAGC
CTTAGAG--AAG-ATAGAGGAAGAGCAAAACAAAAGTAAG---------------AAAA------AGGCA---------C
------AGCAA---------------------ACAGCA------------GCT---------------------------
---GA---CACCGGA------------------AGCAG---------CAAC---------------------------C-
--AG------G---TCAGCCAAAATTTC
>AY835765/B/US/1984/5084_84
ATGGGTGCGAGAGCGTCAATATTAAGCGGGGGAGAA---TTAGATAGATGGG---AAAAAA---TTCGGTTAAGGCCAGG
GGGAA---AGAAACAATATAG------ATTAAAACATATAGTATGGGCAAGCAGGGAGCTAGAACGATTCGCAGTTAATC
CTGGCC---TGTTAGAAACATCAGAAGGCTGTAGACAAATACTGGGACAGCTACAACCATCCCTTCAGACAGGATCAGAA
GAACTTAGATCATTATATAATACAATAGCAACCCTCTACTGTGTGCATCAAAGGATAGAGGTAAAAGACACCAAGGAAGC
TTTAGAC--AAA-ATAGAGGAAGAGCAAAACAAAAGTAAG---------------AAAA------AGGCA---------C
------AGCAA---------------------GCAGCA------------GCT---------------------------
---GA---CACAGGA------------------AACAG---------CAGC---------------------------A-
--CG------G---TCAGCCAAAACTAC
>AY835766/B/US/1989/5073_89
ATGGGTGCGAGAGCGTCAGTATTAAGCGGGGGAAAA---TTAGATAGCTGGG---AAAAAA---TTCGGTTAAGGCCAGG
AGGAA---AGAAAAAATATAG------ATTAAAACACATAGTATGGGCAAGCAGGGAGCTAGAACGATTCGCAGTTAATC
CTGGCC---TGTTAGAAACAGCAGAAGGTTGTAAACAAATACTGGGACAGCTACAACCAGCCCTTCAGACCGGATCAGAA
GAACTTAGATCATTATTTAATACAGTAGCAACCCTCTATTGTGTGCATCAAAGGATAGAGGTAAAAGACACCAAGGAAGC
TTTAGAT--AAG-ATAGAGGAAGAGCAAAACAAAAGTAAG---------------AAAA------AGGCA---------C
------AGCAA---------------------GCAGCA------------GCT---------------------------
---GA---CACAGGA------------------AACAA---------CAGC---------------------------C-
--AG------G---TCAGCCAAAATTAC
>AY835767/B/US/1993/5073_93
ATGGGTGCGAGAGCGTCAGTATTAAGCGGGGGAAAA---TTAGATAGCTGGG---AAAGAA---TTCGGCTAAGGCCAGG
AGGAA---AGAAAAAATATAG------ATTAAAACACATAGTATGGGCAAGCAGGGAACTAGAACGATTCGCAGTTAATC
CTGGCC---TGTTAGAAACAGCAGAAGGCTGTAGACAAATACTGGAACAGTTACAACCAGCCCTTCAGACAGGATCAGAA
GAACTTAGATCATTATATAATACAATAGCAACCCTCTATTGTGTGCATCAAAGGATAGAGGTAAGAGACACCAAGGAAGC
TTTAGAT--AAA-ATAGAGGAAGAACAAAACAAAAGTAAG---------------AAAA------AGGCA---------C
------AGCAA---------------------GCAGCA------------GCT---------------------------
---GA---CACAGGA------------------AAAGG---------CAGC---------------------------C-
--AG------G---TCAGCCAAAATTAC
>AY835768/B/US/1995/5073_95
ATGGGTGCGAGAGCGTCAGTATTAAGCGGGGGAAAA---TTAGATAGCTGGG---AAAGAA---TTCGGCTAAGGCCAGG
AGGAA---AGAAAAAATATAG------ATTAAAACACATAGTATGGGCAAGCAGGGAACTAGAACGATTCGCAGTTAATC
CTGGCC---TGTTAGAAACAGCAGAAGGCTGTAAACAAATACTGGAACAGCTACAACCAGCCCTTCGGACAGGATCAGAA
GAACTTAGATCATTATATAATACAATAGCAACCCTCTATTGTGTGCATCAAAGGATAGAGGTAAAAGACACCAAGGAAGC
TTTAGAT--AAG-ATAGAGGAAGAGCAAAACAAAAGTAAG---------------AAAA------AGGCA---------C
------AGCAA---------------------GCAGCA------------GCT---------------------------
---GA---CACAGGA------------------AACAA---------CAGC---------------------------C-
--AG------G---TCAGCCAAAATTAC
>AY835769/B/US/1985/5077_85
ATGGGTGCGAGAGCGTCAGTATTAAGCGGGGGAGAA---TTAGATAGATGGG---AAAAAA---TTCGGTTACGGCCAGG
GGGAA---AGAAAAAATATAG------ATTAAAGCATATAGTATGGGCAAGCAGGGAGCTAGAACGATTCGCAGTTAATC
CTGGCC---TGTTAGAAACATCAGAAGGCTGTAGACAAATACTGGGACAGCTACAACCAGCCCTTCAGACAGGATCAGAA
GAACTTAGATCATTATATAATACAGTAGCAACCCTCTATTGTGTGCATCAAAGGATAGAGATAAAAGACACCAAGGAAGC
TTTAGAT--AAG-ATAGAGGAAGAGCAAAACAAAAGTAAG---------------AAAA------AAGCA---------C
------AGCCG---------------------GCAGCA------------GCT---------------------------
---GA---CACAGGA------------------AACAG---------CACC---------------------------C-
--AA------G---TCAGCCAAAATTAC
>AY835770/B/US/1983/5082_83
ATGGGTGCGAGAGCGTCGGTATTAAGCGGGGGAGAA---TTAGATAAATGGG---AAAAAA---TTCGGTTAAGACCAGG
GGGAA---AGAAAAGATATAA------ATTAAAACATATAGTATGGGCAAGCAGGGAGCTAGAACGATTCGCAGTTAATC
CTGGCC---TGTTAGAAACATCGGAAGGCTGTAGACAAATACTGGGACAGCTACAACCAGCCCTTCAGACAGGATCAGAA
GAACTTAGATCATTATATAATACAGTAGCAACCCTCTATTGTGTGCATCAAAGGATAGAGGTAAAAGACACCAAGGAAGC
TTTAGAG--AAG-ATAGAGGAAGAGCAAAACAAAAGTAAG---------------AAAA------AAGCA---------C
------AGCAA---------------------GCAGCA------------GCT---------------------------
---GA---CGCAGGA------------------AAAAA---------CAAC---------------------------C-
--AG------G---TCAGCCAAAATTAC
>AY835771/B/US/1986/5082_86
ATGGGTGCGAGAGCGTCAGTATTAAGCGGGGGAGAG---TTAGATAAATGGG---AAAAAA---TTCGGTTAAGACCAGG
GGGAA---AGAAAAGATATAA------ATTAAAACATATAGTATGGGCAAGCAGGGAGCTAGAACGATTCGCAGTTAATC
CTGGCC---TGTTAGAAACATCGGAAGGCTGTAGACAAATACTGGGACAGCTACAACCATCCCTTCAGACAGGATCAGAA
GAACTTAGATCATTATATAATACAGTAGCCACCCTCTATTGTGTGCATCAAAGGATAGAGGTAAAAGACACCAAGGAAGC
TTTAGAG--AAG-ATAGAGGAAGAGCAAAACAAAAGTAAG---------------AAAA------AGGCA---------C
------AGCAA---------------------GCAGCA------------GCT---------------------------
---GA---CACAGGA------------------AAAAA---------CAAC---------------------------C-
--AG------G---TCAGCCAAAATTAC
>AY835772/B/US/1997/5082_97
ATGGGTGCGAGAGCGTCAGTATTAAGCGGGGGAGAA---TTAGATAAATGGG---AGAAAA---TTCGGCTAAGACCAGG
GGGAA---AGAAAAGATATAA------ATTAAAACATATAGTATGGGCAAGCAGGGAGCTAGAACGATTCGCAGTTAATC
CTGGCC---TGTTAGAAACATCGGAAGGCTGTAGACAAATAATAGGACAGCTACAACCATCCCTTCAGACAGGATCAGAA
GAACTTAGATCATTATATAATACAGTAGCAACCCTCTATTGTGTGCATCAAAGGAGAGATGTAAAAGACACCAAGGAAGC
TTTAGAC--AAG-ATAGAGGAAGAGCAAAACAAAAGCAAG---------------CAAA------AAGCA---------C
------AGCAAGCGGCA---------------GCAGCA------------GCT---------------------------
---GA---CGCAGGA------------------AAAAA---------TAAC---------------------------C-
--AG------G---TCAGCCAAAATTAC
>AY835773/B/US/1994/5082_94
ATGGGTGCGAGAGCGTCCGTATTAAGCGGGGGAGAA---TTAGATAAATGGG---AAAAAA---TTCGGCTAAAACCAGG
GGGAA---AGAAAACATATAA------ATTAAAACATATAGTATGGGCAAGCAGGGAGCTAGAACAATTCGCAGTTAACC
CTGGCC---TGTTAGAAACATCGAAGGGCTGTAGACAAATACTGGGACAGCTACAACCATCCCTTCAGACAGGATCAGAA
GAACTTAGATCATTATATAATACAGTAGCAACCCTCTATTGTGTGCATCAAAGGATAGAGGTAAAAGACACCAAGGAAGC
TTTAGAC--AAG-ATAGAGGAAGAGCAAAACAAAAGTAAG---------------CAAA------AAGCA---------C
------AGCAAGAAAAAGCACAGCAAGCAGCAGCAGCA------------GCT---------------------------
---GA---CGCAGGA------------------AAAAA---------CACC---------------------------C-
--AG------G---CCAGCCAAAATTAC
>AY835774/B/US/1986/5127_86
ATGGGTGCGAGAGCGTCAGTATTAAGCGGGGGAGAA---TTAGATAGATGGG---AAAAAA---TTCGGTTAAGGCCAGG
GGGAA---AGAAAAAATATAA------ATTAAAACATATAGTATGGGCAAGCAGGGAGCTAGAACGATTCGCAGTTAATC
CTGGCC---TGTTAGAAACATCAGAAGGCTGTAGACAAATACTGGGACAGCTACAACCATCACTTCAGACAGGATCAGAA
GAACTTAAATCATTTTATAATACAATAGCAACCCTCTATTGTGTGCATCAAAAGATAGAGGTAAAAGACACCAAGGAAGC
TTTAGAG--AAG-ATAGAGGAAGAGCAAAACAAAAGTAAG---------------AAAA------AAGCA---------C
------AGCAA---------------------GCAGCA------------GCT---------------------------
---GA---CACAGGA------------------AAAGG---------CAGC---------------------------C-
--AG------G---TCAGCCAAAATTAC
>AY835775/B/US/1986/5084_86
ATGGGTGCGAGAGCGTCAGTATTAAGCGGGGGCGAA---TTAGATAGATGGG---AAAAAA---TTCGGTTAAGGCCAGG
GGGAA---AGAAAACATATAA------ATTAAAACATATAGTATGGGCAAGCAGGGAGCTAGAACGATTCGCAGTTAATC
CT---------TTAGAAACATCAGAAGGCTGTAGACAAATACTGGGACAGCTACAACCATCCCTTCAGACAGGATCAGAA
GAACTTAGATCATTATATAATACAGTAGCAACCCTCTATTGTGTGCATCAAAGGATAGAGGTAAAAGACACCAAGGAAGC
TTTAGAC--AAA-ATAGAGGAAGAGCAAAACAAAGGTAAG---------------AAAA------AGGCA---------C
------AGCAA---------------------GCAGCA------------GCT---------------------------
---GA---CACAGGA------------------AACAG---------CAGC---------------------------A-
--CG------G---TCAGCCAAAATTAC
>AY835776/B/US/1993/5127_93
ATGGGTGCGAGAGCGTCAGTATTAAGCGGGGGAGAA---TTAGATAGATGGG---AAAAAA---TTCGGTTAAGGCCAGG
GGGAA---AGAAAAAATATAA------ATTAAAACATATAGTATGGGCAAGCAGGGAACTAGAACGATTTGCAGTTAATC
CTGGCC---TATTAGAAACATCAGAAGGCTGTAGACAAATACTGGGACAGCTACAACCATCACTTCAGACAGGATCAGAA
GAACTTAAATCATTATATAATACAATAGCAGTCCTCTATTGTGTACATCAAAAGATAGAGGTAAAAGACACCAAGGAAGC
TTTAGAG--AAG-ATAGAGGAGGAGCAAAACAAAAGTAAG---------------AAAA------AAGCA---------C
------AGCAA---------------------GCAGCA------------GCT---------------------------
---GA---CACAGGA------------------AAAGG---------CAGC---------------------------C-
--CG------G---TCAGCCAAAATTAC
>AY835777/B/US/1983/5018_83
ATGGGTGCGAGAGCGTCAGTATTAAGCGGGGGAGAA---TTAGATAAATGGG---AAAAAA---TTCGGTTAAGGCCAGG
GGGAA---AGAAAAAATATAG------ATTAAAACATATAGTATGGGCAAGCAGGGAGCTAGGACGATTCGCAATTAATC
CTGGCC---TTTTAGAGACATCAGAGGGCTGTAGACAAATACTGGGACAGCTACAACCAGCCCTTCAGACAGGATCAGAA
GAACTTAGATCATTATTTAATACAGTAGCAACCCTCTATTGTGTGCATCAAAAGATAGAGGTAAAAGACACCAAGGAAGC
TTTAGAG--AAG-ATAGAGGAAGAGCAAAACAAAAGTAAG---------------AAAA------AGGCG---------C
------AGCAA---------------------GCAGCA------------GCT---------------------------
---GA---CACAAGA------------------AACAG---------CAGC---------------------------C-
--AG------G---TCAGCCAAAATTAC
>AY835778/B/US/1986/5018_86
ATGGGTGCGAGAGCGTCAGTATTAAGCGGGGGAGAA---TTAGATAGGTGGG---AAAAAA---TTCGGTTAAGGCCAGG
GGGAA---AGAAACAATATGA------ATTAAAGCATATAGTATGGGCAAGCAGGGAGCTAGAACGATTCGCACTTAATC
CTGGCC---TTTTAGAGACATCAGAGGGCTGTAGACAAATACTGGGACAGCTACAACCAGCCCTTCAGACAGGATCAGAA
GAACTCAGATCATTATATAATACAGTAGCAACCCTCTATTGTGTGCATCAAAAGATAGAGGTAAGAGACACCAAGGAAGC
TTTAGAT--AAG-ATAGAGGAAGAGCAAAACAAAAGTAAG---------------AAAA------AGGCA---------C
------AGCAA---------------------GCAACA------------GCT---------------------------
---GA---CATAGGA------------------AACAG---------CAGC---------------------------C-
--AG------G---TCAGCCAAAATTAC
>AY835779/B/US/1984/5019_84
ATGGGTGCGAGAGCGTCAGTATTAAGCGGGGGAGAA---TTAGATAGATGGG---AAAGAA---TTCGGTTAAGGCCAGG
GGGAA---AGAAAAAATATAG------ATTAAAACATATAGTATGGGCAAGCAGGGAGCTAGAACGATTTGCAGTTAATC
CTGGCC---TGTTAGAAACATCAGAAGGCTGTAGACAAATACTGGGACAGCTACAACCATCCCTTCAGACAGGATCAGAA
GAACTTAGATCATTATATAATACAGTAGCAACCCTCTATTGTGTGCATCAAAAGATAGATGTAAAAGACACCAAGGAAGC
TTTAGAG--AAG-ATAGAGGAAGAGCAAAACAAAAGTAAG---------------AAAA------AAGCA---------C
------AGCAA---------------------GCAGCA------------GCT---------------------------
---GA---CACAAGA------------------AACAG---------CAGC---------------------------C-
--AG------G---TCAGCCAAAATTAC
>AY835780/B/US/1986/5019_86
ATGGGTGCGAGAGCGTCAGTATTAAGCGGGGGAGAA---TTAGATAGATGGG---AAAAAA---TTCGGTTAAGGCCAGG
GGGAA---AGAAAAAATATAG------ATTAAAACATATAATATGGGCAAGCAGGGAGCTAGAACGATTCGCAGTTAATC
CTGGCC---TGTTAGAAACATCAGAAGGCTGTAGACAAATACTGGGACAGCTACAACCATCCCTTCAGACAGGATCAGAA
GAACTTAGATCATTATATAATACAGTAGCAACCCTCTATTGTGTGCATCAAAAGATAGAGGTAAAAGACACCAAGGACGC
TTTAGAA--AAG-ATAGAGGAAGAGCAAAACAAAAGTAAG---------------AAAA------AGGCA---------C
------AGCAA---------------------GCAGCA------------GCT---------------------------
---GA---CACAAGA------------------AACAG---------CAGC---------------------------C-
--AG------G---TCAGCCAAAATTAC
>AY835781/B/US/1983/5157_83
ATGGGTGCGAGAGCGTCAGTATTAAGCGGGGGAGAA---TTAGATAAATGGG---AAAGAA---TTCGGTTAAGGCCAGG
GGGAA---GGAAAAAATATAA------ATTGAAACATATAGTATGGGCAAGCAGGGAGCTAGAACGATTCGCAGTTAATC
CTGGCC---TGTTAGAAACATCAGAAGGCTGTAGACAAATACTGGAACAGCTACAACCAGCTCTTCAGACAGGATCAGAA
GAACTTAGATCATTATTTAATACAGTAGCAACCCTCTATTGTGTACATCAAAAGATAGATGTAAAAGACACCAAGGAAGC
TTTAGAG--AAG-ATAGAGGAAGAGCAAAACAAAAGTAAG---------------AAAA------AAGCA---------C
------AGCAA---------------------GCAGCA------------GCT---------------------------
---GA---CACAGGA------------------AACAG---------CGGC---------------------------A-
--AG------G---TCAGCCAAAATTAC
>AY839827/B/KR/2004/04LHS6
ATGGGTGCGAGAGCGTCAATATTAAGCGGGGGAGAA---TTAGATAGATTGG---AGAAAA---TTCGGTTAAGGCCAGG
GGGAA---AGAAAAAATATAG------ATTAAAACATTTAGTATGGGCAAGCAGGGAGCTAGAACGATACGCAGTCAATC
CTGGCC---TGTTAGAAACATCAGAAGGCTGTAGAAAGATAATAGGACAGCTACAACCAGCCCTTCAGACAGGATCAGAA
GAACTTAAATCATTATTTAATACAGTAGCAACTCTCTATTGTGTACATCAAAGGATAGACATAAAAGACACCAATGAAGC
TTTAAAG--AAG-ATAGAAGAAGAGCAAAACAAAAGTAAG---------------AAAA------AGGCA---------C
------AGCAA---------------------GCAACC------------GCT---------------------------
---GA---CACAGGA------------------AACAG---------CAGC---------------------------C-
--AG------G---TCAGCCAAAATTAC
>AY857022/B/AU/-/2870718
ATGGGTGCGAGAGCGTCAGTATTAAGCGGGGGAAAA---TTAGATAAATGGG---AAAGAA---TTCGGTTAAGACCAGG
GGGAA---AGAAAAAATATAG------ATTAAAGCATATAGTATGGGCAAGCAGGGAGCTRGAACGATTCGCAGTTAATC
CTGGAC---TGTTAGAAACATCAGAAGGCTGTAGACAAATATTGGGACAGCTACAACCATCCCTCCAGACAGGATCAGAA
GAACTTAGATCATTATAYAATACARTAGCAACCCTCTATTGTGTGCATCAAGGGATAGATGTAAAAGACACCAAGGAAGC
TTTAGAC--AAG-ATAGAGGAAGAGCAAAACAAAAGTAAG---------------AAAA------ARGCA---------C
------AGCAA---------------------GCAGCAGCTGCT------GCT---------------------------
---GA---CACAGGR------------------AACAG---------CGGT---------------------------C-
--AG------GGCAGCAGCCAGAATTAC
>AY857144/B/AU/-/8634991
ATGGGTGCGAGAGCGTCAGTATTAAGCGGGGGAGAA---TTAGATAGATGGG---AAAAAA---TTCGGTTAAGGCCAGG
GGGAA---AGAAAAAATACAG------ATTAAAACATATAGTATGGGCAAGCAGGGAGCTAGAGCGATTCGCAGTTAATC
CTGGCC---TTTTAGAAACATCAGGAGGCTGTAGACAAATACTAGAACAGCTACAACCATCCCTTCAGACAGGATCAGAA
GAACTTAGATCATTATATAATACAGTAGCAACCCTCTATTGTGTGCATCAAAAGATAGAGGTAAAAGACACCAAAGAAGC
TCTAGAT--AAG-ATAGAGGAAGAGCAAAACAAAAGTAAG---------------AAAC------AGGCA----------
--------CAG---------------------CAAGCA------------GCT---------------------------
---GG---CACAGGA------------------AGCAA---------CAGC---------------------------C-
--AG------G---CCAGCCAGAACTAC
>AY857165/B/AU/-/9125091
ATGGGTGCGAGAGCGTCAGTATTAAGCGGGGGAGAA---TTAGATAGATGGG---AAAAAA---TTCGGTTAAGGCCAGG
GGGAA---AGAAAAAATATCA------ATTAAAACATATAGTATGGGCAAGCAGGGAGCTAGAACGATTCGCAGTCAATC
CTGGCC---TGTTAGAAACATCAGAAGGCTGTAAACAAATATTGGGGCAGCTACAACCGGCCCTTCAGACAGGATCAGAA
GAGCTTAAATCCTTATATAATACAGTAGCAACCCTCTATTGTGTGCATCAAAGGATAGATGTAAAAGACACCAAGGAAGC
TTTAGAT--AAG-ATAGAGGAAGAGCAAAACAAAAGTAAG---------------AAAA------AAGCA---------C
------AGCAA---------------------GCAGCCTGCA--------GCT---------------------------
---GA---CACAGGA------------------AACAG---------CAGC---------------------------C-
--AG------G---TCAGCCAAAATTAT
>AY970946/B/NL/1986/H434-8-A3
ATGGGTGCGAGAGCGTCAGTATTAAGCGGGGGAGAA---TTAGATAAATGGG---AAAAAA---TTCGGTTAAGGCCAGG
GGGAA---AGAAAAAATATCA------CTTAAAACATATAGTATGGGCAAGCAGGGAGCTAGAACGATTCGCAGTTAATC
CTGGCC---TGTTAGAAACAGCAGAAGGCTGCAGACAAATACTGGGACAGCTACAACCAGCCCTTCAGACAGGATCAGAA
GAACTTAGATCATTATTTAATACAGTAGCAACCCTCTATTGTGTACATCAAAAAATAGAGGTAAAAGACACCAAGGAAGC
TTTAGAC--AAG-ATAGAGGAAGAGCAAAACAAAAGTAAG---------------AAAA------AGGCA---------C
------AGCAA---------------------GCAGCA------------GCT---------------------------
---GG---CACAGGA------------------AACAA---------CAGC---------------------------C-
--AG------G---TCAGCCAAAATTAC
>AY970947/B/NL/1986/H434-8-F4
ATGGGTGCGAGAGCGTCAGTATTAAGCGGGGGAGAA---TTAGATAAATGGG---AAAAAA---TTCGGTTAAGGCCAGG
GGGAA---AGAAAAAATATCG------CTTAAAACATATAGTATGGGCAAGCAGGGAGCTAGAACGATTCGCAGTTAATC
CTGGCC---TGTTAGAAACAGCAGAAGGCTGCAGACAAATACTGGGACAGCTACAACCAGCCCTTCAGACAGGATCAGAA
GAACTTAGATCATTATTTAATACAGTAGCAACCCTCTATTGTGTACATCAAAAAATAGAGGTAAAAGACACCAAGGAAGC
TTTAGAC--AAG-ATAGAGGAAGAGCAAAACAAAAGTAAG---------------AAAA------AGGCA---------C
------AGCAA---------------------GCAGCA------------GCT---------------------------
---GG---CACAGGA------------------AACAA---------CAGC---------------------------C-
--AG------G---TCAGCCAAAATTAC
>AY970948/B/NL/1996/H434-42-A1
ATGGGTGCGAGAGCGTCAGTATTAAGCGGGGGAGAA---TTAGATAGATGGG---AAAAAA---TTCGGTTAAGGCCAGG
GGGAA---AGAAAAAATATCG------CTTAAAACATATAGTATGGGCAAGCAGGGAGCTAGAACGATTCGCAGTCAATC
CTGGCC---TGTTAGAAACAGCAGAAGGCTGCAGACAAATACTGGGACAGCTACAACCGTCCCTTCAGACAGGATCAGAA
GAACTTAGATCATTATTTAATACAATAGCAACCCTCTATTGTGTACATCAAAGAATAGAGGTAAAAGACACCAAGGAAGC
TTTAGAC--AAG-ATAGAGGAAGAGCAAAACAAAAGTAAG---------------AAAA------AGGCA---------C
------AGCAA---------------------GCAGCAGCTGGC------GCT---------------------------
---GG---CACAGGA------------------AACAA---------CAGC---------------------------C-
--AG------G---TCAGCCAAAATTAC
>AY970949/B/NL/1996/H434-42-C1
ATGGGTGCGAGAGCGTCAGTATTAAGCGGGGGAGAA---TTGGATAGATGGG---AAAAAA---TTCGGTTAAGGCCAGG
GGGAA---AGAAAAAATATCG------CTTAAAACATATAGTATGGGCAAGCAGGGAGCTAGAACGATTCGCAGTCAATC
CTGGCC---TGTTAGAAACAGCAGAAGGCTGCAGACAAATACTGGGACAACTACAACCGTCCCTTCAGACAGGATCAGAA
GAACTTAGATCATTATTTAATACAATAGCAACCCTCTATTGTGTACATCAAAGAATAGAGGTAAAAGACACCAAGGAAGC
TCTAGAC--AAG-ATAGAGGAAGAGCAAAACAAAAGTAAG---------------AAAA------AGGCA---------C
------AGCAA---------------------GCAGCAGCTGGT------GCT---------------------------
---GG---CACAGGA------------------AACAA---------CAGC---------------------------C-
--AG------G---TCAGCCAAAATTAC
>AY970950/B/NL/1996/H434-42-E12
ATGGGTGCGAGAGCGTCAGTATTAAGCGGGGGAGAA---TTGGATAGATGGG---AAAAAA---TTCGGTTAAGGCCAGG
GGGAA---AGAAAAAGTATCG------CTTAAAACATATAGTATGGGCAAGCAGGGAGCTAGAACGATTCGCAGTCAATC
CTGGCC---TGTTAGAAACAGCAGAAGGCTGCAGACAAATACTGGGACAGCTACAACCGTCCCTTCAGACAGGATCAGAA
GAACTTAGATCATTATTTAATACAATAGCAACCCTCTATTGTGTACATCAAAGAATAGAGGTAAAAGACACCAAGGAAGC
TTTAGAC--AAG-ATAGAGGAAGAGCAAAACAAAAGTAAG---------------AAAA------AGGCA---------C
------AGCAA---------------------GCAGCAGCTGGC------GCT---------------------------
---GG---CACAGGA------------------AACAA---------CAGC---------------------------C-
--AG------G---TCAGCCAAAATTAC
>BD238372/B/FR/1985/pNL43_patent
ATGGGTGCGAGAGCGTCGGTATTAAGCGGGGGAGAA---TTAGATAAATGGG---AAAAAA---TTCGGTTAAGGCCAGG
GGGAA---AGAAACAATATAA------ACTAAAACATATAGTATGGGCAAGCAGGGAGCTAGAACGATTCGCAGTTAATC
CTGGCC---TTTTAGAGACATCAGAAGGCTGTAGACAAATACTGGGACAGCTACAACCATCCCTTCAGACAGGATCAGAA
GAACTTAGATCATTATATAATACAATAGCAGTCCTCTATTGTGTGCATCAAAGGATAGATGTAAAAGACACCAAGGAAGC
CTTAGAT--AAG-ATAGAGGAAGAGCAAAACAAAAGTAAG---------------AAAA------AGGCA---------C
------AGCAA---------------------GCAGCA------------GCT---------------------------
---GA---CACAGGA------------------AACAA---------CAGC---------------------------C-
--AG------G---TCAGCCAAAATTAC
>BD298114/B/FR/1983/BH10_patent
ATGGGTGCGAGAGCGTCAGTATTAAGCGGGGGAGAA---TTAGATCGATGGG---AAAAAA---TTCGGTTAAGGCCAGG
GGGAA---AGAAAAAATATAA------ATTAAAACATATAGTATGGGCAAGCAGGGAGCTAGAACGATTCGCAGTTAATC
CTGGCC---TGTTAGAAACATCAGAAGGCTGTAGACAAATACTGGGACAGCTACAACCATCCCTTCAGACAGGATCAGAA
GAACTTAGATCATTATATAATACAGTAGCAACCCTCTATTGTGTGCATCAAAGGATAGAGATAAAAGACACCAAGGAAGC
TTTAGAC--AAG-ATAGAGGAAGAGCAAAACAAAAGTAAG---------------AAAA------AAGCA---------C
------AGCAA---------------------GCAGCA------------GCT---------------------------
---GA---CACAGGA------------------CACAG---------CAGT---------------------------C-
--AG------G---TCAGCCAAAATTAC
>CS272319/B/FR/1985/pNL43_patent
ATGGGTGCGAGAGCGTCGGTATTAAGCGGGGGAGAA---TTAGATAAATGGG---AAAAAA---TTCGGTTAAGGCCAGG
GGGAA---AGAAACAATATAA------ACTAAAACATATAGTATGGGCAAGCAGGGAGCTAGAACGATTCGCAGTTAATC
CTGGCC---TTTTAGAGACATCAGAAGGCTGTAGACAAATACTGGGACAGCTACAACCATCCCTTCAGACAGGATCAGAA
GAACTTAGATCATTATATAATACAATAGCAGTCCTCTATTGTGTGCATCAAAGGATAGATGTAAAAGACACCAAGGAAGC
CTTAGAT--AAG-ATAGAGGAAGAGCAAAACAAAAGTAAG---------------AAAA------AGGCA---------C
------AGCAA---------------------GCAGCA------------GCT---------------------------
---GA---CACAGGA------------------AACAA---------CAGC---------------------------C-
--AG------G---TCAGCCAAAATTAC
>D10112/B/GB/1983/CAM1
ATGGGTGCGAGAGCGTCAGTATTAAGCGGGGGAGAA---TTAGATAAATGGG---AAAAAA---TTCGGTTAAGGCCAGG
GGGAA---AGAAAAAATATAA------ATTAAAACATATAGTATGGGCAAGCAGGGAGCTAGAACGATTCGCAGTTAATC
CTGGCC---TTTTAGAGACATCAGAAGGCTGTAGACAAATACTGGGACAGCTACAACCGTCCCTTCAGACAGGATCAGAA
GAACTTAGATCATTATATAATACAGTAGCAACCCTCTATTGTGTGCATCAAAAGATAGATGTAAAAGACACCAAGGAAGC
CTTAGAG--AAA-ATAGAGGAAGAGCAAAACAAAAGTAAG---------------AAAA------AGGCA---------C
------AGCAA---------------------GCGGCA------------GCT---------------------------
---GG---CACAGGA------------------AACAG---------CAGC---------------------------C-
--AG------G---TCAGCCAAAATTAC
>D86068/B/FR/1983/MCK1_LAI_IIIB
ATGGGTGCGAGAGCGTCAGTATTAAGCGGGGGAGAA---TTAGATCGATGGG---AAAAAA---TTCGGTTAAGGCCAGG
GGGAA---AGAAAAAATATAA------ATTAAAACATATAGTATGGGCAAGCAGGGAGCTAGAACGATTCGCAGTTAATC
CTGGCC---TGTTAGAAACATCAGAAGGCTGTAGACAAATACTGGGACAGCTACAACCATCCCTTCAGACAGGATCAGAA
GAACTTAGATCATTATATAATACAGTAGCAACCCTCTATTGTGTGCATCAAAGGATAGAGATAAAAGACACCAAGGAAGC
TTTAGAC--AAG-ATAGAGGAAGAGCAAAACAAAAGTAAG---------------AAAA------AAGCA---------C
------AGCAA---------------------GCAGCA------------GCT---------------------------
---GA---CACAGGA------------------CACAG---------CAGC---------------------------C-
--AG------G---TCAGCCAAAATTAC
>D86069/B/FR/1983/PM213_LAI_IIIB
ATGGGTGCGAGAGCGTCAGTATTAAGCGGGGGAAAA---TTAGATCGATGGG---AAAAAA---TTCGGTTAAGGCCAGG
GGGAA---AGAAAAAATATAA------ATTAAAACATATAGTATGGGCAAGCAGGGAGCTAGAACGATTCGCAGTTAATC
CTGGCC---TGTTAGAAACATCAGAAGGCTGTAGACAAATACTGGGACAGCTACAACCATCCCTTCAGACAGGATCAGAA
GAACGTAGATCATTATATAATACAGTAGCAACCCTCTATTGTGTGCATCAAAGGATAGAGATAAAAGACACCAAGGAAGC
TTTAGAC--AAG-ATAGAGGAAGAGCAAAACAAAAGTAAG---------------AAAA------AAGCA---------C
------AGCAA---------------------GCAGCA------------GCT---------------------------
---AA---CACAGGA------------------CACAG---------CAGC---------------------------C-
--AG------G---TCAGCCAAAATTAC
>DD153311/B/FR/1985/pNL43-patent
ATGGGTGCGAGAGCGTCGGTATTAAGCGGGGGAGAA---TTAGATAAATGGG---AAAAAA---TTCGGTTAAGGCCAGG
GGGAA---AGAAACAATATAA------ACTAAAACATATAGTATGGGCAAGCAGGGAGCTAGAACGATTCGCAGTTAATC
CTGGCC---TTTTAGAGACATCAGAAGGCTGTAGACAAATACTGGGACAGCTACAACCATCCCTTCAGACAGGATCAGAA
GAACTTAGATCATTATATAATACAATAGCAGTCCTCTATTGTGTGCATCAAAGGATAGATGTAAAAGACACCAAGGAAGC
CTTAGAT--AAG-ATAGAGGAAGAGCAAAACAAAAGTAAG---------------AAAA------AGGCA---------C
------AGCAA---------------------GCAGCA------------GCT---------------------------
---GA---CACAGGA------------------AACAA---------CAGC---------------------------C-
--AG------G---TCAGCCAAAATTAC
>DD153312/B/FR/1985/pNL43-patent
ATGGGTGCGAGAGCGTCGGTATTAAGCGGGGGAGAA---TTAGATAAATGGG---AAAAAA---TTCGGTTAAGGCCAGG
GGGAA---AGAAACAATATAA------ACTAAAACATATAGTATGGGCAAGCAGGGAGCTAGAACGATTCGCAGTTAATC
CTGGCC---TTTTAGAGACATCAGAAGGCTGTAGACAAATACTGGGACAGCTACAACCATCCCTTCAGACAGGATCAGAA
GAACTTAGATCATTATATAATACAATAGCAGTCCTCTATTGTGTGCATCAAAGGATAGATGTAAAAGACACCAAGGAAGC
CTTAGAT--AAG-ATAGAGGAAGAGCAAAACAAAAGTAAG---------------AAAA------AGGCA---------C
------AGCAA---------------------GCAGCA------------GCT---------------------------
---GA---CACAGGA------------------AACAA---------CAGC---------------------------C-
--AG------G---TCAGCCAAAATTAC
>DL260745/B/FR/1983/HXB2_patent
ATGGGTGCGAGAGCGTCAGTATTAAGCGGGGGAGAA---TTAGATCGATGGG---AAAAAA---TTCGGTTAAGGCCAGG
GGGAA---AGAAAAAATATAA------ATTAAAACATATAGTATGGGCAAGCAGGGAGCTAGAACGATTCGCAGTTAATC
CTGGCC---TGTTAGAAACATCAGAAGGCTGTAGACAAATACTGGGACAGCTACAACCATCCCTTCAGACAGGATCAGAA
GAACTTAGATCATTATATAATACAGTAGCAACCCTCTATTGTGTGCATCAAAGGATAGAGATAAAAGACACCAAGGAAGC
TTTAGAC--AAG-ATAGAGGAAGAGCAAAACAAAAGTAAG---------------AAAA------AAGCA---------C
------AGCAA---------------------GCAGCA------------GCT---------------------------
---GA---CACAGGA------------------CACAG---------CAAT---------------------------C-
--AG------G---TCAGCCAAAATTAC
>DL464814/B/FR/1983/HXB2_patent
ATGGGTGCGAGAGCGTCAGTATTAAGCGGGGGAGAA---TTAGATCGATGGG---AAAAAA---TTCGGTTAAGGCCAGG
GGGAA---AGAAAAAATATAA------ATTAAAACATATAGTATGGGCAAGCAGGGAGCTAGAACGATTCGCAGTTAATC
CTGGCC---TGTTAGAAACATCAGAAGGCTGTAGACAAATACTGGGACAGCTACAACCATCCCTTCAGACAGGATCAGAA
GAACTTAGATCATTATATAATACAGTAGCAACCCTCTATTGTGTGCATCAAAGGATAGAGATAAAAGACACCAAGGAAGC
TTTAGAC--AAG-ATAGAGGAAGAGCAAAACAAAAGTAAG---------------AAAA------AAGCA---------C
------AGCAA---------------------GCAGCA------------GCT---------------------------
---GA---CACAGGA------------------CACAG---------CAAT---------------------------C-
--AG------G---TCAGCCAAAATTAC
>DM111087/B/FR/1985/pNL43-patent
ATGGGTGCGAGAGCGTCGGTATTAAGCGGGGGAGAA---TTAGATAAATGGG---AAAAAA---TTCGGTTAAGGCCAGG
GGGAA---AGAAACAATATAA------ACTAAAACATATAGTATGGGCAAGCAGGGAGCTAGAACGATTCGCAGTTAATC
CTGGCC---TTTTAGAGACATCAGAAGGCTGTAGACAAATACTGGGACAGCTACAACCATCCCTTCAGACAGGATCAGAA
GAACTTAGATCATTATATAATACAATAGCAGTCCTCTATTGTGTGCATCAAAGGATAGATGTAAAAGACACCAAGGAAGC
CTTAGAT--AAG-ATAGAGGAAGAGCAAAACAAAAGTAAG---------------AAAA------AGGCA---------C
------AGCAA---------------------GCAGCA------------GCT---------------------------
---GA---CACAGGA------------------AACAA---------CAGC---------------------------C-
--AG------G---TCAGCCAAAATTAC
>DQ007901/B/CN/2002/02HNsmx2
ATGGGTGCGAGAGCGTCAGTATTAAGCGGGGGACAA---TTAGATAGATGGG---AAAAAA---TTCGGTTAAGGCCAGG
GGGAA---AGAAAAGATATAG------ATTAAAACATCTAGTATGGGCAAGCAGGGAGCTAGAACGATTCGCAGTTAATC
CTGGCC---TGTTAGAATCATCAGAAGGCTGTAGACAAATACTAGAACAGCTACAACCAGCCCTTAAGACAGGATCAGAA
GAATTTAGATCATTATTCAATACAGTAGCAACCCTCTATTGTGTGCATCAAAGGATAGAGATAAAAGACACCAAGGAAGC
TTTAGAT--AAG-ATAGAGGAAGAGCAAAACAAAAGTAAG---------------AAAA------AGGCA---------C
------AGCAA---------------------ACAGCA------------GCT---------------------------
---GA---CACAGGA------------------AACAA---------CAGC---------------------------C-
--AG------G---TCAGCCAAAATTAC
>DQ127534/B/US/-/AC_04_0_Days_Consen_fa
ATGGGTGCGAGAGCGTCAGTATTAAGCGGGGGAAAA---TTAGATAGATGGG---AGAAAA---TTCGGTTAAGGCCAGG
GGGAA---AGAAAAAATATAA------ACTAAAACATATAGTATGGGCAAGCAGGGAGTTAGAAAGATTTGCAGTTAATC
CTGGCC---TTTTAGAGACAGCAGAAGGCTGTAGACAAATACTGGGACAGCTACAACCATCCCTTCAGACAGGATCAGAG
GAACTTAAATCATTATTTAACACAGTAGCAACCCTCTATTGTGTACATCAAAATATAGAGGTAAAAGACACCAAGGAAGC
TTTAGAC--AAG-GTAGAGGAAGAGCAAAATAAAAGTAAG---------------AAGA------AAGCA---------C
------AGCAA---------------------GCAGCA------------GCT---------------------------
---GA---CACAGGA------------------AACAA---------CAGC---------------------------C-
--AG------G---TCAGCCAAAATTAC
>DQ127535/B/US/-/AC_04_1650_Days_Seq1_fa
ATGGGTGCGAGAGCGTCAGTATTAAGCGGGGGAAAA---TTAGATAGATGGG---AGAAAA---TTCGGTTAAGGCCAGG
GGGAA---AGAAAAAATATAA------ACTAAAACATATAGTATGGGCAAGCAGGGAGTTAGAAAGATTTGCAGTTAATC
CTGGCC---TTTTAGAGACAGCAGAAGGCTGTAGACAAATACTGGGACAGCTACAACCATCCCTTCAGACAGGATCAGAG
GAACTTAAATCATTATTTAACACAGTAGCAACCCTCTATTGTGTACATCAAAATATAGAGGTAAAAGACACCAAGGAAGC
TTTAGAC--AAG-GTAGAGGAAGAGCAAAATAAAAGTAAG---------------AAGA------AAGCA---------C
------AGCCA---------------------GCAGCA------------GCT---------------------------
---GA---CACAGGA------------------AACAA---------CAGC---------------------------C-
--AG------G---TCAGCCAAAATTAC
>DQ127536/B/US/-/AC_04_1650_Days_Seq2_fa
ATGGGTGCGAGAGCGTCAGTATTAAGCGGGGGAAAA---TTAGATAGATGGG---AGAAAA---TTCGGTTAAGGCCAGG
GGGAA---AGAAAAAATATAA------ACTAAAACATATAGTATGGGCAAGCAGGGAGTTAGAAAGATTTGCAGTTAATC
CTGGCC---TTTTAGAGACAGCAGAAGGCTGTAGACAAATACTGGGACAGCTACAACCATCCCTTCAGACAGGATCAGAG
GAACTTAAATCATTATTTAACACAGTAGCAACCCTCTATTGTGTACATCAAAATATAGAGGTAAAAGACACCAAGGAAGC
TTTAGAC--AAG-GTAGAGGAAGAGCAAAATAAAAGTAAG---------------AAGA------AAGCA---------C
------AGCCA---------------------GCAGCA------------GCT---------------------------
---GA---CACAGGA------------------AACAA---------CAGC---------------------------C-
--AG------G---TCAGCCAAAATTAC
>DQ127537/B/US/-/AC_16_0_Days_Consen_fa
ATGGGTGCGAGAGCGTCAGTATTAAGCGGGGGAAAA---TTAGATCAATGGG---AAAAAA---TTCGGTTACGGCCAGG
GGGAA---AGAAAAAATATAA------GTTAAAACATATAGTATGGGCAAGCAGGGAGCTAGAACGATTCGCAGTTAATC
CTGGCC---TTTTAGAAACATCAGAAGGCTGTAGACAAATACTGAGACATCTACAGCCATCCCTTCAGACAGGATCGGAA
GAACTTAAATCATTATATAACACAGTAGCAACCCTCTATTGTGTGCATCAAAGGATGGATGTAAAAGACACCAAAGAAGC
TCTAGAC--AAG-ATAGAGGAGGAGCAAAACAAAAGTAAG---------------AAAC------AGGCA---------C
------AGCAA---------------------ACAGCA------------GCT---------------------------
---GA---CGCAGGA------------------AATAG---------CAGC---------------------------C-
--AG------G---TCAGCCAAAATTAC
>DQ127538/B/US/-/AC_16_1934_Days_Seq1_fa
ATGGGTGCGAGAGCGTCAGTATTAAGCGGGGGAAAA---TTAGATCAATGGG---AAAAAA---TTCGGTTACGGCCAGG
GGGAA---AGAAAAAATATAA------GTTAAAGCATATAGTATGGGCAAGCAGGGAGCTAGAACGATTCGCAGTTAATC
CTGGCC---TTTTAGAAACATCAGAAGGCTGTAGACAAATACTGAGACAGATACAGCCATCCCTTCAGACAGGATCGGAA
GAACTTAAATCATTATATAACACAGTAGCAACCCTCTATTGTGTGCATCAAAGGATGGATGTAAAAGACACCAAAGAAGC
TCTAGAC--AAG-ATAGAGGAGGAGCAAAACAAAAGTAAG---------------AAAC------AGGCA---------C
------AGCAA---------------------ACAGCA------------GCT---------------------------
---GA---CGCAGGA------------------AAGAG---------CAGC---------------------------C-
--AG------G---TCAGCCAAAATTAC
>DQ127539/B/US/-/AC_16_1934_Days_Seq2_fa
ATGGGTGCGAGAGCGTCAGTATTAAGCGGGGGAAAA---TTAGATCAATGGG---AAAAAA---TTCGGTTACGGCCAGG
GGGAA---AGAAAAAATATAA------GTTAAAGCATATAGTATGGGCAAGCAGGGAGCTAGAACGATTCGCAGTTAATC
CTGGCC---TTTTAGAAACATCAGAAGGCTGTAGACAAATACTGAGACAGATACAGCCATCCCTTCAGACAGGATCGGAA
GAACTTAAATCATTATATAACACAGTAGCAACCCTCTATTGTGTGCATCAAAGGATGGATGTAAAAGACACCAAAGAAGC
TCTAGAC--AAG-ATAGAGGAGGAGCAAAACAAAAGTAAG---------------AAAC------AGGCA---------C
------AGCAA---------------------ACAGCA------------GCT---------------------------
---GA---CGCAGGA------------------AAGAG---------CAGC---------------------------C-
--AG------G---TCAGCCAAAATTAC
>DQ127548/B/US/-/AC_59_41_Days_Seq1_fa
ATGGGTGCGAGAGCGTCAGTATTAAGCGGGGGGGAA---TTAGATAGATGGG---AAAAAA---TTCGGTTAAGGCCAGG
GGGAA---AGAAAAAATATAG------ATTAAAACATATAGTATGGGCAAGCAGGGAGCTAGAACGATTTGCACTTAATC
CAAGCC---TGTTAGAAACATCAGAAGGCTGTAGACAAATACTGGGACAGCTACAATCATCCCTTCAGACAGGAACAGAA
GAAATTAAATCCTTATATAATACAGTAGCAACCCTCTATTGTGTGCATCAAAGGATAGATGTAAAAGACACCAAGGAAGC
TTTAGAT--AAG-ATAGAGGAAGAGAAAAACAAAAGTAAG---------------AAAA------AGGCA---------C
AGGCTGAGCAA---------------------GCAGCA------------GCT---------------------------
---GG---CACAGGA------------------AACAG---------CAGC---------------------------C-
--AG------G---TCAGCCAAAATTAC
>DQ127549/B/US/-/AC_59_41_Days_Seq2_fa
ATGGGTGCGAGAGCGTCAGTATTAAGCGGGGGGGAA---TTAGATAGATGGG---AAAAAA---TTCGGTTAAGGCCAGG
GGGAA---AGAAAAAATATAG------ATTAAAACATATAGTATGGGCAAGCAGGGAGCTAGAACGATTTGCACTTAATC
CAAGCC---TGTTAGAAACATCAGAAGGCTGTAGACAAATACTGGGACAGCTACAATCATCCCTTCAGACAGGAACAGAA
GAAATTAAATCCTTATATAATACAGTAGCAACCCTCTATTGTGTGCATCAAAGGATAGATGTAAAAGACACCAAGGAAGC
TTTAGAT--AAG-ATAGAGGAAGAGAAAAACAAAAGTAAG---------------AAAA------AGGCA---------C
AGGCTGAGCAA---------------------GCAGCA------------GCT---------------------------
---GG---CACAGGA------------------AACAG---------CAGC---------------------------C-
--AG------G---TCAGCCAAAATTAC
>DQ127550/B/US/-/AC_59_111_Days_Seq1_fa
ATGGGTGCGAGAGCGTCAGTATTAAGCGGGGGGGAA---TTAGATAGATGGG---AAAAAA---TTCGGTTAAGGCCAGG
GGGAA---AGAAAAAATATAG------ATTAAAACATATAGTATGGGCAAGCAGGGAGCTAGAACGATTTGCACTTAATC
CAAGCC---TGTTAGAAACATCAGAAGGCTGTAGACAAATACTGGGACAGCTACAATCATCCCTTCAGACAGGAACAGAA
GAAATTAAATCCTTATATAATACAGTAGCAACCCTCTATTGTGTGCATCAAAGGATAGATGTAAAAGACACCAAGGAAGC
TTTAGAT--AAG-ATAGAGGAAGAGAAAAACAAAAGTAAG---------------AAAA------AGGCA---------C
AGGCTGAGCAA---------------------GCAGCA------------GCT---------------------------
---GG---CACAGGA------------------AACAG---------CAGC---------------------------C-
--AG------G---TCAGCCAAAATTAC
>DQ127551/B/US/-/AC_59_111_Days_Seq2_fa
ATGGGTGCGAGAGCGTCAGTATTAAGCGGGGGGGAA---TTAGATAGATGGG---AAAAAA---TTCGGTTAAGGCCAGG
GGGAA---AGAAAAAATATAG------ATTAAAACATATAGTATGGGCAAGCAGGGAGCTAGAACGATTTGCACTTAATC
CAAGCC---TGTTAGAAACATCAGAAGGCTGTAGACAAATACTGGGACAGCTACAATCATCCCTTCAGACAGGAACAGAA
GAAATTAAATCCTTATATAATACAGTAGCAACCCTCTATTGTGTGCATCAAAGGATAGATGTAAAAGACACCAAGGAAGC
TTTAGAT--AAG-ATAGAGGAAGAGAAAAACAAAAGTAAG---------------AAAA------AGGCA---------C
AGGCTGAGCAA---------------------GCAGCA------------GCT---------------------------
---GG---CACAGGA------------------AACAG---------CAGC---------------------------C-
--AG------G---TCAGCCAAAATTAC
>DQ207940/B/GE/2003/03GEMZ004
------GCGAGAGCGTCAGTATTAAGCGGGGGAAAA---TTAGATCAATGGG---AAAAAA---TTCGGTTAAGGCCAGG
GGGAA---AGAAAAAATATAA------TTTGAAACATATAGTATGGGCAAGCAGGGAGCTAGAACGATTTGCAGTTAATC
CTGGCC---TGTTAGAAACATCAGAAGGTTGTAAACAAATACTGCAACAGCTACAACCATCCCTTCAGACAGGATCAGAA
GAACTTAAATCATTATTTAACACAGTAGCAGTCCTCTATTGTGTGCATCAAGGGATAGAGGTAAAAGACACCAAGGAAGC
GTTAGAC--AAA-ATAGAGGAAGAGCAAAACAAAAGCAAG---------------GAAA------AGGTA---------C
------AGCAA---------------------GCAGCA------------GCT---------------------------
---GA---CAAAGGA---------------------AC---------AAGC-----------------------------
----------------AGCCAGAATTAC
>DQ207942/B/GE/2003/03GEMZ010
------GCGAGAGCGTCAGTATTAAGCGGGGGGAAA---TTAGATCAATGGG---AAAAAA---TTCGGTTACGGCCAGG
GGGAA---AGAAACAGTATAA------ATTAAAACATATAGTATGGGCAGGCAGAGAGCTAGAACGCTACGCAGTTAATC
CCGGCC---TTTTAGAAACATCAGAGGGCTGTAAACAAATAATAGGACAGTTACAACCATCCCTTCCGACAGGATCAGAA
GAACTTAAATCATTATATAACACAGTAGCAGTCCTCTATTGTGTACATCAAAGGATAGGGGTAAAAGACACCCAGGAAGC
TTTAGAA--AAG-ATCGAGGAAGAACAAAACAAAAGTAAG---------------AAAA------AGGCA---------C
------AGCAA---------------------GCAGCA------------GCT---------------------------
---GA---CACAGAA------------------AACAA---------AAAC---------------------------C-
--AG------G---TCAGCCAAAACTAC
>DQ295192/B/KR/2004/04LSK7
ATGGGTGCGAGAGCGTCAATATTAAGCGGGGGAAAA---TTAGATGCATGGG---AAAAAA---TTCGGTTAAGACCAGG
GGGAA---AGAAAAAATATAG------GTTAAAGCATCTAGTATGGGCAAGCAGGGAGCTAGAACGATTTGCAGTTAATC
CTGGCC---TGTTAGAAACACCAGAAGGCTGTAGGCAAATATTGGGACAGTTACAACCATCCCTTCAGACAGGATCAGAA
GAACTTAAATCATTATATAATACAATAGCAACCCTCTATTGTGTACATCAAAGGATAGAAATAAGAGACACCAAGGAAGC
TTTAGAG--AAA-ATAGAGGAAGAGCAAAACAAAAGTAAGAAAAGGGCG------CAGC------AAGCA---------C
------AGCAA---------------------GCAGCA------------GCT---------------------------
---GA---CACAGGA------------------AACAG---------CAGC---------------------------C-
--AG------G---TCAGCCAAAATTAC
>DQ295193/B/KR/2004/04KMH5
ATGGGTGCGAGAGCGTCAGTATTAAGCGGGGGAAAA---TTAGATAAATGGG---AAAGAA---TTCGGTTAAGGCCAGG
AGGAA---AGAAAAAATATAG------GTTAAAACATCTAGTATGGGCAAGCAGGGAGCTAGAACGATTCGCAGTTAATC
CTGGCC---TGTTAGAAACATCAGAAGGCTGTAGACAAATATTGGCACAGCTACAACCATCCCTTCAGACAGGATCAGAA
GAACTTAAATCACTATTTAATACAGTAGCAACCCTCTATTGTGTACATCAAGGGATAGAGATAAGAGACACCAAGGAAGC
TTTAGAG--AAG-ATAGAGGAAGAGCAAAACAAAAGTAAG---------------AAAA------AGGCA---------C
------AGCAA---------------------GCAACC------------GCT---------------------------
---GG---CGCAGGA------------------AACAG---------CAGC---------------------------C-
--AG------G---TCAGCCAAAATTAC
>DQ295194/B/KR/2004/04WK7_HIV_1_wk
ATGGGTGCGAGAGCGTCAATATTAAGCGGGGGAAAA---TTAGACCAATGGG---AAAAAA---TTCGGTTAAGGCCAGG
GGGAA---AGAAAAAATATAG------GTTGAAACATCTAGTATGGGCAAGCAGGGAGCTAGAAAGATTCGCAGTTAATC
CTGGCC---TGTTAGAAACATCAGAAGGCTGTAGACAAATATTAGGACAGCTACAACCATCCCTTCAGACAGGATCAGAA
GAACTTAAATCATTATTTAATGCAGTAGCAGTCCTCTATTGTGTACATCAAAGGATAGAGRTAAAAGACACCAAGGAAGC
TTTAGAG--AAG-ATAGAGGAAGAGCAAAACAAAAGTAAG---------------AAAA------AGGCA---------C
------AGCAA---------------------GCAACA------------GCT---------------------------
---GA---CACAGGA------------------AGCAG---------CAGC---------------------------C-
--AG------G---TCAGCCAAAATTAC
>DQ295196/B/KR/2004/04KYR8
ATGGGTGCGAGAGCGTCAATATTAAGCGGGGGAAAA---TTAGATGCATGGG---AAAAAA---TTCGGTTAAGGCCAGG
GGGAA---AGAAAAAATATAG------GCTAAAACATCTAGTATGGGCAAGCAGGGAGCTAGAACGATTCGCAGTTAATC
CTGGCC---TGTTAGAAACAACAGAAGGCTGTAGACAAATATTGGGACAGCTACAACCGTCCCTTCAGACAGGATCAGAG
GAACTTAAATCATTATTTAATACAATAGCAACCCTCTATTGTGTACATCAAAGGATAGAGATAAGAGATACCAAGGAAGC
TTTAGAC--AAG-ATAGAGGAAGAGCAAAACAAAAGTAAG---------------AAAA------AGGCA---------C
------AGCAA---------------------GCAACA------------GCT---------------------------
---GA---CACAGGA------------------AACAG---------CAGC---------------------------C-
--AG------G---TCAGCCAAAATTAC
>DQ322223/B/CA/-/GOL016V01
ATGGGTGCGAGAGCGTCAGTATTAAGCGGGGGAAAA---TTAGATAAATGGG---AAAAAA---TTCGGTTAAGGCCAGG
GGGAA---AGAAAAAATATCA------ATTCAAACATATAATGTGGGCAAGCAGGGAGCTAGAACGATTCGCGGTTAATC
CTGGCC---TGTTAGAAACATCAGACGGCTGTAGAAAAATACTGGTACAGCTACAACCATCCCTTCCGACAGGATCGGAA
GAACTTAAATCATTATATAATACAGTAGCAACCCTCTATTGTGTGCATCAAGGGATAGAGGTAAGAGACACCAAGGAAGC
TTTAGAC--AAA-GTAGAGGAAGAGCAAAACAAAAGCAAG---------------AAAA------AGGAA---------C
------AGCCA---------------------GTAGCA------------GCT---------------------------
---GA---CACAGGAAAG---------------AGCAG---------CAGC---------------------------C-
--AC------G---TCAGCCAAAATTAT
>DQ322224/B/CA/-/GOL016V10
ATGGGTGCGAGAGCGTCAGTATTAAGCGGGGGAAAA---TTAGATAAATGGG---AAAAAA---TTCGGTTAAGGCCAGG
GGGAA---AGAAAAAATATCA------ATTCAAACATATAATGTGGGCAAGCAGGGAGCTAGAACGATTCGCGGTTAATC
CTGGCC---TGTTAGAAACATCAGACGGCTGTAGAAAAATACTGGTACAGCTACAACCATCCCTTCCGGCAGGATCGGAA
GAACTTAAATCATTATATAATACAGTAGCAACCCTCTATTGTGTGCATCAAGGGATAGAGGTAAGAGACACCAAGGAAGC
TTTAGAC--AAA-GTAGAGGAAGAGCAAAACAAAAGCAAG---------------AAAA------AGGAA---------C
------AGCCA---------------------GTAGCA------------GCT---------------------------
---GA---CACAGGAAAG---------------AGCAG---------CAGC---------------------------C-
--AT------G---TCAGCCAAAATTAT
>DQ322225/B/CA/-/HND_DRPI039V01
ATGGGTGCGAGAGCGTCAGTATTAAGCGGGGGAAAA---TTAGACAAATGGG---AGAGAA---TTCGGTTAAGGCCAGG
GGGAA---AGAAAAAATATCA------GTTAAAACATATAGTATGGGCAAGCAGGGAGCTAGAACGATTCGCAGTCAATC
CTGGCC---TGTTAGAAACATCAGACGGCTGTAGACAAATACTGGGACAGCTGCATCCATCCCTTCAGACAGGATCAGAA
GAATTGAAATCATTATATAACACAATAGCAACTCTCTATTGTGTGCATCAAGGGATAGATGTAAAAGACACCAAGGAAGC
TTTAGAT--AAG-ATAGAGGAAGAGCAAAACAAAAGTAAG---------------AAAA------AGGCA---------C
------AGCAA---------------------GCAGCA------------GCT---------------------------
---GA---CACAGGA------------------AACAG---------CAAC---------------------------C-
--AG------G---TCAGCCAAAATTAC
>DQ322226/B/CA/-/HND_DRPI039V08
ATGGGTGCGAGAGCGTCAGTATTAAGCGGGGGAAAA---TTAGACAAATGGG---AGAGAA---TYCGGTTAAGGCCAGG
GGGAA---AGAAAAAATATCA------GTTAAAACATATAGTATGGGCAAGCAGGGAGCTAGAACGATTCGCAGTCAATC
CTGGCC---TGTTAGAAACATCAGACGGCTGTAGACAAATACTGGGACAGCTGCATCCATCCCTTCAGACAGGATCAGAA
GAATTGAAATCATTATATAACACAATAGCAACTCTCTATTGTGTGCATCAAGGGATAGATGTAAAAGACACCAAGGAAGC
TTTAGAT--AAG-ATAGAGGAAGAGCAAAACAAAAGTAAG---------------AAAA------AGGCA---------C
------AGCAA---------------------GCAGCA------------GCT---------------------------
---GA---CACAGGA------------------AACAG---------CAAC---------------------------C-
--AG------G---TCAGCCAAAATTAC
>DQ322227/B/CA/-/HDM003V01
ATGGGTGCGAGAGCGTCAGTACTAAGCGGGGGAAAA---TTAGATACATGGG---AAAAAA---TTCGGTTAAGGCCAGG
GGGAA---AGAAAAAATATAA------ATTAAAACATCTAGTATGGGCAAGCAGGGAGCTAGAACGATTTGCAGTTAACC
CTGGCC---TGTTAGAGACATCAGAAGGCTGTAAACAAATAATACAACAGTTACAACCAAGCCTTCAGACAGGATCAGAA
GAACTTAAATCATTATTTAATACAGTAGCAACCCTCTATTGTGTACATCAAAGGATAGATGTAAGAGACACCAAGGAAGC
GTTAGAC--AAG-ATAGAGGAAGAACAAGCCAAAAGTAAC---------------AAAA------AGGTA---------C
------AGCAA---------------------GCAGCA------------GCT---------------------------
---GA---CACAGGA------------------AATAA---------CAGT---------------------------C-
--AG------G---TCAGCCAAAATTAC
>DQ322228/B/CA/-/HDM003V04
ATGGGTGCGAGAGCGTCAGTACTAAGCGGGGGAAAA---TTAGATACATGGG---AAAAAA---TTCGGTTAAGGCCAGG
GGGAA---AGAAAAAATATAA------ATTAAAACATCTAGTATGGGCAAGCAGGGAGCTAGAACGATTTGCAGTTAACC
CTGGCC---TGTTAGAGACATCAGAAGGCTGTAAACAAATAATACAACAGTTACAACCAAGCCTTCAGACAGGATCAGAA
GAACTTAAATCATTATTTAATACAGTAGCAACCCTCTATTGTGTACATCAAAGGATAGATGTAAGAGACACCAAGGAAGC
GTTAGAC--AAG-ATAGAGGAAGAACAAGCCAAAAGTAAC---------------AAAA------AGGTA---------C
------AGCAA---------------------GCAGCA------------GCT---------------------------
---GA---CACAGGA------------------AATAA---------CAGT---------------------------C-
--AG------G---TCAGCCAAAATTAC
>DQ322229/B/CA/-/HDM003V09_2
ATGGGTGCGAGAGCGTCAGTACTAAGCGGGGGAAAA---TTAGATACATGGG---AAAAAA---TTCGGTTAAGGCCAGG
GGGAA---GGAAAAGATATAA------ATTAAAACATCTAGTATGGGCAAGCAGGGAGCTAGAACGATTTGCAGTTAACC
CTGGCC---TGTTAGAGACATCAGAAGGCTGTAAACAAATAATACAACAGTTACAACCAAGCCTTCAGACAGGATCAGAA
GAACTTAAATCATTATTTAATACAGTAGCAACCCTCTATTGTGTACATCAAAGGATAGATGTAAGAGACACCAAGGAAGC
GTTAGAC--AAG-ATAGAGGAAGAACAAGCCAAAAGTAAC---------------AAAA------AGGTA---------C
------AGCAA---------------------GCAGCA------------GCT---------------------------
---GA---CACAGGA------------------AATAA---------CAGT---------------------------C-
--AG------G---TCAGCCAAAATTAC
>DQ322230/B/CA/-/HDM003V09_5
ATGGGTGCGAGAGCGTCAGTACTAAGCGGGGGAAAA---TTAGATACATGGG---AAAAAA---TTCGGTTAAGGCCAGG
GGGAA---GGAAAAGATATAA------ATTAAAACATCTAGTATGGGCAAGCAGGGAGCTAGAACGATTTGCAGTTAACC
CTGGCC---TGTTAGAGACATCAGAAGGCTGTAAACAAATAATACAACAGTTACAACCAAGCCTTCAGACAGGATCAGAA
GAACTTAAATCATTATTTAATACAGTAGCAACCCTCTATTGTGTACATCAAAGGATAGATGTAAGAGACACCAAGGAAGC
GTTAGAC--AAG-ATAGAGGAAGAACAAGCCAAAAGTAAC---------------AAAA------AGGTA---------C
------AGCAA---------------------GCAGCA------------GCT---------------------------
---GA---CACAGGA------------------AATAA---------CAGT---------------------------C-
--AG------G---TCAGCCAAAATTAC
>DQ322239/B/CA/-/HTM360V05_variant_3
ATGGGTGCGAGAGCGTCAGTATTAAGCGGGGGAGAA---TTAGATAGATGGG---AAAAAA---TTCGATTAAGACCAGG
GGGAA---AAAAGCAATATAA------ATTAAAACATATAGTATGGGCAAGCAGGGAGCTAGAACGTTTCGCAGTTAATC
CTGGTC---TGTTAGAAACATCAGAAGGCTGTAGACAAATACTGGGACAGCTACAACCAKCCCTTCGGACAGGATCAGAA
GAACTTCAATCATTATTTAATACAGTAGCAGTCCTCTATTGTGTGCATCAAAGGATAGAGATAAAAGACACCAAGGAAGC
TTTAGAA--AAG-ATAGAGGAGGAGCAAAACAAAAGT------------------AAGA------AAGCA---------C
------AGCAA---------------------GCAGCA------------GCT---------------------------
---GA---CACAGGA------------------AAAAG---------CAGC---------------------------C-
--AG------G---TCAGCCAAAATTAC
>DQ354112/B/TH/1996/M140
------GCGAGAGCGTCAGTAATAAGCGGGGGAAAA---TTAGATGCATGGG---AAAAAA---TTAGGTTAAGGCCAGG
GGGAA---GCAAAAAATATAA------ATTAAAACATATAGTATGGGCAAGCAGGGAGCTAGAACGATTCGCAGTTAATC
CTGGCC---TGTTAGAAACATCAGAAGGCTGTAGACAAATACTGGGACAGCTACAACCATCCCTTCAGACAGGATCAGAA
GAACTTAAATCATTATTTAATACAGTAGCAGTCCTCTATTGTGTGCATCAAAGGATAGAGATAAAAGACACCAAGGAAGC
TTTAGAC--AAG-ATAGAGGAAGAGCAAAACAAAAGTAAG---------------AAAA------AAGCA---------C
------AGCAA---------------------GCAGCA------------GCT---------------------------
---GA---CACAGGA------------------CATAG---------CAGC---------------------------C-
--AG------G---TCAGCCAAAATTAC
>DQ354119/B/TH/1996/M149
------GCGAGAGCGTCAGTATTGAGCGGGGGAGAA---TTAGATAGATGGG---AAAAAA---TCCGATTAAGGCCGGG
GGGAA---AGAAAAAGTATCA------ATTAAAACATATAGTATGGGCAAGCAGGGAGCTAGAACGATTCGCAGTTAATC
CAGGCC---TTTTAGAGACATCAGAAGGCTGCAGACAAATACTGACACAGCTACAACCAGCTCTTCAGACAGGATCAGAA
GAACTTAAATCATTATTTAATACAGTAGCAACCCTCTATTGTGTACATCAAAACATAGAGGTAAAAGACACCAAGGAAGC
TTTAGAG--AAG-ATAGAGGAAGAGCAAAATAAAAGTAAT---------------AAAA------GGGCA---------C
------AGCAA---------------------GCAGCA------------GCT---------------------------
---GA---CACAGGA------------------AATAG---------AAGC---------------------------C-
--AG------G---TCAGCCAGAATTAC
>DQ358805/B/BR/2002/02BR002
ATGGGTGCGAGAGCGTCAGTATTGAGCGGGGGAGAA---TTAGATAGATGGG---AAAAAA---TTCGGTTACGGCCAGG
GGGAA---AGAAAAAATATAG------ATTAAAACATATAGTATGGGCAAGCAGGGAGCTAGAACGTTTCGCAGTTAATC
CTGGCC---TTTTAGAGACATCAGAAGGCTGTAGACAAATAATGGAACAGCTACAACCAACCCTTAAGACAGGATCAGAA
GAAATTAAATCATTATATAACACAGTAGCAACCCTCTATTGTGTGCATCAAAGGATAGATATAAAAGC--CCAAGGAAGC
TTTAGC---AAG-ATAGAGGAAGAGCAAAACAACAGTAAG---------------AAAA------AGGCA---------A
------AGCAA---------------------GCAGCA------------GCT---------------------------
---GA---CACAGGA------------------AACAA---------CAGC---------------------------C-
--AG------G---TCAGCCAAAATTAC
>DQ358808/B/BR/2002/02BR008
ATGGGTGCGAGAGCGTCAGTATTAAGCGGGGGAGAA---TTAGATAAATGGG---AGAAAA---TTCGGTTAAGGCCAGG
GGGAA---AGAAACAATATAA------ATTAAAACATATAGTATGGGCAAGCAGGGAACTAGAACGCTTCGCAGTTAACC
CTGGCC---TTTTAGAGACAGCAGAAGGCTGTAGACAAATACTAGCACAGCTACAGCCATCCCTTCAGACAGGATCAGAA
GAACTTAGATCATTATATAATACAGTAGCAACCCTCTATTGTGTGCATCAAAAGATAGATGTAAAAGACACCAAGGAGGC
TTTAGAC--AAG-ATAGAGGAAGAGCAAAACAAATGTAAG---------------CAAA------AGGCA---------C
------AGCAA---------------------GCAGCA------------GCT---------------------------
---GA---CGCAGGA------------------AACAG---------CAAA---------------------------C-
--CG------G---TCAGCCAAAATTAC
>DQ358809/B/BR/2002/02BR011
ATGGGTGCGAGAGCGTCAGTATTAAGCGGGGGAAAA---TTAGATAAATGGG---AAAAAA---TTCGGTTAAGGCCAGG
GGGAA---AGAAACACTATAA------ATTAAAACATATAGTATGGGCAAGCAGGGAGTTAGAACGATTCGCACTTAATC
CTGGCC---TTTTAGAAACAGGAGAAGGCTGTAGACAAATATTGGGACAGCTACAGTCATCCCTTCAGACAGGATCAGAA
GAACTTAAATCATTATTTAATGCAGTAGCAGTCCTCTATTGTGTGCATCAAAATATAGAGGTAAAAGATACCAAGGAAGC
TTTAGAC--AAG-ATAGAGGAAGAGCAAAACAAAAGTAGA---------------AAAA------AGGCA---------C
------AGCCA---------------------GCCGAA------------GCT---------------------------
---GA---CACAGGA------------------AACAG---------CAGC---------------------------A-
--AG------G---TCAGCCAAAATTAT
>DQ358810/B/BR/2002/02BR013
ATGGGTGCGAGAGCGTCAGTATTAAGCGGGGGAGAA---TGGGATAAATGGG---AAAAGA---TTCGGTTAAGGCCAGG
GGGAA---GGAAAAAATATAA------GTTAAAACATATAGTATGGGCAAGCAGGGAGCTAGAACGATTCGCAGTTAATC
CTGGCC---TTTTAGAGACAGCAGAAGGATGTAGACAAATACTGGGACAGCTACAACCATCTCTTCAGACAGGATCAGAA
GAACTTAGATCATTATTTAATACAGTAGCAACCCTCTATTGTGTGCATCAAAAGATAGAGGTAAAAGACCCCAAGGAAGC
TTTAGAG--AAG-ATAGAGGAAGAGCAAAACAAAAGTAAG---------------AAAA------AGGCT---------C
------AACAA---------------------GCAGCA------------GCT---------------------------
---GA---CACAAAA------------------AACAG---------CAGC---------------------------C-
--AG------G---TCAGCCAAAATTAC
>DQ383746/B/AR/2002/02AR114146
----GTGCGAGAGCGTCAGTATTAAGCGGGGGAGAA---TTAGATAGATGGG---AGAAAA---TTCGGTTAAGGCCAGG
GGGAA---AGAAAAAATATAG------ATTAAAACATATAGTATGGGCAAGCAGGGAGCTAGAACGATTCGCAGTTAACC
CTGGCC---TGTTAGAAACATCAGAAGGCTGTAGAAAAATACTGGGACAGCTACACCCAAGCCTTCAAACAGGATCTGAA
GAGCTTAGATCATTATATAATACAATAGCAACCCTCTATTGTGTGCATCAAAAAATAGAGGTAAAAGACACCAAGGAAGC
TTTAGAC--AAG-ATAGAGGAGGAGCAAAACAAAAGTAAG---------------AAAA------AAGCA---------C
------AGCAA---------------------GCAGCA------------GCT---------------------------
---GA---CACAGGA------------------AATAA---------CAAC---------------------------C-
--CG------G---TCAGCCAAAATTAC
>DQ383748/B/AR/2003/03AR137681
----GTGCGAGAGCGTCAGTATTAAACGGGGGAGAA---TTGGACAGGTGGG---AAAAAA---TTCGGTTAAGGCCAGG
GGGAA---AGAAACAATATCG------ACTAAAACATGTAGTATGGGCAAGCAGGGAGCTAGAACGATTCGCAATCAACC
CTGGCC---TGTTAGAAACCTCAGGAGGCTGTAGGCAAATATTAGGACAGCTACAGCCATCCCTTCAGACCGGATCAGAA
GAACTTAGATCATTATATAATACAGTAGCAACCCTCTATTGTGTGCATCAAAAGATAGAGGTAAGAGACACCAAGGAAGC
TTTAGAG--AAG-ATAGAGGAAGAGCAAAACAAAAGTAAG---------------AAAA------AGGCA---------C
------AGCAA---------------------GCAGCA------------GCT---------------------------
---GA---CACAGAA------------------AACAA---------CAGC---------------------------C-
--AG------G---TCAGCCAAAATTAC
>DQ383749/B/AR/2003/03AR138910
----GTGCGAGAGCGTCAGTATTAAGCGGGGGAGAA---TTGGATAGATGGG---AAAAAA---TTCGGTTAAGGCCAGG
GGGAA---AGAAAAAATATAG------ACTAAAACATATAGTATGGGCAAGCAGGGAACTAGAACGATTCGCAGTTAATC
CTGGCC---TGTTAGAAACGGCAGAAGGCTGTAGACAAATACTAGGACAGCTACAACCATCCCTTCAGACAGGATCAGAA
GAACTTAAATCATTATATAATACATTAGCAGTCCTCTATTGTGTACATCAAAGGATAGAGATAAAAGACACCAAGGAAGC
TTTAGAC--AAG-ATAGAGGAAGAACAAAACAAAAGTAAG---------------AAAA------AGACA---------C
------AGCAA---------------------ACAGCA------------GCT---------------------------
---GA---CACAGGA------------------GAAAA---------AAGC---------------------------C-
--AG------G---TCAGCCAAAATTAC
>DQ383751/B/AR/2004/04AR151263
----GTGCGAGAGCGTCGGTATTAAGCGGGGGAGAA---TTAGATAGATGGG---AAAAAA---TTCGGTTAAGGCCAGG
GGGAA---AGAAACAATATAA------ATTAAAACATATAGTATGGGCAAGCAGGGAGCTAGAACGATTCGCAGTTAATC
CTGGTC---TGTTAGAAACATCAGAAGGCTGTAGACAAATACTGGGACAGCTACAACCATCCCTCCAGACAGGATCAGAA
GAACTTCAGTCATTATTTAATACAATAGCAGTCCTCTATTGTGTACACCAAAGGATAGATGTAAAAGACACCAAGGAAGC
TTTAGAG--AAG-ATAGAAGAAGAGCAAAACAAATGTAAG---------------AAAA------AGGCA---------C
------AACAA---------------------GCAGCA------------GCT---------------------------
---GA---CGCAGGA------------------AACAA---------CAGC---------------------------C-
--AG------G---TCAGCCAAAATTAC
>DQ383752/B/AR/2004/04AR151516
----GTGCGAGAGCGTCAGTAATAAGCGGGGGAAAA---TTAGATAGATGGG---AAAAAA---TTCGGTTACGGCCAGG
GGGAC---ATAAAAAATATAG------ATTAAAACATATAGTATGGGCAAGCAGGGAGCTAGAACGATTTGCAGTTAATC
CTGGCC---TTTTAGAGACATCAGAAGGCTGTAGACAAATACTAGAACAGCTACAACCAGCCCTTAAGACAGGATCAGAA
GAATTTAGATCATTATATAATACAGTAGCAACCCTCTATTGTGTGCATCAAAAGATGGATGTAAAAGACACCAAGGAAGC
TTTAGAT--AAG-ATAGAGGAAGAGCAAAACAGTAGTAAG---------------AAAA------AGGCA---------C
------AGCAA---------------------GCAGCA------------ACT---------------------------
---GA---CACAGGA------------------AATAA---------CAGC---------------------------C-
--AG------G---TCAGTCAAAATTAC
>DQ396398/B/ZA/2003/03ZAPS045MB2
ATGGGTGCGAGAGCGTCGGTATTAAGCGGGGGAGAA---TTAGATAGATGGG---AAAAAA---TTCGGTTACGGCCAGG
AGGAA---AGAAAAAATATAG------ACTAAAACATATAGTATGGGCAAGCAGGGAGCTAGAACGATTCGCAATTAATC
CTGGCC---TGTTAGAAACATCAGCAGGCTGTAGACAAATATTGGGACAGCTACATCCGTCCCTTCAGACAGGATCAGAA
GAACTTAGATCATTATATAATACAGTAGCAACCCTCTATTGTGTACATCAGAAGATAGAGATAAAAGACACCAAGGAAGC
TTTAGAT--AAG-ATAGAGGAAGAGCAAAACAAAAGTAAA---------------AACA------GGGCA---------C
------AGCAA---------------------ACAGCA------------GCT---------------------------
---GG---CACAGGA------------------AACAG---------CAAC---------------------------C-
--AG------G---TCAGCCAAAATTAC
>DQ487188/B/US/1993/WCD32P0793
ATGGGTGCGAGAGCGTCAGTATTAAGCGGGGGAGAA---TTAGATAGATGGG---AGAAAA---TTCGGTTACGGCCAGG
AGGAA---AGAAAAAATATAG------ATTAAAACATATAGTATGGGCAAGCAGGGAGCTAGAACGATTCGCAGTTAATC
CTGGCC---TATTAGAAACATCAGAAGGCTGCAGACAAATACTGGGACAGCTACAGCCATCCCTTCAGACAGGATCAGAA
GAACTTAGATCATTATTTAATACAGTAGCAACCCTCTATTGTGTGCATCAAAAGATAGATGTAAAAGACACCAAGGAAGC
TTTAGAT--AAG-ATACAGGAAGAACAAAACAAATGTAAG---------------AAAA------AAGTC---------C
------AGCAG---------------------GCAGCA------------GCT---------------------------
---GA---CACAGGA------------------AACAG---------CAGC---------------------------C-
--AG------G---TCAGCCAAAATTAC
>DQ487189/B/US/1995/WCD32P1195
ATGGGTGCGAGAGCGTCAGTATTAAGCGGGGGAGAA---TTAGATAGATGGG---AGAAAA---TTCGGTTACGGCCAGG
AGGAA---AGAAAAAATATAG------ATTAAAACATGTAGTATGGGCAAGCAGGGAACTAGAACGATTCGCAGTTAATC
CTGGCC---TATTAGAAACATCAGAAGGCTGTAAACAAATATTGGAACAGCTACAGCCATCCCTTCAGACAGGATCAGAA
GAACTTAAATCATTATTTAATACAGTAGCAACCCTCTATTGTGTACATCGAAAGATAGATGTAAAAGACACCAAGGAAGC
TTTAGAT--AAG-ATACAGGAAGAGCAAAACAAAAGTAAG---------------AAAA------AAGCA---------C
------AGCAA---------------------GCAGCA------------GCT---------------------------
---GA---CACAGGA------------------AACAG---------CAGC---------------------------C-
--AG------G---TCAGCCAAAATTAC
>DQ487190/B/US/1993/WCM32P0793
ATGGGTGCGAGAGCGTCAATATTAAGCGGGGGAGAA---TTGGATAGATGGG---AAAAAA---TTCGGTTACGGCCAGG
GGGAA---AGAAAAAATATAA------ATTAAAACATATAGTATGGGCAAGCAGGGAGCTCGAACGATTCGCAGTTAATC
CTGGCC---TATTAGAAACATCAGCAGGCTGTAGACAAATACTGGGACAGCTACAACCATCCCTTCAGACAGGATCAGAA
GAACTTAAATCATTATTTAATACAGTAGCAACCCTCTATTGTGTGCATCAAAAGATAGATGTAAAAGACACCAAGGAAGC
TTTAGAG--AAG-ATAGAGGAAGAGCAAAACAAAAATAAG---------------AAAA------AAGCA---------C
------AGCAA---------------------GCAGCA------------GCT---------------------------
---GA---CACAGGA------------------AATAG---------CAGC---------------------------C-
--AG------G---TCAGCCAAAATTAC
>DQ487191/B/US/1996/WCM32P0896
ATGGGTGCGAGAGCGTCAGTATTAAGCGGGGGAGAA---TTAGATAGATGGG---AGAAAA---TTCGGTTACGGCCAGG
GGGAA---AGAAAAAATATAA------ATTAAAACATATAGTATGGGCAAGCAGGGAGCTAGAACGATTCGCAGTTAATC
CTGGCC---TATTAGAAACATCAGCAGGCTGTAGACAAATATTGGGACAGCTACAGCCATCCCTTCAGACAGGATCAGAA
GAACTTAAATCATTATTTAATACAGTAGCAACCCTCTATTGTGTGCATCAAAAGATAGATGTAAAAGACACCAAGGAAGC
TTTAGAG--AAG-ATAGAGGAAGAGCAAAACAAATGTAAG---------------AAAA------AAGCA---------C
------AGCAA---------------------GCAGCA------------GCT---------------------------
---GA---CACAGGA------------------AACAG---------CAGC---------------------------C-
--AG------G---TCAGCCAAAATTAC
>DQ672623/B/IT/2005/SG1
ATGGGTGCGAGAGCGTCATTATNATGCGGGGGAAAA---TTAGATAGGTGGG---AAAAAA---TTCGGTTAAGGCCAGG
GGGAA---AGAAAAAATATCA------ATTAAAACATATAGTATGGGCAAGCAGGGAGCTAGAACGATTCGCAGTTAACC
CTGGCC---TGTTAGAAACATCGGGAGGCTGTAGACAGATACTGGGACAGCTACAACCATCCCTTCAGACAGGATCAGAA
GAACTTAAATCATTATATAATACAGTAGCAGTCCTCTATTGTGTACATCAAGGAATAGAGATAAAAGACACCAAGGAAGC
CTTAGAg--AAG-ATAGAGGAAGAGCAAAACAAAAGTAAG---------------AAAA------AGGCA---------C
------AGCAA---------------------GTAGCAgct---------GCT---------------------------
---GA---CACAGGA------------------AACAA---------CAGC---------------------------C-
--AG------G---GCAGCCAAAATTAC
>DQ676870/B/AU/2003/PS1038_Day0
ATGGGTGCGAGAGCGTCAGTATTAAGCGGGGGAAAA---TTAGATAAATGGG---AAAAAA---TTCGGTTAAGACCAGG
GGGAA---AGAAACGCTATAA------ATTAAAACATTTAGTATGGGCAAGCAGGGAGCTAGAAMGATTCGCAGTTAATC
CTGGCC---TGTTAGAAACAGCAGARGGCTGTAGACAAATACTGGGACAGCTACAGCCATCCCTCCAGACAGGATCAGAA
GAACTTAAATCATTATATAATACAATAGCAGTCCTCTATTGTGTACATCAAGAGATAGAGGTAAAAGACACCAAGGAAGC
TCTAGAC--AAG-ATAGAGGAAGAGCAAAACAAAAGTAAG---------------AAAA------AGGCA---------C
------AGCAA---------------------GCAGCA------------GCT---------------------------
---GG---CACAGGA------------------AACAG---------TAGC---------------------------C-
--AG------G---CCAGCCAAAATTAC
>DQ676871/B/AU/2004/PS1038_Day174
ATGGGTGCGAGAGCGTCAGTATTAAGCGGGGGAAAA---TTAGATAAATGGG---AAAAAA---TTCGGTTAAGACCAGG
GGGAA---AGAAACGCTATAA------ATTAAAACATTTAGTATGGGCAAGCAGGGAGCTAGAAAGATTCGCAGTTAATC
CTGGCC---TGTTAGAAACAGCAGAGGGCTGTAGACAAATACTGGGACAGCTACAGCCATCCCTCCAGACAGGATCAGAA
GAACTTAAATCATTATATAATACAATAGCAGTCCTCTATTGTGTACATCAAGAGATAGAGGTAAAAGACACCAAGGAAGC
TCTAGAC--AAG-ATAGAGGAAGAGCAAAACAAAAGTAAG---------------AAAA------AGGCA---------C
------AGCAA---------------------GCAGCA------------GCT---------------------------
---GG---CACAGGA------------------AACAG---------TAGC---------------------------C-
--AG------R---CCAGCCAAAATTAC
>DQ676874/B/AU/2002/PS2008_Day0
ATGGGTGCGAGAGCGTCGGTATTAAGCGGGGGAGAA---TTAGATAGGTGGG---AAAAAA---TTCGGCTAAGGCCAGG
AGGAA---AGAAAAAATACAA------GTTAAAACATATAGTATGGGCAAGCAGGGAACTAGAACGATTTGCAGTCAATC
CTGGCC---TGTTAGAAACATCAGAAGGCTGTAGACAAATACTGGGACAGTTACACCCGTCCCTTCAGACAGGATCAGAA
GAACTTAAATCATTATATAATACAATAGCAACCCTCTATTGTGTACATCAAAAAATAGATGTAAAAGACACCAAGGAAGC
TTTAGAC--AAG-ATAGAGGAAGAGCAAAACAAATGTAAG---------------AAAA------AGGCA---------C
------AGCAA---------------------GCAGCA------------GCT---------------------------
---GA---CGCAGGA------------------AACAG---------CAGC---------------------------C-
--AG------G---TCAGCCAAAATTAC
>DQ676875/B/AU/2003/PS2008_Day182
ATGGGTGCGAGAGCGTCGGTATTAAGCGGGGGAGAA---TTAGATAGGTGGG---AAAAAA---TTCGGCTAAGGCCAGG
AGGAA---AGAAAAAATACAA------GTTAAAACATATAGTATGGGCAAGCAGGGAACTAGAACGATTTGCAGTCAATC
CTGGCC---TGTTAGAAACATCAGAAGGCTGTAGACAAATACTGGGACAGTTACACCCGTCCCTTCAGACAGGATCAGAA
GAACTTAAATCATTATATAATACAATAGCAACCCTCTATTGTGTACATCAAAAAATAGATGTAAAARACACCAAGGAAGC
TTTAGAC--AAG-ATAGAGGAAGAGCAAAACAAATGTAAG---------------AAWA------AGGCA---------C
------AGCAA---------------------GCAGCA------------GCT---------------------------
---GA---CGCAGGA------------------AACAG---------CAGC---------------------------C-
--AG------G---TCAGCCAAAATTAC
>DQ676876/B/AU/2003/PS2008_Day377
ATGGGTGCGAGAGCGTCGGTATTAAGCGGGGGAGAA---TTAGATAGGTGGG---AAAAAA---TTCGGCTAAGGCCAGG
AGGAA---AGAAAAAATACAA------GTTAAAACATATAGTRTGGGCAAGCAGGGAACTAGAACGATTTGCAGTCAATC
CTGGCC---TGTTAGAAACATCAGAAGGCTGTAGACAAATACTGGGACAGTTACACCCGTCCCTTCAGACAGGATCAGAA
GAACTTAAATCATTATATAATACAATAGCAACCCTCTATTGTGTACATCAAAAAATAGATGTAAAAGACACCAAGGAAGC
TTTAGAC--AAG-ATAGAGGAAGAGCAAAACAAATGTAAG---------------AAWA------AGGCA---------C
------AGCAA---------------------GCAGCA------------GCT---------------------------
---GA---CGCAGGA------------------AACAG---------CAGC---------------------------C-
--AG------G---TCAGCCAAAATTAC
>DQ676877/B/AU/2003/PS2016_Day0
ATGGGTGCGAGAGCGTCGGTATTAAGCGGGGGACAA---TTAGATAGATGGG---AGAAAA---TTCGGTTACGGCCAGG
GGGAA---AGAAGAGATATAA------ATTAAAACATATAGTATGGGCAAGCAGGGAGCTAGAAAGATTCGCAGTTAATC
CTGGCC---TATTAGAAACATCAGAAGGCTGTAGACAAATACTGGAACAACTACAACCATCCATTCAGACAGGATCAGAG
GAACTTAAATCATTATTTAATACAGTAGCAACCCTCTATTGTGTGCATAAAAGGATAGAGGTAAAAGATACTAAGGAAGC
TTTAGAC--AAG-GTAGAGGAAGAGCAAAACAAAGGAAAG---------------AAAA------AAGCA---------C
------AGCAA---------------------GCAGCC------------GCT---------------------------
---GA---CACAGGAAATAACA-----------AACAGGT-------CAGC---------------------------C-
--AA------G---TCAGCCAAAATTAC
>DQ676878/B/AU/2003/PS2016_Day193
ATGGGTGCGAGAGCGTCGGTATTAAGCGGGGRACAA---TTAGATASATGGG---AGAAAA---TTCGGTTACGGCCAGG
GGGAA---AGAAGARATATMR------ATTAAAACATATAGTATGGGCAAGCAGGGAGCTAGAAAGATTCGCAGTTAATC
CTGGCC---TATTAGAAACATCAGAAGGCTGTAGACAAATACTGGAACAACTACAACCATCCATTCAGACAGGATCAGAG
GAACTTAAATCATTATTTAATACAGTAGCAACCCTCTATTGTGTGCATAAAAGGATAGAGGTAAAAGATACTAAGGAAGC
TTTAGAC--AAG-GTAGAGGAAGAGCAAAACAAAGGAAAR---------------AAAA------AAGCA---------C
------AGCAA---------------------GCAGCC------------GCT---------------------------
---GA---CACAGGAAATAACA-----------AACAGGT-------CAGC---------------------------C-
--AA------G---TCAGCCAAAATTAY
>DQ676879/B/AU/2004/PS2016_Day380
ATGGGTGCGAGAGCGTCGGTATTAAGCGGGGGACAA---TTAGATASATGGG---AGARAA---TTCGGTTACGGCCAGG
GGGAA---AGAAGARATATAR------ATTAAAACATATAGTATGGGCAAGCAGGGAGCTAGAAAGATTCGCAGTTAATC
CTGGCC---TATTAGAAACATCAGAAGGCTGTAGACAAATACTGGAACAACTACAACCATCCATTCAGACAGGATCAGAG
GAACTTAAATCATTATTTAATACAGTAGCAACCCTCTATTGTGTGCATAAAAGGATAGAGGTAAAAGATACTAAGGAAGC
TTTAGAC--AAG-GTAGAGGAAGAGCAAAACAAAGGAAAG---------------AAAA------ARGCA---------C
------AGCAA---------------------GCAGCC------------GCT---------------------------
---GA---CACAGGAAATAACA-----------AACAGGT-------CAGC---------------------------C-
--AA------G---TCAGCCAAAATTAY
>DQ676880/B/AU/2003/PS2019_Day0
ATGGGTGCGAGAGCGTCGGTATTAAGCGGGGGACAA---TTAGATAGATGGG---AGAAAA---TTCGGTTAAGGCCAGG
GGGAA---AGAAAAAATATAG------ATTAAAACATATAGTATGGGCAAGCAGGGAGTTGGAAAGATTCGCAGTTAATC
CTGGCC---TGTTAGAAACAGCAGAAGGCTGTAGACAAATATTGGAACAGCTACAACCAGCCATTCAGACAGGATCAGAG
GAAATTAAATCATTATTTAATACAGTAGCAACTCTCTATTGTGTGCATCAAAGGATAGAGGTAAAAGATACTAAGGAAGC
TTTAGAC--AAG-GTAGAGGAAGAGCAAAACAAAAGAAAG---------------AAAA------AAGCA---------C
------AGCAA---------------------GCAGCC------------GCT---------------------------
---GA---CACAGGAAACAACA-----------AACAGGT-------CAGC---------------------------C-
--AA------G---TCAGCCAAAATTAC
>DQ676881/B/AU/2003/PS2019_Day171
ATGGGTGCGAGAGCGTCGGTATTAAGCGGGGGACAA---TTAGATAGATGGG---AGAAAA---TTCGGTTAAGGCCAGG
GGGAA---AGAAAAAATATAG------ATTAAAACATATAGTATGGGCAAGCAGGGAGTTGGAAAGATTCGCAGTTAATC
CTGGCC---TGTTAGAAACAGCAGAAGGCTGTAGACAAATATTGGAACAGCTACAACCAGCCATTCAGACAGGATCAGAG
GAAATTAAATCATTATTTAATACAGTAGCAACTCTCTATTGTGTGCATCAAAGGATAGAGGTAAAAGATACTAAGGAAGC
TTTAGAC--AAG-RTAGAGGAAGAGCAAAACAAAAGAAAG---------------AAAA------ARGCA---------C
------AGCAA---------------------GCAGCC------------GCT---------------------------
---GA---CACAGGAAACAACA-----------AACAGGT-------CAGC---------------------------C-
--AA------G---TCAGCCAAAATTAC
>DQ676882/B/AU/2004/PS2019_Day367
ATGGGTGCGAGAGCGTCGGTATTAAGCGGGGGACAA---TTAGATAGATGGG---AGAAAA---TTCGGTTAAGGCCAGG
GGGAA---AGAAAAAATATAG------ATTAAAACATATAGTATGGGCAAGCAGGGAGTTGGAAAGATTCGCAGTTAATC
CTGGCC---TGTTAGAAACAGCAGAAGGCTGTAGACAAATATTGGAACAGCTACAACCAGCCATTCAGACAGGATCAGAG
GAAATTAAATCATTATTTAATACAGTAGCAACTCTCTATTGTGTGCATCAAAGGATAGAGGTAAAAGATACTAAGGAAGC
TTTAGAC--AAG-GTAGAGGAAGAGCAAAACAAAAGAAAG---------------AAAA------ARGCA---------C
------AGCAA---------------------GCAGCC------------GCT---------------------------
---GA---CACAGGAAACAACA-----------AACAGGT-------CAGC---------------------------C-
--AA------G---TCAGCCAAAATTAC
>DQ676883/B/AU/2002/PS3002_Day0
ATGGGTGCGAGAGCGTCAATATTAAGCGGGGGAGAA---TTAGATAGATGGG---AAAAAA---TTCGGTTAAGGCCAGG
GGGAA---AGAAAAAATATAG------ATTAAAACATATAGTATGGGCAAGCAGGGAACTAGAACGATTCGCAGTTAATC
CTGGCC---TGTTAGAAACAGCAGAAGGATGTAGACAAATACTGGGCCAGCTACAACCGGCCCTTCAGACAGGATCAGAA
GAAATTAAATCATTATATAATACAGTAGCAACCCTCTATTGTGTACATCAAAAGATAGAGGTAAAAGACACCAAGGAAGC
TTTAGAT--AAG-ATAGAGGARGAGCAAAACAAAAGTAAG---------------AAAA------AGGYA---------C
------AGCAA---------------------GCAGCA------------GCT---------------------------
---GA---CACAGAA------------------AACAG---------CAAA---------------------------C-
--AG------G---TCAGCCAAAATTTC
>DQ676884/B/AU/2003/PS3002_Day199
ATGGGTGCGAGAGCGTCAATATTAAGCGGGGGAGAA---TTAGATAGATGGG---AAAAAA---TTCGGTTAAGGCCAGG
GGGAA---AGAAAAAATATAG------ATTAAAACATATAGTATGGGCAAGCAGGGAACTAGAACGATTCGCAGTTAATC
CTGGCC---TGTTAGAAACAGCAGAAGGATGTAGACAAATACTGGGCCAGCTACARCCGGCCCTKCAGACAGGATCAGAA
GAAATTAAATCATTATATAATACAGTAGCAACCCTCTATTGTGTACATCAAAAGATAGAGGTAAAAGACACCAAGGAAGC
TTTAGAT--AAG-ATAGAGGAAGAGCAAAACAAAAGTAAG---------------AAAA------AGGCA---------C
------AGCAA---------------------GCAGCA------------GCT---------------------------
---GA---CACAGAA------------------AACAG---------CAAA---------------------------C-
--AG------R---TCAGCCAAAATTTC
>DQ676885/B/AU/2003/PS3002_Day385
ATGGGTGCGAGAGCGTCAATATTAAGCGGGGGAGAA---TTAGATAGATGGG---AAAAAA---TTCGGTTAAGGCCAGG
GGGAA---AGAAAAAATATAG------ATTAAAACATATAGTATGGGCAAGCAGGGAACTAGAACGATTCGCAGTTAATC
CTGGCC---TGTTAGAAACAGCAGAAGGATGTAGACAAATACTGGGCCAGCTACAACCGGCCCTTCAGACAGGATCAGAA
GAAATTAAATCATTATATAATACAGTAGCAACCCTCTATTGTGTRCATCAAAAGATAGAGGTAAAAGACACCAAGGAAGC
TTTAGAT--AAG-ATAGAGGAAGARCAAAACAAAAGTAAG---------------AAAA------AGGCA---------C
------AGCAA---------------------GCAGCA------------GCT---------------------------
---GA---CACAGAA------------------AACAG---------CAAA---------------------------C-
--AG------G---TCAGCCAAAATTTC
>DQ676886/B/AU/2003/PS4048_Day0
ATGGGTGCGAGAGCGTCAATATTGAGCGGGGGAGAA---TTAGATAAATGGG---AAAAAA---TTCGGCTAAGGCCAGG
GGGAA---AGAAAACATACAA------ATTAAAACATATAGTATGGGCAAGCAGGGAGCTAGAGCGATTCGCAGTTAATC
CTGGCC---TGTTAGAAACATCAGACGGCTGTAGACAAATACTTGTACAGCTACAACCATCCCTCAAGACAGGATCAGAG
GAACTTAAATCATTATATAATACAGTAGCAACCCTCTATTGTGTGCATCAAAGGATAGATGTAAGAGACACCAAGGAAGC
CTTARAT--AAA-ATAGAGGAAGAGCAAAACAAAAGTAAG---------------AAAA------AGACA---------C
------AGCAA---------------------GCAGCAGCAGCAGCA---GCT---------------------------
---GA---CACAGGA------------------AACAG---------CAGC---------------------------C-
--AG------G---TCAGCCAAAATTAC
>DQ676887/B/AU/2004/PS4048_Day143
ATGGGTGCGAGAGCGTCAATATTGAGCGGGGGAGAA---TTAGATAAATGGG---AAAAAA---TTCGGCTAAGGCCAGG
GGGAA---AGAAAACATACAA------ATTAAAACATATAGTATGGGCAAGCAGGGAGCTAGAGCGATTCGCAGTTAATC
CTGGCC---TGTTAGAAACATCAGACGGCTGTAGACAAATACTTGTACAGCTACAACCATCCCTCAAGACAGGATCAGAG
GAACTTAAATCATTATATAATACAGTAGCAACCCTCTATTGTGTGCATCAAAGGATAGATGTAAGAGACACCAAGGAAGC
CTTAGAT--AAA-ATAGAGGAAGAGCAAAACAAAAGTAAG---------------AAAA------AGACA---------C
------AGCAA---------------------GCAGCAGCAGCAGCA---GCT---------------------------
---GA---CACAGGA------------------AACAG---------CAGC---------------------------C-
--AG------G---TCAGCCAAAATTAC
>DQ823362/B/UA/2001/01UAKV167
------GCGAGAGCGTCAGTATTAAGCGGGGGAGCA---TTAGATAAATGGG---AAAAAA---TTCGGTTAAGGCCAGG
GGGAA---AGAAAAAATATAA------ATTAAAACATATAGTATGGGCAAGCAGGGAGCTAGAACGATTCGCAGTTAATC
CTGGCC---TCTTAGAGACATCAGAAGGCTGCAGACAAATACTGGGACAGTTACAACCATCCCTTCAGACAGGATCAGAA
GAACTTAAATCATTATATAATACAGTAGCAGTCCTCTATTGTGTACATCAAAAGATAGAGATAAAAGACACCAAAGAAGC
TTTAGAC--AAG-ATAGAGGAAGAGCAAAACAAAAGCAAG---------------AAAA------AGGCA---------C
------AGCAA---------------------GCAGCA------------GCT---------------------------
---GA---CGCAGCA------------------AACAA---------AAGC---------------------------C-
--AA------G---TCAGCCAAAATTAC
>DQ823363/B/UA/2001/01UAKV252
------GCGAGAGCGTCAGTATTAAGCGGGGGAGAA---TTAGATAAATGGG---AAAAAA---TTCGGTTAAGGCCAGG
GGGAA---AGAAAACATATAA------ATTAAAACATATAGTATGGGCAAGCAGGGAGCTAGAACGATTCGCAGTTAACC
CTGGCC---TTTTAGAGACATCAGAGGGCTGTAGACAAATATTAGGACAGCTACAACCAGCCCTTCAGACAGGATCAGAA
GAACTTAAATCATTATATAATACAGTAGCAACCCTCTATTGTGTACATCAAAGGATAGATGTAAAAGACACCAAGGAAGC
CTTAGAT--AAG-ATAGAGGAAGAGCAAAACAAAAGTAAG---------------AAAA------AGACA---------C
------AGCAA---------------------GCAGCA------------GCT---------------------------
---GA---CACAGGA------------------GATAG---------AAAC---------------------------C-
--AG------G---TCAGCCAAAATTAC
>DQ823364/B/UA/2001/01UAKV259
------GCGAGAGCGTCAGTATTAAGCGGGGGAAAA---TTAGATGCATGGG---AAAAAA---TTCGGTTAAGGCCAGG
GGGAA---AGAAAAAATATCA------CTTAAAACATATAGTATGGGCAAGCAGGGAGCTAGAACGATTCGCAGTTAATC
CTGGCC---TTTTAGAGACAGCAGAAGGCTGTAGACAAATATTAGGACAACTACAACCATCCCTTCAGACAGGATCAGAA
GAACTTAAATCATTATTTAATACAGTAGCAGTCCTCTATTGTGTACATCAAAGGATAGAGGTAAAAGACACCAAGGAAGC
CTTAGAA--AAG-ATAGAGGAAGAGCAAAACAAAAGTAAG---------------AAAA------AGGCA---------C
------AGCAA---------------------GCAGCA------------GCT---------------------------
---GA---CACAGGA------------------GACAG---------AAAG---------------------------C-
--AG------G---TCAGCCAAAATTAC
>DQ837381/B/KR/2005/05CSR3
ATGGGTGCGAGAGCGTCAGTATTAAGCGGGGGACAA---TTAGATAGATGGG---AAAAAA---TTCGGTTAAGGCCAGG
GGGAA---AGAAAAAATATAA------ATTAAAACATCTAGTATGGGCAAGCAGGGAACTAGAACGATTTGCAGTTAACC
CTAGCC---TGTTAGAAACAGCAGAAGGTTGTAGACAAATAATTGGACAGCTACAACCGTCCCTTCAGACAGGATCAGAA
GAACTTAAATCATTACATAATGCAATAGCAACCCTCTATTGTGTGCATAGAAGGATAGATGTAAAAGACACCAAGGAAGC
TTTAGAG--AAG-GTAGCGGAAGAGCAAAGCAAAAGTAAG---------------AAAA------CAGCA---------C
------AGCAA---------------------GCAGCA------------GCT---------------------------
---GA---CACAGCA------------------AGCAA---------CAGC---------------------------C-
--AG------G---TCAGCCAAAATTAC
>DQ853436/B/US/2000/14294_1
ATGGGTGCGAGAGCGTCAATATTAAGCGGGGGAGAA---TTGGATAGATGGG---AGAAAA---TTCGGTTAAGGCCAGG
AGGAA---AGAAAAAATATAA------GTTAAAACATTTAGTATGGGCAAGCAGGGAGCTAGAACGGTTCGCAGTCAATC
CTGGCC---TGTTAGAAACATCAGAAGGCTGCAGACAAATACTGGCACAGCTACAGCCAGCTCTTCAGACAGGACCAGAA
GAACTTAAATCAGTATATAATACAGTAGCAACCCTCTATTGTGTGCATCAAAGGATAGATGTAAAAGACACCAGGGAAGC
TTTAGAC--AAG-ATAGAGGAAGAGCAAAACAAAAGTAAG---------------AAAA------AAGCA---------C
------AGCAA---------------------GCAGCA------------GCT---------------------------
---GA---CACAGGAAACAGCAGA---------AACAG---------CAGT---------------------------C-
--AG------G---TCAGCCAAAATTAC
>DQ853437/B/US/2000/14297_1
ATGGGTGCGAGAGCGTCAATATTAAGCGGGGGAGAA---TTGGATAGATGGG---AGAAAA---TTCGGTTAAGGCCAGG
AGGAA---AGAAAAAATATAA------GTTAAAACATTTAGTATGGGCAAGCAGGGAGCTAGAACGGTTCGCAGTCAATC
CTGGCC---TGTTAGAGACATCAGAAGGCTGCAGACAAATACTGGCACAGCTACAGCCAGCTCTTCAGACAGGATCAGAA
GAACTTAAATCAGTATATAATACAGTAGCAACCCTCTATTGTGTGCATCAAAGGATAGATGTAAAAGACACCGAGGAAGC
TTTAGAC--AAG-ATAGAGGAAGAGCAGAACAAAAGTAAG---------------AAGA------AAGCA---------C
------AGCAA---------------------GCAGCA------------GCT---------------------------
---GA---CACAGGA------------------AACAG---------CAGTCACAGCAGT------------------C-
--AG------G---TCAGCCAAAATTAC
>DQ853438/B/US/2000/14300_1
ATGGGTGCGAGAGCGTCAATATTAAGCGGGGGAGAA---TTGGATAGATGGG---AGAAAA---TTCGGTTAAGGCCAGG
AGGAA---AGAAAAAATATAA------GTTAAAACATTTAGTATGGGCAAGCAGGGAGCTAGAACGGTTCGCAGTCAATC
CTGGCC---TGTTAGAAACATCAGAAGGCTGCAGACAAATACTGGCACAGCTACAGCCAGCTCTTCAGACAGGATCAGAA
GAACTTAAATCAGTATATAATACAGTAGCAACCCTCTATTGTGTGCATCAAAGGATAGATGTAAAAGACACCGAGGAAGC
TTTAGAC--AAG-ATAGAGGAAGAGCAGAACAAAAGTAAG---------------AAAA------AAGCA---------C
------AGCAA---------------------GCAGCA------------GCT---------------------------
---GA---CACAGGA------------------AACAG---------CAGTCACAGCAGT------------------C-
--AG------G---TCAGCCAAAATTAC
>DQ853439/B/US/2002/14186_1
ATGGGTGCGAGAGCGTCAATATTAAGCGGGGGAGAA---TTGGATAGATGGG---AGAAAA---TTCGGTTAAGGCCAGG
AGGAA---AGAAAAAATATAA------GCTTAAACATTTAGTATGGGCAAGCAGGGAGCTAGAACGGTTCGCAGTCAATC
CTGGCC---TGTTAGAAACATCAGAAGGCTGCAGACAAATACTGGCACAGCTACAGCCAGCTCTTCAGACAGGATCAGAA
GAACTTAAATCAGTATACAATACAGTAGCAACCCTCTATTGTGTGCATCAAAGGATAGATGTAAAAGACACCAAGGAAGC
TTTAGAC--AGG-ATAGAGGAAGAGCAGAACAAAAGTAAG---------------AAAA------A-GCA---------C
------AGCAA---------------------GCAGCA------------GCT---------------------------
---GA---CACAGGA------------------AACAG---------CAGTCACAGCAGT------------------C-
--AG------G---TCAGCCAAAATTAC
>DQ853440/B/US/2002/14182_1
ATGGGTGCGAGAGCGTCAATATTAAGCGGGGGAGAA---TTGGATAGATGGG---AGAAAA---TTCGGTTAAGGCCAGG
AGGAA---AGAAAAAATATAA------GTTCAAACATTTAGTATGGGCAAGCAGGGAGCTAGAACGGTTCGCAGTCAATC
CTGGCC---TGTTAGAAACATCAGAAGGCTGCAGACAAATACTGGCACAGCTACAGCCAGCTCTTCAGACAGGATCAGAA
GAACTTAAATCAGTATATAATACAGTAGCAACCCTCTATTGTGTGCATCAAAGGATAGATGTAAAAGACACCAGGGAAGC
TTTAGAC--AGG-ATAGAGGAAGAGCAAAACAAAAGTAAG---------------AAAA------AAGCC---------C
------AGCAA---------------------GCAGCA------------GCT---------------------------
---GA---CGCAGGA------------------AACAG---------CAGT---------------------------C-
--AG------G---TCAGCCAAAATTAC
>DQ853441/B/US/2002/14189_1
ATGGGTGCGAGAGCGTCAATATTAAGCGGGGGAGAA---TTGGATAGATGGG---AGAAAA---TTCGGTTAAGGCCAGG
AGGAA---AGAAAAAATATAA------GTTCAAACATTTAGTATGGGCAAGCAGGGAGCTAGAACGGTTCGCAGTCAATC
CTGGCC---TGTTAGAAACATCAGAAGGCTGCAGACAAATACTGGCACAGCTACAGCCAGCTCTTCAGACAGGATCAGAA
GAACTTAAATCAGTATATAATACAGTAGCAACCCTCTATTGTGTGCATCAAAGGATAGATGTAAAAGACACCAGGGAAGC
TTTAGAC--AGG-ATAGAGGAAGAGCAAAACAAAAGTAAG---------------AAAA------AAGCA---------C
------AGCAA---------------------GCAGCA------------GCT---------------------------
---GA---CACAGGAAACAGCAGA---------AACAG---------CAGT---------------------------C-
--AG------G---TCAGCCAAAATTAC
>DQ853442/B/US/2002/14184_1
ATGGGTGCGAGAGCGTCAATATTAAGCGGGGGAGAA---TTGGATAGATGGG---AGAAAA---TTCGGTTAAGGCCAGG
AGGAA---AGAAAAAATATAA------GTTAAAACATTTAGTATGGGCAAGCAGGGAGCTAGAACGGTTCGCAGTCAATC
CTGGCC---TGTTAGAGACATCAGAAGGCTGCAGACAAATACTGGCACAGCTACAGCCAGCTCTTCAGACAGGATCAGAA
GAGCTTAAATCAGTATATAATACAGTAGCAACCCTCTATTGTGTGCATCAAAGGATAGATGTAAAAGACACCAGGGAAGC
TTTAGAC--AGG-ATAGAGGAAGAGCAAAACAAAAGTAAG---------------AAAA------AAGCA---------C
------AGCAA---------------------GCAGCA------------GCT---------------------------
---GA---CACAGGA------------------AACAG---------CAGTCACAGCAGT------------------C-
--AG------G---TCAGCCAAAATTAC
>DQ853443/B/US/2002/14181_1
ATGGGTGCGAGAGCGTCAACATTAAGCGGGGGAGAA---TTGGATAGATGGG---AGAAAA---TTCGGTTAAGGCCAGG
AGGAA---GGAAA-AATATAA------GTTCAAACATTTAGTATGGGCAAGCAGGGAGCTAGAACGGTTCGCAGTCAATC
CTGGCC---TGTTAGAAACATCAGAAGGCTGCAGACAGATACTGGCACAGCTACAGCCAGCTCTTCAGACAGGATCAGAA
GAACTTAAATCAGTATATAATACAGTAGCAACCCTCTATTGTGTGCATCAAAGGATAGAGGTAAAAGACACCAGGGAAGC
TTTAGAC--AGG-ATGGAGGAAGAGCAAAACAAAAGTAAG---------------AAAA------AGGCA---------C
------AGCAA---------------------GCAGCA------------GCT---------------------------
---GA---CACAGGA------------------AACAG---------CAGTCACAGCAGT------------------C-
--AG------G---TCAGCCAAAATTAC
>DQ853444/B/US/2002/14183_1
ATGGGTGCGAGAGCGTCAATATTAAGCGGGGGAGAA---TTGGATAGATGGG---AGAAAA---TTCGGTTAAGGCCAGG
AGGAA---AGAAAAAATATAA------GTTCAAACATTTAGTATGGGCAAGCAGGGAGCTAGAACGGTTCGCAGTCAATC
CTGGCC---TGTTAGAAACATCAGAAGGCTGCAGACAAATACTGGCACAGCTACAGCCAGCTCTTCAGACAGGATCAGAA
GAACTTAAATCAGTATATAATACAGTAGCAACCCTCTATTGTGTGCATCAAAGGATAGATGTAAAAGACACCAGGGAAGC
TTTAGAC--AGG-ATAGAGGAAGAGCAAAACAAAAGTAAG---------------AAAA------AAGCA---------C
------AGCAA---------------------GCAGCA------------GCT---------------------------
---GA---CACAGGA------------------AACAG---------CAGTCACAGCAGT------------------C-
--AG------G---TCAGCCAAAATTAC
>DQ853445/B/US/2002/14185_1
ATGGGTGCGAGAGCGTCAATATTAAGTGGGGGAGAA---TTGGATAGATGGG---AGAAAA---TTCGGTTAAGGCCAGG
AGGAA---AGAAAAAATATAA------GTTCAAACATTTAGTATGGGCAAGCAGGGAGCTAGAACGGTTCGCAGTCAATC
CTGGCC---TGTTAGAAACATCAGAAGGCTGCAGACAAATACTGGCACAACTACAGCCAGCTCTTCAGACAGGATCAGAA
GAACTTAAATCAGTATATAATACAGTAGCAACCCTCTATTGTGTGCATCAAAGGATAGATGTAAAAGACACCAGGGAAGC
TTTAGAC--AGG-ATAGAGGAAGAGCAGAACAAAAGTAAG---------------AAAA------GAGCA---------C
------AGCAA---------------------GCAGCA------------GCT---------------------------
---GA---CACAGGA------------------AACAG---------CAGT---------------------------C-
--AG------G---TCAGCCAAAATTAC
>DQ853446/B/US/2002/14188_1
ATGGGTGCGAGAGCGTCAATATTAAGCGGGGGAGAA---TTGGATAGATGGG---AGAAAA---TTCGGTTAAGGCCAGG
AGGAA---AGAAAAAATATAA------GTTAAAACATTTAGTATGGGCAAGCAGGGAGCTAGAACGATTCGCAGTCAATC
CTGGCC---TGTTAGAAACATCAGAAGGCTGCAGACAAATACTGGCACAGCTACAGCCAGCTCTTCAGACAGGATCAGAA
GAACTTAAATCAGTATACAATACAGTAGCAACCCTCTATTGTGTGCATCAAAGGATAGATGTAAAAGACACCAAGGAAGC
TTTAGAC--AAG-ATAGAGGAAGAGCAGAACAAAAGTAAG---------------AAAA------AAGCA---------C
------AGCAA---------------------GCAGCA------------GCT---------------------------
---GA---CACAGGAAACAGCAGTCAGGTCAGAAACAG---------CAGT---------------------------C-
--AG------G---TCAGCCAAAATTAC
>DQ853447/B/US/2002/14187_1
ATGGGTGCGAGAGCGTCAATATTAAGCGGGGGAGAA---TTGGGTAGATGGG---AGAAAA---TTCGGTTAAGGCCAGG
AGGAA---AGAAAAAATATAA------GTTAAAACATTTAGTATGGGCAAGCAGGGAGCTAGAACGGTTCGCAGTCAATC
CTGGCC---TGTTAGAAACATCAGAAGGCTGCAGACAAATACTGGCACAGCTACAGCCAGCTCTTCAGACGGGATCAGAA
GAACTTAAATCAGTATATAATACAGTAGCAACCCTCTATTGTGTGCATCAAAGGATAGATGTAAAAGACACCAAGGAAGC
TTTAGAC--AAG-ATAGAGGAAGAGCAGAACAAAAGTAAG---------------GAAA------AAGCA---------C
------AGCAA---------------------GCAGCA------------GCT---------------------------
---GA---CACAGGAAACAGCAGTCAGGTCAGAAACAG---------CAGT---------------------------C-
--AG------G---TCAGCCAAAATTAC
>DQ853448/B/US/2002/14190_1
ATGGGTGCGAGAGCGTCAATATTAAGCGGGGGAGAA---TTGGATAGATGGG---AGAAAA---TTCGGTTAAGGCCAGG
AGGAA---AGAAAAAATATAA------GTTAAAACATTTAGTATGGGCAAGCAGGGAGCTAGAACGGTTCGCAGTCAATC
CTGGCC---TATTAGAAACATCAGAAGGCTGCAGACAAATACTGGCACAGCTACAGCCAGCTCTTCAGACAGGATCAGAA
GAACTTAAATCAGTATATAATACAGTAGCAACCCTCTATTGTGTGCATCAAAGGATAGATGTAAAAGACACCAAGGAAGC
TTTAGAC--AAG-ATAGAGGAAGAGCAGAACAAAAGTAAG---------------AAAA------AAGCA---------C
------AGCAA---------------------GCAGCA------------GCT---------------------------
---GA---CACAGGA------------------AACAG---------CAGT---------------------------C-
--AG------G---TCAGCCAAAATTAC
>DQ853449/B/US/2000/14299_1
ATGGGTGCGAGAGCGTCAATATTAAGCGGGGGAGAA---TTGGATAGATGGG---AGAAAA---TTCGGTTAAGGCCAGG
AGGAA---AGAAAAAATATAA------GTTAAAACATTTAGTATGGGCAAGCAGGGAGCTAGAACGGTTCGCAGTCAATC
CTGGCC---TGTTAGAAACATCAGAAGGCTGCAGACAAATACTGGCACAGCTACAGCCAGCTCTTCAGACAGGATCAGAA
GAACTTAAATCAGTATATAATACAGTAGCAACCCTCTATTGTGTGCATCAAAGGATAGATGTAAAAGACACCAAGGAAGC
TTTAGAC--AAG-ATAGAGGAAGAGCAGAACAAAAGTAAG---------------AAAA------AAGCA---------C
------AGCAA---------------------GCAGCA------------GCT---------------------------
---GA---CACAGGA------------------AACAG---------CAGTCACAGCAGT------------------C-
--AG------G---TCAGCCAAAATTAC
>DQ853450/B/US/2000/14302_1
ATGGGTGCGAGAGCGTCAATATTAAGCGGGGGAGAA---TTGGATAGATGGG---AGAAAA---TTCGGTTAAGGCCAGG
AGGAA---AGAAAAAATATAA------GTTAAAACATTTAGTATGGGCAAGCAGGGAGCTAGAACGGTTCGCAGTCAACC
CTGGCC---TGTTAGAAACATCAGAAGGCTGCAAACAAATACTGGCACAGCTACAGCCAGCTCTTCAGACAGGATCAGAA
GAACTTAAATCAGTATATAATACAGTAGCAACCCTCTATTGTGTGCATCAAAGGATAGATGTAAAAGACACCAAGGAAGC
TTTAGAC--AAG-ATAGAGGAAGAGCAGAACAAAAGTAAG---------------AAAA------AAGCA---------C
------AGCAA---------------------GCAGCA------------GCT---------------------------
---GA---CACAGGA------------------AACAG---------CAGTCACAGCAGT------------------C-
--AG------G---TCAGCCAAAATTAC
>DQ853451/B/US/2000/14303_1
ATGGGTGCGAGAGCGTCAATATTAAGCGGGGGAGAA---TTAGATAGATGGG---AGAAAA---TTCGGTTAAGGCCAGG
AGGAA---AGAAAAAATATAA------GTTAAAACATTTAGTATGGGCAAGCAGGGAGCTAGAACGATTCGCAGTCAATC
CTGGCC---TGTTAGAAACATCAGAAGGCTGCAGACAAATACTGGCACAGCTACAGCCAGCTCTTCAGACAGGATCGGAA
GAACTTAAATCAGTATATAATACAGTAGCAACCCTCTATTGTGTGCATCAAAGGATAGATGTAAAAGACACCAGGGAAGC
TTTAGAC--AGG-ATAGAGGAAGAGCAAAACAAAAGTAAG---------------AAAA------AAGCG---------C
------AGCAA---------------------GCAGCA------------GCT---------------------------
---GA---CACAGGA------------------AATAG---------CAGT---------------------------A-
--AG------G---TCAGCCAAAATTAC
>DQ853452/B/US/2000/14296_1
ATGGGTGCGAGAGCGTCAATATTAAGCGGGGGAGAA---TTGGATAGATGGG---AGAAAA---TTCGGTTAAGGCCAGG
AGGAA---AGAAAAAATATAA------GTTAAAACATTTAGTATGGGCAAGCAGGGAGCTAGAACGGTTCGCAGTCAATC
CTGGCC---TGTTAGAAACATCAGAAGGCTGCAGACAAATACTGGCACAGCTACAGCCAGCTCTTCAGGCAGGATCAGAA
GAACTTAAATCAGTATATAATACAGTAGCAACCCTCTATTGTGTGCATCAAAGGATAGATGTAAAAGACACCAGGGAAGC
TTTAGAC--AGG-ATAGAGGAAGAGCAAAACAAAAGTAAG---------------AAAA------AAGCA---------C
------AGCAA---------------------GCAGCA------------GCT---------------------------
---AA---CACAGGA------------------AACAG---------CAGT---------------------------C-
--AG------G---TTAGCCAAAATTAT
>DQ853453/B/US/2000/14298_1
ATGGGTGCGAGAGCGTCAATATTAAGCGGGGGAGAA---TTGGATAGATGGG---AGAAAA---TTCGGTTAAGGCCAGG
AGGAA---AGAAAAAATATAA------GTTCAAACATTTAGTATGGGCAAGCAGGGAGCTAGAACGGTTCGCAGTCAATC
CTGGCC---TGTTAGAAACATCAGAAGGCTGCAGACAAGTACTGGCACAGCTACAGCCAGCTCTTCAGACAGGATCAGAA
GAACTTAAATCAGTATATAATACAGTAGCAACCCTCTATTGTGTGCATCAAAGGATAGATGTAAAAGACACCAGGGAAGC
TTTAGAC--AGG-ATAGAGGAAGAGCAAAACAAAAGTAAG---------------AAAA------AAGCA---------C
------AGCAA---------------------GCAGCA------------GCT---------------------------
---GA---CACAGGA------------------AACAG---------CAGT---------------------------C-
--AG------G---TCAGCCAAAATTAC
>DQ853454/B/US/2000/14295_1
ATGGGTGCGAGAGCGTCAATATTAAGCGGGGGAGAA---TTGGATAGATGGG---AGAAAA---TTCGGTTAAGGCCAGG
AGGAA---AGAAAAAATATAA------GTTAAAACATTTAGTATGGGCAAGCAGGGAGCTAGAACGGTTCGCAGTCAATC
CTGGCC---TGTTAGAAACATCAGAAGGCTGCAGACAAATACTGGCACAGCTACATCCAGCTCTTCAGACAGGATCAGAA
GAACTTAAATCAGTATATAATACAGTAGCAACCCTCTATTGTGTGCATCAAAGGATAGATGTAAAAGACACCAGGGAAGC
TTTAGAC--AGG-ATAGAGGAAGAGCAAAACAAAAGTAAG---------------AAAA------AAGCA---------C
------AGCAA---------------------GCAGCA------------GCT---------------------------
---GA---CACAGGA------------------AACAG---------CAGT---------------------------C-
--AG------G---TCAGCCAAAATTAC
>DQ853455/B/US/1998/15387_1
ATGGGTGCGAGAGCGTCAATATTAAGCGGGGGAGAA---TTGGATAGATGGG---AGAAAA---TTCGGTTAAGGCCAGG
AGGAA---AGAAAAAATATAA------GTTCAAACATTTAGTATGGGCAAGCAGGGAGCTAGAACGGTTCGCAGTCAATC
CTGGCC---TGTTAGAAACATCAGAAGGCTGCAGACAAATACTGGCACAGCTACAGCCATCTCTTCAGACAGGATCAGAA
GAACTTAAATCAGTATATAATACAGTAGCAACCCTCTATTGTGTGCATCAAAGGATAGATGTAAAAGACACCAAGGAAGC
TTTAGAC--AAG-ATAGAGGAAGAGCAAAACAAAAGTAAG---------------AAAA------AAGCA---------C
------AGCAA---------------------GCAGCA------------GCT---------------------------
---GA---CACAGGA------------------AACAG---------CGGT---------------------------C-
--AG------G---TCAGCCAAAATTAC
>DQ853456/B/US/1998/15388_1
ATGGGTGCGAGAGCGTCAATATTAAGCGGGGGAGAA---TTGGATAGATGGG---AGAAAA---TTCGGTTAAGGCCAGG
AGGAA---AGAAAAAATATAA------GTTCAAACATTTAGTATGGGCAAGCAGGGAGCTAGAACGGTTCGCAGTCAATC
CTGGCC---TGTTAGAAACATCAGAAGGCTGCAGACAAATACTGGCACAGCTACAGCCATCTCTTCAGACAGGATCAGAA
GAACTTAAATCAGTATATAATACAGTAGCAACCCTCTATTGTGTGCATCAAAGGATAGATGTAAAAGACACCAAGGAAGC
TTTAGAC--AAG-ATAGAGGAAGAGCAAAACAAAAGTAAG---------------AAAA------AAGCA---------C
------AGCAA---------------------GCAGCA------------GCT---------------------------
---GA---CACAGGA------------------AACAG---------CGGT---------------------------C-
--AG------G---TCAGCCAAAATTAC
>DQ853457/B/US/1998/15389_1
ATGGGTGCGAGAGCGTCAATATTAAGCGGGGGAGAA---TTGGATAGATGGG---AGAAAA---TTCGGTTAAGGCCAGG
AGGAA---AGAAAAAATATAA------GTTCAAACATTTAGTATGGGCAAGCAGGGAGCTAGAACGGTTCGCAGTCAATC
CTGGCC---TGTTAGAAACATCAGAAGGCTGCAGACAAATACTGGCACAGCTACAGCCATCTCTTCAGACAGGATCAGAA
GAACTTAAATCAGTATATAATACAGTAGCAACCCTCTATTGTGTGCATCAAAGGATAGATGTAAAAGACACCAAGGAAGC
TTTAGAC--AAG-ATAGAGGAAGAGCAAAACAAAAGTAAG---------------AAAA------AAGCA---------C
------AGCAA---------------------GCAGCA------------GCT---------------------------
---GA---CACAGGA------------------AACAG---------CGGT---------------------------C-
--AG------G---TCAGCCAAAATTAC
>DQ853458/B/US/1998/15390_1
ATGGGTGCGAGAGCGTCAATATTAAGCGGGGGAGAA---TTGGATAGATGGG---AGAAAA---TTCGGTTAAGGCCAGG
AGGAA---AGAAAAAATATAA------GTTCAAACATTTAGTATGGGCAAGCAGGGAGCTAGAACGGTTCGCAGTCAATC
CTGGCC---TGTTAGAAACATCAGAAGGCTGCAGACAAATACTGGCACAGCTACAGCCATCTCTTCAGACAGGATCAGAA
GAACTTAAATCAGTATATAATACAGTAGCAACCCTCTATTGTGTGCATCAAAGGATAGATGTAAAAGACACCAAGGAAGC
TTTAGAC--AAG-ATAGAGGAAGAGCAAAACAAAAGTAAG---------------AAAA------AAGCA---------C
------AGCAA---------------------GCAGCA------------GCT---------------------------
---GA---CACAGGA------------------AACAG---------CGGT---------------------------C-
--AG------G---TCAGCCAAAATTAC
>DQ853459/B/US/1998/15382_1
ATGGGTGCGAGAGCGTCAATATTAAGCGGGGGAGAA---TTAGATAGATGGG---AGAAAA---TTCGGTTAAGGCCAGG
AGGAA---AGAAAAAATATAA------GCTAAAACATTTAGTATGGGCAAGCAGGGAGCTAGAACGATTCGCAGTCAATC
CTGGTC---TGTTAGAAACATCAGAAGGCTGTAGACAAATACTAGCACAGCTACAGCCATCTCTTCAGACAGGATCAGAA
GAACTTAAATCAGTATATAATACAATAGCAACCCTCTATTGTGTACATCAAAGGATAGATGTAAAAGACACCAAAGAAGC
TTTAGAC--AGG-ATAGAGGAAGAGCAAAACAAAAGTAAG---------------AAAA------AAGCA---------C
------AGCAA---------------------GCAGCA------------GCT---------------------------
---GA---CACAGGA------------------AACAG---------CAGT---------------------------C-
--AG------G---TCAGCCAAAATTAC
>DQ853460/B/US/1998/15386_1
ATGGGTGCGAGAGCGTCAATATTAAGCGGGGGAGAA---TTAGATAGATGGG---AGAAAA---TTCGGTTAAGGCCAGG
AGGAA---AGAAAAAATATAA------GCTAAAACATTTAGTATGGGCAAGCAGGGAGCTAGAACGATTCGCAGTCAATC
CTGGTC---TGTTAGAAACATCAGAAGGCTGTAGACAAATACTAGCACAGCTACAGCCATCTCTTCAGACAGGATCAGAA
GAACTTAAATCAGTATATAATACAATAGCAACCCTCTATTGTGTACATCAAAGGATAGATGTAAAAGACACCAAAGAAGC
TTTAGAC--AGG-ATAGAGGAAGAGCAAAACAAAAGTAAG---------------AAAA------AAGCA---------C
------AGCAA---------------------GCAGCA------------GCT---------------------------
---GA---CACAGGA------------------AACAG---------CAGC---------------------------C-
--AG------G---TCAGCCAAAATTAC
>DQ853461/B/US/1998/15383_1
ATGGGTGCGAGAGCGTCAATATTAAGCGGGGGAGAA---TTAGATAGATGGG---AGAAAA---TTCGGTTAAGGCCAGG
AGGAA---AGAAAAAATATAA------GCTAAAACATTTAGTATGGGCAAGCAGGGAGCTAGAACGATTCGCAGTCAATC
CTGGTC---TGTTAGAAACATCAGAAGGCTGTAGACAAATACTAGCACAGCTACAGCCATCTCTTCAGACAGGATCAGAA
GAACTTAAATCAGTATATAATACAATAGCAACCCTCTATTGTGTACATCAAAGGATAGATGTAAAAGACACCAAAGAAGC
TTTAGAC--AGG-ATAGAGGAAGAGCAAAACAAAAGTAAG---------------AAAA------AAGCA---------C
------AGCAA---------------------GCAGCA------------GCT---------------------------
---GA---CACAGGA------------------AACAG---------CAGT---------------------------C-
--AG------G---TCAGCCAAAATTAC
>DQ853462/B/US/1998/15381_1
ATGGGTGCGAGAGCGTCAATATTAAGCGGGGGAGAA---TTGGATAGATGGG---AGAAAA---TTCGGTTAAGGCCAGG
AGGAA---AGAAAAAATATAA------GTTCAAACATTTAGTATGGGCAAGCAGGGAGCTAGAACGGTTCGCAGTCAATC
CTGGCC---TGTTAGAAACATCAGAAGGCTGCAGACAAATACTGGCACAGCTACAGCCATCTCTTCAGACAGGATCAGAA
GAACTTAAATCAGTATATAATACAGTAGCAACCCTCTATTGTGTGCATCAAAGGATAGATGTAAAAGACACCAAGGAAGC
TTTAGAC--AAG-ATAGAGGAAGAGCAAAACAAAAGTAAG---------------AAAA------AAGCA---------C
------AGCAA---------------------GCAGCA------------GCT---------------------------
---GA---CACAGGA------------------AACAG---------CGGT---------------------------C-
--AG------G---TCAGCCAAAATTAC
>DQ853463/B/US/1998/15384_1
ATGGGTGCGAGAGCGTCAATATTAAGCGGGGGAGAA---TTAGATAGATGGG---AGAAAA---TTCGGTTAAGGCCAGG
AGGAA---AGAAAAAATATAA------GCTAAAACATTTAGTATGGGCAAGCAGGGAGCTAGAACGATTTGCAGTCAATC
CTGGCC---TGTTAGAAACATCAGAAGGCTGTAGACAAATACTGACACAGCTACAGCCATCTCTTCAGACAGGATCAGAA
GAACTTAAATCAGTATATAATACAATAGCAACCCTCTATTGTGTGCATCAAAGGATAGATGTAAAAGACACCAAGGAAGC
TTTAGAC--AAG-ATAGAGGAAGAGCAAAACAAATGCAAG---------------AAAA------AAGCA---------C
------AGCAA---------------------GCAGCA------------GCT---------------------------
---GA---CACAGGA------------------AACAG---------CAGT---------------------------C-
--AG------G---TCAGCCAAAATTAC
>DQ853464/B/US/1998/15385_1
ATGGGTGCGAGAGCGTCAATATTAAGCGGGGGAGAA---TTGGATAGATGGG---AGAAAA---TTCGGTTAAGGCCAGG
AGGAA---AGAAAAAATATAA------GTTCAAACATTTAGTATGGGCAAGCAGGGAGCTAGAACGGTTCGCAGTCAATC
CTGGCC---TGTTAGAAACATCAGAAGGCTGCAGACAAATACTGGCACAGCTACAGCCATCTCTTCAGACAGGATCAGAA
GAACTTAAATCAGTATATAATACAGTAGCAACCCTCTATTGTGTGCATCAAAGGATAGATGTAAAAGACACCAAGGAAGC
TTTAGAC--AAG-ATAGAGGAAGAGCAAAACAAAAGTAAG---------------AAAA------AAGCA---------C
------AGCAA---------------------GCAGCA------------GCT---------------------------
---GA---CACAGGA------------------AACAG---------CGGT---------------------------C-
--AG------G---TCAGCCAAAATTAC
>DQ854714/B/ES/1989/M61
ATGGGTGCGAGAGCGTCGATATTAAGCGGGGGAGGA---TTAGATAGATGGG---AAAAAA---TTCGGTTAAGGCCAGG
GGGAA---AGAAAAAATATAG------ATTAAAACATTTAGTATGGGCAAGCAGGGAGCTAGAACGATTCGCAGTCAATC
CTGGCC---TATTAGAAACATCAGAAGGTTGTAGACAAATACTGGGACAGCTACAACCAGCCCTTCAGACAGGGTCAGAA
GAACTTAGATCATTATATAATACGGTAGCAACCCTCTATTGTGTGCATCAAAAGATAGATGTAAAAAACACCAAGGAAGC
TTTAGAT--AAG-ATAGAGGAAGAGCAAAACAAAAGTAAG---------------AAAA------AAGCA---------C
------AGCAA---------------------GCAGCA------------GCT---------------------------
---GA---CACAGGA------------------AACAG---------CAGC---------------------------C-
--AG------G---TCAGCCAAAATTAC
>DQ886031/B/US/-/F703
ATGGGTGCGAGAGCGTCAGTATTAAGCGGGGGACAA---TTAGATAAATGGG---AGAAAA---TTCGGCTAAGGCCAGG
GGGAA---AGAAAAAATATCA------ATTAAAACATCTAGTATGGGCAAGCAGAGAGCTAGAACGATTCGCAGTTAATC
CCGGCC---TGTTAGAAACAGCAGGAGGCTGTAGACAAATACTGGGACAGTTACACCCGTCCCTTCAGACAGGATCAGAA
GAACTTAGATCATTATATAATACAATAGCAACCCTCTATTGTGTACATCAAAATATAGAGGTAAAAGACACCAAGGAAGC
CTTAGAA--AAG-ATAGAGGAAGAGCAAAACAAAAGTAAG---------------AAGA------AGGCA---------C
------AACAA---------------------GCGGCA------------GCT---------------------------
---GA---CACAGCA------------------AACAG---------CAGCCAAGTCAGC------------------C-
--AG------G---TCAGCCAAAATTAC
>DQ886032/B/US/-/F7174
ATGGGTGCGAGAGCGTCAGTATTACGCGGGGGACAA---TTAGATACTTGGG---AAAAAA---TTCGGTTAAGGCCAGG
GGGAA---AGAAACAATATCG------CTTAAAACATCTAGTATGGGCAAGCAGGGAACTAGAACGATTCGCAATTAACC
CTGGCC---TGTTAGAAACAGCAGAGGGCTGTAGACAAATAATAGGACAATTACAACCAGCCCTTCAGACAGGATCAGAA
GAAGTCAAATCATTATTTAATACAGTAGCAACCCTCTATTGTGTACATCAAAACATAGAAGTAAGAGACACCAAGGAAGC
TTTAGAT--AAG-ATAGAGGAAGAGCAAAACAAAAGTAAG---------------AAAA------AGGCA---------C
------AGCAA---------------------GCAGCA------------GCT---------------------------
---GA---CACAGGA------------------AACAG---------CAGC---------------------------C-
--AG------G---TCAGCCAAAATTAC
>DQ886033/B/US/-/F7204
ATGGGTGCGAGAGCGTCAGTATTAAGCGGGGGAGAA---TTAGATAAATGGG---AGAAAA---TTCGGTTAAGGCCAGG
AGGAA---GGAAACAATATAA------ATTAAAACATATAGTATGGGCAAGCAGGGAGCTAGAACGATTCGCAGTTAATC
CTGGCC---TGTTAGAAACATCAGAGGGCTGTAGACAAATACTGGGCCAGCTACAACCATCCCTTCAGACAGGATCGGAA
GAACTTAACTCATTATCTAATACAATAGCAGTCCTCTATTGTGTACATCAAAGAATAGACATAAAAGACACCAAGGAAGC
TTTAGAC--AAG-ATAGAGGAAGAGCAAAACAAAAGTAAG---------------AAAA------AAGTA---------C
------AGCAA---------------------GCAGCA------------GCT---------------------------
---GA---CACAGGA------------------AACAG---------CAAC---------------------------C-
--AG------G---TCAGCCAAAATTAC
>DQ886034/B/US/-/L8146
ATGGGTGCGAGAGCGTCAGTATTAAGCGGGGGAGAA---TTAGATAGATGGG---AAAAAA---TTCGGTTAAGGCCAGG
GGGAA---AGAAAAAATATAG------ATTAAAACATATAGTATGGGCAAGCAGGGAGCTAGAACGATTCGCAGTCAACC
CTAGCC---TGTTGGAAACATCAGAAGGCTGTAGACAAATACTGAGACAGCTACAGCCATCCCTTCAGACAGGATCAGAA
GAACTTAAATCATTATATAATACAATAGCAACCCTCTATTGTGTACATCAAAGGATAGAGGTAAAAGACACCAAGGAAGC
TTTAGAC--AAA-ATAGAGGAGGAGCAAAACAAAAGTAAG---------------AAAA------AGGCA---------C
------AGCAA---------------------GCAGCA------------GCT---------------------------
---GA---CATGGGA------------------AACAG---------CAGTCAGGCTAGCGTCAGCCAGGCT------A-
--GC------G---TCAGCCAAAATTAC
>DQ886035/B/US/-/L8157
ATGGGTGCGAGAGCGTCAGTATTAAGCGGGGGAGAA---TTAGATAGATGGG---AAAAAA---TTCGGTTAAGGCCAGG
GGGAA---AGAAAAAATATAG------ATTAAAACATATAGTATGGGCAAGCAGGGAGCTAGAACGATTTGCAGTTAACC
CTGGCC---TATTAGAAACATCAGAAGGGTGTAGACAAATACTGGGACAGTTACAACCATCCCTTCAGACAGGATCAGAA
GAACTTAGATCATTATATAATACAGTAGCAACCCTCTATTGTGTGCATCAAAAGATAGATGTAAAAGACACCAAGGAAGC
TTTAGAG--AAG-GTAGAGGAAGAGCAAAACAAAAGTAAG---------------AAAA------AGGCA---------C
------AGCAA---------------------GCAGCA------------GCT---------------------------
---GA---CACAGGA------------------AACAG---------CAGC---------------------------A-
--AG------G---TCAGCCAAAATTAC
>DQ886036/B/US/-/L8185
ATGGGTGCGAGAGCGTCAGTATTAAGCGGGGGAGAA---TTAGATAGATGGG---AAAAAA---TTCGGTTAAGGCCAGG
GGGAA---AGAAAAGATATAA------GCTAAAACATATTGTATGGGCAAGCAGGGAGCTAGAACGATTCGCAGTTAACC
CTGGCC---TGTTAGAAACATCAGAAGGCTGTAGACAAATACTGGGACAGCTACAACCAGCCCTTCAGACAGGATCAGAA
GAACTTAAATCATTATATAATACAGTAGCAACCCTCTATTGTGTACATCAAAGGATAGATGTAAAAGATACCAAGGAAGC
TTTAGAC--AAG-ATAGAGGAAGAGCAAAACAAAAGTAAG---------------AAAA------AGGCA---------C
------AACAA---------------------GCAGCA------------GCT---------------------------
---GA---CACAGGA------------------AATAG---------CAGC---------------------------C-
--AG------G---TCAGCCAAAATTAC
>DQ886037/B/US/2005/L8249
ATGGGTGCGAGAGCGTCGGTATTAAGCGGGGGAGAA---TTAGATAGATGGG---AAAAAA---TTCGGTTAAGGCCAGG
GGGAA---GGAAAAAATATAA------ACTAAAACATATAGTATGGGCAAGCAGGGAGCTAGAACGATTCGCAGTTAATC
CTGGCC---TATTAGAAACAACAGCAGGCTGTAGGCAAATACTGGAACAGCTACAGCCATCCCTTCAGACAGGATCAGAG
GAACTTAAATCATTATATAATACAGTAGCAACCCTCTATTGTGTACATCAGAAGATAGATGTAAGAGACACCAAGGAAGC
TTTAGAC--AAG-ATAGAGGAAGAGCAAAACAAAAGTAAG---------------AGAA------AAGCA---------C
------AGCAA---------------------GCAGCA------------GCT---------------------------
---GA---CACAGGA------------------AACAG---------CAGT---------------------------C-
--AG------G---TCAGCCAAAATTAC
>DQ990880/B/CN/2005/05CNHB_hp3
ATGGGTGCGAGAGCGTCAGTATTAAGTGGCGGACAA---TTGGATAGATGGG---AAAGAA---TTCGGTTAAGGCCAGG
GGGAA---AGAAAAAATATAA------ATTAAAACATATAGTATGGGCAAGCAGGGAGCTGGAACGATTCGCAGTTAATC
CTGGCC---TCTTAGAAACAGCAGAAGGTTGTAGACAAATACTGCAACAGCTACAACCATCCCTTCAGACAGGATCAGAA
GAATTGAAATCATTATTCAATGCAGTAGCAGTCCTCTATTGTGTGCATCAAAGGATAGAGGTAAAAGACACCAAGGAAGC
TTTAGAG--AAG-ATAGAGGAAGAGCAAAACAAAAGTAAG---------------AAAA------AGGCA---------C
------AGCAA---------------------GCAGCAGCT---------GCT---------------------------
---GA---CACAGGA------------------AACAA---------CAGC---------------------------C-
--AG------G---TCAGCCACAATTAC
>EF057102/B/CN/2001/pCNHN24
ATGGGTGCGAGAGCGTCGGTATTAAGCGGGGGACAA---TTAGATAGATGGG---AAAAAA---TTCGGTTAAGGCCAGG
GGGAA---AGAAAAAATATAG------ATTAAAACATTTAGTATGGGCAAGCAGGGAGCTAGAACGATTCGCAGTTAATC
CTGGCC---TGTTAGAAACAGCAGAAGGCTGTAGACAAATACTGGGACAGCTACAACCAAACCTTCAGACAGGATCAGAA
GAACTTAGATCCTTATTCAATACAGTAGCAACCCTCTATTGTGTACATCAGAGGATAGAGATAAAAGACACCAAGGAAGC
TTTAGAA--AAA-ATAGAGGAAGAGCAAAACAAAAGTAAG---------------AAAA------AGGCA---------C
------AGCAA---------------------GCAGCA------------GCT---------------------------
---GA---CACAGGA------------------AACAG---------CAGC---------------------------C-
--AG------G---TCAGCCAAAATTAC
>EF175209/B/US/1998/WC3_0498_1
ATGGGTGCGAGAGCGTCAATATTAAGCGGGGGAGAA---TTAGATAGATGGG---AAAAAA---TTCGGTTAAGGCCAGG
GGGAA---AGAAAAAATATAA------ATTAAAACATATAGTATGGGCAAGCAGGGAGCTAGAACGATTCGCAGTTAATC
CTGGCC---TGTTAGAAACAGCAGAAGGCTGTAGACAAATACTGGAACAGCTACAACCATCCCTTCAGACAGGATCAGAA
GAACTTAAATCATTATTTAATACAATAGCAACCCTCTATTGTGTACATCAAAGGATAGAGATAAAAGACACCAAGGAAGC
TTTAGAG--AAG-ATAGAGGAAGAGCAAAACAAAAGTAAG---------------AAAA------AAGCA---------C
------AGCAA---------------------GCGGCA------------GCT---------------------------
---GA---CACAGGA------------------AACAG---------CAAA---------------------------C-
--AG------G---TCAGCCAAAATTAC
>EF175210/B/US/1998/WC3_0498_2
ATGGGTGCGAGAGCGTCAATATTAAGCGGGGGAGAA---TTAGATAGATGGG---AAAAAA---TTCGGTTAAGGCCAGG
GGGAA---AGAAAAAATATAA------ATTAAAACATATAGTATGGGCAAGCAGGGAGCTAGAACGATTCGCAGTTAATC
CTGGCC---TGTTAGAAACATCAGAAGGCTGTAGACAAATACTGGAACAGCTACAACCATCCCTTCAGACAGGATCAGAA
GAACTTAAATCATTATTTAATACAATAGCAACCCTCTATTGTGTACATCAAAGGATAGAGATAAAAGACACCAAGGAAGC
TTTAGAG--AAG-ATAGAGGAAGAGCAAAACAAAAGTAAG---------------AAAA------AAGCA---------C
------AGCAA---------------------GCAGCA------------GCT---------------------------
---GA---CACAGGA------------------AACAG---------CAAA---------------------------C-
--AG------G---TCAGCCAAAATTAC
>EF175211/B/US/1998/WC3_0498_3
ATGGGTGCGAGAGCGTCAATATTAAGCGGGGGAGAA---TTAGATAGATGGG---AAAAAA---TTCGGTTAAGGCCAGG
GGGAA---AGAAAAAATATAA------ATTAAAACATATAGTATGGGCAAGCAGGGAGCTAGAACGATTCGCAGTTAATC
CTGGCC---TGTTAGAAACATCAGAAGGCTGTAGACAAATACTGGAACAGCTACAACCATCCCTTCAGACAGGATCAGAA
GAACTTAAATCATTATTTAATACAATAGCAACCCTCTATTGTGTACATCAAAGGATAGAGATAAAAGACACCAAGGAAGC
TTTAGAG--AAG-ATAGAGGAAGAGCACAACAGAAGTAAG---------------AAAA------AAGCA---------C
------AGCAA---------------------GCAGCA------------GCT---------------------------
---GA---CACAGGA------------------AACAG---------CAAA---------------------------C-
--AG------G---TCAGCCAAAATTAC
>EF175212/B/US/1998/WC3_0498_4
ATGGGTGCGAGAGCGTCAATATTAAGCGGGGGAGAA---TTAGATAGATGGG---AAAAAA---TTCGGTTAAGGCCAGG
GGGAA---AGAAAAAATATAA------ATTAAAACATATAGTATGGGCAAGCAGGGAGCTAGAACGATTCGCAGTTAATC
CTGGCC---TGTTAGAAACATCAGAAGGCTGTAGACAAATACTGGAACAGCTACAACCATCCCTTCAGACAGGATCAGAA
GAACTTAAATCATTATTTAATACAATAGCAACCCTCTATTGTGTACATCAAAGGATAGAGATAAAAGACACCAAGGAAGC
TTTAGAG--AAG-ATAGAGGAAGAGCAAAACAAAAGTAAG---------------AAAA------AAGCA---------C
------AGCAA---------------------GCAGCA------------GCT---------------------------
---GA---CACAGGA------------------AACAG---------CAAA---------------------------C-
--AG------G---TCAGCCAAAATTAC
>EF178338/B/AU/2004/MS2004_37_040
ATGGGTKYGAKAGCKTCMGTATKGWGCRGGGRAGAA---TTAGATAGATGGR---ASAAMA---TTCKKKTAMGGCSARG
AGGAA---ARWAAAARTATAA------GCTWWMACWTWTAGKATGGGCAAGCAGRGAGCTAKAACGWTTCGCAWTTARCC
CKGGCC---TTTTAGAAACWTCAGAAGGCYGTAGACAAMTAAKRGGACAACTACASTYMTCTCTKCWGACAGGATCARAA
AAACTTAGWTCATTATWYAATACAGWAGSRACCCTCTATTGTGTAMWYCAAAGGATAGAGGTAAAAGAYMCYMWGGWRGC
TTTAKMC--AAG-GTAGAGGRAGAGCAAAACMAAAGTGAG---------------WWAA------AGGCA---------C
------RGCAA---------------------RSAGCA------------GCT---------------------------
---GA---CACAGGA------------------AACAG---------CAGC---------------------------C-
--SG------G---TCAGCCAAAWTTTC
>EF178354/B/AU/2004/MS2004_37_056
ATRGGTGCGAGAGCGTCAGTATTAAGCGGAGGTGAA---TTAGATAGATAGG---AAAAAA---TTAGGTTAAGGCCAGR
RRGAA---GGAAAAAATATAA------ATTAAAACATATAGTATAGGCAAGCAAGGAACTAGAACGATTCGCAGTTAACC
CTGGCC---TGTTAGAAACAGCAGAAGGCTGCAGACAAATATTRGGACAGTTACACCCAGCCCTTCAGACAGGATCAGAA
GAACTTAGATCATTATTTAATACGATAGCAACCCTCTATTGTGTGCATAAAAAGATAGAAGTAAAAGACACCAAGRAAGC
TTTAGAT--AAG-ATAGAGGAARAGCAAAACAAAAGTCAG---------------GAAA------AAGTG---------C
------AGCAA---------------------GCAGCA------------GCT---------------------------
---GG---CACAGGA------------------AACAG---------CAGC---------------------------A-
--AG------G---TCAGCCAAAATTAC
>EF178358/B/AU/2004/MS2004_37_060
ATGGGTGCGAGAGCGTCAGTATTAAGCGGAGAAAAA---TTAGATAGATGGG---AAAAAA---TTCGGTTAAGGCCAGG
GGGAA---AGAAAAAATATCA------ATTAAAACATATAGTATGGGCAAGCAGGGAGCTAGAGCGATTTGCAGTCAACC
CTGGCC---TGTTAGAAACATCAGAAGGCTGCAGACAAATATTGGGACAGTTACAACCATCCCTTCAGACAGGATCAGAA
GAACTTAAATCATTATATAATACAATAGCAACCCTCTATTGTGTGCATCAAAGGATAGATGTAAAAGACACCAAGGAAGC
TTTAGAC--AGG-ATAGAAGAAGAGCAAAACAAAAGTAAG---------------AAAA------AAGCA---------C
------AGCAA---------------------GCGGCAGCGGCA------GCT---------------------------
---GA---CACAGGA------------------AACAG---------CAGC---------------------------C-
--AG------G---TCAGCCAAAATTAC
>EF363122/B/US/2000/ES1-16
ATGGGTGCGAGAGCGTCAGTATTAAGCGGGGGAGAA---TTGGATAAATGGG---AAAAAA---TTCGGTTAAGGCCAGG
GGGAA---AGAAACAATATAA------ATTAAAACATATAGTATGGGCAAGCAGGGAGTTAGAACGATTCGCATTAAATC
CTGGCC---TGTTAGAAACATCAGAAGGCTGTAGACAAATACTGGGACAGCTACAACCATCCCTTCAGACAGGATCAGAA
GAACTTAGATCATTATATAATACAGTAGCAACCCTCTATTGTGTGCATCAAAGGATAGATGTAAAAGACACCAAAGAAGC
TTTAGAG--AAG-ATAGAGGAAGAGCAAAACAAAAGTAAG---------------AAAA------AGGCA---------C
------AGCAA---------------------GCAGCA------------GCT---------------------------
---AA---CACAGGA------------------AACAA---------CAGC---------------------------C-
--AA------G---TCAGCCAAAATTAC
>EF363123/B/US/2000/ES1-20
ATGGGTGCGAGAGCGTCAGTATTAAGCGGGGGAGAA---TTGGATAAATGGG---AAAAAA---TTCGGTTAAGGCCAGG
GGGAA---AGAAACAATATAA------ATTAAAACATATAGTATGGGCAAGCAGGGAGTTAGAACGATTCGCATTAAATC
CTGGCC---TGTTAGAAACATCAGAAGGCTGTAGACAAATACTGGGACAGCTACAACCATCCCTTCAGACAGGATCAGAA
GAACTTAGATCATTATATAATACAGTAGCAACCCTCTATTGTGTGCATCAAAGGATAGATGTAAAAGACACCAAAGAAGC
TTTAGAG--AAG-ATAGAGGAAGAGCAAAACAAAAGTAAG---------------AAAA------AGGCA---------C
------AGCAA---------------------GCAGCA------------GCT---------------------------
---AA---CACAGGA------------------AACAA---------CAGC---------------------------C-
--AA------G---TCAGCCAAAATTAC
>EF363124/B/US/2004/ES4-24
ATGGGTGCGAGAGCGTCAGTATTAAGCGGGGGAAAA---TTAGATAAATGGG---AAAAAA---TTCGGTTAAGGCCAGG
GGGAA---AGAAAAAATATAA------ATTAAAACATATAGTATGGGCAAGCAGGGAGCTAGAACGATTCGCAGTTAATC
CTGGCC---TGTTAGAAACATCAGAAGGCTGTAGACAAATACTGGGACAGCTACAACCAGCCCTTCAGACAGGATCAGAA
GAGCTTAGATCGTTATATAATACAGTAGCAACCCTCTATTGTGTACATCAAAGGATAGAGGTAAAAGACACCAAGGAAGC
TTTAGAA--AGG-ATAGAGGAAGAGCAAAACAAAAGTAAG---------------AAAA------AAGCA---------C
------AGCAA---------------------GCAGCC------------GCT---------------------------
---AA---CACAGGA------------------AACAG---------CAGC---------------------------C-
--AG------G---TCAGCCAAAATTAC
>EF363125/B/US/2004/ES8-17
ATGGGTGCGAGAGCGTCGGTATTAAGCGGGGGAGAA---TTGGATAGATGGG---AGAAAA---TTCGGTTAAGGCCAGG
AGGAA---AGAAAAAGTACAA------ATTAAAACATATAGTATGGGCAAGCAGGGAGCTAGAACGATTCGCAGTCAATC
CTGGCC---TACTAGAAACATCAGGAGGCTGTAGACAAATACTGGGACAGCTACAACCATCCCTTCAGACAGGATCAGAG
GAACTTAGATCATTATATAATACAGTAGCAACCCTCTATTGTGTGCATCAAAAGATAGATGTAAAAGACACCAAAGAAGC
TTTAGAG--AAG-ATAGAGGAAGAGCAAAACAAAAGTAAG---------------AAAA------AAGCA---------C
------AGCAA---------------------GCAGCA------------GCT---------------------------
---GA---CACAGGA------------------AACAG---------CAGC---------------------------C-
--AG------G---TCAGCCAAAATTAC
>EF363126/B/US/2004/ES8-43
ATGGGTGCGAGAGCGTCGGTATTAAGCGGGGGAGAA---TTGGATAGATGGG---AGAAAA---TTCGGTTAAGGCCAGG
AGGAA---AGAAAAAGTACAA------ATTAAAACATATAGTATGGGCAAGCAGGGAGCTAGAACGATTCGCAGTCAATC
CTGGCC---TACTAGAAACATCAGGAGGCTGTAGACAAATACTGGGACAGCTACAACCATCCCTTCAGACAGGATCAGAG
GAACTTAGATCATTATATAATACAGTAGCAACCCTCTATTGTGTGCATCAAAAGATAGATGTAAAAGACACCAAAGAAGC
TTTAGAG--AAG-ATAGAGGAAGAGCAAAACAAAAGTAAG---------------AAAA------AAGCA---------C
------AGCAA---------------------GCAGCA------------GCT---------------------------
---GA---CACAGGA------------------AACAG---------CAGC---------------------------C-
--AG------G---TCAGCCAAAATTAC
>EF363127/B/US/2004/ES10-53
ATGGGTGCGAGAGCGTCAGTATTAAGCGGGGGAAAA---TTGGATAAATGGG---AAAAAA---TTCGGTTAAGGCCAGG
GGGAA---AGAAAACATATAA------GTTAAAACATATAGTATGGGCAAGCAGGGAACTAGAACGATTCGCAGTTAATC
CCGGCC---TATTAGAAACAGCAGAGGGCTGTAGACAAATAATGGGACATCTACATCCGTCCCTTCAGACAGGATCAGAA
GAACTAAGATCATTATATAATGCAGTAGCAACCCTCTATTGTGTGCATCAAAGGATAGATGTAAGAGACACCAAGGAAGC
TCTAGAC--AGG-GTAGAGGAAGAGCAAAACAAATGTAAG---------------AAAA------AGGCA---------C
------AGCAA---------------------GCAGCA------------GCTAACACAGAAACT---------------
---AA---CACAGGA------------------AACAG---------CAGC---------------------------C-
--AG------G---TTAGCCAAAATTAC
>EF514697/B/DK/2004/PMVL_018
ATGGGTGCGAGAGCGTCAGTATTAAGCGGGGGAGAA---TTAGATCGATGGG---AAAAAA---TTCGGTTAAGGCCAGG
GGGAA---AGAAAAAATATAG------ATTAAAACATATAGTATGGGCAAGCAGGGAGCTAGAACGATTCGCAGTCAACC
CTGGCC---TGTTAGAAACATCAGAAGGCTGTAGACAAATACTGGGACAGTTACAACCGTCCCTTCAGACAGGATCAGAA
GAACTTAAATCATTATATAATACAGTAGCAGTCCTCTATTGTGTGCATCAAAGGATAGAGGTAAAAGACACCAAGGAAGC
TTTAGAT--AGG-ATAGAGGAAGAGCAAAATAAAAGTAAG---------------AAAA------AAGCA---------C
------AGCAA---------------------GCAGCACAGCAAGCAGCAGCT---------------------------
---GA---CACAGGA------------------AACAG---------CAGCAAG------------------------G-
--AG------G---TCAGCCAAAATTAC
>EF514698/B/DK/2004/PMVL_027
ATGGGTGCGAGAGCGTCAATATTAAGCGGGGGAGAA---TTAGATAGATGGG---AAAAGA---TTCGGTTAAGGCCAGG
GGGAA---AGAAAAAGTATAA------ATTAAAACATATAGTATGGGCAAGCAGGGAATTAGAACGATTCGCAGTTAACC
CTGGCC---TGTTAGAAACATCAGAAGGCTGTAGACAAATATTGGGACAGCTACAACCAGCCCTTCAGACAGGATCAGAA
GAACTTAAATCATTATTTAATACAGTAGCAACCCTCTATTGTGTGCATCAAAAGATAGAGGTAAAAGACACCAAGGAAGC
TTTAGAC--AAA-ATAGAGGAAGAGCAAAACAAAAGTAAG---------------AAAA------AGGCA---------C
------AGCAAGTAGCA---------------GCAGCA------------ACT---------------------------
---GA---CACAGGA------------------AACAG---------CAGCAGC------------------------C-
--AG------G---TCAGTCAAAATTAC
>EF514699/B/DK/2004/PMVL_012
ATGGGTGCGAGAGCGTCARTATTAAGCGGGGGAGAA---TTAGATAGRTGGG---AAAAAA---TTCGGTTAAGGCCAGG
GGGAA---AGAAAAAATATAG------ATTAAAACATATAGTATGGGCAAGCAGGGAGCTAGAACGATTCGCGGTTAACC
CTGGCC---TGTTAGAAACATCAGAAGGYTGTAGACAAATACTGGCTCAGCTACAACCAAGCCTTCAGACAGGATCAGAA
GAACTTAAATCATTRTATAATACARTAGCAACCCTCTATTGTGTGCATCAAAAGATAGATGTAAGAGACACCAAGGAAGC
TTTAGAM--ARG-GTAGAGGAGGAGCAAAACAAAAGTAAG---------------AAAA------AAGCA---------C
------AGCAA---------------------GCAGCA------------GCT---------------------------
---GC---CACAGGA------------------AACAG---------CAAT---------------------------G-
--WG------G---TCAGCCAAAATTAC
>EF514700/B/DK/2004/PMVL_013
ATGGGTGCGAGAGCGTCAGTATTAAGCGGGGGAAAA---TTAGATAAATGGG---AAAAAA---TTCGGTTAAGGCCAGG
AGGAA---AGAAAAAGTATCA------ATTAAAACATCTAGTATGGGCAAGCAGGGAGCTCGAACGATTCGCAGTCAATC
CTGGCC---TGTTAGAAACATCAGATGGCTGCAGACAGATACTGGGACAGCTACAACCATCCCTTCAGACAGGATCAGAA
GAACTTAAATCATTATATAATACAGTAGCAGTTCTCTATTGTGTACATCAAGGGATAGAGGTAAAAGACACCAAGGAAGC
CTTAGAC--AAG-ATAGAGGAAGAGCAAAACAAAAGTAAG---------------AAAA------AAGCA---------C
------AGCAG---------------------GCAGCAGCA---------GCT---------------------------
---GA---CACAGGA---------------------AA---------CAAC---------------------------C-
--CG------G---TCAGCCAAAATTAC
>EF514701/B/DK/2004/PMVL_049
ATGGGTGCGAGAGCGTCAGTATTAAGCGGGGGAAAA---TTAGATGCATGGG---AAAGAA---TTCGGTTAAGGCCAGG
AGGGA---AGAAAAAATATAA------ACTAAAACATATAGTATGGGCAAGCAGGGAGCTAGAACGATTTGCAGTTAATC
CTGGCC---TGTTAGAATCAGCAGAAGGCTGTAGACAAATACTGGGGCAGTTACAACCAGCCCTTCAGACAGGATCAGAA
GAACTTAAATCCTTATATAATACAGTAGCAACCCTCTATTGTGTGCATCAAAGAATAGAGATAAAAGACACCAAGGAAGC
TTTAGAT--AAG-ATAGAGGAAGAACAAACCAAAAGCAAG---------------AAAA------AGGCA---------C
------AGCAA---------------------ACAGCAGCAGCC------GCT---------------------------
---GA---CACAGGA------------------AATAG---------CAGC---------------------------C-
--AG------G---TCAGCCAAAATTAC
>EF514702/B/DK/2004/PMVL_025
ATGGGTGCGAGAGCGTCAATATTGAGCGGGGGAGAA---TTAGATAAATGGG---AAAAAA---TTCGGTTAAGGCCAGG
AGGAA---AGAAACAATATAA------ACTAAAACATTTAGTATGGGCAAGCAGGGAGCTAGAACGGTTTGCAGTCAATC
CTGGCC---TGTTAGAAACATCAGCAGGCTGTAGACAAATACTGGGACAACTACAACCGTCCCTTCAGACGGGATCAGAA
GAACTTAAATCATTATATAATACAGTAGCAGTCCTCTATTGTGTACATCAAAGGATAGAAGTAAGAGACACCAAAGAAGC
TTTAGAT--AAG-ATAGAGGAAGAGCAAAACAAAAGTAAG---------------AAAA------AGGCA---------C
------AGCAA---------------------GCAGCA------------GCTGACACAGGAAACAGC------------
---AA---CACAGGA------------------AACAA---------CAGC---------------------------C-
--AG------G---TCAGCCAAAATTAC
>EF514703/B/DK/2004/PMVL_039
ATGGGTGCGAGAGCGTCAGTATTAAGCGGGGGAGAA---TTAGATAGATTGG---AAAAAA---TTCGGTTAAGGCCAGG
GGGAA---AGAAAAAATATAG------ATTAAAACATATAATATGGGCAAGCAGGGAGCTAGAACGATTCGCAGTAAATC
CCGGTC---TATTAGAAACATCAGAAGGCTGTAGACAAATCCTGGGACAGCTACAACCATCCCTTCAGACAGGATCAGAA
GAACTTAGATCATTATTTAATGCAGTAGCAGTCCTCTATTGTGTGCATCAAAGGATAGAAGTAAAAGACACCAAGGAAGC
TTTAGAt--AAG-ATAGAGGAAGAGCAAAGCCAAAGTAAG---------------AAAA------AGGCA---------C
------AGCAAgcagcggcacaacga------GCAGCA------------GCT---------------------------
---GG---CGCAGGA------------------AACAG---------CAGC---------------------------Ca
ggAG------G---CCAGCCAAAATTAC
>EF514704/B/DK/2001/CTL_016
ATGGGTGCGAGAGCGTCAGTATTAAGCGGGGGAGAA---TTAGATAGATGGG---AAAAAA---TTCGGTTAAGGCCAGG
GGGAA---AGAAAAAATATAA------ATTAAAACATATAGTATGGGCAAGCAGGGAGCTAGAACGATTCGCAGTTAACC
CTGGCC---TGTTAGAAACATCAGAAGGCTGTAGAAAAATACTGGGACAGCTACAGCCATCCCTTCAGACAGGATCAGAA
GAACTTAAATCACTATATAATACAGTAGCAACCCTCTATTGTGTACATCAAAAGATAGATATAAAAGACACCAAGGAAGC
TTTAGAT--AAG-ATAGAGGAAGAGCAAAACAAAAGTAAG---------------AAAA------AGGCA---------C
------AGCCA---------------------GCGGCAGCAGCAGCTGCCGCT---------------------------
---GA---CGCAGGA------------------AACAG---------CAAC---------------------------C-
--AG------G---TCAGCCAAAATTAC
>EF514705/B/DK/2001/CTL_017
ATGGGTGCGAGAGCGTCAGTATTAAGCGGGGGAAAA---TTAGATAAATGGG---AGAAAA---TTCGGTTAAGGCCAGG
GGGAA---AGAAAAAATATAG------ATTAAAACATATAGTATGGGCAAGCAGGGAGCTGGAACGATTCGCGGTTAATC
CTGGCC---TGTTAGAAACAGCAGAAGGCTGTAGACAAATATTAGAACAGCTACAACCAGCTCTTAAGACAGGATCAGAA
GAACTTAGATCATTAAATAATGCAATAGCAGTCCTCTATTGTGTTCATCAAAATATAGATGTAGCAGACACCAAGGAAGC
TTTAGAA--AAG-ATAGAGGAAGAGCAAAACAAAAGTAAG---------------AAAA------AAGCA---------C
------AGCAA---------------------GCAGCAGCAGCA------GCT---------------------------
---GA---CACAGGA------------------AACAG---------CAGC---------------------------C-
--AA------G---TCAGCCAAAATTAC
>EF514706/B/DK/2001/CTL_018
ATGGGTGCGAGAGCGTCAGTATTAAGCGGGGGAGAA---TTGGATAGATGGG---AGAAAA---TTCGGTTAAGGCCAGG
GGGAA---AGAAAAAATATCA------ATTAAAACATATAGTATGGGCAAGCAGGGAGCTAGAACGATTCGCAGTTAATC
CTGGCC---TGTTAGAAACAKCAGAAGGCTGTAGACAAATATTGGGACAACTACAGCCATCCCTTCAGACAGGATCTGAA
GAACTTAAATCATTATTTAATACAGTAGCTACCCTCTATTGTGTGCATCAGAGGATAGAGGTAAAAGACACCAAGGAGGC
TCTAGAA--AAG-ATAGAGGAAGAGCAAAACAAAAGTAAA---------------GCAA------AAGCA---------C
------AGCAG---------------------GCAGCA------------GCTCAGCAAGCAGCAGCT------------
---GC---CACAGGA------------------AACAG---------CAGC---------------------------C-
--AG------A---TCAGTCAAAATTAC
>EF514707/B/DK/2001/CTL_023
ATGGGTGCGAGAGCGTCAGTATTAAGCGGCGGCGAA---TTAGATAGGTGGG---AAAAAA---TTCGGTTAAGGCCAGG
GGGAA---AGAAAACGTATAA------GTTAAAACATTTAGTATGGGCAAGCAGGGAACTAGAACGATTCGCAGTCAATC
CTGGCC---TGTTAGAAACATCAGAAGGCTGCAGACAAATACTGGGACAGTTACAACCAGCCCTTCAGACAGGATCAGAA
GAACTTAAATCACTATATAATACAGTAGCAACCATCTATTGTGTACATCAAAGGATACATGTAAAAGACACCAAGGAAGC
TTTAGAC--AAG-GTAGAGGAAGAGCAAAACAAAAGTAAG---------------AAAA------AAGCA---------C
------AGCAA---------------------GCAGCC------------GCT---------------------------
---GA---CACAGGA------------------AACAG---------CAGCAACAGC---------------------C-
--AG------G---TCAGCCAAAATTAC
>EF514708/B/DK/2001/CTL_030
ATGGGTGCGAGAGCGTCAGTATTAAGCGGGGGAAAA---TTAGATAAATGGG---AAAAAA---TTCGGTTAAGGCCAGG
GGGAA---GGAAAAAATATCA------ATTAAAACATCTAGTATGGGCAAGCAGGGAGCTAGAACGATTTGCAGTTAATC
CTGGTC---TTTTAGAAACAGCAGAGGGCTGTAGACAAATAATAGGACAGCTACAACCAGCCCTTCAGACAGGAACAGAA
GAACTTAGATCATTATTTAACACCGTAGCAACTCTCTATTGTGTACATCAAAACATAGAGGTAAAAGATACCAAGGAAGC
TCTAGAG--AAG-GTAGAGGAAGAGCAAAACAAAAGTAAG---------------AAAA------AGGTA---------C
------AGCAA---------------------GCGGCA------------GCTGCGACAGCT------------------
---GA---CACAGCA------------------ARCAG---------CAGC---------------------------C-
--AG------G---TCAGCCAAAATTAC
>EF514709/B/DK/2001/CTL_033
ATGGGTGCGAGAGCGTCAATATTAAGCGGGGGAGAA---TTAGATCGATGGG---AAAAAA---TTCGGTTAAGGCCAGG
GGGAA---AGAAAAAATATAA------ATTAAAACATCTAGTATGGGCAAGCAGGGAGCTAGAAAGATTCGCAGTCAACC
CTGGCC---TGTTAGAAACATCAGAAGGMTGTAGACAAATACTGGGACAGTTACAACCAKCCCTTCAGACAGGATCAGAA
GAACTTAAATCAGTATATAATACAGTAGCAACCCTCTATTGTGTGCATCGAAAGATAGAGATAAAAGACACCAAGGAAGC
TCTAGAC--AAG-ATAGAGGAAGAGCAAAACAAAAGTAAG---------------AGCA------AAGCA---------C
------AGCAA---------------------GCAGCA------------GCT---------------------------
---GA---CACAGGA------------------AACAG---------CAGC---------------------------A-
--AG------G---TCAGCCAAAATTAC
>EF514710/B/DK/2001/CTL_035
ATGGGTGCGAGAGCGTCAGTATTAAGCGGGGGAGAA---TTGGATAGGTGGG---AAAAAA---TTCGGTTAAGGCCAGG
GGGAA---AGAAAAAATATAA------ATTAAAACATATAGTATGGGCAAGCAGGGAGCTAGAACGATTCGCAGTTAACC
CTAGCC---TGTTAGAAACATCAGAAGGCTGTAGACAGATACTGGGACAGCTACAACCAGCCCTTCAGACAGGATCAGAA
GAACTTAAATCATTATATAATACAGTAGCAACCCTCTATTGTGTACATCAAAGGATAGATATACAAGACACCAAGGAAGC
CTTAGAC--AAG-ATAGAGGAAGAGCAAAACAAAAGTAAG---------------AAAA------AGGCA---------C
------AGCCA---------------------GCAGCAGCAGCAGCTGCAGCT---------------------------
---GC---CGCAGGT------------------AACAG---------CAAC---------------------------C-
--AG------G---TCAGCCAAAATTAC
>EF514711/B/DK/2001/CTL_041
ATGGGTGCGAGAGCGTCAGTATTAAGCGGGGGAGAA---TTAGATAAATGGG---AAAAAA---TTCGGTTAAGGCCAGG
GGGAA---AGAAAAAATATAG------ATTAAAACATCTAGTATGGGCAAGCAGGGAGCTAGAACGATTCGCAATCAACC
CTGGCT---TATTAGAAACATCAGAAGGCTGTAGACAAATACTAGAACAGATACAACCATCCCTTCAGACAGGATCAGAA
GAACTTAGATCATTATTTAACACAGTAGCAACCATCTATTGTGTGCACCAAAGGATAGAAGTAAAAGACACCAAGGAAGC
TCTAGAG--AAG-GTAGAGGAAGAGCAAAACAAAAGTAAG---------------AAAA------AAGCA---------C
------AACAA---------------------GCAGCA------------GCT---------------------------
---GG---CACAGGA------------------AGCAG---------CAGC---------------------------C-
--AG------G---CCAGTCAAAATTAC
>EF514712/B/DK/2001/CTL_043
ATGGGTGCGAGAGCGTCAGTATTAAGCGGGGGAGAA---TTAGATAGATGGG---AAAAAA---TTCGGCTAAGGCCAGG
GGGAA---AGAAAAAATATCA------ACTAAAACATATAGTATGGGCAAGCAGGGAGCTAGAACGATTCGCGGTTAATC
CTGGCC---TGTTAGAAACATCAGAAGGCTGTAGACAGATACTAACACAACTACAGCCATCCCTTCAGACAGGATCAGAA
GAACTTAAATCATTATATAACACAGTAGCAGTCCTCTATTGTGTGCATCAAAGGATAGATGTAAAAGACACCAAAGAAGC
TTTAGAG--AAG-GTAGAGGAAGAGCAAAACAAAAGCAAG---------------AAAA------AGGCA---------C
------AGCAA---------------------GCAGCA------------GCT---------------------------
---GA---CACAGGA------------------AACAG---------CAGC---------------------------C-
--AG------G---TCAGCCAAAATTAC
>EF637046/B/BR/2003/BREPM2012
ATGGGTGCGAGAGCGTCAGTATTAAGCGGGGGACAA---TTAGATAAATGGG---AAAGAA---TTCGGCTAAGGCCAGG
AGGAA---AGAAAAAATATAG------ATTAAAACATATAGTATGGGCAAGCAGGGAGCTGGAACGATTCGCAGTTAATC
CTGGCC---TTTTAGAGTCATCAGATGGCTGTAGACAAATATTGGAACAGCTACAACCATCCCTTAAGACAGGATCAGAA
GAACTTAGATCATTATATAATACAGTAGCAGTCCTCTATTGTGTGCATCAAAGAGTAGATGTAAAAGACACCAAGGAAGC
TTTAGAG--AAG-ATAGAGGAAGAGCAAAACAAAAGTAAG---------------AAAA------AGGCA---------C
------AGCAAGCCGCAGCACAGCAA------GCGGCA------------GCT---------------------------
---AA---CACAGGA------------------AACAA---------CAGC---------------------------C-
--AG------G---TTAGTCAAAACTAC
>EF637047/B/BR/2003/BREPM1040
ATGGGTGCGAGAGCGTCAATATTAAGCGGGGGAGAA---TTAGATAAATGGG---AAAAAA---TTCGGTTAAGGCCAGG
GGGAA---AGAAAAAATATAG------GTTAAAACATATAGTATGGGCAAGCAGGGAACTAGAAAGATTTGCAGTCAATC
CTGGCC---TTTTAGAAACATCGGAAGGCTGCAGACAAATACTGGGACAGCTACAACCATCCCTCCAGACAGGATCAGAA
GAACTTAAATCATTATATAATACAGTAGCAGTCCTCTATTGTGTACATCAAAGAATAGATATAAAAGACACCAAAGAAGC
TTTAGAG--AGA-ATAGAGGAGGAGCAAAACAAAATCAAG---------------AAAA------AGGCA---------C
------AGCAA---------------------GCAGCA------------GCT---------------------------
---GA---CACAGGA------------------AACAA---------CAGC---------------------------C-
--AG------G---TCAGCCAAAATTAC
>EF637048/B/BR/2003/BREPM1038
ATGGGTGCGAGAGCGTCAGTATTAAGCGGGGGAGAA---TTGGATAAAAGGG---AAAAAA---TTCGGTTAAGGCCAGG
GGGAA---AGAAAAAGTATAG------ATTAAAACATATAGTATGGGCAAGCAGAGAGCTAGAACGATTCGCAGTTAATC
CTGGCC---TCTTAGAGACAGCAGAAGGTTGTAGACAAATAATAGGGCAGCTACAACCATCCCTTAAGACAGGGTCAGAA
GAACTTAGATCATTATTTAATACAGTAGCAACCCTCTATTGTGTGCATCAAAAGATAGATGTAAAAGACACCAAGGAAGC
TTTAGAC--AAG-ATAGAGGAGGAGCAAAACAAAAGTAAG---------------AAAA------AGGCA---------C
------AACTA---------------------GCAGCAGCA---------GCT---------------------------
---GA---CACAGGA------------------AGCAC---------CAAC---------------------------C-
--AG------G---TCAGCCAAAATTAC
>EF637049/B/BR/2003/BREPM1035
ATGGGTGCGAGAGCGTCAGTATTAAGCGGGGGAGAA---TTAGATAAATGGG---AAAAAA---TTCGGTTAAGGCCAGG
GGGAA---AGAAAAGATATAA------ATTAAAACATATAGTATGGGCAAGCAGAGAGCTAGAGCGATTTGCAATTAATC
CTGGCC---TTTTAGAAACATCAGAAGGCTGTAGACAAATACTGGGACAACTACAACCGTCCCTTCAGACAGGATCAGAA
GAACTTAAATCATTACATAATACAGTAGCAACCCTCTATTGTGTGCATCAAAGGATAGATGTAAAAGACACCAAAGAAGC
TTTAGAC--AAG-ATAGAGGAAGAGCAAAACAAAAGTAAG---------------AAAA------AAGCA---------C
------AGCAA---------------------GCAGCA------------GCT---------------------------
---GG---CATAGGA------------------AACAG---------CAAC---------------------------C-
--AG------G---TCAGCCAAAATTAC
>EF637051/B/BR/2003/BREPM1032
ATGGGTGCGAGAGCGTCAGTATTAAGCGGGGGAAAA---TTAGATCAATGGG---AAAAAA---TTCGGTTAAGGCCAGG
GGGAA---AGAAAAAATATAG------ATTAAAACATCTAGTATGGGCAAGCAGGGAGCTAGAACGATTCGCAGTTAACC
CTGGCC---TTTTAGAGACATCAGAAGGCTGTAGACAAATACTAGAACAGCTACAACCAGCCCTTAAGACAGGATCAGAA
GAACTTAAATCATTATTTAATACAGTAGCAACCCTCTATTGGGTGCATCAAAGGATAGATGTAAGAGACACCAAGGAAGC
TTTAGAA--AAG-ATAGAGGAAGAGCAAAACAAAAGTAAG---------------AAAA------GGGCA---------C
------AGCAA---------------------GCAGCA------------GCT---------------------------
---GA---CACAGGA------------------AACAG---------CAGCAGC------------------------C-
--AG------G---TCAGCCAAAATTAC
>EF637053/B/BR/2003/BREPM1028
ATGGGTGCGAGAGCGTCAGTATTAAGCGGGGGAGAA---TTAGATAGGTGGG---AAAAAA---TTCGGTTAAGGCCAGG
GGGAA---AGAAAAAATATAG------ATTAAAACATGTAGTATGGGCAAGCAGGGAGCTAGAACGATTTGCAATTAATC
CTGGCC---TTTTAGAGACAGCAGGAGGCTGTAGACAAATACTGGAACAGCTACAACCAGCCCTCCAGACAGGATCAGAA
GAATTTAGATCATTATTTAATACAGTAGCAACCCTCTATTGTGTGCATCAAAAGATAGAGATAAAAGACACCAAGGAAGC
TTTAGAG--AAA-ATAGAGGAAGAGCAAAACAAAAGTAAG---------------AAAA------AGACA---------C
------AGCAA---------------------GCAGCA------------GCT---------------------------
---GA---CACAGGA---------------------AA---------CAGC---------------------------C-
--AA------G---TCAGCCACAATTAC
>EF637054/B/BR/2003/BREPM1027
ATGGGTGCGAGAGCGTCAGTATTAAGCGGGGGAGAA---TTAGATAGATGGG---AAAAAA---TTCGGTTAAGGCCAGG
AGGAA---GGAAAAAATATAG------ATTAAAACATTTAGTATGGGCAAGCAGGGAGCTAGAACGATTCGCAGTTAATC
CTGGCC---TTTTAGAGACATCAGAAGGCTGTAGACAAATATTGGGACAGCTACAACCATCCCTTCAGACAGGATCAGAA
GAACTCAGATCATTATATAATACAGTAGCAGTCCTTTATTGTGTACATCAAAAGATAGAGGTAAAAGACACCAAAGAAGC
TTTGGAC--AAG-ATAGAGGAAGAGCAAAACAAAAGTAAG---------------AAAA------AGGCA---------C
------AGCAA---------------------GCAGCA------------GCT---------------------------
---GC---CACAGGA------------------AACAG---------CAGT---------------------------C-
--AG------G---TCAGTCAAAATTTT
>EF637056/B/BR/2003/BREPM1024
ATGGGTGCGAGAGCGTCAGTATTAAGCGGGGGAGAA---TTAGATAAATGGG---AAAAAA---TTCGGTTAAGGCCAGG
AGGAA---AGAAAAAATATCA------ATTAAAACATATAGTGTGGGCAAGCAGGGAGCTAGAACGCTTCGCAGTTAATC
CTAGCC---TTTTAGAGACATCAGAAGGCTGTAGAAAAATAATGGAACAACTACAACCATCCCTTAGGACAGGATCGGAA
GAACTTAAATCATTATACAATACAGTAGCAACCCTCTATTGTGTGCATCAAAAAATAGATGTAAAGGACACCAAGGAAGC
TTTAGAT--AAA-ATAGAGGAAGAGCAAAACAAAAGTAAG---------------AAAA------GGGCA---------C
------AGCAA---------------------GCAGCA------------GCT---------------------------
---GA---CACAGGA------------------AGCAA---------CAAC---------------------------C-
--AG------G---TCAGTCAAAATTAC
>EF637057/B/BR/2003/BREPM1023
ATGGGTGCGAGAGCGTCAGTATTAAGCGGGGGCGAA---TTAGATAGATGGG---AAAAAA---TTCGGCTAAGGCCAGG
GGGAA---AGAAAAAATATAG------ATTAAAACATATAGTATGGGCAAGCAGGGAGCTAGAGCGATTCGCAGTAAATC
CTGGCC---TGTTAGAGACATCAGAAGGCTGTAGACAAATATTGGGACAGCTACAACCAAGCCTTCAGACAGGATCAGAA
GAACTTAAATCACTATATAATACAATAGCAACCCTCTATTGTGTGCATCAAAAGATAGAGGTAAAAGACACCAAAGAGGC
TTTAGAG--AAG-ATAGAGGAAGAGCAAAACAAAAGTAAG---------------AAAA------AAGCA---------C
------AGCAA---------------------GCAGCAGCAGCA------GCT---------------------------
---GA---CGCAGGG------------------AAAAG---------CAGC---------------------------C-
--AG------G---TCAGCCAAAATTAC
>EF694037/B/IN/-/11807
ATGGGTGCGAGAGCGTCAGTACTAAGCGGGGGAGAA---TTAGATAGGTGGG---AAAGAA---TTCGGTTAAGGCCAGG
GGGAA---AGAAAAAATATAG------ATTAAAACATATAGTATGGGCAAGCAGGGAACTAGAACGATTCGCACTCAATC
CTGGCC---TGTTAGAAACATCAGAAGGCTGTAGACAAATACTGGGACAGATACAACCAGCCCTTCAGACAGGATCAGAA
GAACTTAGATCATTATATAATACAGTAGCAACCCTCTATTGTGCACATCAAAAGATAGAGGTAAAAGACACCAAGGAAGC
TTTAGAT--AAG-ATAGAGGAAGAGCAAAGCAAAAGTAAG---------------AAAA------AAGCA---------C
------AGCAA---------------------GCAGCC------------GCT---------------------------
---GA---CACCGGA------------------CACAG---------CAGT---------------------------A-
--CT------G---TCAGCCAAAATTAC
>EU541617/B/-/-/pIIIB
ATGGGTGCGAGAGCGTCAGTATTAAGCGGGGGAAAA---TTAGATCGATGGG---AAAAAA---TTCGGTTAAGGCCAGG
GGGAA---AGAAAAAATATAA------ATTAAAACATATAGTATGGGCAAGCAGGGAGCTAGAACGATTCGCAGTTAATC
CTGGCC---TGTTAGAAACATCAGAAGGCTGTAGACAAATACTGGGACAGCTACAACCATCCCTTCAGACAGGATCAGAA
GAACGTAGATCATTATATAATACAGTAGCAACCCTCTATTGTGTGCATCAAAGGATAGAGATAAAAGACACCAAGGAAGC
TTTAGAC--AAG-ATAGAGGAAGAGCAAAACAAAAGTAAG---------------AAAA------AAGCA---------C
------AGCAA---------------------GCAGCA------------GCT---------------------------
---GA---CACAGGA------------------CACAG---------CAGC---------------------------C-
--AG------G---TCAGCCAAAATTAC
>EU616639/B/US/-/AC160_T1_Day_22_Dom
ATGGGTGCGAGAGCGTCAGTATTAAGCGGGGGAGAA---CTAGATAGATGGG---AAAAAA---TTAGATTAAGGCCAGG
GGGAA---AGAAAAAATATAG------ATTAAAACATATAGTATGGGCAAGCAGGGAGTTAGAACGATTCGCAGTTAATC
CTGGAC---TGTTAGAAACATCAGAAGGCTGTAGACAAATACTAACACAGCTACAGCCAGCTCTTCAGACAGGATCAGAA
GAATTTAAATCATTATTTAATACAGTAGCAGTCCTCTATTGTGTGCATCAAAGGATAGGGGTAAAAGACACCAAGGAAGC
TTTAGAG--ATG-ATAGAGAAAGAGCAAAACAAAGGTAAG---------------AAAA------AGGCA----------
--------CAA---------------------GAAGCA------------GCT---------------------------
---GA---CACAGGA------------------AACAA---------CAGC---------------------------C-
--AG------G---TCAGCCAAAATTAC
>EU616640/B/US/-/AC160_T2_Day_83_Dom
ATGGGTGCGAGAGCGTCAGTATTAAGCGGGGGAGAA---CTAGATAGATGGG---AAAAAA---TTAGATTAAGGCCAGG
GGGAA---AGAAAAAATATAG------ATTAAAACATATAGTATGGGCAAGCAGGGAGTTAGAACGATTCGCAGTTAATC
CTGGAC---TGTTAGAAACATCAGAAGGCTGTAGACAAATACTAACACAGCTACAGCCAGCTCTTCAGACAGGATCAGAA
GAATTTAAATCATTATTTAATACAGTAGCAGTCCTCTATTGTGTGCATCAAAGGATAGGGGTAAAAGACACCAAGGAAGC
TTTAGAG--ATG-ATAGAGAAAGAGCAAAACAAAGGTAAG---------------AAAA------AGGCA----------
--------CAA---------------------GAAGCA------------GCT---------------------------
---GA---CACAGGA------------------AACAA---------CAGC---------------------------C-
--AG------G---TCAGCCAAAATTAC
>EU616641/B/US/-/AC160_T3_Day_419_Dom
ATGGGTGCGAGAGCGTCAGTATTAAGCGGGGGAGAA---CTAGATAGATGGG---AAAAAA---TTAGATTAAGGCCAGG
GGGAA---AGAAAAAATATAG------ATTAAAACATATAGTATGGGCAAGCAGGGAGTTAGAACGATTTGCAGTTAATC
CTGGAC---TGTTAGAAACATCAGAAGGCTGTAGACAAATACTAACACAGCTACAGCCAGCTCTTCAGACAGGATCAGAA
GAATTTAAATCATTATTTAATACAGTAGCAGTCCTCTATTGTGTGCATCAAAGGATAGGGGTAAAAGACACCAAGGAAGC
TTTAGAG--ATG-ATAGAGAAAGAGCAAAACAAAGGTAAG---------------AAAA------AGGCA----------
--------CAA---------------------GAAGCA------------GCT---------------------------
---GA---CACAGGA------------------AACAA---------CAGC---------------------------C-
--AG------G---TCAGCCAAAATTAC
>EU616642/B/US/-/AC160_T4_Day_503_Dom
ATGGGTGCGAGAGCGTCGGTATTAAGCGGAGGCGAA---TTAGATAGATGGG---AAAAAA---TTCGGTTAAGGCCAGG
GGGAA---AGAAAAAATATAG------ATTAAAACATTTAGTATGGGCAAGCAGGGAGCTAGAGCGATTCGCAGTCAATC
CTGGCC---TGTTAGAAACATCAGAAGGCTGTAGACAAATACTGGGACAACTACAACCGTCCCTTCAGACAGGATCAGAA
GAACTTAAATCATTATATAATACAGTAGCAGTCCTCTATTGTGTACATCAAAGGATAGAGGTAAAAGACACCAAGGAAGC
TTTAGAT--AAG-ATAGAGGAAGAGCAAAACAAAAGTAAG---------------AAAA------AAGCA---------C
------AGCAA---------------------GCGGCA------------GCT---------------------------
---GA---CACAGGA------------------AACAG---------TAGT---------------------------C-
--AG------A---GCAGCCAAAATTAC
>EU616643/B/US/-/AC160_T5_Day_545_Dom
ATGGGTGCGAGAGCGTCGGTATTAAGCGGAGGCGAA---TTAGATAGATGGG---AAAAAA---TTCGGTTAAGGCCAGG
GGGAA---AGAAAAAATATAG------ATTAAAACATTTAGTATGGGCAAGCAGGGAGCTAGAGCGATTCGCAGTCAATC
CTGGCC---TGTTAGAAACATCAGAAGGCTGTAGACAAATACTGGGACAACTACAACCGTCCCTTCAGACAGGATCAGAA
GAACTTAAATCATTATATAATACAGTAGCAGTCCTCTATTGTGTACATCAAAGGATAGAGGTAAAAGACACCAAGGAAGC
TTTAGAT--AAG-ATAGAGGAAGAGCAAAACAAAAGTAAG---------------AAAA------AAGCA---------C
------AGCAA---------------------GCGGCA------------GCT---------------------------
---GA---CACAGGA------------------AACAG---------TAGT---------------------------C-
--AG------A---GCAGCCAAAATTAC
>EU616644/B/US/-/AC160_T6_Day_664_Dom
ATGGGTGCGAGAGCGTCGGTATTAAGCGGAGGCGAA---TTAGATAGATGGG---AAAAAA---TTCGGTTAAGGCCAGG
GGGAA---AGAAAAAATATAG------ATTAAAACATTTAGTATGGGCAAGCAGGGAGCTAGAGCGATTCGCAGTCAATC
CTGGCC---TGTTAGAAACATCAGAAGGCTGTAGACAAATACTGGGACAACTACAACCGTCCCTTCAGACAGGATCAGAA
GAACTTAAATCATTATATAATACAGTAGCAGTCCTCTATTGTGTACATCAAAGGATAGAGGTAAAAGACACCAAGGAAGC
TTTAGAT--AAG-ATAGAGGAAGAGCAAAACAAAAGTAAG---------------AAAA------AAGCA---------C
------AGCAA---------------------GCGGCA------------GCT---------------------------
---GA---CACAGGA------------------AACAG---------TAGT---------------------------C-
--AG------A---GCAGCCAAAATTAC
>EU616645/B/US/-/AC160_T7_Day_762_Dom
ATGGGTGCGAGAGCGTCGGTATTAAGCGGAGGCGAA---TTAGATAGATGGG---AAAAAA---TTCGGTTAAGGCCAGG
GGGAA---AGAAAAAATATAG------ATTAAAACATTTAGTATGGGCAAGCAGGGAGCTAGAGCGATTCGCAGTCAATC
CTGGCC---TGTTAGAAACATCAGAAGGCTGTAGACAAATACTGGGACAACTACAACCGTCCCTTCAGACAGGATCAGAA
GAACTTAAATCATTATATAATACAGTAGCAGTCCTCTATTGTGTACATCAAAGGATAGAGGTAAAAGACACCAAGGAAGC
TTTAGAT--AAG-ATAGAGGAAGAGCAAAACAAAAGTAAG---------------AAAA------AGGCA---------C
------AGCAA---------------------GCGGCA------------GCT---------------------------
---GA---CACAGGA------------------AGCAG---------TAGT---------------------------C-
--AG------A---GCAGCCAAAATTAC
>EU616649/B/US/-/AC160_T9_Day_1034_Dom
ATGGGTGCGAGAGCGTCGGTATTAAGCGGAGGCGAA---TTAGATAGATGGG---AAAAAA---TTAGGTTAAGGCCAGG
GGGAA---AGAAAAAATATAG------ATTAAAACATTTAGTATGGGCAAGCAGGGAGCTAGAGCGATTCGCAGTCAATC
CTGGCC---TGTTAGAAACATCAGAAGGCTGCAGACAAATACTGGGACAACTACAACCGTCCCTTCAGACAGGATCAGAA
GAACTTAAATCATTATATAATACAATAGCAGTCCTCTATTGTGTACATCAAAGGATAGAGGTAAAAGACACCAAGGAAGC
TTTAGAT--AAG-ATAGAGGAAGAGCAAAACAAAAGTAAG---------------AAAA------AAGCA---------C
------AGCAA---------------------GCGGCA------------GCT---------------------------
---GA---CACAGGA------------------AACAG---------TAGT---------------------------C-
--AG------A---ACAGCCAAAATTAC
>EU786672/B/ES/2005/X1890
ATGGGTGCGAGAGCGTCAGTATTAAGCGGGGGAGAG---TTAGATAAATGGG---AAAAAA---TTCGGTTAAGGCCAGG
AGGAA---AGAAAAAATATCA------ATTAAAGCATATAGTATGGGCAAGCAGGGAACTAGAACGGTTTGCAGTCAATC
CTGGCC---TGTTAGAAACATCAGAAGGCTGTAGACAAATACTGGGACAGCTACAACCATCCCTTCAGACAGGATCAGAA
GAGCTTAAGTCATTATATAATACAGTAGCAGTCCTCTATTGTGTGCACCAAAGGATAGAAATAAAAGACACCAAGGAAGC
TTTAGAC--AAG-ATAGAGGAAGAGCAAAACCAAAGTAAG---------------AAAA------AGGCA---------C
------AGCAA---------------------GCAGCA------------GCT---------------------------
---GA---CACAAAA------------------AATAG---------CAGT---------------------------C-
--AG------G---TCAGCCAAAATTAC
>EU786674/B/ES/2006/X1958
ATGGGTGCGAGAGCGTCAGTATTGACTCCGGGAGAA---TTAGATAAATTTG---AAAAAA---TTCGATTAAGGCCAGG
AGGAA---AGAAAAAATATAA------GCTAAAACATATAATATGGGCAAGCAGGGAACTAGAACGATTTGCACTTAATC
CTGGCC---TGTTAGAAACATCAGAAGGCTGTAGACAAATACTGGGACAGCTACAATCAACCCTTCAGACAGGATCAGAA
GAACTAAAATCATTATTTAATACAGTAGCAACCCTCTATTGTGTACATCAAAAGATAGAAGTAAAAGACACCARGGAAGC
ACTAGAT--AAG-ATAGAGGAAGAGCAAAACAGAGGTAAG---------------AAAA------AAGCA---------C
------AGCAA---------------------GCAGCA------------GCT---------------------------
---GA---CGCAGGA------------------ACCAR---------CAGC---------------------------C-
--CG------G---TCAGCCAAAATTAC
>EU786675/B/ES/2006/X1959
ATGGGTGCGAGAGCGTCAGTATTAAGCGGCGGAAAA---TTAGATAGATGGG---AAAAAA---TTCGGTTAAGGCCAGG
AGGAA---AGAAAAAATATAA------ACTAAAACATATAGTATGGGCAAGCAGGGAACTAGAACGATTTGCAGTTAATC
CTGGAC---TGTTAGAAACATCAGAAGGCTGTAGACAAATACTGGTACAGCTACAACCATCCCTTAAGACAGGATCAGAA
GAACTTAAATCATTATATAACACAGTAGCAACCCTCTATTGTGTGCAGCAAGGGATAGAGGTAAGAGACACCAAGGAAGC
TTTAGAG--AAG-ATAGAGGAAGAGAAAAACAAAAGTAAG---------------CAAA------AAGCA---------C
------AGCAA---------------------GCAGCA------------GCT---------------------------
---GA---CACAAAG------------------AGCAA---------CAAC---------------------------C-
--CG------G---TCAGCCAAAATTAC
>EU786676/B/ES/2006/X1998
ATGGGTGCGAGAGCGTCGGTATTAAGCGGGGGAGAA---TTAGATCGATGGG---AAAAAA---TTCGGTTAAGACCAGG
AGGAA---AGAAAAAATATAA------ATTAAAACATATAGTATGGGCAAGCAGGGAACTAGAACGATTCGCAGTTAATC
CTGGCC---TTTTAGAAACAGCAGGAGGATGTAAACAAGTAATAGAACAGCTACAACCATCCCTTCAGACAGGATCAGAA
GAACTTAAATCATTATATAATACAGTGGCAGTCCTCTATTGTGTGCATAATAAGATAGATGTAAAAGACACCAAGGAAGC
CTTAGAG--AAG-ATAGAGGAAGAGCAAAACAAAAGTAAG---------------AAAA------AGGCA---------C
------AGCAA---------------------GCAGCA------------GCT---------------------------
---GA---CACAAGA------------------AACAG---------CGGT---------------------------C-
--AG------G---TCAGCCAAAATTTC
>EU786677/B/ES/2006/X2102
ATGGGTGCGAGAGCGTCAGTATTAAGCGGGGAAAAA---TTAGATAAGTGGG---AAAGAA---TTCGGTTAAGGCCAGG
GGGAA---AGAAACAATATAA------ACTAAAACATATAATATGGGCAAGCAGGGAGCTAGAACGATTTGCAGTTAATC
CTGGCC---TGTTAGAAACAKCAGAAGGTTGTAAACAAATAATAGTACAACTACAACCATCCCTTCAGACAGGGTCAGAA
GAACTTAAATCATTATTTAATACAGTAGCAGTCCTCTATTGTGTGCATCAAAGGATAGAGGTAAAAGACACCAAGGAAGC
TTTAGAT--AAG-ATAGAGGAAGAACAAAACAAAAGTAAG---------------AAAA------AGGCA---------C
------AGCAA---------------------GCAGCAGCA---------GCT---------------------------
---GA---TGANNNN--------------------------------NNNN---------------------------N-
--NN------N---NNNNNNNNNNNNNN
>EU786678/B/ES/2007/X2149
ATGGGTGCGAGAGCGTCGGTATTAAGCGGGGGTGAA---TTAGATAGATGGG---AGAAAA---TTCGGTTACGGCCAGG
GGGAA---AGAAAAAATATCA------ACTAAAACATATAGTATGGGCAAGCAGGGAGCTAGAACGATTCGCACTTAATC
CTGGCC---TGTTAGAAACATCAGAAGGATGTAAACAACTATTGGAACAGCTACAATCATCCCTCCAGACAGGATCAGAA
GAACTTAGATCATTATACAATGCAATAGCAGTTCTCTATTGTGTACATCAAAGGATAGAGATAAAAGACACCAAGGAAGC
TTTAGAC--AAG-ATAGAGGAAGAGCAGAACAAAAGTAAG---------------AAAA------AGGCA---------C
------AGCAA---------------------GCAGCA------------GCT---------------------------
---GA---CACAAAA------------------ACCAG---------CAGC---------------------------C-
--CG------G---TCAGCCAAAATTAC
>EU786679/B/ES/2007/X2210_3
ATGGGTGCGAGAGCGTCAGTATTAAGCGGGGGAGAA---TTAGATAGATGGG---AAAAAA---TTCGGTTAAGGCCAGG
GGGAA---AGAAAAAGTACAA------ATTAAAACATATAGTATGGGCAAGCAGGGAGTTAGAGCGATTTGCAGTTAATC
CTGGCC---TGTTGGAAACATCAGAGGGCTGTAGACAGATACTGGTACAGCTACAACCAGCTCTTCAGACAGGATCAGAA
GAACTTAAATCAGTATATAATACAGTAGCAACCCTTTATTGTGTGCATCAAAAGATAGAAGTGAAAGACACCAAGGAAGC
TTTAGAC--AAG-ATAGAGGAAGAGCAAAACAAAAGTAAG---------------AAAA------AGGCA---------C
------AGCAA---------------------GCAGCA------------GCT---------------------------
---GA---CACAGGAAACGAC------------AACAG---------CAGC---------------------------A-
--AG------G---TCAGCCAGAATTAC
>EU786680/B/ES/2007/X2231
ATGGGTGCGAGAGCGTCAGTATTAAGCGGGGGAGAA---TTAGATAGGTGGG---AAAAAA---TTCGGTTAAGGCCAGG
GGGAA---AGAAACAATATAG------ACTAAAACATATAGTATGGGCAAGCAGGGAGCTAGAACGATTTGCAATTAACC
CTGGCC---TGTTAGAAACATCAGAAGGCTGTAGACAAATAATAGAACAGCTACAACCAGCCCTTCAGACAGGATCAGAA
GAACTTAGATCCTTATATAATACAGTAGCAGTCCTCTATTGTGTGCATCAAAGGATACCGGTAAAAGACACCAAGGAAGC
TTTAGAT--AAG-ATAGAGGAAGAGCAAAACAAAAGTAAG---------------AAAA------AGGCA---------C
------AGCAA---------------------GCAACA------------GCT---------------------------
---GC---CGCAGGA------------------AACAG---------CAGCAGCAGC---------------------C-
--AG------G---TCAGCCAAAATTAC
>EU839596/B/DO/2005/05DO_162387
------GCGAGAGCGTCAGTATTAAGCGCAGGGGAA---TTAGATAAATGGG---AAAGAA---TTCGGTTAAGGCCAGG
GGGAA---AGAAAAAGTATAG------ATTAAAACATATAGTATGGGCAAGCAGGGAACTAGAACGATTTGCAGTTAATC
CTGGTC---TTTTAGAGACATCAGGAGGCTGTAGACAAATATTGGCACAGCTACAGCCATCCCTTCAGACAGGATCAGAA
GAACTTAGATCACTATATAATACAGTAGCAACCCTCTATTGTGTACATCAAAAGATAGAGATAAAAGACACCAAGGAAGC
TTTAGAA--AAA-ATAGAGGAAGAGCAAAACAAAAGT------------------AAAA------CAGCA---------C
------AGCAA---------------------GCAGCA------------GCT---------------------------
---GA---CACAGGA------------------GGTAG---------CAGC---------------------------C-
--AG------G---TCAGCCAAAACTAC
>EU839597/B/DO/2005/05DO_160884
------GCGAGAGCGTCAGTATTAAGCGGGGGAAAA---TTAGATAAATGGG---AAAAAA---TTCGGTTAAGGCCAGG
GGGAA---AGAAACAATATAA------ATTAAAACATCTAGTATGGGCAAGCAGGGAGCTAGAACGATTTGCAATTAATC
CTGGCC---TTTTGGAGACAACAGAGGGCTGTAAACAAATACTGGAACAATTACAACCATCCCTTAATACAGGATCAGAA
GAACTTAAATCCTTATATAATACAATAGCAGTCCTTTATTGTGTACATCAAAGGATAGACATAAGAGACACCAAAGAAGC
TTTAGAC--AAG-ATAGAGGAAGAGCAAAACAAAGGTAAG---------------AAAA------AAGCA---------C
------AGCAA---------------------GAGGCA------------GCT---------------------------
---GA---CACAGGA------------------AACAA---------CAGT---------------------------C-
--AG------G---TCAGCCAAAATTAC
>EU839598/B/DO/2005/05DO_163007
------GCGAGAGCGTCGGTATTAAGCGGGGGAGAA---TTGGATAGATGGG---AGAAGA---TTCGGTTACGGCCAGG
GGGAA---AGAAAAAATATAA------GCTAAAACATATAGTATGGGCAAGCAGGGAACTAGAACGATTTGCAGTCARCC
CTGGCC---TTTTAGAGACAACAGAAGGCTGTAGACAAATACTGGGACAGCTACAACCGTCCCTTCAGACAGGATCAGAA
GAACTTAAATCATTATTTAATACAGTAGCAGTCCTCTACTGTGTACATCAAAAGATAGAGATAAAAGACACCAAGGAGGC
TTTAGAT--AAG-ATAGAGGAAGAGCAGAACAAAAGTAAG---------------AAAA------AGGCA---------C
------AGCAG---------------------GCAGCC------------GCT---------------------------
---GA---CACAGGA------------------AACAG---------CAGC---------------------------A-
--AT------G---TCAGCCAAAATTTC
>EU839600/B/HT/2005/05HT_129517
------GCGAGAGCGTCAGTATTAAGCGGGGGACAA---TTAGATAAATGGG---AAAAAA---TTCGGTTAAGGCCAGG
AGGAA---AGAAAAAATATAA------ATTAAAGCATATAGTATGGGCAAGCAGGGAACTAGAACGATTTGCAGTTAATC
CTGGCC---TTTTAGAGACATCAGAGGGCTGTAGACAAATAATGGGACAGCTACAACCAGCCCTTCAGACAGGATCAGAA
GAACTTAGATCATTATTTAATACAGTAGCAACTCTATATTGTGTGCATCAAAGAATAGATGTAAAAGACACCAAGGAAGC
TCTAGAT--AAG-ATAGAGGAAGAGCAAAACCAAAGTAAG---------------AAAA------AGGCA---------C
------AGCAAGCACAGCAA------------GCAGCA------------GCT---------------------------
---GA---CACAGGA------------------AACAA---------CAGT---------------------------C-
--AG------G---TCAGCCAAAATTAC
>EU839601/B/HT/2005/05HT_129696
------GCGAGAGCGTCAGTATTAAGCGGGGGAGAA---TTAGATAAATGGG---AAAAAA---TCCGGCTAAGACCAGG
GGGAA---AGAAAAAGTATAA------ATTAAAACATATAGTATGGGCAAGCAGGGAGCTAGAACGGTTTGCAGTTAACC
CTGGTC---TTTTAGAGACAGCAGAAGGCTGTAGACAAATATTGGGACAGCTACAACCATCCCTTCAGACAGGATCCGAA
GAACTTAGATCCTTATTTAATACAGTAGCAGTCCTCTRTTGTGTGCATCAGAAGATAGAGGTAAAAGACACCAAAGAAGC
TTTAGAT--AAG-ATAGAGGAAGAACAAAACAAAAGTAAG---------------AAAC------AGGCA---------C
------AACAA---------------------GCAGCA------------GCTAAACAGACACAGCAAGCAGCAGCT---
---GA---CACAAGA------------------GACAA---------AGGC---------------------------C-
--AG------G---TCAGCCAAAATTAT
>EU839602/B/HT/2005/05HT_129389
------GCGAGAGCGTCAGTATTAAGCGGGGGAGAA---TTGGATAAATGGG---AAAAAA---TTCGGCTCAGGCCAGG
GGGAA---AGAAAAAATATAA------ATTAAAACATATAGTATGGGCAAGCAGGGAGCTAGAACGATTTGCAGTTAATC
CTGGCC---TTTTAGAAACAGCAGAGGGCTGTAGACAAATACTGGGACAGCTACAACCAGCCCTTCAGACAGGATCAGAA
GAACTTAGATCATTATACAATACAGTAGCAACCCTCTATTGTGTACACCAAAAGATAGAGGTAAAAGACACCAAGGAAGC
TCTAGAT--AGG-ATAGAGGAGGAGCAAAACAAATGTAAG---------------AAAA------AGGCA---------C
------AACAA---------------------GCAGCA------------GCT---------------------------
---GA---CACAGGA------------------AACAG---------CAGC---------------------------C-
--AG------G---TCAGCCAAAATTAC
>EU839603/B/HT/2005/05HT_129473
------GCGAGAGCGTCAGTATTGAGCGGGGGAGAG---TTAGATAAATGGG---AAAAAA---TTCGGTTAAGGCCAGG
GGGAA---AGAAACAATATAA------ATTAAAGCATATAGTATGGGCAAGCAGGGARCTAGAACGATTTGCAGTCAATC
CTGGCC---TCTTAGAGACTGCAGAGGGCTGTAGACAAATATTAGGACAATTACAACCAGCCCTTCAGACAGGATCAGAA
GAATTTAGATCATTATATAATACAGTAGCAACCCTCTATTGTGTACATCAAAAGATAGAGGTAAGAGACACCAAGGAAGC
TTTAGAT--AAG-GTAGAGGAAGAGCAAAACAAAAGTAAG---------------AAAA------ARGCA---------C
------AGCAA---------------------GCAGCA------------GCT---------------------------
---GC---CACAGGA------------------AGCAG---------CAAC---------------------------C-
--AG------G---TCAGCCAAAATTAC
>EU839604/B/HT/2005/05HT_129805
------GCGAGAGCGTCAGTATTAAGCGGCGGAGAA---TTAGATAGATGGG---AAAAAA---TTCGGTTAAGGCCAGG
AGGAA---AGAAAAAATATAG------GCTAAAACATATAGTATGGGCAAGCAGGGAGTTAGAACGATTTGCAGTCAATC
CTGGCC---TGTTGGAAACATCAGAAGGCTGTAGACAAATATTGGGACAGCTACAACCGTCCCTTAAAACAGGATCTGAA
GAACTTAGATCACTGTATAATACAATAGCAACCCTCTATTGTGTACATCAAAAGATAGAAATCAAAGACACCAAGGAAGC
TTTAGAC--AGG-ATAGAGGAGGAGCAAAACAAAGGTAAG---------------AAAA------AGGCA---------C
------AACAA---------------------ACTGCA------------GCT---------------------------
---GA---CACAGGAAAT---------------AGTAA---------CAGT---------------------------C-
--AG------G---TCAGCCAAAATTAC
>EU839605/B/JM/2005/05JM_KJ108
------GCGAGAGCGTCAGTATTAAGCGGGGGAGAA---TTAGATAAATGGG---AAAAAA---TTCGGCTAAGGCCAGG
AGGAA---AGAAACAATATAA------GTTAAAACACATAGTATGGGCAAGCAGGGAGCTAGAACGATTTGCAGTTAATC
CTGGCC---TTTTAGAAACATCAGAAGGTTGTAGACAAATACTGGAACAGCTACAACCATCTCTTCAAACAGGATCAGAA
GAACTTAAATCATTATATAACACAGTAGCAGTCCTCTATTGTGTGCATCAAAGGATAGATATAAAAGACACCAAGGAAGC
TTTAGAG--AAG-ATAGAGGAAGAGAAAAATAAAAGTAAG---------------AAAA------AGATG---------C
------AGCAA---------------------GCAGCA------------GCT---------------------------
---AA---CACAGGA------------------AACAG---------CAGC---------------------------C-
--AA------G---TTAGCCAAAATTAC
>EU839606/B/TT/2000/00TT_CRC08767
------GCGAGAGCGTCAGTATTAAGCGGGGGACAA---TTAGATAAATGGG---AAAAAA---TTCGGTTAAGGCCAGG
GGGAA---AGAAAAAATATAA------ATTAAAACATATAGTATGGGCAAGCAGGGAACTAGAACGATTTGCAGTTAACC
CTGGCC---TCTTAGAGACAGCAGAAGGCTGTAGACAGATATTGGGACAACTCCAACCATCCCTTCAGACAGGATCAGAA
GAACTTAGGTCCTTATTTAATACAGTAGCAACCCTCTATTGTGTGCATCAAAAGATAGAGGTAAAAGACACCAAGGAAGC
TTTAGAT--AAA-ATAGAGGAAGAGCAAAACAAAAGTAAG---------------AAAA------AGACA---------C
------AGCAA---------------------GCAGCAGCAGCAGCAGCAGCT---------------------------
---GA---CACAGGA------------------AACAG---------CAGC---------------------------C-
--AG------G---TCAGCCAAAATTAC
>EU839607/B/TT/2000/00TT_CRC50018
------GCGAGAGCGTCAGTATTAAGCGGGGGGGAA---TTAGATAGATGGG---AAAAAA---TTCGGTTAAGGCCAGG
GGGAA---AGAAACAATATAA------ATTAAAGCATATAGTATGGGCAAGCAGGGAACTAGAACGATTTGCAGTAAACC
CTGGCC---TTTTAGAAACATCAGGAGGCTGTAGACAGATACTAGAACAGCTACAACCATCTCTTCAGACAGGATCAGAA
GAACTTAAATCATTATATAATACAGTAGCAACCCTCTATTGTGTGCATCAAAGGATAGATGTAAGAGACACCAAGGAAGC
TCTAGAT--AAA-ATAGAGGAAGAGCAAAACAAAAGTAAG---------------AAAA------AAGCA---------C
------AGCAG---------------------GCAGCA------------GCT---------------------------
---AG---CACAGGA------------------AGCAA---------CAAC---------------------------C-
--AG------G---TTAGCCAAAATTAC
>EU839608/B/TT/2001/01TT_CRC50069
------GCGAGAGCGTCAGTATTAAGCGGGGGAGAA---TTAGATAAATGGG---AGAAAA---TTCGGTTGAGGCCAGG
GGGAA---AGAAACAATATAA------ATTAAAACATATAGTATGGGCAAGCAGGGAGCTAGAACGATTTGCAATTAATC
CTGGCC---TTTTAGAGACATCAGGGGGCTGCAGACAGATATTGGCACAGCTACAGCCATCCCTTCAGACAGGGTCAGAA
GAACTTAGATCATTATTTAATACAGTAGCAACCCTCTATTGTGTACATCAAAAGATAGAGGTAAAAGACACCAAGGAAGC
TTTAGAC--AAG-ATAGAGGAAGAACAAAACAAAAGTAAG---------------AAAA------AAGCA---------C
------AGCAA---------------------GCAGCA------------GCT---------------------------
---GA---CACAGGAAACAGCAGTCACACAGGAAACAG---------CAGT---------------------------C-
--AG------G---TCAGCCAAAACTAC
>EU839609/B/TT/2000/00TT_CRC50060
------GCGAGAGCGTCAGTATTAAGCGGGGGAGAA---TTAGATAGATGGG---AAAAAA---TTCGGTTAAGGCCAGG
GGGAA---AGAAAAAATATAA------ACTAAAACATGTAGTATGGGCAAGCAGGGAACTAGAACGATTTGCAGTCAACC
CTGGCC---TCTTAGAAACATCAGAAGGCTGTAAACAAATACTGGGACAGCTACAACCATCACTTCAAACAGGGTCAGAG
GAAATTAAATCATTATTCAATACAGTAGCAGTCCTCTATTGTGTGCATGAAAGGATAGATATAAAAGACACCAAGGAAGC
TTTAGAT--AAG-ATAGAGGAAGAGCAAAACAAAAGTAAG---------------AAAA------AAGCA---------C
------AGCAA---------------------GCAACAGCA---------GCT---------------------------
---GA---CACAGGA------------------AACAG---------CAGC---------------------------C-
--AG------G---TCAGCCAAAATTAC
>EU839610/B/TT/2001/01TT_CRC50077
------GCGAGAGCGTCAGTATTAAGCGGGGGAGAA---TTAGATAGATGGG---AAAAAA---TTCGGTTAAGGCCAGG
GGGAA---RGAAAAAATATAA------ACTAAAACATGTAGTATGGGCAAGCAGGGAACTAGAACGATTTGCAGTCAACC
CTGGCC---TCTTAGAAACATCAGAAGGCTGTAAACAAATACTGGGACAGCTACAACCATCACTTCAAACTGGGTCAGAG
GAAATTAAATCATTATTCAATACAGTAGCAGTCCTCTATTGTGTGCATGAAAGGATAGATGTAAAAGACACCAAGGAAGC
TTTAGAT--AAG-ATAGAGGAAGAGCAAAACAAAAGTAAG---------------AAAA------AAGCA---------C
------AGCAA---------------------GCAACAGCA---------GCT---------------------------
---GA---CACAGGA------------------AACAG---------CAGC---------------------------C-
--AG------G---TCAGCCAAAATTAC
>FB341548/B/FR/1983/HXB2_patent
ATGGGTGCGAGAGCGTCAGTATTAAGCGGGGGAGAA---TTAGATCGATGGG---AAAAAA---TTCGGTTAAGGCCAGG
GGGAA---AGAAAAAATATAA------ATTAAAACATATAGTATGGGCAAGCAGGGAGCTAGAACGATTCGCAGTTAATC
CTGGCC---TGTTAGAAACATCAGAAGGCTGTAGACAAATACTGGGACAGCTACAACCATCCCTTCAGACAGGATCAGAA
GAACTTAGATCATTATATAATACAGTAGCAACCCTCTATTGTGTGCATCAAAGGATAGAGATAAAAGACACCAAGGAAGC
TTTAGAC--AAG-ATAGAGGAAGAGCAAAACAAAAGTAAG---------------AAAA------AAGCA---------C
------AGCAA---------------------GCAGCA------------GCT---------------------------
---GA---CACAGGA------------------CACAG---------CAAT---------------------------C-
--AG------G---TCAGCCAAAATTAC
>FB707281/B/FR/1983/HXB2-patent
ATGGGTGCGAGAGCGTCAGTATTAAGCGGGGGAGAA---TTAGATCGATGGG---AAAAAA---TTCGGTTAAGGCCAGG
GGGAA---AGAAAAAATATAA------ATTAAAACATATAGTATGGGCAAGCAGGGAGCTAGAACGATTCGCAGTTAATC
CTGGCC---TGTTAGAAACATCAGAAGGCTGTAGACAAATACTGGGACAGCTACAACCATCCCTTCAGACAGGATCAGAA
GAACTTAGATCATTATATAATACAGTAGCAACCCTCTATTGTGTGCATCAAAGGATAGAGATAAAAGACACCAAGGAAGC
TTTAGAC--AAG-ATAGAGGAAGAGCAAAACAAAAGTAAG---------------AAAA------AAGCA---------C
------AGCAA---------------------GCAGCA------------GCT---------------------------
---GA---CACAGGA------------------CACAG---------CAAT---------------------------C-
--AG------G---TCAGCCAAAATTAC
>FJ195086/B/BR/2004/BREPM1070
ATGGGTGCGAGAGCGTCAGTATTAAGCGGGGGAGAA---TTAGACAAATGGG---AAAAAA---TTCGGTTAAGGCCAGG
GGGAA---AGAAAAAATATAG------ACTAAAACATATAGTATGGGCAAGCAGGGAGCTAGAACGATTCGCAGTTAATC
CTGGCC---TTTTAGAGACAGCAGAAGGCTGTAGACAGATACTGGGACAATTACAACCGTCCCTTCAGACAGGATCAGAA
GAACTTAGGTCATTATTTAATACAGTAGCAACTCTCTACTGTGTACATCAAAAAATAGATGTAAAAGACACCAAGGAAGC
TCTAGAG--AAG-GTAGAGGAAGAGCAAAACAAAAGTAAG---------------AAAA------AGGCA---------C
------AGCAA---------------------GCAGCA------------GCT---------------------------
---GG---CGCAGGA------------------AACAG---------CGGT---------------------------C-
--AG------G---CCAGCCAAAATTAC
>FJ195088/B/BR/2005/BREPM1084
ATGGGTGCGAGAGCGTCAGTACTAAGCGGGGGAAAA---TTAGATAAATGGG---AAAAAA---TTCGGTTGAGGCCAGG
GGGAA---AGAAAAAATACAA------GTTAAAACATATAGTATGGGCAAGCAGGGAACTAGAACGATTCGCAGTTAATC
CTGGCC---TTTTAGAGACATCAGAAGGCTGTAGACAAATACTGGGACAGCTACGACCAGCCCTTGAGACAGGATCAGAA
GAACTTAGATCATTATTTAATACAGTAGCAACCCTCTATTGTGTACATCAAAAGATAGAGATAAAAGACACCAAGGAGGC
TTTAGAG--AAG-ATTGAGGAAGAACAAAACAAAAGTAAG---------------AAAA------AGGCA---------C
------AGCAA---------------------GCAGCA------------GCT---------------------------
---GA---CACAGGG------------------AACAG---------CAGC---------------------------C-
--AG------G---TCAGTCAAAATTAC
>FJ195089/B/BR/2005/BREPM1093
ATGGGTGCGAGAGCGTCAGTATTAAGCGGGGGAAAA---TTAGATAGATGGG---AAAAAA---TTCGGTTAAGGCCAGG
GGGAA---AGAAAAAATATAA------ATTAAAACATATAGTATGGGCAAGCAGGGAGCTAGAACGATTCGCAGTTAATC
CTGGTC---TTTTAAAGACAGCAGAAGGGTGTAAACAAATATTGGAACAGCTACAACCAACCCTTAAGACAGGATCAGAA
GAAATTAAGTCATTATATAATACAGTAGCAACCCTCTATTGTGTGCATCAAAAGATAGATGTACAAGACACCAAGGAAGC
TTTAGAT--AAA-ATAGAGGAAGAGCAAAACAAAAGTAAG---------------AAAA------AGGCA---------C
------AGCAA---------------------GCAGCA------------GCT---------------------------
---AA---CACAGGA------------------AACAG---------CAGT---------------------------C-
--AA------G---TCAGTCAAAATTAC
>FJ195090/B/BR/2004/BREPM1066
ATGGGTGCGAGAGCGTCAGTATTAAGCGGCGGAAAA---TTGGATAGATGGG---AGAAAA---TTCGGCTAAGGCCAGG
GGGAA---AGAAAAAATATAA------ATTAAAACATATAGTATGGGCAAGCAGGGAACTAGAGCGATTCGCAGTTAATC
CTGGCC---TTTTAGAAACAGCAGAGGGCTGTAGACAAATACTGGGACAGCTACAACCATCCCTTCAGACAGGATCAGAA
GAACTTAAGTCATTATATAATACAGTAGCAACCCTCTATTGTGTACATCAAAATATAGAGATAAAAGATACCAAGGAGGC
TTTAGAT--AAG-ATAGAGGAAGAGCAAAACAAAAGTAAG---------------AAAA------AGGCA---------C
------AGCAA---------------------GCAGCAGCC---------GCT---------------------------
---GA---CACAGGA------------------AACAG---------CAGC---------------------------C-
--AT------G---TCAGCCAAAATTAC
>FJ195091/B/BR/2005/BREPM1081
ATGGGTGCGAGAGCGTCAGTATTAAGCGGGGGACAA---TTAGATAGATGGG---AAAAAA---TCCGGTTAAGGCCAGG
GGGAA---AGAAACAATATAA------ATTAAAACATATAGTATGGGCAAGCAGGGAACTAGAACGATTTGCAATCAATC
CTGGCC---TTTTAGAGACATCAGAGGGCTGTAGACAAATAATGGGAGCCTTACAATCGACCCTTCAGACAGGATCAGAA
GAACTTAGATCCTTATATAATACAGTAGCAGTCCTCTATTGTGTGCATCAAAAAATAGATGTAAGAGATACTAAGGAAGC
TTTAGAC--AAG-GTAGAGGAAGAGCAAAACGAAAGTAAG---------------AAAA------AGGCA---------C
------AGCAGGCAACAGCACAGCAA------GCAGCA------------GCT---------------------------
---GA---CACAGGA------------------AACAG---------CAGC---------------------------C-
--AG------G---TCAGCCGAAATTAC
>FJ388890/B/CY/2005/CY018
ATGGGTGCGAGAGCGTCAGTATTAAGCGGGGGAGAA---TTAGATAAATGGG---AGAAAA---TTCGGTTAAGGCCAGG
AGGAA---AGAAAAAATATAG------ATTAAAACATATAGTATGGGCAAGCAGGGAGCTAGAACGATTCGCAGTCAATC
CTGGCC---TGTTAGAAACATCAGAAGGCTGCAGACAAATACTGGGACAGTTACAACCATCCCTTCAGACAGGATCAGAA
GAACTTAGATCATTATATAATACAATAGCAACCCTCTATTGTGTGCATCAGAGGATAGAGGTAAAAGACACCAAGGAAGC
TTTAGAT--AAG-GTAGAGGAAGAGCAAAACAAAAGTAAG---------------AAAA------AGGCA---------C
------AGCAA---------------------GCAGCA------------GCT---------------------------
---GG---CACAGGA------------------AACAA---------CAGC---------------------------C-
--AG------G---TCAGCCAAAATTAC
>FJ388891/B/CY/2005/CY020
ATGGGTGCCAGAGCGTCAGTATTAAGCGGGGGAGAA---TTACATAAATGGG---AAAGAA---TTCCGTTAAGGGCCGG
GGGAA---AGAAACCATATAG------ATTAAAACATATAGTATGGGGAAGCAGGGGGCTAGAACGATTCCCAGTCCACC
CCGGCC---TGTTAAAAACATCAGAAGGGTGTTGACAAATACTGGGACAGCTACCACCATCCCTTCAGACAGGATCAGAA
GAACTTAGATCATTATTTAATACAGTAGCAGTCCTCTATTGGGTACATTAAAGGATAAAGGTAAAAGACCCCCAGGAAAC
TTAAGAT--AAG-ATAGAGGAAGAGCAAAACAAAAGTAAG---------------AAAA------AGGGA---------C
------AGCAA---------------------GCAGCA------------GCT---------------------------
---GA---CACAGGA------------------AACAG---------CAGC---------------------------C-
--AG------G---TCAGCCAAAATTAC
>FJ388895/B/CY/2005/CY028
ATGGGTGCGAGAGCGTCAGTATTAAGCGGCGGAGAA---TTAGATAAATGGG---AAAGAA---TTCGGTTAAGGCCAGG
GGGAA---AGAAAAAATATAA------ATTAAAACATGTAGTATGGGCAAGCAGGGAGCTAGAACGATTTGCTGTCAATC
CTGGCC---TTTTAGAGACAGCAGAGGGCTGTAGACGGATAATGGGACAGCTACAGCCATCCCTTCAGACAGGATCAGAA
GAACTTAGATCATTATATAATACAGTAGCAACCCTCTATTGTGTGCATTCAAAAATAGAGGTAAAAGACACCAAGGAAGC
TTTAGAT--ATA-GTAGAGGAAGAGCAAAACAAAAGTAAG---------------AAAA------CAGCA---------C
------AGCAA---------------------GCAGCA------------GCT---------------------------
---GA---CACAGGA------------------AACAG---------CAGC---------------------------C-
--AG------G---TCAGCCATAATTAC
>FJ388898/B/CY/2005/CY032
ATGGGTGCGAGAGCGTCAGTATTAAGAGGGGGAAAA---TTAGATAGATGGG---GAAAAA---TTCGGTTAAGGCCAGG
GGGAA---AAAAGGCATATAA------AATAAAACCTCTGGGATGGGCGAGCTTGGAGCTAGAACGATTCCCAGTTAACC
CTGGCC---TGTTAGAAACATCAGGAGGCTGTAGACAAATACTGGAACAGTTACAACCAGCCCTTAAGACAGGATCAGAA
GAACTTCAATCCTTATATAATACAGTGGCAACCCTCTATTGTGTGCATCAAGGGATAGAGGTAAGAGACACCAAGGAATT
ACTAGAT--AAA-ATAGAGGAAGAGCAAAACAAAAGTAAG---------------AAAA------AGGCA---------C
------AGCAA---------------------GCAGCG------------GCT---------------------------
---GA---CACAGGA------------------AACAA---------CAGC---------------------------C-
--AG------G---TCAGCCACAATTAT
>FJ388899/B/CY/2005/CY037
ATGGGTGCGAGAGCGTCAGTATTAAGCGGGGGAGAA---TTAGATAGATGGG---AAAAAA---TTCGGTTAAGGCCAGG
AGGAA---AGAAAAAATATAG------GTTAAAACATGTAGTATGGGCAAGCAGGGAGCTAGAAAGATTCGCAGTTAATC
CTGGCC---TGTTAGAATCATCAGAAGGCTGTAGACAAATACTGAGACAGTTACAGCCATCCCTTCAGACAGGATCAGAA
GAACTTAAATCATTATTTAATACAGTAGCAACCCTCTATTGTGTGCATCAAAGGATAGATGTAAAAGACACCAAGGAAGC
TTTAGAT--AAA-ATAGAGGAAGAGCAAAACAAATGTAAG---------------AAAA------AAGCA---------C
------AGCAA---------------------GCAGCAGCA---------GCT---------------------------
---GA---CGCAGGAAGC---------------GGCGG---------CAGC---------------------------C-
--AA------G---TCAGCCAAAATTAT
>FJ388904/B/CY/2005/CY055
ATGGGTGCGAGAGCGTCAGTATTAAGCGGGGGAGAC---TTAGATAAATGGG---AGAAAA---TTCGGTTACGGCCAGG
GGGAA---AGAAAAAGTATCG------ACTAAAACATATAGTATGGGCAAGCAGGGAGCTAGAACGATTCGCAGTTAATC
CTGGCC---TTTTAGAGACAGCAGAAGGCTGTAGACAAATACTGGGACAGTTACAACCATCCCTTCAGACAGGATCAGAA
GAACTTAGATCATTATTTAATACAGTAGCAACCCTCTATTGTGTGCATCAAAAGATAGAGGTAAAAGACACCAAGGAAGC
TTTAGAA--AAG-GTAGAGGAAGAGCAAAACAAAAGTAAG---------------AAAA------AGGCA---------C
------AGCAA---------------------GCAGCA------------GCT---------------------------
---GA---CGCAAAA------------------AACAGCGGTCAGGTCAGC---------------------------C-
--AA------G---TCAGCCAAAATTAC
>FJ388905/B/CY/2005/CY056
atgtggGCGAGAGCGTCTGTATTAAGGGGGGAAGAA---TTAGATAAATGGG---AAAAAA---TTCGGTTAAGGCCAGG
GGGAA---AGAAAAAATATAA------ATTAAAACATATAGTATGGGCAAGCAGGGAGCTAGAACGGTTCGCAGTTAATC
CTGGCC---TGTTAGAAACATCAGGAGGCTGTAAACAAATATTGGAACAGTTACAACCATCCCTTCAAACAGGATCAAAA
AAACTTAAATCATTATATAATGCAGTAGCAGTCCTCTATTGTGTACATCAAAGGATAGAGGTAAAAGACACCAAGGAAGC
TTTAGAG--AAG-ATAGAGGAAGAGCAAAACAAAAGTAAG---------------AAAA------AGGCA---------C
------AGCAG---------------------GCAGCA------------GCT---------------------------
---GA---CACAGGA------------------AGCAC---------CAGC---------------------------A-
--AG------G---TCAGCCAAAATTTC
>FJ388910/B/CY/2005/CY065
ATGGGTGCGAGAGCGTCAATATTAAGCGGGGGAGAA---TTAGATAGATGGG---AAAAAA---TTCGATTGAGGCCAGG
GGGGA---AGAAAAAATATAG------ATTAAAACATATAGTATGGGCAAGCAGGGAACTAGAAAGATTCGCAGTGAATT
CCAGTC---TGTTAGAAACATCAGAAGGCTGTAGACAAATACTGGGACAGCTACAACCATCCCTTCAGACAGGATCAGAA
GAACTTAAATCATTATATAATGCAGTAGCAGTCCTCTATTGTGTGCATCAAAGGATAGATGTAAAAGACACCAAGGAAGC
TTTAGAT--AAG-ATCGAGGAAGAGCAAAACAAAAGTAAG---------------AAAA------AAGCA----------
--------CAG---------------------CAAGCA------------GCT---------------------------
---GA---CACAGGA------------------AACAG---------CAAA---------------------------C-
--AG------G---TCAGCCAAAATTAC
>FJ388911/B/CY/2005/CY067
ATGGGTGCGAGAGCGTCAGTATTAAGCGGGGGAGAT---TTAGATAAATGGG---AAAGAA---TTCGGCTAAGGCCAGG
GGGAA---AGAAAAAATACAG------ATTAAAACATATAGTATGGGCAAGCAGGGAGCTAGAACGATTCGCAGTTAATC
CTGGCC---TTTTAGAGACATCAGGGGGCTGTAAACAAATACTGGAACAGCTACAACCATCCCTTCAGACAGGATCAGAA
GAACTTAGATCATTATTTAATACAATAGCAGTCCTCTATTGTGTACATCAAAAGATAGAGATAAAAGACACCAAGGAAGC
TTTAGAT--AAG-ATAGAGGAAGAGCAAAACAAAAATAAG---------------AAAA------AGACA---------C
------AGCAA---------------------GCAGCAGCTGCA------GCT---------------------------
---GG---CACAGGA------------------AACAG---------CAGC---------------------------C-
--AG------G---TCAGCCAAAATTAC
>FJ388912/B/CY/2005/CY068
ATGGGGGCGAGAGCGTCAGTATTGAGCGGGGGAGAA---TTAGACAAATGGG---AAAGAA---TTCGGTTAAGGCCAGG
AGGAA---AGAAAAAATATAG------ATTAAAACATATAGTATGGGCAAGCAGGGAGCTAGAAAGATTCGCAGTCAATC
CTGGCC---TGTTAGAAACATCAGAAGGCTGTAGACAAATAATAAGACAGCTACATCCATCCCTTCAGACAGGATCAGAA
GAACTTAGATCATTATATAATACAGTAGTAACCCTCTACTGTGTGCATCAAAGGATAGATGTAAAAGACACCAAGGAAGC
TTTAGAG--AAG-GTAGAAGAAGAGCAAAACAAATGTAAG---------------AAAA------AAGCA---------C
------AGCAA---------------------GAAACA------------GCT---------------------------
---GA---CACAGGA------------------AATAA---------CAGC---------------------------A-
--AG------G---TCAGCCAAAATTTC
>FJ388914/B/CY/2005/CY072
ATGGGTGCGAGAGCGTCAGTATTAAGCGGGGGAAAA---TTAGATAAATGGG---AAAGAA---TTCGGTTAAGGCCAGG
GGGAA---AGAAAAAATATAA------ATTAAAACATATAGTATGGGCAAGCAGGGAGCTAGAACGATTCGCAGTTAACC
CCGGCC---TGTTAGAATCATCAGAAGGCTGTCGACAAATACTGGGACAGTTACAACCATCCCTTCAGACAGGATCAGAA
GAACTTAAATCATTATATAATACAGTAGCAGTCCTCTATTGTGTGCATCAAGGGATAGAGGTAAAAGACACCAAGGAAGC
TTTAGAT--AAG-ATAGAGGAAGAGCAAAACAAATGTAAG---------------AAAA------AGGCA---------C
------AGCAA---------------------GCAGCC------------GCT---------------------------
---GA---CACAGGA------------------AACAG---------CAGC---------------------------C-
--AG------G---TCAGCCAAAATTAC
>FJ388915/B/CY/2005/CY074
ATGGGTGCGAGAGCGTCAGTATTAAGCGGGGGACAA---TTAGATCGATGGG---AAAAAA---TTCGGTTGAGGCCAGG
GGGAA---AGAAAACATATCA------GCTAAAACATATAGTATGGGCAAGCAGGGAGCTAGAACGATTCGCAGTTAACC
CTGGCC---TTTTAGAGTCAGCAGAAGGCTGTAAACAAATACTAGGACAGCTACAACCAGCCCTTAAGACAGGATCAGAA
GAACTTAGATCATTATATAATACAGTAGCAACCCTCTATTGTGTACATCAAAGGATAGAAATAAAAGACACCAATGAAGC
TTTAGAG--AAG-ATAGAGGAAGAGCAAAACAAAAGTAAG---------------GAAA------AAGCA---------C
------AGCAA---------------------GCAGCAGCTGCA------GCT---------------------------
---GA---CACAGGA------------------AACAA---------AAGC---------------------------C-
--AG------G---TCAGCCAAAATTAC
>FJ388916/B/CY/2005/CY075
ATGGGTGCGAGAGCGTCAGTATTAAGCGGGGGAGAA---TTAGATCGATGGG---AAAAAA---TTCGGTTAAGGCCAGG
GGGAA---AGAAAAAATATAA------ATTAAAACATATAGTATGGGCAAGCAGGGAGCTAGAACGATTCGCAGTTAATC
CTGGCC---TGTTAGAAACATCAGAAGGCTGTAGACAAATACTGGGACAGCTACAACCATCCCTTCAGACAGGATCAGAA
GAACTTAGATCATTATATAATACAGTAGCAACCCTCTATTGTGTGCATCAAAGGATAGAGATAAAAGACACCAAGGAAGC
TTTAGAC--AAG-ATAGAGGAAGAGCAAAACAAAAGTAAG---------------AAAA------AAGCA---------C
------AGCAA---------------------GCAGCA------------GCT---------------------------
---GA---CACAGGA------------------CACAG---------CAAT---------------------------C-
--AG------G---TCAGCCAAAATTAC
>FJ388918/B/CY/2005/CY087
ATGGGTGCGAGAGCGTCAGTATTAAGCGGGGGAAAA---TTAGATAGATGGG---AAAAAA---TTCGGTTGAGGCCAGG
GGGAA---AGAAAACGTATAA------GCTAAAACATATAGTATGGGCAAGCAGGGAGCTAGAACGATTCGCAGTTAATC
CTGGCC---TTTTAGAGTCATCAGAAGGCTGTAGACAAATACTAGAACAGCTACAACCAGCCCTTCGGACAGGATCAGAA
GAACTTAGATCATTATATAATACAGTAGCAACCCTCTATTGTGTACATCAAAGGATAGAGATAAAAGACACCAAGGAAGC
TTTAGAG--AAG-ATAGAGGAGGAGCAAAACAAGAGTAAG---------------AAAA------AGGCA---------C
------AGCAA---------------------GCAGCA------------GCT---------------------------
---GA---CACAGAA------------------AACAA---------AAGC---------------------------C-
--AG------G---TCAGCCAAAATTAC
>FJ388919/B/CY/2005/CY088
ATGGGTGCGAGAGCGTCAATATTAAGCGGCGGACAA---TTAGATCAATGGG---AAAAAA---TTAGGCTAAGGCCAGG
GGGAA---AGAAAAAATATCA------ATTAAAACATATAGTATGGGCAAGCAGGGAGCTAGAACGGTTTGCAGTCAACC
CCGGTC---TGTTAGAAACCTCAGAAGGCTGTAGACAAATACTGGGACAGCTACACTCATCTCTTCCGACAGGATCAGAA
GAACTTAGATCAGTATATAATACAGTAGCAGTCCTCTATTGTGTGCATCAAAGGATAGATGTAAAAGACACCAAGGAAGC
TTTAGAT--AAG-ATAGAGGAAGAGCAAAACAAATGTAAG---------------AAAA------AGGCA---------C
------AGCAA---------------------GCAGCA------------GCT---------------------------
---GA---CACAGGA------------------AACAG---------CAAC---------------------------C-
--AG------G---GCAACCACAATTAC
>FJ388920/B/CY/2005/CY089
ATGGGTGCGAGAGCGTCAATATTAAGCGGCGGACAA---TTAGATCAATGGG---AAAAAA---TTAGGCTAAGGCCAGG
GGGAA---AGAAAAAATATAA------ATTAAAACATATAGTATGGGTAAGCAGGGAGCTAGAACGGTACGCAGTCAACC
CCGGTC---TGTTAGAAACATCAGAAGGCTGTAGACAAATACTGGGACAGCTACAACCAGCTCTTCCGACAGGATCAGAA
GAACTTAGATCACTATATAATACAATAGCAGTCCTCTATTGTGTGCATCAAAGGATAGATGTAAAAGACACCAAGGAAGC
TTTAGAT--AAG-ATAGAGGAAGAGCAAAACAAATGTAAG---------------AAAA------AGGCA---------C
------AGCAA---------------------GCAGCA------------GCT---------------------------
---GA---CACAGGA------------------AACAG---------CAGC---------------------------C-
--AG------G---TCAGCCACAATTAC
>FJ388923/B/CY/2005/CY093
ATGGGTGCGAGAGCGTCAGTATTAAGCGGGGGAAAA---TTAGATAAATGGG---AAAGAA---TTCGGTTAAGGCCAGG
GGGAA---AGAAACAATATAG------ATTAAAACATATAGTATGGGCAAGCAGGGAACTAGAACGATTCGCAGTCAACC
CCGGCC---TGTTAGAAACATCTGAAGGCTGCAGACAAATACTGGGACAGCTACAATCATCCCTTCAGACAGGAACAGAA
GAACTTAGATCATTATATAATACAGTAGCAACCCTCTATTGTGTGCATCAAGGGATAGATGTAAAAGACACCAAGGAAGC
TTTAGAT--AAG-ATAGAGGAAGAGCAAAACAAATGTAAG---------------AAAA------AAGCA---------C
------AGCAA---------------------GCAGCA------------GCT---------------------------
---GA---CACAGGA------------------AACAG---------CAGC---------------------------C-
--AG------G---TCAGCCAAAATTAC
>FJ388924/B/CY/2005/CY097
ATGGGTGCGAGAGCGTCAGTATTAAGCGGGGGAGAA---TTAGATAAGTGGG---AAAAAA---TTAGGCTAAGGCCAGG
GGGAA---AGAAAAAATATAA------ACTAAAACATATAGTATGGGCAAGCAGGGAGCTAGAACGGTACGCAGTCAACC
CCGGTC---TGTTAGAAACATCAGAAGGCTGTAGACAAATACTGGGACAGCTACAACCAGCCCTTCAGACAGGATCAGAA
GAATTTAGATCATTATATAATACAGTAGCAGTCCTCTATTGTGTGCATCAAAGGATAGAGGTAAAAGACACCAAGGAAGC
TTTAGAT--AAA-ATAGAGGAAGAGCAAAACAAATGTAAG---------------AAAA------AGGCA---------C
------AGCAA---------------------GCAGCA------------GCT---------------------------
---GA---CACAGGA------------------AACAA---------CAGC---------------------------C-
--AG------G---TCAGCCGAAATTAC
>FJ388927/B/CY/2005/CY110
ATGGGTGCGAGAGCGTCGGTATTAAGCGGGGGAGAA---TTAGATAGGTGGG---AAAAAA---TTCGGTTAAGGCCAGG
GGGAA---GGAAACAATATAG------ATTAAAACATGTAGTATGGGCAAGCAGGGAGCTAGAACGATTCGCACTTAATC
CTGGTC---TGTTAGAAACATCAGACGGCTGTAAACAAATACTGGCACAGCTACAACCATCCCTTCAGACAGGATCAGAA
GAACTTAAATCATTATATAATACAGTAGCAACCCTCTATTGTGTACATCAAAAGATAGACATAAGAGACACCAAGGAAGC
TTTAGAT--AAG-ATAGAGGAAGAGCAAAACAAAAGTAAG---------------AAAA------AGGCA---------C
------AGCAA---------------------GCAGCA------------GCT---------------------------
---GA---CACAGGA------------------AACAG---------CAGC---------------------------C-
--AG------G---TCAGCCAAAATTAC
>FJ388930/B/CY/2005/CY113
ATGGGGGCGAGAGCGTCAGTATTAGGTGGCGGAAAA---TTAGATCAATGGG---AAAAAA---TTCGGTTAAGGCCTGG
GGGAA---AGAAAAAATATCG------CTTAAAACATTTAGTATGGGCAAGCAGGGAGCTGGAACGATTTGCACTTAACC
CTGGTC---TGTTAGAAACATCAGAAGGCTGTAGACAAATATTGGGACAGCTACAACCATCCCTTCAGACAGGATCAGAA
GAAATTAAATCATTATTTAATACAGTAGCAACCCTCTATTGTGTGCATCAAAGGATAGAGGTAAAAGAAACCAAGGAAGC
TTTAGAA--AAG-ATAAAGGAAGAGCAAAACAAAAGTAAG---------------AAAA------AGGCA---------C
------AGCAA---------------------GCAGCA------------GCT---------------------------
---GG---CACCGGA------------------AACAG---------CAGC---------------------------C-
--AG------G---ACAGCCAAAATTAG
>FJ388931/B/CY/2005/CY120
ATGGGTGCGAGAGCGTCAGTATTGAGCGGGGGAAAG---TTAGATAGGTGGG---AAAAAA---TTCGGTTAAGGCCAGG
GGGAA---AGAAAAAATATAG------ACTAAAACATATAGTATGGGCAAGCAGGGAGCTAGAACGATTCGCAGTTAATC
CTGGCC---TGTTAGAGACATCAACAGGCTGTAGACAAATACTGGGACAGTTACACCCGTCCCTTCAGACAGGATCAGAA
GAGCTTAGATCCTTATATAATACAGTAGCAACCCTCTATTGTGTGCATCAAAATATAGAGGTAAGAGACACCAAGGAAGC
TTTAGAG--AAG-GTAGAAGAAGAACAAAACAAAAGTAAG---------------AAAA------AAGCA---------C
------AGCAA---------------------GCAGCA------------GCT---------------------------
---GA---CACAGGA------------------AACAG---------CAGCAAC------------------------C-
--CG------G---TCAGCCAAAATTTC
>FJ388933/B/CY/2005/CY124
ATGGGTGCGAGAGCGTCAGTATTAAGCGCGGGCGAA---TTAGATAGATGGG---AAAAAA---TTCGGTTAAGGCCAGG
GGGAA---AGAAAAAATATAG------ACTAAAACATATAGTATGGGCAAGCAGGGAGCTAGAACGATTCGCAGTTAACC
CTGGCC---TGTTAGAAACATCAGAAGGCTGTAGACAAATACTGGGACAGCTACAACCAGCCCTTCAGACAGGATCAGAA
GAACTTAGATCATTATTTAATACAGTAGCAACCCTCTATTGTGTGCATCAAAAGATAGATGTAAAAGACACCAAGGAAGC
TTTGGAC--AAG-ATAGAGGAAGAGCAAAACAAAAGTAAG---------------AAAA------AAGCA---------C
------AGCAA---------------------GCAGCA------------GCT---------------------------
---GA---CGCAGGA------------------AACAG---------CAGC---------------------------C-
--AG------G---TCAGCCAAAATTAC
>FJ388934/B/CY/2005/CY130
ATGGGTGCGAGAGCGTCAGTATTAAGCGGGGGAGAA---TTAGATCGATGGG---AAAAAA---TTCGGTTAAGGCCAGG
GGGGA---AGAAACAATATAA------ACTAAAACATATAGTATGGGCAAGCAGGGAGCTAGAACGATTCGCAGTCAACC
CTGGCC---TGTTAGAATCATCAGAAGGCTGCAGACAAATACTGGGACAACTACAACCGTCCCTTCAGACAGGATCAGAA
GAACTTAAATCACTTTTTAATACAATAGCAGTCCTCTATTGTGTGCATCAAAGGATAGATGTAAAAGACACCAAGGAAGC
TTTAGAT--AAG-ATAGAGGAAGAACAAAATAAAAGTAAG---------------AAAA------AGGCA---------C
------AGCAAGCGGCAGCACAGCAA------GCAGCA------------GCT---------------------------
---GA---CGCAGGA------------------AATAA---------TACG---------------------------C-
--AG------G---TCAGCCAAAATTAC
>FJ388935/B/CY/2005/CY131
ATGGGTGCGAGAGCGTCAGTATTAAGCGGGGGAGAA---TTAGATAGATGGG---AGAAAA---TTCGATTAAGGCCAGG
GGGAA---AGAAAAAATATAG------ACTAAAACATATAGTATGGGCAAGCAGGGAACTAGAACGATTCGCACTCAACC
CTGGCC---TGTTAGAAACATCAGATGGCTGTAAACAAATATTGGGACAGTTACAACCGTCCCTTCAGACAGGATCAGAA
GAACTTAAATCATTATTTAATGCAGTAGCAGTCCTCTATTGTGTGCATCAAAAGATAGAGGTAAAAGACACCAAGGAAGC
CTTAGAG--AAA-ATAGAGGAAGAGCAAAACAAAAGTAAG---------------AAAA------AAGCA---------C
------AGCAA---------------------GCAGCA------------GCT---------------------------
---GA---CACAGGA------------------AACAG---------CAGC---------------------------A-
--AG------G---TCAGCCAAAATTAC
>FJ388936/B/CY/2005/CY132
ATGGGTGCGAGAGCGTCAGTATTAAGCGGGGGAGAA---TTAGATAAATGGG---AAAAAA---TTCGGTTAAGGCCAGG
AGGAA---AGAAAAAATATAG------ATTAAAACATATAGTATGGGCAAGCAGGGAGCTAGAACGATTCGCAGTTAATC
CTGGCC---TGTTAGAAACATCAGAAGGCTGTAGACAAATACTGGGACAGCTACAACCATCCCTTCAGACAGGATCAGAA
GAACTTAGATCATTATATAATACAATAGCAACCCTCTATTGTGTGCATCAAAAGATAGAGGTAAAAGACACCAAGGAAGC
TTTAGAT--AAG-ATAGAGGAAGAGCAAAACAAAAGTAAG---------------AAAA------AAGCA---------C
------AGCAA---------------------GCAGCA------------GCT---------------------------
---GA---CACAAAA------------------AACAA---------CAGC---------------------------C-
--CG------G---TCAGCCAAAATTAC
>FJ388937/B/CY/2005/CY137
ATGGGTGCGAGAGCGTCAGTATTAAGCGGGGGAGAA---TTAGATAGATGGG---AAAAAA---TTTGGTTAAGGGCCGG
GGGAA---AGAAAAAATATAG------ACTAAAACATATAGTATGGGGAAGCAGGGAGCTAGAACGATTCGCAGTTAATC
CTGGGC---TGTTAGAGACATCAGAAGGGTGTAGACAAATACTGGGACAGTTACAACCCTCCCTTTAGACAGGATCAGAA
GAACTTAGATCATTATTTAATACAGTAGCAACCCTCTATTGTGTGCATCAAAAAATAGAGGTAAGAGACACCCAGGAAGC
TTTAGAG--AAG-GGAGAAGAAGAGCAAAACAAAAGTAAG---------------AAAA------AAGCA---------C
------AGCAA---------------------GCAGCA------------GCT---------------------------
---GA---CACAGGA------------------AACAG---------CAGCAGC------------------------C-
--CG------G---TCAGCCAAAATTAC
>FJ388939/B/CY/2005/CY141
ATGGGTGCGAGAGCGTCAGTATTAAGCGGGGGAGAA---TTAGATCGATGGG---AAAAAA---TTCGGTTAAGGCCAGG
GGGAA---AGAAACAATATAA------ACTAAAGCATATAGTATGGGCAAGCAGGGAGCTAGAACGGTTCGCAGTCAACC
CTGGCC---TGTTAGAATCATCAGAAGGCTGCAGACAAATACTGGGACAGCTACAACCGTCCCTTCAGACAGGATCAGAA
GAACTTAAATCACTTTATAATACAATAGCAGTCCTCTATTGTGTGCATCAAAGGATAGATGTAAAAGACACCAAAGAAGC
TTTAGAT--AAG-ATAGAGGAAGAACAAAATAAAAGTAAG---------------AAAA------AGGCA---------C
------AGCAAGCGGCAGCACAGCAA------GCAGCA------------GCT---------------------------
---GA---CGCAGGA------------------AATAA---------TACG---------------------------C-
--AG------G---TCAGCCAAAATTAC
>FJ388940/B/CY/2005/CY149
gaGGGTGCGAGAGCGTCAGTATTAAGCGGGGGAAAC---CTGGAGAGGTGGG---AAAAAA---TTCGGTTGAGGCCAGG
AGGAA---AGAAAAAATATAG------ACTAAAGCATCTAGTATGGGCAAGCAGGGAACTAGAACGATTCGCCGTTAATC
CTGGCC---TGTTAGAAACAGCAAACGGCTGTAAACAAATACTAGTACAACTACAACCATCCCTTCAGACAGGATCAGAA
GAGCTTAAATCACTCTATAATGTACTAGCAACCCTCTATTGTGTACATCAGAAGATAGATATAAGAGACACCAAGGAAGC
TTTAGAC--AAG-ATTGAGGAAGAGCAAAACAAAAGTAAG---------------AAAA------AAGCA---------C
------AGCAA---------------------GCAGCA------------GTT---------------------------
---GA---CACAGAA---------------------AA---------GAGC---------------------------C-
--AG------G---TCAGCCAAAATTAC
>FJ388941/B/CY/2005/CY150
agggggggGAGAGAGTCCGTTTTTAGGGGGGGAGAA---TTAAATAGATGGG---AGAAAA---TTTGGTTAAGGCCGGG
GGGAA---AGAAAAAATTTAT------ATTAAAAAATTTATATTGGGCAAGCAGGGGGGTAGAACGATTCCCAGTTAACC
CTGGCT---GGTTTGAAAAATCCAAGGGTTGTAAAAAAAAAAAAGGAAAGTTACAACCTTCCCTTCCTACAGGATCGAAA
AAATTTAAATATTTTTTTATTACAGAAGCCGTCCTCTTTTGGGTGCATCAAAGGATAGCCTTAAAAAACACCAAGGAAGT
TTTTTAA--AAA-ATAGAGGAAGAGAAAAACAAAAGTAAG---------------CAAA------AGGCA---------C
------ACAAA---------------------GCGGGA------------GTT---------------------------
---GG---CACAGGA------------------AAAAC---------CGGT---------------------------C-
--AG------G---CCAGCCAAAATTTT
>FJ388947/B/CY/2006/CY165
agGGGGGCGAGAGCGTCAATATTAAGCGGGGGAGAA---ATTGATAAATGGG---GAAAAA---TTCGGTTATGGCGCCG
GGGAA---AGAAAAAATATAT------ATTATAACATCTAGTATGGGGGAGCAGGGGGCTAGAACGATTCTCAGTTAACC
CCCGCC---TGTTAGAAACATCACAAAGGTGTGGACAAATATTGGGGCAGCTACAACCCGCCCTTTTGACAGGGTCAGAA
AAACTTTTATCTTTATATAATACAGTAGCAACCCTCTCTTGTGTGCGTCTCAGGATAGATGTGAAAGACACCCCGGAAGC
TTTTTAT--AAG-ATAGAGGAAGAGAAAAACAAATGTGAG---------------AAAA------AAGCG---------C
------ACCAAGCG------------------GCAGCA------------GCT---------------------------
---GA---CACAGGA------------------AACAG---------CAGT---------------------------C-
--AG------G---TCACCCAAAATTAC
>FJ388949/B/CY/2006/CY168
-aggggggcaaaagctccggATTAAACGGGGGAAAA---ATTAATAGAAGGG---AAAAAAT--TTCGGTAAAAACCGGG
GGAAA---AAAAAAATTTTCC------CTTAAAACTTTTGG-ATGGGGAAACCGGGAACTTAAAACAATTCCAATTTATC
CTGGGCT--TTTTAAAACCTTCAAAGGGTTGATGGCAATTATAAAAACGGTTCCACCCTTCCTTTCGAACGGGTTCAAAA
-AACTTTAATTCTTTTTTAATGGCATAACCGTCCTTTTTTGGGGACCTTCAGGGAAAAAAATAAAAAAACCCCAGGAAGG
CTTTGAC--CAA-ATTGAGGAAGAAGCAAACCAAAGTTAA---------------AAAA------AGGCC---------A
------CACAA---------------------GGCGCC------------ACT---------------------------
---GA---ACCAGGG------------------GAAAA---------AAAC---------------------------C-
--CG------G---GCCACCCCCATTAC
>FJ388955/B/CY/2006/CY180
ATGGGTGCGAGAGCGTCAGTATTAAGCGGGGGTCAA---TTAGATAGATGGG---AAAAAA---TTCGGTTAAGGCCAGG
AGGAA---AGAAAAAATATAA------ACTAAAACATATAGTATGGGCAAGCAGGGAGTTAGAACGATTTGCAGTTAATC
CTGGCC---TGTTAGAAACATCAGACGGTTGTAGACAAATATTGGGACAGCTACAACCAGCCCTTCAGACAGGATCAGAA
GAACTTAAATCATTATATAATACAGTAGCAGTCCTCTATTGTGTACATCAACAGATAGAAGTAAAAGACACCAAGGAAGC
TTTAGAG--AAA-ATAGAGGAAGAGCAAAACAAAAGTAAG---------------AAAA------AGGCA---------C
------AGCAA---------------------GCAGCA------------GCT---------------------------
---AA---CACAGGA------------------AACAG---------CAGC---------------------------C-
--AG------G---TTAGCCAAAATTAC
>FJ388957/B/CY/2005/CY033
ATGGGTGCGAGAGCGTCAGTATTAAGCGGGGGAGAA---TTAGACAAATGGG---AAAGAA---TTCGGTTAAGGCCAGG
GGGAA---AGAAAAAATATAG------ACTAAAACATATAGTATGGGCAAGCAGGGAACTAGAACGATTCGCAGTCAACC
CCGGCC---TGTTAGAAACATCCACAGGCTGTAGACAAATACTGCAACAGCTACAGCCATCCCTTCAGACAGGATCAGAA
GAACTTAGATCATTATATAATACAGTAGCAACCCTCTATTGTGTGCATCAAAGGATAGATGTAAAAGACACCAAGGAAGC
TTTAGAT--AAG-ATAGAGGAAGAGCAAAACAAATGTAAG---------------AAAA------AAGCA---------C
------AGCAA---------------------GCAGCAGCA---------GCT---------------------------
---GA---CACAGGA------------------AACAG---------CAGC---------------------------C-
--AG------G---TCAGCCAAAATTAC
>FJ388958/B/CY/2005/CY035
ATGGGTGCGAGAGCGTCGGTATTAAGCGGGGGACAA---TTAGATAGATGGG---AAAAAA---TTCGGTTAAGGCCAGG
GGGAA---AGAAATTATATAA------ATTAAAACATATAGTATGGGCAAGCAGGGAGCTAGAACGATTCGCAGTTAATC
CTGGCC---TGTTAGAAACAGCAGAAGGCTGTAGACAAATACTGGGACAGCTACAACCATCCCTTCAGACAGGATCAGAA
GAACTTAAATCATTATATAATACAGTAGCTGTCCTTTGGTGTGTACATCAAGGGATACATGTAACAGACACCAAGGAAGC
TTTAGAT--AAG-ATAGAGGAAGAGCAAAACAAATGTAAG---------------AAAA------AGGCA---------C
------AGCAA---------------------GCAGCA------------GCT---------------------------
---GA---CACGGGA------------------AACAA---------CAAC---------------------------C-
--CG------G---TCAGCCAAAATTAC
>FJ388959/B/CY/2005/CY036
ATGGGTGCGAGAGCGTCAGTATTAAGCGGGGGAGAA---TTAGATAAATGGG---AAAGAA---TTCGGTTAAGGCCAGG
GGGAA---AGAAAAAATATAG------ATTAAAACATATAGTATGGGCAAGCAGGGAGCTAGAACGATTTGCAGTCAACC
CCGGCC---TGTTAGAAACATCAGAAGGCTGTAGACAAATACTGGGACAGCTACAACCGTCCCTTCAGACAGGATCAGAA
GAACTTAGATCATTATATAATACAATAGCAGTCCTCTATTGTGTGCATCAAAGGATAGAGGTAAAAGACACCAAGGAAGC
TCTAGAT--AAG-ATAGAGGAAGAGCAAAACAAATGTAAG---------------AAAA------AAGCA---------C
------AGCAA---------------------GCAGCA------------GCT---------------------------
---GA---CACAGGA------------------AACAG---------CAGC---------------------------C-
--AG------G---TCAGCCACAATTAC
>FJ388960/B/CY/2005/CY070
ATGGGTGCGAGAGCGTCGGTATTAAGCGGGGGAGAA---TTAGATAAATGGG---AAAAAA---TTCGGTTAAGGCCAGG
GGGAA---AGAAACAATATAG------ACTAAAACATATAGTATGGGCAAGCAGGGAGCTAGAACGATTCGCAGTCAACC
CTGGCC---TGTTAGAAACATCAGAAGGCTGTAGACAAATACTGGAACAGCTACAACCAGCCCTTAAGACAGGATCAGAA
GAACTTAGATCATTATATAATACAGTGGCAACCCTCTATTGTGTGCATCAAAGGATAGATGTAAGAGACACCAAGGAAGC
TTTAGAT--AAG-ATAGAGGAAGAGCAAAACAAAAGTAAG---------------AAAA------AAGCA----------
--------CAG---------------------CAAGCA------------GCT---------------------------
---GA---CGAAGGA------------------AACAA---------CAGC---------------------------C-
--AG------G---TCAGCCAAAATTAC
>FJ388962/B/CY/2005/CY082
ATGGGTGCGAGAGCGTCAGTATTAAGCGGGGGAGAA---TTAGATAAATGGG---AAAGAA---TTCGGTTAAGGCCAGG
GGGAA---AGAAACAATATAG------ACTAAAACATATAGTATGGGCAAGCAGGGAGCTAGAACGGTTCGCAGTTAACC
CCGGCC---TGTTAGAAACATCAGAAGGCTGTAGACAAATACTGGGACAGCTACAACCATCCCTTCAGACAGGATCAGAA
GAACTTAGATCATTATATAATACAGTAGCAGTCCTCTATTGTGTGCATCAAAGGATAGATGTAAAAGACACCAAGGAAGC
TTTAGAT--AAG-ATAGAGGAAGAGCAAAACAAATGTAAG---------------AAAA------AAGCA---------C
------AGCAA---------------------GCAGCA------------GCT---------------------------
---GA---CACAGGA------------------AACAG---------CAGC---------------------------C-
--AG------G---TCAGCCAAAATTAC
>FJ388963/B/CY/2005/CY096
ATGGGTGCGAGAGCGTCGATATTAAGCGGGGGAGAA---TTAGATAGATGGG---AAAAAA---TTCGGTTAAGGCCAGG
GGGAA---AGAAATTGTATAA------ATTAAAACATCTAGTATGGGCAAGCAGGGAACTAGAACGATTCGCAGTTAATC
CTGGCC---TGTTAGAAACATCAGAAGGCTGTAGACAAATACTGGGACACCTACAACCATCCCTTCAGGCAGGATCAGAA
GAACTTAAATCATTATATAATACAGTAGCAGTCCTCTATTGTGTACATCAAGGGATACGTGTAACAGACACCAAGGAAGC
TTTAGAT--AAG-ATAGAGGAAGAACAAAACAAATGTAAA---------------GAAA------AGGCA---------C
------AGCAA---------------------GCAGCA------------GCT---------------------------
---GA---CACAGGA------------------AACAA---------CAGC---------------------------C-
--AG------G---TCAGCCGAAATTAC
>FJ388964/B/CY/2005/CY100
ATGGGTGCGAGAGCGTCAGTATTAAGTGGCGGAGAA---TTAGACAAATGGG---AAAGAA---TTCGGTTAAGGCCAGG
AGGAA---AGAAAAAATACAG------ATTAAAACATATAGTATGGGCAAGCAGGGAGCTAGAACGATTCGCAGTTAATC
CTGGCC---TGTTAGAAACATCAGAAGGCTGTAGACAAATACTGGGACAGCTACAACCAAGCCTTCAGACAGGATCAGAA
GAACTTAGATCCTTATATAATACAGTAGCAACCCTCTATTGTGTGCATCAAAGGATAGATGTAAAAGACACCAAGGAAGC
TTTAGAG--AGG-GTAGAGGAAGAGCAAAACAAAAGTAAG---------------AAAA------AGGCA---------C
------AGCAA---------------------GCAGCA------------GCT---------------------------
---GA---CGCAGCA------------------AAAAA---------CAGC---------------------------C-
--AG------G---TCAGCCAAAATTAC
>FJ388965/B/CY/2005/CY142
aggggggcagGAGCGTCGGAATTAACCGGGGAGGAA---TTAAATAAATGGA---AAAAAA---TTGGGTTAAGGCCAGG
AGGAA---AAAAACAATTTAA------GTTAAAACATTTAGTAGGGGCAAGCGGGGAACTAAAACAATTCCCAGTTAATC
TTGGCC---TGCTAAAAACAGCAAAAGGTTGTAAAAAAATATTGGAACAGCTCCAACCGCCCCTTCAAACGGGATCAAAA
AAACTTAAATCATTATTTAATACAGTAGCACCCCTCTATGGGGGGCATCAAAAAATAGATGTAAAAAACACCAAGGAAGC
TTTAAAC--AAA-ATAGAGAAAAAGCAAAGCAAAAGTAAA---------------AAAA------AAGCC---------C
------AGCAA---------------------GCAGCA------------CCT---------------------------
---GA---CAAAGCAGAAGTTAACCAGGGA---AGCCC---------AATT---------------------------C-
--AG------G---CCATCCAGAATAAC
>FJ403482/B/CY/2005/CY122
agggggggaaagggctccGTTTTAAGGGGGGGAAAA---TTTAAAAAAGGGG---AAAAAA---TTCGGTTAAGGCCGGG
GGGAA---AAAAACATTTTAA------ATTAAAAAATTTTGATGGGGAAAGGGGGGAACTGGACCTATTCCCAATAACCC
TTGGCC---TGTTAAAAAAATCAAAGGGTTGAAAACATTTAAGGGGACAGTTACATCCTTCCCTTCAAACGGGATCAAAA
AAACTTAATTCTTTTTTTAATACAGTACCACCCCTCTTTTGGGGGCCCCAAAGGATAAATGTGAAAAAACCCAAGAAGCC
TTTAAAG--AAA-AAGGTGGAAAAG-GAAATAAAATT-TA---------------AAAA------GTGCA----------
------TGCAG---------------------GGGCCT------------GTT---------------------------
---GA---ACCAGGA------------------AAAAT---------GAGA---------------------------A-
--AG------G---TCAGCCAAAATTAC
>FJ460499/B/HK/2006/HK002
ATGGGTGCGAGAGCGTCAGTATTAAGCGGGGGAAAA---TTAGATAAATGGG---AGAAAA---TTCGGTTAAGGCCAGG
AGGAA---AGAAAAAATATCA------ATTAAAACATATAGTATGGGCAAGCAGGGAGCTAGAGCGATTCGCAGTTAATC
CTGGCC---TGTTAGAAACATCAGAAGGCTGTAGACAAATACTGGGACAGCTACAACCAGCCCTTCAGACAGGATCAGAA
GAACTTAAATCATTATATAATACAGTAGCAGTCCTCTATTGTGTACATCAAGGGATAGATATAAAAGACACCAAGGAAGC
TCTAGAT--AAG-ATAGAGGAAGAGCAAAACAAAAGTAGA---------------AAAA------AGGTA---------C
------AGCAA---------------------GCAGCA------------GCT---------------------------
---GA---CACAGGA------------------AACAG---------CAGC---------------------------C-
--AG------G---TCAGCCAAAATTAC
>FJ460500/B/HK/2006/HK003
ATGGGTGCGAGAGCGTCAGTATTAAGCGGGGGAAAA---TTAGATAAATGGG---AGAAAA---TTCGGTTAAGGCCAGG
AGGAA---AGAAAAAATATCA------ATTAAAACATATAGTATGGGCAAGCAGGGAGCTAGAGCGGTTTGCAGTTAATC
CTGGCC---TGTTAGAAACATCAGAAGGCTGTAGACAAATACTGGGACAGCTACAATCAGCCCTTCAGACAGGATCAGAA
GAACTTAAATCATTATATAATACAGTAGCAGTCCTTTATTGTGTACATCAAGGGATAGATATAAAAGACACCAAGGAAGC
TTTAGAT--AAG-ATAGAGGAAGAACAAAACAAAAGTAGG---------------AAAA------AGGTA---------C
------AGCAA---------------------GCAGCA------------GCT---------------------------
---GA---CACAGGA------------------AACAG---------CAGC---------------------------C-
--AG------G---TCAGCCAAAATTAC
>FJ460501/B/HK/2006/HK004
ATGGGTGCGAGAGCGTCAGTATTAAGCGGGGGAAAA---TTAGATAAATGGG---AGAAAA---TTCGGTTAAGGCCAGG
AGGAA---AGAAAAAATATCA------ATTAAAACATATAGTATGGGCAAGCAGGGAGCTAGAGCGATTCGCAGTTAATC
CTGGCC---TGTTAGAAACATCAGAAGGCTGTAGACAAATACTGGGACAGCTACAACCAGCCCTTCAGACAGGATCAGAA
GAACTTAAATCATTATATAATACAGTAGCAGTCCTCTATTGTGTGCATCAAGGGATAGATGTAAAAGACACCAAGGAAGC
TCTAGAT--AAG-ATAGAGGAAGAGCAAAACAAAAGTGAG---------------AAAA------AAGCA---------C
------GGCAG---------------------GCAGCA------------GCT---------------------------
---GA---CACAGGA------------------AACAG---------CAGT---------------------------C-
--AG------G---TCAGCCAAAATTAC
>FJ469682/B/US/2005/01144G
ATGGGTGCGAGAGCGTCAGTATTAAGCGGGGGAGAA---TTGGATAGGTGGG---AAAAAA---TTCGGTTAAGGCCAGG
AGGAA---AGAAAAAATATAG------ATTAAAACATGTAGTATGGGCAAGCAGGGAGTTAGAGCGATTCGCAGTTAATC
CTGGCC---TGTTAGAAACATCAGAAGGCTGTAGACAAATAATGGGACAGCTACATCCGTCCCTTCAGACAGGATCAGAG
GAACTTAGATCATTATATAATACAATAGCAGTCCTCTATTGTGTGCATCAGAAGATAGATGTAAAAGACACCAAGGAAGC
TTTAGAG--AAA-GTAGAGGAAGAGCAAAACAAAAGTAAG---------------AAAA------AGGCA---------C
------AGCAA---------------------GCAGCAGCA---------GCT---------------------------
---GC---CACAGGA------------------AACAG---------CAGC---------------------------C-
--AG------G---TCAGCCAAAATTAC
>FJ469683/B/US/2005/012286G
ATGGGTGCGAGAGCGTCAGTATTAAGCGGGGGAGAA---TTAGACAAATGGG---AAAAAA---TTCGGTTAAGGCCAGG
GGGAA---AGAAACAATATAA------ATTAAAACATATAGTATGGGCAAGCAGGGAGCTAGAACGATTCGCAGTTAATC
CTGGCC---TGTTAGAAACATCAGAAGGCTGTAGACAAATACTGAGACAGCTACAACCGTCCCTTCAGACAGGATCAGAA
GAACTTAAATCATTATTTAATACAGTAGCAACCCTCTATTGTGTGCATCAAAGAATAGAGGTAAAAGACACCAAGGAAGC
TTTAGAT--AAG-ATAGAGGAAGAACAAAACAAAAGTAAG---------------AAAA------AGGCA---------C
------AGACA---------------------GCAGCA------------GCT---------------------------
---GA---CACAGGA------------------AACAA---------CAGC---------------------------C-
--AG------G---TCAGCCAAAATTAC
>FJ469684/B/US/2004/014837G
ATGGGTGCGAGAGCGTCGGTATTAAGCGGGGGAGAA---TTAGATAGATGGG---AAAAAA---TTCGGTTAAGGCCAGG
GGGAA---AGAAACAATATAA------ACTATATCATATAGTATGGGCAAGCAGGGAGATAGAAGGATTAGCAGTTAATC
CTGGCC---TTTTAGAAACATCAGAGGGCTGTAGAGAAATTCTGGGACAGCTACACCCGTCCCTTCAGACAGGTTCAGAG
GAATTTAAATCATTATATAATACAGTAGCAGTCCTCTATTGTGTGCATCAAAGAATAGATGTAAAAGACACCAAGGAAGC
CCTAGAT--AAG-ATAGAGGAAGAGCAAAACAAAAGTAAA---------------AAAA------AAGCA---------C
------AGCAA---------------------GCAGCA------------GCT---------------------------
---GA---CACAGGAAACAGCAGC---------AACAG---------CAGC---------------------------C-
--AG------G---TCAGCCAAAATTAC
>FJ469685/B/US/-/1229I
ATGGGTGCGAGAGCGTCAGTATTAAGCGGGGGAAAA---CTAGATCGTTGGG---AAAAAA---TTCGGTTAAGGCCAGG
GGGAA---AGAAAAAATATAG------ATTAAAACATCTAGTATGGGCAAGCAGGGAGCTAGAGCGATTCGCAGTCAATC
CTGGGC---TGTTAGAAACATCAGAAGGCTGTAGACAAATACTGGGACAGCTACAACCATCCCTTCAAACAGGATCAGAA
GAACTTAAATCATTATATAATACAATAGCAACCCTCTATTGTGTACATCGAGGGATAGAGATAAAAGACACCAAAGAAGC
TTTAGAT--AAG-ATAGAGGAAGAGCAAAACAAAAGTAAG---------------AAAA------ATGCG---------C
------AGCCA---------------------GAAGCA------------GCT---------------------------
---GA---CGCAGGA------------------AACAC---------CAGC---------------------------C-
--AG------G---TCAGCCAAAATTAC
>FJ469686/B/US/2003/AT01480
ATGGGTGCGAGAGCGTCAGTATTAAGCGGGGGAAAA---TTAGATGCATGGG---AAAAAA---TTCGGTTAAGGCCAGG
AGGAA---ACAAAAGATATAG------GTTAAAACATATAGTATGGGCAAGCAGGGAGCTAGAACGATTCGCAGTTAATC
CTGGTC---TTCTAGAAACAGCAGAAGGCTGTAGACAAATAATAGGACAGCTACAACCATCCCTTAAGACAGGATCAGAA
GAGCTTAGGTCATTATTTAATACAGTAGCAACCCTCTATTGTGTACATCAAAGAATAGAGGTAAAAGACACCAAGGAAGC
TTTAGAC--AAG-ATAGAGGAAGAGCAAAACAAATGTAAG---------------GAAA------AAGCA---------C
------AGCAA---------------------GCAGCA------------GCT---------------------------
---AA---CACAGGA------------------AACAG---------CGGT---------------------------C-
--AA------G---TCAGCCAAAATTAC
>FJ469687/B/US/2002/CR0017Q
ATGGGTGCGAGAGCGTCAGTATTAAGCGGGGGAAAA---TTAGATAGATGGG---AAAAAA---TTCGGTTAAGGCCAGG
GGGAA---AGAAAAAATATAA------GTTAAAACATATAGTATGGGCAAGCAGGGAAGTAGAACGATTCGCAGTTAATC
CTGGCT---TGTTAGAAACATCAGAAGGTTGTAGACAAATACTGGGACAGCTACAACCATCCCTTCAGACAGGATCAGAA
GAACTTAAATCATTATTTAATGCAGTAGCAGTCCTTTATTGTGTACATCAAGGGATGGAGATAAAAGACACCAAGGAAGC
TTTAGAT--AAG-ATAGAGGAAGAACAAAACAAAAGTAAG---------------AAAA------AGGCA---------C
------AGCAA---------------------GCAGAA------------GCT---------------------------
---GG---CACAGGA------------------AACAG---------CAGC---------------------------C-
--AG------A---TCAGCCAAAATTAC
>FJ469688/B/US/2002/CR0023W
ATGGGTGCGAGAGCGTCAGTATTAAGCGGGGGAAAA---TTAGATAAATGGG---AGAGAA---TTCGGTTAAGGCCAGG
GGGAA---AGAAAAAATATAA------GTTAAAACATATAGTATGGGCAAGCAGGGAGCTAGAACGATTCGCACTTAATC
CTGGCC---TATTAGAAACATCAGAAGGCTGTAGACAAATACTGGGACAGATACAACCATCCCTTCAGACAGGATCAGAA
GAAATTAAATCGTTGTATAATACAGTAGCAACCCTCTATTGTGTGCATCAAAACATAGAGATAAGAGACACCAAGGAAGC
TTTAGAA--AAG-ATAGAGGAAGAGCAAAACAAAAGTAAG---------------AAAA------AAGCA---------C
------AGCAA---------------------GCAGCA------------GCT---------------------------
---GA---CACAGGA------------------AGCAG---------CAAA---------------------------C-
--AG------G---TCAGCCAAAATTAC
>FJ469689/B/US/2007/CR0027M
ATGGGTGCGAGAGCGTCAGTATTGAGCGGGGGAGAA---TTAGATCGATGGG---AGAAAA---TTCGGTTAAGGCCAGG
AGGAA---AGAAAAAATATAG------ATTAAAACATATAGTATGGGCAAGCAGGGAGCTGGAACGATTCGCAGTCAATC
CTGGCC---TGTTAGAGACATCGGAAGGCTGCAGACAAATTCTGGGACAGCTACAACCGTCCCTTCAGACAGGATCAGAA
GAACTTAGGTCATTATATAATACAATAGCAGTCCTCTACTGTGTACATCAAAGGATAGATGTAAAAGACACCAAGGAAGC
TTTAGAG--AAG-ATAGAGGAAGAGCAAAACAAAAGTAAG---------------AAAA------AAGCA---------C
------AGCAAGCGCAGCAAGCAGCAGCT---GCAGCA------------GCT---------------------------
---GA---CACAGGA------------------AATAG---------CAAA---------------------------C-
--AG------G---TCAGCCAAAATTAC
>FJ469690/B/US/-/CR0036W
ATGGGTGCGAGAGCGTCGGTATTAAGCGGGGGAAAA---TTAGATAAATGGG---AAAAAA---TTCGGCTAAGACCCGG
GGGAA---AGAAAAAATATAA------ATTAAAACATATAGTATGGGCAAGCAGGGAACTAGAACGATTCGCAGTTAACC
CGGGCC---TGTTAGAAACATCAGAAGGCTGTAGACAGATACTGAAACAGCTACAACCATCCCTTCAGACAGGATCAGAA
GAACTTAAATCATTATACAATACAGTAGCAACCCTCTATTGTGTGCATCAAAGGATAGAGATAAAAGACACCAAGGAAGC
TTTAGAT--AAG-ATAGAGGAAGAGCAAAACCAAAGTAAG---------------AAAA------GGGCA---------C
------AGCAA---------------------GCAGCG------------GCT---------------------------
---GG---CACAGGA------------------AGCAG---------CAGC---------------------------C-
--AG------G---TCAGCCAAAATTAC
>FJ469691/B/US/2006/CR0047U
ATGGGTGCGAGAGCGTCAGTATTAAGCGGGGGAGCA---TTAGATAGATGGG---AAAAAA---TTCGGTTAAGGCCAGG
GGGAA---AGAAAAAATATAA------ATTAAAACATATAGTATGGGCAAGCAGGGAGCTAGAACGATTCGCAGTTAATC
CTGGCC---TGTTAGAAACATCAGAAGGCTGTAAACAAATAATAAGACAGCTACAGCCATCCCTTCAGACAGGATCAGAA
GAGCTTAAATCATTATATAATACAATAGCAGTCCTCTATTGTGTGCATCAAAAAATAGAGATAAAAGACACCAAGGAAGC
TTTAGAG--AAG-ATAGAGGAAGAGCAAAACAAATGTAAG---------------AAAA------AGGCA---------C
------AACAA---------------------GCAGCA------------GCT---------------------------
---GA---CACAGGA------------------AATAG---------CAGC---------------------------C-
--AG------G---TCAGCCAAAATTAC
>FJ469692/B/US/-/CR0050Z
ATGGGTGCGAGAGCGTCAATATTAAGCGGGGGAGAA---TTAGATAGATGGG---AAAAAA---TTCGGCTACGGCCAGG
AGGAA---AGAAAAAATATAG------ATTAAAACATCTAGTATGGGCAAGCAGGGAGCTAGAACGATTCGCGGTTAATC
CTGGCC---TGTTAGAAACAGCAGAAGGATGTAGACAAATAATAGGACAGCTACAACCATCCCTTCAGACAGGATCAGAA
GAACTTAGATCATTATATAATACAGTAGCAACCCTCTATTGTGTACATCAAAAGATAGAGGTAAAAGACACCAAGGAAGC
TTTAGAA--AAA-ATAGAGGAAGAGCAAAACAAAAGCAAG---------------AAAA------AGGCA---------C
------AACAA---------------------GCAGCA------------GCT---------------------------
---GG---CGCAGGA---------------------AC---------TAGC---------------------------C-
--AG------G---TCAGCCAAAATTAC
>FJ469693/B/US/2002/CR0058S
ATGGGTGCGAGAGCGTCGGTATTAAGCGGGGGAGAA---TTAGATAGATGGG---AAAAAA---TTCGGTTACGGCCAGG
GGGAA---AGAAAAAATATAG------ATTAAAACATATAGTATGGGCAAGCAGGGAGCTAGAACGATTTGCAGTCAATC
CTAGCC---TGTTAGAAACATCAGAAGGCTGTAGACAAATACTGTTACAGCTACAACCATCCCTTCAGACAGGATCGGAA
GAACTTAAATCATTATATAATACAGTAGCAACCCTCTATTGTGTACATCAAAGGATAGATATAAAAGACACCAAGGAAGC
TTTAGAA--AAG-ATAGAGGAAGAGCAAAACAAAAGTAAG---------------AAAA------AAGCA---------C
------AGCCA---------------------GCAGCA------------GCT---------------------------
---GA---CACAGGA------------------AATAA---------CAGC---------------------------C-
--AG------G---TCAGCCAAAATTAC
>FJ469694/B/US/-/CR0059T
ATGGGTGCGAGAGCGTCAGTATTAAGCGGGGGAAAA---TTAGATAAATGGG---AGAAAA---TTCGGTTGAGGCCCGG
GGGAA---AGAAAAGATATCA------GTTAAAACATCTAGTATGGGCAAGCAGGGAGCTAGAACGATTCGCACTTAACC
CCGGCC---TGTTAGAAACATCAGACGGCTGTAGACAAATACTGGGACAGCTACACCCGTCCCTTCAAACAGGATCAGAA
GAACTTAAATCATTATATAATACAGTAGCAACCCTCTATTGTGTACATCAACAGATAGAAATAAGAGACACCAAGGAAGC
TTTAGAA--AAG-ATAGAGGAAGAACAAAACAAAAGTAAG---------------AAAA------AAGCA---------C
------AGCAA---------------------GCAGCAGCTGCA------GCT---------------------------
---GA---CACAGGA------------------AACAG---------CAGC---------------------------C-
--AG------G---TCAGCCACAACTAC
>FJ469695/B/US/2004/CR0068P
ATGGGTGCGAGAGCGTCAGTATTAAGCGGGGGAAAA---TTAGATGCATGGG---AAAAAA---TTCGGTTAAGGCCAGG
GGGAA---GCAAAAAATATCA------ATTAAAACATTTAGTATGGGCAAGCAGGGAGCTAGAACGATTCGCAGTCAACC
CTGGCC---TGTTAGAAACATCAGAAGGCTGCAGACAAATACTGGGACAGTTACAGCCATCCCTTCAGACAGGATCAGAA
GAACTTAAATCATTATTTAATACAGTAGCAGTCCTCTATTGTGTACATCAGAGGATAGAGATAAAAGACACCAAGGAAGC
TTTAGAT--AAA-ATAGAGGAAGAGCAAAACAAAAGTAAG---------------AAAA------AGGCA---------C
------AGCAA---------------------GCAGCAGCAGCAGCA---GCT---------------------------
---GA---CACAGGA------------------AACAG---------CAGC---------------------------C-
--AG------G---TCAGCCAAAATTTT
>FJ469696/B/US/2006/CR0078
ATGGGTGCGAGAGCGTCGGTATTAAGCGGGGGAAAA---TTAGATAGATGGG---AAAAAA---TTCGGTTAAGGCCACT
GGGAA---GGAAAAAATATAG------ATTAAAACATATAGTATGGGCAAGCAGGGAGCTAGAACGATTTGCAGTTAACC
CTGGCC---TTTTAGAAACAGCAGAGGGCTGTAGACAAATACTGGGACAGCTACACCCATCCCTTCAGACAGGATCAGAA
GAACTTAGATCATTATATAATACAATAGTAGTCCTCTATTGTGTGCATCAAGGGATAGAAGTAAAAGACACCAAAGAAGC
TTTAGAG--AAG-GTAGAGGAAGAGCAAAACAAAAGTAAG---------------GAAA------AAGCA---------C
------AGCAA---------------------GCAGCA------------GCT---------------------------
---GA---CACAAGA------------------AACAA---------AAGC---------------------------C-
--AG------G---TCAGCCAAAATTAC
>FJ469697/B/US/2004/CR0080N
ATGGGTGCGAGAGCGTCAGTATTAAGCGGAGGCGAA---TTGGATAGATGGG---AAAAAA---TTCGGTTAAGGCCAGG
GGGAA---AGAAAAAATATAA------ATTAAAACATATAGTATGGGCAAGCAGGGAGCTAGAACGATTCGCAGTCAATC
CTGGCC---TGTTAGAAACATCAGAAGGCTGTAGACAAATACTGGGACAGTTACAACCATCCCTTCAGACAGGATCAGAA
GAACTTAAATCATTATTTAATACAATAGCAGTCCTCTATTGTGTGCATCAGAGGATAGAGGTAAAAGACACCAAGGAAGC
TTTAGAG--AAG-ATAGAGGAAGAGCAAAATAAAAGTAAG---------------AAAA------AAGTA---------C
------AGCAA---------------------GCAGCA------------GCT---------------------------
---GA---CTCAGGA------------------AACAGCGA------CAGC---------------------------C-
--AG------G---TCAGCAAAAATTTC
>FJ469698/B/US/2004/CR0116Y
ATGGGTGCGAGAGCGTCAGTATTAAGCGGGGGAGAA---TTAGATAGATGGG---AAAAAA---TTCGGTTAAGGCCAGG
GGGAA---AGAAAAAATATAG------GTTAAAACATATAGTATGGGCAAGCAGGGAGCTAGAACGATTCGCAGTTAATC
CTGGCC---TGTTAGAAACAGCAAGCGGCTGTAGACAAATATTAGAACAGCTACAGCCATCCCTTCAGACAGGATCAGAA
GAACTTAGATCATTATATAATACCATAGCAGTCCTCTATTGTGTACATCAAAAGATAGAGGTAAAAGACACCAAGGAAGC
TTTAGAC--AAG-ATAGAGGAAGAACAAAACAAAAGTAAG---------------AAAA------AGGCA---------C
------AGCAA---------------------GCGGCA------------GCTGCGGCAGCC------------------
---GG---CACAGGA------------------AACAG---------CAGC---------------------------C-
--AG------G---TCAGTCAAAATTAC
>FJ469699/B/US/-/CR0127W
ATGGGTGCGAGAGCGTCAGTATTAAGCGGGGGAGAA---TTAGATAGATGGG---AAAAAA---TTCGGTTAAGGCCAGG
ATCAA---AGAAAAAATATCA------ATTAAAACATATAGTATGGGCAAGCAGAGAGCTAGAACGATTTGCAGTTAATC
CTGGCC---TGTTAGAAACATCAGAAGGCTGTAGACAAATACTGGGACAGCTACAACCGTCCCTTCAGACAGGATCAGAA
GAACTTAAGTCATTATATAATACAATAGCAGTCCTCTATTGTGTGCATCAAAGGATAGAGATAAAAGACACCAAGGAAGC
TCTAGAT--AAG-ATAGAGGAAGAGCAAAACAAAAGTAAG---------------AAAA------AAGCA---------C
------AGCAA---------------------GCAGCA------------GCT---------------------------
---GA---CACAGGA------------------AATAG---------CAGCGGC------------------------A-
--AG------G---TCAGCCAAAATTAC
>FJ469700/B/US/2006/CR0131
ATGGGTGCGAGAGCGTCAGTATTAAGCGGGGGAGAA---TTAGATAGATGGG---AAAGAA---TTAGGTTAAGGCCAGG
GGGAA---AGAAAACATATAA------ATTAAAACATATAGTATGGGCAAGCAGGGAGCTAGAACGCTTCGCAGTTAATC
CTGGCC---TGTTAGAAACATCAGATGGCTGTAAACAAATACTGGCACAGCTACAACCAGCTCTTCAGACAGGATCAGAA
GAACTTAAATCATTATATAATGCAGTAGCAGTCCTCTATTGTGTGCATAGAAAGATAGATGTAAGAGACACCAAGGAAGC
TTTAGAT--AAG-ATAGAGGAAGAGCAAAACAAAAGCAAG---------------AAAA------AGGTA---------C
------AGCAA---------------------GCAGCA------------GCT---------------------------
---GA---CACAGGA------------------AACAG---------CAGC---------------------------C-
--AG------G---TCAGCCAAAATTAC
>FJ469701/B/US/2003/CR0154X
ATGGGTGCGAGAGCGTCAGTATTAAGCGGGGGAGAA---TTAGATAGATGGG---AGAAAA---TTCGGATAAGTCCAGG
AGGAA---AGAAAAAATATAG------ATTAAAACATATAGTATGGGCAAGCAGGGAGTTAGAAAGATTCGCAGTTAATC
CTGGCC---TGTTAGAAACAGCACAAGGCTGTAGACAAATATTGGAACAGCTACAACCATCCCTTCAGACAGGATCAGAA
GAATTTAGATCGCTATATAATACAATAGCAACCCTCTATTGTGTACATCAAAAGATAGAGGTAAAAGACACCAAGGAAGC
TTTAGAT--CAG-ATTGAGGAAGAGCAAACCAAAAGTAAG---------------AAAA------AAGCA---------C
------AGCAA---------------------GCAGCA------------GCTGCACAGCAAGCAGCGGCT---------
---GC---CGCAGAA------------------ACAAG---------CAGC---------------------------C-
--AG------G---TCAGCCAAAATTAC
>FJ469702/B/US/-/CR0164U
ATGGGTGCGAGAGCGTCAGTATTAAGCGGGGGAGAA---TTGGATAGATGGG---AAAAAA---TTCGGTTGAGGCCAGG
GGGAA---ACAAAAGATATAA------ATTAAAACATATAGTATGGGCAAGCAGGGAGCTAGAACGATTTGCAGTTAACC
CTGGCC---TGCTAGAAACATCAGATGGCTGTAGACAAATACTGGCACAGCTACAACCATCCCTTCAGACAGGATCAGCA
GAACTTAAATCATTATATAATACAGTAGCGGTCCTCTATTGTGTACATCAAAGGATAGAGGTAAAAGACACCAAGGAAGC
TTTAGAC--AAG-GTAGAGGAAGAGCAAAACAAAAGCAAG---------------AAAA------AGGCA---------C
------AGCCA---------------------GCAGCA------------GCT---------------------------
---GA---CACAGGA------------------AACAA---------CAGC---------------------------C-
--AG------G---TCAGCCAAAATTAC
>FJ469703/B/US/2005/CR0175S
ATGGGTGCGAGAGCGTCAGTATTGAGCGGGGGAGAA---TTAGATAGGTGGG---AAAAAA---TTCGGTTAAGGCCAGG
GGGAA---AGAAAAAATATAG------ATTAAAACATGTAGTATGGGCAAGCAGGGAACTAGAACGATTCGCAGTTAATC
CTGGCC---TATTAGAAACATCAGACGGCTGTAGACAAATACTGGGACAGCTACAACCAGCCCTTAAGACAGGATCAGAA
GAACTTAGATCATTATTTAATACAGTAGCAACCCTCTATTGTGTGCATCAAAAGATAGATGTAAAAGACACCAAAGAAGC
TTTAGAT--AAG-ATAGAGGAAGAGCAAAACAAAAGTAAA---------------AAGA------AAGCA---------C
------AGCAA---------------------GCAACA------------GCT---------------------------
---GA---CACAGGA------------------AACAG---------CAGC---------------------------C-
--AG------G---TCAGCCAAAATTAC
>FJ469704/B/US/-/CR0192W
ATGGGTGCGAGAGCGTCAGTATTAAGCGGGGGAGAA---TTAGATAGATGGG---AAAAAA---TTCGGTTAAGGCCAAT
GGGAA---AGAAAAAATATCG------ATTAAAGCATATAGTATGGGCAAGCAGGGAGCTAGAACGATTCGCAGTTAATC
CCGGCC---TGTTAGAAACATCAGAAGGCTGTAAACAAATACTGGCACAGCTACAACCATCCCTTCAGACAGGATCAGAA
GAACTTAGATCATTATATAATACAGTAGCAACCCTCTATTGTGTACATCAGAAGATAGAGGTGAAAGACACCAAGGAAGC
TTTAGAG--AAG-GTAGAGGAAGAGCAAAACAGAAGCAAG---------------AAAA------CAGCA---------C
------AGCAA---------------------GCAGCA------------GCT---------------------------
---GG---CACAGGA------------------AACAG---------TAGC---------------------------C-
--AG------G---CCAGCCAAAATTAC
>FJ469705/B/US/-/CR0206U
ATGGGTGCGAGAGCGTCAGTATTAAGCGGGGGAGAA---TTAGATAGGTGGG---AAAAAA---TTCGGTTAAGGCCAGG
AGGAA---AGAAAAAATATAG------ATTAAAACATATAGTATGGGCAAGCAGGGAGCTAGAACGATTCGCAGTTAATC
CTGGCC---TGTTAGAAACATCAGAGGGCTGCAGACAAATACTGGGACAGCTACAACCATCCCTTCAGACAGGATCAGAA
GAACTTAAATCATTATTTAATACAATAGCAGTCCTCTATTGTGTGCATCAAAGGATAAATATAAAAGACACCAAGGAAGC
TCTAGAG--AAA-ATAGAGGAAGAGCAAAACAAAAGTAAG---------------AAAA------AGACA---------C
------AGCAA---------------------GCAGCA------------GCT---------------------------
---GA---CACAGGA------------------AACAG---------CAGCAGC------------------------C-
--AG------G---TCAGCCAAAATTAC
>FJ469706/B/US/2005/CR0208W
ATGGGTGCGAGAGCGTCAGTATTAAGCGGGGGAGAA---TTAGATAAATGGG---AAAAAA---TTCGGTTAAGGCCAGG
GGGAA---AGAAACAATATAG------ACTAAAACATATAGTATGGGCAAGCAGGGAGCTAGAACGATTTGCACTTAACC
CTAGCC---TGTTAGAAACATCAGGAGGCTGTAGACAAATACTGGGACAACTACAACCGTCCCTTCAGACAGGATCAGAA
GAGCTTAAGTCATTATTTAATGCAGTAGCAGTCCTCTATTGTGTACATCAAAAGATAGATGTGAAAGACACCAAGGAAGC
TTTAGAT--AAG-ATAGAGGAAGAGCAAAACAAAACTAAG---------------AAAA------AGGCA---------C
------AGCAA---------------------GCCGCA------------GCT---------------------------
---GA---CACAGGA------------------AACAG---------CAGC---------------------------C-
--AG------G---TCAGCCAAAATTAC
>FJ469707/B/US/2007/CR0214
ATGGGTGCGAGAGCGTCAGTATTAAGCGGGGGAAAA---TTAGATCAATGGG---AAAAAA---TTCGGCTAAGGCCAGG
GGGAA---AGAAAAAATATAA------ATTAAAACATATAGTATGGGCAAGCAGGGAGCTAGAACGATTCGCAGTTAATC
CTGGCC---TGTTAGAAACATCAGAAGGCTGTAAACAAATATTGGGACAGCTACAGCCATCCCTTCAGACAGGATCAGAA
GAACTTAAATCATTATATAATACAGTAGCAGTCCTCTATTGTGTACATCAAAGGATAGAGGTAAGAGACACCAAGGAAGC
TTTAGAT--AGG-ATAGAAGAAGAGCAAAACAAAAGTAAG---------------AAAA------AGGCA---------C
------AGCAA---------------------GCAGCA------------GCT---------------------------
---GA---CACAGGA------------------AACAG---------CAAC---------------------------C-
--AG------G---TCAGCCAAAATTAC
>FJ469708/B/US/2006/CR0215
ATGGGTGCGAGAGCGTCAGTATTAAGCGGGGGAGAA---TTAGATAGATGGG---AAAGAA---TTCGGTTAAGGCCAGG
GGGAA---AGAAAAAATATAA------ATTAAAACATATAGTATGGGCAAGCAGGGAGCTAGAACGTTTCGCAGTTAACC
CTGGCC---TGTTAGAAACAACAGAAGGCTGTAGACAGATTCTGGGACAGCTACAACCATCCCTTCAGACAGGATCAGAA
GAACTTAAATCATTATATAATACAGTAGCAGTCCTCTATTGTGTACATCAAAGAATAGAGATAAAAGACACCAAGGAAGC
TTTAGAA--AAG-ATAGAGGAAGAGCAAAACAAAAGTAAG---------------AAAA------AGGCA---------C
------AACAA---------------------GCAGCAGCAGCA------GCT---------------------------
---GA---CACAGGA------------------AGTAA---------CAGC---------------------------A-
--AG------G---TCAGCCAAAATTAC
>FJ469709/B/US/2006/CR0222X
ATGGGTGCGAGAGCGTCGGTATTAAGCGGGGGAGAA---TTAGATAAATGGG---AAAAAA---TTCGGTTAAGGCCAGG
GGGAA---AGAAACAATATAA------ACTAAAACATATAGTATGGGCAAGCAGGGAGCTAGAACGATTTGCAGTTAATC
CTGGCC---TATTAGAGACATCAGAAGGCTGTAGACAAATACTGGGACAGCTACAACCATCCCTTCAGTCAGGATCAGAA
GAATTTAGATCATTATATAATACAATAGCAGTCCTCTATTGTGTGCATCAAAGGATAGATGTAAAAGACACCAAGGAAGC
CTTAGAT--AAG-ATAGAGGAAGAGCAAAACAAAAGTAAG---------------AAAA------AGGCA---------C
------AGCAA---------------------GCAGCA------------GCT---------------------------
---GA---CACAGGA------------------AACAA---------CAGC---------------------------C-
--AG------G---TCAGCCAAAATTAC
>FJ469710/B/US/2006/CR0228Q
ATGGGTGCGAGAGCGTCAGTATTAAGCGGCGGAAAA---TTAGATAGTTGGG---AAAAAA---TTCGGTTACGGCCAGG
AGGAA---AGAAAAAATATAA------ACTAAAACATATAGTATGGGCAAGCAGGGAGGTAGAACGATTAGCAGTCAATC
CTGGCC---TGTTAGAAACACCAGAAGGCTGTAGACAAATACTGGGACAGTTACAACCATCCCTTCAGACAGGATCAGAA
GAACTTAAATCATTATATAATGCAGTAGCAGTCCTCTATTGTGTACATCAAAGGATAGAGGTAAAAGACACCAAGGAAGC
TTTAGAC--AAG-ATAGAGGAAGAGCAAAACAAAAGTAAG---------------AAAA------AGGCA---------C
------AGCAA---------------------GCAGCAGCA---------GCT---------------------------
---GA---CACAGGA------------------AACAG---------CAAC---------------------------C-
--AG------G---TCAGCCAAAATTAC
>FJ469711/B/US/-/CR0234
ATGGGTGCGAGAGCGTCAGTATTAAGCGGGGGAAAA---TTAGATAAATGGG---AAAGAA---TTCGGTTAAGGCCAGG
AGGAA---AGAAAAAATATAA------GTTAAAACATTTAGTATGGGCAAGCAGGGAACTAGAACGATTCGCAGTTAATC
CTGGCC---TGTTAGAAACACCAGAAGGCTGTAGACAAATACTGGGACAGCTACACCCAAGCCTTCAGACAGGATCAGAA
GAACTTAAATCATTATATAATACAGTAGCAACCCTCTATTGTGTACATCAAGGGATAGAGGTAAAAGACACCAAGGAAGC
TTTAGAA--AAG-GTAGAGGAAGAGCAAAACAGAAGTAAG---------------AAAA------AAGCA---------C
------AGCAA---------------------GCAGCA------------GCT---------------------------
---GA---CACAGGA------------------AACAG---------CAGC---------------------------C-
--GG------G---TTAGCCATAATTAC
>FJ469712/B/US/-/CR0248X
ATGGGTGCGAGAGCGTCAGTATTAAGCGGGGGAGAA---TTAGATAAATGGG---AGAAAA---TTCGGTTAAGGCCAGG
GGGAA---AGAAGAAATATAG------ACTAAAACATATAGTATGGGCAAGCAGGGAGCTAGAACGATTCGCGGTTAACC
CCGGCC---TGTTAGAAACATCAGAAGGCTGTAGACAAATACTGGGACAACTACAACCGTCCCTTCAGACAGGATCAGAA
GAACTTAGATCATTATATAATACAATAGCAGTCCTCTATTGTGTGCATCAAAGAATAGAGGTAAAAGACACCAAAGAGGC
TTTAGAC--AAG-ATAGAGGAAGAGCAAAACAAAAGTAAG---------------AAAA------AAGCA---------C
------AACAA---------------------ACAGCC------------GCT---------------------------
---GA---CACAGGA------------------AACAG---------CAAC---------------------------C-
--CG------G---TCAGCCAAAATTAC
>FJ469713/B/US/2007/CR0275
ATGGGTGCGAGAGCGTCAGTATTAAGCGGGGGAGAA---TTGGATAGATGGG---AAAAAA---TTAGGTTAAGGCCAGG
GGGAA---AGAAAAAATATAA------ATTGAAACATATAGTATGGGCAAGCAGGGAGCTAGAACGATTCGCAGTTAACC
CTGGCC---TGTTAGAAACATCAGAAGGCTGTAGACAAATACTGGGACAGCTACAACCATCCCTTCAGACAGGATCAGAA
GAATTTAGATCATTATATAATGCAATAGCAGTCCTCTATTGTGTACATCAAAGGATAGATGTAAAAGACACCAAGGAAGC
TTTAGAG--AAG-ATAGAGGAAGAACAAACCAAAAGTAAG---------------AAAA------AGGCA---------C
------AACAA---------------------GCAGCA------------GCTGCCGCGGCT------------------
---GC---CACAGGA------------------AACAG---------CAGC---------------------------C-
--AG------G---TCAGCCAAAATTAC
>FJ469714/B/US/2006/CR0276Z
ATGGGTGCGAGAGCGTCAGTAATAAGCGGGGGGGAA---TTAGATAGATGGG---AAAAAA---TTAGATTACGGCCAGG
GGGAA---GTAAAAAATATAA------ATTAAAACATATAGTATGGGCAAGCAGGGAGCTAGAACGATATGCAATTAACC
CTGGCC---TTTTAGAGACAGGAGCAGGTTGCAAACAAATACTGGAACAGCTACAACCAGCCCTTCAGACAGGATCAGAA
GAACTTAAATCATTATTTAATGCAATAGCAGTTCTCTTTTGTGTGCATCAAAGAATAGATGTAAAAGACACCAAGGAAGC
TCTAGAT--AAG-ATAGAGGAGGAGCAAAACAAGAGTAAG---------------AAAA------GAATA---------C
------AGCAGGCACAGCAAGCA---------GCAGCC------------GCT---------------------------
---GA---CACAGGA------------------AACAG---------CAGC---------------------------C-
--AG------G---TCAGCCAAAATTAC
>FJ469715/B/US/-/CR0289Z
ATGGGTGCGAGAGCGTCAGTATTAAGCGGGGGACAA---TTAGATAGATGGG---AAAAAA---TTCGGTTAAGGCCAGG
GGGAA---AGAAAAGATATAA------GCTAAAACATATCGTATGGGCAAGCAGGGAGCTAGAACGATTCGCAGTCAACC
CTGGCC---TGTTAGAGACATCAGAAGGCTGCAGACAAATAATAGCACAGCTACAACCATCCCTTCAGACAGGGTCAGAA
GAACTTAAATCATTATTTAATACAGTAGCAACCCTCTATTGTGTACATCAAAGGATAAAGGTAAAAGACACCAAGGAAGC
TTTAGAG--AAA-ATAGAGGAAGAGCAAAACAAAAGTAAG---------------AAAA------AGGTA---------C
------AGCAA---------------------GCGGCAGCAGCAGCTGCAGCT---------------------------
---GA---CACAGGA------------------AATAG---------CAGC---------------------------C-
--AT------G---TCAGCCAAAATTAC
>FJ469716/B/US/2007/CR0295S
ATGGGTGCGAGAGCGTCAGTATTAAGCGGGGGACAA---TTAGACAAATGGG---AAAAAA---TTCGGTTAAGGCCAGG
GGGAA---AGAAAAAATATAA------ATTAAAACATATAGTATGGGCAAGCAGGGAGCTAGAACGATATGCACTTAATC
CTGGCC---TTTTAGAGACAGCAGAGGGATGTAGACAAATACTGGGACAGCTACAACCATCCCTTCCGACAGGATCAGAA
GAACTTAAATCATTATTTAACACAGTAGCAACCCTCTATTGTGTACATCAAAGAATAGAGGTAAAAGACACCAAGGAAGC
TCTAGAC--AAA-ATAGAGGAAGAGCAAAATAAAAGTAAG---------------AAAA------AAGTA---------C
------AGCAAGAAGCA---------------GCAGCA------------GCT---------------------------
---GA---CACAGGA------------------AACAA---------CAAC---------------------------C-
--AG------G---TCAGCCAAAATTAC
>FJ469717/B/US/2005/CR0307R
ATGGGTGCGAGAGCGTCAATATTAAGCGGCGGAAAA---TTAGATAAATGGG---AAAAAA---TTCGGTTGAGGCCAGG
GGGAA---AGAAAAGCTATCA------ATTAAAACATTTAGTATGGGCAAGCAGGGAACTAGAACGATTCGCAGTTAATC
CCGGCC---TCTTAGAGACAGCAGAGGGCTGTAGACAAATACTGGGACAGCTACAATCATCCCTTAAGACAGGAACAGAA
GAACTTAGATCATTATTTAATGCAGTAGCAGTCCTCTATTGTGTACATCAAGGGATAGAGGTAAAAGACACCAAGGAAGC
CTTAGAC--AAG-ATAGAGGAAGAGCAAAACAAAAGTAAG---------------AAAA------AGGCA---------C
------AGCAA---------------------GCAGAAGCA---------GCT---------------------------
---GA---CACAGGA------------------AACAA---------CAGCAAC------------------------C-
--AG------G---TCAGCCAAAATTAC
>FJ469718/B/US/2005/CR0312W
ATGGGTGCGAGAGCGTCAATATTAAGCGGGGGTGAA---TTAGATAGATGGG---AGAAAA---TTCGGTTAAGGCCAGG
GGGAA---ACAAAAGATATAA------ATTAAAGCATATAGTGTGGGCAAGCAGGGAACTAGAACGATTCGCAGTCAATC
CTGGCC---TGTTAGAGACATCAGAAGGCTGCAGACAAATACTGGGACAGCTACAACCGTCCCTTAAGACAGGATCAGAA
GAACTTAAGTCGTTATATAATACAGTAGCAGTCCTCTATTGTGTACATGAAAGGATAGAGGTAAAAGACACCAAGGAAGC
TTTAGAT--AAG-ATAGAGGAAGAGCAAAACAAAAGTAAG---------------AAAA------AGACA---------C
------AGCAA---------------------GCAGCA------------GCT---------------------------
---GA---CACAGGA------------------AACAG---------CAGC---------------------------C-
--AG------G---TCAGCCAAAATTAC
>FJ469719/B/US/-/CR0317N
ATGGGTGCGAGAGCGTCAGTATTAAGCGGGGGAGAA---TTAGATCGATGGG---AAAAAA---TTCGGTTAAGGCCAGG
GAGTA---AGAAAAAATATAA------ATTAAAACATATAGTATGGGCAAGCAGGGAGCTAGAACGATTCGCAGTTAATC
CTGGCC---TGTTAGAAACATCGGAGGGCTGTAGACAGATACTGAGACAGCTACAACCGTCCCTTCAGACAGGATCAGAA
GAACTTAGATCATTATATAATACAGTAGCAACCCTCTATTGTGTGCATCAAAGAATAGATGTAAAAGACACCAAGGAAGC
TTTAGAT--AAG-ATAGAGGAAGAGCAAAACAAATGTAAG---------------CAAA------AAGTG---------C
------AGCAA---------------------GCAGCAGCA---------GCT---------------------------
---GA---CACAGGA------------------AATAG---------CAGCAAC------------------------C-
--AG------G---TCAGCCAAAATTAC
>FJ469720/B/US/-/CR0331P
ATGGGTGCGAGAGCGTCAGTATTAAGCGGGGGAGAA---TTGGATAGGTGGG---AAAAAA---TTCGGTTAAGGCCAGG
AGGAA---AGAAAAAATATAG------ATTAAAACATGTAGTATGGGCAAGCAGGGAGTTAGAACGATTCGCAGTTAATC
CTGGCC---TGTTAGAAACATCAGAAGGCTGTAGACAAATACTGGGACAGCTACATCCGTCCCTTCAGACAGGATCAGAG
GAACTTAGATCATTATATAATACAATAGCAGTCCTCTATTGTGTGCATCAGAGGATAGAGGTAAAAGACACCAAGGAAGC
TCTAGAA--AAA-ATAGAGGAAGAGCAAAACAAAAGTAAG---------------AAAA------GGGCA---------C
------CGCAAACAGCA---------------GCAGCA------------GCT---------------------------
---GA---CACAGGA------------------AACAG---------CAGC---------------------------C-
--AG------G---TCAGCCAAAATTAC
>FJ469721/B/US/2007/CR0339X
ATGGGTGCGAGAGCGTCAGTATTAAGCGGGGGAGAA---TTAGATAGATGGG---AGAAAA---TTCGGTTAAGGCCAGG
GGGAA---AGAAAAAATATAA------GTTAAAACATATAGTATGGGCAAGCAGAGAGCTAGAACGATTCGCAGTTAATC
CTGGCC---TGTTAGAAACATCAGGAGGCTGTAGACAAATACTAGAACAGCTACAACCATCTCTTCAGACAGGATCAGAA
GAACTTAAATCATTATATAATACAGTAGCAACCCTCTATTGTGTACATCAAAGGATGGAGATAAAAGACACCAAGGAAGC
TTTAGAC--AAG-ATAGAGGAAGAGCGAACCAAAAGTAAG---------------AAAA------AAGCACAAGCA---C
------AGCAA---------------------GCAGCAGCA---------GCT---------------------------
---GA---CACAGGA------------------AACAG---------CAGT---------------------------C-
--AG------G---TCAGCCAGAATTAC
>FJ469722/B/US/2004/CR0345Q
ATGGGTGCGAGAGCGTCAATATTAAGCGGGGGAAAA---TTGGATCGATGGG---AAAAAA---TTCGGCTAAGGCCAGG
AGGAA---AGAAGCAATATAA------ATTAATACATATAGTGTGGGCAAGCAGGGAGGTAGAACGATTCGCAGTTAATC
CTGGCC---TGTTAGAAACATCAGAAGGCTGTAGACAAATACTGGAACAGCTACAACCATCCTTTCAGACAGGATCAGAA
GAACTTAGATCATTATTTAATACAATAGCAACCCTCTATTGTGTGCATCAAAATATAGATATAAAAGACACCAAGGAAGC
TTTAGAT--AAA-ATAGAGGAAGAACAAAACAAAAGTAAG---------------AAAA------GGGCA---------C
------AGCAA---------------------GCAGCAGCG---------GCT---------------------------
---GA---CACAGGA------------------AATAA---------CAAG---------------------------C-
--AG------G---TCAGCCAAAATTAC
>FJ469723/B/US/2006/CR0361T
ATGGGTGCGAGAGCGTCAGTATTAAGCGGGGGAAAA---TTAGATAAATGGG---AAAAAA---TTCAATTAAGGCCAGG
GGGAA---AGAAAAAATATAA------ATTAAAACATATCGTATGGGCAAGCAGGGAGCTAGAACGATTCGCAGTTAACC
CTGGCC---TCTTAGAAACATCAGGAGGCTGTAAACAAATATTGGCACAACTACAACCAAGCCTTAAGACAGGATCAGAA
GAACTTAAATCATTATATAATACAGTAGCAGTCCTCTATTGTGTGCATCAAAGGATAGAAATACAAGACACCAAGGAAGC
CTTAGAT--AGG-ATAGAGGAAGAACAAAACAAAAGTGAG---------------AAGA------AGGCA---------C
------AGCAA---------------------GCAGCAGCAGCTGCA---GCT---------------------------
---GA---CACAGGA------------------AACAG---------CAGG---------------------------C-
--AG------G---TCAGCCAAAATTAC
>FJ469724/B/US/2005/CR0367Z
ATGGGTGCGAGAGCGTCAGTATTAAGCGGGGGAGAT---TTGGATAGGTGGG---AAAAAA---TTCGGTTAAGGCCAGG
AGGAA---AGAAAAAATATAG------ATTAAAACATATAGTATGGGCAAGCAGGGAGTTAGAGCGATTCGCAGTTAATC
CTGGCC---TGTTAGAAACATCAGAAGGCTGTAGACAAATAATGGGACAGCTACATCCGTCCCTTCAGACAGGATCAGAG
GAACTTAGATCATTATATAATACAATAGCAGTCCTCTATTGTGTGCATCAGAGGATAGAGGTAAAAGACACCAAGGAAGC
TCTAGAA--AAA-ATAGAGGAAGAGCAAAACAAAAGTAAG---------------AGAA------AGGCA---------C
------CGCAAACAGCA---------------GCAGCA------------GCT---------------------------
---GC---CACAGGA------------------AGCAG---------CAGC---------------------------C-
--AG------G---TCAGCCAAAATTAC
>FJ469725/B/US/-/CR0382N
ATGGGTGCGAGAGCGTCAGTATTAAGCGGGGGAAAA---TTAGATACATGGG---AGAAAA---TTCGGTTAAGGCCAGG
GGGAA---AGAAAAAATATAA------CTTAAAACATATAGTATGGGCAAGCAGGGAGCTAGAACGATTCGCAGTCAACC
CTGGCC---TGTTAGAAACACCAGAAGGCTGTAGACAAATACTGGGACAGTTACAACCATCCCTGCAGACAGGGTCAGAA
GAACTTAAATCATTATTTAATACAGTAGCAGTCCTCTATTGTGTGCATCAAAGAATAGATGTAAAAGACACCAAGGAAGC
TTTAGAT--AAG-ATAGAGGAAGAGCAAAACAAAAGTAAA---------------AAAC------AAGCA---------C
------AGCAA---------------------GCAGCA------------GCT---------------------------
---GA---CACAGGAAACAGCAGCGGA------AACAA---------CAGC---------------------------C-
--AG------G---TCAGCCAAAATTAC
>FJ469726/B/US/-/CR0413T
ATGGGTGCGAGAGCGTCGGTATTAAGCGGGGGAGAC---TTAGATAGGTGGG---AAAAAA---TTCGGCTAAGACCAGG
GGGAA---AGAAAACATATAA------GCTAAAACATATAGTATGGGCAAGCAGGGAGCTAGAACGATTCGCAGTTAATC
CTTGCC---TGTTAGAAACATCAACAGGCTGTAGACAAATATTGGGACAGCTACACCCATCCCTTCAGACAGGATCAGAG
GAACTTAAATCATTATATAATACAGTAGCAACCCTCTATTGTGTGCATCAAAAGATAGAGATAAAAGACACCAAGGATGC
TTTAGAT--AGA-ATAGAGGAAGAGCAAAACAAAAGTAAG---------------AAAA------AAGCA---------C
------AGCAA---------------------GCAGCAGCT---------GCT---------------------------
---GA---CACAGGATGCAGCAGCCAGGCC---AGTAG---------CAGC---------------------------C-
--AG------G---CCAGCCAAAATTAC
>FJ469727/B/US/-/F701
ATGGGTGCGAGAGCGTCAGTATTAAGTGCGGGGGAA---TTAGATAAATGGG---AAAAAA---TTCGGTTAAGGCCAGG
AGGAA---AGAAAAAATATAG------GTTAAAACATATAGTATGGGCAAGCAGGGAGCTAGAACGATTTGCAGTTAATC
CTGGCC---TGTTAGAAACAGCAGAGGGCTGTAAACAAATATTGGGACAACTACAATCATCCCTTCAGACAGGATCAGAA
GAACTTAAATCATTGTTTAATCTAGTAGCAGTCCTCTGGTGTGTGCATCAAAAGATAGATGTAAAAGACACTAAGGAAGC
TTTAGAT--AAG-ATAGAAGAAGAGAAAAACAAAAGCAAG---------------AAAA------AGGCA---------C
------AGCAA---------------------GCAGCA------------GCT---------------------------
---GA---CACAGGA------------------AACAG---------CAAC---------------------------C-
--AG------G---TCAGCCAAAATTAC
>FJ469729/B/US/-/F710
ATGGGTGCGAGAGCGTCAGTATTAAGCGGGGGAGAA---TTAGATAGATGGG---AAAAAA---TTCGGTTAAGGCCAGG
GGGAA---AGAAAAGATATAA------ATTAAAACATATTGTATGGGCAAGCAGGGAGCTAGAACGATTCGCAGTTAACC
CTAGCC---TGTTAGAAACATCAGAAGGCTGTAGACAAATACTGAGACAGCTACAGCCATCTCTTCAAACAGGATCAGAA
GAGATTAAATCATTATATAATACAGTAGCAACCCTCTATTGTGTACATCAAAGGATAGATGTAAAAGACACCAAGGAAGC
CTTAGAC--AAG-ATAGAGGAAGAGCAAAACAAAAGTAAG---------------AAAA------AAGCA---------C
------AGCCA---------------------GCAGCAGCA---------GCT---------------------------
---GA---CACAGAA------------------AACAG---------CAGC---------------------------C-
--AG------G---TCAGCCAAAATTAC
>FJ469730/B/US/2002/F714
ATGGGTGCGAGAGCGTCAGTATTAAGCGGGGGAAAA---TTAGATAAATGGG---AAAAAA---TTCGGTTAAGGCCAGG
GGGAA---AGAAAAAATATAA------ATTAAAACATATAGTATGGGCAAGCAGGGAGCTAGAACGCTTCGCAGTTAATC
CCGGCC---TGTTAGAAACATCAGAAGGCTGTAGACAAATATTGATGCAGCTACAACCATCCCTTCAGACAGGATCAGAA
GAACTTAAATCATTATATAATACAGTAGCAACCCTCTATTGTGTGCATCAAAATGTAGAGATAAGAGACACCAAGGAAGC
TTTAGAC--AAG-ATAGAGGAAGAGCGAAACAAAAGTAAG---------------AAAA------AAGCA---------C
------AGCAA---------------------GCAGCA------------GCT---------------------------
---GA---CACAGGA------------------ACCAA---------CAGC---------------------------C-
--AG------G---TCAGCCAAAATTAC
>FJ469731/B/US/2003/F7157
ATGGGTGCGAGAGCGTCAGTATTAAGCGGGGGAAAA---TTAGATAAATGGG---AAAAAA---TTCGGTTGAGGCCAGG
GGGAA---AGAAACAATATAA------ATTAAAACATATAGTATGGGCAAGCAGGGAGCTAGAACGATTCGCAGTCAATC
CTGGCC---TGTTAGAAACACCAGAAGGCTGCAGACAAATACTGGGACAACTACAACCGTCCCTTCAGACAGGATCAGAA
GAACTTAAATCATTATTTAATACAATAGCAGTCCTCTATTGTGTGCATCAAAACATAGAGGTAAGAGACACCAAGGAAGC
TCTAGAC--AAG-ATAGAGGAAGAGCAAAACAAAAGTAAG---------------AAAA------AAGCA---------C
------AGCAA---------------------GCGGCA------------GCT---------------------------
---GA---CACAGGAAACAGCAGCCAGGTCAGAAACAG---------CGGC---------------------------C-
--AG------G---TCAGTCAAAATTAC
>FJ469732/B/US/2004/F7165
ATGGGTGCGAGAGCGTCAGTATTAAGCGGGGGAGAA---TTAGATAGATGGG---AGAAGA---TTCGGCTAAGGCCAGG
GGGAA---AGAAAAAATATAG------ACTAAAACATATAGTATGGGCAAGCAGGGAACTAGAGCGATTTGCAGTTAATC
CTGGCC---TGTTAGAAACATCAGAAGGCTGCAGACAAATATTGGGACAGCTACAACCGTCCCTTCAGACAGGATCAGAA
GAGCTTAGATCATTATTTAATACAGTAGCAACTCTCTATTGTGTGCATCAAAGGATAGATGTAAAAGACACCAAGGAAGC
TTTAGAG--AAG-ATAGAGGAAGAGCAAAACAAAAGTAAG---------------GAAA------AAGCA---------C
------AGCAA---------------------GCAGCAGCTGCA------GCT---------------------------
---GA---CACAGGA------------------AACAG---------CAAG---------------------------C-
--AGGTT---G---TCAGCCAAAATTAC
>FJ469733/B/US/2004/F7172
ATGGGTGCGAGAGCGTCAGTATTAAGCGGGGGACAA---TTAGATAGATGGG---AGAAAA---TTCGGTTAAGGCCAGG
GGGAA---AGAAAAGATATAA------GCTAAAACATATCGTATGGGCAAGCAGGGAGCTAGAACGATTCGCAGTTAACC
CTGGCC---TGTTAGAGACATCAGAAGGCTGCAGACAAATATTAGCACAGCTACAACCAGCCCTTCAGACAGGATCAGAA
GAACTTAAATCATTATTTAATACAGTAGCAACCCTCTATTGTGTACATCAAAGGATAGAGGTAAAAGACACCAAGGAAGC
TTTAGAG--AAA-ATAGAGGAAGAGCAAAACAAAAGTAAG---------------AAAA------AGGTA---------C
------AGCAA---------------------GCAGCAGCAGCAGCTGCAGCT---------------------------
---GA---CACAGGA------------------AACAG---------CAGC---------------------------C-
--AG------G---TCAGCCAAAATTAC
>FJ469734/B/US/2002/F719
ATGGGTGCGAGAGCGTCAGTATTAAGCGGGGGAGAA---TTAGATAAATGGG---AAAGAA---TTCGGTTAAGGCCAGG
AGGAA---AGAAAAAATATAA------ACTAAAACATATAGTATGGGCAAGCAGGGAACTAGAACGATTTGCACTTAATC
CTGGCC---TGTTAGAAACATCAGAAGGCTGTAGACAAATAATAGGACAGTTACAACCGTCCCTCAAGACAGGATCAGAA
GAGATTAAATCATTATACAATACAGTAGCAACCCTCTATTGTGTACATCAAAGGATAGAGGTAAAAGACACCAAGGAAGC
TTTAGAT--AAG-ATAGAGGAGGAGCAAAACAAAAGTAAG---------------AAAA------AGGCA---------C
------AGCAA---------------------GCAGCC------------GCT---------------------------
---GA---CACAGGA------------------AACAG---------CAGCAGC------------------------A-
--AG------G---TCAGCCAAAATTAC
>FJ469735/B/US/2002/F762P
ATGGGTGCGAGAGCGTCAGTATTAAGCGGCGGAGAA---TTAGATAGATGGG---AAAAGA---TTCGGTTAAGGCCAGG
GGGAA---AGAAAAAATATAG------ACTAAAACATATAGTATGGGCAAGCAGGGAGCTAGAACGATTTGCAGTCAATC
CTGGCC---TTTTAGAGACAGCAGGCGGCTGTAAACAAATAATGGAACAACTACAGCCATCCCTTCAGACAGGATCAGAA
GAACTTAGATCATTATTTAACACAATAGCAGTCCTTTATTGTGTGCATCAAAGGATAGAGGTAAAAGACACCAAGGAAGC
TTTAGAG--AAG-GTAGAGGAGGAGCAAAACAAAAGTAAG---------------AAAA------AAGCA---------C
------AGCAA---------------------GCAGCA------------GCT---------------------------
---GA---CACAGGA------------------CGCAA---------CAGC---------------------------C-
--AG------G---TCAGCCAAAATTAC
>FJ469737/B/US/2002/F797
ATGGGTGCGAGAGCGTCAATATTAAGCGGGGGACAA---TTAGATAAATGGG---AAAAAA---TTCGGTTAAGACCAGG
AGGAA---AGAAAAAATACAA------ATTCAGACATATAGTATGGGCAAGCAGGGAGCTAGAACGATTTGCAGTTAATC
CTAGCC---TGTTAGAAACATCAGAAGGCTGTCGACAAATACTGGGACAGTTACAACCATCCCTTCAGACAGGATCAGAA
GAACTTAAATCACTATATAATACAGTAGCAGTCCTCTATTGTGTACATCAAAGAATAGAGATAAAAGACACCAAGGACGC
TTTAGAC--AAA-ATAGAGGAAGAGCAAAACAAAAGTAAG---------------AAAA------AAGCA---------C
------AGCAA---------------------GCGGCA------------GCT---------------------------
---GA---CACAGGA------------------AACAG---------CAGC---------------------------C-
--AG------G---TCAGCCAAAATTAC
>FJ469738/B/US/2001/L805
ATGGGTGCGAGAGCGTCAGTATTAAGCGGGGGAAAA---TTAGATCAATGGG---AAAAAA---TTCGGTTAAGGCCAGG
GGGAA---AGAAAAAATATAG------ATTAAAACATATAGTATGGGCAAGCAGGGAGCTAGAACGATTCGCAATTAATC
CTGGCC---TATTAGAAACAGCAGAAGGTTGTAGACAAATACTGGGACAGATACAACCATCCCTTCAGACAGGATCAGAA
GAACTTAGATCATTATATAATACAGTAGCAACCCTCTATTGTGTACATCAAAGGATGGATGTAAAAGACACCAAGGAAGC
TTTAGAC--AAG-ATAGAGGAAGAGCAAAACAAAAGTAAGCAAAAAGCA------CAAA------GAGCA---------C
------AGCAA---------------------GCAGCT------------GCT---------------------------
---GA---CACAGGA------------------AACAA---------CAGCAAC------------------------C-
--AG------G---TCAGCCAAAATTAC
>FJ469739/B/US/2003/L8107
ATGGGTGCGAGAGCGTCAGTATTAAGCGGGGGAGAA---TTGGATAGATGGG---AAAGAA---TTCGGTTAAGGCCAGG
GGGAA---AGAAAAAATATAG------ATTAAAACATATAGTATGGGCAAGCAGGGAGCTAGAACGATTTGCCGTTAATC
CTGGCC---TATTAGAAACATCAGAAGGCTGTAGACAAATAATAAGGCAGCTACAACCATCCCTTCAGACAGGATCAGAA
GAACTTAGATCATTATATAATACAGTTGCAACCCTCTATTGTGTACATCAAAAGATAGATGTAAAAGACACCAAGGAAGC
TCTAGAC--AAA-ATAGAGGAAGAGCAAAACAAGAGTAAG---------------AAAA------TGGCA---------C
------AGCAA---------------------GCAGCA------------GCT---------------------------
---GA---CACAGGA------------------AACAG---------CAGCAGCCAGGTCAGC---------------C-
--AG------G---TCAGCCAAAATTAC
>FJ469740/B/US/2003/L8116
ATGGGTGCGAGAGCGTCAGTATTAAGCGGCGGAGAA---TTAGATAGATGGG---AAAAAA---TTCGGTTAAGGCCAGG
GGGAA---AGAAACAGTATAG------ACTAAAACATATAGTATGGGCAAGCAGGGAGCTAGAACGATTCGCAGTCAACC
CTGGCC---TGTTAGAAACATCAGAAGGCTGCAGACAAATACTGAGACAGATACAACCGTCCCTTCAGACAGGATCAGAA
GAACTTAAATCATTATATAATACAGTAGCAGTCCTCTATTGTGTACATCAAAGAATAATAGTAAGAGATACCAAGGAAGC
TTTAGAC--AAA-ATAGAGGAAGAGCAAAGCAAAAGTAAG---------------AAAA------AGGAA---------C
------AGCAA---------------------GCAGCA------------GCT---------------------------
---GA---CACAGGA------------------AACAG---------CAGT---------------------------C-
--AA------G---TCAGCCAAAATTAC
>FJ469742/B/US/2003/L8152
ATGGGTGCGAGAGCGTCAATATTAAGCGGGGGACAA---TTAGATAGATGGG---AAAAAA---TTCGATTAAGGCCAGG
AGGAA---AGAAACAATACAA------ACTAAAACATCTAGTATGGGCAAGCAGGGAGCTAGAACGATTCTCAATTAATC
CTGGCC---TGTTAGAAACCGCAGAAGGTTGTAGACAAATACTGAGACAGCTACAACCATCCCTTCAGACAGGATCAGAA
GAACTTAAATCATTATTTAATACAGTAGCAACCCTCTATTGTGTGCATCAAAGGATAGATGTAAAAGACACCAAAGAAGC
TTTAGAT--AAG-ATAGAGGAAGAACAAAACAAAAGTAAG---------------AAAA------AGGCA---------C
------AACAA---------------------GCAGCAGCA---------GCT---------------------------
---GA---CACAGAA------------------AATAG---------CAGC---------------------------C-
--AG------G---TCAGCCAAAATTAC
>FJ469743/B/US/2003/L8180
ATGGGTGCGAGAGCGTCAGTATTAAGCGGGGGTGAA---TTAGATAGATGGG---AAAAAA---TTCGGTTAAGGCCAGG
AGGAA---AGAAAAAATATAG------GTTAAAACATATAGTATGGGCAAGCAGGGAGCTAGAACGATTTGCAGTAATTC
CTGGCC---TTTTAGAAACAGCAGAAGGCTGTAAACAAATATTGGAACAGCTACAACCATCCTTGAGAACAGGATCAGAA
GAACTTAAGTCGTTATTTAATACAATAGCAGTCCTCTTTTGTGTGCATCAAAGGATAGAGGTAAAAGACACCAAGGAGGC
TTTAGAT--AAG-ATAGAGGAAGAGAAAAATAAAAGTAAG---------------AAAA------GGGCA---------C
------AGCAA---------------------GCAGCC------------GCT---------------------------
---GA---CACAGGA------------------AACAG---------CAGCCAGGTCAGCAGC---------------C-
--AG------G---TCAGCCAAAATTAC
>FJ469744/B/US/-/L8188
ATGGGTGCGAGAGCGTCAGTATTAAGCGGCGGAGAA---TTAGATAGATGGG---AGAAAA---TTCGGTTACGGCCAGG
GGGAA---AGAAAAGATATAA------GCTAAAACATATAGTATGGGCAAGCAGGGAGCTAGAACGATTCGCAGTCAACC
CTGGCC---TGTTAGAAACATCAGGAGGCTGTAGACAAATCTTGGGACAATTACAACCATCCCTTCAGACAGGATCAGAA
GAACTTAAATCATTATATAATACAATAGCAGTCCTCTATTGTGTGCATCAAAGGATAGAGGTAAAAGACACCAAGGAAGC
TTTAGAC--AAA-ATAGAGGAAGAGCAAAACAAATGTAAG---------------AAAA------AAGCA---------C
------AGCAAGCGGCA---------------GCAGCA------------GCT---------------------------
---GA---CACAGGA------------------AACAG---------CAGC---------------------------C-
--AG------G---TCAGCCAAAATTAC
>FJ469745/B/US/2004/L819
ATGGGTGCGAGAGCGTCAGTATTAAGCGGGGGAGAA---TTAGATAAATGGG---AAAAAA---TTCGGTTAAGGCCAGG
GGGAA---AGAAAAAATATCA------ATTAAAACATATAGTATGGGCAAGCAGGGAGCTAGAACGATTCGCAGTCAATC
CCGGCC---TGTTAGAAACATCAGAAGGCTGTAGACAAATAATAAAACAGCTACAACCATCCCTACAGACAGGATCAGAA
GAACTTAAATCATTATACAATACAGTAGCAGTCCTCTATTGTGTACATCAAAAAATAGAGATAAAAGACACCAAGGAAGC
TTTAGAG--AAG-ATAGAGGAAGAGCAAAACAAAAGTAAG---------------AAAA------AAGCA---------C
------AACAA---------------------GCAGCA------------GCT---------------------------
---GA---CACAGGA------------------AATAG---------CAGC---------------------------C-
--AG------G---TCAGCCAAAATTAC
>FJ469746/B/US/2005/L8249
ATGGGTGCGAGAGCGTCGGTATTAAGCGGGGGAGAA---TTAGATAGATGGG---AAAAAA---TTCGGTTAAGGCCAGG
GGGAA---GGAAAAAATATAA------ACTAAAACATATAGTATGGGCAAGCAGGGAGCTAGAACGATTCGCAGTTAATC
CTGGCC---TATTAGAAACAACAGCAGGCTGTAGGCAAATACTGGAACAGCTACAGCCATCCCTTCAGACAGGATCAGAG
GAACTTAAATCATTATATAATACAGTAGCAACCCTCTATTGTGTACATCAGAAGATAGATGTAAGAGACACCAAGGAAGC
TTTAGAC--AAG-ATAGAGGAAGAGCAAAACAAAAGTAAG---------------AGAA------AAGCA---------C
------AGCAA---------------------GCAGCA------------GCT---------------------------
---GA---CACAGGA------------------AACAG---------CAGT---------------------------C-
--AG------G---TCAGCCAAAATTAC
>FJ469747/B/US/2005/L827
ATGGGTGCGAGAGCGTCAGTATTAAGCGGGGGAAAA---TTAGATAAATGGG---AGAAAA---TTAGGTTAAGGCCAGG
GGGAA---AGACAAAGTATAA------ATTACAACATCTAGTCTGGGCAAGCAGGGAGTTAGAACGATTCGCAGTCAATC
CTGGCC---TGTTAGAAACAGCAGAAGGCTGCAGACAGATACTGGGACAATTACAACCATCCCTTCAGACAGGATCAGAA
GAACTTAAATCATTATTTAATACAATAGCAGTCCTCTATTGTGTGCATCAAAGGATAGATGTAAAAGACACCAAAGAAGC
CGTAGAT--AAA-ATAGAGGAAGAGCAAAACAAAAGTAAG---------------AAAA------AAGCA---------C
------AGCAA---------------------GCAGCA------------GCT---------------------------
---GA---CACAGGA------------------AACAG---------CAGC---------------------------C-
--AG------G---TCAGCCAAAATTAC
>FJ469748/B/US/2002/L861P
ATGGGTGCGAGAGCGTCGATATTAAGCGGGGGAGAA---TTGGATAGATGGG---AGAAAA---TTCGGTTACGGCCAGG
GGGAA---AGAAAAAATATAA------ACTAAAACATATAGTATGGGCAAGCAGGGAGCTAGAACGATTTGCAGTTAATC
CTGGCC---TATTAGAAACATCAGAAGGCTGTAGACAAATATTGAGACAGCTACAGCCATCCCTTCAGACAGGGTCAGAA
GAACTTAAATCATTATATAACACAGTAGCAACACTCTATTGTGTGCATCAAAGAATAGATGTAAAAGACACCAAGGAAGC
TTTAGAT--AAG-ATAGAGGAAGAGCAAAACAGAAGTAAG---------------AAAC------AAGCA---------C
------AGCAA---------------------GCAGCA------------GCT---------------------------
---GA---CACAGGA------------------AACAG---------CAGCAGCCAGGCTCACAGCAGCCAAGTCAGCC-
--AA------G---TCAGCCAAAATTAC
>FJ469749/B/US/2002/L893P
ATGGGTGCGAGAGCGTCAGTATTAAGCGGGGGAGAA---TTAGATAGATGGG---AAAAAA---TTCGGTTAAGGCCAGG
AGGAA---AGAAAAAATATAA------GTTAAAACATATAGTATGGGCAAGCAGGGAGCTAGAACGATTCGCAGTTAATC
CTGGCC---TGTTAGAAACATCAGCAGGCTGTAGACAAATACTGGGACAGCTACAACCATCCATTCAGACAGGATCAGAA
GAACTTAAATCATTATATAATACAGTAGCAACCCTCTATTGTGTGCATCAAAAGATAGATGTAAAAGACACCAAGGAAGC
TTTAGAG--AAA-ATAGAGGAAGAGCAAAACAAAAGTAAG---------------AAAA------AAGCA---------C
------AACAA---------------------GCAGCA------------GCT---------------------------
---GA---CACAGGA------------------AATAG---------CAGC---------------------------C-
--AG------G---TCAGCCAAAATTAC
>FJ469750/B/US/-/L896
ATGGGTGCGAGAGCGTCAGTACTAAGCGGGGGAGAA---TTAGATAGATGGG---AAAAAA---TTCGGTTACGGCCAGG
GGGAA---AGAAAAAATATAG------ATTAAAACATATAGTATGGGCAAGCAGGGAGCTAGAACGATTCGCAGTTAACC
CTGGCC---TTTTAGAAACATCAGAAGGTTGTAGACAAATACTGGGACAGCTACAACCATCCCTTCAGACAGGATCAGAA
GAGCTTAGATCATTATTCAATACAGTAGCAACCCTCTATTGTGTGCATCAAAAGATAGATGTAAAAGACACCAAGGAAGC
GTTAGAG--AAG-ATAGAGGAAGAGCAAAACAAAAGTAAG---------------AAAA------AGGCA---------C
------AGCAA---------------------GCAGCG------------GCT---------------------------
---GA---CACAGGA------------------AACAG---------CAGC---------------------------C-
--AG------G---TCAGCCAGAATTAC
>FJ469751/B/US/2002/MTF
ATGGGTGCGAGAGCGTCAATATTAAGCGGGGGAGAA---TTAGATAAATGGG---AAAAAA---TTCGGCTCAGGCCAGG
GGGAA---AGAAAAAGTATAA------ATTGAAACATATAGTATGGGCAAGCAGGGAGTTAGAGAGGTTCGCAGTTAATC
CTGGCC---TTTTAGAAACATCAGAAGGCTGTAGACAAATATTGGAACAGCTACAACCATCCCTTCAGACAGGATCAGAA
GAACTTAAATCATTATATAATACAATAGCAGTCCTCTATTGTGTACATCAAAGGATAGAGGTAAAAGACACCAAGGAAGC
TTTAGAC--AAA-ATAGAGGAAGAGCAAAACAAAAGTAAG---------------AAAA------GGGCA---------C
------AGCAAGCTGCGGCACAGCAA------GCAGCAGCTGCC------GCT---------------------------
---GA---CACAGGA------------------AACAG---------AAAC---------------------------C-
--AG------G---TCAGCCAAAATTAC
>FJ469752/B/US/-/NCQ
ATGGGTGCGAGAGCGTCAGTATTAAGCGGGGGAGAA---TTAGATAGATGGG---AGAAAA---TTCGATTAAGGCCAGG
GGGAA---AGAAAAAATATAA------ATTAAAACATATAGTATGGGCAAGCAGGGAGCTAGAGCGATTCGCAGTTAACC
CTGGCC---TGTTAGAAACATCAGAAGGCTGTAGACAAATACTGGGACAACTACAACCATCCCTTCAGACAGGATCAGAA
GAACTTAAATCATTATATAATACAGTAGCAGTCCTCTATTGTGTGCATCAAAGGATAGAGGTAAAAGACACCAAGGAAGC
CTTAGAC--AAG-ATAGAGGAAGAGCAAAACAAAAGTAAG---------------AAAA------AAGCA---------C
------AGCAA---------------------GCAGCA------------GCT---------------------------
---GA---CACAGGAAACAACAGCACAGGC---AACAG---------CAGC---------------------------G-
--AG------G---TCAGCAGAAATTTC
>FJ469753/B/US/2003/PRLS01
ATGGGTGCGAGAGCGTCAGTATTAAGCGGTGGCGAA---TTAGATAAATGGG---AAAGAA---TTCGGTTGCGGCCAGG
GGGAA---AGAAAAAATATCA------ATTAAAACATATAGTATGGGCAAGCAGGGAACTAGAACGATTCTCAATCAATC
CTGGCC---TGTTAGAAACATCAGAGGGCTGTAGACAAATACTGAGACAGTTACAACCATCCCTTCAGACAGGATCAGAG
GAGCTTAAATCATTATTTAATACAGTAGCAACCCTCTATTGTGTACATCAAAAGATAGATGTAAAAGACACCAAGGAAGC
TTTAGAG--AAG-ATAGAGGAAGAGCAAAACAAAAGTAAG---------------AAAA------AAGCA---------C
------AGCAA---------------------GCGGAA------------GCT---------------------------
---GA---CACAGGA------------------AGCAA---------CAAC---------------------------C-
--AG------G---TCAGCCAGAATTAC
>FJ469754/B/US/2002/PRLS02
ATGGGTGCGAGAGCGTCAGTATTAAGCGGGGGAGAA---TTAGATAAATGGG---AAAGAA---TTCGGTTAAGGCCAGG
AGGAA---AGAAAAAATATAA------ATTAAAACATATAGTATGGGCAAGCAGGGAGCTAGAACGATTTGCACTTAATC
CTGGCC---TGTTAGAAACATCAGAAGGCTGTAGACAAATAATAGGACAGTTACAACCGTCCCTCAAGACAGGAACAGAA
GAAATTAAATCATTATTTAATACAGTAGCAACCCTCTATTGTGTACATCAAAGAATAGAGGTAAAAGACACCAAGGAAGC
TTTAGAT--AAG-ATAGAGGAAGAGCAAAACAAAAGTAAG---------------AAAA------AGGCA---------C
------AGCAA---------------------GCAGCC------------GCT---------------------------
---GA---CACAGGA------------------AACAG---------CAGCAGC------------------------A-
--AT------G---TCAGCCAAAATTAC
>FJ469755/B/US/2003/PRLS04
ATGGGTGCGAGAGCGTCAGTATTAAGCGGGGGAGAT---TTGGATAGATGGG---AGAAAA---TTCGGTTACGGCCAGG
GGGAA---AGAAAAAATATCA------GTTAAAACATATAGTATGGGCAAGCAGGGAGCTAGAACGATTCGCCATTAATC
CTGGCC---TATTAGAAACATCAGAAGGTTGTAGACAGATAATGAGCCAGCTACAATCATCCCTTCAGACAGGATCTGAA
GAACTTAGATCATTATATAATACAGTTGCAACCCTCTATTGTGTGCATCAAAAGATAGATGTAAAAGACACCAAGGAAGC
TTTAGAC--ATA-GTAGAGGAAGAACAAAACAAGAGTAAG---------------AAAA------AGGCA---------C
------AGCAA---------------------GCAGCA------------GCT---------------------------
---GA---CACAGGA------------------AACAG---------CAGCAGC------------------------C-
--AG------G---TCAGCCAAAATTAC
>FJ469756/B/US/-/PRLS05
ATGGGTGCGAGAGCGTCGGTATTAAGCGGGGGAGAA---TTGGATAAATGGG---AAAAAA---TTCGGTTAAGGCCAGG
GGGAA---AGAAAAAGTATAA------ATTAAAGCATATAGTATGGGCAAGCAGGGAGCTAGAACGATTCGCGGTCAACC
CTGGCC---TGTTAGAAACAGCGGAGGGCTGTAGACAAATACTGGGACAGCTACAACCAGCCCTTCAGACAGGATCAGAA
GAACTTAGATCATTATATAATACAGTAGCAACCCTCTATTGTGTACATCAAAAGATAGATGTAAAAGACACCAAGGAAGC
CTTAGAC--AAG-ATAGAGGAGGAGCAAAACAAAAGTAAG---------------AAAA------AGGCA---------C
------AGCAA---------------------GCAGCA------------GCT---------------------------
---GA---CATAGGA------------------AACAA---------CAGC---------------------------T-
--CG------G---TCAGCCAAAATTAC
>FJ469757/B/US/2002/PRLS08
ATGGGTGCGAGAGCGTCAGTATTAAGCGGGGGAAAA---TTAGATACATGGG---AGAAAA---TTCGGTTAAGGCCAGG
GGGAA---AGAAAAAATATAA------ATTAAAGCATCTAGTATGGGCAAGCAGGGAGCTGGAACGATTCGCAATTAATC
CTGGCC---TATTAGAAACATCAGATGGCTGTAGACAGATAATAGGACAGCTACAATCAGCTCTTCAGACAGGATCAGAA
GAACTTAGATCATTATATAATACAGTAGCAACCCTCTATTGTGTGCATCAAAGAATAGATGTAAAAGACACCAAGGAAGC
TTTAGAT--AAG-ATAGAGGAAGAGCAAAACAAAAGTAAG---------------AAAA------AGGCA---------C
------AGCAA---------------------GCAGCA------------GCT---------------------------
---GA---CACAGGA------------------AATAG---------CAGC---------------------------C-
--AG------G---TCAGCCAAAATTAC
>FJ469758/B/US/2002/PRLS09
ATGGGTGCGAGAGCGTCAGTATTAAGCGGGGGAGAA---TTGGATAGATGGG---AGAAAA---TTCGGTTAAGGCCAGG
GGGAA---GGAAAAAATATCA------ACTAAAACATATAGTATGGGCAAGCAGGGAGCTGGAGCGATTCGCACTTAATC
CTGGCC---TATTAGAAACATCAGAGGGCTGTAGACGAATACTAGGACAGCTACAGCCATCCCTTCAGACAGGATCAGAA
GAACTAAGATCATTATATAATACAGTAGCAACCCTCTATTGTGTGCATCAAAAGATAGATGTAAAAGACACCAAGGAAGC
TTTAGAT--AAG-ATAGAGGAAGAGCAAAACAAAAGTAAG---------------AAAA------AAGCA---------C
------AGCAA---------------------GCAGCAGCA---------GCT---------------------------
---GA---CACAGGA------------------AACAG---------CAAC---------------------------C-
--AG------G---TCAGCCAAAATTAC
>FJ469760/B/US/2002/PRLS16
ATGGGTGCGAGAGCGTCAGTATTAAGCGGGGGAGAA---TTAGATAGATGGG---AAAAAA---TTCGGTTAAGGCCAGG
AGGAA---AGAAAAAATATAG------ACTAAAACATGTAGTATGGGCAAGCAGGGAGCTAGAACGATTCGCAGTTAATC
CTGGCC---TGTTAGAAACATCAGAAGGCTGTAGACAAATACTAGGACAGCTACAGCCATCCCTTAAAACGGGATCAGAA
GAACTTAGATCATTATTTAATACAGTAGCAGTCCTCTATTGTGTACATCAAAAGATAGATGTAAAAGACACCAAGGAAGC
CTTAGAG--AAG-ATAGAGGAAGAACAAAACAAAAGTAAG---------------CAAA------AGACA---------C
------AGCAA---------------------GCAGCA------------GCT---------------------------
---GG---CGGA---------------------AACAG---------CAGT---------------------------C-
--AG------G---TCAGCCAAAATTAC
>FJ469761/B/US/-/PRLS17
ATGGGTGCGAGAGCGTCAGTATTAAGCGGGGGAGAA---TTAGATAGATGGG---AAAAAA---TTCGGTTACGGCCAGG
GGGAA---AGAAACAATATAG------ATTAAAACATATAGTATGGGCAAGCAGGGAACTAGAACGATTCGCAGTTAATC
CTGGCC---TATTAGAAACAGCAGGAGGATGTAGACAGATACTGGAACAGCTACAACCATCCCTTCAGACAGGATCAGAA
GAACTTAGATCATTATATAATACAGTAGCAACCCTCTATTGTGTGCATCAAAAAATAGATGTAAGAGACACCAAGGAAGC
TTTAGAC--AAA-ATAGAGGAAGAGCAAAACAAAAGTAAG---------------AAAA------AGGCA---------C
------AGCAA---------------------GCAGCA------------GCT---------------------------
---GA---CACAGGA------------------AGCTG---------CAGC---------------------------C-
--AG------G---CCAGCCAAAATTAC
>FJ469762/B/US/2002/PRLS18
ATGGGTGCGAGAGCGTCAGTATTAAGCGGCGGAGAA---TTAGATAGATGGG---AAAAAA---TTCGGTTAAGGCCAGG
GGGAA---AGAAACAGTATAG------ATTAAAACATATAGTATGGGCAAGCAGGGAGCTAGAACGATTCGCAGTCAACC
CTGGCC---TGTTAGAAACATCAGAAGGCTGCAGACAAATACTGAGACAGTTACAACCGTCCCTTCAGACAGGATCAGAA
GAACTTAAATCATTATATAATACAGTAGCAGTCCTTTATTGTGTACATCAAAGAATAATAGTAAGAGATACCAAGGAAGC
TTTAGAC--AAA-ATAGAGGAAGAGCAAAGCAAAAGTAAG---------------AAAA------AGGAA---------C
------AGCAA---------------------GCAGCA------------GCT---------------------------
---GA---CACAGGA------------------AACAG---------CAGT---------------------------C-
--AA------G---TCAGCCAAAATTAC
>FJ469763/B/US/-/PRLS19
ATGGGTGCGAGAGCGTCAGTATTAAGCGGGGGAGAA---TTGGATAGATGGG---AAAAAA---TTCGGTTAAGGCCAGG
GGGAA---AGAAAAAATATAA------ATTAAAACATCTAGTATGGGCAAGCAGGGAGCTAGAACGATTTGCAGTTAATC
CCGGCC---TGTTAGAAACATCAGCGGGCTGTAGACAAATACTGGGACAGCTACAACCATCCCTTCAGACAGGATCAGAA
GAACTTAAATCATTATATAATACAGTAGCAACCCTCTATTGTGTGCATCAAAGGATAGATGTAAAAGACACCAAGGAAGC
TTTAGAA--AAG-ATAGAGGAAGAGCAAAACAAAAGTAAG---------------AAAA------AGGCA---------C
------AGCAA---------------------GCAGCA------------GCT---------------------------
---GA---CACAGGA------------------AATGG---------CAGC---------------------------C-
--AG------G---TCAGCCAAAATTAC
>FJ469764/B/US/2003/PRLS24
ATGGGTGCGAGAGCGTCAGTATTAAGCGGGGGAGAA---TTAGATAGATGGG---AAAAAA---TTCGGTTAAGGCCAGG
GGGAA---AGAAAAAATATAG------ATTAAAACATATAGTATGGGCAAGCAGGGAGCTAGAACGATTTGCAGTTAACC
CTGGCC---TGTTAGAAACAACAGAGGGCTGTAGACGAATATTGGAACAGCTACAGCCATCCCTTCAGACAGGATCAGAA
GAACTTAGATCCTTATTCAATACAATAGCAACTCTCTATTGTGTACATGCAAAGATAGAGGTAAGAGACACCAAGGAAGC
TTTAGAT--AAG-GTAGAGGAAGAGCAAAACAAAAGTAAG---------------AAAA------GGGCA---------C
------AGCAA---------------------GCAGCAGCAGCA------GCT---------------------------
---GA---CACAGGA------------------AACAG---------CAGC---------------------------A-
--AG------G---TCAGCCAAAATTAC
>FJ469765/B/US/2003/PRLS25
ATGGGTGCGAGAGCGTCAGTATTAAGTGCGGGGGAA---TTAGATAAATGGG---AAAAAA---TTCGGTTAAGGCCAGG
AGGAA---AGAAAAAATATAG------GTTAAAACATATAGTATGGGCAAGCAGGGAGCTAGAACGATTTGCAGTTAATC
CTGGCC---TGTTAGAAACATCAGAGGGCTGTAAACAAATATTGGGACAACTACAACCGTCCCTTCGGACAGGATCAGAA
GAACTTAAATCATTGTTTAATTTAGTAGCAGTCCTCTGGTGTGTGCATCAAAAGATAGATGTAAAAGACACTAAGGAAGC
TTTAGAT--AAG-ATAGAGGAAGAGCAAAACAAAAGCAAG---------------AAAA------AGGCA---------C
------AGCAA---------------------GCAGCA------------GCT---------------------------
---GA---CACAGGA------------------AACAG---------CAAC---------------------------C-
--AG------G---TCAGCCAAAATTAT
>FJ469766/B/US/-/PRLS28
ATGGGTGCGAGAGCGTCAGTATTAAGCGGGGGAGAA---TTAGATCGATGGG---AAAAAA---TTCGGTTAAGGCCAGG
GGGAA---AGAAAAAATATAA------ATTAAAACATATAGTATGGGCAAGCAGGGAGTTAGAACGATTCGCCGTTAACC
CTGGTC---TGTTAGAAACATCAGACGGCTGTAGACAAATACTGGGACAGCTACAACCATCCCTTCAGACAGGATCAGAA
GAGCTTAAATCATTATATAATACAGTAGCAGTCCTCTATTGTGTACATCAAAAGATAGAGATAAAAGACACCAAGGAAGC
TTTAGAG--AAG-ATAGAGGAAGAGCAAAACAAAAGTAAG---------------AAAA------AAGCA---------C
------AGCAA---------------------GCAGCA------------GCT---------------------------
---GA---CACAGGA------------------AAGAA---------CAGCCAGGTCAGC------------------C-
--AG------G---TCAGCCAAAATTAC
>FJ469767/B/US/-/SH8127
ATGGGTGCGAGAGCGTCAGTATTAAGCGGGGGAGAA---TTAGATAAGTGGG---AAAAAA---TTCGATTAAGGCCAGG
AGGAA---AGAAAAAATATAA------ATTAAAACATATAGTATGGGCAAGCAGGGAGCTAGAACGATTTGCAGTCAATC
CTGGCC---TGTTAGAAACATCAGAAGGCTGCAGACAAATACTGGGACAGTTACAACCATCCCTGCAGACAGGATCAGAA
GAACTTGGATCATTATATAATACAATGGCAGTCCTCTATTGTGTGCATCAAAGGATAGATGTAAAAGACACCAAGGAAGC
TTTAGAT--AAG-ATAGAGGAAGAGCAAAACAAAAGTAAG---------------AAAA------AGGCA---------C
------AGCAA---------------------GCAGCA------------GCT---------------------------
---GG---CACAGGA------------------AACAG---------CAGC---------------------------C-
--AG------G---TCAGCCAAAATTAC
>FJ469768/B/US/-/SH8183
ATGGGTGCGAGAGCGTCAGTATTAAGCGGGGGAGAA---TTAGATAGATGGG---AAAAAA---TTCGGTTAAGGCCAGG
GGGAA---GGAAAAAATATAG------ACTAAAACATGTAGTATGGGCAAGCAGGGAGCTAGAACGATTCGCAGTTAATC
CTGGCC---TGTTAGAAACATCAGAAGGCTGTAGACAAATACTGGGACAGCTACAACCATCCCTTCAGACAGGATCAGAA
GAACTTAGATCATTATATAATACAATAGCAGTCCTCTATTGTGTACATCGAAAGATAGAGGTAAAAGACACCAAGGAAGC
TTTAGAC--AAG-ATAGAGGAAGAGCAAAATAAAAGTAAG---------------AAAA------AGGCA---------C
------AGCCA---------------------GCAGCA------------GCT---------------------------
---GA---CACAGGA------------------AACAG---------CAGCCAGGCCACGCCTGGTGGC---------C-
--CG------G---TCAGCCAAAATTAC
>FJ469769/B/US/-/SH8229
ATGGGTGCGAGAGCGTCAGTATTAAGCGGGGGAAAA---TTAGATAGATGGG---AAAAAA---TTCGGTTAAGGCCAGG
GGGAA---AGAAAAAATATCA------ATTAAAACATATAGTATGGGCAAGCAGGGAACTAGAACGATTTGCAGTTAATC
CTAGCC---TGGTAGAAACATCAGAAGGCTGTAGACAGATATTGAGACAGCTACAACCATCCCTTCAGACAGGATCAGAA
GAACTTAAATCATTATATAATACAATAGCAGTCCTCTATTGTGTGCATCAAAACATAGAGGTAAAAGACACCAAGGAAGC
TTTAGAT--AAG-ATAGAGGAAGAGCAAAACAAAAGTGAG---------------AAAA------AGGCA---------C
------AGCAA---------------------GCAGCA------------GCT---------------------------
---GA---CACAAAT------------------AACAA---------CAGC---------------------------C-
--CG------G---TCAGCCAAAATTTT
>FJ469770/B/US/2003/SH8233
ATGGGTGCGAGAGCGTCAGTATTAAGCGGGGGAAAA---TTAGATGCATGGG---AAAAAA---TTCGGTTAAGGCCTGG
GGGAA---AGAAAAAATATAG------ATTAAAACATCTAGTATGGGCAAGCAGGGAGCTAGAACGATTCGCAGTAAATC
CTAGCC---TGTTAGAAACACCAGAAGGCTGTAAACAAATACTGGTACAGCTACAACCGTCCCTTCAGACAGGATCAGAA
GAACTTAAATCATTATATAATACAGTAGCAACCCTCTATTGTGTGCATAGCAGGATAGAGGTAAAAGACACCAAGGAAGC
TTTAGAC--AAG-ATAGAGGAAGAGCAAAACAAAAGCAAG---------------AAAA------GGACA---------C
------AGCAA---------------------GCAGCAGCA---------GCT---------------------------
---GA---CACAGGA------------------AACAG---------CAGCCAGGGTAGC------------------C-
--AG------G---TCAGCCATAATTAC
>FJ469772/B/US/2004/SH858
ATGGGTGCGAGAGCGTCGGTATTAAGCGGGGGACAA---TTAGATAAATGGG---AAAGAA---TTCGGTTAAGGCCAGG
AGGAA---AGAAAAAATATCA------GTTAAAACATATAGTATGGGCAAGCAGGGAGCTAGAACGATTCGCAGTCAATC
CTGGCC---TGCTAGAAACATCAGAAGGCTGTAGACAAATACTGAGACAGCTACAACCATCCCTTCAGACAGGATCAGAA
GAACTTAAATCATTATATAATACAGTAGCAACCCTCTATTGTGTGCATCAAAAGATAGATGTAAAAGACACCAAGGAAGC
TTTAGAG--AAA-ATAGAGGAAGAGCAAAACAAAAGTAAG---------------AAAA------AAGCA---------C
------AACAA---------------------GCAGCA------------GCT---------------------------
---GA---CACAGGA------------------AATAG---------CAGT---------------------------C-
--AG------G---TCAGCCAAAATTAC
>FJ495818/B/US/2006/CH40E_flA1
ATGGGTGCGAGAGCGTCAGTATTAAGCGGGGGAGAA---TTAGACAAATGGG---AAAAAA---TTCGGTTAAGGCCAGG
AGGAA---GAAAACAGTACAA------ATTAAAACATATAGTATGGGCAAGCAGGGAACTAGAACGATTCGCAGTTAATC
CTGGCC---TGTTAGAAACATCAGAAGGCTGTAGACAAATAATGGGACAGCTACAACCAGCCCTCCAGACAGGATCAGAA
GAACTTAGATCATTATATAATACAGTAGCAGTCCTCTATTGTGTGCATCAAAGAATAGATGTAAAAGACACCAAGGAAGC
TTTAGAC--AAG-ATAGAGGAAGAGCAAAACAAATGTAAG---------------AAAA------AAGCA---------C
------AGCAA---------------------GCAGCA------------GCT---------------------------
---GA---CACAGGA------------------AACAG---------CAAC---------------------------C-
--AG------G---TCAGCCAAAATTAC
>FJ495819/B/US/2006/CH40E_flA2
ATGGGTGCGAGAGCGTCAGTATTAAGCGGGGGAGAA---TTAGACAAATGGG---AAAAAA---TTCGGTTAAGGCCAGG
AGGAA---GAAAACAGTACAA------ATTAAAACATATAGTATGGGCAAGCAGGGAACTAGAACGATTCGCAGTTAATC
CTGGCC---TGTTAGAAACATCAGAAGGCTGTAGACAAATAATGGGACAGCTACAACCAGCCCTCCAGACAGGATCAGAA
GAACTTAGATCATTATATAATACAGTAGCAGTCCTCTATTGTGTGCATCAAAGAATAGATGTAAAAGACACCAAGGAAGC
TTTAGAC--AAG-ATAGAGGAAGAGCAAAACAAATGTAAG---------------AAAA------AAGCA---------C
------AGCAA---------------------GCAGCA------------GCT---------------------------
---GA---CACAGGA------------------AACAG---------CAAC---------------------------C-
--AG------G---TCAGCCAAAATTAC
>FJ495820/B/US/2006/CH40E_flA3
ATGGGTGCGAGAGCGTCAGTATTAAGCGGGGGAGAA---TTAGACAAATGGG---AAAAAA---TTCGGTTAAGGCCAGG
AGGAA---GAAAACAGTACAA------ATTAAAACATATAGTATGGGCAAGCAGGGAACTAGAACGATTCGCAGTTAATC
CTGGCC---TGTTAGAAACATCAGAAGGCTGTAGACAAATAATGGGACAGCTACAACCAGCCCTCCAGACAGGATCAGAA
GAACTTAGATCATTATATAATACAGTAGCAGTCCTCTATTGTGTGCATCAAAGAATAGATGTAAAAGACACCAAGGAAGC
TTTAGAC--AAG-ATAGAGGAAGAGCAAAACAAATGTAAG---------------AAAA------AAGCA---------C
------AGCAA---------------------GCAGCA------------GCT---------------------------
---GA---CACAGGA------------------AACAG---------CAAC---------------------------C-
--AG------G---TCAGCCAAAATTAC
>FJ495821/B/US/2006/CH40E_flC7
ATGGGTGCGAGAGCGTCAGTATTAAGCGGGGGAGAA---TTAGACAAATGGG---AAAAAA---TTCGGTTAAGGCCAGG
AGGAA---GAAAACAGTACAA------ATTAAAACATATAGTATGGGCAAGCAGGGAACTAGAACGATTCGCAGTTAATC
CTGGCC---TGTTAGAAACATCAGAAGGCTGTAGACAAATAATGGGACAGCTACAACCAGCCCTCCAGACAGGATCAGAA
GAACTTAGATCATTATATAATACAGTAGCAGTCCTCTATTGTGTGCATCAAAGAATAGATGTAAAAGACACCAAGGAAGC
TTTAGAC--AAG-ATAGAGGAAGAGCAAAACAAATGTAAG---------------AAAA------AAGCA---------C
------AGCAA---------------------GCAGCA------------GCT---------------------------
---GA---CACAGGA------------------AACAG---------CAAC---------------------------C-
--AG------G---TCAGCCAAAATTAC
>FJ495822/B/US/2006/CH40E_flF10
ATGGGTGCGAGAGCGTCAGTATTAAGCGGGGGAGAA---TTAGACAAATGGG---AAAAAA---TTCGGTTAAGGCCAGG
AGGAA---GAAAACAGTACAA------ATTAAAACATATAGTATGGGCAAGCAGGGAACTAGAACGATTCGCAGTTAATC
CTGGCC---TGTTAGAAACATCAGAAGGCTGTAGACAAATAATGGGACAGCTACAACCAGCCCTCCAGACAGGATCAGAA
GAACTTAGATCATTATATAATACAGTAGCAGTCCTCTATTGTGTGCATCAAAGAATAGATGTAAAAGACACCAAGGAAGC
TTTAGAC--AAG-ATAGAGGAAGAGCAAAACAAATGTAAG---------------AAAA------AAGCA---------C
------AGCAA---------------------GCAGCA------------GCT---------------------------
---GA---CACAGGA------------------AACAG---------CAAC---------------------------C-
--AG------G---TCAGCCAAAATTAC
>FJ495823/B/US/2006/CH40E_flF7
ATGGGTGCGAGAGCGTCAGTATTAAGCGGGGGAGAA---TTAGACAAATGGG---AAAAAA---TTCGGTTAAGGCCAGG
AGGAA---GAAAACAGTACAA------ATTAAAACATATAGTATGGGCAAGCAGGGAACTAGAACGATTCGCAGTTAATC
CTGGCC---TGTTAGAAACATCAGAAGGCTGTAGACAAATAATGGGACAGCTACAACCAGCCCTCCAGACAGGATCAGAA
GAACTTAGATCATTATATAATACAGTAGCAGTCCTCTATTGTGTGCATCAAAGAATAGATGTAAAAGACACCAAGGAAGC
TTTAGAC--AAG-ATAGAGGAAGAGCAAAACAAATGTAAG---------------AAAA------AAGCA---------C
------AGCAA---------------------GCAGCA------------GCT---------------------------
---GA---CACAGGA------------------AACAG---------CAAC---------------------------C-
--AG------G---TCAGCCAAAATTAC
>FJ495824/B/US/2006/CH40E_flF9
ATGGGTGCGAGAGCGTCAGTATTAAGCGGGGGAGAA---TTAGACAAATGGG---AAAAAA---TTCGGTTAAGGCCAGG
AGGAA---GAAAACAGTACAA------ATTAAAACATATAGTATGGGCAAGCAGGGAACTAGAACGATTCGCAGTTAATC
CTGGCC---TGTTAGAAACATCAGAAGGCTGTAGACAAATAATGGGACAGCTACAACCAGCCCTCCAGACAGGATCAGAA
GAACTTAGATCATTATATAATACAGTAGCAGTCCTCTATTGTGTGCATCAAAGAATAGATGTAAAAGACACCAAGGAAGC
TTTAGAC--AAG-ATAGAGGAAGAGCAAAACAAATGTAAG---------------AAAA------AAGCA---------C
------AGCAA---------------------GCAGCA------------GCT---------------------------
---GA---CACAGGA------------------AACAG---------CAAC---------------------------C-
--AG------G---TCAGCCAAAATTAC
>FJ495825/B/US/2006/CH40E_flG3
ATGGGTGCGAGAGCGTCAGTATTAAGCGGGGGAGAA---TTAGACAAATGGG---AAAAAA---TTCGGTTAAGGCCAGG
AGGAA---GAAAACAGTACAA------ATTAAAACATATAGTATGGGCAAGCAGGGAACTAGAACGATTCGCAGTTAATC
CTGGCC---TGTTAGAAACATCAGAAGGCTGTAGACAAATAATGGGACAGCTACAACCAGCCCTCCAGACAGGATCAGAA
GAACTTAGATCATTATATAATACAGTAGCAGTCCTCTATTGTGTGCATCAAAGAATAGATGTAAAAGACACCAAGGAAGC
TTTAGAC--AAG-ATAGAGGAAGAGCAAAACAAATGTAAG---------------AAAA------AAGCA---------C
------AGCAA---------------------GCAGCA------------GCT---------------------------
---GA---CACAGGA------------------AACAG---------CAAC---------------------------C-
--AG------G---TCAGCCAAAATTAC
>FJ495826/B/US/2006/CH40E_flG6
ATGGGTGCGAGAGCGTCAGTATTAAGCGGGGGAGAA---TTAGACAAATGGG---AAAAAA---TTCGGTTAAGGCCAGG
AGGAA---GAAAACAGTACAA------ATTAAAACATATAGTATGGGCAAGCAGGGAACTAGAACGATTCGCAGTTAATC
CTGGCC---TGTTAGAAACATCAGAAGGCTGTAGACAAATAATGGGACAGCTACAACCAGCCCTCCAGACAGGATCAGAA
GAACTTAGATCATTATATAATACAGTAGCAGTCCTCTATTGTGTGCATCAAAGAATAGATGTAAAAGACACCAAGGAAGC
TTTAGAC--AAG-ATAGAGGAAGAGCAAAACAAATGTAAG---------------AAAA------AAGCA---------C
------AGCAA---------------------GCAGCA------------GCT---------------------------
---GA---CACAGGA------------------AACAG---------CAAC---------------------------C-
--AG------G---TCAGCCAAAATTAC
>FJ495937/B/US/2006/CH58E_flA1
ATGGGTGCGAGAGCGTCGGTAATAAGTGGTGCGGAA---TTAGATAGATGGG---AAAAAA---TTCGGTTAAGGCCAGG
AGGAA---GTAAAAAATATAA------ATTAAAACATATAGTATGGGCAAGCAGGGAGTTAGAACGATTCGCAGTCAATC
CTGGCC---TATTAGAAACATCAGAAGGCTGTAGACAAATACTGGTACAGCTACAACCATCTCTTCAGACAGGATCAGAA
GAACTTAAATCATTATATAATACAGTAGTAACCCTCTATTGTGTGCATCGAAGGATAGATGTAAAAGACACCAAAGAAGC
TTTAGAA--AAG-GTAGAGGAAGAGCAAAACAAAAGTAAG---------------AAAA------ATGCA---------C
------AGCAAGTACAGCAA------------GCAGCA------------GCT---------------------------
---GG---CACAGGA------------------AACAG---------CAGT---------------------------C-
--AG------G---TCAGCCAGAATTAC
>FJ495939/B/US/2006/CH58E_flA7
ATGGGTGCGAGAGCGTCGGTAATAAGTGGTGCGGAA---TTAGATAGATGGG---AAAAAA---TTCGGTTAAGGCCAGG
AGGAA---GTAAAAAATATAA------ATTAAAACATATAGTATGGGCAAGCAGGGAGTTAGAACGATTCGCAGTCAATC
CTGGCC---TATTAGAAACATCAGAAGGCTGTAGACAAATACTGGTACAGCTACAACCATCTCTTCAGACAGGATCAGAA
GAACTTAAATCATTATATAATACAGTAGTAACCCTCTATTGTGTGCATCGAAGGATAGATGTAAAAGACACCAAAGAAGC
TTTAGAA--AAG-GTAGAGGAAGAGCAAAACAAAAGTAAG---------------AAAA------ATGCA---------C
------AGCAAGTACAGCAA------------GCAGCA------------GCT---------------------------
---GG---CACAGGA------------------AACAG---------CAGT---------------------------C-
--AG------G---TCAGCCAGAATTAC
>FJ495940/B/US/2006/CH58E_flA8
ATGGGTGCGAGAGCGTCGGTAATAAGTGGTGCGGAA---TTAGATAGATGGG---AAAAAA---TTCGGTTAAGGCCAGG
AGGAA---GTAAAAAATATAA------ATTAAAACATATAGTATGGGCAAGCAGGGAGTTAGAACGATTCGCAGTCAATC
CTGGCC---TATTAGAAACATCAGAAGGCTGTAGACAAATACTGGTACAGCTACAACCATCTCTTCAGACAGGATCAGAA
GAACTTAAATCATTATATAATACAGTAGTAACCCTCTATTGTGTGCATCGAAGGATAGATGTAAAAGACACCAAAGAAGC
TTTAGAA--AAG-GTAGAGGAAGAGCAAAACAAAAGTAAG---------------AAAA------ATGCA---------C
------AGCAAGTACAGCAA------------GCAGCA------------GCT---------------------------
---GG---CACAGGA------------------AACAG---------CAGT---------------------------C-
--AG------G---TCAGCCAGAATTAC
>FJ495941/B/US/2006/CH58E_flA9
ATGGGTGCGAGAGCGTCGGTAATAAGTGGTGCGGAA---TTAGATAGATGGG---AAAAAA---TTCGGTTAAGGCCAGG
AGGAA---GTAAAAAATATAA------ATTAAAACATATAGTATGGGCAAGCAGGGAGTTAGAACGATTCGCAGTCAATC
CTGGCC---TATTAGAAACATCAGAAGGCTGTAGACAAATACTGGTACAGCTACAACCATCTCTTCAGACAGGATCAGAA
GAACTTAAATCATTATATAATACAGTAGTAACCCTCTATTGTGTGCATCGAAGGATAGATGTAAAAGACACCAAAGAAGC
TTTAGAA--AAG-GTAGAGGAAGAGCAAAACAAAAGTAAG---------------AAAA------ATGCA---------C
------AGCAAGTACAGCAA------------GCAGCA------------GCT---------------------------
---GG---CACAGGA------------------AACAG---------CAGT---------------------------C-
--AG------G---TCAGCCAGAATTAC
>FJ495942/B/US/2006/CH58E_flC4
ATGGGTGCGAGAGCGTCGGTAATAAGTGGTGCGGAA---TTAGATAGATGGG---AAAAAA---TTCGGTTAAGGCCAGG
AGGAA---GTAAAAAATATAA------ATTAAAACATATAGTATGGGCAAGCAGGGAGTTAGAACGATTCGCAGTCAATC
CTGGCC---TATTAGAAACATCAGAAGGCTGTAGACAAATACTGGTACAGCTACAACCATCTCTTCAGACAGGATCAGAA
GAACTTAAATCATTATATAATACAGTAGTAACCCTCTATTGTGTGCATCGAAGGATAGATGTAAAAGACACCAAAGAAGC
TTTAGAA--AAG-GTAGAGGAAGAGCAAAACAAAAGTAAG---------------AAAA------ATGCA---------C
------AGCAAGTACAGCAA------------GCAGCA------------GCT---------------------------
---GG---CACAGGA------------------AACAG---------CAGT---------------------------C-
--AG------G---TCAGCCAGAATTAC
>FJ495943/B/US/2006/CH58E_flC5
ATGGGTGCGAGAGCGTCGGTAATAAGTGGTGCGGAA---TTAGATAGATGGG---AAAAAA---TTCGGTTAAGGCCAGG
AGGAA---GTAAAAAATATAA------ATTAAAACATATAGTATGGGCAAGCAGGGAGTTAGAACGATTCGCAGTCAATC
CTGGCC---TATTAGAAACATCAGAAGGCTGTAGACAAATACTGGTACAGCTACAACCATCTCTTCAGACAGGATCAGAA
GAACTTAAATCATTATATAATACAGTAGTAACCCTCTATTGTGTGCATCGAAGGATAGATGTAAAAGACACCAAAGAAGC
TTTAGAA--AAG-GTAGAGGAAGAGCAAAACAAAAGTAAG---------------AAAA------ATGCA---------C
------AGCAAGTACAGCAA------------GCAGCA------------GCT---------------------------
---GG---CACAGGA------------------AACAG---------CAGT---------------------------C-
--AG------G---TCAGCCAGAATTAC
>FJ496000/B/US/2006/CH77E_flA1
ATGGGTGCGAGAGCGTCAATATTAAGCGGGGGAGAA---TTAGATAGATGGG---AAAAAA---TTCGGCTACGGCCAGG
GGGAA---AGAAACAGTATAA------ATTAAAACATATAGTATGGGCAAGCAGGGAGCTAGAACGATTCGCAGTTAACC
CCAGCC---TGTTAGAAACATCAGAAGGTTGTAGACAAATATTGGGACAGCTACAACCATCCCTTCAGACAGGATCAGAA
GAACTTAAATCATTATATAATACAGTAGCAGTCCTCTATTGTGTACACCAAAGAATAGAGGTAAAAGATACTAAGGAAGC
TTTAGAC--AAA-ATAGAGGAAGAGCAAAACAAAAGTAAG---------------AAAA------AGGCA---------C
------AGCAA---------------------GCAGCA------------GCT---------------------------
---GC---CACAGGA------------------ACAAG---------CAGC---------------------------C-
--AG------G---TCAGCCAAAATTAC
>FJ496001/B/US/2006/CH77E_flA2
ATGGGTGCGAGAGCGTCAATATTAAGCGGGGGAGAA---TTAGATAGATGGG---AAAAAA---TTCGGCTACGGCCAGG
GGGAA---AGAAACAGTATAA------ATTAAAACATATAGTATGGGCAAGCAGGGAGCTAGAACGATTCGCAGTTAACC
CCAGCC---TGTTAGAAACATCAGAAGGTTGTAGACAAATATTGGGACAGCTACAACCATCCCTTCAGACAGGATCAGAA
GAACTTAAATCATTATATAATACAGTAGCAGTCCTCTATTGTGTACACCAAAGAATAGAGGTAAAAGATACTAAGGAAGC
TTTAGAC--AAA-ATAGAGGAAGAGCAAAACAAAAGTAAG---------------AAAA------AGGCA---------C
------AGCAA---------------------GCAGCA------------GCT---------------------------
---GC---CACAGGA------------------ACAAG---------CAGC---------------------------C-
--AG------G---TCAGCCAAAATTAC
>FJ496002/B/US/2006/CH77E_flB3
ATGGGTGCGAGAGCGTCAATATTAAGCGGGGGAGAA---TTAGATAGATGGG---AAAAAA---TTCGGCTACGGCCAGG
GGGAA---AGAAACAGTATAA------ATTAAAACATATAGTATGGGCAAGCAGGGAGCTAGAACGATTCGCAGTTAACC
CCAGCC---TGTTAGAAACATCAGAAGGTTGTAGACAAATATTGGGACAGCTACAACCATCCCTTCAGACAGGATCAGAA
GAACTTAAATCATTATATAATACAGTAGCAGTCCTCTATTGTGTACACCAAAGAATAGAGGTAAAAGATACTAAGGAAGC
TTTAGAC--AAA-ATAGAGGAAGAGCAAAACAAAAGTAAG---------------AAAA------AGGCA---------C
------AGCAA---------------------GCAGCA------------GCT---------------------------
---GC---CACAGGA------------------ACAAG---------CAGC---------------------------C-
--AG------G---TCAGCCAAAATTAC
>FJ496003/B/US/2006/CH77E_flC3
ATGGGTGCGAGAGCGTCAATATTAAGCGGGGGAGAA---TTAGATAGATGGG---AAAAAA---TTCGGCTACGGCCAGG
GGGAA---AGAAACAGTATAA------ATTAAAACATATAGTATGGGCAAGCAGGGAGCTAGAACGATTCGCAGTTAACC
CCAGCC---TGTTAGAAACATCAGAAGGTTGTAGACAAATATTGGGACAGCTACAACCATCCCTTCAGACAGGATCAGAA
GAACTTAAATCATTATATAATACAGTAGCAGTCCTCTATTGTGTACACCAAAGAATAGAGGTAAAAGATACTAAGGAAGC
TTTAGAC--AAA-ATAGAGGAAGAGCAAAACAAAAGTAAG---------------AAAA------AGGCA---------C
------AGCAA---------------------GCAGCA------------GCT---------------------------
---GC---CACAGGA------------------ACAAG---------CAGC---------------------------C-
--AG------G---TCAGCCAAAATTAC
>FJ496004/B/US/2006/CH77E_flC4
ATGGGTGCGAGAGCGTCAATATTAAGCGGGGGAGAA---TTAGATAGATGGG---AAAAAA---TTCGGCTACGGCCAGG
GGGAA---AGAAACAGTATAA------ATTAAAACATATAGTATGGGCAAGCAGGGAGCTAGAACGATTCGCAGTTAACC
CCAGCC---TGTTAGAAACATCAGAAGGTTGTAGACAAATATTGGGACAGCTACAACCATCCCTTCAGACAGGATCAGAA
GAACTTAAATCATTATATAATACAGTAGCAGTCCTCTATTGTGTACACCAAAGAATAGAGGTAAAAGATACTAAGGAAGC
TTTAGAC--AAA-ATAGAGGAAGAGCAAAACAAAAGTAAG---------------AAAA------AGGCA---------C
------AGCAA---------------------GCAGCA------------GCT---------------------------
---GC---CACAGGA------------------ACAAG---------CAGC---------------------------C-
--AG------G---TCAGCCAAAATTAC
>FJ496005/B/US/2006/CH77E_flC7
ATGGGTGCGAGAGCGTCAATATTAAGCGGGGGAGAA---TTAGATAGATGGG---AAAAAA---TTCGGCTACGGCCAGG
GGGAA---AGAAACAGTATAA------ATTAAAACATATAGTATGGGCAAGCAGGGAGCTAGAACGATTCGCAGTTAACC
CCAGCC---TGTTAGAAACATCAGAAGGTTGTAGACAAATATTGGGACAGCTACAACCATCCCTTCAGACAGGATCAGAA
GAACTTAAATCATTATATAATACAGTAGCAGTCCTCTATTGTGTACACCAAAGAATAGAGGTAAAAGATACTAAGGAAGC
TTTAGAC--AAA-ATAGAGGAAGAGCAAAACAAAAGTAAG---------------AAAA------AGGCA---------C
------AGCAA---------------------GCAGCA------------GCT---------------------------
---GC---CACAGGA------------------ACAAG---------CAGC---------------------------C-
--AG------G---TCAGCCAAAATTAC
>FJ496006/B/US/2006/CH77E_flC9
ATGGGTGCGAGAGCGTCAATATTAAGCGGGGGAGAA---TTAGATAGATGGG---AAAAAA---TTCGGCTACGGCCAGG
GGGAA---AGAAACAGTATAA------ATTAAAACATATAGTATGGGCAAGCAGGGAGCTAGAACGATTCGCAGTTAACC
CCAGCC---TGTTAGAAACATCAGAAGGTTGTAGACAAATATTGGGACAGCTACAACCATCCCTTCAGACAGGATCAGAA
GAACTTAAATCATTATATAATACAGTAGCAGTCCTCTATTGTGTACACCAAAGAATAGAGGTAAAAGATACTAAGGAAGC
TTTAGAC--AAA-ATAGAGGAAGAGCAAAACAAAAGTAAG---------------AAAA------AGGCA---------C
------AGCAA---------------------GCAGCA------------GCT---------------------------
---GC---CACAGGA------------------ACAAG---------CAGC---------------------------C-
--AG------G---TCAGCCAAAATTAC
>FJ496007/B/US/2006/CH77E_flD5
ATGGGTGCGAGAGCGTCAATATTAAGCGGGGGAGAA---TTAGATAGATGGG---AAAAAA---TTCGGCTACGGCCAGG
GGGAA---AGAAACAGTATAA------ATTAAAACATATAGTATGGGCAAGCAGGGAGCTAGAACGATTCGCAGTTAACC
CCAGCC---TGTTAGAAACATCAGAAGGTTGTAGACAAATATTGGGACAGCTACAACCATCCCTTCAGACAGGATCAGAA
GAACTTAAATCATTATATAATACAGTAGCAGTCCTCTATTGTGTACACCAAAGAATAGAGGTAAAAGATACTAAGGAAGC
TTTAGAC--AAA-ATAGAGGAAGAGCAAAACAAAAGTAAG---------------AAAA------AGGCA---------C
------AGCAA---------------------GCAGCA------------GCT---------------------------
---GC---CACAGGA------------------ACAAG---------CAGC---------------------------C-
--AG------G---TCAGCCAAAATTAC
>FJ496072/B/US/2002/04013226_2_flA8
ATGGGTGCGAGAGCGTCAGTATTAAGCGGGGGAGAA---TTAGATAAATGGG---AAAAAA---TTCGGTTAAGGCCAGG
AGGAA---AGAAAAAATATAA------ATTAAAACATATAGTATGGGCAAGCAGGGAGCTAGAACGATTCGCAGTCAACC
CTGGCC---TGTTAGAAACATCAGGAGGCTGTAGGCAGATACTGGGACAGTTACAACCGTCCCTTCAGACAGGATCAGAA
GAACTTAAATCATTATATAATACAGTAGCAGTCCTCTATTGTGTACATCAAAGGATAGAGGTGAAAGACACCAAGGAAGC
TTTAGAC--AAA-ATAGAGGAAGAGCAAAACAAAAGTAAG---------------AAAA------AGGCA---------C
------AACAA---------------------GCAGTA------------GCT---------------------------
---GA---CACAGGA------------------AACAG---------CAGC---------------------------C-
--AG------G---TCAGCCAAAATTAC
>FJ496073/B/US/2002/04013226_2_flA9
ATGGGTGCGAGAGCGTCAGTATTAAGCGGGGGAGAA---TTAGATAAATGGG---AAAAAA---TTCGGTTAAGGCCAGG
AGGAA---AGAAAAAATATAA------ATTAAAACATATAGTATGGGCAAGCAGGGAGCTAGAACGATTCGCAGTCAACC
CTGGCC---TGTTAGAAACATCAGGAGGCTGTAGGCAGATACTGGGACAGTTACAACCGTCCCTTCAGACAGGATCAGAA
GAACTTAAATCATTATATAATACAGTAGCAGTCCTCTATTGTGTACATCAAAGGATAGAGGTGAAAGACACCAAGGAAGC
TTTAGAC--AAA-ATAGAGGAAGAGCAAAACAAAAGTAAG---------------AAAA------AGGCA---------C
------AACAA---------------------GCAGTA------------GCT---------------------------
---GA---CACAGGA------------------AACAG---------CAGC---------------------------C-
--AG------G---TCAGCCAAAATTAC
>FJ496074/B/US/2002/04013226_2_flB10
ATGGGTGCGAGAGCGTCAGTATTAAGCGGGGGAGAA---TTAGATAAATGGG---AAAAAA---TTCGGTTAAGGCCAGG
AGGAA---AGAAAAAATATAA------ATTAAAACATATAGTATGGGCAAGCAGGGAGCTAGAACGATTCGCAGTCAACC
CTGGCC---TGTTAGAAACATCAGGAGGCTGTAGGCAGATACTGGGACAATTACAACCGTCCCTTCAGACAGGATCAGAA
GAACTTAAATCATTATATAATACAGTAGCAGTCCTCTATTGTGTACATCAAAGGATAGAGGTGAAAGACACCAAGGAAGC
TTTAGAC--AAA-ATAGAGGAAGAGCAAAACAAAAGTAAG---------------AAAA------AGGCA---------C
------AACAA---------------------GCAGTA------------GCT---------------------------
---GA---CACAGGA------------------AACAG---------CAGC---------------------------C-
--AG------G---TCAGCCAAAATTAC
>FJ496075/B/US/2002/04013226_2_flC1
ATGGGTGCGAGAGCGTCAGTATTAAGCGGGGGAGAA---TTAGATAAATGGG---AAAAAA---TTCGGTTAAGGCCAGG
AGGAA---AGAAAAAATATAA------ATTAAAACATATAGTATGGGCAAGCAGGGAGCTAGAACGATTCGCAGTCAACC
CTGGCC---TGTTAGAAACATCAGGAGGCTGTAGGCAGATACTGGGACAGTTACAACCGTCCCTTCAGACAGGATCAGAA
GAACTTAAATCATTATATAATACAGTAGCAGTCCTCTATTGTGTACATCAAAGGATAGAGGTGAAAGACACCAAGGAAGC
TTTAGAC--AAA-ATAGAGGAAGAGCAAAACAAAAGTAAG---------------AAAA------AGGCA---------C
------AACAA---------------------GCAGTA------------GCT---------------------------
---GA---CACAGGA------------------AACAG---------CAGC---------------------------C-
--AG------G---TCAGCCAAAATTAC
>FJ496076/B/US/2002/04013226_2_flD12
ATGGGTGCGAGAGCGTCAGTATTAAGCGGGGGAGAA---TTAGATAAATGGG---AAAAAA---TTCGGTTAAGGCCAGG
AGGAA---AGAAAAAATATAA------ATTAAAACATATAGTATGGGCAAGCAGGGAGCTAGAACGATTCGCAGTCAACC
CTGGCC---TGTTAGAAACATCAGGAGGCTGTAGGCAGATACTGGGACAGTTACAACCGTCCCTTCAGACAGGATCAGAA
GAACTTAAATCATTATATAATACAGTAGCAGTCCTCTATTGTGTACATCAAAGGATAGAGGTGAAAGACACCAAGGAAGC
TTTAGAC--AAA-ATAGAGGAAGAGCAAAACAAAAGTAAG---------------AAAA------AGGCA---------C
------AACAA---------------------GCAGTA------------GCT---------------------------
---GA---CACAGGA------------------AACAG---------CAGC---------------------------C-
--AG------G---TCAGCCAAAATTAC
>FJ496077/B/US/2002/04013226_2_flD7
ATGGGTGCGAGAGCGTCAGTATTAAGCGGGGGAGAA---TTAGATAAATGGG---AAAAAA---TTCGGTTAAGGCCAGG
AGGAA---AGAAAAAATATAA------ATTAAAACATATAGTATGGGCAAGCAGGGAGCTAGAACGATTCGCAGTCAACC
CTGGCC---TGTTAGAAACATCAGGAGGCTGTAGGCAGATACTGGGACAGTTACAACCGTCCCTTCAGACAGGATCAGAA
GAACTTAAATCATTATATAATACAGTAGCAGTCCTCTATTGTGTACATCAAAGGATAGAGGTGAAAGACACCAAGGAAGC
TTTAGAC--AAA-ATAGAGGAAGAGCAAAACAAAAGTAAG---------------AAAA------AGGCA---------C
------AACAA---------------------GCAGTA------------GCT---------------------------
---GA---CACAGGA------------------AACAG---------CAGC---------------------------C-
--AG------G---TCAGCCAAAATTAC
>FJ496078/B/US/2002/04013226_2_flH11
ATGGGTGCGAGAGCGTCAGTATTAAGCGGGGGAGAA---TTAGATAAATGGG---AAAAAA---TTCGGTTAAGGCCAGG
AGGAA---AGAAAAAATATAA------ATTAAAACATATAGTATGGGCAAGCAGGGAGCTAGAACGATTCGCAGTCAACC
CTGGCC---TGTTAGAAACATCAGGAGGCTGTAGGCAGATACTGGGACAGTTACAACCGTCCCTTCAGACAGGATCAGAA
GAACTTAAATCATTATATAATACAGTAGCAGTCCTCTATTGTGTACATCAAAGGATAGAGGTGAAAGACACCAAGGAAGC
TTTAGAC--AAA-ATAGAGGAAGAGCAAAACAAAAGTAAG---------------AAAA------AGGCA---------C
------AACAA---------------------GCAGTA------------GCT---------------------------
---GA---CACAGGA------------------AACAG---------CAGC---------------------------C-
--AG------G---TCAGCCAAAATTAC
>FJ496079/B/US/2002/04013226_2_flH5
ATGGGTGCGAGAGCGTCAGTATTAAGCGGGGGAGAA---TTAGATAAATGGG---AAAAAA---TTCGGTTAAGGCCAGG
AGGAA---AGAAAAAATATAA------ATTAAAACATATAGTATGGGCAAGCAGGGAGCTAGAACGATTCGCAGTCAACC
CTGGCC---TGTTAGAAACATCAGGAGGCTGTAGGCAGATACTGGGACAGTTACAACCGTCCCTTCAGACAGGATCAGAA
GAACTTAAATCATTATATAATACAGTAGCAGTCCTCTATTGTGTACATCAAAGGATAGAGGTGAAAGACACCAAGGAAGC
TTTAGAC--AAA-ATAGAGGAAGAGCAAAACAAAAGTAAG---------------AAAA------AGGCA---------C
------AACAA---------------------GCAGTA------------GCT---------------------------
---GA---CACAGGA------------------AACAG---------CAGC---------------------------C-
--AG------G---TCAGCCAAAATTAC
>FJ496080/B/US/2002/04013226_2_flH6
ATGGGTGCGAGAGCGTCAGTATTAAGCGGGGGAGAA---TTAGATAAATGGG---AAAAAA---TTCGGTTAAGGCCAGG
AGGAA---AGAAAAAATATAA------ATTAAAACATATAGTATGGGCAAGCAGGGAGCTAGAACGATTCGCAGTCAACC
CTGGCC---TGTTAGAAACATCAGGAGGCTGTAGGCAGATACTGGGACAGTTACAACCGTCCCTTCAGACAGGATCAGAA
GAACTTAAATCATTATATAATACAGTAGCAGTCCTCTATTGTGTACATCAAAGGATAGAGGTGAAAGACACCAAGGAAGC
TTTAGAC--AAA-ATAGAGGAAGAGCAAAACAAAAGTAAG---------------AAAA------AGGCA---------C
------AACAA---------------------GCAGTA------------GCT---------------------------
---GA---CACAGGA------------------AACAG---------CAGC---------------------------C-
--AG------G---TCAGCCAAAATTAC
>FJ496081/B/US/2005/04013396_0_flE6
ATGGGTGCGAGAGCGTCAGTATTAAGCGGCGGAAAA---TTAGACCAGTGGG---AAAAAA---TTCGGTTAAGGCCAGG
AGGAA---GGAAAAAATATAA------GTTAAAACATATAGTATGGGCAAGCAGGGAGCTAGAAAGATTTGCAGTCAACC
CTGGCC---TGTTAGAAACATCAGAAGGCTGCAGACAAATATTGGAACAGCTACAGCCAGCTCTTAAGACAGGATCAGAA
GAACTTAAATCATTATATAATACAGTAGCAACCCTCTATTGTGTACATCAAAGGATAGATGTAAAAGACACCAAGGAAGC
TTTAGAT--AGG-ATAGAGGAAGAGCAAAACAAAAGTAAG---------------AAAG------CGGCA---------C
------AGCCG---------------------GCAGCCGCTGCA------GCT---------------------------
---GC---CGCAGGA------------------AACAG---------CAGC---------------------------C-
--AG------G---TCAGCCAAAATTAC
>FJ496082/B/US/2005/04013396_0_flF3
ATGGGTGCGAGAGCGTCAGTATTAAGCGGCGGAAAA---TTAGACCAGTGGG---AAAAAA---TTCGGTTAAGGCCAGG
AGGAA---GGAAAAAATATAA------GTTAAAACATATAGTATGGGCAAGCAGGGAGCTAGAAAGATTTGCAGTCAACC
CTGGCC---TGTTAGAAACATCAGAAGGCTGCAGACAAATATTGGAACAGCTACAGCCAGCTCTTAAGACAGGATCAGAA
GAACTTAAATCATTATATAATACAGTAGCAACCCTCTATTGTGTACATCAAAGGATAGATGTAAAAGACACCAAGGAAGC
TTTAGAT--AGG-ATAGAGGAAGAGCAAAACAAAAGTAAG---------------AAAG------CGGCA---------C
------AGCCG---------------------GCAGCCGCTGCA------GCT---------------------------
---GC---CGCAGGA------------------AACAG---------CAGC---------------------------C-
--AG------G---TCAGCCAAAATTAC
>FJ496083/B/US/2005/04013396_0_flF4
ATGGGTGCGAGAGCGTCAGTATTAAGCGGCGGAAAA---TTAGACCAGTGGG---AAAAAA---TTCGGTTAAGGCCAGG
AGGAA---GGAAAAAATATAA------GTTAAAACATATAGTATGGGCAAGCAGGGAGCTAGAAAGATTTGCAGTCAACC
CTGGCC---TGTTAGAAACATCAGAAGGCTGCAGACAAATATTGGAACAGCTACAGCCAGCTCTTAAGACAGGATCAGAA
GAACTTAAATCATTATATAATACAGTAGCAACCCTCTATTGTGTACATCAAAGGATAGATGTAAAAGACACCAAGGAAGC
TTTAGAT--AGG-ATAGAGGAAGAGCAAAACAAAAGTAAG---------------AAAG------CGGCA---------C
------AGCCG---------------------GCAGCCGCTGCA------GCT---------------------------
---GC---CGCAGGA------------------AACAG---------CAGC---------------------------C-
--AG------G---TCAGCCAAAATTAC
>FJ496084/B/US/2005/04013396_0_flG7
ATGGGTGCGAGAGCGTCAGTATTAAGCGGCGGAAAA---TTAGACCAGTGGG---AAAAAA---TTCGGTTAAGGCCAGG
AGGAA---GGAAAAAATATAG------GTTAAAACATATAGTATGGGCAAGCAGGGAGCTAGAAAGATTTGCAGTCAACC
CTGGCC---TGTTAGAAACATCAGAAGGCTGCAGACAAATATTGGAACAGCTACAGCCAGCTCTTAAGACAGGATCAGAA
GAACTTAAATCATTATATAATACAGTAGCAACCCTCTATTGTGTACATCAAAGGATAGATGTAAAAGACACCAAGGAAGC
TTTAGAT--AGG-ATAGAGGAAGAGCAAAACAAAAGTAAG---------------AAAG------CGGCA---------C
------AGCCG---------------------GCAGCCGCTGCA------GCT---------------------------
---GC---CGCAGGA------------------AACAG---------CAGC---------------------------C-
--AG------G---TCAGCCAAAATTAC
>FJ496085/B/US/2005/04013396_0_flG8
ATGGGTGCGAGAGCGTCAGTATTAAGCGGCGGAAAA---TTAGACCAGTGGG---AAAAAA---TTCGGTTAAGGCCAGG
AGGAA---GGAAAAAATATAA------GTTAAAACATATAGTATGGGCAAGCAGGGAGCTAGAAAGATTTGCAGTCAACC
CTGGCC---TGTTAGAAACATCAGAAGGCTGCAGACAAATATTGGAACAGCTACAGCCAGCTCTTAAGACAGGATCAGAA
GAACTTAAATCATTATATAATACAGTAGCAACCCTCTATTGTGTACATCAAAGGATAGATGTAAAAGACACCAAGGAAGC
TTTAGAT--AGG-ATAGAGGAAGAGCAAAACAAAAGTAAG---------------AAAG------CGGCA---------C
------AGCCG---------------------GCAGCCGCTGCA------GCT---------------------------
---GC---CGCAGGA------------------AACAG---------CAGC---------------------------C-
--AG------G---TCAGCCAAAATTAC
>FJ496145/B/US/1991/SUMA_flC5
ATGGGTGCGAGAGCGTCAGTATTAAGCGGGGGAGAA---TTAGATAGATGGG---AAAAAA---TTCGGTTAAGGCCAGG
GGGAA---AGAAAAAATATCA------ATTAAAACATATAGTATGGGCAAGCAGGGAGCTAGAACGATTCGCAGTTAACC
CTGGCC---TGTTAGAAACATCAGAAGGATGTAGACAAATACTGGGACAGCTACAACCAGCCCTTCAGACAGGATCAGAA
GAACTTAAATCATTATATAATACAGTAGCGACCCTCTATTGTGTGCATCAAAAGATAGATGTAAAAGATACCAAGGAAGC
TTTAGAT--AAG-ATAGAGGAAGAGCAAAACAAAAGTAAG---------------AAAA------AAGCA---------C
------AGCAA---------------------GCAGCA------------GCT---------------------------
---GA---CGCAGGA------------------AACAA---------CAGC---------------------------C-
--AG------G---TCAGCCAAAATTAC
>FJ496146/B/US/1991/SUMA_flC7
ATGGGTGCGAGAGCGTCAGTATTAAGCGGGGGAGAA---TTAGATAGATGGG---AAAAAA---TTCGGTTAAGGCCAGG
GGGAA---AGAAAAAATATCA------ATTAAAACATATAGTATGGGCAAGCAGGGAGCTAGAACGATTCGCAGTTAACC
CTGGCC---TGTTAGAAACATCAGAAGGATGTAGACAAATACTGGGACAGCTACAACCAGCCCTTCAGACAGGATCAGAA
GAACTTAAATCATTATATAATACAGTAGCGACCCTCTATTGTGTGCATCAAAAGATAGATGTAAAAGATACCAAGGAAGC
TTTAGAT--AAG-ATAGAGGAAGAGCAAAACAAAAGTAAG---------------AAAA------AAGCA---------C
------AGCAA---------------------GCAGCA------------GCT---------------------------
---GA---CGCAGGA------------------AACAA---------CAGC---------------------------C-
--AG------G---TCAGCCAAAATTAC
>FJ496147/B/US/1991/SUMA_flD10
ATGGGTGCGAGAGCGTCAGTATTAAGCGGGGGAGAA---TTAGATAGATGGG---AAAAAA---TTCGGTTAAGGCCAGG
GGGAA---AGAAAAAATATCA------ATTAAAACATATAGTATGGGCAAGCAGGGAGCTAGAACGATTCGCAGTTAACC
CTGGCC---TGTTAGAAACATCAGAAGGATGTAGACAAATACTGGGACAGCTACAACCAGCCCTTCAGACAGGATCAGAA
GAACTTAAATCATTATATAATACAGTAGCGACCCTCTATTGTGTGCATCAAAAGATAGATGTAAAAGATACCAAGGAAGC
TTTAGAT--AAG-ATAGAGGAAGAGCAAAACAAAAGTAAG---------------AAAA------AAGCA---------C
------AGCAA---------------------GCAGCA------------GCT---------------------------
---GA---CGCAGGA------------------AACAA---------CAGC---------------------------C-
--AG------G---TCAGCCAAAATTAC
>FJ496148/B/US/1991/SUMA_flD3
ATGGGTGCGAGAGCGTCAGTATTAAGCGGGGGAGAA---TTAGATAGATGGG---AAAAAA---TTCGGTTAAGGCCAGG
GGGAA---AGAAAAAATATCA------ATTAAAACATATAGTATGGGCAAGCAGGGAGCTAGAACGATTCGCAGTTAACC
CTGGCC---TGTTAGAAACATCAGAAGGATGTAGACAAATACTGGGACAGCTACAACCAGCCCTTCAGACAGGATCAGAA
GAACTTAAATCATTATATAATACAGTAGCGACCCTCTATTGTGTGCATCAAAAGATAGATGTAAAAGATACCAAGGAAGC
TTTAGAT--AAG-ATAGAGGAAGAGCAAAACAAAAGTAAG---------------AAAA------AAGCA---------C
------AGCAA---------------------GCAGCA------------GCT---------------------------
---GA---CGCAGGA------------------AACAA---------CAGC---------------------------C-
--AG------G---TCAGCCAAAATTAC
>FJ496149/B/US/1991/SUMA_flE5
ATGGGTGCGAGAGCGTCAGTATTAAGCGGGGGAGAA---TTAGATAGATGGG---AAAAAA---TTCGGTTAAGGCCAGG
GGGAA---AGAAAAAATATCA------ATTAAAACATATAGTATGGGCAAGCAGGGAGCTAGAACGATTCGCAGTTAACC
CTGGCC---TGTTAGAAACATCAGAAGGATGTAGACAAATACTGGGACAGCTACAACCAGCCCTTCAGACAGGATCAGAA
GAACTTAAATCATTATATAATACAGTAGCGACCCTCTATTGTGTGCATCAAAAGATAGATGTAAAAGATACCAAGGAAGC
TTTAGAT--AAG-ATAGAGGAAGAGCAAAACAAAAGTAAG---------------AAAA------AAGCA---------C
------AGCAA---------------------GCAGCA------------GCT---------------------------
---GA---CGCAGGA------------------AACAA---------CAGC---------------------------C-
--AG------G---TCAGCCAAAATTAC
>FJ496150/B/US/1991/SUMA_flE7
ATGGGTGCGAGAGCGTCAGTATTAAGCGGGGGAGAA---TTAGATAGATGGG---AAAAAA---TTCGGTTAAGGCCAGG
GGGAA---AGAAAAAATATCA------ATTAAAACATATAGTATGGGCAAGCAGGGAGCTAGAACGATTCGCAGTTAACC
CTGGCC---TGTTAGAAACATCAGAAGGATGTAGACAAATACTGGGACAGCTACAACCAGCCCTTCAGACAGGATCAGAA
GAACTTAAATCATTATATAATACAGTAGCGACCCTCTATTGTGTGCATCAAAAGATAGATGTAAAAGATACCAAGGAAGC
TTTAGAT--AAG-ATAGAGGAAGAGCAAAACAAAAGTAAG---------------AAAA------AAGCA---------C
------AGCAA---------------------GCAGCA------------GCT---------------------------
---GA---CGCAGGA------------------AACAA---------CAGC---------------------------C-
--AG------G---TCAGCCAAAATTAC
>FJ496151/B/US/2001/TRJO_flA1
ATGGGTGCGAGAGCGTCAGTATTAAGCGGGGGAGAA---TTAGATAGATGGG---AAAAAA---TTCGGTTAAGGCCAGG
GGGAA---AGAAAAAATATAG------ATTAAAACATGTAGTATGGGCAAGCAGGGAGCTAGAACGATTCGCAGTTAACC
CTGGCC---TGTTAGAAACATCAGAAGGGTGTAGACAGATACTGGGACAGCTACAACCGTCCCTTCAGACAGGATCAGAA
GAGCTTAAATCATTATATAATACAGTAGCAGTCCTCTATTGTGTGCATCAGAAGATAGGGGTACAAGACACCAAGGAAGC
TTTAGAA--AAA-ATAGAGGAAGAGCAAAACAAAAGTAAG---------------AAAA------AGGCA---------C
------AACAA---------------------GCAGTA------------GCT---------------------------
---GA---CACAGGA------------------AACAG---------CAGC---------------------------C-
--AG------G---TCAGCCAAAATTAC
>FJ496152/B/US/2001/TRJO_flA2
ATGGGTGCGAGAGCGTCAGTATTAAGCGGGGGAGAA---TTAGATAGATGGG---AAAAAA---TTCGGTTAAGGCCAGG
GGGAA---AGAAAAAATATAG------ATTAAAACATGTAGTATGGGCAAGCAGGGAGCTAGAACGATTCGCAGTTAACC
CTGGCC---TGTTAGAAACATCAGAAGGGTGTAGACAGATACTGGGACAGCTACAACCGTCCCTTCAGACAGGATCAGAA
GAGCTTAAATCATTATATAATACAGTAGCAGTCCTCTATTGTGTGCATCAGAAGATAGGGGTACAAGACACCAAGGAAGC
TTTAGAA--AAA-ATAGAGGAAGAGCAAAACAAAAGTAAG---------------AAAA------AGGCA---------C
------AACAA---------------------GCAGTA------------GCT---------------------------
---GA---CACAGGA------------------AACAG---------CAGC---------------------------C-
--AG------G---TCAGCCAAAATTAC
>FJ496153/B/US/2001/TRJO_flA9
ATGGGTGCGAGAGCGTCAGTATTAAGCGGGGGAGAA---TTAGATAGATGGG---AAAAAA---TTCGGTTAAGGCCAGG
GGGAA---AGAAAAAATATAG------ATTAAAACATGTAGTATGGGCAAGCAGGGAGCTAGAACGATTCGCAGTTAACC
CTGGCC---TGTTAGAAACATCAGAAGGGTGTAGACAGATACTGGGACAGCTACAACCGTCCCTTCAGACAGGATCAGAA
GAGCTTAAATCATTATATAATACAGTAGCAGTCCTCTATTGTGTGCATCAGAAGATAGGGGTACAAGACACCAAGGAAGC
TTTAGAA--AAA-ATAGAGGAAGAGCAAAACAAAAGTAAG---------------AAAA------AGGCA---------C
------AACAA---------------------GCAGTA------------GCT---------------------------
---GA---CACAGGA------------------AACAG---------CAGC---------------------------C-
--AG------G---TCAGCCAAAATTAC
>FJ496154/B/US/2001/TRJO_flB1
ATGGGTGCGAGAGCGTCAGTATTAAGCGGGGGAGAA---TTAGATAGATGGG---AAAAAA---TTCGGTTAAGGCCAGG
GGGAA---AGAAAAAATATAG------ATTAAAACATGTAGTATGGGCAAGCAGGGAGCTAGAACGATTCGCAGTTAACC
CTGGCC---TGTTAGAAACATCAGAAGGGTGTAGACAGATACTGGGACAGCTACAACCGTCCCTTCAGACAGGATCAGAA
GAGCTTAAATCATTATATAATACAGTAGCAGTCCTCTATTGTGTGCATCAGAAGATAGGGGTACAAGACACCAAGGAAGC
TTTAGAA--AAA-ATAGAGGAAGAGCAAAACAAAAGTAAG---------------AAAA------AGGCA---------C
------AACAA---------------------GCAGTA------------GCT---------------------------
---GA---CACAGGA------------------AACAG---------CAGC---------------------------C-
--AG------G---TCAGCCAAAATTAC
>FJ496155/B/US/2001/TRJO_flC6
ATGGGTGCGAGAGCGTCAGTATTAAGCGGGGGAGAA---TTAGATAGATGGG---AAAAAA---TTCGGTTAAGGCCAGG
GGGAA---AGAAAAAATATAG------ATTAAAACATGTAGTATGGGCAAGCAGGGAGCTAGAACGATTCGCAGTTAACC
CTGGCC---TGTTAGAAACATCAGAAGGGTGTAGACAGATACTGGGACAGCTACAACCGTCCCTTCAGACAGGATCAGAA
GAGCTTAAATCATTATATAATACAGTAGCAGTCCTCTATTGTGTGCATCAGAAGATAGGGGTACAAGACACCAAGGAAGC
TTTAGAA--AAA-ATAGAGGAAGAGCAAAACAAAAGTAAG---------------AAAA------AGGCA---------C
------AACAA---------------------GCAGTA------------GCT---------------------------
---GA---CACAGGA------------------AACAG---------CAGC---------------------------C-
--AG------G---TCAGCCAAAATTAC
>FJ496156/B/US/2001/TRJO_flC9
ATGGGTGCGAGAGCGTCAGTATTAAGCGGGGGAGAA---TTAGATAGATGGG---AAAAAA---TTCGGTTAAGGCCAGG
GGGAA---AGAAAAAATATAG------ATTAAAACATGTAGTATGGGCAAGCAGGGAGCTAGAACGATTCGCAGTTAACC
CTGGCC---TGTTAGAAACATCAGAAGGGTGTAGACAGATACTGGGACAGCTACAACCGTCCCTTCAGACAGGATCAGAA
GAGCTTAAATCATTATATAATACAGTAGCAGTCCTCTATTGTGTGCATCAGAAGATAGGGGTACAAGACACCAAGGAAGC
TTTAGAA--AAA-ATAGAGGAAGAGCAAAACAAAAGTAAG---------------AAAA------AGGCA---------C
------AACAA---------------------GCAGTA------------GCT---------------------------
---GA---CACAGGA------------------AACAG---------CAGC---------------------------C-
--AG------G---TCAGCCAAAATTAC
>FJ496157/B/US/2001/TRJO_flD3
ATGGGTGCGAGAGCGTCAGTATTAAGCGGGGGAGAA---TTAGATAGATGGG---AAAAAA---TTCGGTTAAGGCCAGG
GGGAA---AGAAAAAATATAG------ATTAAAACATGTAGTATGGGCAAGCAGGGAGCTAGAACGATTCGCAGTTAACC
CTGGCC---TGTTAGAAACATCAGAAGGGTGTAGACAGATACTGGGACAGCTACAACCGTCCCTTCAGACAGGATCAGAA
GAGCTTAAATCATTATATAATACAGTAGCAGTCCTCTATTGTGTGCATCAGAAGATAGGGGTACAAGACACCAAGGAAGC
TTTAGAA--AAA-ATAGAGGAAGAGCAAAACAAAAGTAAG---------------AAAA------AGGCA---------C
------AACAA---------------------GCAGTA------------GCT---------------------------
---GA---CACAGGA------------------AACAG---------CAGC---------------------------C-
--AG------G---TCAGCCAAAATTAC
>FJ496158/B/US/1990/WEAU_flA11
ATGGGTGCGAGAGCGTCGGTATTAAGCGGGGGAGAA---TTAGATAGGTGGG---AAAAAA---TTCGGTTAAGGCCAGG
GGGAA---ATAAAAAATATAA------ACTAAAACATATAGTATGGGCAAGCAGGGAGCTAGAACGATTCGCAGTCAATC
CTGGCC---TGTTAGAAACATCAGAAGGCTGTAGACAAATACTGGGACAATTACAACCATCCCTTCAGACAGGATCAGAA
GAACTTAGATCATTATATAATACAGTAGCTGTCCTCTATTGTGTGCATCAAAAGATAGAGGTAAAAGATACCAAGGAAGC
TTTAGAT--AAG-ATAGAGGAAGAGCAAAACAAAAGCAAG---------------AAAA------AGGCA---------C
------AGCAA---------------------GCAGCA------------GCT---------------------------
---GA---CACAGAA------------------AACAG---------AAAC---------------------------C-
--AG------G---TCAGCCAAAATTAC
>FJ496159/B/US/1990/WEAU_flE1
ATGGGTGCGAGAGCGTCGGTATTAAGCGGGGGAGAA---TTAGATAGGTGGG---AAAAAA---TTCGGTTAAGGCCAGG
GGGAA---ATAAAAAATATAA------ACTAAAACATATAGTATGGGCAAGCAGGGAGCTAGAACGATTCGCAGTCAATC
CTGGCC---TGTTAGAAACATCAGAAGGCTGTAGACAAATACTGGGACAATTACAACCATCCCTTCAGACAGGATCAGAA
GAACTTAGATCATTATATAATACAGTAGCTGTCCTCTATTGTGTGCATCAAAAGATAGAGGTAAAAGATACCAAGGAAGC
TTTAGAT--AAG-ATAGAGGAAGAGCAAAACAAAAGCAAG---------------AAAA------AGGCA---------C
------AGCAA---------------------GCAGCA------------GCT---------------------------
---GA---CACAGAA------------------AACAG---------AAAC---------------------------C-
--AG------G---TCAGCCAAAATTAC
>FJ496160/B/US/1990/WEAU_flE3
ATGGGTGCGAGAGCGTCGGTATTAAGCGGGGGAGAA---TTAGATAGGTGGG---A-AAAA---TTCGGTTAAGGCCAGG
GGGAA---ATAAAAAATATAA------ACTAAAACATATAGTATGGGCAAGCAGGGAGCTAGAACGATTCGCAGTCAATC
CTGGCC---TGTTAGAAACATCAGAAGGCTGTAGACAAATACTGGGACAATTACAACCATCCCTTCAGACAGGATCAGAA
GAACTTAGATCATTATATAATACAGTAGCTGTCCTCTATTGTGTGCATCAAAAGATAGAGGTAAAAGATACCAAGGAAGC
TTTAGAT--AAG-ATAGAGGAAGAGCAAAACAAAAGCAAG---------------AAAA------AGGCA---------C
------AGCAA---------------------GCAGCA------------GCT---------------------------
---GA---CACAGAA------------------AACAG---------AAAC---------------------------C-
--AG------G---TCAGCCAAAATTAC
>FJ496161/B/US/1990/WEAU_flE8
ATGGGTGCGAGAGCGTCGGTATTAAGCGGGGGAGAA---TTAGATAGGTGGG---AAAAAA---TTCGGTTAAGGCCAGG
GGGAA---ATAAAAAATATAA------ACTAAAACATATAGTATGGGCAAGCAGGGAGCTAGAACGATTCGCAGTCAATC
CTGGCC---TGTTAGAAACATCAGAAGGCTGTAGACAAATACTGGGACAATTACAACCATCCCTTCAGACAGGATCAGAA
GAACTTAGATCATTATATAATACAGTAGCTGTCCTCTATTGTGTGCATCAAAAGATAGAGGTAAAAGATACCAAGGAAGC
TTTAGAT--AAG-ATAGAGGAAGAGCAAAACAAAAGCAAG---------------AAAA------AGGCA---------C
------AGCAA---------------------GCAGCA------------GCT---------------------------
---GA---CACAGAA------------------AACAG---------AAAC---------------------------C-
--AG------G---TCAGCCAAAATTAC
>FJ496162/B/US/1990/WEAU_flF2
ATGGGTGCGAGAGCGTCGGTATTAAGCGGGGGAGAA---TTAGATAGGTGGG---AAAARA---TTCGGTTAAGGCCAGG
GGGAA---ATAAAAAATATAA------ACTAAAACATATAGTATGGGCAAGCAGGGAGCTAGAACGATTCGCAGTCAATC
CTGGCC---TGTTAGAAACATCAGAAGGCTGTAGACAAATACTGGGACAATTACAACCATCCCTTCAGACAGGATCAGAA
GAACTTAGATCATTATATAATACAGTAGCTGTCCTCTATTGTGTGCATCAAAAGATAGAGGTAAAAGATACCAAGGAAGC
TTTAGAT--AAG-ATAGAGGAAGAGCAAAACAAAAGCAAG---------------AAAA------AGGCA---------C
------AGCAA---------------------GCAGCA------------GCT---------------------------
---GA---CACAGAA------------------AACAG---------AAAC---------------------------C-
--AG------G---TCAGCCAAAATTAC
>FJ496163/B/US/1990/WEAU_flF5
ATGGGTGCGAGAGCGTCGGTATTAAGCGGGGGAGAA---TTAGATAGGTGGG---AAAAAA---TTCGGTTAAGGCCAGG
GGGAA---ATAAAAAATATAA------ACTAAAACATATAGTATGGGCAAGCAGGGAGCTAGAACGATTCGCAGTCAATC
CTGGCC---TGTTAGAAACATCAGAAGGCTGTAGACAAATACTGGGACAATTACAACCATCCCTTCAGACAGGATCAGAA
GAACTTAGATCATTATATAATACAGTAGCTGTCCTCTATTGTGTGCATCAAAAGATAGAGGTAAAAGATACCAAGGAAGC
TTTAGAT--AAG-ATAGAGGAAGAGCAAAACAAAAGCAAG---------------AAAA------AGGCA---------C
------AGCAA---------------------GCAGCA------------GCT---------------------------
---GA---CACAGAA------------------AACAG---------AAAC---------------------------C-
--AG------G---TCAGCCAAAATTAC
>FJ496164/B/US/1990/WEAU_flF6
ATGGGTGCGAGAGCGTCGGTATTAAGCGGGGGAGAA---TTAGATAGGTGGG---AAAAAA---TTCGGTTAAGGCCAGG
GGGAA---ATAAAAAATATAA------ACTAAAACATATAGTATGGGCAAGCAGGGAGCTAGAACGATTCGCAGTCAATC
CTGGCC---TGTTAGAAACATCAGAAGGCTGTAGACAAATACTGGGACAATTACAACCATCCCTTCAGACAGGATCAGAA
GAACTTAGATCATTATATAATACAGTAGCTGTCCTCTATTGTGTGCATCAAAAGATAGAGGTAAAAGATACCAAGGAAGC
TTTAGAT--AAG-ATAGAGGAAGAGCAAAACAAAAGCAAG---------------AAAA------AGGCA---------C
------AGCAA---------------------GCAGCA------------GCT---------------------------
---GA---CACAGAA------------------AACAG---------AAAC---------------------------C-
--AG------G---TCAGCCAAAATTAC
>FJ496165/B/US/1990/WEAU_flF7
ATGGGTGCGAGAGCGTCGGTATTAAGCGGGGGAGAA---TTAGATAGGTGGGA--AAAAAA---TTCGGTTAAGGCCAGG
GGGAA---ATAAAAAATATAA------ACTAAAACATATAGTATGGGCAAGCAGGGAGCTAGAACGATTCGCAGTCAATC
CTGGCC---TGTTAGAAACATCAGAAGGCTGTAGACAAATACTGGGACAATTACAACCATCCCTTCAGACAGGATCAGAA
GAACTTAGATCATTATATAATACAGTAGCTGTCCTCTATTGTGTGCATCAAAAGATAGAGGTAAAAGATACCAAGGAAGC
TTTAGAT--AAG-ATAGAGGAAGAGCAAAACAAAAGCAAG---------------AAAA------AGGCA---------C
------AGCAA---------------------GCAGCA------------GCT---------------------------
---GA---CACAGAA------------------AACAG---------AAAC---------------------------C-
--AG------G---TCAGCCAAAATTAC
>FJ496166/B/US/1990/WEAU_flF9
ATGGGTGCGAGAGCGTCGGTATTAAGCGGGGGAGAA---TTAGATAGGTGGG---AAAAAA---TTCGGTTAAGGCCAGG
GGGAA---ATAAAAAATATAA------ACTAAAACATATAGTATGGGCAAGCAGGGAGCTAGAACGATTCGCAGTCAATC
CTGGCC---TGTTAGAAACATCAGAAGGCTGTAGACAAATACTGGGACAATTACAACCATCCCTTCAGACAGGATCAGAA
GAACTTAGATCATTATATAATACAGTAGCTGTCCTCTATTGTGTGCATCAAAAGATAGAGGTAAAAGATACCAAGGAAGC
TTTAGAT--AAG-ATAGAGGAAGAGCAAAACAAAAGCAAG---------------AAAA------AGGCA---------C
------AGCAA---------------------GCAGCA------------GCT---------------------------
---GA---CACAGAA------------------AACAG---------AAAC---------------------------C-
--AG------G---TCAGCCAAAATTAC
>FJ496167/B/US/2000/WITO_flA1
ATGGGTGCGAGAGCGTCAGTATTAAGCGGGGGAGAA---TTAGATAGGTGGG---AGAAAA---TTCGGTTAAGGCCAGG
AGGAA---AGAAAAAATATCA------ATTAAAACATATAGTATGGGCAAGCAGGGAACTAGAACGATTCGCAGTTAATC
CTGGCC---TATTAGAAACATCAGAAGGCTGTAGACAAATATTGGGACAGCTACAACCATCTCTTCAGACAGGATCAGAA
GAACTTAAATCATTATTTAATACAGTAGCAACCCTCTATTGTGTACATCAAAAGATAGATGTAAAAGACACCAAGGAAGC
CTTAGAT--AGG-ATAGAGGAAGAGCAAAACAAAAGTAAG---------------ATAA------AAGCA---------C
------AGCAA---------------------GCAGCA------------GCT---------------------------
---GA---CACAGGA------------------AGCAG---------CAGC---------------------------C-
--AG------G---TCAGCCAAAATTAC
>FJ496168/B/US/2000/WITO_flA2
ATGGGTGCGAGAGCGTCAGTATTAAGCGGGGGAGAA---TTAGATAGGTGGG---AGAAAA---TTCGGTTAAGGCCAGG
AGGAA---AGAAAAAATATCA------ATTAAAACATATAGTATGGGCAAGCAGGGAACTAGAACGATTCGCAGTTAATC
CTGGCC---TATTAGAAACATCAGAAGGCTGTAGACAAATATTGGGACAGCTACAACCATCTCTTCAGACAGGATCAGAA
GAACTTAAATCATTATTTAATACAGTAGCAACCCTCTATTGTGTACATCAAAAGATAGATGTAAAAGACACCAAGGAAGC
CTTAGAT--AGG-ATAGAGGAAGAGCAAAACAAAAGTAAG---------------ATAA------AAGCA---------C
------AGCAA---------------------GCAGCA------------GCT---------------------------
---GA---CACAGGA------------------AGCAG---------CAGC---------------------------C-
--AG------G---TCAGCCAAAATTAC
>FJ496169/B/US/2000/WITO_flB3
ATGGGTGCGAGAGCGTCAGTATTAAGCGGGGGAGAA---TTAGATAGGTGGG---AGAAAA---TTCGGTTAAGGCCAGG
AGGAA---AGAAAAAATATCA------ATTAAAACATATAGTATGGGCAAGCAGGGAACTAGAACGATTCGCAGTTAATC
CTGGCC---TATTAGAAACATCAGAAGGCTGTAGACAAATATTGGGACAGCTACAACCATCTCTTCAGACAGGATCRGAA
GAACTTAAATCATTATTTAATACAGTAGCAACCCTCTATTGTGTACATCAAAAGATAGATGTAAAAGACACCAAGGAAGC
CTTAGAT--AGG-ATAGAGGAAGAGCAAAACAAAAGTAAG---------------ATAA------AAGCA---------C
------AGCAA---------------------GCAGCA------------GCT---------------------------
---GA---CACAGGA------------------AGCAG---------CAGC---------------------------C-
--AG------G---TCAGCCAAAATTAC
>FJ496170/B/US/2000/WITO_flC1
ATGGGTGCGAGAGCGTCAGTATTAAGCGGGGGAGAA---TTAGATAGGTGGG---AGAAAA---TTCGGTTAAGGCCAGG
AGGAA---AGAAAAAATATCA------ATTAAAACATATAGTATGGGCAAGCAGGGAACTAGAACGATTCGCAGTTAATC
CTGGCC---TATTAGAAACATCAGAAGGCTGTAGACAAATATTGGGACAGCTACAACCATCTCTTCAGACAGGATCAGAA
GAACTTAAATCATTATTTAATACAGTAGCAACCCTCTATTGTGTACATCAAAAGATAGATGTAAAAGACACCAAGGAAGC
CTTAGAT--AGG-ATAGAGGAAGAGCAAAACAAAAGTAAG---------------ATAA------AAGCA---------C
------AGCAA---------------------GCAGCA------------GCT---------------------------
---GA---CACAGGA------------------AGCAG---------CAGC---------------------------C-
--AG------G---TCAGCCAAAATTAC
>FJ496171/B/US/2000/WITO_flC10
ATGGGTGCGAGAGCGTCAGTATTAAGCGGGGGAGAA---TTAGATAGGTGGG---AGAAAA---TTCGGTTAAGGCCAGG
AGGAA---AGAAAAAATATCA------ATTAAAACATATAGTATGGGCAAGCAGGGAACTAGAACGATTCGCAGTTAATC
CTGGCC---TATTAGAAACATCAGAAGGCTGTAGACAAATATTGGGACAGCTACAACCATCTCTTCAGACAGGATCAGAA
GAACTTAAATCATTATTTAATACAGTAGCAACCCTCTATTGTGTACATCAAAAGATAGATGTAAAAGACACCAAGGAAGC
CTTAGAT--AGG-ATAGAGGAAGAGCAAAACAAAAGTAAG---------------ATAA------AAGCA---------C
------AGCAA---------------------GCAGCA------------GCT---------------------------
---GA---CACAGGA------------------AGCAG---------CAGC---------------------------C-
--AG------G---TCAGCCAAAATTAC
>FJ496172/B/US/2000/WITO_flC3
ATGGGTGCGAGAGCGTCAGTATTAAGCGGGGGAGAA---TTAGATAGGTGGG---AGAAAA---TTCGGTTAAGGCCAGG
AGGAA---AGAAAAAATATCA------ATTAAAACATATAGTATGGGCAAGCAGGGAACTAGAACGATTCGCAGTTAATC
CTGGCC---TATTAGAAACATCAGAAGGCTGTAGACAAATATTGGGACAGCTACAACCATCTCTTCAGACAGGATCAGAA
GAACTTAAATCATTATTTAATACAGTAGCAACCCTCTATTGTGTACATCAAAAGATAGATGTAAAAGACACCAAGGAAGC
CTTAGAT--AGG-ATAGAGGAAGAGCAAAACAAAAGTAAG---------------ATAA------AAGCA---------C
------AGCAA---------------------GCAGCA------------GCT---------------------------
---GA---CACAGGA------------------AGCAG---------CAGC---------------------------C-
--AG------G---TCAGCCAAAATTAC
>FJ496174/B/US/2000/WITO_flC9
ATGGGTGCGAGAGCGTCAGTATTAAGCGGGGGAGAA---TTAGATAGGTGGG---AGAAAA---TTCGGTTAAGGCCAGG
AGGAA---AGAAAAAATATCA------ATTAAAACATATAGTATGGGCAAGCAGGGAACTAGAACGATTCGCAGTTAATC
CTGGCC---TATTAGAAACATCAGAAGGCTGTAGACAAATATTGGGACAGCTACAACCATCTCTTCAGACAGGATCAGAA
GAACTTAAATCATTATTTAATACAGTAGCAACCCTCTATTGTGTACATCAAAAGATAGATGTAAAAGACACCAAGGAAGC
CTTAGAT--AGG-ATAGAGGAAGAGCAAAACAAAAGTAAG---------------ATAA------AAGCA---------C
------AGCAA---------------------GCAGCA------------GCT---------------------------
---GA---CACAGGA------------------AGCAG---------CAGC---------------------------C-
--AG------G---TCAGCCAAAATTAC
>FJ496175/B/US/2000/WITO_flD5
ATGGGTGCGAGAGCGTCAGTATTAAGCGGGGGAGAA---TTAGATAGGTGGG---AGAAAA---TTCGGTTAAGGCCAGG
AGGAA---AGAAAAAATATCA------ATTAAAACATATAGTATGGGCAAGCAGGGAACTAGAACGATTCGCAGTTAATC
CTGGCC---TATTAGAAACATCAGAAGGCTGTAGACAAATATTGGGACAGCTACAACCATCTCTTCAGACAGGATCAGAA
GAACTTAAATCATTATTTAATACAGTAGCAACCCTCTATTGTGTACATCAAAAGATAGATGTAAAAGACACCAAGGAAGC
CTTAGAT--AGG-ATAGAGGAAGAGCAAAACAAAAGTAAG---------------ATAA------AAGCA---------C
------AGCAA---------------------GCAGCA------------GCT---------------------------
---GA---CACAGGA------------------AGCAG---------CAGC---------------------------C-
--AG------G---TCAGCCAAAATTAC
>FJ496176/B/US/2000/WITO_flE1
ATGGGTGCGAGAGCGTCAGTATTAAGCGGGGGAGAA---TTAGATAGGTGGG---AGAAAA---TTCGGTTAAGGCCAGG
AGGAA---AGAAAAAATATCA------ATTAAAACATATAGTATGGGCAAGCAGGGAACTAGAACGATTCGCAGTTAATC
CTGGCC---TATTAGAAACATCAGAAGGCTGTAGACAAATATTGGGACAGCTACAACCATCTCTTCAGACAGGATCAGAA
GAACTTAAATCATTATTTAATACAGTAGCAACCCTCTATTGTGTACATCAAAAGATAGATGTAAAAGACACCAAGGAAGC
CTTAGAT--AGG-ATAGAGGAAGAGCAAAACAAAAGTAAG---------------ATAA------AAGCA---------C
------AGCAA---------------------GCAGCA------------GCT---------------------------
---GA---CACAGGA------------------AGCAG---------CAGC---------------------------C-
--AG------G---TCAGCCAAAATTAC
>FJ496177/B/US/2000/WITO_flE10
ATGGGTGCGAGAGCGTCAGTATTAAGCGGGGGAGAA---TTAGATAGGTGGG---AGAAAA---TTCGGTTAAGGCCAGG
AGGAA---AGAAAAAATATCA------ATTAAAACATATAGTATGGGCAAGCAGGGAACTAGAACGATTCGCAGTTAATC
CTGGCC---TATTRGAAACATCAGAAGGCTGTAGACAAATATTGGGACAGCTACAACCATCTCTTCAGACAGGATCAGAA
GAACTTAAATCATTATTTAATACAGTAGCAACCCTCTATTGTGTACATCAAAAGATAGATGTAAAAGACACCAAGGAAGC
CTTAGAT--AGG-ATAGAGGAAGAGCAAAACAAAAGTAAG---------------ATAA------AAGCA---------C
------AGCAA---------------------GCAGCA------------GCT---------------------------
---GA---CACAGGA------------------AGCAG---------CAGC---------------------------C-
--AG------G---TCAGCCAAAATTAC
>FJ496178/B/US/2000/WITO_flE11
ATGGGTGCGAGAGCGTCAGTATTAAGCGGGGGAGAA---TTAGATAGGTGGG---AGAAAA---TTCGGTTAAGGCCAGG
AGGAA---AGAAAAAATATCA------ATTAAAACATATAGTATGGGCAAGCAGGGAACTAGAACGATTCGCAGTTAATC
CTGGCC---TATTAGAAACATCAGAAGGCTGTAGACAAATATTGGGACAGCTACAACCATCTCTTCAGACAGGATCAGAA
GAACTTAAATCATTATTTAATACAGTAGCAACCCTCTATTGTGTACATCAAAAGATAGATGTAAAAGACACCAAGGAAGC
CTTAGAT--AGG-ATAGAGGAAGAGCAAAACAAAAGTAAG---------------ATAA------AAGCA---------C
------AGCAA---------------------GCAGCA------------GCT---------------------------
---GA---CACAGGA------------------AGCAG---------CAGC---------------------------C-
--AG------G---TCAGCCAAAATTAC
>FJ496179/B/US/2000/WITO_flE2
ATGGGTGCGAGAGCGTCAGTATTAAGCGGGGGAGAA---TTAGATAGGTGGG---AGAAAA---TTCGGTTAAGGCCAGG
AGGAA---AGAAAAAATATCA------ATTAAAACATATAGTATGGGCAAGCAGGGAACTAGAACGATTCGCAGTTAATC
CTGGCC---TATTAGAAACATCAGAAGGCTGTAGACAAATATTGGGACAGCTACAACCATCTCTTCAGACAGGATCAGAA
GAACTTAAATCATTATTTAATACAGTAGCAACCCTCTATTGTGTACATCAAAAGATAGATGTAAAAGACACCAAGGAAGC
CTTAGAT--AGG-ATAGAGGAAGAGCAAAACAAAAGTAAG---------------ATAA------AAGCA---------C
------AGCAA---------------------GCAGCA------------GCT---------------------------
---GA---CACAGGA------------------AGCAG---------CAGC---------------------------C-
--AG------G---TCAGCCAAAATTAC
>FJ496180/B/US/2000/WITO_flE3
ATGGGTGCGAGAGCGTCAGTATTAAGCGGGGGAGAA---TTAGATAGGTGGG---AGAAAA---TTCGGTTAAGGCCAGG
AGGAA---AGAAAAAATATCA------ATTAAAACATATAGTATGGGCAAGCAGGGAACTAGAACGATTCGCAGTTAATC
CTGGCC---TATTAGAAACATCAGAAGGCTGTAGACAAATATTGGGACAGCTACAACCATCTCTTCAGACAGGATCAGAA
GAACTTAAATCATTATTTAATACAGTAGCAACCCTCTATTGTGTACATCAAAAGATAGATGTAAAAGACACCAAGGAAGC
CTTAGAT--AGG-ATAGAGGAAGAGCAAAACAAAAGTAAG---------------ATAA------AAGCA---------C
------AGCAA---------------------GCAGCA------------GCT---------------------------
---GA---CACAGGA------------------AGCAG---------CAGC---------------------------C-
--AG------G---TCAGCCAAAATTAC
>FJ496181/B/US/2000/WITO_flF2
ATGGGTGCGAGAGCGTCAGTATTAAGCGGGGGAGAA---TTAGATAGGTGGG---AGA--A---TTCGGTTAAGGCCAGG
AGGAA---AGAAAAAATATCA------ATTAAAACATATAGTATGGGCAAGCAGGGAACTAGAACGATTCGCAGTTAATC
CTGGCC---TATTAGAAACATCAGAAGGCTGTAGACAAATATTGGGACAGCTACAACCATCTCTTCAGACAGGATCAGAA
GAACTTAAATCATTATTTAATACAGTAGCAACCCTCTATTGTGTACATCAAAAGATAGATGTAAAAGACACCAAGGAAGC
CTTAGAT--AGG-ATAGAGGAAGAGCAAAACAAAAGTAAG---------------ATAA------AAGCA---------C
------AGCAA---------------------GCAGCA------------GCT---------------------------
---GA---CACAGGA------------------AGCAG---------CAGC---------------------------C-
--AG------G---TCAGCCAAAATTAC
>FJ496182/B/US/2000/WITO_flF4
ATGGGTGCGAGAGCGTCAGTATTAAGCGGGGGAGAA---TTAGATAGGTGGG---AGAAAA---TTCGGTTAAGGCCAGG
AGGAA---AGAAAAAATATCA------ATTAAAACATATAGTATGGGCAAGCAGGGAACTAGAACGATTCGCAGTTAATC
CTGGCC---TATTAGAAACATCAGAAGGCTGTAGACAAATATTGGGACAGCTACAACCATCTCTTCAGACAGGATCAGAA
GAACTTAAATCATTATTTAATACAGTAGCAACCCTCTATTGTGTACATCAAAAGATAGATGTAAAAGACACCAAGGAAGC
CTTAGAT--AGG-ATAGAGGAAGAGCAAAACAAAAGTAAG---------------ATAA------AAGCA---------C
------AGCAA---------------------GCAGCA------------GCT---------------------------
---GA---CACAGGA------------------AGCAG---------CAGC---------------------------C-
--AG------G---TCAGCCAAAATTAC
>FJ496184/B/US/2000/WITO_flH3
ATGGGTGCGAGAGCGTCAGTATTAAGCGGGGGAGAA---TTAGATAGGTGGG---AGAAAA---TTCGGTTAAGGCCAGG
AGGAA---AGAAAAAATATCA------ATTAAAACATATAGTATGGGCAAGCAGGGAACTAGAACGATTCGCAGTTAATC
CTGGCC---TATTAGAAACATCAGAAGGCTGTAGACAAATATTGGGACAGCTACAACCATCTCTTCAGACAGGATCAGAA
GAACTTAAATCATTATTTAATACAGTAGCAACCCTCTATTGTGTACATCAAAAGATAGATGTAAAAGACACCAAGGAAGC
CTTAGAT--AGG-ATAGAGGAAGAGCAAAACAAAAGTAAG---------------ATAA------AAGCA---------C
------AGCAA---------------------GCAGCA------------GCT---------------------------
---GA---CACAGGA------------------AGCAG---------CAGC---------------------------C-
--AG------G---TCAGCCAAAATTAC
>FJ647145/B/ZA/1985/R84
ATGGGTGCGAGAGCGTCAGTATTAAGCGGGGGAGAA---TTAGATAGATGGG---AAAAAA---TTCGGTTAAGGCCAGG
GGGAA---AGAAAAAATATAG------ATTAAAACATATAGTATGGGCAAGCAGGGAGCTAGAACGATTCGCAGTTAACC
CTGGCC---TGTTAGAAACATCAGAAGGCTGTAGACAAATACTGGGACAGCTACAACCAGCCCTTCAGACAGGATCAGAA
GAACTTAGATCATTATATAATACAGTAGCAACCCTCTATTGTGTACATCAAAAGATAGAGGTAAGAGACACCAAGGAAGC
TTTAGAA--AAG-ATAGAGGAAGAGCAAAACAAAAGTAAG---------------AAAA------AAGCA---------C
------AGCAA---------------------GCAGCA------------GCT---------------------------
---GA---CACAGGA------------------AACAG---------CAGT---------------------------C-
--AG------G---TCAGCCAAAATTAC
>FJ670524/B/ES/2008/X2400-3
ATGGGTGCGAGAGCGTCAGTATTAAGCGGGGGAAAA---TTAGATGCATGGG---AAAGAA---TTCGGTTRAGGCCAGG
GGGAA---AGAAACAATATAG------ACTAAAACATATAGTATGGGCAAGCAGGGAGCTAGAACGATTTGCAATTAACC
CTGGCC---TGTTAGAAACATCAGAAGGCTGTAGACAAATAATAGAACAGCTACAACCAGCCCTTCAGACAGGATCAGAA
GAACTTAGATCCTTATACAATACAGTAGCAGTCCTCTATTGTGTACATCAAAGGATACCGGTAAAAGACACCAAGGAAGC
TTTAGAT--AAG-ATAGAGGAAGAGCAAAACAAAAGTAAG---------------AAAA------AGGCA---------C
------AGCAA---------------------GCAACA------------GCT---------------------------
---GC---CGCAGGA------------------AACAG---------CAGCAGCAGC---------------------C-
--AG------G---TCAGCCAAAATTAC
>FJ670525/B/ES/2008/X2425-2
ATGGGTGCGAGAGCGTCGATATTAAGCGGGGGAGAA---TTAGATAGATGGG---AAAAAA---TTCGGTTGAGGCCAGG
GGGAA---AGAAAATGTATAA------ATTAAAACATATAGTATGGGCAAGCAGGGAGCTAGAACGATTCGCAGTTAACC
CTGGCC---TTTTAGAAACATCAGAAGGCTGTAAACAGATACTGGGACAGTTACAACCGTCCCTCCAGACAGGATCTGAA
GAACTTAAATCATTATTTAATACAGTAGCAGTTCTCTATTGTGTGCATCAAAGGATAGATGTAAAAGACACCAAGGAGGC
TTTAGAC--AAG-ATAGAGGAAGAGCAAAACAAAGTTAAG---------------AAAA------AGGCA---------C
------AGCAA---------------------GCAACA------------GCT---------------------------
---GA---CACAGGAAAT---------------AGCAG---------CAGC---------------------------C-
--AA------G---TCAGCCACAACTAC
>FJ670531/B/ES/2008/P2008
ATGGGTGCGAGAGCGTCAATATTAAGCGGGGGAGAA---TTAGATAGATGGG---AAAAAA---TTCGGCTAAGGCCAGG
GGGAA---AGAAAAAATATAA------ACTAAAACATATAGTATGGGCAAGCAGGGAGCTAGAACGATTCGCAGTTAATC
CCGGCC---TGTTAGAAACAACAGAGGGATGTAGACAAATACTGAGACAGCTACAACCATCCCTTCAGACAGGATCAGAA
GAACTTAAGTCATTATTTAATACAGTAGCAACCCTCTATTGTGTACATCAAAAAATAGAGGTAAAAGACACCAAGGAAGC
CTTAGAG--AAG-ATAGAGGAAGAGCAAACCAAAAGTAAG---------------GAAA------AAGCA---------C
------AGCAA---------------------GCGGCA------------GCT---------------------------
---GA---CACGCAA------------------AACAG---------CAGC---------------------------C-
--AG------G---TCAGCCAAAATTAC
>FJ694790/B/DK/2007/PMVL_011
ATGGGTGCGAGAGCGTCAATATTAAGCGGGGGAGAA---TTAGATAGATGGG---AAAAAA---TTCGGTTAAGGCCAGG
GGGAA---AGAAAAAGTATAA------ACTAAAACATATAGTATGGGCAAGCAGGGAGCTAGAACGATTCGCAGTCAACC
CTGGCC---TGTTAGAAACATCAGAAGGCTGTAGACAAATACTAGGGCAGTTACAACCATCCCTTCAGACAGGATCAGAA
GAACTTAAATCATTACATAATACAGTAGCAGTCCTCTATTGTGTACATCAAAGGATAGAGATAAAAGACACCAAGGAAGC
TTTAGAG--AAA-ATAGAGGAAGAGCAAAACAAAAGTAAG---------------AAAA------AGGTA---------C
------AACAA---------------------GCGGCAGCGGCA------GCT---------------------------
---GG---CACAGGA------------------AACAG---------CGGC---------------------------C-
--AG------G---TCAGTCAAAATTAC
>FJ853620/B/ES/2008/P2021-3
ATGGGTGCGAGAGCGTCAGTATTGAGCGGGGGAAAA---TTAGATAGATGGG---AGAGAA---TTCGGTTAAGGCCAGG
GGGAA---AGAAAAAATATAA------ACTAAAACATATAGTATGGGCAAGCAGGGAGCTAGAACGATTCGCAGTTAATC
CTGGCC---TATTAGAAACACCAGAAGGCTGTAGACAAATACTGGGACAACTACAACCAGCCCTTCAGACAGGATCAGAA
GAACTTAAATCATTATATAATACAGTGGCAACCCTCTATTGTGTACATCAAGGGATAGATGTAAAAGATACCAAAGAAGC
TTTAGAC--AAG-ATAGAGGAAGAGCAAAACAAAAGTAAG---------------AAAA------AAGCA---------C
------ATCAA---------------------GCAGCA------------GCT---------------------------
---GACACCACAGGA------------------AACAA---------CAGC---------------------------C-
--AG------G---TCAGCCAAAATTAC
>FJ853622/B/ES/2008/X2510_2
ATGGGTGCGAGAGCGTCAGTATTAAGCGGGGGAGAA---TTAGATAAATGGG---AAAAAA---TTCGGTTAAGGCCAGG
GGGAA---GGAAAAGGTATAA------ATTAAAACATATAGTATGGGCAAGCAGGGAGCTAGAACGATTCGCAGTTAATC
CTGGCC---TGTTAGAGACATCAGAAGGCTGTAAACAAATAATGGCACAGCTACACCCAGCCCTTCAGACAGGATCAGAA
GAACTTAAATCATTATTTAATACAGTAGCAACTCTCTATTGTGTACATCAAAAGATAGAGGTAAAAGACACCAAGGAAGC
TTTAGAG--AAG-ATAGAGGAAGAGCAAAACAAAAGTAAG---------------AAAA------AGGCA---------C
------AGCAA---------------------GCAGCA------------GCT---------------------------
---GA---CACAGGA------------------CACAG---------CAGC---------------------------C-
--AG------G---TCAGCCAAAATTAT
>FW555696/B/FR/1985/pNL43_patent
ATGGGTGCGAGAGCGTCGGTATTAAGCGGGGGAGAA---TTAGATAAATGGG---AAAAAA---TTCGGTTAAGGCCAGG
GGGAA---AGAAACAATATAA------ACTAAAACATATAGTATGGGCAAGCAGGGAGCTAGAACGATTCGCAGTTAATC
[truncated: 714,467 more chars]
