# Supplementary material for: An integrated map of HIV genome-wide variation from a population perspective
Source: Retrovirology. 2015 Feb 15;12:18. doi: 10.1186/s12977-015-0148-6 (PMC4358901; doi:10.1186/s12977-015-0148-6)
Supplement: Additional file 3: — Software. Our Matlab toolbox developed for data visualization, genomic diversity analysis and HIV genomic alignment. Our sequence datasets are also included. [file 12977_2015_148_MOESM3_ESM.zip › HIVGenomeAnalysisToolbox/TemporaryData/GeneticDiversity_InterGenome.txt]

Average inter-clade genome diversity: 0.1927

Matrix,1,0.0069
Matrix,2,0.0035
Matrix,3,0.0210
Matrix,4,0.0046
Matrix,5,0.0015
Matrix,6,0.0000
Matrix,7,0.2052
Matrix,8,0.0473
Matrix,9,0.0415
Matrix,10,0.0336
Matrix,11,0.0241
Matrix,12,0.7315
Matrix,13,0.0179
Matrix,14,0.0239
Matrix,15,0.9688
Matrix,16,0.0061
Matrix,17,0.0030
Matrix,18,0.1940
Matrix,19,0.0239
Matrix,20,0.0665
Matrix,21,0.0030
Matrix,22,0.0031
Matrix,23,0.0224
Matrix,24,0.0150
Matrix,25,0.0226
Matrix,26,0.2225
Matrix,27,0.0046
Matrix,28,0.3836
Matrix,29,0.0061
Matrix,30,0.5873
Matrix,31,0.5101
Matrix,32,0.0076
Matrix,33,0.0030
Matrix,34,0.7759
Matrix,35,0.0472
Matrix,36,0.0015
Matrix,37,0.0030
Matrix,38,0.0253
Matrix,39,0.0091
Matrix,40,0.0030
Matrix,41,0.0224
Matrix,42,0.1403
Matrix,43,0.0269
Matrix,44,0.0392
Matrix,45,0.0286
Matrix,46,0.8748
Matrix,47,0.0076
Matrix,48,0.0091
Matrix,49,0.5971
Matrix,50,0.0030
Matrix,51,0.0137
Matrix,52,0.0061
Matrix,53,0.0589
Matrix,54,0.7042
Matrix,55,0.2645
Matrix,56,0.0000
Matrix,57,0.0030
Matrix,58,0.9915
Matrix,59,0.0603
Matrix,60,0.0549
Matrix,61,0.6439
Matrix,62,0.8050
Matrix,63,0.0505
Matrix,64,0.0834
Matrix,65,0.0864
Matrix,66,0.2558
Matrix,67,0.7727
Matrix,68,0.1303
Matrix,69,0.9003
Matrix,70,0.0105
Matrix,71,0.0015
Matrix,72,0.6437
Matrix,73,0.0269
Matrix,74,0.0401
Matrix,75,0.3101
Matrix,76,0.4833
Matrix,77,0.0015
Matrix,78,0.0183
Matrix,79,0.4993
Matrix,80,0.0015
Matrix,81,0.1333
Matrix,82,0.2645
Matrix,83,0.0515
Matrix,84,0.4540
Matrix,85,0.0297
Matrix,86,0.0779
Matrix,87,0.0400
Matrix,88,0.0076
Matrix,89,0.0076
Matrix,90,0.1494
Matrix,91,0.5336
Matrix,92,0.0547
Matrix,93,0.5693
Matrix,94,0.4101
Matrix,95,0.2585
Matrix,96,0.0195
Matrix,97,0.0031
Matrix,98,0.0490
Matrix,99,0.0196
Matrix,100,0.0194
Matrix,101,0.0402
Matrix,102,0.3288
Matrix,103,0.0771
Matrix,104,0.1673
Matrix,105,0.0196
Matrix,106,0.0105
Matrix,107,0.9998
Matrix,108,0.1013
Matrix,109,0.2360
Matrix,110,0.0824
Matrix,111,0.2001
Matrix,112,0.0984
Matrix,113,0.9705
Matrix,114,0.1973
Matrix,115,0.8925
Matrix,116,0.0733
Matrix,117,0.0695
Matrix,118,0.1954
Matrix,119,0.1534
Matrix,120,0.3718
Matrix,121,0.5473
Matrix,122,0.1890
Matrix,123,0.1041
Matrix,124,0.5351
Matrix,125,0.3636
Matrix,126,0.2383
Matrix,127,0.8380
Matrix,128,0.1113
Matrix,129,0.0210
Matrix,130,0.1575
Matrix,131,0.0164
Matrix,132,0.0645

Capsid,1,0.0015
Capsid,2,0.0460
Capsid,3,0.0508
Capsid,4,0.0299
Capsid,5,0.0195
Capsid,6,0.9910
Capsid,7,0.0241
Capsid,8,0.0149
Capsid,9,0.0239
Capsid,10,0.0743
Capsid,11,0.7673
Capsid,12,0.1391
Capsid,13,0.0461
Capsid,14,0.8745
Capsid,15,0.7864
Capsid,16,0.0576
Capsid,17,0.0194
Capsid,18,0.0389
Capsid,19,0.0272
Capsid,20,0.0090
Capsid,21,0.0270
Capsid,22,0.0179
Capsid,23,0.0075
Capsid,24,0.0194
Capsid,25,0.0090
Capsid,26,0.0611
Capsid,27,0.7040
Capsid,28,0.0254
Capsid,29,0.0194
Capsid,30,0.1194
Capsid,31,0.2444
Capsid,32,0.0015
Capsid,33,0.0703
Capsid,34,0.0015
Capsid,35,0.0312
Capsid,36,0.0657
Capsid,37,0.0240
Capsid,38,0.0076
Capsid,39,0.0090
Capsid,40,0.0046
Capsid,41,0.2935
Capsid,42,0.0107
Capsid,43,0.0091
Capsid,44,0.0555
Capsid,45,0.0342
Capsid,46,0.0000
Capsid,47,0.0226
Capsid,48,0.0551
Capsid,49,0.0015
Capsid,50,0.1320
Capsid,51,0.0015
Capsid,52,0.0105
Capsid,53,0.0090
Capsid,54,0.9030
Capsid,55,0.0030
Capsid,56,0.0075
Capsid,57,0.0061
Capsid,58,0.9823
Capsid,59,0.0195
Capsid,60,0.0000
Capsid,61,0.0000
Capsid,62,0.0000
Capsid,63,0.0075
Capsid,64,0.0000
Capsid,65,0.0000
Capsid,66,0.0030
Capsid,67,0.0194
Capsid,68,0.0259
Capsid,69,0.0000
Capsid,70,0.0015
Capsid,71,0.9200
Capsid,72,0.0152
Capsid,73,0.0000
Capsid,74,0.0000
Capsid,75,0.0335
Capsid,76,0.0015
Capsid,77,0.0179
Capsid,78,0.0239
Capsid,79,0.0995
Capsid,80,0.0000
Capsid,81,0.0015
Capsid,82,0.0015
Capsid,83,0.2675
Capsid,84,0.0015
Capsid,85,0.0000
Capsid,86,0.4879
Capsid,87,0.5140
Capsid,88,0.0075
Capsid,89,0.0000
Capsid,90,0.0046
Capsid,91,0.6299
Capsid,92,0.8707
Capsid,93,0.0120
Capsid,94,0.0105
Capsid,95,0.0000
Capsid,96,0.3985
Capsid,97,0.0000
Capsid,98,0.1102
Capsid,99,0.0000
Capsid,100,0.0030
Capsid,101,0.0000
Capsid,102,0.0164
Capsid,103,0.0000
Capsid,104,0.0000
Capsid,105,0.0164
Capsid,106,0.0075
Capsid,107,0.0548
Capsid,108,0.0015
Capsid,109,0.0090
Capsid,110,0.1322
Capsid,111,0.6420
Capsid,112,0.0105
Capsid,113,0.0000
Capsid,114,0.0090
Capsid,115,0.2487
Capsid,116,0.5181
Capsid,117,0.0075
Capsid,118,0.0150
Capsid,119,0.0000
Capsid,120,0.8268
Capsid,121,0.0357
Capsid,122,0.0000
Capsid,123,0.0443
Capsid,124,0.1032
Capsid,125,0.0091
Capsid,126,0.0000
Capsid,127,0.0000
Capsid,128,0.8597
Capsid,129,0.0046
Capsid,130,0.0030
Capsid,131,0.0313
Capsid,132,0.0549
Capsid,133,0.0030
Capsid,134,0.0046
Capsid,135,0.0168
Capsid,136,0.1420
Capsid,137,0.0015
Capsid,138,0.0030
Capsid,139,0.0120
Capsid,140,0.0000
Capsid,141,0.0061
Capsid,142,0.0000
Capsid,143,0.0076
Capsid,144,0.0000
Capsid,145,0.0000
Capsid,146,0.0046
Capsid,147,0.0015
Capsid,148,0.7343
Capsid,149,0.0122
Capsid,150,0.0015
Capsid,151,0.0075
Capsid,152,0.0030
Capsid,153,0.0476
Capsid,154,0.5430
Capsid,155,0.0000
Capsid,156,0.0000
Capsid,157,0.0000
Capsid,158,0.0000
Capsid,159,0.0000
Capsid,160,0.0269
Capsid,161,0.0000
Capsid,162,0.0090
Capsid,163,0.0194
Capsid,164,0.0000
Capsid,165,0.0000
Capsid,166,0.0000
Capsid,167,0.0000
Capsid,168,0.0000
Capsid,169,1.0000
Capsid,170,0.0484
Capsid,171,0.3650
Capsid,172,0.0090
Capsid,173,0.0000
Capsid,174,0.0090
Capsid,175,0.0075
Capsid,176,0.0000
Capsid,177,0.0284
Capsid,178,0.7791
Capsid,179,0.0120
Capsid,180,0.4809
Capsid,181,0.0000
Capsid,182,0.0000
Capsid,183,0.4975
Capsid,184,0.0000
Capsid,185,0.0015
Capsid,186,0.0000
Capsid,187,0.1877
Capsid,188,0.0000
Capsid,189,0.0090
Capsid,190,0.0000
Capsid,191,0.1643
Capsid,192,0.0000
Capsid,193,0.0000
Capsid,194,0.1899
Capsid,195,0.0090
Capsid,196,0.0000
Capsid,197,0.0000
Capsid,198,0.0000
Capsid,199,0.0511
Capsid,200,0.7017
Capsid,201,0.0046
Capsid,202,0.0075
Capsid,203,0.7410
Capsid,204,0.0373
Capsid,205,0.0122
Capsid,206,0.0000
Capsid,207,0.7105
Capsid,208,0.7835
Capsid,209,0.0061
Capsid,210,0.1207
Capsid,211,0.0075
Capsid,212,0.0075
Capsid,213,0.0107
Capsid,214,0.0075
Capsid,215,0.0015
Capsid,216,0.0361
Capsid,217,0.0075
Capsid,218,0.0105
Capsid,219,0.0000
Capsid,220,0.0075
Capsid,221,0.0000
Capsid,222,0.0030
Capsid,223,0.0000
Capsid,224,0.0015
Capsid,225,0.4099
Capsid,226,0.0000
Capsid,227,0.0000
Capsid,228,0.0000
Capsid,229,0.0165
Capsid,230,0.1587
Capsid,231,0.0030

p2,1,0.0120
p2,2,0.0015
p2,3,0.0015
p2,4,0.0015
p2,5,0.0229
p2,6,0.0492
p2,7,0.4480
p2,8,0.9752
p2,9,0.7079
p2,10,-1.0000
p2,11,0.7273
p2,12,0.8366
p2,13,0.2382
p2,14,0.1163

Nucleocapsid,1,0.0729
Nucleocapsid,2,0.0105
Nucleocapsid,3,0.4687
Nucleocapsid,4,0.3334
Nucleocapsid,5,0.0506
Nucleocapsid,6,0.0780
Nucleocapsid,7,0.3128
Nucleocapsid,8,0.9423
Nucleocapsid,9,0.3788
Nucleocapsid,10,0.8254
Nucleocapsid,11,0.7493
Nucleocapsid,12,0.9311
Nucleocapsid,13,0.8582
Nucleocapsid,14,0.0135
Nucleocapsid,15,0.0030
Nucleocapsid,16,0.0105
Nucleocapsid,17,0.0030
Nucleocapsid,18,0.0105
Nucleocapsid,19,0.0075
Nucleocapsid,20,0.0816
Nucleocapsid,21,0.1453
Nucleocapsid,22,0.0000
Nucleocapsid,23,0.0031
Nucleocapsid,24,0.9164
Nucleocapsid,25,0.0137
Nucleocapsid,26,0.4907
Nucleocapsid,27,0.0475
Nucleocapsid,28,0.0046
Nucleocapsid,29,0.1293
Nucleocapsid,30,0.0165
Nucleocapsid,31,0.0179
Nucleocapsid,32,0.0031
Nucleocapsid,33,0.0451
Nucleocapsid,34,0.1957
Nucleocapsid,35,0.0046
Nucleocapsid,36,0.0031
Nucleocapsid,37,0.0031
Nucleocapsid,38,0.0210
Nucleocapsid,39,0.0000
Nucleocapsid,40,0.0061
Nucleocapsid,41,0.2660
Nucleocapsid,42,0.0371
Nucleocapsid,43,0.0030
Nucleocapsid,44,0.0046
Nucleocapsid,45,0.0015
Nucleocapsid,46,0.0255
Nucleocapsid,47,0.0152
Nucleocapsid,48,0.1288
Nucleocapsid,49,0.0031
Nucleocapsid,50,0.1818
Nucleocapsid,51,0.0366
Nucleocapsid,52,0.0564
Nucleocapsid,53,0.0000
Nucleocapsid,54,0.0213
Nucleocapsid,55,0.0046

p1,1,0.0015
p1,2,0.0000
p1,3,0.0031
p1,4,0.3949
p1,5,0.0785
p1,6,0.0122
p1,7,0.0271
p1,8,0.0416
p1,9,0.9312
p1,10,0.0496
p1,11,0.0259
p1,12,0.0076
p1,13,0.0015
p1,14,0.0061
p1,15,0.0030
p1,16,0.0015

p6,1,0.9253
p6,2,0.0120
p6,3,0.3274
p6,4,0.0431
p6,5,0.3516
p6,6,0.0313
p6,7,0.0015
p6,8,0.4187
p6,9,0.0076
p6,10,0.0030
p6,11,0.0046
p6,12,0.8164
p6,13,0.0120
p6,14,0.9539
p6,15,0.3283
p6,16,0.9494
p6,17,0.9985
p6,18,0.2300
p6,19,0.0679
p6,20,0.1190
p6,21,0.9546
p6,22,0.5113
p6,23,-1.0000
p6,24,0.6623
p6,25,0.5991
p6,26,0.9627
p6,27,0.1137
p6,28,0.0872
p6,29,0.1088
p6,30,0.8966
p6,31,0.9511
p6,32,0.1550
p6,33,0.7742
p6,34,0.2315
p6,35,0.9630
p6,36,0.9823
p6,37,0.0330
p6,38,0.5446
p6,39,0.9755
p6,40,0.0076
p6,41,0.0090
p6,42,0.5302
p6,43,0.0061
p6,44,0.0000
p6,45,0.0030
p6,46,0.0000
p6,47,0.0905
p6,48,0.0091
p6,49,0.2193
p6,50,0.7657
p6,51,0.0672

Protease,1,0.0000
Protease,2,0.0090
Protease,3,0.0015
Protease,4,0.0030
Protease,5,0.0107
Protease,6,0.0075
Protease,7,0.0015
Protease,8,0.0030
Protease,9,0.0105
Protease,10,0.0015
Protease,11,0.3310
Protease,12,0.0120
Protease,13,0.1925
Protease,14,0.7899
Protease,15,0.5478
Protease,16,0.2579
Protease,17,0.2164
Protease,18,0.0076
Protease,19,0.0432
Protease,20,0.1753
Protease,21,0.1941
Protease,22,0.0061
Protease,23,0.0015
Protease,24,0.0030
Protease,25,0.0030
Protease,26,0.0000
Protease,27,0.0000
Protease,28,0.0000
Protease,29,0.0015
Protease,30,0.0015
Protease,31,0.0091
Protease,32,0.0000
Protease,33,0.0120
Protease,34,0.0561
Protease,35,0.0061
Protease,36,0.7250
Protease,37,0.8447
Protease,38,0.4653
Protease,39,0.0000
Protease,40,0.0789
Protease,41,0.0000
Protease,42,0.6967
Protease,43,0.0150
Protease,44,0.0376
Protease,45,0.0000
Protease,46,0.2503
Protease,47,0.0594
Protease,48,0.0000
Protease,49,0.0046
Protease,50,0.0046
Protease,51,0.0000
Protease,52,0.0000
Protease,53,0.0000
Protease,54,0.0061
Protease,55,0.0301
Protease,56,0.0283
Protease,57,0.0000
Protease,58,0.5543
Protease,59,0.0076
Protease,60,0.0090
Protease,61,0.1241
Protease,62,0.0804
Protease,63,0.2983
Protease,64,0.7856
Protease,65,0.2031
Protease,66,0.0682
Protease,67,0.0030
Protease,68,0.0478
Protease,69,0.0046
Protease,70,0.9968
Protease,71,0.1171
Protease,72,0.1646
Protease,73,0.1836
Protease,74,0.0076
Protease,75,0.0372
Protease,76,0.0090
Protease,77,0.0000
Protease,78,0.3362
Protease,79,0.0000
Protease,80,0.0107
Protease,81,0.0000
Protease,82,0.0000
Protease,83,0.0528
Protease,84,0.0075
Protease,85,0.0122
Protease,86,0.0046
Protease,87,0.0015
Protease,88,0.0030
Protease,89,0.0137
Protease,90,0.9909
Protease,91,0.0335
Protease,92,0.0015
Protease,93,0.0196
Protease,94,0.4261
Protease,95,0.0046
Protease,96,0.0015
Protease,97,0.0015
Protease,98,0.0015
Protease,99,0.0015

RT,1,0.0030
RT,2,0.0015
RT,3,0.0000
RT,4,0.0030
RT,5,0.0461
RT,6,0.0090
RT,7,0.1328
RT,8,0.0076
RT,9,0.0122
RT,10,0.0000
RT,11,0.0046
RT,12,0.4657
RT,13,0.0015
RT,14,0.0090
RT,15,0.0061
RT,16,0.0030
RT,17,0.0031
RT,18,0.0075
RT,19,0.0000
RT,20,0.0000
RT,21,0.2273
RT,22,0.1058
RT,23,0.0046
RT,24,0.0000
RT,25,0.0000
RT,26,0.0000
RT,27,0.0000
RT,28,0.0076
RT,29,0.0284
RT,30,0.0015
RT,31,0.0000
RT,32,0.0015
RT,33,0.0459
RT,34,0.0046
RT,35,0.0000
RT,36,0.9497
RT,37,0.2834
RT,38,0.0000
RT,39,0.0000
RT,40,0.5321
RT,41,0.1548
RT,42,0.0465
RT,43,0.0030
RT,44,0.0445
RT,45,0.0122
RT,46,0.0046
RT,47,0.0046
RT,48,0.0075
RT,49,0.0476
RT,50,0.1570
RT,51,0.0529
RT,52,0.0000
RT,53,0.0000
RT,54,0.0061
RT,55,0.0015
RT,56,0.0135
RT,57,0.0000
RT,58,0.0015
RT,59,0.0015
RT,60,0.0000
RT,61,0.5917
RT,62,0.0000
RT,63,0.1525
RT,64,0.0015
RT,65,0.0360
RT,66,0.0105
RT,67,0.0090
RT,68,0.0550
RT,69,0.0677
RT,70,0.0666
RT,71,0.0442
RT,72,0.0000
RT,73,0.0061
RT,74,0.0000
RT,75,0.0046
RT,76,0.0061
RT,77,0.0030
RT,78,0.0015
RT,79,0.0000
RT,80,0.0000
RT,81,0.0000
RT,82,0.0030
RT,83,0.0137
RT,84,0.1498
RT,85,0.0015
RT,86,0.0000
RT,87,0.0030
RT,88,0.0135
RT,89,0.0135
RT,90,0.0015
RT,91,0.0487
RT,92,0.0031
RT,93,0.0000
RT,94,0.0075
RT,95,0.0031
RT,96,0.0000
RT,97,0.0000
RT,98,0.0000
RT,99,0.0673
RT,100,0.0030
RT,101,0.0120
RT,102,0.0463
RT,103,0.0958
RT,104,0.0735
RT,105,0.0467
RT,106,0.0030
RT,107,0.0214
RT,108,0.0046
RT,109,0.0168
RT,110,0.0015
RT,111,0.0030
RT,112,0.0135
RT,113,0.0015
RT,114,0.0000
RT,115,0.0090
RT,116,0.0015
RT,117,0.0030
RT,118,0.0000
RT,119,0.0511
RT,120,0.0030
RT,121,0.0000
RT,122,0.2390
RT,123,0.6521
RT,124,0.8292
RT,125,0.0015
RT,126,0.0149
RT,127,0.0015
RT,128,0.0031
RT,129,0.0015
RT,130,0.0030
RT,131,0.0075
RT,132,0.0030
RT,133,0.0015
RT,134,0.0015
RT,135,0.0076
RT,136,0.6206
RT,137,0.0015
RT,138,0.0000
RT,139,0.0745
RT,140,0.0534
RT,141,0.0000
RT,142,0.0015
RT,143,0.2145
RT,144,0.0015
RT,145,0.0000
RT,146,0.0120
RT,147,0.0015
RT,148,0.0030
RT,149,0.0000
RT,150,0.0075
RT,151,0.0000
RT,152,0.0076
RT,153,0.0000
RT,154,0.0015
RT,155,0.0015
RT,156,0.0000
RT,157,0.0000
RT,158,0.0000
RT,159,0.2236
RT,160,0.0046
RT,161,0.0000
RT,162,0.0015
RT,163,0.3821
RT,164,0.0137
RT,165,0.0000
RT,166,0.0617
RT,167,0.0953
RT,168,0.0061
RT,169,0.0000
RT,170,0.1190
RT,171,0.0000
RT,172,0.0386
RT,173,0.0168
RT,174,0.9998
RT,175,0.8660
RT,176,0.0328
RT,177,0.0076
RT,178,0.6977
RT,179,0.2119
RT,180,0.5668
RT,181,0.0061
RT,182,0.0285
RT,183,0.0090
RT,184,0.0090
RT,185,0.0475
RT,186,0.0015
RT,187,0.0015
RT,188,0.0000
RT,189,0.0107
RT,190,0.0107
RT,191,0.0241
RT,192,0.0000
RT,193,0.0061
RT,194,0.0075
RT,195,0.0314
RT,196,0.0432
RT,197,0.1932
RT,198,0.0655
RT,199,0.0015
RT,200,0.0076
RT,201,0.5519
RT,202,0.0196
RT,203,0.2010
RT,204,0.0420
RT,205,0.0407
RT,206,0.0015
RT,207,0.0000
RT,208,0.9797
RT,209,0.0076
RT,210,0.0015
RT,211,0.0348
RT,212,0.9311
RT,213,0.0000
RT,214,0.0015
RT,215,0.2355
RT,216,0.0947
RT,217,0.0015
RT,218,0.0000
RT,219,0.0046
RT,220,0.0524
RT,221,0.0000
RT,222,0.0046
RT,223,0.0015
RT,224,0.0061
RT,225,0.0076
RT,226,0.0046
RT,227,0.0000
RT,228,0.0030
RT,229,0.0152
RT,230,0.0000
RT,231,0.0000
RT,232,0.0000
RT,233,0.0075
RT,234,0.0090
RT,235,0.0090
RT,236,0.0000
RT,237,0.0015
RT,238,0.0091
RT,239,0.0135
RT,240,0.0015
RT,241,0.0015
RT,242,0.0046
RT,243,0.0000
RT,244,0.0137
RT,245,0.0180
RT,246,0.8522
RT,247,0.0015
RT,248,0.0090
RT,249,0.4876
RT,250,0.0196
RT,251,0.4867
RT,252,0.0652
RT,253,0.0031
RT,254,0.0000
RT,255,0.0075
RT,256,0.0000
RT,257,0.0000
RT,258,0.0122
RT,259,0.0015
RT,260,0.0015
RT,261,0.0030
RT,262,0.0061
RT,263,0.0015
RT,264,0.0000
RT,265,0.0000
RT,266,0.0046
RT,267,0.0000
RT,268,0.0000
RT,269,0.0031
RT,270,0.0000
RT,271,0.0015
RT,272,0.0061
RT,273,0.5428
RT,274,0.0000
RT,275,0.0253
RT,276,0.0847
RT,277,0.1079
RT,278,0.4706
RT,279,0.0987
RT,280,0.0000
RT,281,0.0000
RT,282,0.2237
RT,283,0.0015
RT,284,0.0581
RT,285,0.0122
RT,286,0.0000
RT,287,0.6597
RT,288,0.0105
RT,289,0.1623
RT,290,0.0000
RT,291,0.0000
RT,292,0.9171
RT,293,0.7592
RT,294,0.4563
RT,295,0.8280
RT,296,0.0431
RT,297,0.0198
RT,298,0.4404
RT,299,0.0195
RT,300,0.0015
RT,301,0.0211
RT,302,0.0152
RT,303,0.0000
RT,304,0.0030
RT,305,0.0015
RT,306,0.0015
RT,307,0.0000
RT,308,0.0135
RT,309,0.0075
RT,310,0.0239
RT,311,0.0076
RT,312,0.1435
RT,313,0.5520
RT,314,0.0315
RT,315,0.0091
RT,316,0.0030
RT,317,0.0046
RT,318,0.1247
RT,319,0.0090
RT,320,0.0015
RT,321,0.0164
RT,322,0.0268
RT,323,0.1308
RT,324,0.0000
RT,325,0.1797
RT,326,0.0015
RT,327,0.4237
RT,328,0.0559
RT,329,0.0183
RT,330,0.2131
RT,331,0.0015
RT,332,0.0015
RT,333,0.0015
RT,334,0.1265
RT,335,0.4334
RT,336,0.9341
RT,337,0.0075
RT,338,0.0015
RT,339,0.0450
RT,340,0.0061
RT,341,0.0000
RT,342,0.0165
RT,343,0.0399
RT,344,0.0000
RT,345,0.0274
RT,346,0.0624
RT,347,0.1104
RT,348,0.0168
RT,349,0.0165
RT,350,0.0000
RT,351,0.0165
RT,352,0.0000
RT,353,0.0030
RT,354,0.0015
RT,355,0.0061
RT,356,0.0030
RT,357,0.4146
RT,358,0.9963
RT,359,0.4438
RT,360,0.9431
RT,361,0.1687
RT,362,0.0000
RT,363,0.0000
RT,364,0.0000
RT,365,0.0000
RT,366,0.0660
RT,367,0.2834
RT,368,0.0196
RT,369,0.0000
RT,370,0.5094
RT,371,0.3488
RT,372,0.9340
RT,373,0.0120
RT,374,0.0122
RT,375,0.0415
RT,376,0.9107
RT,377,0.7118
RT,378,0.6745
RT,379,0.0015
RT,380,0.1242
RT,381,0.0135
RT,382,0.2114
RT,383,0.0284
RT,384,0.0000
RT,385,0.0136
RT,386,0.0589
RT,387,0.2929
RT,388,0.0000
RT,389,0.0807
RT,390,0.0090
RT,391,0.5001
RT,392,0.0090
RT,393,0.0075
RT,394,0.0150
RT,395,0.0347
RT,396,0.0628
RT,397,0.0574
RT,398,0.0165
RT,399,0.0000
RT,400,0.1983
RT,401,0.5724
RT,402,0.0015
RT,403,0.0179
RT,404,0.8256
RT,405,0.6339
RT,406,0.0268
RT,407,0.0000
RT,408,0.0000
RT,409,0.0000
RT,410,0.0061
RT,411,0.0268
RT,412,0.0150
RT,413,0.0090
RT,414,0.0385
RT,415,0.0061
RT,416,0.0030
RT,417,0.0076
RT,418,0.0667
RT,419,0.0181
RT,420,0.0030
RT,421,0.0030
RT,422,0.0076
RT,423,0.0000
RT,424,0.0030
RT,425,0.0000
RT,426,0.0000
RT,427,0.0000
RT,428,0.0030
RT,429,0.0000
RT,430,0.0000
RT,431,0.0105
RT,432,0.0784
RT,433,0.6835
RT,434,0.0030
RT,435,0.0224
RT,436,0.6619
RT,437,0.0329
RT,438,0.0686
RT,439,0.0046
RT,440,0.0015
RT,441,0.0428
RT,442,0.0000
RT,443,0.0015
RT,444,0.0015
RT,445,0.0000
RT,446,0.0015
RT,447,0.0700
RT,448,0.0941
RT,449,0.0150
RT,450,0.1012
RT,451,0.0517
RT,452,0.0712
RT,453,0.4096
RT,454,0.0030
RT,455,0.0630
RT,456,0.0075
RT,457,0.0000
RT,458,0.0015
RT,459,0.0399
RT,460,0.0105
RT,461,0.3740
RT,462,0.2792
RT,463,0.0000
RT,464,0.0585
RT,465,0.0150
RT,466,0.0312
RT,467,0.0830
RT,468,0.2299
RT,469,0.5078
RT,470,0.1218
RT,471,0.2225
RT,472,1.0000
RT,473,0.0030
RT,474,0.0046
RT,475,0.0015
RT,476,0.0000
RT,477,0.0579
RT,478,0.0846
RT,479,0.0000
RT,480,0.0075
RT,481,0.9583
RT,482,0.0000
RT,483,0.0298
RT,484,0.5350
RT,485,0.0076
RT,486,0.0015
RT,487,0.0000
RT,488,0.0135
RT,489,0.0015
RT,490,0.0015
RT,491,0.0386
RT,492,0.7970
RT,493,0.0533
RT,494,0.0061
RT,495,0.0000
RT,496,0.0180
RT,497,0.0030
RT,498,0.0046
RT,499,0.0000
RT,500,0.0000
RT,501,0.0015
RT,502,0.0105
RT,503,0.0461
RT,504,0.0300
RT,505,0.0046
RT,506,0.0075
RT,507,0.0298
RT,508,0.0371
RT,509,0.0259
RT,510,0.0829
RT,511,0.0000
RT,512,0.0000
RT,513,0.7955
RT,514,0.0000
RT,515,0.0971
RT,516,0.0672
RT,517,0.1202
RT,518,0.5298
RT,519,0.0030
RT,520,0.6837
RT,521,0.3810
RT,522,0.0000
RT,523,0.0015
RT,524,0.0015
RT,525,0.9645
RT,526,0.0015
RT,527,0.0107
RT,528,0.9858
RT,529,0.0000
RT,530,0.6612
RT,531,0.3424
RT,532,0.1191
RT,533,0.0000
RT,534,0.0226
RT,535,0.9670
RT,536,0.0000
RT,537,0.0000
RT,538,0.0015
RT,539,0.0164
RT,540,0.0090
RT,541,0.0090
RT,542,0.0000
RT,543,0.0000
RT,544,0.0015
RT,545,0.0015
RT,546,0.0000
RT,547,0.0298
RT,548,0.0451
RT,549,0.1008
RT,550,0.0135
RT,551,0.0253
RT,552,0.0000
RT,553,0.0015
RT,554,0.0015
RT,555,0.8555
RT,556,0.0046
RT,557,0.1164
RT,558,0.0030
RT,559,0.4196
RT,560,0.1944

Integrase,1,0.0015
Integrase,2,0.0000
Integrase,3,0.0090
Integrase,4,0.2439
Integrase,5,0.0046
Integrase,6,0.0090
Integrase,7,0.0831
Integrase,8,0.0963
Integrase,9,0.0015
Integrase,10,0.0075
Integrase,11,0.1058
Integrase,12,0.3704
Integrase,13,0.0000
Integrase,14,0.0240
Integrase,15,0.5992
Integrase,16,0.0000
Integrase,17,0.0075
Integrase,18,0.2674
Integrase,19,0.0030
Integrase,20,0.0000
Integrase,21,0.3335
Integrase,22,0.3264
Integrase,23,0.0183
Integrase,24,0.0690
Integrase,25,0.1258
Integrase,26,0.0549
Integrase,27,0.0000
Integrase,28,0.0211
Integrase,29,0.1141
Integrase,30,0.0015
Integrase,31,0.0274
Integrase,32,0.6749
Integrase,33,0.1527
Integrase,34,0.0000
Integrase,35,0.0152
Integrase,36,0.0211
Integrase,37,0.0000
Integrase,38,0.0405
Integrase,39,0.0076
Integrase,40,0.2144
Integrase,41,0.0000
Integrase,42,0.1030
Integrase,43,0.0015
Integrase,44,0.0000
Integrase,45,0.0164
Integrase,46,0.1151
Integrase,47,0.0000
Integrase,48,0.0000
Integrase,49,0.0239
Integrase,50,0.0046
Integrase,51,0.2164
Integrase,52,0.0149
Integrase,53,0.0000
Integrase,54,0.0030
Integrase,55,0.0120
Integrase,56,0.0030
Integrase,57,0.0030
Integrase,58,0.0150
Integrase,59,0.0000
Integrase,60,0.0076
Integrase,61,0.3268
Integrase,62,0.0000
Integrase,63,0.0015
Integrase,64,0.0194
Integrase,65,0.0105
Integrase,66,0.0000
Integrase,67,0.0075
Integrase,68,0.0000
Integrase,69,0.0229
Integrase,70,0.0015
Integrase,71,0.0076
Integrase,72,0.0180
Integrase,73,0.5813
Integrase,74,0.0076
Integrase,75,0.3701
Integrase,76,0.0000
Integrase,77,0.0000
Integrase,78,0.0076
Integrase,79,0.0015
Integrase,80,0.0107
Integrase,81,0.0061
Integrase,82,0.0015
Integrase,83,0.0015
Integrase,84,0.0000
Integrase,85,0.0621
Integrase,86,0.0075
Integrase,87,0.0000
Integrase,88,0.0031
Integrase,89,0.0484
Integrase,90,0.0120
Integrase,91,0.0328
Integrase,92,0.0665
Integrase,93,0.0015
Integrase,94,0.0030
Integrase,95,0.0000
Integrase,96,0.0211
Integrase,97,0.0137
Integrase,98,0.0778
Integrase,99,0.0000
Integrase,100,0.0046
Integrase,101,0.0015
Integrase,102,0.4422
Integrase,103,0.0000
Integrase,104,0.0107
Integrase,105,0.0000
Integrase,106,0.0000
Integrase,107,0.0650
Integrase,108,0.0105
Integrase,109,0.0000
Integrase,110,0.0000
Integrase,111,0.0000
Integrase,112,0.1271
Integrase,113,0.9523
Integrase,114,0.8058
Integrase,115,0.0015
Integrase,116,0.0015
Integrase,117,0.0000
Integrase,118,0.0075
Integrase,119,0.0000
Integrase,120,0.5187
Integrase,121,0.0015
Integrase,122,0.0030
Integrase,123,0.1727
Integrase,124,0.0076
Integrase,125,0.8079
Integrase,126,0.7152
Integrase,127,0.3563
Integrase,128,0.0015
Integrase,129,0.0000
Integrase,130,0.0090
Integrase,131,0.0000
Integrase,132,0.0000
Integrase,133,0.0090
Integrase,134,0.0030
Integrase,135,0.8146
Integrase,136,0.2779
Integrase,137,0.9347
Integrase,138,0.0046
Integrase,139,0.0076
Integrase,140,0.0746
Integrase,141,0.0000
Integrase,142,0.0076
Integrase,143,0.0000
Integrase,144,0.0015
Integrase,145,0.0075
Integrase,146,0.0000
Integrase,147,0.0000
Integrase,148,0.0015
Integrase,149,0.0000
Integrase,150,0.0015
Integrase,151,0.0122
Integrase,152,0.0458
Integrase,153,0.0092
Integrase,154,0.0105
Integrase,155,0.0835
Integrase,156,0.0015
Integrase,157,0.1540
Integrase,158,0.0467
Integrase,159,0.0030
Integrase,160,0.0015
Integrase,161,0.0625
Integrase,162,0.0105
Integrase,163,0.0030
Integrase,164,0.1105
Integrase,165,0.0015
Integrase,166,0.0593
Integrase,167,0.0046
Integrase,168,0.8330
Integrase,169,0.0015
Integrase,170,0.0030
Integrase,171,0.0030
Integrase,172,0.0534
Integrase,173,0.0030
Integrase,174,0.1078
Integrase,175,0.0000
Integrase,176,0.0030
Integrase,177,0.0283
Integrase,178,0.0015
Integrase,179,0.0030
Integrase,180,0.0015
Integrase,181,0.0015
Integrase,182,0.0611
Integrase,183,0.0198
Integrase,184,0.0239
Integrase,185,0.0164
Integrase,186,0.0015
Integrase,187,0.0031
Integrase,188,0.0137
Integrase,189,0.0344
Integrase,190,0.0164
Integrase,191,0.0031
Integrase,192,0.0015
Integrase,193,0.0015
Integrase,194,0.0861
Integrase,195,0.0030
Integrase,196,0.0240
Integrase,197,0.0165
Integrase,198,0.0000
Integrase,199,0.0122
Integrase,200,0.0000
Integrase,201,0.0122
Integrase,202,0.6205
Integrase,203,0.0015
Integrase,204,0.0465
Integrase,205,0.0122
Integrase,206,0.0342
Integrase,207,0.1853
Integrase,208,0.0241
Integrase,209,0.0968
Integrase,210,0.0015
Integrase,211,0.0137
Integrase,212,0.2313
Integrase,213,0.0229
Integrase,214,0.0000
Integrase,215,0.0015
Integrase,216,0.0351
Integrase,217,0.1404
Integrase,218,0.0061
Integrase,219,0.4142
Integrase,220,0.0716
Integrase,221,0.0924
Integrase,222,0.0534
Integrase,223,0.1530
Integrase,224,0.0000
Integrase,225,0.0046
Integrase,226,0.0015
Integrase,227,0.0000
Integrase,228,0.0660
Integrase,229,0.0015
Integrase,230,0.0105
Integrase,231,0.0991
Integrase,232,0.0259
Integrase,233,0.0564
Integrase,234,0.0090
Integrase,235,0.7543
Integrase,236,0.0000
Integrase,237,0.0000
Integrase,238,0.0015
Integrase,239,0.0090
Integrase,240,0.0015
Integrase,241,0.0282
Integrase,242,0.0000
Integrase,243,0.0090
Integrase,244,0.0015
Integrase,245,0.0105
Integrase,246,0.0000
Integrase,247,0.0015
Integrase,248,0.0000
Integrase,249,0.0061
Integrase,250,0.0090
Integrase,251,0.0150
Integrase,252,0.0120
Integrase,253,0.0105
Integrase,254,0.0534
Integrase,255,0.0388
Integrase,256,0.3603
Integrase,257,0.2106
Integrase,258,0.0015
Integrase,259,0.0090
Integrase,260,0.0297
Integrase,261,0.0209
Integrase,262,0.0000
Integrase,263,0.0015
Integrase,264,0.0000
Integrase,265,0.0030
Integrase,266,0.2059
Integrase,267,0.0000
Integrase,268,0.0046
Integrase,269,0.0558
Integrase,270,0.0428
Integrase,271,0.0314
Integrase,272,0.0015
Integrase,273,0.0000
Integrase,274,0.0105
Integrase,275,0.0015
Integrase,276,0.0195
Integrase,277,0.0015
Integrase,278,0.0030
Integrase,279,0.0504
Integrase,280,0.0360
Integrase,281,0.0000
Integrase,282,0.0356
Integrase,283,0.0075
Integrase,284,0.6245
Integrase,285,0.0579
Integrase,286,0.0046
Integrase,287,0.0971

Vif,1,0.0285
Vif,2,0.0194
Vif,3,0.0000
Vif,4,0.0275
Vif,5,0.0061
Vif,6,0.0384
Vif,7,0.0000
Vif,8,0.0030
Vif,9,0.0675
Vif,10,0.0344
Vif,11,0.0315
Vif,12,0.0000
Vif,13,0.0000
Vif,14,0.0120
Vif,15,0.0282
Vif,16,0.0030
Vif,17,0.0031
Vif,18,0.0090
Vif,19,0.0485
Vif,20,0.0061
Vif,21,0.2995
Vif,22,0.2136
Vif,23,0.0015
Vif,24,0.8506
Vif,25,0.0076
Vif,26,0.0602
Vif,27,0.0076
Vif,28,0.0000
Vif,29,0.1863
Vif,30,0.0030
Vif,31,0.2519
Vif,32,0.2656
Vif,33,0.6684
Vif,34,0.0076
Vif,35,0.4572
Vif,36,0.0876
Vif,37,0.0709
Vif,38,0.4929
Vif,39,0.7955
Vif,40,0.0000
Vif,41,0.7320
Vif,42,0.0075
Vif,43,0.3138
Vif,44,0.0151
Vif,45,0.0000
Vif,46,0.3360
Vif,47,0.1470
Vif,48,0.1891
Vif,49,0.9843
Vif,50,0.3646
Vif,51,0.0015
Vif,52,0.5507
Vif,53,0.8610
Vif,54,0.0359
Vif,55,0.0015
Vif,56,0.0150
Vif,57,0.0183
Vif,58,0.0335
Vif,59,0.0107
Vif,60,0.0000
Vif,61,0.0945
Vif,62,0.1395
Vif,63,0.3561
Vif,64,0.1269
Vif,65,0.6948
Vif,66,0.1110
Vif,67,0.1020
Vif,68,0.6530
Vif,69,0.9431
Vif,70,0.0179
Vif,71,0.0030
Vif,72,0.0000
Vif,73,0.0046
Vif,74,0.0015
Vif,75,0.3154
Vif,76,0.3156
Vif,77,0.0075
Vif,78,0.0031
Vif,79,0.9403
Vif,80,0.2317
Vif,81,0.0030
Vif,82,0.3630
Vif,83,0.0183
Vif,84,0.0000
Vif,85,0.9248
Vif,86,0.0075
Vif,87,0.0721
Vif,88,0.0092
Vif,89,0.0496
Vif,90,0.0105
Vif,91,0.0015
Vif,92,0.0446
Vif,93,0.9764
Vif,94,0.7138
Vif,95,0.2734
Vif,96,0.0105
Vif,97,0.2813
Vif,98,0.0122
Vif,99,0.0000
Vif,100,0.8436
Vif,101,0.1269
Vif,102,0.0015
Vif,103,0.5706
Vif,104,0.3413
Vif,105,0.0030
Vif,106,0.0031
Vif,107,0.1691
Vif,108,0.0090
Vif,109,0.0015
Vif,110,0.0000
Vif,111,0.2384
Vif,112,0.5836
Vif,113,0.0769
Vif,114,0.0075
Vif,115,0.3870
Vif,116,0.0015
Vif,117,0.0000
Vif,118,0.0597
Vif,119,0.5613
Vif,120,0.1086
Vif,121,0.0015
Vif,122,0.0183
Vif,123,0.0031
Vif,124,0.8103
Vif,125,0.0671
Vif,126,0.1976
Vif,127,0.3230
Vif,128,0.0165
Vif,129,0.8329
Vif,130,0.7679
Vif,131,0.0482
Vif,132,0.2757
Vif,133,0.0621
Vif,134,0.5462
Vif,135,0.0000
Vif,136,0.5234
Vif,137,0.0320
Vif,138,0.4747
Vif,139,0.3289
Vif,140,0.0000
Vif,141,0.0000
Vif,142,0.2280
Vif,143,0.1069
Vif,144,0.0030
Vif,145,0.0229
Vif,146,0.0837
Vif,147,0.0015
Vif,148,0.0120
Vif,149,0.0122
Vif,150,0.0000
Vif,151,0.0031
Vif,152,0.0076
Vif,153,0.9844
Vif,154,0.0489
Vif,155,0.0313
Vif,156,0.7840
Vif,157,0.5108
Vif,158,0.0998
Vif,159,0.7377
Vif,160,0.5531
Vif,161,0.8244
Vif,162,0.5167
Vif,163,0.0000
Vif,164,0.0015
Vif,165,0.0015
Vif,166,0.0000
Vif,167,0.0030
Vif,168,0.0801
Vif,169,0.8238
Vif,170,0.2076
Vif,171,0.0000
Vif,172,0.3425
Vif,173,0.0000
Vif,174,0.0120
Vif,175,0.0122
Vif,176,0.0000
Vif,177,0.0194
Vif,178,0.1315
Vif,179,0.0704
Vif,180,0.2034
Vif,181,0.1959
Vif,182,0.0815
Vif,183,0.7754
Vif,184,0.1271
Vif,185,0.7509
Vif,186,0.1430
Vif,187,0.2720
Vif,188,0.4470
Vif,189,0.1048
Vif,190,0.0867
Vif,191,0.1052

Vpr,1,0.0120
Vpr,2,0.7203
Vpr,3,0.0255
Vpr,4,0.0000
Vpr,5,0.0000
Vpr,6,0.1113
Vpr,7,0.1020
Vpr,8,0.0000
Vpr,9,0.0657
Vpr,10,0.0771
Vpr,11,0.0213
Vpr,12,0.0076
Vpr,13,0.0150
Vpr,14,0.0663
Vpr,15,0.0000
Vpr,16,0.0215
Vpr,17,0.0108
Vpr,18,0.3302
Vpr,19,0.0876
Vpr,20,0.1291
Vpr,21,0.0194
Vpr,22,0.7802
Vpr,23,0.0224
Vpr,24,0.1030
Vpr,25,0.0390
Vpr,26,0.0224
Vpr,27,0.0105
Vpr,28,0.5686
Vpr,29,0.1388
Vpr,30,0.0000
Vpr,31,0.9257
Vpr,32,0.0046
Vpr,33,0.0107
Vpr,34,0.0274
Vpr,35,0.0481
Vpr,36,0.0030
Vpr,37,0.0090
Vpr,38,0.0105
Vpr,39,0.0434
Vpr,40,0.7203
Vpr,41,0.0031
Vpr,42,0.0000
Vpr,43,0.1371
Vpr,44,0.4884
Vpr,45,0.0090
Vpr,46,0.0015
Vpr,47,0.0283
Vpr,48,0.5451
Vpr,49,0.0444
Vpr,50,0.0046
Vpr,51,0.9244
Vpr,52,0.0286
Vpr,53,0.0165
Vpr,54,0.0076
Vpr,55,0.0165
Vpr,56,0.0030
Vpr,57,0.0224
Vpr,58,0.9511
Vpr,59,0.0030
Vpr,60,0.0000
Vpr,61,0.0968
Vpr,62,0.0180
Vpr,63,0.2727
Vpr,64,0.2951
Vpr,65,0.0677
Vpr,66,0.6119
Vpr,67,0.0030
Vpr,68,0.0120
Vpr,69,0.0213
Vpr,70,0.0846
Vpr,71,0.0214
Vpr,72,0.0210
Vpr,73,0.9028
Vpr,74,0.0030
Vpr,75,0.0605
Vpr,76,0.0015
Vpr,77,0.0198
Vpr,78,0.0105
Vpr,79,0.0030
Vpr,80,0.5277
Vpr,81,0.0120
Vpr,82,0.0030
Vpr,83,0.0046
Vpr,84,0.0046
Vpr,85,0.0015
Vpr,86,0.0419
Vpr,87,0.7273
Vpr,88,0.6477
Vpr,89,0.9327
Vpr,90,0.0442
Vpr,91,0.0168
Vpr,92,0.9469
Vpr,93,0.0179
Vpr,94,0.3261
Vpr,95,0.0000

Tat,1,0.4784
Tat,2,0.0030
Tat,3,0.1419
Tat,4,0.0000
Tat,5,0.0000
Tat,6,0.8448
Tat,7,0.0182
Tat,8,0.0371
Tat,9,0.0046
Tat,10,0.0238
Tat,11,0.9502
Tat,12,0.0342
Tat,13,0.0665
Tat,14,0.0030
Tat,15,0.0000
Tat,16,0.9487
Tat,17,0.0015
Tat,18,0.0000
Tat,19,0.0000
Tat,20,0.0000
Tat,21,0.0869
Tat,22,0.0015
Tat,23,0.7898
Tat,24,0.0000
Tat,25,0.4282
Tat,26,0.0015
Tat,27,0.8940
Tat,28,0.7464
Tat,29,0.0090
Tat,30,0.0855
Tat,31,0.0075
Tat,32,0.0000
Tat,33,0.4039
Tat,34,0.0015
Tat,35,0.0698
Tat,36,0.8749
Tat,37,0.0090
Tat,38,0.0090
Tat,39,0.3562
Tat,40,0.4559
Tat,41,0.0000
Tat,42,0.0164
Tat,43,0.8818
Tat,44,0.8422
Tat,45,0.0015
Tat,46,0.1936
Tat,47,0.0015
Tat,48,0.0030
Tat,49,0.0091
Tat,50,0.0564
Tat,51,0.0503
Tat,52,0.0000
Tat,53,0.0000
Tat,54,0.0179
Tat,55,0.0015
Tat,56,0.0629
Tat,57,0.2822
Tat,58,0.4157
Tat,59,0.0076
Tat,60,0.0194
Tat,61,0.7824
Tat,62,0.7800
Tat,63,0.2127
Tat,64,0.5714
Tat,65,0.9270
Tat,66,0.4137
Tat,67,0.8782
Tat,68,0.9572
Tat,69,0.1693
Tat,70,0.0031
Tat,71,0.9890
Tat,72,0.8262
Tat,73,0.9542
Tat,74,0.6158
Tat,75,0.1451
Tat,76,0.0015
Tat,77,0.1835
Tat,78,0.9735
Tat,79,0.8660
Tat,80,0.3635
Tat,81,0.9631
Tat,82,0.9358
Tat,83,0.4048
Tat,84,0.6083
Tat,85,0.8474
Tat,86,0.0610
Tat,87,0.0254
Tat,88,0.1999
Tat,89,0.7374
Tat,90,0.0788
Tat,91,0.2457
Tat,92,0.1951
Tat,93,0.1371
Tat,94,0.1337
Tat,95,0.0923
Tat,96,0.0046
Tat,97,0.8691
Tat,98,0.8862
Tat,99,0.5867
Tat,100,0.1646

Rev,1,0.2570
Rev,2,0.9535
Rev,3,0.9342
Rev,4,0.6158
Rev,5,0.1716
Rev,6,0.0015
Rev,7,0.0000
Rev,8,0.0015
Rev,9,0.0194
Rev,10,0.0779
Rev,11,0.0564
Rev,12,0.2957
Rev,13,0.4950
Rev,14,0.0373
Rev,15,0.3414
Rev,16,0.4254
Rev,17,0.0152
Rev,18,0.1246
Rev,19,0.7773
Rev,20,0.7483
Rev,21,0.3525
Rev,22,0.1035
Rev,23,0.8748
Rev,24,0.0152
Rev,25,0.1002
Rev,26,0.8893
Rev,27,0.0844
Rev,28,0.0400
Rev,29,0.1059
Rev,30,0.0573
Rev,31,0.0000
Rev,32,0.0000
Rev,33,0.9752
Rev,34,0.0061
Rev,35,0.9550
Rev,36,0.4407
Rev,37,0.9835
Rev,38,0.0030
Rev,39,0.4681
Rev,40,0.0090
Rev,41,0.0335
Rev,42,0.0239
Rev,43,0.1071
Rev,44,0.8586
Rev,45,0.0120
Rev,46,0.2772
Rev,47,0.0000
Rev,48,0.0135
Rev,49,0.0075
Rev,50,0.0000
Rev,51,0.0416
Rev,52,0.8683
Rev,53,0.0442
Rev,54,0.0122
Rev,55,0.1903
Rev,56,0.2894
Rev,57,0.0490
Rev,58,0.9898
Rev,59,0.5997
Rev,60,0.3498
Rev,61,0.1265
Rev,62,0.7203
Rev,63,0.6868
Rev,64,0.1622
Rev,65,0.1043
Rev,66,0.4508
Rev,67,0.4846
Rev,68,0.9651
Rev,69,0.0462
Rev,70,0.0915
Rev,71,0.0933
Rev,72,0.5471
Rev,73,0.6271
Rev,74,0.0366
Rev,75,0.0607
Rev,76,0.0489
Rev,77,0.2080
Rev,78,0.2319
Rev,79,0.2123
Rev,80,0.0000
Rev,81,0.0000
Rev,82,0.0433
Rev,83,0.5076
Rev,84,0.0616
Rev,85,0.0903
Rev,86,0.0000
Rev,87,0.9907
Rev,88,0.1152
Rev,89,0.0932
Rev,90,0.0729
Rev,91,0.7044
Rev,92,0.1483
Rev,93,0.1426
Rev,94,0.1230
Rev,95,0.0302
Rev,96,0.1297
Rev,97,0.0720
Rev,98,0.0136
Rev,99,0.0316
Rev,100,0.0603
Rev,101,0.0256
Rev,102,0.0880
Rev,103,0.0362
Rev,104,0.9778
Rev,105,0.2087
Rev,106,0.0729
Rev,107,0.6317
Rev,108,0.9315
Rev,109,0.6225
Rev,110,0.0090
Rev,111,0.1993
Rev,112,0.4867
Rev,113,0.9472
Rev,114,0.6850
Rev,115,0.0090

Vpu,1,0.2492
Vpu,2,0.0282
Vpu,3,0.2395
Vpu,4,0.2129
Vpu,5,0.6703
Vpu,6,0.1043
Vpu,7,0.0180
Vpu,8,0.9378
Vpu,9,0.6239
Vpu,10,0.1100
Vpu,11,0.8526
Vpu,12,0.1120
Vpu,13,0.9714
Vpu,14,0.2969
Vpu,15,0.0718
Vpu,16,0.3029
Vpu,17,0.6566
Vpu,18,0.0745
Vpu,19,0.3819
Vpu,20,0.1400
Vpu,21,0.5017
Vpu,22,0.9594
Vpu,23,0.2682
Vpu,24,0.4686
Vpu,25,0.0603
Vpu,26,0.0652
Vpu,27,0.2060
Vpu,28,0.0386
Vpu,29,0.0015
Vpu,30,0.5242
Vpu,31,0.1166
Vpu,32,0.0575
Vpu,33,0.9497
Vpu,34,0.1391
Vpu,35,0.0211
Vpu,36,0.1254
Vpu,37,0.5613
Vpu,38,0.3779
Vpu,39,0.9042
Vpu,40,0.2317
Vpu,41,0.7816
Vpu,42,0.0271
Vpu,43,0.1591
Vpu,44,0.1744
Vpu,45,0.0241
Vpu,46,0.0862
Vpu,47,0.1471
Vpu,48,0.1576
Vpu,49,0.1913
Vpu,50,0.8996
Vpu,51,0.0283
Vpu,52,0.0213
Vpu,53,0.5266
Vpu,54,0.0702
Vpu,55,0.0061
Vpu,56,0.0552
Vpu,57,0.0046
Vpu,58,0.0030
Vpu,59,0.0046
Vpu,60,0.0030
Vpu,61,0.0000
Vpu,62,0.0508
Vpu,63,0.0090
Vpu,64,0.4687
Vpu,65,0.0030
Vpu,66,0.0196
Vpu,67,0.9975
Vpu,68,0.2805
Vpu,69,0.0670
Vpu,70,0.0358
Vpu,71,0.3065
Vpu,72,0.8028
Vpu,73,0.0703
Vpu,74,-1.0000
Vpu,75,0.6901
Vpu,76,0.2977
Vpu,77,0.4917
Vpu,78,0.0166
Vpu,79,0.9762
Vpu,80,0.9133
Vpu,81,0.7403

GP120,1,0.9749
GP120,2,0.4825
GP120,3,0.9516
GP120,4,0.6132
GP120,5,0.8882
GP120,6,0.3984
GP120,7,0.0194
GP120,8,0.6131
GP120,9,0.5590
GP120,10,0.7747
GP120,11,0.1892
GP120,12,0.0015
GP120,13,0.0015
GP120,14,0.0091
GP120,15,0.0458
GP120,16,0.0076
GP120,17,0.0015
GP120,18,0.0000
GP120,19,0.0105
GP120,20,0.0000
GP120,21,0.0209
GP120,22,0.0031
GP120,23,0.4500
GP120,24,0.8497
GP120,25,0.0346
GP120,26,0.9901
GP120,27,0.0346
GP120,28,0.0447
GP120,29,0.0075
GP120,30,0.0000
GP120,31,0.0075
GP120,32,0.0015
GP120,33,0.0075
GP120,34,0.0707
GP120,35,0.0211
GP120,36,0.0627
GP120,37,0.1605
GP120,38,0.0977
GP120,39,0.6255
GP120,40,0.4879
GP120,41,0.0075
GP120,42,0.5947
GP120,43,0.0015
GP120,44,0.0090
GP120,45,0.0993
GP120,46,0.0000
GP120,47,0.0000
GP120,48,0.0030
GP120,49,0.0299
GP120,50,0.0015
GP120,51,0.0000
GP120,52,0.0090
GP120,53,0.0000
GP120,54,0.0347
GP120,55,0.0076
GP120,56,0.0000
GP120,57,0.3206
GP120,58,0.0000
GP120,59,0.0810
GP120,60,0.0150
GP120,61,0.7951
GP120,62,0.9767
GP120,63,0.1158
GP120,64,0.6060
GP120,65,0.0105
GP120,66,0.0271
GP120,67,0.0046
GP120,68,0.0090
GP120,69,0.7954
GP120,70,0.0165
GP120,71,0.2288
GP120,72,0.1091
GP120,73,0.0240
GP120,74,0.1123
GP120,75,0.0254
GP120,76,0.3860
GP120,77,0.0030
GP120,78,0.0226
GP120,79,0.1693
GP120,80,0.0015
GP120,81,0.0000
GP120,82,0.3900
GP120,83,0.9384
GP120,84,0.0075
GP120,85,0.1426
GP120,86,0.0196
GP120,87,0.0608
GP120,88,0.0107
GP120,89,0.0030
GP120,90,0.0240
GP120,91,0.1665
GP120,92,0.0401
GP120,93,0.0165
GP120,94,0.1062
GP120,95,0.0075
GP120,96,0.0015
GP120,97,0.0195
GP120,98,0.2212
GP120,99,0.0152
GP120,100,0.0135
GP120,101,0.0046
GP120,102,0.0213
GP120,103,0.0030
GP120,104,0.0290
GP120,105,0.0488
GP120,106,0.0168
GP120,107,0.4802
GP120,108,0.0030
GP120,109,0.7310
GP120,110,0.7910
GP120,111,0.9045
GP120,112,0.8422
GP120,113,0.8738
GP120,114,0.8450
GP120,115,0.8910
GP120,116,0.8338
GP120,117,0.8872
GP120,118,0.7282
GP120,119,0.7597
GP120,120,0.8066
GP120,121,0.8075
GP120,122,0.8145
GP120,123,0.9238
GP120,124,0.9128
GP120,125,0.9404
GP120,126,0.9387
GP120,127,0.9149
GP120,128,0.9119
GP120,129,0.7713
GP120,130,0.2698
GP120,131,0.6169
GP120,132,0.3076
GP120,133,0.0552
GP120,134,0.0061
GP120,135,0.1538
GP120,136,0.1816
GP120,137,0.1559
GP120,138,0.8566
GP120,139,0.0801
GP120,140,0.1562
GP120,141,0.9677
GP120,142,0.8490
GP120,143,0.4279
GP120,144,0.2761
GP120,145,0.2328
GP120,146,0.9553
GP120,147,0.6333
GP120,148,0.4720
GP120,149,0.9391
GP120,150,0.5055
GP120,151,0.9301
GP120,152,0.1946
GP120,153,0.0749
GP120,154,0.1664
GP120,155,0.6342
GP120,156,0.2555
GP120,157,0.0135
GP120,158,0.6052
GP120,159,0.2740
GP120,160,0.7531
GP120,161,0.5180
GP120,162,0.7556
GP120,163,0.8700
GP120,164,0.7784
GP120,165,0.8052
GP120,166,0.8405
GP120,167,0.9620
GP120,168,0.0453
GP120,169,0.2923
GP120,170,0.0397
GP120,171,0.2209
GP120,172,0.7246
GP120,173,0.0120
GP120,174,0.0329
GP120,175,0.0504
GP120,176,0.0360
GP120,177,0.9371
GP120,178,0.4348
GP120,179,0.0818
GP120,180,0.0256
GP120,181,0.0405
GP120,182,0.0105
GP120,183,0.0120
GP120,184,0.0224
GP120,185,0.3085
GP120,186,0.5088
GP120,187,0.0061
GP120,188,0.1275
GP120,189,0.0120
GP120,190,0.0135
GP120,191,0.0120
GP120,192,0.0120
GP120,193,0.0546
GP120,194,0.0526
GP120,195,0.0149
GP120,196,0.2674
GP120,197,0.0031
GP120,198,0.0031
GP120,199,0.0105
GP120,200,0.0618
GP120,201,0.0183
GP120,202,0.1484
GP120,203,0.0737
GP120,204,0.0832
GP120,205,0.0149
GP120,206,0.6110
GP120,207,0.4301
GP120,208,0.6704
GP120,209,0.9104
GP120,210,0.0430
GP120,211,0.3656
GP120,212,0.0075
GP120,213,0.4516
GP120,214,0.0120
GP120,215,0.4272
GP120,216,0.0090
GP120,217,0.7106
GP120,218,0.0721
GP120,219,0.0195
GP120,220,0.0254
GP120,221,0.1167
GP120,222,0.0327
GP120,223,0.0474
GP120,224,0.0165
GP120,225,0.0239
GP120,226,0.0254
GP120,227,0.0015
GP120,228,0.0105
GP120,229,0.6743
GP120,230,0.0015
GP120,231,0.0286
GP120,232,0.0946
GP120,233,0.0253
GP120,234,0.0015
GP120,235,0.0375
GP120,236,0.0031
GP120,237,0.0075
GP120,238,0.0105
GP120,239,0.0000
GP120,240,0.0015
GP120,241,0.0046
GP120,242,0.0076
GP120,243,0.0366
GP120,244,0.1433
GP120,245,0.7845
GP120,246,0.6043
GP120,247,0.4894
GP120,248,0.9636
GP120,249,0.1256
GP120,250,0.0555
GP120,251,0.0505
GP120,252,0.5331
GP120,253,0.0030
GP120,254,0.8983
GP120,255,0.3443
GP120,256,0.5239
GP120,257,0.0210
GP120,258,0.5449
GP120,259,0.0817
GP120,260,0.7196
GP120,261,0.0092
GP120,262,0.1144
GP120,263,0.0430
GP120,264,0.1176
GP120,265,0.2642
GP120,266,0.8401
GP120,267,0.6041
GP120,268,0.8011
GP120,269,0.1318
GP120,270,0.9142
GP120,271,0.0137
GP120,272,0.5786
GP120,273,0.0075
GP120,274,0.5680
GP120,275,0.0075
GP120,276,0.0493
GP120,277,0.4976
GP120,278,0.0710
GP120,279,0.0422
GP120,280,0.0622
GP120,281,0.0935
GP120,282,0.6162
GP120,283,0.3667
GP120,284,0.4015
GP120,285,0.8136
GP120,286,0.3653
GP120,287,0.8000
GP120,288,0.9000
GP120,289,0.0915
GP120,290,0.0908
GP120,291,0.0092
GP120,292,0.9146
GP120,293,0.5266
GP120,294,0.2966
GP120,295,0.2066
GP120,296,0.4312
GP120,297,0.2066
GP120,298,0.1501
GP120,299,0.7113
GP120,300,0.3279
GP120,301,0.0015
GP120,302,0.3312
GP120,303,0.0928
GP120,304,0.0168
GP120,305,0.5432
GP120,306,0.0046
GP120,307,0.4736
GP120,308,0.0000
GP120,309,0.3107
GP120,310,0.9093
GP120,311,0.3624
GP120,312,0.6942
GP120,313,0.7910
GP120,314,0.8498
GP120,315,0.0000
GP120,316,0.3906
GP120,317,0.8468
GP120,318,0.2643
GP120,319,0.0387
GP120,320,0.8750
GP120,321,0.7689
GP120,322,0.5852
GP120,323,0.7296
GP120,324,0.8692
GP120,325,0.9393
GP120,326,0.0061
GP120,327,0.5077
GP120,328,0.8523
GP120,329,0.9849
GP120,330,0.2326
GP120,331,0.8216
GP120,332,0.2530
GP120,333,0.7143
GP120,334,0.3060
GP120,335,0.1304
GP120,336,0.0260
GP120,337,0.7885
GP120,338,0.0046
GP120,339,0.8041
GP120,340,0.9441
GP120,341,0.2578
GP120,342,0.2326
GP120,343,0.0015
GP120,344,0.0015
GP120,345,0.0031
GP120,346,0.8389
GP120,347,0.0061
GP120,348,0.3572
GP120,349,0.9211
GP120,350,0.8649
GP120,351,0.0559
GP120,352,0.2422
GP120,353,0.0406
GP120,354,0.0569
GP120,355,0.0000
GP120,356,0.1615
GP120,357,0.0015
GP120,358,0.0120
GP120,359,0.0061
GP120,360,0.0165
GP120,361,0.0168
GP120,362,0.0000
GP120,363,0.2263
GP120,364,0.2347
GP120,365,0.6045
GP120,366,0.9620
GP120,367,0.0015
GP120,368,0.0046
GP120,369,0.1165
GP120,370,0.2366
GP120,371,0.2502
GP120,372,0.1075
GP120,373,0.9407
GP120,374,0.9067
GP120,375,0.9005
GP120,376,0.8800
GP120,377,0.9130
GP120,378,0.8475
GP120,379,0.6264
GP120,380,0.9351
GP120,381,0.9288
GP120,382,0.8273
GP120,383,0.8827
GP120,384,-1.0000
GP120,385,-1.0000
GP120,386,0.8695
GP120,387,0.9458
GP120,388,0.7868
GP120,389,0.7929
GP120,390,0.4767
GP120,391,0.0801
GP120,392,0.3292
GP120,393,0.0672
GP120,394,0.4113
GP120,395,0.0135
GP120,396,0.1657
GP120,397,0.0076
GP120,398,0.1801
GP120,399,0.0195
GP120,400,0.1453
GP120,401,0.2821
GP120,402,0.1321
GP120,403,0.3827
GP120,404,0.0299
GP120,405,0.0181
GP120,406,0.9575
GP120,407,0.4137
GP120,408,0.0401
GP120,409,0.9416
GP120,410,0.0120
GP120,411,0.3575
GP120,412,0.0255
GP120,413,0.0401
GP120,414,0.0165
GP120,415,0.0150
GP120,416,0.0432
GP120,417,0.8939
GP120,418,0.0076
GP120,419,0.9775
GP120,420,0.0286
GP120,421,0.6589
GP120,422,0.0136
GP120,423,0.9793
GP120,424,0.0120
GP120,425,0.1379
GP120,426,0.0150
GP120,427,0.0015
GP120,428,0.0090
GP120,429,0.1315
GP120,430,0.4639
GP120,431,0.0299
GP120,432,0.1889
GP120,433,0.0107
GP120,434,0.0165
GP120,435,0.0165
GP120,436,0.0610
GP120,437,0.8503
GP120,438,0.7765
GP120,439,0.7360
GP120,440,0.7713
GP120,441,0.8580
GP120,442,0.7469
GP120,443,0.0122
GP120,444,0.5078
GP120,445,0.0239
GP120,446,0.0076
GP120,447,0.0061
GP120,448,0.4854
GP120,449,0.0046
GP120,450,0.0015
GP120,451,0.4339
GP120,452,0.0417
GP120,453,0.3195
GP120,454,0.0342
GP120,455,0.0092
GP120,456,0.0031
GP120,457,0.0061
GP120,458,0.0346
GP120,459,0.0061
GP120,460,0.0000
GP120,461,0.0000
GP120,462,0.0576
GP120,463,0.0000
GP120,464,0.0030
GP120,465,0.0107
GP120,466,0.0345
GP120,467,0.4531
GP120,468,0.1515
GP120,469,0.0499
GP120,470,0.0030
GP120,471,0.3610
GP120,472,0.0015
GP120,473,0.4543
GP120,474,0.0015
GP120,475,0.0075
GP120,476,0.0946
GP120,477,0.6593
GP120,478,0.0105
GP120,479,0.4644
GP120,480,0.0030
GP120,481,0.0135

GP41,1,0.0122
GP41,2,0.0000
GP41,3,0.8650
GP41,4,0.0046
GP41,5,0.0652
GP41,6,0.0335
GP41,7,0.0000
GP41,8,0.0526
GP41,9,0.4780
GP41,10,0.1221
GP41,11,0.5731
GP41,12,0.0120
GP41,13,0.0342
GP41,14,0.8373
GP41,15,0.1398
GP41,16,0.3570
GP41,17,0.0000
GP41,18,0.0122
GP41,19,0.0000
GP41,20,0.0391
GP41,21,0.0949
GP41,22,0.0000
GP41,23,0.0000
GP41,24,0.0000
GP41,25,0.0091
GP41,26,0.0015
GP41,27,0.0015
GP41,28,0.0179
GP41,29,0.0463
GP41,30,0.0445
GP41,31,0.7244
GP41,32,0.1327
GP41,33,0.0075
GP41,34,0.0046
GP41,35,0.0656
GP41,36,0.0015
GP41,37,0.0405
GP41,38,0.0061
GP41,39,0.3214
GP41,40,0.0030
GP41,41,0.0270
GP41,42,0.0634
GP41,43,0.0046
GP41,44,0.0030
GP41,45,0.0000
GP41,46,0.0149
GP41,47,0.0000
GP41,48,0.0000
GP41,49,0.8415
GP41,50,0.0015
GP41,51,0.0168
GP41,52,0.0000
GP41,53,0.2325
GP41,54,0.0015
GP41,55,0.0210
GP41,56,0.0407
GP41,57,0.0180
GP41,58,0.0015
GP41,59,0.0259
GP41,60,0.1670
GP41,61,0.3489
GP41,62,0.0015
GP41,63,0.9843
GP41,64,0.0000
GP41,65,0.0015
GP41,66,0.0030
GP41,67,0.0090
GP41,68,0.0000
GP41,69,0.0297
GP41,70,0.0046
GP41,71,0.0030
GP41,72,0.0000
GP41,73,0.0226
GP41,74,0.0030
GP41,75,0.0105
GP41,76,0.1477
GP41,77,0.0120
GP41,78,0.0046
GP41,79,0.1815
GP41,80,0.0135
GP41,81,0.0982
GP41,82,0.0198
GP41,83,0.0105
GP41,84,0.5873
GP41,85,0.0030
GP41,86,0.0076
GP41,87,0.0183
GP41,88,0.0122
GP41,89,0.0213
GP41,90,0.0061
GP41,91,0.0983
GP41,92,0.0046
GP41,93,0.0030
GP41,94,0.0030
GP41,95,0.0152
GP41,96,0.0015
GP41,97,0.1061
GP41,98,0.0844
GP41,99,0.0179
GP41,100,0.0046
GP41,101,0.1318
GP41,102,0.0030
GP41,103,0.8524
GP41,104,0.0061
GP41,105,0.0150
GP41,106,0.0105
GP41,107,0.0061
GP41,108,0.9161
GP41,109,0.1829
GP41,110,0.0031
GP41,111,0.0301
GP41,112,0.0359
GP41,113,0.1837
GP41,114,0.2808
GP41,115,0.8263
GP41,116,0.8162
GP41,117,0.7659
GP41,118,0.0015
GP41,119,0.0046
GP41,120,0.6595
GP41,121,0.0460
GP41,122,0.0689
GP41,123,0.0075
GP41,124,0.0000
GP41,125,0.6624
GP41,126,0.4859
GP41,127,0.0000
GP41,128,0.7928
GP41,129,0.5959
GP41,130,0.0122
GP41,131,0.3495
GP41,132,0.9186
GP41,133,0.0751
GP41,134,0.0137
GP41,135,0.0105
GP41,136,0.8958
GP41,137,0.8281
GP41,138,0.0000
GP41,139,0.0180
GP41,140,0.8761
GP41,141,0.0030
GP41,142,0.4381
GP41,143,0.0838
GP41,144,0.5403
GP41,145,0.1088
GP41,146,0.0061
GP41,147,0.2646
GP41,148,0.0015
GP41,149,0.0015
GP41,150,0.0567
GP41,151,0.2048
GP41,152,0.0046
GP41,153,0.0015
GP41,154,0.3187
GP41,155,0.7185
GP41,156,0.0015
GP41,157,0.0194
GP41,158,0.7737
GP41,159,0.0386
GP41,160,0.0461
GP41,161,0.1723
GP41,162,0.0015
GP41,163,0.1709
GP41,164,0.4761
GP41,165,0.0015
GP41,166,0.0000
GP41,167,0.4498
GP41,168,0.0000
GP41,169,0.0076
GP41,170,0.4958
GP41,171,0.0165
GP41,172,0.6190
GP41,173,0.5769
GP41,174,0.0046
GP41,175,0.0031
GP41,176,0.0061
GP41,177,0.0015
GP41,178,0.0046
GP41,179,0.3570
GP41,180,0.1169
GP41,181,0.0090
GP41,182,0.0269
GP41,183,0.3237
GP41,184,0.0691
GP41,185,0.0763
GP41,186,0.0450
GP41,187,0.0238
GP41,188,0.0270
GP41,189,0.4144
GP41,190,0.0046
GP41,191,0.0152
GP41,192,0.0270
GP41,193,0.0091
GP41,194,0.2089
GP41,195,0.0668
GP41,196,0.5522
GP41,197,0.0949
GP41,198,0.2219
GP41,199,0.1646
GP41,200,0.3560
GP41,201,0.9371
GP41,202,0.1558
GP41,203,0.0361
GP41,204,0.1930
GP41,205,0.0120
GP41,206,0.1231
GP41,207,0.0046
GP41,208,0.0015
GP41,209,0.0090
GP41,210,0.0000
GP41,211,0.0698
GP41,212,0.0283
GP41,213,0.3901
GP41,214,0.0015
GP41,215,0.1835
GP41,216,0.7219
GP41,217,0.9913
GP41,218,0.0213
GP41,219,0.9791
GP41,220,0.4602
GP41,221,0.6966
GP41,222,0.2882
GP41,223,0.5854
GP41,224,0.0695
GP41,225,0.0226
GP41,226,0.0813
GP41,227,0.7546
GP41,228,0.8756
GP41,229,0.2199
GP41,230,0.3676
GP41,231,0.1358
GP41,232,0.1379
GP41,233,0.0997
GP41,234,0.0000
GP41,235,0.1610
GP41,236,0.9207
GP41,237,0.6051
GP41,238,0.1177
GP41,239,0.5054
GP41,240,0.2995
GP41,241,0.0241
GP41,242,0.9256
GP41,243,0.4482
GP41,244,0.0740
GP41,245,0.1440
GP41,246,0.9358
GP41,247,0.0165
GP41,248,0.1329
GP41,249,0.0567
GP41,250,0.3900
GP41,251,0.3020
GP41,252,0.9811
GP41,253,0.0030
GP41,254,0.5857
GP41,255,0.0000
GP41,256,0.0046
GP41,257,0.0457
GP41,258,0.1765
GP41,259,0.0015
GP41,260,0.2493
GP41,261,0.0567
GP41,262,0.0313
GP41,263,0.2043
GP41,264,0.0105
GP41,265,0.1445
GP41,266,0.2158
GP41,267,0.0030
GP41,268,0.0839
GP41,269,0.0356
GP41,270,0.8891
GP41,271,0.9728
GP41,272,0.3554
GP41,273,0.0403
GP41,274,0.6752
GP41,275,0.5148
GP41,276,0.0181
GP41,277,0.8751
GP41,278,0.0482
GP41,279,0.0824
GP41,280,0.1304
GP41,281,0.0167
GP41,282,0.0242
GP41,283,0.6424
GP41,284,0.9908
GP41,285,0.0636
GP41,286,0.0482
GP41,287,0.0601
GP41,288,0.9900
GP41,289,0.0475
GP41,290,0.0695
GP41,291,0.0478
GP41,292,0.8924
GP41,293,0.5840
GP41,294,0.1231
GP41,295,0.0616
GP41,296,0.0418
GP41,297,0.9856
GP41,298,0.0000
GP41,299,0.0090
GP41,300,0.8249
GP41,301,0.5378
GP41,302,0.0090
GP41,303,0.0690
GP41,304,0.1295
GP41,305,0.8848
GP41,306,0.0417
GP41,307,0.0283
GP41,308,0.7334
GP41,309,0.7326
GP41,310,0.0090
GP41,311,0.7659
GP41,312,0.9085
GP41,313,0.8166
GP41,314,0.7821
GP41,315,0.0107
GP41,316,0.1292
GP41,317,0.3793
GP41,318,0.0506
GP41,319,0.0720
GP41,320,0.9517
GP41,321,0.9632
GP41,322,0.0030
GP41,323,0.0075
GP41,324,0.0389
GP41,325,0.5532
GP41,326,0.0870
GP41,327,0.0336
GP41,328,0.7680
GP41,329,0.9532
GP41,330,0.1166
GP41,331,0.3502
GP41,332,0.8340
GP41,333,0.7770
GP41,334,0.0259
GP41,335,0.1251
GP41,336,0.3288
GP41,337,0.5805
GP41,338,0.5648
GP41,339,0.0626
GP41,340,0.0199
GP41,341,0.4357
GP41,342,0.0122
GP41,343,0.0600
GP41,344,0.0077

Nef,1,0.0090
Nef,2,0.6159
Nef,3,0.0136
Nef,4,0.2285
Nef,5,0.2707
Nef,6,0.0241
Nef,7,0.4157
Nef,8,0.0031
Nef,9,0.0015
Nef,10,0.0000
Nef,11,0.2168
Nef,12,0.0504
Nef,13,0.0897
Nef,14,0.0015
Nef,15,0.0327
Nef,16,0.6237
Nef,17,0.3182
Nef,18,0.8794
Nef,19,0.7705
Nef,20,0.1572
Nef,21,0.0090
Nef,22,0.5146
Nef,23,0.9851
Nef,24,0.4763
Nef,25,0.0342
Nef,26,0.1101
Nef,27,0.1513
Nef,28,0.5952
Nef,29,0.3132
Nef,30,0.3785
Nef,31,0.5073
Nef,32,0.9965
Nef,33,0.6920
Nef,34,0.0463
Nef,35,0.0374
Nef,36,0.9588
Nef,37,0.0135
Nef,38,0.0283
Nef,39,0.0120
Nef,40,0.3470
Nef,41,0.4810
Nef,42,0.0090
Nef,43,0.9173
Nef,44,0.0328
Nef,45,0.0061
Nef,46,0.8880
Nef,47,0.4502
Nef,48,0.3498
Nef,49,0.0255
Nef,50,0.0076
Nef,51,0.6931
Nef,52,0.0180
Nef,53,0.1802
Nef,54,0.1800
Nef,55,0.0284
Nef,56,0.1276
Nef,57,0.2089
Nef,58,0.7599
Nef,59,0.5244
Nef,60,0.6233
Nef,61,0.6859
Nef,62,0.8101
Nef,63,0.1763
Nef,64,0.5028
Nef,65,0.0387
Nef,66,0.1329
Nef,67,0.0706
Nef,68,0.0339
Nef,69,0.0769
Nef,70,0.0769
Nef,71,0.4300
Nef,72,0.2283
Nef,73,0.2410
Nef,74,0.0068
Nef,75,0.0017
Nef,76,0.0017
Nef,77,0.0000
Nef,78,0.0051
Nef,79,0.2354
Nef,80,0.0017
Nef,81,0.0108
Nef,82,0.0298
Nef,83,0.0017
Nef,84,0.0802
Nef,85,0.0034
Nef,86,0.0000
Nef,87,0.0119
Nef,88,0.0277
Nef,89,0.2204
Nef,90,0.0664
Nef,91,0.4839
Nef,92,0.0265
Nef,93,0.7432
Nef,94,0.0051
Nef,95,0.0797
Nef,96,0.0331
Nef,97,0.1148
Nef,98,0.0000
Nef,99,0.0312
Nef,100,0.1398
Nef,101,0.0566
Nef,102,0.0933
Nef,103,0.0017
Nef,104,0.0017
Nef,105,0.0092
Nef,106,0.8023
Nef,107,0.0275
Nef,108,0.0814
Nef,109,0.3314
Nef,110,0.4259
Nef,111,0.0085
Nef,112,0.9641
Nef,113,0.4409
Nef,114,0.0017
Nef,115,0.1787
Nef,116,0.7078
Nef,117,0.0034
Nef,118,0.0017
Nef,119,0.0034
Nef,120,0.0034
Nef,121,0.0000
Nef,122,0.2229
Nef,123,0.0738
Nef,124,0.4114
Nef,125,0.0085
Nef,126,0.0068
Nef,127,0.0000
Nef,128,0.3582
Nef,129,0.0105
Nef,130,0.0018
Nef,131,0.0018
Nef,132,0.0018
Nef,133,0.1380
Nef,134,0.1082
Nef,135,0.0018
Nef,136,0.0000
Nef,137,0.0458
Nef,138,0.0000
Nef,139,0.0000
Nef,140,0.0000
Nef,141,0.6645
Nef,142,0.0000
Nef,143,0.5349
Nef,144,0.0000
Nef,145,0.0489
Nef,146,0.0863
Nef,147,0.0387
Nef,148,0.0000
Nef,149,0.0000
Nef,150,0.0000
Nef,151,0.3893
Nef,152,0.0126
Nef,153,0.0018
Nef,154,0.0250
Nef,155,0.0000
Nef,156,0.1267
Nef,157,0.6002
Nef,158,0.1436
Nef,159,0.6536
Nef,160,0.8846
Nef,161,0.1712
Nef,162,0.0127
Nef,163,0.5987
Nef,164,0.1899
Nef,165,0.7001
Nef,166,0.3590
Nef,167,0.0866
Nef,168,0.0035
Nef,169,0.1895
Nef,170,0.1597
Nef,171,0.6057
Nef,172,0.0000
Nef,173,0.0000
Nef,174,0.0212
Nef,175,0.0071
Nef,176,0.7521
Nef,177,0.9196
Nef,178,0.4853
Nef,179,0.0196
Nef,180,0.0018
Nef,181,0.2045
Nef,182,0.3058
Nef,183,0.0125
Nef,184,0.9889
Nef,185,0.0719
Nef,186,0.6139
Nef,187,0.0106
Nef,188,0.3066
Nef,189,0.0018
Nef,190,0.7997
Nef,191,0.0108
Nef,192,0.4199
Nef,193,0.0018
Nef,194,0.0053
Nef,195,0.0196
Nef,196,0.4636
Nef,197,0.0000
Nef,198,0.0035
Nef,199,0.8505
Nef,200,0.9730
Nef,201,0.0000
Nef,202,0.9432
Nef,203,0.0036
Nef,204,0.4497
Nef,205,0.0534
