# Supplementary material for: An integrated map of HIV genome-wide variation from a population perspective
Source: Retrovirology. 2015 Feb 15;12:18. doi: 10.1186/s12977-015-0148-6 (PMC4358901; doi:10.1186/s12977-015-0148-6)
Supplement: Additional file 3: — Software. Our Matlab toolbox developed for data visualization, genomic diversity analysis and HIV genomic alignment. Our sequence datasets are also included. [file 12977_2015_148_MOESM3_ESM.zip › HIVGenomeAnalysisToolbox/TemporaryData/GeneticDiversity_BGenome.txt]

Average genetic diversity: 0.1290

Matrix,1,0.0138
Matrix,2,0.0069
Matrix,3,0.0122
Matrix,4,0.0092
Matrix,5,0.0031
Matrix,6,0.0000
Matrix,7,0.2280
Matrix,8,0.0908
Matrix,9,0.0391
Matrix,10,0.0653
Matrix,11,0.0332
Matrix,12,0.5715
Matrix,13,0.0061
Matrix,14,0.0182
Matrix,15,0.5635
Matrix,16,0.0122
Matrix,17,0.0061
Matrix,18,0.2106
Matrix,19,0.0031
Matrix,20,0.0302
Matrix,21,0.0061
Matrix,22,0.0061
Matrix,23,0.0152
Matrix,24,0.0152
Matrix,25,0.0302
Matrix,26,0.2155
Matrix,27,0.0091
Matrix,28,0.4466
Matrix,29,0.0122
Matrix,30,0.5977
Matrix,31,0.0122
Matrix,32,0.0152
Matrix,33,0.0061
Matrix,34,0.3520
Matrix,35,0.0508
Matrix,36,0.0031
Matrix,37,0.0061
Matrix,38,0.0061
Matrix,39,0.0182
Matrix,40,0.0061
Matrix,41,0.0152
Matrix,42,0.0152
Matrix,43,0.0091
Matrix,44,0.0622
Matrix,45,0.0421
Matrix,46,0.2529
Matrix,47,0.0152
Matrix,48,0.0182
Matrix,49,0.0965
Matrix,50,0.0061
Matrix,51,0.0272
Matrix,52,0.0121
Matrix,53,0.0736
Matrix,54,0.4009
Matrix,55,0.3698
Matrix,56,0.0000
Matrix,57,0.0061
Matrix,58,0.2397
Matrix,59,0.1030
Matrix,60,0.0212
Matrix,61,0.2060
Matrix,62,0.5587
Matrix,63,0.0272
Matrix,64,0.0361
Matrix,65,0.1236
Matrix,66,0.0622
Matrix,67,0.4026
Matrix,68,0.0420
Matrix,69,0.2610
Matrix,70,0.0061
Matrix,71,0.0030
Matrix,72,0.0506
Matrix,73,0.0242
Matrix,74,0.0212
Matrix,75,0.1820
Matrix,76,0.5049
Matrix,77,0.0030
Matrix,78,0.0361
Matrix,79,0.5001
Matrix,80,0.0030
Matrix,81,0.1878
Matrix,82,0.3749
Matrix,83,0.0450
Matrix,84,0.4971
Matrix,85,0.0152
Matrix,86,0.0829
Matrix,87,0.0361
Matrix,88,0.0152
Matrix,89,0.0152
Matrix,90,0.1428
Matrix,91,0.6188
Matrix,92,0.0510
Matrix,93,0.5233
Matrix,94,0.3835
Matrix,95,0.2996
Matrix,96,0.0242
Matrix,97,0.0061
Matrix,98,0.0392
Matrix,99,0.0242
Matrix,100,0.0091
Matrix,101,0.0212
Matrix,102,0.4462
Matrix,103,0.1328
Matrix,104,0.1797
Matrix,105,0.0242
Matrix,106,0.0061
Matrix,107,0.0091
Matrix,108,0.0391
Matrix,109,0.1030
Matrix,110,0.0919
Matrix,111,0.2085
Matrix,112,0.0636
Matrix,113,0.1064
Matrix,114,0.2323
Matrix,115,0.2399
Matrix,116,0.0394
Matrix,117,0.1052
Matrix,118,0.2040
Matrix,119,0.1365
Matrix,120,0.0979
Matrix,121,0.3431
Matrix,122,0.2516
Matrix,123,0.1712
Matrix,124,0.3267
Matrix,125,0.4723
Matrix,126,0.3325
Matrix,127,0.2995
Matrix,128,0.1151
Matrix,129,0.0122
Matrix,130,0.1303
Matrix,131,0.0030
Matrix,132,0.0961

Capsid,1,0.0030
Capsid,2,0.0182
Capsid,3,0.0273
Capsid,4,0.0301
Capsid,5,0.0091
Capsid,6,0.3964
Capsid,7,0.0182
Capsid,8,0.0000
Capsid,9,0.0182
Capsid,10,0.0152
Capsid,11,0.0152
Capsid,12,0.0091
Capsid,13,0.0182
Capsid,14,0.4551
Capsid,15,0.3988
Capsid,16,0.0567
Capsid,17,0.0091
Capsid,18,0.0332
Capsid,19,0.0091
Capsid,20,0.0030
Capsid,21,0.0091
Capsid,22,0.0061
Capsid,23,0.0000
Capsid,24,0.0091
Capsid,25,0.0030
Capsid,26,0.0030
Capsid,27,0.4168
Capsid,28,0.0211
Capsid,29,0.0091
Capsid,30,0.0182
Capsid,31,0.0540
Capsid,32,0.0031
Capsid,33,0.0390
Capsid,34,0.0030
Capsid,35,0.0182
Capsid,36,0.0449
Capsid,37,0.0330
Capsid,38,0.0152
Capsid,39,0.0031
Capsid,40,0.0091
Capsid,41,0.3737
Capsid,42,0.0211
Capsid,43,0.0182
Capsid,44,0.0929
Capsid,45,0.0091
Capsid,46,0.0000
Capsid,47,0.0301
Capsid,48,0.0061
Capsid,49,0.0030
Capsid,50,0.0774
Capsid,51,0.0030
Capsid,52,0.0061
Capsid,53,0.0030
Capsid,54,0.0541
Capsid,55,0.0061
Capsid,56,0.0000
Capsid,57,0.0121
Capsid,58,0.0152
Capsid,59,0.0243
Capsid,60,0.0000
Capsid,61,0.0000
Capsid,62,0.0000
Capsid,63,0.0000
Capsid,64,0.0000
Capsid,65,0.0000
Capsid,66,0.0061
Capsid,67,0.0091
Capsid,68,0.0506
Capsid,69,0.0000
Capsid,70,0.0030
Capsid,71,0.1012
Capsid,72,0.0302
Capsid,73,0.0000
Capsid,74,0.0000
Capsid,75,0.0649
Capsid,76,0.0030
Capsid,77,0.0061
Capsid,78,0.0182
Capsid,79,0.1257
Capsid,80,0.0000
Capsid,81,0.0030
Capsid,82,0.0030
Capsid,83,0.2970
Capsid,84,0.0030
Capsid,85,0.0000
Capsid,86,0.2261
Capsid,87,0.4043
Capsid,88,0.0000
Capsid,89,0.0000
Capsid,90,0.0091
Capsid,91,0.5404
Capsid,92,0.0877
Capsid,93,0.0091
Capsid,94,0.0061
Capsid,95,0.0000
Capsid,96,0.3530
Capsid,97,0.0000
Capsid,98,0.1336
Capsid,99,0.0000
Capsid,100,0.0061
Capsid,101,0.0000
Capsid,102,0.0030
Capsid,103,0.0000
Capsid,104,0.0000
Capsid,105,0.0030
Capsid,106,0.0000
Capsid,107,0.0361
Capsid,108,0.0030
Capsid,109,0.0031
Capsid,110,0.1857
Capsid,111,0.0061
Capsid,112,0.0061
Capsid,113,0.0000
Capsid,114,0.0030
Capsid,115,0.0650
Capsid,116,0.4684
Capsid,117,0.0000
Capsid,118,0.0152
Capsid,119,0.0000
Capsid,120,0.5951
Capsid,121,0.0122
Capsid,122,0.0000
Capsid,123,0.0853
Capsid,124,0.0932
Capsid,125,0.0182
Capsid,126,0.0000
Capsid,127,0.0000
Capsid,128,0.1592
Capsid,129,0.0091
Capsid,130,0.0061
Capsid,131,0.0030
Capsid,132,0.1053
Capsid,133,0.0061
Capsid,134,0.0091
Capsid,135,0.0332
Capsid,136,0.2483
Capsid,137,0.0031
Capsid,138,0.0061
Capsid,139,0.0091
Capsid,140,0.0000
Capsid,141,0.0121
Capsid,142,0.0000
Capsid,143,0.0152
Capsid,144,0.0000
Capsid,145,0.0000
Capsid,146,0.0091
Capsid,147,0.0030
Capsid,148,0.5130
Capsid,149,0.0242
Capsid,150,0.0030
Capsid,151,0.0000
Capsid,152,0.0061
Capsid,153,0.0061
Capsid,154,0.4348
Capsid,155,0.0000
Capsid,156,0.0000
Capsid,157,0.0000
Capsid,158,0.0000
Capsid,159,0.0000
Capsid,160,0.0242
Capsid,161,0.0000
Capsid,162,0.0030
Capsid,163,0.0091
Capsid,164,0.0000
Capsid,165,0.0000
Capsid,166,0.0000
Capsid,167,0.0000
Capsid,168,0.0000
Capsid,169,0.0000
Capsid,170,0.0792
Capsid,171,0.0710
Capsid,172,0.0030
Capsid,173,0.0000
Capsid,174,0.0030
Capsid,175,0.0000
Capsid,176,0.0000
Capsid,177,0.0272
Capsid,178,0.2437
Capsid,179,0.0091
Capsid,180,0.4679
Capsid,181,0.0000
Capsid,182,0.0000
Capsid,183,0.0629
Capsid,184,0.0000
Capsid,185,0.0030
Capsid,186,0.0000
Capsid,187,0.0242
Capsid,188,0.0000
Capsid,189,0.0030
Capsid,190,0.0000
Capsid,191,0.0212
Capsid,192,0.0000
Capsid,193,0.0000
Capsid,194,0.2524
Capsid,195,0.0030
Capsid,196,0.0000
Capsid,197,0.0000
Capsid,198,0.0000
Capsid,199,0.0848
Capsid,200,0.0272
Capsid,201,0.0091
Capsid,202,0.0000
Capsid,203,0.0211
Capsid,204,0.0000
Capsid,205,0.0241
Capsid,206,0.0000
Capsid,207,0.0182
Capsid,208,0.3469
Capsid,209,0.0122
Capsid,210,0.0564
Capsid,211,0.0000
Capsid,212,0.0000
Capsid,213,0.0212
Capsid,214,0.0000
Capsid,215,0.0030
Capsid,216,0.0568
Capsid,217,0.0000
Capsid,218,0.0061
Capsid,219,0.0000
Capsid,220,0.0000
Capsid,221,0.0000
Capsid,222,0.0061
Capsid,223,0.0000
Capsid,224,0.0030
Capsid,225,0.4259
Capsid,226,0.0000
Capsid,227,0.0000
Capsid,228,0.0000
Capsid,229,0.0182
Capsid,230,0.2286
Capsid,231,0.0061

p2,1,0.0091
p2,2,0.0031
p2,3,0.0030
p2,4,0.0030
p2,5,0.0451
p2,6,0.0687
p2,7,0.4073
p2,8,0.1430
p2,9,0.4113
p2,10,0.5029
p2,11,0.5673
p2,12,0.6451
p2,13,0.3074
p2,14,0.0422

Nucleocapsid,1,0.1002
Nucleocapsid,2,0.0061
Nucleocapsid,3,0.4588
Nucleocapsid,4,0.0771
Nucleocapsid,5,0.0422
Nucleocapsid,6,0.1235
Nucleocapsid,7,0.3480
Nucleocapsid,8,0.3034
Nucleocapsid,9,0.0943
Nucleocapsid,10,0.1574
Nucleocapsid,11,0.1947
Nucleocapsid,12,0.7181
Nucleocapsid,13,0.2557
Nucleocapsid,14,0.0122
Nucleocapsid,15,0.0061
Nucleocapsid,16,0.0061
Nucleocapsid,17,0.0061
Nucleocapsid,18,0.0061
Nucleocapsid,19,0.0000
Nucleocapsid,20,0.1399
Nucleocapsid,21,0.2434
Nucleocapsid,22,0.0000
Nucleocapsid,23,0.0061
Nucleocapsid,24,0.2063
Nucleocapsid,25,0.0273
Nucleocapsid,26,0.5050
Nucleocapsid,27,0.0509
Nucleocapsid,28,0.0091
Nucleocapsid,29,0.1796
Nucleocapsid,30,0.0182
Nucleocapsid,31,0.0061
Nucleocapsid,32,0.0061
Nucleocapsid,33,0.0735
Nucleocapsid,34,0.3159
Nucleocapsid,35,0.0091
Nucleocapsid,36,0.0061
Nucleocapsid,37,0.0061
Nucleocapsid,38,0.0271
Nucleocapsid,39,0.0000
Nucleocapsid,40,0.0122
Nucleocapsid,41,0.3858
Nucleocapsid,42,0.0301
Nucleocapsid,43,0.0061
Nucleocapsid,44,0.0091
Nucleocapsid,45,0.0030
Nucleocapsid,46,0.0361
Nucleocapsid,47,0.0301
Nucleocapsid,48,0.1670
Nucleocapsid,49,0.0061
Nucleocapsid,50,0.2857
Nucleocapsid,51,0.0712
Nucleocapsid,52,0.1083
Nucleocapsid,53,0.0000
Nucleocapsid,54,0.0421
Nucleocapsid,55,0.0092

p1,1,0.0030
p1,2,0.0000
p1,3,0.0061
p1,4,0.1042
p1,5,0.0976
p1,6,0.0242
p1,7,0.0391
p1,8,0.0392
p1,9,0.3232
p1,10,0.0829
p1,11,0.0509
p1,12,0.0152
p1,13,0.0030
p1,14,0.0122
p1,15,0.0061
p1,16,0.0030

p6,1,0.1911
p6,2,0.0091
p6,3,0.3240
p6,4,0.0421
p6,5,0.2528
p6,6,0.0182
p6,7,0.0030
p6,8,0.2659
p6,9,0.0152
p6,10,0.0061
p6,11,0.0092
p6,12,0.3340
p6,13,0.0091
p6,14,0.0745
p6,15,0.0830
p6,16,0.1773
p6,17,0.0663
p6,18,0.0484
p6,19,0.0483
p6,20,0.0941
p6,21,0.2297
p6,22,0.3768
p6,23,0.3237
p6,24,0.0749
p6,25,0.5248
p6,26,0.0455
p6,27,0.0858
p6,28,0.1145
p6,29,0.1654
p6,30,0.5367
p6,31,0.5351
p6,32,0.1353
p6,33,0.1460
p6,34,0.2392
p6,35,0.4196
p6,36,0.0781
p6,37,0.0061
p6,38,0.2141
p6,39,0.4221
p6,40,0.0152
p6,41,0.0030
p6,42,0.5021
p6,43,0.0122
p6,44,0.0000
p6,45,0.0061
p6,46,0.0000
p6,47,0.1443
p6,48,0.0182
p6,49,0.0630
p6,50,0.2577
p6,51,0.0755

Protease,1,0.0000
Protease,2,0.0030
Protease,3,0.0031
Protease,4,0.0061
Protease,5,0.0212
Protease,6,0.0000
Protease,7,0.0031
Protease,8,0.0061
Protease,9,0.0061
Protease,10,0.0030
Protease,11,0.2310
Protease,12,0.0091
Protease,13,0.3141
Protease,14,0.2426
Protease,15,0.1796
Protease,16,0.3268
Protease,17,0.1049
Protease,18,0.0152
Protease,19,0.0422
Protease,20,0.2387
Protease,21,0.0774
Protease,22,0.0122
Protease,23,0.0030
Protease,24,0.0061
Protease,25,0.0061
Protease,26,0.0000
Protease,27,0.0000
Protease,28,0.0000
Protease,29,0.0030
Protease,30,0.0030
Protease,31,0.0182
Protease,32,0.0000
Protease,33,0.0091
Protease,34,0.0948
Protease,35,0.0122
Protease,36,0.3942
Protease,37,0.2849
Protease,38,0.5037
Protease,39,0.0000
Protease,40,0.0857
Protease,41,0.0000
Protease,42,0.3984
Protease,43,0.0152
Protease,44,0.0597
Protease,45,0.0000
Protease,46,0.0419
Protease,47,0.0739
Protease,48,0.0000
Protease,49,0.0091
Protease,50,0.0091
Protease,51,0.0000
Protease,52,0.0000
Protease,53,0.0000
Protease,54,0.0122
Protease,55,0.0450
Protease,56,0.0271
Protease,57,0.0000
Protease,58,0.2533
Protease,59,0.0152
Protease,60,0.0030
Protease,61,0.1594
Protease,62,0.1024
Protease,63,0.3899
Protease,64,0.6950
Protease,65,0.3323
Protease,66,0.1040
Protease,67,0.0061
Protease,68,0.0656
Protease,69,0.0091
Protease,70,0.1059
Protease,71,0.0769
Protease,72,0.2893
Protease,73,0.3023
Protease,74,0.0152
Protease,75,0.0450
Protease,76,0.0030
Protease,77,0.0000
Protease,78,0.4003
Protease,79,0.0000
Protease,80,0.0213
Protease,81,0.0000
Protease,82,0.0000
Protease,83,0.0888
Protease,84,0.0000
Protease,85,0.0241
Protease,86,0.0091
Protease,87,0.0030
Protease,88,0.0061
Protease,89,0.0272
Protease,90,0.0332
Protease,91,0.0650
Protease,92,0.0030
Protease,93,0.0242
Protease,94,0.4614
Protease,95,0.0091
Protease,96,0.0030
Protease,97,0.0030
Protease,98,0.0030
Protease,99,0.0030

RT,1,0.0061
RT,2,0.0030
RT,3,0.0000
RT,4,0.0061
RT,5,0.0182
RT,6,0.0030
RT,7,0.0942
RT,8,0.0152
RT,9,0.0242
RT,10,0.0000
RT,11,0.0091
RT,12,0.0453
RT,13,0.0030
RT,14,0.0030
RT,15,0.0122
RT,16,0.0061
RT,17,0.0061
RT,18,0.0000
RT,19,0.0000
RT,20,0.0000
RT,21,0.2105
RT,22,0.0389
RT,23,0.0091
RT,24,0.0000
RT,25,0.0000
RT,26,0.0000
RT,27,0.0000
RT,28,0.0152
RT,29,0.0272
RT,30,0.0031
RT,31,0.0000
RT,32,0.0030
RT,33,0.0332
RT,34,0.0091
RT,35,0.0000
RT,36,0.3803
RT,37,0.0212
RT,38,0.0000
RT,39,0.0000
RT,40,0.0596
RT,41,0.0152
RT,42,0.0765
RT,43,0.0061
RT,44,0.0302
RT,45,0.0242
RT,46,0.0091
RT,47,0.0091
RT,48,0.0000
RT,49,0.0507
RT,50,0.0931
RT,51,0.0331
RT,52,0.0000
RT,53,0.0000
RT,54,0.0122
RT,55,0.0030
RT,56,0.0122
RT,57,0.0000
RT,58,0.0030
RT,59,0.0030
RT,60,0.0000
RT,61,0.2038
RT,62,0.0000
RT,63,0.0091
RT,64,0.0030
RT,65,0.0565
RT,66,0.0061
RT,67,0.0031
RT,68,0.0795
RT,69,0.1152
RT,70,0.0747
RT,71,0.0448
RT,72,0.0000
RT,73,0.0121
RT,74,0.0000
RT,75,0.0091
RT,76,0.0122
RT,77,0.0061
RT,78,0.0030
RT,79,0.0000
RT,80,0.0000
RT,81,0.0000
RT,82,0.0061
RT,83,0.0271
RT,84,0.2556
RT,85,0.0030
RT,86,0.0000
RT,87,0.0061
RT,88,0.0122
RT,89,0.0122
RT,90,0.0030
RT,91,0.0389
RT,92,0.0061
RT,93,0.0000
RT,94,0.0000
RT,95,0.0061
RT,96,0.0000
RT,97,0.0000
RT,98,0.0000
RT,99,0.1018
RT,100,0.0061
RT,101,0.0091
RT,102,0.0627
RT,103,0.1310
RT,104,0.1388
RT,105,0.0772
RT,106,0.0061
RT,107,0.0420
RT,108,0.0091
RT,109,0.0331
RT,110,0.0030
RT,111,0.0061
RT,112,0.0121
RT,113,0.0030
RT,114,0.0000
RT,115,0.0030
RT,116,0.0030
RT,117,0.0061
RT,118,0.0000
RT,119,0.0848
RT,120,0.0061
RT,121,0.0000
RT,122,0.1199
RT,123,0.4855
RT,124,0.4492
RT,125,0.0030
RT,126,0.0000
RT,127,0.0030
RT,128,0.0061
RT,129,0.0030
RT,130,0.0061
RT,131,0.0000
RT,132,0.0061
RT,133,0.0030
RT,134,0.0030
RT,135,0.0152
RT,136,0.5792
RT,137,0.0030
RT,138,0.0000
RT,139,0.0480
RT,140,0.0482
RT,141,0.0000
RT,142,0.0031
RT,143,0.1871
RT,144,0.0030
RT,145,0.0000
RT,146,0.0091
RT,147,0.0030
RT,148,0.0061
RT,149,0.0000
RT,150,0.0000
RT,151,0.0000
RT,152,0.0152
RT,153,0.0000
RT,154,0.0030
RT,155,0.0030
RT,156,0.0000
RT,157,0.0000
RT,158,0.0000
RT,159,0.0421
RT,160,0.0091
RT,161,0.0000
RT,162,0.0030
RT,163,0.4627
RT,164,0.0272
RT,165,0.0000
RT,166,0.0652
RT,167,0.1289
RT,168,0.0122
RT,169,0.0000
RT,170,0.1241
RT,171,0.0000
RT,172,0.0182
RT,173,0.0331
RT,174,0.1264
RT,175,0.0952
RT,176,0.0361
RT,177,0.0152
RT,178,0.3755
RT,179,0.2825
RT,180,0.1166
RT,181,0.0122
RT,182,0.0418
RT,183,0.0030
RT,184,0.0030
RT,185,0.0650
RT,186,0.0031
RT,187,0.0030
RT,188,0.0000
RT,189,0.0212
RT,190,0.0212
RT,191,0.0331
RT,192,0.0000
RT,193,0.0121
RT,194,0.0000
RT,195,0.0332
RT,196,0.0569
RT,197,0.2723
RT,198,0.0861
RT,199,0.0030
RT,200,0.0152
RT,201,0.4759
RT,202,0.0243
RT,203,0.1204
RT,204,0.0540
RT,205,0.0657
RT,206,0.0030
RT,207,0.0000
RT,208,0.3582
RT,209,0.0152
RT,210,0.0030
RT,211,0.0540
RT,212,0.5816
RT,213,0.0000
RT,214,0.0030
RT,215,0.2682
RT,216,0.1289
RT,217,0.0030
RT,218,0.0000
RT,219,0.0091
RT,220,0.0741
RT,221,0.0000
RT,222,0.0091
RT,223,0.0030
RT,224,0.0122
RT,225,0.0152
RT,226,0.0091
RT,227,0.0000
RT,228,0.0061
RT,229,0.0302
RT,230,0.0000
RT,231,0.0000
RT,232,0.0000
RT,233,0.0000
RT,234,0.0030
RT,235,0.0030
RT,236,0.0000
RT,237,0.0031
RT,238,0.0182
RT,239,0.0122
RT,240,0.0030
RT,241,0.0030
RT,242,0.0091
RT,243,0.0000
RT,244,0.0272
RT,245,0.0212
RT,246,0.5998
RT,247,0.0030
RT,248,0.0030
RT,249,0.1656
RT,250,0.0243
RT,251,0.1106
RT,252,0.0274
RT,253,0.0061
RT,254,0.0000
RT,255,0.0000
RT,256,0.0000
RT,257,0.0000
RT,258,0.0242
RT,259,0.0030
RT,260,0.0030
RT,261,0.0061
RT,262,0.0122
RT,263,0.0030
RT,264,0.0000
RT,265,0.0000
RT,266,0.0091
RT,267,0.0000
RT,268,0.0000
RT,269,0.0061
RT,270,0.0000
RT,271,0.0031
RT,272,0.0122
RT,273,0.5349
RT,274,0.0000
RT,275,0.0061
RT,276,0.0538
RT,277,0.1298
RT,278,0.4810
RT,279,0.1603
RT,280,0.0000
RT,281,0.0000
RT,282,0.1617
RT,283,0.0031
RT,284,0.1096
RT,285,0.0242
RT,286,0.0000
RT,287,0.4725
RT,288,0.0061
RT,289,0.2653
RT,290,0.0000
RT,291,0.0000
RT,292,0.0510
RT,293,0.1284
RT,294,0.4981
RT,295,0.2098
RT,296,0.0122
RT,297,0.0390
RT,298,0.6131
RT,299,0.0242
RT,300,0.0030
RT,301,0.0272
RT,302,0.0301
RT,303,0.0000
RT,304,0.0061
RT,305,0.0030
RT,306,0.0030
RT,307,0.0000
RT,308,0.0122
RT,309,0.0000
RT,310,0.0182
RT,311,0.0152
RT,312,0.1940
RT,313,0.0601
RT,314,0.0479
RT,315,0.0182
RT,316,0.0061
RT,317,0.0091
RT,318,0.1473
RT,319,0.0030
RT,320,0.0030
RT,321,0.0030
RT,322,0.0242
RT,323,0.1570
RT,324,0.0000
RT,325,0.1585
RT,326,0.0030
RT,327,0.2268
RT,328,0.0241
RT,329,0.0361
RT,330,0.3426
RT,331,0.0030
RT,332,0.0030
RT,333,0.0030
RT,334,0.2236
RT,335,0.6124
RT,336,0.1142
RT,337,0.0000
RT,338,0.0030
RT,339,0.0734
RT,340,0.0122
RT,341,0.0000
RT,342,0.0182
RT,343,0.0211
RT,344,0.0000
RT,345,0.0535
RT,346,0.0797
RT,347,0.1795
RT,348,0.0331
RT,349,0.0182
RT,350,0.0000
RT,351,0.0182
RT,352,0.0000
RT,353,0.0061
RT,354,0.0030
RT,355,0.0122
RT,356,0.0061
RT,357,0.2685
RT,358,0.5143
RT,359,0.1639
RT,360,0.1206
RT,361,0.2189
RT,362,0.0000
RT,363,0.0000
RT,364,0.0000
RT,365,0.0000
RT,366,0.1120
RT,367,0.1564
RT,368,0.0242
RT,369,0.0000
RT,370,0.1053
RT,371,0.0212
RT,372,0.1234
RT,373,0.0091
RT,374,0.0242
RT,375,0.0390
RT,376,0.1466
RT,377,0.5244
RT,378,0.3055
RT,379,0.0030
RT,380,0.1599
RT,381,0.0122
RT,382,0.0957
RT,383,0.0122
RT,384,0.0000
RT,385,0.0122
RT,386,0.0734
RT,387,0.3732
RT,388,0.0000
RT,389,0.0450
RT,390,0.0030
RT,391,0.5022
RT,392,0.0030
RT,393,0.0000
RT,394,0.0152
RT,395,0.0540
RT,396,0.0389
RT,397,0.0272
RT,398,0.0182
RT,399,0.0000
RT,400,0.2081
RT,401,0.5918
RT,402,0.0030
RT,403,0.0061
RT,404,0.4072
RT,405,0.1766
RT,406,0.0242
RT,407,0.0000
RT,408,0.0000
RT,409,0.0000
RT,410,0.0122
RT,411,0.0091
RT,412,0.0152
RT,413,0.0030
RT,414,0.0182
RT,415,0.0122
RT,416,0.0061
RT,417,0.0152
RT,418,0.0737
RT,419,0.0212
RT,420,0.0061
RT,421,0.0061
RT,422,0.0152
RT,423,0.0000
RT,424,0.0061
RT,425,0.0000
RT,426,0.0000
RT,427,0.0000
RT,428,0.0061
RT,429,0.0000
RT,430,0.0000
RT,431,0.0061
RT,432,0.1108
RT,433,0.0903
RT,434,0.0061
RT,435,0.0152
RT,436,0.6100
RT,437,0.0361
RT,438,0.0360
RT,439,0.0091
RT,440,0.0030
RT,441,0.0271
RT,442,0.0000
RT,443,0.0031
RT,444,0.0030
RT,445,0.0000
RT,446,0.0031
RT,447,0.0818
RT,448,0.1133
RT,449,0.0152
RT,450,0.1389
RT,451,0.0450
RT,452,0.1096
RT,453,0.2606
RT,454,0.0061
RT,455,0.0537
RT,456,0.0000
RT,457,0.0000
RT,458,0.0031
RT,459,0.0360
RT,460,0.0061
RT,461,0.4778
RT,462,0.3747
RT,463,0.0000
RT,464,0.0986
RT,465,0.0152
RT,466,0.0331
RT,467,0.1197
RT,468,0.2760
RT,469,0.5066
RT,470,0.2096
RT,471,0.2717
RT,472,0.0332
RT,473,0.0061
RT,474,0.0091
RT,475,0.0031
RT,476,0.0000
RT,477,0.0272
RT,478,0.0390
RT,479,0.0000
RT,480,0.0000
RT,481,0.1021
RT,482,0.0000
RT,483,0.0302
RT,484,0.5055
RT,485,0.0152
RT,486,0.0030
RT,487,0.0000
RT,488,0.0122
RT,489,0.0030
RT,490,0.0030
RT,491,0.0478
RT,492,0.4909
RT,493,0.0332
RT,494,0.0122
RT,495,0.0000
RT,496,0.0212
RT,497,0.0061
RT,498,0.0091
RT,499,0.0000
RT,500,0.0000
RT,501,0.0030
RT,502,0.0061
RT,503,0.0480
RT,504,0.0450
RT,505,0.0091
RT,506,0.0000
RT,507,0.0301
RT,508,0.0152
RT,509,0.0510
RT,510,0.1060
RT,511,0.0000
RT,512,0.0000
RT,513,0.2516
RT,514,0.0000
RT,515,0.0182
RT,516,0.0000
RT,517,0.0656
RT,518,0.2524
RT,519,0.0061
RT,520,0.4430
RT,521,0.0569
RT,522,0.0000
RT,523,0.0030
RT,524,0.0030
RT,525,0.1742
RT,526,0.0030
RT,527,0.0211
RT,528,0.2987
RT,529,0.0000
RT,530,0.0420
RT,531,0.1415
RT,532,0.1384
RT,533,0.0000
RT,534,0.0301
RT,535,0.0823
RT,536,0.0000
RT,537,0.0000
RT,538,0.0030
RT,539,0.0030
RT,540,0.0030
RT,541,0.0030
RT,542,0.0000
RT,543,0.0000
RT,544,0.0030
RT,545,0.0030
RT,546,0.0000
RT,547,0.0152
RT,548,0.0739
RT,549,0.1617
RT,550,0.0121
RT,551,0.0212
RT,552,0.0000
RT,553,0.0030
RT,554,0.0030
RT,555,0.6430
RT,556,0.0091
RT,557,0.1332
RT,558,0.0061
RT,559,0.2738
RT,560,0.1039

Integrase,1,0.0030
Integrase,2,0.0000
Integrase,3,0.0030
Integrase,4,0.0182
Integrase,5,0.0091
Integrase,6,0.0030
Integrase,7,0.1447
Integrase,8,0.1196
Integrase,9,0.0030
Integrase,10,0.0000
Integrase,11,0.1805
Integrase,12,0.3914
Integrase,13,0.0000
Integrase,14,0.0331
Integrase,15,0.1149
Integrase,16,0.0000
Integrase,17,0.0000
Integrase,18,0.3886
Integrase,19,0.0061
Integrase,20,0.0000
Integrase,21,0.1284
Integrase,22,0.0649
Integrase,23,0.0362
Integrase,24,0.0931
Integrase,25,0.1866
Integrase,26,0.1042
Integrase,27,0.0000
Integrase,28,0.0272
Integrase,29,0.1851
Integrase,30,0.0030
Integrase,31,0.0538
Integrase,32,0.3320
Integrase,33,0.0820
Integrase,34,0.0000
Integrase,35,0.0301
Integrase,36,0.0272
Integrase,37,0.0000
Integrase,38,0.0649
Integrase,39,0.0152
Integrase,40,0.2304
Integrase,41,0.0000
Integrase,42,0.0479
Integrase,43,0.0030
Integrase,44,0.0000
Integrase,45,0.0030
Integrase,46,0.1907
Integrase,47,0.0000
Integrase,48,0.0000
Integrase,49,0.0030
Integrase,50,0.0091
Integrase,51,0.2272
Integrase,52,0.0000
Integrase,53,0.0000
Integrase,54,0.0061
Integrase,55,0.0091
Integrase,56,0.0061
Integrase,57,0.0061
Integrase,58,0.0152
Integrase,59,0.0000
Integrase,60,0.0152
Integrase,61,0.0743
Integrase,62,0.0000
Integrase,63,0.0030
Integrase,64,0.0091
Integrase,65,0.0061
Integrase,66,0.0000
Integrase,67,0.0000
Integrase,68,0.0000
Integrase,69,0.0451
Integrase,70,0.0031
Integrase,71,0.0152
Integrase,72,0.0212
Integrase,73,0.4865
Integrase,74,0.0152
Integrase,75,0.0964
Integrase,76,0.0000
Integrase,77,0.0000
Integrase,78,0.0152
Integrase,79,0.0030
Integrase,80,0.0212
Integrase,81,0.0122
Integrase,82,0.0030
Integrase,83,0.0031
Integrase,84,0.0000
Integrase,85,0.0656
Integrase,86,0.0000
Integrase,87,0.0000
Integrase,88,0.0061
Integrase,89,0.0790
Integrase,90,0.0091
Integrase,91,0.0360
Integrase,92,0.1133
Integrase,93,0.0030
Integrase,94,0.0061
Integrase,95,0.0000
Integrase,96,0.0273
Integrase,97,0.0272
Integrase,98,0.0061
Integrase,99,0.0000
Integrase,100,0.0091
Integrase,101,0.0031
Integrase,102,0.4989
Integrase,103,0.0000
Integrase,104,0.0211
Integrase,105,0.0000
Integrase,106,0.0000
Integrase,107,0.0271
Integrase,108,0.0061
Integrase,109,0.0000
Integrase,110,0.0000
Integrase,111,0.0000
Integrase,112,0.1883
Integrase,113,0.2806
Integrase,114,0.2202
Integrase,115,0.0030
Integrase,116,0.0030
Integrase,117,0.0000
Integrase,118,0.0000
Integrase,119,0.0000
Integrase,120,0.4787
Integrase,121,0.0030
Integrase,122,0.0061
Integrase,123,0.2493
Integrase,124,0.0152
Integrase,125,0.6341
Integrase,126,0.5246
Integrase,127,0.0391
Integrase,128,0.0030
Integrase,129,0.0000
Integrase,130,0.0030
Integrase,131,0.0000
Integrase,132,0.0000
Integrase,133,0.0030
Integrase,134,0.0061
Integrase,135,0.0122
Integrase,136,0.1386
Integrase,137,0.0481
Integrase,138,0.0091
Integrase,139,0.0152
Integrase,140,0.0000
Integrase,141,0.0000
Integrase,142,0.0152
Integrase,143,0.0000
Integrase,144,0.0030
Integrase,145,0.0000
Integrase,146,0.0000
Integrase,147,0.0000
Integrase,148,0.0030
Integrase,149,0.0000
Integrase,150,0.0030
Integrase,151,0.0242
Integrase,152,0.0875
Integrase,153,0.0182
Integrase,154,0.0061
Integrase,155,0.1330
Integrase,156,0.0030
Integrase,157,0.2365
Integrase,158,0.0770
Integrase,159,0.0061
Integrase,160,0.0030
Integrase,161,0.0804
Integrase,162,0.0061
Integrase,163,0.0061
Integrase,164,0.1587
Integrase,165,0.0030
Integrase,166,0.0874
Integrase,167,0.0091
Integrase,168,0.0535
Integrase,169,0.0030
Integrase,170,0.0061
Integrase,171,0.0061
Integrase,172,0.0480
Integrase,173,0.0061
Integrase,174,0.0594
Integrase,175,0.0000
Integrase,176,0.0061
Integrase,177,0.0272
Integrase,178,0.0030
Integrase,179,0.0061
Integrase,180,0.0030
Integrase,181,0.0030
Integrase,182,0.0905
Integrase,183,0.0389
Integrase,184,0.0030
Integrase,185,0.0030
Integrase,186,0.0030
Integrase,187,0.0061
Integrase,188,0.0271
Integrase,189,0.0391
Integrase,190,0.0030
Integrase,191,0.0061
Integrase,192,0.0030
Integrase,193,0.0030
Integrase,194,0.1248
Integrase,195,0.0061
Integrase,196,0.0332
Integrase,197,0.0182
Integrase,198,0.0000
Integrase,199,0.0242
Integrase,200,0.0000
Integrase,201,0.0241
Integrase,202,0.4708
Integrase,203,0.0030
Integrase,204,0.0765
Integrase,205,0.0242
Integrase,206,0.0390
Integrase,207,0.2614
Integrase,208,0.0333
Integrase,209,0.1314
Integrase,210,0.0030
Integrase,211,0.0272
Integrase,212,0.2704
Integrase,213,0.0451
Integrase,214,0.0000
Integrase,215,0.0030
Integrase,216,0.0681
Integrase,217,0.0680
Integrase,218,0.0122
Integrase,219,0.1868
Integrase,220,0.0712
Integrase,221,0.1351
Integrase,222,0.0182
Integrase,223,0.0826
Integrase,224,0.0000
Integrase,225,0.0091
Integrase,226,0.0030
Integrase,227,0.0000
Integrase,228,0.0734
Integrase,229,0.0030
Integrase,230,0.0061
Integrase,231,0.1788
Integrase,232,0.0506
Integrase,233,0.1069
Integrase,234,0.0030
Integrase,235,0.1861
Integrase,236,0.0000
Integrase,237,0.0000
Integrase,238,0.0030
Integrase,239,0.0030
Integrase,240,0.0030
Integrase,241,0.0271
Integrase,242,0.0000
Integrase,243,0.0030
Integrase,244,0.0031
Integrase,245,0.0061
Integrase,246,0.0000
Integrase,247,0.0030
Integrase,248,0.0000
Integrase,249,0.0121
Integrase,250,0.0030
Integrase,251,0.0152
Integrase,252,0.0091
Integrase,253,0.0061
Integrase,254,0.1024
Integrase,255,0.0481
Integrase,256,0.0599
Integrase,257,0.3126
Integrase,258,0.0030
Integrase,259,0.0030
Integrase,260,0.0152
Integrase,261,0.0122
Integrase,262,0.0000
Integrase,263,0.0030
Integrase,264,0.0000
Integrase,265,0.0061
Integrase,266,0.2437
Integrase,267,0.0000
Integrase,268,0.0091
Integrase,269,0.0390
Integrase,270,0.0419
Integrase,271,0.0332
Integrase,272,0.0030
Integrase,273,0.0000
Integrase,274,0.0061
Integrase,275,0.0030
Integrase,276,0.0241
Integrase,277,0.0030
Integrase,278,0.0061
Integrase,279,0.0422
Integrase,280,0.0566
Integrase,281,0.0000
Integrase,282,0.0418
Integrase,283,0.0000
Integrase,284,0.1925
Integrase,285,0.0849
Integrase,286,0.0091
Integrase,287,0.0506

Vif,1,0.0420
Vif,2,0.0091
Vif,3,0.0000
Vif,4,0.0535
Vif,5,0.0122
Vif,6,0.0330
Vif,7,0.0000
Vif,8,0.0061
Vif,9,0.0769
Vif,10,0.0392
Vif,11,0.0477
Vif,12,0.0000
Vif,13,0.0000
Vif,14,0.0091
Vif,15,0.0122
Vif,16,0.0061
Vif,17,0.0061
Vif,18,0.0031
Vif,19,0.0389
Vif,20,0.0122
Vif,21,0.4386
Vif,22,0.3059
Vif,23,0.0030
Vif,24,0.4251
Vif,25,0.0152
Vif,26,0.0331
Vif,27,0.0152
Vif,28,0.0000
Vif,29,0.2084
Vif,30,0.0061
Vif,31,0.3556
Vif,32,0.3320
Vif,33,0.5020
Vif,34,0.0152
Vif,35,0.5779
Vif,36,0.0449
Vif,37,0.0964
Vif,38,0.4382
Vif,39,0.5480
Vif,40,0.0000
Vif,41,0.7621
Vif,42,0.0000
Vif,43,0.4009
Vif,44,0.0152
Vif,45,0.0000
Vif,46,0.0271
Vif,47,0.1908
Vif,48,0.2551
Vif,49,0.5922
Vif,50,0.4126
Vif,51,0.0030
Vif,52,0.4245
Vif,53,0.2997
Vif,54,0.0421
Vif,55,0.0030
Vif,56,0.0152
Vif,57,0.0360
Vif,58,0.0654
Vif,59,0.0212
Vif,60,0.0000
Vif,61,0.0743
Vif,62,0.1639
Vif,63,0.3967
Vif,64,0.2341
Vif,65,0.5760
Vif,66,0.0628
Vif,67,0.0912
Vif,68,0.4425
Vif,69,0.3942
Vif,70,0.0061
Vif,71,0.0061
Vif,72,0.0000
Vif,73,0.0091
Vif,74,0.0030
Vif,75,0.1618
Vif,76,0.1003
Vif,77,0.0000
Vif,78,0.0061
Vif,79,0.0743
Vif,80,0.2823
Vif,81,0.0061
Vif,82,0.0331
Vif,83,0.0360
Vif,84,0.0000
Vif,85,0.1449
Vif,86,0.0000
Vif,87,0.1233
Vif,88,0.0182
Vif,89,0.0825
Vif,90,0.0061
Vif,91,0.0030
Vif,92,0.0594
Vif,93,0.3584
Vif,94,0.6911
Vif,95,0.3409
Vif,96,0.0061
Vif,97,0.4161
Vif,98,0.0242
Vif,99,0.0000
Vif,100,0.0878
Vif,101,0.2111
Vif,102,0.0030
Vif,103,0.6960
Vif,104,0.1788
Vif,105,0.0061
Vif,106,0.0061
Vif,107,0.2524
Vif,108,0.0030
Vif,109,0.0030
Vif,110,0.0000
Vif,111,0.2554
Vif,112,0.3188
Vif,113,0.0535
Vif,114,0.0000
Vif,115,0.0968
Vif,116,0.0030
Vif,117,0.0000
Vif,118,0.0884
Vif,119,0.3266
Vif,120,0.1026
Vif,121,0.0031
Vif,122,0.0360
Vif,123,0.0061
Vif,124,0.6182
Vif,125,0.0882
Vif,126,0.2811
Vif,127,0.1409
Vif,128,0.0182
Vif,129,0.6256
Vif,130,0.6197
Vif,131,0.0801
Vif,132,0.3421
Vif,133,0.0511
Vif,134,0.5278
Vif,135,0.0000
Vif,136,0.3131
Vif,137,0.0626
Vif,138,0.2728
Vif,139,0.0912
Vif,140,0.0000
Vif,141,0.0000
Vif,142,0.2370
Vif,143,0.1141
Vif,144,0.0061
Vif,145,0.0451
Vif,146,0.0799
Vif,147,0.0030
Vif,148,0.0091
Vif,149,0.0242
Vif,150,0.0000
Vif,151,0.0061
Vif,152,0.0152
Vif,153,0.5982
Vif,154,0.0538
Vif,155,0.0332
Vif,156,0.5340
Vif,157,0.5638
Vif,158,0.1256
Vif,159,0.2116
Vif,160,0.4862
Vif,161,0.6929
Vif,162,0.0851
Vif,163,0.0000
Vif,164,0.0030
Vif,165,0.0030
Vif,166,0.0000
Vif,167,0.0061
Vif,168,0.1259
Vif,169,0.7592
Vif,170,0.0122
Vif,171,0.0000
Vif,172,0.0360
Vif,173,0.0000
Vif,174,0.0091
Vif,175,0.0242
Vif,176,0.0000
Vif,177,0.0091
Vif,178,0.1954
Vif,179,0.0682
Vif,180,0.2395
Vif,181,0.2905
Vif,182,0.1286
Vif,183,0.0800
Vif,184,0.1149
Vif,185,0.0965
Vif,186,0.2035
Vif,187,0.2700
Vif,188,0.3469
Vif,189,0.1351
Vif,190,0.1520
Vif,191,0.1494

Vpr,1,0.0091
Vpr,2,0.0423
Vpr,3,0.0212
Vpr,4,0.0000
Vpr,5,0.0000
Vpr,6,0.1700
Vpr,7,0.1172
Vpr,8,0.0000
Vpr,9,0.1001
Vpr,10,0.1208
Vpr,11,0.0418
Vpr,12,0.0152
Vpr,13,0.0152
Vpr,14,0.0880
Vpr,15,0.0000
Vpr,16,0.0424
Vpr,17,0.0214
Vpr,18,0.2457
Vpr,19,0.1417
Vpr,20,0.1931
Vpr,21,0.0091
Vpr,22,0.2791
Vpr,23,0.0152
Vpr,24,0.0451
Vpr,25,0.0479
Vpr,26,0.0000
Vpr,27,0.0061
Vpr,28,0.1042
Vpr,29,0.0121
Vpr,30,0.0000
Vpr,31,0.6776
Vpr,32,0.0091
Vpr,33,0.0212
Vpr,34,0.0539
Vpr,35,0.0797
Vpr,36,0.0061
Vpr,37,0.0031
Vpr,38,0.0061
Vpr,39,0.0570
Vpr,40,0.8081
Vpr,41,0.0061
Vpr,42,0.0000
Vpr,43,0.1725
Vpr,44,0.5915
Vpr,45,0.0031
Vpr,46,0.0030
Vpr,47,0.0122
Vpr,48,0.5214
Vpr,49,0.0152
Vpr,50,0.0091
Vpr,51,0.2090
Vpr,52,0.0421
Vpr,53,0.0182
Vpr,54,0.0152
Vpr,55,0.0182
Vpr,56,0.0061
Vpr,57,0.0000
Vpr,58,0.5034
Vpr,59,0.0061
Vpr,60,0.0000
Vpr,61,0.0918
Vpr,62,0.0212
Vpr,63,0.3797
Vpr,64,0.1724
Vpr,65,0.0481
Vpr,66,0.4690
Vpr,67,0.0061
Vpr,68,0.0091
Vpr,69,0.0422
Vpr,70,0.1449
Vpr,71,0.0421
Vpr,72,0.0272
Vpr,73,0.2020
Vpr,74,0.0061
Vpr,75,0.1016
Vpr,76,0.0031
Vpr,77,0.0392
Vpr,78,0.0061
Vpr,79,0.0061
Vpr,80,0.5738
Vpr,81,0.0091
Vpr,82,0.0061
Vpr,83,0.0091
Vpr,84,0.0091
Vpr,85,0.0030
Vpr,86,0.0393
Vpr,87,0.6456
Vpr,88,0.6525
Vpr,89,0.3498
Vpr,90,0.0861
Vpr,91,0.0334
Vpr,92,0.3982
Vpr,93,0.0061
Vpr,94,0.0182
Vpr,95,0.0000

Tat,1,0.1641
Tat,2,0.0061
Tat,3,0.1574
Tat,4,0.0000
Tat,5,0.0000
Tat,6,0.1936
Tat,7,0.0061
Tat,8,0.0448
Tat,9,0.0091
Tat,10,0.0182
Tat,11,0.4260
Tat,12,0.0091
Tat,13,0.0302
Tat,14,0.0061
Tat,15,0.0000
Tat,16,0.2016
Tat,17,0.0030
Tat,18,0.0000
Tat,19,0.0000
Tat,20,0.0000
Tat,21,0.1270
Tat,22,0.0030
Tat,23,0.4811
Tat,24,0.0000
Tat,25,0.3288
Tat,26,0.0030
Tat,27,0.3846
Tat,28,0.6930
Tat,29,0.0030
Tat,30,0.0710
Tat,31,0.0000
Tat,32,0.0000
Tat,33,0.4071
Tat,34,0.0031
Tat,35,0.0535
Tat,36,0.5249
Tat,37,0.0030
Tat,38,0.0030
Tat,39,0.0744
Tat,40,0.2213
Tat,41,0.0000
Tat,42,0.0030
Tat,43,0.7117
Tat,44,0.6404
Tat,45,0.0030
Tat,46,0.3133
Tat,47,0.0030
Tat,48,0.0061
Tat,49,0.0182
Tat,50,0.1085
Tat,51,0.0965
Tat,52,0.0000
Tat,53,0.0000
Tat,54,0.0061
Tat,55,0.0030
Tat,56,0.0537
Tat,57,0.0802
Tat,58,0.1196
Tat,59,0.0152
Tat,60,0.0091
Tat,61,0.1033
Tat,62,0.6642
Tat,63,0.2943
Tat,64,0.4029
Tat,65,0.5317
Tat,66,0.3329
Tat,67,0.5364
Tat,68,0.4882
Tat,69,0.2900
Tat,70,0.0061
Tat,71,0.6860
Tat,72,0.4788
Tat,73,0.0916
Tat,74,0.4193
Tat,75,0.1728
Tat,76,0.0030
Tat,77,0.0929
Tat,78,0.6085
Tat,79,0.2508
Tat,80,0.0630
Tat,81,0.6513
Tat,82,0.1799
Tat,83,0.0212
Tat,84,0.0962
Tat,85,0.2370
Tat,86,0.1168
Tat,87,0.0061
Tat,88,0.1986
Tat,89,0.3639
Tat,90,0.0851
Tat,91,0.3747
Tat,92,0.1653
Tat,93,0.1921
Tat,94,0.1409
Tat,95,0.0241
Tat,96,0.0091
Tat,97,0.4995
Tat,98,0.2462
Tat,99,0.1179
Tat,100,0.1455

Rev,1,0.3602
Rev,2,0.2913
Rev,3,0.8610
Rev,4,0.7225
Rev,5,0.1737
Rev,6,0.0030
Rev,7,0.0000
Rev,8,0.0030
Rev,9,0.0091
Rev,10,0.1443
Rev,11,0.1069
Rev,12,0.0774
Rev,13,0.2496
Rev,14,0.0450
Rev,15,0.1663
Rev,16,0.4520
Rev,17,0.0301
Rev,18,0.1797
Rev,19,0.5062
Rev,20,0.4250
Rev,21,0.2160
Rev,22,0.1322
Rev,23,0.3568
Rev,24,0.0301
Rev,25,0.1490
Rev,26,0.7558
Rev,27,0.1332
Rev,28,0.0360
Rev,29,0.0362
Rev,30,0.0972
Rev,31,0.0000
Rev,32,0.0000
Rev,33,0.3549
Rev,34,0.0122
Rev,35,0.5097
Rev,36,0.6007
Rev,37,0.1620
Rev,38,0.0061
Rev,39,0.0152
Rev,40,0.0030
Rev,41,0.0655
Rev,42,0.0031
Rev,43,0.0061
Rev,44,0.0061
Rev,45,0.0091
Rev,46,0.0243
Rev,47,0.0000
Rev,48,0.0122
Rev,49,0.0000
Rev,50,0.0000
Rev,51,0.0091
Rev,52,0.4818
Rev,53,0.0846
Rev,54,0.0242
Rev,55,0.0804
Rev,56,0.4452
Rev,57,0.0538
Rev,58,0.6023
Rev,59,0.7610
Rev,60,0.3664
Rev,61,0.0850
Rev,62,0.7348
Rev,63,0.4450
Rev,64,0.1992
Rev,65,0.1775
Rev,66,0.5689
Rev,67,0.5348
Rev,68,0.6781
Rev,69,0.0030
Rev,70,0.1698
Rev,71,0.1490
Rev,72,0.4815
Rev,73,0.6568
Rev,74,0.0713
Rev,75,0.0182
Rev,76,0.0950
Rev,77,0.1256
Rev,78,0.1608
Rev,79,0.2512
Rev,80,0.0000
Rev,81,0.0000
Rev,82,0.0568
Rev,83,0.1697
Rev,84,0.1045
Rev,85,0.0332
Rev,86,0.0000
Rev,87,0.0885
Rev,88,0.0595
Rev,89,0.0859
Rev,90,0.1263
Rev,91,0.5895
Rev,92,0.1910
Rev,93,0.1813
Rev,94,0.1023
Rev,95,0.0452
Rev,96,0.1936
Rev,97,0.0830
Rev,98,0.0122
Rev,99,0.0332
Rev,100,0.0747
Rev,101,0.0211
Rev,102,0.1147
Rev,103,0.0272
Rev,104,0.6304
Rev,105,0.2396
Rev,106,0.0857
Rev,107,0.4666
Rev,108,0.2007
Rev,109,0.1604
Rev,110,0.0030
Rev,111,0.1810
Rev,112,0.1891
Rev,113,0.5468
Rev,114,0.2885
Rev,115,0.0030

Vpu,1,0.2930
Vpu,2,0.0122
Vpu,3,0.2706
Vpu,4,0.1714
Vpu,5,0.1002
Vpu,6,0.1795
Vpu,7,0.0212
Vpu,8,0.5211
Vpu,9,0.6416
Vpu,10,0.1694
Vpu,11,0.8262
Vpu,12,0.1612
Vpu,13,0.7053
Vpu,14,0.4116
Vpu,15,0.0717
Vpu,16,0.1931
Vpu,17,0.1353
Vpu,18,0.1167
Vpu,19,0.0964
Vpu,20,0.2114
Vpu,21,0.5132
Vpu,22,0.5571
Vpu,23,0.0832
Vpu,24,0.3860
Vpu,25,0.0623
Vpu,26,0.0122
Vpu,27,0.2509
Vpu,28,0.0182
Vpu,29,0.0031
Vpu,30,0.5203
Vpu,31,0.0770
Vpu,32,0.0422
Vpu,33,0.6569
Vpu,34,0.1764
Vpu,35,0.0273
Vpu,36,0.0481
Vpu,37,0.1471
Vpu,38,0.2121
Vpu,39,0.1187
Vpu,40,0.2320
Vpu,41,0.2729
Vpu,42,0.0390
Vpu,43,0.2003
Vpu,44,0.2172
Vpu,45,0.0332
Vpu,46,0.0857
Vpu,47,0.1542
Vpu,48,0.2348
Vpu,49,0.2205
Vpu,50,0.3692
Vpu,51,0.0271
Vpu,52,0.0419
Vpu,53,0.6349
Vpu,54,0.1330
Vpu,55,0.0121
Vpu,56,0.0801
Vpu,57,0.0091
Vpu,58,0.0061
Vpu,59,0.0091
Vpu,60,0.0061
Vpu,61,0.0000
Vpu,62,0.0708
Vpu,63,0.0031
Vpu,64,0.3577
Vpu,65,0.0061
Vpu,66,0.0243
Vpu,67,0.1993
Vpu,68,0.0686
Vpu,69,0.1156
Vpu,70,0.0123
Vpu,71,0.2339
Vpu,72,0.3246
Vpu,73,0.1342
Vpu,74,-1.0000
Vpu,75,0.4790
Vpu,76,0.2067
Vpu,77,0.3565
Vpu,78,0.0182
Vpu,79,0.1371
Vpu,80,0.6565
Vpu,81,0.0598

GP120,1,0.1113
GP120,2,0.3880
GP120,3,0.4155
GP120,4,0.5159
GP120,5,0.0540
GP120,6,0.1730
GP120,7,0.0091
GP120,8,0.6621
GP120,9,0.5604
GP120,10,0.7479
GP120,11,0.2560
GP120,12,0.0030
GP120,13,0.0030
GP120,14,0.0182
GP120,15,0.0332
GP120,16,0.0152
GP120,17,0.0030
GP120,18,0.0000
GP120,19,0.0061
GP120,20,0.0000
GP120,21,0.0122
GP120,22,0.0061
GP120,23,0.1492
GP120,24,0.1769
GP120,25,0.0538
GP120,26,0.4957
GP120,27,0.0538
GP120,28,0.0453
GP120,29,0.0000
GP120,30,0.0000
GP120,31,0.0000
GP120,32,0.0031
GP120,33,0.0000
GP120,34,0.0830
GP120,35,0.0272
GP120,36,0.0938
GP120,37,0.2038
GP120,38,0.0947
GP120,39,0.5081
GP120,40,0.2468
GP120,41,0.0000
GP120,42,0.5081
GP120,43,0.0031
GP120,44,0.0031
GP120,45,0.1130
GP120,46,0.0000
GP120,47,0.0000
GP120,48,0.0061
GP120,49,0.0302
GP120,50,0.0030
GP120,51,0.0000
GP120,52,0.0030
GP120,53,0.0000
GP120,54,0.0537
GP120,55,0.0152
GP120,56,0.0000
GP120,57,0.3474
GP120,58,0.0000
GP120,59,0.0889
GP120,60,0.0152
GP120,61,0.4814
GP120,62,0.7292
GP120,63,0.1553
GP120,64,0.6599
GP120,65,0.0061
GP120,66,0.0392
GP120,67,0.0091
GP120,68,0.0030
GP120,69,0.4806
GP120,70,0.0182
GP120,71,0.1234
GP120,72,0.1444
GP120,73,0.0332
GP120,74,0.1747
GP120,75,0.0061
GP120,76,0.4088
GP120,77,0.0061
GP120,78,0.0302
GP120,79,0.2627
GP120,80,0.0030
GP120,81,0.0000
GP120,82,0.2589
GP120,83,0.0689
GP120,84,0.0000
GP120,85,0.2379
GP120,86,0.0242
GP120,87,0.0769
GP120,88,0.0211
GP120,89,0.0061
GP120,90,0.0331
GP120,91,0.1791
GP120,92,0.0212
GP120,93,0.0182
GP120,94,0.0212
GP120,95,0.0000
GP120,96,0.0030
GP120,97,0.0241
GP120,98,0.1370
GP120,99,0.0301
GP120,100,0.0122
GP120,101,0.0091
GP120,102,0.0421
GP120,103,0.0061
GP120,104,0.0566
GP120,105,0.0948
GP120,106,0.0332
GP120,107,0.3690
GP120,108,0.0061
GP120,109,0.3584
GP120,110,0.5208
GP120,111,0.8648
GP120,112,0.8679
GP120,113,0.4665
GP120,114,0.8755
GP120,115,0.5091
GP120,116,0.7223
GP120,117,0.6451
GP120,118,0.6851
GP120,119,0.7441
GP120,120,0.7386
GP120,121,0.7947
GP120,122,0.8623
GP120,123,0.8973
GP120,124,0.8956
GP120,125,0.9204
GP120,126,0.8469
GP120,127,0.7477
GP120,128,0.8557
GP120,129,0.5324
GP120,130,0.2284
GP120,131,0.5925
GP120,132,0.1563
GP120,133,0.0660
GP120,134,0.0122
GP120,135,0.0850
GP120,136,0.0061
GP120,137,0.1929
GP120,138,0.5163
GP120,139,0.1519
GP120,140,0.2824
GP120,141,0.7805
GP120,142,0.5375
GP120,143,0.5842
GP120,144,0.4491
GP120,145,0.2627
GP120,146,0.7208
GP120,147,0.6147
GP120,148,0.3733
GP120,149,0.4635
GP120,150,0.3408
GP120,151,0.0423
GP120,152,0.3358
GP120,153,0.1401
GP120,154,0.2959
GP120,155,0.6251
GP120,156,0.3522
GP120,157,0.0122
GP120,158,0.5485
GP120,159,0.4133
GP120,160,0.5160
GP120,161,0.2739
GP120,162,0.6298
GP120,163,0.7276
GP120,164,0.7861
GP120,165,0.6900
GP120,166,0.7741
GP120,167,0.4999
GP120,168,0.0742
GP120,169,0.4259
GP120,170,0.0773
GP120,171,0.3640
GP120,172,0.5418
GP120,173,0.0091
GP120,174,0.0362
GP120,175,0.0975
GP120,176,0.0564
GP120,177,0.3209
GP120,178,0.2639
GP120,179,0.0907
GP120,180,0.0362
GP120,181,0.0509
GP120,182,0.0061
GP120,183,0.0091
GP120,184,0.0152
GP120,185,0.4365
GP120,186,0.3229
GP120,187,0.0122
GP120,188,0.1123
GP120,189,0.0091
GP120,190,0.0122
GP120,191,0.0091
GP120,192,0.0091
GP120,193,0.0362
GP120,194,0.0880
GP120,195,0.0000
GP120,196,0.3634
GP120,197,0.0061
GP120,198,0.0061
GP120,199,0.0061
GP120,200,0.0652
GP120,201,0.0362
GP120,202,0.2465
GP120,203,0.1274
GP120,204,0.1194
GP120,205,0.0000
GP120,206,0.3398
GP120,207,0.5104
GP120,208,0.2082
GP120,209,0.6705
GP120,210,0.0272
GP120,211,0.3355
GP120,212,0.0000
GP120,213,0.5410
GP120,214,0.0091
GP120,215,0.4206
GP120,216,0.0031
GP120,217,0.6579
GP120,218,0.0570
GP120,219,0.0241
GP120,220,0.0212
GP120,221,0.0598
GP120,222,0.0212
GP120,223,0.0362
GP120,224,0.0182
GP120,225,0.0030
GP120,226,0.0061
GP120,227,0.0030
GP120,228,0.0061
GP120,229,0.3643
GP120,230,0.0030
GP120,231,0.0421
GP120,232,0.0595
GP120,233,0.0212
GP120,234,0.0030
GP120,235,0.0594
GP120,236,0.0061
GP120,237,0.0000
GP120,238,0.0061
GP120,239,0.0000
GP120,240,0.0030
GP120,241,0.0091
GP120,242,0.0152
GP120,243,0.0712
GP120,244,0.0508
GP120,245,0.4052
GP120,246,0.3574
GP120,247,0.4398
GP120,248,0.2785
GP120,249,0.1627
GP120,250,0.0795
GP120,251,0.0273
GP120,252,0.6789
GP120,253,0.0061
GP120,254,0.3393
GP120,255,0.4164
GP120,256,0.5283
GP120,257,0.0272
GP120,258,0.3672
GP120,259,0.1430
GP120,260,0.5382
GP120,261,0.0182
GP120,262,0.0739
GP120,263,0.0420
GP120,264,0.2092
GP120,265,0.0091
GP120,266,0.4106
GP120,267,0.5410
GP120,268,0.6201
GP120,269,0.2038
GP120,270,0.7978
GP120,271,0.0272
GP120,272,0.2831
GP120,273,0.0000
GP120,274,0.2808
GP120,275,0.0000
GP120,276,0.0542
GP120,277,0.3746
GP120,278,0.0542
GP120,279,0.0687
GP120,280,0.0660
GP120,281,0.1267
GP120,282,0.3549
GP120,283,0.4540
GP120,284,0.1303
GP120,285,0.6466
GP120,286,0.5143
GP120,287,0.7000
GP120,288,0.4000
GP120,289,0.1463
GP120,290,0.1600
GP120,291,0.0183
GP120,292,0.4215
GP120,293,0.2960
GP120,294,0.4586
GP120,295,0.2568
GP120,296,0.4861
GP120,297,0.1435
GP120,298,0.1397
GP120,299,0.7638
GP120,300,0.1028
GP120,301,0.0031
GP120,302,0.3492
GP120,303,0.0393
GP120,304,0.0331
GP120,305,0.4304
GP120,306,0.0092
GP120,307,0.3127
GP120,308,0.0000
GP120,309,0.2289
GP120,310,0.5036
GP120,311,0.2469
GP120,312,0.7679
GP120,313,0.7668
GP120,314,0.7787
GP120,315,0.0000
GP120,316,0.4392
GP120,317,0.6553
GP120,318,0.1708
GP120,319,0.0182
GP120,320,0.7873
GP120,321,0.5475
GP120,322,0.4953
GP120,323,0.5577
GP120,324,0.8624
GP120,325,0.0334
GP120,326,0.0122
GP120,327,0.5632
GP120,328,0.2730
GP120,329,0.3493
GP120,330,0.2562
GP120,331,0.7900
GP120,332,0.3265
GP120,333,0.5937
GP120,334,0.3669
GP120,335,0.1709
GP120,336,0.0513
GP120,337,0.7250
GP120,338,0.0092
GP120,339,0.5430
GP120,340,0.7186
GP120,341,0.2381
GP120,342,0.1482
GP120,343,0.0031
GP120,344,0.0031
GP120,345,0.0061
GP120,346,0.2491
GP120,347,0.0122
GP120,348,0.1680
GP120,349,0.3249
GP120,350,0.3773
GP120,351,0.0946
GP120,352,0.3500
GP120,353,0.0657
GP120,354,0.0830
GP120,355,0.0000
GP120,356,0.2051
GP120,357,0.0031
GP120,358,0.0092
GP120,359,0.0122
GP120,360,0.0182
GP120,361,0.0331
GP120,362,0.0000
GP120,363,0.2261
GP120,364,0.3627
GP120,365,0.3973
GP120,366,0.6943
GP120,367,0.0030
GP120,368,0.0091
GP120,369,0.1184
GP120,370,0.2109
GP120,371,0.2600
GP120,372,0.0961
GP120,373,0.9354
GP120,374,0.4405
GP120,375,0.8673
GP120,376,0.5721
GP120,377,0.8717
GP120,378,0.8492
GP120,379,0.5536
GP120,380,0.8748
GP120,381,0.8570
GP120,382,0.8288
GP120,383,0.4369
GP120,384,0.8380
GP120,385,0.4655
GP120,386,0.8209
GP120,387,0.8374
GP120,388,0.4394
GP120,389,0.8092
GP120,390,0.5263
GP120,391,0.1393
GP120,392,0.3645
GP120,393,0.1020
GP120,394,0.3557
GP120,395,0.0122
GP120,396,0.1805
GP120,397,0.0152
GP120,398,0.2608
GP120,399,0.0242
GP120,400,0.1740
GP120,401,0.3474
GP120,402,0.0453
GP120,403,0.5090
GP120,404,0.0303
GP120,405,0.0213
GP120,406,0.4018
GP120,407,0.0392
GP120,408,0.0212
GP120,409,0.1429
GP120,410,0.0091
GP120,411,0.1455
GP120,412,0.0212
GP120,413,0.0362
GP120,414,0.0182
GP120,415,0.0152
GP120,416,0.0423
GP120,417,0.7771
GP120,418,0.0152
GP120,419,0.7060
GP120,420,0.0421
GP120,421,0.6992
GP120,422,0.0122
GP120,423,0.4907
GP120,424,0.0091
GP120,425,0.1456
GP120,426,0.0152
GP120,427,0.0030
GP120,428,0.0030
GP120,429,0.1739
GP120,430,0.2658
GP120,431,0.0302
GP120,432,0.1673
GP120,433,0.0212
GP120,434,0.0182
GP120,435,0.0182
GP120,436,0.0481
GP120,437,0.7764
GP120,438,0.7890
GP120,439,0.7543
GP120,440,0.6787
GP120,441,0.8561
GP120,442,0.6327
GP120,443,0.0242
GP120,444,0.5698
GP120,445,0.0182
GP120,446,0.0152
GP120,447,0.0122
GP120,448,0.3809
GP120,449,0.0091
GP120,450,0.0030
GP120,451,0.4378
GP120,452,0.0535
GP120,453,0.3970
GP120,454,0.0242
GP120,455,0.0182
GP120,456,0.0061
GP120,457,0.0122
GP120,458,0.0537
GP120,459,0.0121
GP120,460,0.0000
GP120,461,0.0000
GP120,462,0.0422
GP120,463,0.0000
GP120,464,0.0061
GP120,465,0.0212
GP120,466,0.0537
GP120,467,0.4916
GP120,468,0.1358
GP120,469,0.0832
GP120,470,0.0061
GP120,471,0.1107
GP120,472,0.0030
GP120,473,0.5293
GP120,474,0.0031
GP120,475,0.0000
GP120,476,0.0597
GP120,477,0.4104
GP120,478,0.0061
GP120,479,0.3182
GP120,480,0.0061
GP120,481,0.0122

GP41,1,0.0242
GP41,2,0.0000
GP41,3,0.0061
GP41,4,0.0091
GP41,5,0.0273
GP41,6,0.0651
GP41,7,0.0000
GP41,8,0.0751
GP41,9,0.3053
GP41,10,0.1879
GP41,11,0.5960
GP41,12,0.0091
GP41,13,0.0391
GP41,14,0.6490
GP41,15,0.1270
GP41,16,0.0885
GP41,17,0.0000
GP41,18,0.0242
GP41,19,0.0000
GP41,20,0.0625
GP41,21,0.1044
GP41,22,0.0000
GP41,23,0.0000
GP41,24,0.0000
GP41,25,0.0182
GP41,26,0.0030
GP41,27,0.0030
GP41,28,0.0061
GP41,29,0.0626
GP41,30,0.0593
GP41,31,0.7470
GP41,32,0.1992
GP41,33,0.0000
GP41,34,0.0091
GP41,35,0.0593
GP41,36,0.0031
GP41,37,0.0507
GP41,38,0.0122
GP41,39,0.4133
GP41,40,0.0061
GP41,41,0.0389
GP41,42,0.0684
GP41,43,0.0091
GP41,44,0.0061
GP41,45,0.0000
GP41,46,0.0000
GP41,47,0.0000
GP41,48,0.0000
GP41,49,0.2676
GP41,50,0.0030
GP41,51,0.0330
GP41,52,0.0000
GP41,53,0.2677
GP41,54,0.0030
GP41,55,0.0272
GP41,56,0.0654
GP41,57,0.0211
GP41,58,0.0030
GP41,59,0.0506
GP41,60,0.0917
GP41,61,0.4027
GP41,62,0.0030
GP41,63,0.0568
GP41,64,0.0000
GP41,65,0.0030
GP41,66,0.0061
GP41,67,0.0030
GP41,68,0.0000
GP41,69,0.0301
GP41,70,0.0091
GP41,71,0.0061
GP41,72,0.0000
GP41,73,0.0301
GP41,74,0.0061
GP41,75,0.0061
GP41,76,0.2234
GP41,77,0.0091
GP41,78,0.0091
GP41,79,0.1712
GP41,80,0.0122
GP41,81,0.0510
GP41,82,0.0391
GP41,83,0.0061
GP41,84,0.6243
GP41,85,0.0061
GP41,86,0.0152
GP41,87,0.0361
GP41,88,0.0243
GP41,89,0.0419
GP41,90,0.0122
GP41,91,0.1110
GP41,92,0.0092
GP41,93,0.0061
GP41,94,0.0061
GP41,95,0.0302
GP41,96,0.0031
GP41,97,0.0708
GP41,98,0.0829
GP41,99,0.0061
GP41,100,0.0091
GP41,101,0.1367
GP41,102,0.0061
GP41,103,0.6109
GP41,104,0.0122
GP41,105,0.0152
GP41,106,0.0061
GP41,107,0.0122
GP41,108,0.6998
GP41,109,0.0854
GP41,110,0.0061
GP41,111,0.0451
GP41,112,0.0422
GP41,113,0.2522
GP41,114,0.3470
GP41,115,0.5250
GP41,116,0.7558
GP41,117,0.8329
GP41,118,0.0030
GP41,119,0.0091
GP41,120,0.6984
GP41,121,0.0332
GP41,122,0.0798
GP41,123,0.0000
GP41,124,0.0000
GP41,125,0.1688
GP41,126,0.5293
GP41,127,0.0000
GP41,128,0.2282
GP41,129,0.4762
GP41,130,0.0243
GP41,131,0.0389
GP41,132,0.5407
GP41,133,0.0627
GP41,134,0.0272
GP41,135,0.0061
GP41,136,0.8206
GP41,137,0.6475
GP41,138,0.0000
GP41,139,0.0212
GP41,140,0.7077
GP41,141,0.0061
GP41,142,0.4778
GP41,143,0.1346
GP41,144,0.5714
GP41,145,0.1546
GP41,146,0.0122
GP41,147,0.3548
GP41,148,0.0030
GP41,149,0.0030
GP41,150,0.0818
GP41,151,0.1568
GP41,152,0.0091
GP41,153,0.0030
GP41,154,0.3854
GP41,155,0.3097
GP41,156,0.0030
GP41,157,0.0091
GP41,158,0.4453
GP41,159,0.0332
GP41,160,0.0481
GP41,161,0.2801
GP41,162,0.0031
GP41,163,0.2220
GP41,164,0.3456
GP41,165,0.0031
GP41,166,0.0000
GP41,167,0.3440
GP41,168,0.0000
GP41,169,0.0152
GP41,170,0.5291
GP41,171,0.0182
GP41,172,0.3996
GP41,173,0.6054
GP41,174,0.0091
GP41,175,0.0061
GP41,176,0.0122
GP41,177,0.0030
GP41,178,0.0091
GP41,179,0.3201
GP41,180,0.1685
GP41,181,0.0030
GP41,182,0.0091
GP41,183,0.1174
GP41,184,0.0932
GP41,185,0.1066
GP41,186,0.0737
GP41,187,0.0182
GP41,188,0.0391
GP41,189,0.4856
GP41,190,0.0091
GP41,191,0.0302
GP41,192,0.0389
GP41,193,0.0182
GP41,194,0.2940
GP41,195,0.0742
GP41,196,0.6218
GP41,197,0.1397
GP41,198,0.2602
GP41,199,0.0745
GP41,200,0.2232
GP41,201,0.1448
GP41,202,0.1143
GP41,203,0.0568
GP41,204,0.0362
GP41,205,0.0091
GP41,206,0.2092
GP41,207,0.0091
GP41,208,0.0031
GP41,209,0.0030
GP41,210,0.0000
GP41,211,0.0797
GP41,212,0.0272
GP41,213,0.3215
GP41,214,0.0030
GP41,215,0.0929
GP41,216,0.5970
GP41,217,0.5132
GP41,218,0.0421
GP41,219,0.6042
GP41,220,0.5977
GP41,221,0.0683
GP41,222,0.0846
GP41,223,0.0971
GP41,224,0.1189
GP41,225,0.0302
GP41,226,0.0301
GP41,227,0.3621
GP41,228,0.0851
GP41,229,0.3112
GP41,230,0.1709
GP41,231,0.1897
GP41,232,0.1492
GP41,233,0.0241
GP41,234,0.0000
GP41,235,0.2206
GP41,236,0.2878
GP41,237,0.1922
GP41,238,0.1343
GP41,239,0.3769
GP41,240,0.4324
GP41,241,0.0331
GP41,242,0.7894
GP41,243,0.6422
GP41,244,0.1271
GP41,245,0.1849
GP41,246,0.7778
GP41,247,0.0182
GP41,248,0.2176
GP41,249,0.0828
GP41,250,0.5135
GP41,251,0.4225
GP41,252,0.4052
GP41,253,0.0061
GP41,254,0.6459
GP41,255,0.0000
GP41,256,0.0091
GP41,257,0.0890
GP41,258,0.2118
GP41,259,0.0030
GP41,260,0.3782
GP41,261,0.0826
GP41,262,0.0182
GP41,263,0.2481
GP41,264,0.0061
GP41,265,0.1955
GP41,266,0.3139
GP41,267,0.0061
GP41,268,0.1339
GP41,269,0.0272
GP41,270,0.0538
GP41,271,0.0537
GP41,272,0.1158
GP41,273,0.0510
GP41,274,0.4449
GP41,275,0.5525
GP41,276,0.0061
GP41,277,0.3386
GP41,278,0.0796
GP41,279,0.1303
GP41,280,0.1953
GP41,281,0.0031
GP41,282,0.0182
GP41,283,0.1992
GP41,284,0.0392
GP41,285,0.0389
GP41,286,0.0797
GP41,287,0.0746
GP41,288,0.7046
GP41,289,0.0212
GP41,290,0.1191
GP41,291,0.0511
GP41,292,0.3036
GP41,293,0.0652
GP41,294,0.2079
GP41,295,0.0507
GP41,296,0.0389
GP41,297,0.0802
GP41,298,0.0000
GP41,299,0.0030
GP41,300,0.4485
GP41,301,0.0915
GP41,302,0.0030
GP41,303,0.0793
GP41,304,0.1708
GP41,305,0.3312
GP41,306,0.0091
GP41,307,0.0122
GP41,308,0.3561
GP41,309,0.1104
GP41,310,0.0030
GP41,311,0.3909
GP41,312,0.1286
GP41,313,0.4263
GP41,314,0.3791
GP41,315,0.0212
GP41,316,0.1578
GP41,317,0.2447
GP41,318,0.0122
GP41,319,0.0990
GP41,320,0.0879
GP41,321,0.0272
GP41,322,0.0061
GP41,323,0.0000
GP41,324,0.0182
GP41,325,0.5391
GP41,326,0.1261
GP41,327,0.0660
GP41,328,0.6835
GP41,329,0.7049
GP41,330,0.1447
GP41,331,0.2056
GP41,332,0.7164
GP41,333,0.7834
GP41,334,0.0365
GP41,335,0.1699
GP41,336,0.3961
GP41,337,0.4037
GP41,338,0.2709
GP41,339,0.0657
GP41,340,0.0092
GP41,341,0.5559
GP41,342,0.0092
GP41,343,0.0741
GP41,344,0.0000

Nef,1,0.0031
Nef,2,0.3423
Nef,3,0.0122
Nef,4,0.0273
Nef,5,0.3853
Nef,6,0.0183
Nef,7,0.2425
Nef,8,0.0061
Nef,9,0.0031
Nef,10,0.0000
Nef,11,0.2155
Nef,12,0.0422
Nef,13,0.1445
Nef,14,0.0030
Nef,15,0.0212
Nef,16,0.6864
Nef,17,0.4555
Nef,18,0.8646
Nef,19,0.8594
Nef,20,0.2183
Nef,21,0.0030
Nef,22,0.6516
Nef,23,0.6905
Nef,24,0.4631
Nef,25,0.0243
Nef,26,0.1192
Nef,27,0.1631
Nef,28,0.1636
Nef,29,0.4282
Nef,30,0.2970
Nef,31,0.4917
Nef,32,0.1500
Nef,33,0.0545
Nef,34,0.0187
Nef,35,0.0156
Nef,36,0.6683
Nef,37,0.0121
Nef,38,0.0122
Nef,39,0.0091
Nef,40,0.1353
Nef,41,0.5025
Nef,42,0.0031
Nef,43,0.1245
Nef,44,0.0213
Nef,45,0.0122
Nef,46,0.3499
Nef,47,0.5645
Nef,48,0.3573
Nef,49,0.0213
Nef,50,0.0152
Nef,51,0.3734
Nef,52,0.0061
Nef,53,0.2462
Nef,54,0.1840
Nef,55,0.0204
Nef,56,0.2347
Nef,57,0.2915
Nef,58,0.5265
Nef,59,0.5453
Nef,60,0.0372
Nef,61,0.2290
Nef,62,0.4810
Nef,63,0.2099
Nef,64,0.2659
Nef,65,0.0237
Nef,66,0.1736
Nef,67,0.0698
Nef,68,0.0135
Nef,69,0.0821
Nef,70,0.1000
Nef,71,0.4548
Nef,72,0.2621
Nef,73,0.1660
Nef,74,0.0136
Nef,75,0.0034
Nef,76,0.0034
Nef,77,0.0000
Nef,78,0.0102
Nef,79,0.2709
Nef,80,0.0034
Nef,81,0.0034
Nef,82,0.0237
Nef,83,0.0034
Nef,84,0.0883
Nef,85,0.0068
Nef,86,0.0000
Nef,87,0.0236
Nef,88,0.0370
Nef,89,0.2669
Nef,90,0.1111
Nef,91,0.5134
Nef,92,0.0170
Nef,93,0.6458
Nef,94,0.0102
Nef,95,0.1052
Nef,96,0.0304
Nef,97,0.0919
Nef,98,0.0000
Nef,99,0.0435
Nef,100,0.2322
Nef,101,0.0762
Nef,102,0.1460
Nef,103,0.0034
Nef,104,0.0034
Nef,105,0.0000
Nef,106,0.1990
Nef,107,0.0000
Nef,108,0.1239
Nef,109,0.4080
Nef,110,0.5374
Nef,111,0.0170
Nef,112,0.1275
Nef,113,0.4902
Nef,114,0.0034
Nef,115,0.2162
Nef,116,0.3362
Nef,117,0.0068
Nef,118,0.0034
Nef,119,0.0068
Nef,120,0.0068
Nef,121,0.0000
Nef,122,0.3308
Nef,123,0.0598
Nef,124,0.3516
Nef,125,0.0170
Nef,126,0.0136
Nef,127,0.0000
Nef,128,0.2980
Nef,129,0.0208
Nef,130,0.0035
Nef,131,0.0035
Nef,132,0.0035
Nef,133,0.1839
Nef,134,0.0751
Nef,135,0.0035
Nef,136,0.0000
Nef,137,0.0892
Nef,138,0.0000
Nef,139,0.0000
Nef,140,0.0000
Nef,141,0.6790
Nef,142,0.0000
Nef,143,0.4374
Nef,144,0.0000
Nef,145,0.0448
Nef,146,0.1585
Nef,147,0.0751
Nef,148,0.0000
Nef,149,0.0000
Nef,150,0.0000
Nef,151,0.1265
Nef,152,0.0070
Nef,153,0.0035
Nef,154,0.0140
Nef,155,0.0000
Nef,156,0.2048
Nef,157,0.5211
Nef,158,0.2223
Nef,159,0.4823
Nef,160,0.6275
Nef,161,0.2891
Nef,162,0.0073
Nef,163,0.4467
Nef,164,0.2210
Nef,165,0.3842
Nef,166,0.5064
Nef,167,0.1329
Nef,168,0.0071
Nef,169,0.2386
Nef,170,0.2652
Nef,171,0.6416
Nef,172,0.0000
Nef,173,0.0000
Nef,174,0.0420
Nef,175,0.0141
Nef,176,0.5641
Nef,177,0.3479
Nef,178,0.5123
Nef,179,0.0211
Nef,180,0.0035
Nef,181,0.2484
Nef,182,0.4059
Nef,183,0.0247
Nef,184,0.2490
Nef,185,0.0556
Nef,186,0.5987
Nef,187,0.0211
Nef,188,0.0246
Nef,189,0.0035
Nef,190,0.7336
Nef,191,0.0035
Nef,192,0.3694
Nef,193,0.0035
Nef,194,0.0106
Nef,195,0.0212
Nef,196,0.5135
Nef,197,0.0000
Nef,198,0.0071
Nef,199,0.2497
Nef,200,0.3948
Nef,201,0.0000
Nef,202,0.6671
Nef,203,0.0071
Nef,204,0.1471
Nef,205,0.0353
