# Supplementary material for: An integrated map of HIV genome-wide variation from a population perspective
Source: Retrovirology. 2015 Feb 15;12:18. doi: 10.1186/s12977-015-0148-6 (PMC4358901; doi:10.1186/s12977-015-0148-6)
Supplement: Additional file 3: — Software. Our Matlab toolbox developed for data visualization, genomic diversity analysis and HIV genomic alignment. Our sequence datasets are also included. [file 12977_2015_148_MOESM3_ESM.zip › HIVGenomeAnalysisToolbox/TemporaryData/p6_CodonAlignment_Improve.fasta]

>K03455/B/FR/1983/HXB2-LAI-IIIB-BRU
CTTCAGAGCAGA------------CCAGAGCCAACAGCC------------CCACCAGAAGAGAGCTTCAGGTCTGGGGT
AGAGACA---ACAACTCCCCCTCAGAAGCAGGAGCCG------ATAGACAAGGAA---CTGTATCCTTTAACTTCCCTCA
GGTCACTCTTTGGCAACGACCCCTCGTCACAATAA
>A04321/B/FR/1983/IIIB_LAI
CTTCAGAGCAGA------------CCAGAGCCAACAGCC------------CCACCAGAAGAGAGCTTCAGGTCTGGGGT
AGAGACA---ACAACTCCCTCTCAGAAGCAGGAGCCG------ATAGACAAGGAA---CTGTATCCTTTAACTTCCCTCA
GATCACTCTTTGGCAACGACCCCTCGTCACAATAA
>A07867/B/FR/1983/LAI-J19
CTTCAGAGCAGA------------CCAGAGCCAACAGCC------------CCACCAGAAGAGAGCTTCAGGTCTGGGGT
AGAGACA---ACAACTCCCTCTCAGAAGCAGGAGCCG------ATAGACAAGGAA---CTGTATCCTTTAACTTCCCTCA
GATCACTCTTTGGCAACGACCCCTCGTCACAATAA
>AB078005/B/US/1997/ARES2
CTTCAGAGCAGA------------CCAGAGCCAACAGCC------------CCACCAGAAGAGAGCTTCAGGTTTGGGGA
GGAGACA------ACTCCCCCTCAGAAGCAGGAGCCA------ATAGACAAGGAA---CTGTATCCTTTAGCTTCCCTCA
AATCACTCTTTGGCAACGACCCCTCGTTACAATAA
>AB221005/B/US/1985/Ba_L
CTTCAGAGCAGA------------CCAGAGCCAACAGCC---CCACCAGCCCCACCAGAAGAGAGCTTCAGGTTTGGGGA
AGAGACA---ACAACTCCCTCTCAGAAGCAGGAGCTG------ATAGACAAGGAA---CTGTATCCTTTAGCTTCCCTCA
GATCACTCTTTGGCAACGACCCCTCGTCACAATAA
>AB253432/B/US/1985/Ba_L
CTTCAGAGCAGA------------CCAGAGCCAACAGCC---CCACCAGCCCCACCAGAAGAGAGCTTCAGGTTTGGGGA
AGAGACA---ACAACTCCCTCTCAGAAGCAGGAGCTG------ATAGACAAGGAA---CTGTATCCTTTAGCTTCCCTCA
GATCACTCTTTGGCAACGACCCCTCGTCACAATAA
>AB286955/B/JP/2004/DR6089
CTCCAGAGCAGA------------CCAGAGCCAACAGCC------------CCACCAGAGGAGAGCTTCAGGTTTGGGGA
AGAGACA---ACAACTCCCCCTCAGAAGCAGGAGCCA------ATAGACAAGGAC---ATGTATCCTTTAGCTTCCCTCA
AATCACTCTTTGGCAACGACCCCTCGTCACAATAA
>AB286956/B/JP/2004/DR6089
CTCCAGAGCAGA------------CCAGAGCCAACAGCC------------CCACCAGAAGAGAGCTTCAGGTTTGGGGA
AGAGACA---ACAACTCCCCCTCAGAAGCAGGAGCCA------ATAGACAAGGAC---ATGTATCCTTTAGCTTCCCTCA
AATCACTCTTTGGCAACGACCCCTCGTCACAATAA
>AB287363/B/JP/2005/DR6538
CTTCAGAGCAGA------------CCAGAGCCAACAGCC------------CCACCAGAAGAGAGCTTCAGGTTTGGGGA
AGAGATA---ACAACTCCCTCTCAGAAGCAGGAGCCG------ATAGACAAGGAA---ATGTATCCTTTAGCTTCCCTCA
GATCACTCTTTGGCAACGACCCCTCGTCACAATAA
>AB287364/B/JP/2005/DR6737
CTTCAGAGCAGA------------CCAGAACCATCAGCC------------CCACCAGAGGAGAGCTTCAGGTTTGGGGA
GGAGACA---ACAACTCCCCCTCAGAGGCAGGAGCCG------ATGGACAAGGAG---ATGTATCCTTTAGCTTCCCTCA
AATCACTCTTTGGCAACGACCCCTCGTCACAATAA
>AB287365/B/JP/2005/DR6737
CTTCAGAGCAGA------------CCAGAACCATCAGCC------------CCACCAGAGGAGAGCTTCAGGTTTGGGGA
GGAGACA---ACAACTCCCCCTCAGAGGCAGGAGCCG------ATGGACAAGGAG---ATGTATCCTTTAGCTTCCCTCA
AATCACTCTTTGGCAACGACCCCTCGTCACAATAA
>AB287366/B/JP/2005/DR7060
CTTCAGAGCAGG------------CCAGAGCCAACAGCC------------CCACCAGAGGAGAGCTTCAGGTTTGGGGA
GGAGACA---ACAACTCCCTCTCAGAAGCAGGAGCCA------ATAGAAAAGGAA---CTATATCCTTTAGCTTCCCTCA
GATCACTCTTTGGCAGCGACCCCTCGTCACAATAA
>AB287367/B/JP/2005/DR7060
CTTCAGAGCAGG------------CCAGAGCCAACAGCC------------CCACCAGAGGAGAGCTTCAGGTTTGGGGA
GGAGACA---ACAACTCCCTCTCAGAAGCAGGAGCCA------ATAGAAAAGGAA---CTATATCCTTTAGCTTCCCTCA
GATCACTCTTTGGCAGCGACCCCTCGTCACAATAA
>AB287368/B/JP/2005/DR7065
CTCCAGAGCAGA------------CCAGAGCCAACAGCC------------CCACCAGAGGAGAGCTTCAGGTTTGGGGA
AGAGACAG--ACAACTCCCCCTCAGAAGCAGGAGCAG------AAAGACGAGAAG------TATCCTTTAGCTTCCCTCA
GATCACTCTTTGGCAACGACCCCTTGTCACAGTAA
>AB287369/B/JP/1999/DR1348
CTTCAGAGCAGA------------CCAGAGCCAACAGCC---CCACCAGCCCCACCAGAAGAGAGCTTCAGGTTTGGGGA
AGCGGCA---GCAGCTCCCCCTCTGAAGCAGGAGTCG------ATAGACAAGGAA---CTGTATCCCTTGTCTTCCCTCA
AATCACTCTTTGGCAACGACCCATCGTCACAATAA
>AB287370/B/JP/1999/DR1348
CTTCAGAGCAGA------------CCAGAGCCAACAGCC---CCACCAGCCCCACCAGAAGAGAGCTTCAGGTTTGGGGA
AGCGGCA---GCAGCTCCCCCTCTGAAGCAGGAGTCG------ATAGACAAGGAA---CTGTATCCCTTGTCTTCCCTCA
AATCACTCTTTGGCAACGACCCATCGTCACAATAA
>AB287371/B/JP/2000/DR2510
TTTCAGAGCAGA------------CCAGAACCAACAGCC---CCACCAGCCCCACCAGAAGAGAGCTGCAGGTTTGGGGA
AGCGGCA---GCAGCTCCCCCTCTGAAGCAGGAGCCG------ATAGACAAGGAA---CTGTATCCCTTGTCTTCCCTCA
AATCACTCTTTGGCAACGACCCATCGTCACAGTAA
>AB287372/B/JP/2000/DR2510
TTTCAGAGCAGA------------CCAGAACCAACAGCC---CCACCAGCCCCACCAGAAGAGAGCTTCAGGTTTGGGGA
AGCGGCA---GCAGCTCCCCCTCTGAAGCAGGAGCCG------ATAGACAAGGAA---CTGTATCCCTTGTCTTCCCTCA
AATCACTCTTTGGCAACGACCCATCGTCACAGTAA
>AB289587/B/JP/2000/DR2508
CTCCAGAGCAGTCCAGAGAGCAGACCAGAACCAACAGCC------------CCACCAGAGGAGAGCTTCAGGTTTGGGGA
AGAGACA------ACCCCCTCTCAGAAGCAGAAGCAGGAGCAGACAGACCAGGGA---CTGTATCCTTTAGCTTCCCTCA
GATCACTCTTTGGCAACGACCCATCGTCACAATAA
>AB289588/B/JP/2000/DR2508
CTCCAGAGCAGTCCAGAGAGCAGACCAGAACCAACAGCC------------CCACCAGAGGAGAGCTTCAGGTTTGGGGA
AGAGACA------ACCCCCTCTCAGAAGCAGAAGCAGGAGCAGACAGACCAGGGA---CTGTATCCTTTAGCTTCCCTCA
GATCACTCTTTGGCAACGACCCATCGTCACAATAA
>AB289589/B/JP/2001/DR388
CTCCAGAGCAGC------------CTAGAGCCCACAGCC------------CCACCAGAAGAGAGCTTCAGGTTTGGGGA
GGAAACA---ACAACTCCCCCTCAGAAGCAGGAACCG------ATAGACAAGGAG---ATGTATCCTTTAGCTTCCCTCA
GATCACTCTTTGGCAACGACCCATCGTCACAATAA
>AB289590/B/JP/2001/DR388
CTCCAGAGCAGC------------CTAGAGCCCACAGCC------------CCACCAGAAGAGAGCTTCAGGTTTGGGGA
GGAAACA---ACAACTCCCCCTCAGAAGCAGGAACCG------ATAGACAAGGAG---ATGTATCCTTTAGCTTCCCTCA
GATCACTCTTTGGCAACGACCCATCGTCACAATAA
>AB428551/B/JP/2000/117
CTTCAGAGCAGA------------CCAGAGCCAACAGCT------------CCACCAGCAGAGAGCTTCAGGTTTGGGGA
AGAGACA---ACAACTCCCTCTCAGAAGCAGGAGCCG------ATAGAAAAGGAA---CTATATCCTTTAGCCTCCCTCA
GATCACTCTTTGGCAACGACCCCTCGTCCCAATAA
>AB428552/B/JP/2001/134
CTTCAGAGCAGA------------CCAGAGCCAACAGCT------------CCACCAGCAGAGAGCTTCAGGTTTGGGGA
GGAGACA---ACAACCCCCTCTCAGAAACAGGAGCCG------ATAGACAAGGAG---CTGTATCCCTTAACCTCCCTCA
GATCACTCTTTGGCAACGACCCCTCGTCACAATAA
>AB428553/B/JP/2002/194
CTCCAGAGCAGA------------CCAGAGCCAACAGCT------------CCACCAGCAGAGAGCTTCAGGTTAGGGGA
AGAGACA---ACAAATCCCTCTCAGAAGCAGGAGCCG------ATAGAAAAGGAA---TTATATCCTTTAACCTCCCTCA
GATCACTCTTTGGCAACGACCCCTCGTCACAATAA
>AB428554/B/JP/2002/197
CTGCAGAGCAGA------------CCAGAGCCAACAGCT------------CCACCAGCAGAGAGCTTCAGGTTTGGGGA
AGAGACA---ACAAATCCCTCTCAGAAGCAGGAGCCG------ATAGAAAAGGAA---CTATATCCTTTAACCTCCCTCA
GATCACTCTTTGGCAACGACCCCTCGTCACAATAA
>AB428555/B/JP/2003/227
CTTCAGAGCAGA------------CCAGAGCCAACAGCT------------CCACCAGCAGAGAGCTTCAGGTTTGGGGA
GGAGACA---ACAACTCCCTCTCAGAAGCAGGAGCCG------ATAGACAARGAA---WTGTATCCCTTAGCCTCCCTCA
GATCACTCTTTGGCAACGACCCCTCGTCACAATAA
>AB428556/B/JP/2005/426
CTTCAGAGCAGA------------CCAGAGCCAACAGCT------------CCACCAGCAGAGAACTTCAGGCTTGGGGA
GGAGACA---ACAGCCCCCTCTCAGAAACAGGAGCCG------ATAGACAAAGAA---CTGTATCCCTTAACCTCCCTCA
GATCACTCTTTGGCAACGACCCCTCGTCACAATAA
>AB428557/B/JP/2005/436
CTTCAKAGCAGA------------CCAGAGCCAACAGCT------------CCCCCGGCAGAGAGYTTCAGGTTTGGGGA
AGAGACA---ACAACTCCCTCTCAGAAGCCGGAGCCG------ATAGAAAAGGAM---CTATATCCTTTAGCCTCCCTCA
GATCACTCTTTGGCAACGACCCCTCGTCCCAATAA
>AB428558/B/JP/2003/285
CTTCAGAGCAGACCAGAGCCCAGACCAGAGCCAACAGCC------------CCACCAGAAGAGAGTTTCAGGTTCGGGGA
AGAGACA---GCGACTCCCTCTCAGAAACAGGAGTCG------ATAGACAAGGAA---CTGTATCCTTTAGCTTCCCTCA
AATCACTCTTTGGCAACGACCCTTAGTCACAATAA
>AB428559/B/JP/2004/329
CTTCAGAGCAGACCAGAGCCCAGACCAGAGCCAACAGCC------------CCACCAGAAGAGAGTTTCAGGTTCGGGGA
AGAGACA---GCGACTCCCTCTCAGAAACAGGAGTCG------ATAGACAAGGAA---CTGTATCCTTTAGCTTCCCTCA
AATCACTCTTTGGCAACGACCCTTAGTCACAATAA
>AB428560/B/JP/2005/398
CTTCAGAGCAGACCAGAGCCCAGACCAGAGCCAACAGCC------------CCACCAGAAGAGAGTTTCAGGTTCGGGGA
AGAGACA---GCGACTCCCTCTCAGAAACAGGAGTCG------ATAGACARGGAA---MTGTATCCTTTAGCTTCCCTCA
AATCACTCTTTGGCAACGACCCTTAGTCACAATAA
>AB428561/B/JP/2006/472
CTACAGAGCAGA------------CCAGAGCCAACAGCC------------CCACCAGAAGAGAGTTTCAGGTTTGGGGA
AGAGACA---GCGACTCCCTCTCAGAAACAGGAGCCG------ATAGACAAGGAA---CTGTATCCTTTAGCTTCCCTCA
AATCACTCTTTGGCAACGACCCTTAGTCACAATAA
>AB428562/B/JP/2006/574
CTTCAGAGCAGACCAGAGCCCAGGCCAGAGCCAACAGCC------------CCACCAGAAGAGAGTTTCAGGTTCGGGGA
AGAGACA---GCGACTCCCTCTCAGAAACAGGAGTTG------ATAGACAAGGAA---CTGTATCCTTCAGCTTCCCTCA
AATCACTCTTTGGCAACGACCCTTAGTCACAATAA
>AB480692/B/JP/2004/DR6174
CTTCAGAACAGA------------CTAGAGCCAACAGCC------------CCACCAGAGGAGAGTTTCAAGTTTGGGGA
AGAGACA---GCGACTCCCTCTCAGAAACAGGAGCCG------ACAGACAAGGAA---CTGTATCCTTTAGCTTCCCTCA
AATCACTCTTTGGCAACGACCCGTAGTCAAAGTAA
>AB480693/B/JP/2004/DR6174
CTTCAGAACAGA------------CTAGAGCCAACAGCC------------CCACCAGAGGAGAGTTTCAAGTTTGGGGA
AGAGACA---GCGACTCCCTCTCAGAAACAGGAGCCG------ACAGACAAGGAA---CTGTATCCTTTAGCTTCCCTCA
AATCACTCTTTGGCAACGACCCGTAGTCAAAGTAA
>AB480694/B/JP/2004/DR6175
CTTCAGAGCAGA------------CTAGAGCCAACAGCC------------CCACCAGAAGAGAGCTTCAGGTTTGGGGA
GGGGGCA---GCAACTCCCTCTCAGAAGCAGGAGCCG------ATAGACAAGGAA---CTGTATCCTTTAGCTTCCCTCA
AATCACTCTTTGGCAACGACCCGTCGTCACAATGA
>AB480695/B/JP/2004/DR6175
CTTCAGAGCAGA------------CTAGAGCCAACAGCC------------CCACCAGAAGAGAGCTTCAGGTTTGGGGA
GGGGGCA---GCAACTCCCTCTCAGAAGCAGGAGCCG------ATAGACAAGGAA---CTGTATCCTTTAGCTTCCCTCA
AATCACTCTTTGGCAACGACCCGTCGTCACAATAA
>AB480696/B/JP/2004/DR5913
CCTCAGGGCAGA------------CTAGAGCCAACAGCC------------CCACCAGAGGAGAGCCTCAAGTTCAGGGA
AGAGACA---ACAACTCCCCCTCAGAAGCAGGAGCCG------ATAGACAAGGAA---CTGTATCCTTTAGCTTCCCTCA
GATCACTCTATGGCAACGACCCCTCGTCACAATAA
>AB480697/B/JP/2004/DR5913
CCTCAGGGCAGA------------CTAGAACCAACAGCC------------CCACCAGAAGAGAGCCTCAGGTTCAGGGA
GGAGACA---ACAACTCCCTCACAGAAGCAGGAGCAG------ATAGACAAGGAA---CTGTATCCTTCAGCTTCCCTCA
GATCACTCTTTGGCAACGACCCCTTGTCACAATAA
>AB480698/B/JP/1998/DR1120
CTTCAGAGCAGA------------CCAGAGCCGTCAGCC------------CCACCAGCAGAGAGCTTAATGTTTGGGGA
GGAGACA---GCAACTCCCCCTCAGAAGCAGGAGCCG--------GAC-AGGGAA---CTGTATCCTTTAGCTTCCCTCA
AATCACTCTTTGGCAACGACCCATCGTCACAGTAA
>AB485638/B/US/1991/US2
CTTCAGAGCAGA------------CCAGAGCCAACAGCC------------CCACCAGAAGAGAGCTTCAGGTTTGGGGA
AGAGACA---ACAACTCCCTCTCAGAAGCAGGAGCCG------ATAGACAAGGAA---ATGTATCCCTTAGCTTCCCTCA
AATCACTCTTTGGCAACGACCCCTCGTCACAATAA
>AB485639/B/US/1991/US2
CTTCAGAGCAGA------------CCAGAGCCAACAGCC------------CCACCAGAAGAGAGCTTCAGGTTTGGGGA
AGAGACA---ACAACTCCCTCTCAGAAGCAGGAGCCG------ATAGACAAGGAA---ATGTATCCCTTAGCTTCCCTCA
AATCACTCTTTGGCAACGACCCCTCGTCACAATAA
>AB485640/B/US/1991/US2
CTTCAGAGCAGA------------CCAGAGCCAACAGCC------------CCACCAGAAGAGAGCTTCAGGTTTGGGGA
AGAAACA---ACAACTCCCTCTCAGAAGCAGGAGCCG------ATAGACAAGGAA---ATGTATCCCTTAGCTTCCCTCA
AATCACTCTTTGGCAACGACCCCTCGTCACAATAA
>AB485641/B/BR/1990/BZ167
CTTCAGAGCAGA------------CCAGAGCCGACAGCC------------CCACCAGAAGAGATCTTCAGGTTTGGGGA
AGAGACA---ACAACTCCCTCTCAAAAGCAGGAGACG------AAAGACAAGGAG---TTGTATCCTTTAGCTTCCCTCA
AATCACTCTTTGGCAACGACCCCTCGTCACAGTAA
>AB485642/B/BR/1990/BZ167
CTTCAGAGCAGA------------CCAGAGCCAACAGCC------------CCACCAGAAGAGATCTTCAGGTTTGGGGA
AGAGACA---ACAACTCCCTCTCAGAAGCAGGAGACA------AAAGACAAGGAA---TTGTATCCTTTAGCTTCCCTCA
AATCACTCTTTGGCAACGACCCCTCGTCACAGTAA
>AB564744/B/JP/-/DR1673
CTTCAGAGCAGA------------CTAGAGCCATCAGCC------------CCACCAGCAGAGAGCTTCAGGTTTGGGGA
GGAGACA---ACAACTCCCCCTCAGAAGCAGGAGCCG------ACAGACAAGGAG---ATGTATCCTTTAGCCTCCCTCA
GATCACTCTTTGGCAACGACCCCTCGTCACAGTAA
>AB564745/B/JP/-/DR1673
CTTCAGAGCAGA------------CTAGAGCCATCAGCC------------CCACCAGCAGAGAGCTTCAGGTTTGGGGA
GGAGACA---ACAACTCCCCCTCAGAAGCAGGAGCCG------ACAGACAAGGAG---ATGTATCCTTTAGCTTCCCTCA
AATCACTCTTTGGCAACGACCCCTCGTCACAGTAA
>AB564746/B/JP/-/DR2735
CTTCAGAGCAGA------------CTAGAGCCAACAGCC------------CCACCAGAAGAGAGCTTCAGGTTTGGGGA
GGAGACA---ACAACTCCCCCTCAGAAGCAGGAGCCG------ACAGACAAGGAG---ATGTATCCTTTAGCCTCCCTCA
GATCACTCTTTGGCAACGACCCATCGTCACAGTAA
>AB565495/B/JP/-/JRC03B
CTTCAGAGCAGA------------CCAGAGCCAACAGCC------------CCACCAGAAGAGAGTTTCAGGTTTGGGGA
AGAGACA---GCGACTCCCCCTCAGAAACAGGAGCCG------ACAGACAAGGAA---CTGTATCCTTTAGCTTCCCTCA
AATCACTCTTTGGCAACGACCCTTAGTCACAATAA
>AB565496/B/JP/-/JRC03B
CTTCAGAGCAGA------------CCAGAGCCAACAGCC------------CCACCAGAAGAGAGTTTCAGGTTTGGGGA
AGAGACA---GCGACTCCCCCTCAGAAACAGGAGCCG------ACAGACAAGGAA---CTGTATCCTTTAGCTTCCCTCA
AATCACTCTTTGGCAACGACCCTTAGTCACAATAA
>AB565497/B/JP/-/JRC05B
CTTCAAAGCAGA------------CCAGAGCCAACAGCC------------CCACCAGAAGAGAGCTTCAGGTTTGGGGA
AGAGACA---ACAACTCCCTCTCAGAAGCAGGAGCCG------ATAGACAAGGAA---CTGTATCCTTCAGCTTCCCTCA
AATCACTCTTTGGCAACGACCACTAGTTACCATAA
>AB565498/B/JP/-/JRC05B
CTTCAAAGCAGA------------CCAGAGCCAACAGCC------------CCACCAGAAGAGAGCTTCAGGTTTGGGGA
AGAGACA---ACAACTCCCTCTCAGAAGCAGGAGCCG------ATAGACAAGGAA---CTGTATCCTTCAGCTTCCCTCA
AATCACTCTTTGGCAACGACCACTAGTTACCATAA
>AB565499/B/JP/-/JRC53B
CTTCAGAGCAGA------------CCAGAGCCAACAGCC------------CCACCAGAAGAGAGTTTCAGGTTTGGGGA
GGAGACA---GCGACTCCCTCTCAGAAACAGGAGCCG------ATAAACAAGGAA---CTGTATCCTTCAGCTTCCCTCA
AATCACTCTTTGGCAACGACCCGTAGTCACAATAA
>AB565500/B/JP/-/JRC53B
CTTCAGAGCAGA------------CCAGAGCCAACAGCC------------CCACCAGAAGAGAGTTTCAGGTTTGGGGA
GGAGACA---GCGACTCCCTCTCAGAAACAGGAGCCG------ATAAACAAGGAA---CTGTATCCTTCAGCTTCCCTCA
AATCACTCTTTGGCAACGACCCGTAGTCACAATAA
>AB565501/B/JP/-/JRC65B
CTCCAGAGCAGA------------CCAGAGCCAACAGCC---CCGCCAGCCCCACCAGAGGAGAGCTTCAGGTTTGGGGA
AGAGGCA---GCGACTCCAGCTCAGAAGCAGGAGCCG------ATAGACAAGGAT---CTGTATCCTTTAGCTTCCCTCA
GATCACTCTTTGGCAGCGACCCCTCGTCACAATAA
>AB565502/B/JP/-/JRC65B
CTCCAGAGCAGA------------CCAGAGCCAACAGCC---CCGCCAGCCCCACCAGAGGAGAGCTTCAGGTTTGGGGA
AGAGGCA---GCGACTCCAGCTCAGAAGCAGGAGCCG------ATAGACAAGGAT---CTGTATCCTTTAGCTTCCCTCA
GATCACTCTTTGGCAGCGACCCCTCGTCACAATAA
>AB604948/B/JP/-/DR1777
CTTCAGAGCAGA------------CCAGAGCCAACAGCC------------CCACCAGCAGAGAGCTTCAGGTTTGGGGA
AGAGACG------ACTCCCTCTCAGAAGCAAGAGCAGGAGAAGGTAGACAAGGAA---CTGTATCCTTTAGCTTCCCTCA
GATCACTCTTTGGCAACGACCCCTCGTCGCAATAA
>AB604949/B/JP/-/DR2735
CTTCAGAGCAGA------------CTAGAGCCAACAGCC------------CCACCAGAAGAGAGCTTCAGGTTTGGGGA
GGAGACA---ACAACTCCCCCTCAGAAGCAGGAGCCG------ACAGACAAGGAG---ATGTATCCTTTAGCCTCCCTCA
GATCACTCTTTGGCAACGACCCATCGTCACAGTAA
>AB604950/B/JP/-/DR5929
CTTCAGAGCAGA------------GCAGAGCCAACAGCC---CCACCAGCCCCACCAGAGGAGAGCTTCAGGTTTGGGGA
AAAGATA---ACAACTCCCTCCCAGAAGCAGGAGCCG------ATGGACGAGGGA---CTGTATCCTTTAGCTTCCCTCA
GATCACTCTTTGGCAACGACCCATCGTCACAATAA
>AB604951/B/JP/-/DR5929
CTTCAGAGCAGA------------GCAGAGCCAACAGCC---CCACCAGCCCCACCAGAGGAGAGCTTCAGGTTTGGGGA
AAAGACA---ACAACTCCCTCCCAGAAGCAGGAGCCG------ATAGACGAGGGA---CTGTATCCTTTAGCTTCCCTCA
GATCACTCTTTGGCAACGACCCATCGTCACAATGA
>AB641836/B/JP/-/pJRC57B09
CTTCAGAACAGA------------CCAGAGCCAACAGCC------------CCACCAGAGGAGAGCTTCATGTTCGGGAA
AGAGACA---ACAACTCCCCCTCAGAAGCAGGAGCCG------ATAGACAGGGAA---GGGTATCCCTTGACCTCCCTCA
GATCACTCTTTGGCAACGACCCCTCGTCCCAATAA
>AB641837/B/JP/-/pJRC57B05
CTTCAGAACAGA------------CCAGAGCCAACAGCC------------CCACCAGAGGAGAGCTTCATGTTCGGGAA
AGAGACA---ACAACTCCCCCTCAGAAGCAGGAGCCG------ATAGACAGGGAA---GGGTATCCCTTGACCTCCCTCA
GATCACTCTTTGGCAACGACCCCTCGTCCCAATAA
>AB731663/B/JP/2008/08JP_NMC104_clone_01
CTCCAAAGCAGACCAGAGCAGAGCCTAGAGCCAACAGCC------------CCACCAGAGGAGAGCTCCAGGTTTGGGGA
AGAGACA---ACAATTCCCCGTCAGAAGCAGGAGCCG------ATAGACAAGGAA---CTATATCCTTTAGCTTCCCTCA
AATCACTCTTTGGCAACGACCCATAGTCACAATAA
>AB731664/B/JP/2008/08JP_NMC104_clone_09
CTCCAAAGCAGACCAGAGCAGAGCCTAGAGCCAACAGCC------------CCACCAGAGGAGAGCTCCAGGTTTGGGGA
AGAGACA---ACAATTCCCCGTCAGAAGCAGGAGCCG------ATAGACAAGGAA---CTATATCCTTTAGCTTCCCTCA
AATCACTCTTTGGCAACGACCCATAGTCACAATAA
>AB731669/B/JP/2011/11JP_NMC851C_clone_13
GTTCAGAGCAGA------------CCAGAGCCAACAGCT------------CCACCAGCAGAGAGCTTCAGGTTTGGGGA
GGAGACA---ACAAATCCCTCTCAGAAGCAGGAGCCG------ATAGAGAAGGAA---CTATATCCTTTAACCTCCCTCA
GATCACTCTTTGGCAACGACCCCTCGTCACAATAA
>AB731670/B/JP/2011/11JP_NMC851C_clone_48
GTTCAGAGCAGA------------CCAGAGCCAACAGCT------------CCACCAGCAGAGAGCTTCAGGTTTGGGGA
GGAGACA---ACAAATCCCTCTCAGAAGCAGGAGCCG------ATAGAGAAGGAA---CTATATCCTTTAACCTCCCTCA
GATCACTCTTTGGCAACGACCCCTCGTCACAATAA
>AF003887/B/FR/1985/NL43xWC001
CTTCAGAGCAGA------------CCAGAGCCAACAGCC------------CCACCAGAAGAGAGCTTCAGGTTTGGGGA
GGAGACA---ACAACTCCCTCTCAGAAGCAGGAGCCG------ATAGACAAGGAA---CTGTATCCTTTAGCTTCCCTCA
GATCACTCTTTGGCAACGACCCCTCGTCAAAGTAA
>AF003888/B/FR/1985/NL43WC001
CTTCAGAGCAGA------------CCAGAGCCAACAGCC------------CCACCAGAAGAGAGCTTCAGGTTTGGGGA
GGAGACA---ACAACTCCCTCTCAGAAGCAGGAGCCG------ATAGACAAGGAA---CTGTATCCTTTAGCTTCCCTCA
GATCACTCTTTGGCAACGACCCCTCGTCAAAGTAA
>AF004394/B/US/1986/AD87_ADA
CTACAGAGCAGA------------CCAGAGCCAACAGCC------------CCACCAGAAGAGAGCTTCAGGTTTGGGGA
GGAGACA---ACAACTCCCTCTCAGAAGCAGGAGCCG------ATAGACAAGGAA---CTGTATCCTTTGACTTCCCTCA
AATCACTCTTTGGCAACGACCCATCGTCACAATAA
>AF033819/B/FR/1983/HXB2_copy_LAI
CTTCAGAGCAGA------------CCAGAGCCAACAGCC------------CCACCAGAAGAGAGCTTCAGGTCTGGGGT
AGAGACA---ACAACTCCCCCTCAGAAGCAGGAGCCG------ATAGACAAGGAA---CTGTATCCTTTAACTTCCCTCA
GGTCACTCTTTGGCAACGACCCCTCGTCACAATAA
>AF042100/B/AU/1986/MBC200
CTTCAGAGCAGA------------CCAGAGCCAACAGCC------------CCACCAGCAGAGAGCTTCAGGTTTGGGGA
AGAGACA---ACAACTCCCTCTCAGAAGCAGGAGCCG------ATAGACAAGGAA---CTGTATCCTTTAGCTTCCCTCA
GATCACTCTTTGGCAACGACCCCTCGTCACAATAA
>AF042101/B/AU/1987/MBC925
CTTCAGAGCAGA------------CCAGAGCCAACAGCC------------CCACCAGAAGAGAGCTTCAGGTTTGGGGA
GGAGACA---ACAACTCCCTCTCAGAAGCAGGAGCCG------ATAGAGAAGGAA---CTGTATCCTTTAGCTTCCCTCA
AATCACTCTTTGGCAACGACCCCTCGTCACAGTAA
>AF042102/B/AU/1993/MBC18_MBCC18
CTTCAGAGCAGA------------CCAGAGCCAACAGCC---CCTctccagagcCCAGAAGAGAGCTTCAGGTTTGGGGA
AGAGACA---ACAACTCCCTCTCAGAAGCAGGAGCCG------ATAGACAGGGAC---AGcagcCCTTTAGCTTCCCTCA
GATCACTCTTTGGCAACGACCCCTCGTCACAATAA
>AF042103/B/AU/1995/MBCC54
CTTCAGAGCAGA------------CCAGAGCCAACAGCC------------CCACCAGAAGAGAGCTTCAGGTTTGGGGA
GGAGACA---ACAACTCCCTCCCAGAAGCAGGAGTCG------ATAGACAAGGAA---CTGTATCCCTTAACTTCCCTCA
GATCACTCTTTGGCAACGACCCCTCGTCACAATAA
>AF042105/B/AU/1996/MBCD36
CTTCAGAGCAGA------------CCAGAGCCATCAGCC------------CCACCAGAAGAGAGCTTCAGGTTTGGGGA
GAAAACA---ACCACTCCCCCTCAGAAGCAGGAGCCG------ATAGACAAGGAA---CTGTATCCTTTAGCTTCCCTCA
GATCACTCTTTGGCAACGACCCCTCGTCACAATAA
>AF042106/B/AU/1993/MBCC18R01_C18R01
CTTCAGAGCAGA------------CCAGAGCCAACAGCC---CCTctccagagcCCAGAAGAGAGCTTCAGGTTTGGGGA
GGAGACA---ACAACTCCCTCTCAGAAGCAGGAGCCG------ATAGACAGGGAC---CTGTATCCTTTAGCTTCCCTCA
GATCACTCTTTGGCAACGACCCCTCGTCACAATAA
>AF049494/B/US/-/499JC16
CTTCAGAGCAGA------------CCAGAGCCAACAGCC------------CCACCAGAAGAGAGCCTCAGGTCTGGGAT
AGAGACA---ACAACTCCCTCTCAGAAGCAGGAGCCA------ATAGACAAGGAA---GTGTATCCTTTAACTTCCCTCA
GATCACTCTTTGGCAACGACCCCTCGTCACAATAA
>AF049495/B/US/-/NC7
CTTCAGAGCAGA------------CCAGAGCCAACAGCC------------CCACCAGAAGAGAGCCTCAGGTCTGGGAT
AGAGACA---ACAACTCCCTCTCAGAAGCAGGAGCCA------ATAGACAAGGAA---GTGTATCCTTTAACTTCCCTCA
GATCACTCTTTGGCAACGACCCCTCGTCACAATAA
>AF069140/B/US/1991/DH12_3
CTTCAGAGCAGA------------CCAGAGCCATCAGCC------------CCACCAGAAGAGAGCTTCAGGTTTGGGGA
GGAGACA---GCAACTCCCTCTCAGAAGCAGGAGCCGAAG------------GAA---CTATATCCCTTAGCCTCCCTCA
AATCACTCTTTGGCAACGACCCCTAGTCAAGATAA
>AF070521/B/FR/1985/NL43E9_LAI_IIIB_NY5
CTTCAGAGCAGA------------CCAGAGCCAACAGCC------------CCACCAGAAGAGAGCTTCAGGTTTGGGGA
AGAGACA---ACAACTCCCTCTCAGAAGCAGGAGCCG------ATAGACAAGGAA---CTGTATCCTTTAGCTTCCCTCA
GATCACTCTTTGGCAGCGACCCCTCGTCACAATAA
>AF086817/B/TW/1994/TWCYS_LM49
CTTCAGAGCAGA------------CCAGAGCCAACAGCC------------CCACCAGAGGAGAGCTTCAGGTTTGGGGA
ACAGACA---ACAACTCCCTCTCAGAAGCAGGAGCCG------ATAGACAAGGAC---CTGTATCCTTTAGCTTCCCTCG
AATCACTCTTTGGCAACGACCCCTCGTCACAATAA
>AF146728/B/AU/-/VH_VHPCR
CTTCAGAGCAGA------------CCAGAGCCAACAGCC------------CCACCAGAAGAGAGCTTCAGGTTTGGGGA
AGAGACA---ACAACTCCCTCTCAGAAGCAGGAGCCG------ATAGACAAGGAA---CTGTATCCTTTAGCTTCCCTCA
GATCACTCTTTGGCAACGACCCATCGTCACAATAA
>AF224507/B/KR/1997/WK
CTTCAGAGCAGA------------CCAGAGCCATCAGCC------------CCGCCAGAAGAGAGCTTCAGGTTTGGGGA
AGAGACA---ACAACTCCCTCTCAGAAGCAGGAGCCA------ATAGACAAGGAA---CTGTATCCTTTAGCTTCCCTCA
GATCACTCTTTGGCAACGACCCCTCGTCGCAATAA
>AF256204/B/ES/1989/S61I1
CCTCAGAACAGA------------CTAGAGCCAACAGCC---CCACCAGCCCCACCAGAAGAGATCTTCAGGTTTGGGGA
AGAGACA---ACAACTCCCTCTCAGAAGCAGGAGATG------ATAGACAAGGAA---CTGTATCCTTCAGCTTCCCTCA
AATCACTCTTTGGCAACGACCCCTTGTCACAATAA
>AF256206/B/ES/1989/S61G1
CCTCAGAACAGA------------CTAGAGCCAACAGCC---CCACCAGCCCCACCAGAAGAGAGCTTCAGGTTTGGGGA
AGAGACA---ACAACTCCCTCTCAGAAGCAGGAGTTG------ATAGACAAGGAA---CTGTATCCTTCAGCTTCCCTCA
AATCACTCTTTGGCAACGACCCCTTGTTACAATAA
>AF256207/B/ES/1989/S61G7
CCTCAGAACAGA------------CTAGAGCCAACAGCC---CCACCAGCCCCACCAGAAGAGAGCTTCAGGTTTGGGGA
AGAGACA---ACAACTCCCTCTCAGAAGCAGGAGTTG------ATAGACAAGGAA---CTGTATCCTTCAGCTTCCCTCA
AATCACTCTTTGGCAACGACCCCTTGTTACAATAA
>AF256208/B/ES/1989/S61I15
CCTCAGAACAGA------------CTAGAGCCAACAGCC---CCACCAGCCCCACCAGAAGAGAGCTTCAGGTTTGGGGA
AGAGACA---ACAACTCCCTCTCAGAAGCAGGAGATG------ATAGACAAGGAA---CTGTATCCTTCAGCTTCCCTCA
AATCACTCTTTGGCAACGACCCCTTGTCACAATAA
>AF286365/B/US/1988/WR27
CTTCAGAACAGA------------CCAGAGCCAACAGCC------------CCACCAGCAGAGAGCTTCAGGTTTGGGGA
AGAGACA---ACAACTCCCTCTCAGAAGCAGGAGCCG------ATAGACAAGGAA---CTGTATCCTTTAGCTTCCCTCA
GATCACTCTTTGGCAACGACCCCTCGTCACAATAA
>AF538302/B/AU/1999/1181
CTTCAGAACAGACCAGCT------GTAGAGCCATCAGCC------------CCACCAGAGGAGAGCTTCAGGTTTGGGGA
GGAGACC---ACAACTCCCTCTCAGAAACAGGAGCCG------ATAGACAAGGAA---CTGTATCCTTTAGCTTCCCTCA
GATCACTCTTTGGCAACGACCCCTCGTCACAATAA
>AF538303/B/AU/1999/1182
CTTCAGAGCAGA------------CCAGAGCCAACAGCC------------CCACCAGAGGAGAGCTTCAGGTTTGGGGA
GGAGACC---ACAACTCCCTCTCAGAAGCAGGAGCCG------ATAGACAAGGAA---CTGTATCCTTTAGCTTCCCTCA
GATCACTCTTTGGCAACGACCCCTCGTCACAATAA
>AF538304/B/AU/1995/C24
CTTCAGAGCAGACCAGGGGAGAGCCCAGAGCCAACAGCC------------CCACCAGAAGAGAGCTTCAGGTTTGGGGA
GGAGACA---ACAACTTCCTCTCAGAAGCAGGAGCCG------ATAGACAAGGAA---CTGTATCCTTTAGCTTCCCTCA
GATCACTCTTTGGCAACGACCCCTCGTTACAATAA
>AF538305/B/AU/1995/C42
GTTCAGAACAGA------------CCAGAGCCATCAGCC------------CCACCGGCAGAGAGCTTCAGGTTTGGGGA
GGAGACA---ACAACTCCCTCTCAAAAGCAGGAGCCG------GTAGACAAGGAA---CTGTATCCCTTAGCCTCCCTCA
GATCACTCTTTGGCAGCGACCCCTCGTCACAATAA
>AF538306/B/AU/1995/C76
CTTCAGAGCAGG------------CCAGAGCCAACAGCC------------CCACCAGAAGAGAGCTTCAGGTTTGGGGA
AGAGACA---ACAACTCCCTCTCAGAAGCAGGAGCCG------ATAGACAAGGAA---CTGTATCCCTTGACTTCCCTCA
AATCACTCTTTGGCAGCGACCCCTCGTCACAATAA
>AF538307/B/AU/1995/C92
CTTCAGAGCAGA------------CCAGAGCCATCAGCC------------CCACCAGAGGAGAGCTTCAGGTTTGGGGA
GGAGACA---ACAACTCCCTCTCAGAAGCAGGAGCCG------ACAGACAAGGAA---CTGTATCCCTTAGCTTCCCTCA
GATCACTCTTTGGCAGCGACCCCTCGTCACAATAA
>AJ271445/B/GB/1986/GB8_46R
CTCCAGAGCAGA------------CCAGAGCCAATAGCC---CCAccagagccgCCAGAAGAGAGCTTCAGGTTCGGGGG
AGAGACA---ACAACTCCCTCACAGAAACAGGAGCCG------ATAAACAAGGAA---CCGTATCCTTTAGCTTCCCTCA
GATCACTCTTTGGCAACGACCCATCGTCACAATAA
>AX032749/B/FR/1985/pNL43_patent
CTTCAGAGCAGA------------CCAGAGCCAACAGCC------------CCACCAGAAGAGAGCTTCAGGTTTGGGGA
AGAGACA---ACAACTCCCTCTCAGAAGCAGGAGCCG------ATAGACAAGGAA---CTGTATCCTTTAGCTTCCCTCA
GATCACTCTTTGGCAGCGACCCCTCGTCACAATAA
>AX078307/B/FR/1983/LAI-patent
CTTCAGAGCAGA------------CCAGAGCCAACAGCC---CCACCATTTCTTCCAGAAGAGAGCTTCAGGTCTGGGGT
AGAGACA---ACAACTCCCCCTCAGAAGCAGGAGCCG------ATAGACAAGGAA---CTGTATCCTTTAACTTCCCTCA
GATCACTCTTTGGCAACGACCCCTCGTCACAATAA
>AY037268/B/AR/1998/ARCH054
CTCCAAAGCAGG------------CCAGAGCCAACAGCC------------CCACCAGAAGAGAGCTTCAGGTTTGGGGA
GGAGACA---ACAACTCCCCCTCAGAAGCAGGAGCCG------AGGGACAAGGAA---CAGTATCCCTTGACTTCCCTCA
GATCACTCTTTGGCAACGACCCATCGTCACAATAA
>AY037269/B/AR/2000/ARMS008
CTTCAGAGCAGA------------CCGGAGCCAACAGCC------------CCACCAGCAGAGAGCTTCAGCTTTGGGGG
GGAGACA---ACAACTCCCGCTCAGAAGCAGGAGCCG------ATAGATCAGGAG---AAGTATCCTTTAACTGCCCTCA
AATCACTCTTTGGCAACGACCCCTTGTCACAATAA
>AY037270/B/BO/1999/BOL0122
CTTCAGAGCAGA------------CCAGAGCCAACAGCC------------CCACCAGAGGAGAGCTTCAGGTTTGGGGA
AGAGACA---ACAACCCCCTTTCAGAAGCAGGAACAG------AAAGACAGGGGA---CTGTATCCTTTGGATTCCCTCA
AATCACTCTTTGGCAACGACCCCTAGTCAAAATAA
>AY037282/B/AR/1999/ARMA132
CTTCAGAGCAGA------------CCAGAGCCAACAGCC------------CCACCAGAAGAGAGCTTCAGGTTTGGGGA
GGAAACA---GCAACTCCCCCTCAGAAGCAGGAGCCG------AGGGACAAGGAG---CTATATCCCTTAACCTCCCTCA
GATCACTCTTTGGCAACGACCCATCGTCACAATAA
>AY173951/B/TH/1990/BK132
CTTCAGAGCAGA------------CCAGAGCCGACAGCC------------CCACCAGCAGAGAGCTTCAGGTTTGGGGA
AGAGACA---ACAACTCCCTCTCAGAAGCAGGAGACA------ATAGACAAGGAA---CTATATCCTTTAACTGCCCTCA
AATCACTCTTTGGCAACGACCCCTCGTCACAATAA
>AY173952/B/US/1990/US1
CTTCAGAGCAGA------------CCAGAGCCAACAGCC------------CCACCAGAAGAGAGCTTCAGATTTGGGGA
AGAGACA---ACAACTCCCTCTCAGAAGCAGGAGACG------ATAGACAAAGAA---ATGTATCCTTTAGCTTCCCTCA
GATCACTCTTTGGCAACGACCCCTCGTCTCAATAA
>AY173953/B/US/1990/US2
CTTCAGAGCAGA------------CCAGAGCCAACAGCC------------CCACCAGAAGAGAGCTTCAGGTTTGGGGA
AGAGACA---ACAACTCCCTCTCAGAAGCAGGAGCCG------ATAGACAAGGAA---ATGTATCCCTTAGCTTCCCTCA
AATCACTCTTTGGCAACGACCCCTCGTCACAATAA
>AY173954/B/US/1990/US3
CTTCAGAGCAGA------------CCAGAGCCAACAGCC------------CCACCAGAAGAGAGCTTCAGGTTTGGGGA
GGAGACA---ACAAATCCCTCCCCGAAGCAGGAGCCG------ATAGACAAGGAA---CTGTATCCTTTAACCTCCCTCA
GATCACTCTTTGGCAACGACCCCTCGTTACAATAA
>AY173955/B/US/1990/US4
CTTCAGAGCAGA------------CCAGAGCCAACAGCC------------CCACCAGAAGAGAGCTTCAGGTTTGGGGA
AGAGACG------ACTCCCCCTCAGAAGCAGGAGCGG------ACAGACAAGGAA---CTGTATCCTTTAGCTTCCCTCA
GATCACTCTTTGGCAACGACCCCTCGTCACAGTAA
>AY173956/B/BR/1989/BZ167
CTTCAGAGCAGA------------CCAGAGCCAACAGCC------------CCACCAGAAGAGATCTTCAGGTTTGGGGA
AGAGACA---ACAACTCCCTCTCATAAGCAGGAGACG------AAAGACAAGGAG---TTGTATCCTTTAGCTTCCCTCA
AATCACTCTTTGGCAACGACCCCTCGTCACAGTAA
>AY180905/B/CN/2001/CNHN24
CTTCAGAGCAGA------------CCAGAGCCAACAGCC------------CCACCAGAGGAGAGCTTCAGGTTTGGGGA
AGAGACA---ACAGCTCCATCTCAGAAGCAGGAGCCG------ATAGACAAGGAA---CTATATCCTTTAGCCTCCCTCA
AATCACTCTTTGGCAACGACCCCTCGTCACAATAA
>AY308760/B/US/1996/1333_d2
CTTCAGAGCAGA------------CCAGAGCCAACAGCC------------CCACCAGAAGAGAGCTTCAGGTTTGGGGA
GGAGACA---ACAAAGCCCTCTCAGAAGCAGGAGCCG------ATAGACAAGGAA---CAGTATCCTTTAGCTTCCCTCA
GATCACTCTTTGGCAACGACCCCTCGTCACAATAA
>AY308761/B/US/1996/1299_d22
CTTCAGAGCAGA------------CCAGAGCCAACAGCC------------CCACCAGAAGAGAGCTTCAGGTTTGGGGA
GGAGACA---GCAACACCCCCTCAGAAGCAGGAGCCG------AAAGACAAGGAA---CTGTATCCTTTAGCTTCCCTCA
GATCACTCTTTGGCAACGACCCCTYGTCACAATAA
>AY308762/B/US/1996/1304_d31
CTTCAGAGCAGA------------CCAGAGCCAACAGCC------------CCACCAGAAGAGAGCTTCAGGTTTGGGGA
GGAGACA---GCAACACCCCCTCAGAAGCAGGAGCCG------AAAGACAAGGAA---CTGTATCCTTTAGCTTCCCTCA
GATCACTCTTTGGCAACGACCCCTCGTCACAATAA
>AY314044/B/CA/1996/WC10P_1
CTTCAGAGCAGA------------CCAGAGCCAACAGCC------------CCACCAGAGGAGAGCTTCAGGTTTGGGGA
AGAGACA---TCAACTCCCCCTCAGAAGCAGGGGACA--------GAC-AAGGAA---CTGTATCCTTTAGCTTCCCTCA
GATCACTCTTTGGCAACGACCCCTCGTCACAATAA
>AY314045/B/CA/1996/WC10P_2
CTTCAGAGCAGA------------CCAGAGCCAACAGCC------------CCACCAGAGGAGAGCTTCAGGTTTGGGGA
AGAGACA---TCAACTCCCCCTCAGAAGCAGGGGACA--------GAC-AAGGAA---CTGTATCCTTTAGCTTCCCTCA
GATCACTCTTTGGCAACGACCCCTCGTCACAATAA
>AY314046/B/CA/1996/WC10P_3
CTTCAGAGCAGA------------CCAGAGCCAACAGCC------------CCACCAGAGGAGAGCCTCAGGTTTGGGGA
AGAGACA---GCAACTCCCCCTCAGAAACAGGGGACA--------GAC-AAGGAA---CTGTATCCTTTAGCTTCCCTCA
GATCACTCTTTGGCAACGACCCCTCGTCACAATAA
>AY314047/B/CA/1996/WC10P_4
CTTCAGAGCAGA------------CCAGAGCCAACAGCC------------CCACCAGAGGAGAGCTTCAGGTTTGGGGA
AGAGACA---TCAACTCCCCCTCAGAAGCAGGGGACA--------GAC-AAGGAA---CTGTATCCTTTAGCTTCCCTCA
GATCACTCTTTGGCAACGACCCCTCGTCACAATAA
>AY314048/B/CA/1996/WC10P_6
CTTCAGAGCAGA------------CCAGAGCCAACAGCC------------CCACCAGAGGAGAGCCTCAGGTTTGGGGA
AGAGACA---TCAACTCCCCCTCAGAAGCAGGGGACA--------GAC-AAGGAA---CTGTATCCTTTAGCTTCCCTCA
GACCACTCTTTGGCAACGACCCCTCGTCACAATAA
>AY314049/B/CA/1996/WC10P_7
CTTCAGAGCAGA------------CCAGAGCCAACAGCC------------CCACCAGAGGAGAGCTTCAGGTTTGGGGA
AGAGACA---TCAACTCCCCCTCAGAAGCAGGGGACA--------GAC-AAGGAA---CTGTATCCTTTAGCTTCCCTCA
GATCACTCTTTGGCAACGACCCCTCGTCACAATAA
>AY314050/B/CA/1996/WC10P_8
CTTCAGAGCAGA------------CCAGAGCCAACAGCC------------CCACCAGAGGAGAGCTTCAGGTTTGGGGA
AGAGACA---TCAACTCCCCCTCAGAAGCAGGGGACA--------GAC-AAGGAA---CTGTATCCTTTAGCTTCCCTCA
GATCACTCTTTGGCAACGACCCCTCGTCACGATAA
>AY314051/B/CA/1996/WC10P_9
CTTCAGAGCAGA------------CCAGAGCCAACAGCC------------CCACCAGAGGAGAGCTTCAGGTTTGGGGA
AGAGACA---TCAACTCCCCCTCAGAAGCAGGGGACA--------GAC-AAGGAA---CTGTATCCTTTAGCTTCCCTCA
GATCACTCTTTGGCAACGACCCCTCGTCACAATAA
>AY314052/B/CA/1996/WC10P_10
CTTCAGAGCAGA------------CCAGAGCCAACAGCC------------CCACCAGAGGAGAGCCTCAGGTTTGGGGA
AGAGACA---GCAACTCCCCCTCAGAAACAGGGGACA--------GAC-AAGGAA---CTGTATCCTTTAGCTTCCCTCA
GATCACTCTTTGGCAACGACCCCTCGTCACAATAA
>AY314053/B/CA/1996/WC10P_11
CTTCAGAGCAGA------------CCAGAGCCAACAGCC------------CCACCAGAGGAGAGCTTCAGGTTTGGGGA
AGAGACA---TCAACTCCCCCTCAGAAGCAGGGGACA--------GAC-AAGGAA---CTGTATCCTTTAGCTTCCCTCA
GATCACTCTTTGGCAACGACCCCTCGTCACAATAA
>AY314054/B/CA/1996/WC10C_1
CTTCAGAGCAGA------------CCAGAGCCAACAGCC------------CCACCAGAGGAGAGCTTCAGGTTTGGGGA
AGAGACA---GCAACTCCCTCTCAGAAGCAGGGGACA--------GAC-AAGGAA---CTGTATCCTTTAGCTTCCCTCA
GATCACTCTTTGGCAACGACCCCTCGCCACAATAA
>AY314055/B/CA/1996/WC10C_3
CTTCAGAGCAGA------------CCAGAGCCAACAGCC------------CCACCAGAGGAGAGCCTCAGGTTTGGGGA
AGAGACA---GCAACCCCCCCTCAGAAACAGGGGACA--------GAC-AAGGAA---CTGTATCCTTTAGCTTCCCTCA
GATCACTCTTTGGCAACGACCCCTCGTCACAATAA
>AY314056/B/CA/1996/WC10C_4
CTTCAGAGCAGA------------CCAGAGCCAACAGCC------------CCACCAGAGGAGAGCTTCAGGTTTGGGGA
AGAGACA---GCAACTCCCTCTCAGAAGCAGGGGACA--------GAC-AAGGAA---CTGTATCCTTTAGCTTCCCTCA
GATCACTCTTTGGCAACGACCCCTCGTCACAATAA
>AY314057/B/CA/1996/WC10C_5
CTTCAGAGCAGA------------CCAGAGCCAACAGCC------------CCACCAGAGGAGAGCTTCAGGTTTGGGGA
AGAGACA---GCAACTCCCTCTCAGAAGCAGAGGACA--------GAC-AAGGAA---CTGTATCCTTTAGCTTCCCTCA
GATCACTCTTTGGCAACGACCCCTCGTCACAATAA
>AY314058/B/CA/1996/WC10C_6
CTTCAGAGCAGA------------CCAGAGCCAACAGCC------------CCACCAGAGGAGAGCTTCAGGTTTGGGGA
AGAGACA---GCAACTCCCTCTCAGAAGCAGGGGACA--------GAC-AAGGAA---CTGTATCCTTTAGCTTCCCTCA
GATCACTCTTTGGCAACGACCCCTCGTCACAATAA
>AY314059/B/CA/1996/WC10C_8
CTTCAGAGCAGA------------CCAGAGCCAACAGCC------------CCACCAGAGGAGAGCTTCAGGTTTGGGGA
AGAGACA---GCAACTCCCTCTCAGAAGCAGGGGACA--------GAC-AAGGAA---CTGTATCCTTTAGCTTCCCTCA
GATCACTCTTTGGCAACGACCCCTCGTCACAATAA
>AY314060/B/CA/1996/WC10C_9
CTTCAGAGCAGA------------CCAGAGCCAACAGCC------------CCACCAGAGGAGAGCTTCAGGTTTGGGGA
AGAGACA---GCAACTCCCTCTCAGAAGCAGAGGACA--------GAC-AAGGAA---CTGTATCCTTTAGCTTCCCTCA
GATCACTCTTTGGCAACGACCCCTCGTCACAATAA
>AY314061/B/CA/1996/WC10C_10
CTTCAGAGCAGA------------CCAGAGCCAACAGCC------------CCACCAGAGGAGAGCTTCAGGTTTGGGGA
AGAGACA---GCAACTCCCTCTCAGAAGCAGGGGACA--------GAC-AAGGAA---CTGTATCCTTTAGCTTCCCTCA
GATCACTCTTTGGCAACGACCCCTCGTCACAATAA
>AY314062/B/CA/1996/WC10C_11
CTTCAGAGCAGA------------CCAGAGCCAACAGCC------------CCACCAGAGGAGAGCTTCAGGTTTGGGGA
AGAGACA---GCAACTCCCTCTCAGAAGCAGGGGACA--------GAC-AAGGAA---CTGTATCCTTTAGCTTCCCTCA
GATCACTCTTTGGCAACGACCCCTCGTCACAATAA
>AY314063/B/CA/1996/WC10C_12
CTTCAGAGCAGA------------CCAGAGCCAACAGCC------------CCACCAGAGGAGAGCCTCAGGTTTGGGGG
AGAGACA---TCAACTCCCCCTCAGAAGCAGGGGACA--------GAC-AAGGAA---CTGTATCCTTTAGCTTCCCTCA
GATCACTCTTTGGCAACGACCCCTCGTCACAATAA
>AY331282/B/US/1997/1001_07
CTTCAGAGCAGA------------CCAGAGCCAACAGCC------------CCACCAGAAGAGAGCTTCAGGTTTGGGGA
AGAGACA---ACAACTCCCTCTCAGAAACAGGAGCCG------ATAGACAAGGAA---CTGTATCCTTTAGCTTCCCTCA
GATCACTCTTTGGCAACGACCCCTCGTCACAATAA
>AY331283/B/US/1997/1001_09
CTTCAGAGCAGA------------CCAGAGCCAACAGCC------------CCACCAGAAGAGAGCTTCAGGTTTGGGGA
AGAGACA---ACAACTCCCTCTCAGAAACAGGAGCCG------ATAGACAAGGAA---CTGTATCCTTTAGCTTCCCTCA
GATCACTCTTTGGCAACGACCCCTCGTCACAATAA
>AY331284/B/US/1997/1006_08
CTCCAGAGCAGA------------CCAGAGCCAACAGCC------------CCACCAGAGGAGAGCTTCAGGTTTGGGGA
AGAGACG---ACACCTCCCTCTCAGAAGCAGGAACCG------ATAGACAAGGAA---CTATATCCCTTAGCCTCCCTCA
AATCACTCTTTGGCAACGACCCCTAGTCACAATAA
>AY331285/B/US/1997/1012_08
CCTCAGAGCAGA------------ACAGAGCCAACAGCC------------CCACCAGAAGAGAGCTTCAGGTTTGGGGA
AGAGACA---ACAACTCCTCCTCAG--------AAAGAGGAG-------------------CCTCCTTTAGTTTCCCTCA
GATCACTCTTTGGCAACGACCCCTCGTCACAATAA
>AY331286/B/US/1997/1012_11
CCTCAGAGCAGA------------ACAGAGCCAACAGCC------------CCACCAGAAGAGAGCTTCAGGTTTGGGGA
AGAGACA---ACAACTCCTCCTCAG--------AAAGAGGAG-------------------CCTCCTTTAGTTTCCCTCA
GATCACTCTTTGGCAACGACCCCTCGTCACAATAA
>AY331287/B/US/1997/1013_03
CTTCAGAACAGA------------CCAGAGCCAACAGCC------------CCACCAGCAGAGAGCTTCAGGTTCGGGGA
AGAGACA---ACAACTCCAGCTCAGAAGCAGGAGCAG------ATAGACAAGGAA---CTGAATCACTCAGCTTCCCTCA
AATCACTCTTTGGCAACGACCCCTTGTTACAATAA
>AY331288/B/US/1997/1013_07
CTTCAGAACAGA------------CYAGAGCCAACAGCC------------CCACCAGCAGAGAGCTTCAGGTTCGGGGA
AGAGACA---ACAACTCCAGMTCAGAAGCAGGAGCAG------ATAGACAAGGAA---CTGAATCACTCAGCTTCCCTCA
AATCACTCTTTGGCAACGACCCCTTGTTACAATAA
>AY331289/B/US/1997/1018_06
CTTCAGAGCAGA------------CCAGAGCCAACAGCC------------CCACCAGAAGAGAGCTTCAGGTTTGGGGA
AGAGACA---ACAACTCCCTCTCAGAAGCAGGAGACG------ATAGACAAGGAA---CTGTATCCCTTAGCTTCCCTCA
AATCACTCTTTGGCAACGACCCCTCGTATCAATAA
>AY331290/B/US/1997/1018_10
CTTCAGAGCAGA------------CCAGAGCCAACAGCC------------CCACCAGAAGAGAGCTTCAGGTTTGGGGA
AGAGACA---ACAACTCCCTCTCAGAAGCAGGAGACG------ATAGACAAGGAA---CTGTATCCCTTAGCTTCCCTCA
AATCACTCTTTGGCAACGACCCCTCGTATCAATAA
>AY331291/B/US/1996/1027_05
CTCCAGAGCCGA------------CCAGAGCCAACAGCC------------CCACCAGAAGAGAGCTTCAGGTTTGGGGA
GGAGACA---ACAACTCCCTCCCCGAAGCAGGAGCCG------ATAGACAAGGAC---CTGTATCCTTTAGCTTCCCTCA
AATCACTCTTTGGCAACGACCCCTTGTCACAATAA
>AY331292/B/US/1996/1057_01
CTTCAGAGCAGA------------CCAGAGCCAACAGCC------------CCACCAGCAGAGAGCTTCAGGTTTGGGGA
AGAGACA---ACAGCTCCCCCTCAGAAGCAGGAGCCG------ATAGACAAGGAA---CAGGGACCCTTARCTTCCCTCA
RATCACTCTTTGGCAACGACCCCTCGTCACAATAA
>AY331293/B/US/1996/1057_09
CTTCAGAGCAGA------------CCAGAGCCAACAGCC------------CCACCAGCAGAGAGCTTCAGGTTTGGGGA
AGAGACA---ACAGCTCCCCCTCAGAAGCAGGAGCCG------ATAGACAAGGAA---CAGGGACCCTTAGCTTCCCTCA
GATCACTCTTTGGCAACGACCCCTCGTCACAATAA
>AY331294/B/US/1998/1058_08
CTTCAGAGCAGA------------CCAGAGCCAACAGCC------------CCACCAGCAGAGAGCTTCAGGTTTGGGGA
GGAGACA---ACAACTCCCTCTCAGAAGCAGGAGCCA-----------CAAGAA-------TATCCTTTAGCTTCCCTCA
GATCACTCTTTGGCAACGACCCCTCGTCACAATAA
>AY331295/B/US/1998/1058_11
CTTCAGAGCAGA------------CCAGAGCCAACAGCC------------CCACCAGCAGAGAGCTTCAGGTTTGGGGA
GGAGACA---ACAACTCCCTCTCAGAAGCAGGAGCCA-----------CAAGAA-------TATCCTTTAGCTTCCCTCA
GATCACTCTTTGGCAACGACCCCTCGTCACAATAA
>AY331296/B/US/1999/PRB959_03
CTTCAGAGCAGA------------CCAGAGCCAACAGCC------------CCACCAGAAGAGAGCTTCAGGTTTGGGGA
AGAGGCA---CCAGCTCCCTCTCAGAAGCAGGAGACG------ATAGACAAGGAA---CTGTATCCTTCAGCTTCCCTCA
GATCACTCTTTGGCAACGACCCCTCGTCACAATAA
>AY331297/B/US/1999/PRB959_05
CTTCAGAGCAGA------------CCAGAGCCAACAGCC------------CCACCAGAAGAGAGCTTCAGGTTTGGGGA
AGAGGCA---CCAGCTCCCTCTCAGAAGCAGGAGACG------ATAGACAAGGAA---CTGTATCCTTCAGCTTCCCTCA
GATCACTCTTTGGCAACGACCCCTCGTCACAATAA
>AY332236/B/US/1997/1006_10
CTCCAGAGCAGA------------CCAGAGCCAACAGCC------------CCACCAGAGGAGAGCTTCAGGTTTGGGGA
AGAGACG---ACACCTCCCTCTCAGAAGCAGGAACCG------ATAGACAAGGAA---CTATATCCCTTAGCCTCCCTCA
AATCACTCTTTGGCAACGACCCCTAGTCACAATAA
>AY332237/B/US/1996/1027_03
CTCCAGAGCCGA------------CCAGAGCCAACAGCC------------CCACCAGAAGAGAGCTTCAGGTTTGGGGA
GGAGACA---ACAACTCCCTCCCCGAAGCAGGAGCCG------ATAGACAAGGAC---CTGTATCCTTTAGCTTCCCTCA
AATCACTCTTTGGCAACGACCCCTTGTCACAATAA
>AY352275/B/US/1984/SF33
CTTCAGAGCAGA------------CCAGAGCCAACAGCC---CCAccagccccaCCAGAGGAGAGCTTCAGGTTTGGGGA
AGAGACA---ATAACTCCCTCTCAGAAGCAGGAGTCG------ATAGACAAGGAA---CTGTATCCTTTAGCTTCCCTCA
AATCACTCTTTGGCAACGACCCCTCGTCTCAATAA
>AY423381/B/NL/1999/671_99T12
CTTCAGAGCAGA------------CCAGAGCCAACAGCC---CCTTTTCAGAGCCCAGAAGAGAGCTTCAGGTTTGGGGA
AGAGACA---ACAACTCCCTCTCAGAGGCAGGAACCA------ACAGACAAGGAA---CTGTATCCTTTAGCTTCCCTCA
AATCACTCTTTGGCAACGACCCATAGTCACAATAA
>AY423382/B/NL/2000/671_00T93
CTTCAGAGCAGA------------CCAGAGCCAACAGCC---CCTTTTCAGAGCCCAGAAGAGAGCTTCAGGTTTGGGGA
AGAGACA---ACAACTCCCTCTCAGAGGCAGGAGCCA------ACAGACAAGGAA---CTGTATCCTTTAGCTTCCCTCA
AATCACTCTTTGGCAACGACCCATAGTCACAATAA
>AY423383/B/NL/2000/671_00T162
CTTCAGAGCAGA------------CCAGAGCCAACAGCC---CCTTTTCAGAGCCCAGAAGAGAGCTTCAGGTTTGGGGA
AGAGACA---ACAACTCCCTCTCAGAGGCAGGAGCCA------ACAGACAAGGAA---CTGTATCCTTTAGCTTCCCTCA
AATCACTCTTTGGCAACGACCCATAGTCACAATAA
>AY423384/B/NL/2000/671_00T167
CTTCAGAGCAGA------------CCAGAGCCAACAGCC---CCTTTTCAGAGCCCAGAAGAGAGCTTCAGGTTTGGGGA
AGAGACA---ACAACTCCCTCTCAGAGGCAGGAGCCA------ACAGACAAGGAA---CTGTATCCTTTAGCTTCCCTCA
AATCACTCTTTGGCAACGACCCATAGTCACAATAA
>AY423385/B/NL/2000/671_00T169
CTTCAGAGCAGA------------CCAGAGCCAACAGCC---CCTTTTCAGAGCCCAGAAGAGAGCTTCAGGTTTGGGGA
AGAGACA---ACAACTCCCTCTCAGAGGCAGGAGCCA------ACAGACAAGGAA---CTGTATCCTTTAGCTTCCCTCA
AATCACTCTTTGGCAACGACCCATAGTCACAATAA
>AY423386/B/NL/2000/671_00T103
CTTCAGAGCAGA------------CCAGAGCCAACAGCC---CCTTTTCAGAGCCCAGAAGAGAGCTTCAGGTTTGGGGA
AGAGACA---ACAACTCCCTCTCAGAGGCAGGAGCCA------ACAGACAAGGAA---CTGTATCCTTTAGCTTCCCTCA
AATCACTCTTTGGCAACGACCCATAGTCACAATAA
>AY423387/B/NL/2000/671_00T36
CTTCAGAGCAGA------------CCAGAGCCAACAGCC---CCTtctcagagcCCAGAAGAGAGCTTCAGGTTTGGGGA
AGAGACA---ACAACTCCCTCTCAGAGGCAGGAGCCA------ACAGACAAGGAA---CTGTATCCTTTAGCTTCCCTCA
AATCACTCTTTGGCAGCGACCCATAGTCACAATAA
>AY560107/B/US/1998/98USHVTN1925c1
CTTCAGAGCAGG------------CCAGAGCCATCAGCC------------CCACCAGAGGAGAGCTTCAGGTTTGGGGA
AGAGACA---ACAGCTCCCCCTCAGAAGCAAGAGCCG------AGAGACAAGGAA---CTGTATCCTGTAACTTCCCTCA
GATCACTCTTTGGCAACGACCCCTCGTCACAATAA
>AY560108/B/US/1998/98USHVTN3605c9
CTTCAGAGCAGA------------CCAGAGCCAACAGCC------------CCACCAGAAGAGAGCTTCAGGTTTGGGGA
AGAGACA---ACAACCCCCTCTCAGAAGCAGGAGCCG------ATAGACAAGGAA---CAGTATCCTTTAGCTTCCCTCA
GATCACTCTTTGGCAACGACCCCTCGTCACAATAA
>AY560109/B/US/1998/98USHVTN8229c6
CTGCAGAGCAGA------------CCAGAGCCAACAGCC------------CCACCAGAGGAGAGCTTCAGGTTTGGGGA
AGAGACA---ACGGCTCCCCCTCAGAAGCAGGAGCCG------ATAGACAGGGAA---TTGTATCCTTTAGCTTCCCTCA
AATCACTCTTTGGCAACGACCCCTCGTCACAATAA
>AY560110/B/US/1998/98USHVTN941c1
CTTCAGAGCAGA------------CCAGAGCCAACAGCC------------CCACCAGCAGAGAGCTTCAGGTTTGGGGA
GGAGACA---CCAACTCCCTCTCAGAAGCAGGAGACG------ATAGACAAGGAG---CTGTATCCTTTGGCTTCCCTCA
AATCACTCTTTGGCAACGACCCCTCGTCACAATAA
>AY561236/B/CO/2001/PCM001
CCTCAGAACAGA------------CTAGAGCCAACAGCC------------CCACCAGAAGAGAGCTTCAGGTTTGGGGA
GGAGGTG---ACAACTCCCCTTCAGAAACAGGAGCCA------ACAGACAAGGAA---CTGTATCCTTTAACTTCCCTCA
AATCACTCTTTGGCAACGACCCCTCGTCACAATAA
>AY561237/B/CO/2001/PCM013
CTTCAGAGCAGACCAGAGAGCAGACCAGAGCCAACAGCC------------CCACCAGAGGAGAGCTTCAGGGTCGGGGA
ACAGACA---ACAACCCCCCCTCAGAAGCAGGAACCG------AGAGACAAGGAA---CTGTATCCTTTAGCTTCCCTCA
AATCACTCTTTGGCAACGACCCCTTGTTACAATAA
>AY561239/B/CO/2001/PCM039
CTTCAGAGCAGA------------CCAGAGCCAACAGCC---CCACCGAGACCACCAGAGGAGAGCTTCAGGTTTGGGGA
AGAAACA---ACAACCCCCTCTCAGAAGCAGGGGATG------ATAGACAAGGAA---CTGCATCCTTTAACTTCCCTCA
GATCACTCTTTGGCAACGACCCCTTGTCACAATAA
>AY561240/B/CO/2001/PCM074
CTTCAGAGCAGACCAGAGCAGAGACTAGAGCCAACAGCC------------CCACCAGAGGAGAGCTTCAGG---GAG--
-GAGACA------ACTCCCCCTCAAAGGCAGGATACG------ATAGACAAGGAA---CTGTATCCCTTAGCTTCCCTCA
GATCACTCTTTGGCAACGACCCATCGTCACAATAA
>AY586542/B/CU/1999/Cu19
CTTCAGAGCAGACAAAGCAGA---CTAGAGCCAACAGCC------------CCACCAGAAGAGAGCTTCAGGTTTGGGGA
GGAGACA---ACAACTCCCTCTCAGAAGCAGGAGCCA------GTAGACAAGGAA---CTGTATCCTTTAGCTTCCCTCA
AATCACTCTTTGGCAACGACCCCTAGTCAAAATAA
>AY586543/B/CU/1999/Cu43
CTTCAGAGCAGA------------CCAGAGCCAACAGCC------------CCACCAGAGGAGAGCTTCAGGTTTGGGGA
AGAGACA---ACAACTCCCTCTCAGAAGCAGGAGCCG------GTAGACAAGGAA---CTGTATCCTTTAGCTTCCCTCA
AATCACTCTTTGGCAACGACCCCTCGTCACAGTAA
>AY682547/B/RU/2004/04RU128005
CTTCAGAGCAGA------------CCAGAGCCAACAGCC------------CCACCAGAAGAGAGCTTCAGGTTTGGGGA
AGAGAAA---ACAACTCCCTCTCAGAAGCAGGAGCCG------GTAGAAAAGGAA---CTATATCCCTTAGCTTCCCTCA
RATCACTCTTTGGCAACGACCCGTCGTCACAATAA
>AY713408/B/TH/1996/96TH_NP1538
CTTCAGAACAGA------------CCAGAGCCAACAGCC------------CCACCAGAGGAGAGCTTCAGGTTTGGGGA
AGAGACA---ACGACTCCATCTCAGAAGCAGGAGCCG------ATAGACAAGGAA---CTATATCCTTCAGCTTCCCTCA
AATCACTCTTTGGCAGCGACCCCTAGTCACAATAA
>AY713409/B/US/1985/BAL_85US_Ba_L
CTTCAGAGCAGA------------CCAGAGCCAACAGCC---CCACCAGCCCCACCAGAGGAGAGCTTCAGGTTTGGGGA
AGAGACA---ACAACTCCCTCTCAGAAGCAGGAGCTG------ATAGACAAGGAA---CTGTATCCCTTAGCTTCCCTCA
GATCACTCTTTGGCAACGACCCCTCGTCACAATAA
>AY713410/B/US/1994/94US_33931N
CTTCAGAGCAGA------------CCAGAACCAACAGCC------------CCACCAGAAGAGAGCTTCAGGTTTGGGGA
GGAGACA---ACAACTCCCTCTCAGAAACAGGAGCCG------ATAGACAAGGAA---CTGTATCCTTTAGCTTCCCTCA
GATCACTCTTTGGCAACGACCCCTCGTCACAATAA
>AY713411/B/FR/1992/92FR_BX08
CTTCAGAGCAGA------------CCAGAGCCAACAGCC------------CCACCAGAAGAGAGCTTCAGGTTTGGGGA
AGCAACA------ACTCCCTCTCAGAAGCAGGAGCCG------ATAGACAAGGAA---CTGTATCCTTTAGCTTCCCTCA
AATCACTCTTTGGCAACGACCCCTCGTCACAATAA
>AY713412/B/US/1990/90US_873
CTTCAGAGCAGA------------CCAGAGCCAACAGCA------------CCACCGGAAGAGAGCTTCAGGTTTGGGGA
GGAGACA---ATAACGCCCTCTCAGAAGCAGGAGCCA------ATAGACAAGGAA---CTGTATCCTTTAGCTTCCCTCA
AATCACTCTTTGGCAACGACCCCTCGTCACAATAA
>AY751406/B/RU/2004/04RU129005
CTTCAGAACAGA------------CCAGAACCATCAGCC---CCACCAGCGCCACCRGCAGAGAGCTTCAGGTTTGGGGA
GGAGACA---GCAGCTCCCTCTCAGAAGCAGGAGCAG------ACAGACAAGGAG---ATGTATCCCTTARCCTCCCTCA
AATCACTCTTTGGCAACGACCCCTTGTTACAATAA
>AY751407/B/RU/2004/04RU139089
CCTCAGAGCAGA------------TCAGAGCCAACAGCC------------CCACCAGAAGAGAGCTTCAGGTTTGGGGA
GGAAACA---ACAACTCCCTCTCAGAAACAGGAGCCG------ATAGACAAGGAA---CTATATCCCTTAGTTTCCCTCA
GATCACTCTTTGGCAACGACCCATCGTCTCAATAA
>AY779550/B/CA/1998/CANA3FULL
CTTCAGAGCAGA------------CCAGAGCCAACAGCC------------CCACCACTAGAGAGCTTCAGGTTCGAGGA
AGAGACA---ACACCTCCCTCTCAGAAGCAGGAGCCG------GTAGACAAGGAA---CAGTATCCTTTAGCTTCCCTCA
AATCACTCTTTGGCAACGACCCCTCGTCACAATAA
>AY779551/B/CA/1999/CANA5FULL
CTTCAGAGCAGA------------CCAGAGCCAACAGCC------------CCACCACTAGAGAGCTTCAGGTTCGAGGA
ACAGACA---ACACCTCCCTCTCAGAAGCAGGAGCCG------GTAGACAAGGAA---CAGTATCCTTTAGCTTCCCTCA
AATCACTCTTTGGCAACGACCCCTCGTCACAATAA
>AY779552/B/CA/2000/CANA6FULL
CTTCAGAGCAGA------------CCAGAGCCAACAGCC------------CCACCACTAGAGAGCTTCAGGTTCGAGGA
AGAGACA---ACAACTCCCTCTCAGAAGCAGGAGCCG------GTAGACAAGGAA---CAGTATCCTTTAGCTTCCCTCA
AATCACTCTTTGGCAACGACCCCTCGTCACAATAA
>AY779553/B/CA/1997/CANB3FULL
CTTCAGAGCAGA------------CCAGAGCCAACAGCC---CCACCAGTCCAACCACTAGAGAGCTTCAGGTTTGGGGA
AGAGACA---TCACCTCCCTCTCAGAAGCAGGAGCAG------ACAGACCAGGAA---CTGTATCCTTTAGCTTCCCTCA
AATCACTCTTTGGCAACGACCCCTCGTCACAATAA
>AY779554/B/CA/1998/CANB4FULL
CTTCAGAGCAGA------------CCAGAGCCAACAGCC---CCACCAGCCCCACCACTAGAGAGCTTCAGGTTTGGGGA
AGAGACA---GCAACTCCCTCTCAGAAGCAGGAGCAG------ACAGACCAGGGA---CTGTATCCTTTAGCTTCCCTCA
AATCACTCTTTGGCAACGACCCCTCGTCACAATAA
>AY779555/B/CA/1998/CANB5FULL
CTTCAGAGCAGA------------CCAGAGCCAACAGCC---CCAACAGCCCCACCACTAGAGAGCTTCAGGTTTGGGGA
AGAGACA---GCAACTCCCTCTCAGAAGCAGGAGCAG------ACAGACCAGGAA---CTGTATCCTTTAGCTTCCCTCA
AATCACTCTTTGGCAACGACCCATCGTCACAATAA
>AY779557/B/CA/1998/CANC10FULL
GTTCAGAGCAGA------------CCAGAGCCAACAGCC------------CCGCCACTAGAGAGCTTCAGGTTTGGGGA
AGAGACA---ACACCTCCCTCTCAGAAGCAGGAGCCG------ATAGACAAGGAA---CTGTATCCTTTAGCTTCCCTCA
AATCACTCTTTGGCAACGACCCATCGTCACAGTAA
>AY779558/B/CA/1999/CAN11FULL
GTTCAGAGCAGA------------CCAGAGCCAACAGCC------------CCGCCACTAGAGAGCTTCAGGTTTGGGGA
AGAGACA---ACACCTCCCTCTCAGAAGCAGGAGCCG------ATAGACAAGGAA---CTGTATCCTTTAGCTTCCCTCA
AATCACTCTTTGGCAACGACCCATCGTCACAGTAA
>AY779559/B/CA/1992/CANC2FULL
CTTCAGAGCAGA------------CCAGAGCCAACAGCC------------CCGCCACTAGAGAGCTTCAGGTTTGGGGA
AGAGACA---ACACCTCCCTCTCAGAAGCAGGAGCCG------ATAGACCAGGAA---CTGTATCCTTCAGCTTCCCTCA
AATCACTCTTTGGCAACGACCCATTGTCACAATAA
>AY779560/B/CA/1994/CANC3FULL
GTTCAGAGCAGA------------CCAGAGCCAACAGCC------------CCGCCACTAGAGAGCTTCAGGTTTGGGGA
AGAGCCA---ACACCTCCCTCTCAGAAGCAGGAGCCG------ATAGACAAGGAA---CTGTATCCTTCAGCTTCCCTCA
AATCACTCTTTGGCAACGACCTATTGTCACAGTAA
>AY779561/B/CA/1992/CANC5FULL
CTTCAGAACAGG------------CCAGAGCCAACAGCC------------CCACCATTAGAGAGCTTCAGATTTGGGGA
AGAGACA---ACACCTCCCTCTCAGAAGCAGGAGCCG------ATAGACCAGGAA---CTGTATCCTTCAGCTTCCCTCA
AATCACTCCTTGGCAACGACCCATTGTCACAATAA
>AY779562/B/CA/1993/CANC6FULL
GTTCAGAGCAGA------------CCAGAGCCAACAGCC------------CCGCCACTAGAGAGCTTCAGGTTTGGGGA
AGAGACA---ACACCTCCCTCTCAGAAGCAGGAGCCG------ATAGACAAGGAA---CTGTATCCTTTAGCTTCCCTCA
AATCACTCTTTGGCAACGACCCATCGTCACAGTAA
>AY779563/B/CA/1996/CANC8FULL
GTTCAGAGCAGA------------CCAGAGCCAACAGCC------------CCGCCACTAGAGAGCTTCAGGGTTGGGGA
AGAGATA---ACACCTCCCTCTCAGAAGCAGGAGCCG------ATAGACAAGGAA---CTGTATCCTTTAGCTTCCCTCA
AATCACTCTTTGGCAACGACCCATCGTCACAGTAA
>AY779564/B/CA/1996/CANA1FULL
CTTCAGAGCAGA------------CCAGAGCCAACAGCC------------CCACCACTAGAGAGCTTCAGGTTCGAGGA
AGAGACA---ACACCTCCCTCTCAGAAGCAGGAGCCG------GTAGACAAGGAA---CAGTATCCTTTAGCTTCCCTCA
AATCACTCTTTGGCAACGACCCCTCGTCACAATAA
>AY781127/B/UY/2001/01UYTRA1179
CTTCAGAGCAGA------------CCAGAGCCAACAGCC------------CCACCAGAAGAGAGCTTCAGGTTTGGGGA
AGAGACA---ACAACTCCCTCTCAGAAGCAGGAGCCG------ATAGACAAGGAA---AGGTGTCCTTTAGCTTCCCTCA
GATCACTCTTTGGCAACGACCCCTCGTCACAATAA
>AY795904/B/YE/2002/02YE507
CTTCAGAGCAGA------------CCAGAGCCGACAGCC------------CCACCAGCAGAGAGCTTCAAGTTTGGGGA
AGAGACA---ACAGCTCCCTCTCAGAAGCAGGAGCGG------ATAGACAAGGAG---GAGATGCCCTTAGCTTCCCTCA
GATCACTCTTTGGCAACGACCCATTGTCACAGTAA
>AY795905/B/YE/2002/02YE508
CTTCAGAGCAGA------------CCAGAACCATCAGCC------------CCACCAGCAGAGAGCTTCAGGTTTGGGGA
GGAGACA---ACAACTCCCCCTCAGAAGCAGGAGCCG------ATAGACAAGGAG---ATGTATCCCTTAACTTCCCTCA
GATCACTCTTTGGCAACGACCCCTCGTCACAATAA
>AY818644/B/AU/2004/Phcsffull04
CTTCAGAGCAGA------------CCAGAGCCAACAGCC------------CCACCAGAAGAGAGCTTCAGGTTTGGAGA
AGAGACA---GCAACTCCCTCCCAGAAGCAGGAGCCG------ATAGACAGGGAC---CTGTATCCTTTAGCTTCCCTCA
GATCACTCTTTGGCAACGACCCCTCGTCACAATAA
>AY819715/B/RU/2004/04RU139095
CTTCAGAGCAGA------------CCAGAGCCAWCAGCC------------CCACCAGMAGAGAGCTTCAGGTTTGGGGA
GGAGACA---ACAACYCCYTCTCAGAAGCAGGAGATA--------GAC-AAGGAG---ATGTATCCTTTAACTTCCCTCA
AATCACTCTTTGGCAACGACCCCTCGTCACAATAA
>AY835748/B/US/1983/5096_83
CTTCAGAGCAGA------------CCAGAGCCATCAGCC------------CCACCAGAGGAGAGCTTCAGGTTTGGGGA
AGAGACA---ACAACTCCCTCTCAGAAGCAGGAGCCG------ATAGACAAGGAA---CTATATCCTTTAGCTTCCCTCA
GATCACTCTTTGGCAACGACCCCTCGTCACAATAA
>AY835749/B/US/1986/5096_86
CTTCAGAGCAGA------------CCAGAGCCATCAGCC------------CCACCAGAGGAGAGCTTCAGGTTTGGGGA
AGAGACA---ACAACTCCCTCTCAGAAGCAGGAGCCG------ATAGACAAGGAA---CTGTATCCTTTAGCTTCCCTCA
GATCACTCTTTGGCAACGACCCCTCGTCACAATAA
>AY835750/B/US/1989/5096_89
CTTCAGAGCAGA------------CCAGAGCCATCAGCC------------CCACCAGAGGAGAGCTTCAGGTTTGGGGA
AGAGACA---ACAACTCCCTCTCAGAAGCAGGAGCCG------ATAGACAAGGAA---CTGTATCCTTTAGCTTCCCTCA
GATCACTCTTTGGCAACGACCCCTCGTCACAATAA
>AY835751/B/US/1990/5096_90
CTTCAGAACAGA------------CCAGAGCCATCAGCC------------CCACCAGAAGAGAGCTTCAGGTTTGGGGA
AGAGACA---ACAACTCCCTCTCAGAAGCAGGAGCCG------ATAGACAAGGAA---CTGTATCCTTTAGCTTCCCTCA
GATCACTCTTTGGCAACGACCCCTCGTCACAATAA
>AY835752/B/US/1992/5096_92
CTTCAGAGCAGA------------CCAGAGCCATCAGCC------------CCACCAGAGGAAAGCTTCAGGTTTGGGGA
AGAGACA---ACAACTCCCTCTCAGAAGCAGGAGCCG------ATAGACAAGGAA---CTGTATCCTTTAGCTTCCCTCA
GATCACTCTTTGGCAACGACCCCTCGTCACAATAA
>AY835753/B/US/1996/5155_96
CTTCAGAGCAGA------------CCAGAGCCAACAGCC------------CCACCAGAATACAGCTTCAGGTTTGGGGA
AGAGACA---ACAACTCCCTCTCAGAAGCAGGAGCCG------ATAGACAAGGAA---ACGTATCCTTTGGCTTCCCTCA
AATCACTCTTTGGCAACGACCCCTCGTCACAATAA
>AY835754/B/US/1983/5084_83
CTTCAGAGCAGA------------CCAGAGCCAACAGCC------------CCACCAGAAGAAAGCTTCAGGTTTGGGGA
AGAGACA---ACAACTCCCTCTCAGAAGCAGGAGCCG------AAAGACAAGGAA---CAGTATCCTTTAACTTCCCTCA
GATCACTCTTTGGCAACGACCCCTCGTCACAATAA
>AY835755/B/US/1985/5157_85
CTTCAGAGCAGA------------CCAGAGCCAACAGCC------------CCACCAGAAGAGAGCTTCAGGTTTGGGGA
GGAGACA---ACAACTCCCTCTCAGAAGCAGGAGCCG------ATAGACAAGGAA---ATGTATCCTTTAGCTTCCCTCA
GATCACTCTTTGGCAACGACCCCTCGTCACAATAA
>AY835756/B/US/1986/5157_86
CTTCAGAGCAGA------------CCAGAGCCAACAGCC------------CCACCAGCAGAGAGCTTCAGGTTTGGGGA
GGAGACA---ACAACTCCCTCTCAGAAGCAGGAGCCG------ATAGACAAGGAG---ATGTATCCTTTAGCTTCCCTCA
GATCACTCTTTGGCAACGACCCCTCGTCACAATAA
>AY835757/B/US/1986/5113_86
CTTCAGAGCAGA------------CCAGAGCCAACAGCC------------CCACCAGAAGAGAGCTTCAGGTTTGGGGA
AGAGACA---ACAACTCCCTCTCAGAAGCAGGAGCCG------ATAGACAAGGAA---ATGTATCCTTTAGCTTCCCTCA
GATCACTCTTTGGCAACGACCCCTCGTCACAGTAA
>AY835758/B/US/1987/5113_87
CTTCAGAGCAGA------------CCAGAGCCATCAGCC------------CCACCAGAAGAGAGCTTCAGGTTTGGGGA
AGAGACA---ACAACTCCCGCTCAGAAGCAGGAGCCG------ACAGACAAGGAA---CTGTATCCTTTAGCTTCCCTCA
GATCACTCTTTGGCAACGACCCCTCGTCACAGTAA
>AY835759/B/US/1982/5048_82
CTTCAGAGCAGA------------CCAGAGCCAACAGCC------------CCACCAGAAGAGAGCTTCAGGTTTGGGGA
AGAGACA---ACAGCTCCCTCTCAGAAGCAGGAGCCG------ATAGACAAGGAA---CTATATCCTTTAGCTTCCCTCA
GATCACTCTTTGGCAACGACCCCTCGTCACAATAA
>AY835760/B/US/1987/5048_87
CTTCAGAGCAGA------------CCAGAGCCAACAGCC------------CCACCAGCAGAGAGCTTCAGGTTTGGGGA
AGAGACA---ACAGCTCCCTCTCAGAAGCAGGAGCCG------ATAGACAAGGAA---CTATATCCTTTAGCTTCCCTCA
GATCACTCTTTGGCAACGACCCCTCGTCACAATAA
>AY835761/B/US/1991/5048_91
CTTCAGAGCAGA------------CCAGAGCCAACAGCC------------CCACCACAAGAGAGCTTCAGGTTTGGGGA
AGAGACA---ACAGCTCCCTCTCAGAAGCAGGAGCCG------ATAGACAAGGAA---CTATATCCTTTAGCTTCCCTCA
GATCACTCTTTGGCAACGACCCCTCGTCACAATAA
>AY835762/B/US/1984/5160_84
CTTCAGAGCAGA------------CCAGAGCCAACAGCC------------CCACCAGAAGAGAGCTTCAGGTTTGGGGA
AGAGACA---ACAACTCCCCCTCAGAAGCAGGAGCCG------ATAGACAAGGAA---CTGTATCCTTTAGCTTCCCTCA
GATCACTCTTTGGCAACGACCCCTCGTCACAATAA
>AY835763/B/US/1988/5160_88
CTTCAGAGCAGA------------CCAGAGCCAACAGCC------------CCACCAGAAGAGAGCTTCAGCTTTGGGGA
AGAGACA---ACAACTCCCTCTCAGAAGCAGGAGCCG------ATAGACCAGGGA---AGGTATCCTTTAGCTTCCCTCA
GATCACTCTTTGGCAACGACCCCTCGTCACAATAA
>AY835764/B/US/1992/5160_92
CTTCAGAGCAGA------------CCAGAGCCAACAGCC------------CCACCAGAAGAGAGCTTCAGGTTTGGAGA
AGAGACA---ACAACTCCCTCTCAGAAGCAGGAGCCG------ATAGACCAGGGA---ATGTATCCTTTAGCTTCCCTCA
GATCACTCTTTGGCAACGACCCCTCGTCACAATAA
>AY835765/B/US/1984/5084_84
CTTCAGAGCAGA------------CCAGAGCCAACAGCC------------CCACCAGAAGAGAGCTTCAGGTTTGGGGA
AGAGACA---ACAACTCCCTCTCAGAAGCAGGAGCCG------ATAGGCAAGGAA---CAATATCCTTTAACTTCCCTCA
GATCACTCTTTGGCAACGACCCCTCGTCACAATAA
>AY835766/B/US/1989/5073_89
CTTCAAAGCAGA------------CCAGAGCCATCAGCC------------CCACCAGCGGAGAGCTTCAGGTTTGGGGA
AGAGACA---ACAACTCCCTCTCAGAAGCAGGAGCCG------ATAGACAAGGAA---CTGTATCCTTTAGCTTCCCTCA
GATCACTCTTTGGCAACGACCCCTCGTCACAATAA
>AY835767/B/US/1993/5073_93
CTTCAAAGCAGA------------CCAGAGCCATCAGCC------------CCACCAGCGGAGAGCTTCAGGTTTGGGGA
AGAGACA---ACAACTCCCTCTCAGAAGCAGGAGCCG------ATAGACAAGGAC---CTGTATCCTTTAGCTTCCCTCA
AATCACTCTTTGGCAACGACCCCTCGTCACAATAA
>AY835768/B/US/1995/5073_95
CTTCAAAGCAGA------------CCAGAGCCATCAGCC------------CCACCAGCGGAGAGCTTCAGGTTTGGGGA
AGAGACA---ACAACTCCCTCTCAGAAGCAGGAGCCG------ATAGACAAGGAC---CTGTATCCTTTAGCTTCCCTCA
AATCACTCTTTGGCAACGACCCCTCGTCACAATAA
>AY835769/B/US/1985/5077_85
CTTCAGAGCAGA------------CCAGAGCCATCAGCC------------CCACCAGAGGAGAGCTTCAGGTTTGGGGA
AGAGACA---ACAACTCCCTCTCAGAAGCAGGAGCCG------ATAGACAAGGAA---ATGTATCCTTTAGCTTCCCTCA
GATCACTCTTTGGCAACGACCCCTCGTCACAATAA
>AY835770/B/US/1983/5082_83
CTTCAGAGCAGA------------CCAGAGCCAACAGCC------------CCACCAGAAGAGAGCTTCAGGTTTGGGGA
AGAGACA---ACAACTCCCACTCAGAAACAGGAGCCG------ATAGACAGGGAA---CTATATCCTTTAGCTTCCCTCA
GATCACTCTTTGGCAACGACCCCTCGTCACAATAA
>AY835771/B/US/1986/5082_86
CTTCAGAGCAGA------------CCAGAGCCAACAGCC------------CCACCAGAAGAGAGCTTCAGGTTTGGGGA
AGAGACA---ACAACTCCCACTCAGAAACAGGAGCCG------ATAGACGAGGAA---CTATATCCTTTAGCTTCCCTCA
GATCACTCTTTGGCAACGACCCCTCGTCACAATAA
>AY835772/B/US/1997/5082_97
CTTCAGAGCAGA------------TCAGAGCCAACAGCC------------CCACCAGAAGAGAGCTTCAGGTTTGGGGA
AGAGACA---GCAACTCCCAGTCAGAAACAGGAGCCG------ATAGACAAGGAG---TTATATCCTTTAGCTTCCCTCA
GATCACTCTTTGGCAACGACCCCTCGTCACAATAA
>AY835773/B/US/1994/5082_94
CTTCAGAGCAGA------------CCAGAGCCAACAGCC------------CCACCAGAAGAGAGCTTCAGGTTTGGAGA
AGAGACA---ACAGCTCCCCCTCAGAAACAGGAGCCG------ATAGACAAGGAG---CTATATCCTTTAGCTTCCCTCA
GATCACTCTTTGGCAACGACCCCTCGTCACAATAA
>AY835774/B/US/1986/5127_86
CTTCAGAGCAGA------------CCAGAGCCAACAGCC------------CCACCAGAAGAGAGCTTCAGGTTTGGGGA
AGAGACA---ACAACTCCCTCTCAAAAGCAGGAGCCG------ATAGACAAGGAA---CTGTATCCTTTAGCTTCCCTCA
GATCACTCTTTGGCAACGACCCCTCGTCACAATAA
>AY835775/B/US/1986/5084_86
CTTCAGAGCAGA------------CCAGAGCCATCAGCC------------CCACCAGACGAGAGCTTCGGGTTTGGGGA
AGAGACA---ACAACTCCCCCTCAGAAGCAGGAGCCG------ATAGACAAGGAA---AAGTATCCTTTGACTTCCCTCA
GATCACTCTTTGGCAACGACCCCTCGTCACAATAA
>AY835776/B/US/1993/5127_93
CTTCAGAACAGA------------CCAGAGCCATCAGCC------------CCACCAGAAGAGAGCTTCAGGTTTGGGGA
AGAGACA---AAAGCTCCCTCTCAGAAGCAGGAGCCG------ATAGACAAGGAA---CTGTATCCTTTAGCTTCCCTCA
GATCACTCTTTGGCAACGACCCCTCGTCACAATAA
>AY835777/B/US/1983/5018_83
CTTCAGAGCAGA------------CCAGAGCCAACAGCC------------CCACCAGAAGAGAGCTTCAGGTTTGGGGA
AGAGACA---ACAACTCCCTCTCAGAAGCAGGAGCCG------ATAGACAAGGAA---CTGTATCCTTTAGCTTCCCTCA
AATCACTCTTTGGCAACGACCCCTCGTCACAATAA
>AY835778/B/US/1986/5018_86
CTCCAGAGCAGA------------CCAGAGCCAACAGCC------------CCACCAGAAGAGAGCTTCAGGTTTGGGGA
AGAGATA---GCAACTCCCTCTCAGAAGCAGGAGCCG------ATAGACAAGGAA---CTGTATCCTTTAGCTTCCCTCA
AATCACTCTTTGGCAACGACCCCTCGTCACAATAA
>AY835779/B/US/1984/5019_84
CTTCAGAGCAGA------------CCAGAGCCAACAGCC------------CCACCAGCAGAGAGCTTCAGGTTTGGGGA
AGAGACA---ACAACTCCTCCTCAGAAGCAGGGGCCG------ATAGACAAGGAA---CTATATCCTTTAGCTTCCCTCA
AATCACTCTTTGGCAACGACCCCTCGTCACAATAA
>AY835780/B/US/1986/5019_86
GTTCAGAACAGA------------CTAGAGCCAACAGCC------------CCACCAGCAGAGAGCTTCAGGTTTGGGGA
AGAGACA---GCAACTCCCCCTCAGAAGCAGGGGCCG------ATAGACAAGGAA---CTATATCCTTTAGCTTCCCTCA
AATCACTCTTTGGCAACGACCCCTCGTCACAATAA
>AY835781/B/US/1983/5157_83
CTTCAGAGCAGA------------CCAGAGCCAACAGCC------------CCACCAGAAGAGAGCTTCAGGTTTGGGGA
GGAGACA---ACAGCTCCCTCTCAGAAGCAGGAGCCG------ATAGACAAGGAA---ATGTATCCTTTAGCTTCCCTCA
GATCACTCTTTGGCAACGACCCCTCGTCACAATAA
>AY839827/B/KR/2004/04LHS6
CTTCAGAGCAGA------------CCAGAGCCGACAGCC------------CCACCAGAAGAGAGCTTCAGGTTAGGGGA
AGAGACA--------------ACG-AAGCAGGAGCCG------ATAGACAAGGAA---CGGGGACCTATGGATTCCCTCA
GATCACTCTTTGGCAACGACCCCTTGTCATAA---
>AY857022/B/AU/-/2870718
CCTCAGAGCAGA------------CCAGAGCCAACAGCC------------CCRCCAGCRGAGAGCTTCAGCTTTGGGGA
AGAGRTG---ACAAGTCCCTCTCAGAAGCAGGAGCCA------ATAGACAAGGAG---AAGTATCCTTTAGCTTCCCTCA
GATCACTCTTTGGCAACGACCCATAGTCACAATAA
>AY857144/B/AU/-/8634991
CTTCAGAGCAGA------------CCAGAGCCATCAGCC------------CCACCAGAAGAGAGCTTCAGGTTTGGGGA
AGAGACA---ACAGCTCCCTCACAGAAGCAGGAGCCG------ATAGACAAGGAA---GTGTATCCTTTAGCTTCCCTCA
GATCACTCTTTGGCAACGACCCCTCGTCACAATAA
>AY857165/B/AU/-/9125091
CTGCAGAGCAGA------------CCAGAGCCAACAGCC------------CCACCAGAAGAAAGCTTCAGGTTTGGGGA
AGAGACA------AYTCCCTTGCAGAAGCAGGAGCCG------ATAGACAAGGAA---AAGTATCCTATGGCTTCCCTCA
GATCACTCTTTGGCAACGACCCCTCGTCACAATAA
>AY970946/B/NL/1986/H434-8-A3
CTTCAGAGCAGA------------CCAGAGCCAACAGCC------------CCACCAGAAGAGAGCTTCAGGTTTGGGGA
AGAGACA---ACAACTCCTTCTCAGAAGCAGGAGCCG------ATAGACAAGGAA---CTGTATCCTTTAGCTTCCCTCA
GATCACTCTTTGGCAACGACCCCTCGTCACAATAA
>AY970947/B/NL/1986/H434-8-F4
CTTCAGAGCAGA------------CCAGAGCCAACAGCC------------CCACCAGAAGAGAGCTTCAGGTTTGGGGA
AGAGACA---ACAACTCCCTCTCAGAAGCAGGAGCCG------ATAGACAAGGAA---CTGTATCCTTTAGCTTCCCTCA
GATCACTCTTTGGCAACGACCCCTCGTCACAATAA
>AY970948/B/NL/1996/H434-42-A1
CTTCAGAGCAGA------------CCAGAGCCAACAGCC------------CCACCAGAAGAGAGCTTCAGGTTTGGGGA
AGAGACA---ACAACTCCCTCTCAGAAGCAGGAGCCG------ATAGACAAGGAA---CTGTATCCTTTAGCTTCCCTCA
AATCACTCTTTGGCAACGACCCCTCGTCACAATAA
>AY970949/B/NL/1996/H434-42-C1
CTTCAGAGCAGA------------CCAGAACCAACAGCC------------CCACCAGAGGAGAGCTTCAGGTTTGGGGA
GGAGACA---ACAACTCCCTCTCAGAAGCAGGAGCCG------ATAGACAAGGAA---CTGTATCCTTTATCTTCCCTCA
AATCACTCTTTGGCAACGACCCCTCGTCACAATAA
>AY970950/B/NL/1996/H434-42-E12
CTTCAGAGCAGA------------CCAGAGCCAACAGCC------------CCAACAGAAGAGAGCTTCAGGTTTGGGGA
AGAGACA---ACAACTCCCTCTCAGAAGCAGGAGCCG------ATAGACAAGGAA---CTGTATCCTTTAGCTTCCCTCA
AATCACTCTTTGGCAACGACCCCTCGTCACAATAA
>BD238372/B/FR/1985/pNL43_patent
CTTCAGAGCAGA------------CCAGAGCCAACAGCC------------CCACCAGAAGAGAGCTTCAGGTTTGGGGA
AGAGACA---ACAACTCCCTCTCAGAAGCAGGAGCCG------ATAGACAAGGAA---CTGTATCCTTTAGCTTCCCTCA
GATCACTCTTTGGCAGCGACCCCTCGTCACAATAA
>BD298114/B/FR/1983/BH10_patent
CTTCAGAGCAGA------------CCAGAGCCAACAGCC---CCACCATTTCTTCCAGAAGAGAGCTTCAGGTCTGGGGT
AGAGACA---ACAACTCCCCCTCAGAAGCAGGAGCCG------ATAGACAAGGAA---CTGTATCCTTTAACTTCCCTCA
GATCACTCTTTGGCAACGACCCCTCGTCACAATAA
>CS272319/B/FR/1985/pNL43_patent
CTTCAGAGCAGA------------CCAGAGCCAACAGCC------------CCACCAGAAGAGAGCTTCAGGTTTGGGGA
AGAGACA---ACAACTCCCTCTCAGAAGCAGGAGCCG------ATAGACAAGGAA---CTGTATCCTTTAGCTTCCCTCA
GATCACTCTTTGGCAGCGACCCCTCGTCACAATAA
>D10112/B/GB/1983/CAM1
CTTCAGAGCAGA------------CCAGAGCCAACAGCC------------CCACCAGAAGAGAGCTTCAGGTTTGGGGA
AGAGAAA---ACAACTCCCTCTCAGAAGCAGGAGCCG------ATAGACAAGGAA---CTGTATCCTTTAGCTTCCCTCA
GATCACTCTTTGGCAACGACCCCTCGTCACAATAA
>D86068/B/FR/1983/MCK1_LAI_IIIB
CTTCAGAGCAGA------------CCAGAGCCAACAGCC---CCACCATTTCTTCCAGAAGAGAGCTTCAGGTCTGGGGT
AGAGACA---ACAACTCCCTCTCAGAAGCAGGAGCCG------ATAGACAAGGAA---CTGTATCCTTTAACTTCCCTCA
GATCACTCTTTGGCAACGACCCCTCGTCACAATAA
>D86069/B/FR/1983/PM213_LAI_IIIB
CTTCAGAGCAGA------------CCAGAGCCAACAGCC---CCACCATTTCTTCCAGAAGAGAGCTTCAGGTCTGGGGT
AGAGGCA---ACAACTCCCCCTCAGAAGCAGGAGCCG------ATAGACAAGGAA---CTGTATCCTTTAACTTCCCTCA
GATCACTCTTTGGCAACGACCCCTCGTCACAATAA
>DD153311/B/FR/1985/pNL43-patent
CTTCAGAGCAGA------------CCAGAGCCAACAGCC------------CCACCAGAAGAGAGCTTCAGGTTTGGGGA
AGAGACA---ACAACTCCCTCTCAGAAGCAGGAGCCG------ATAGACAAGGAA---CTGTATCCTTTAGCTTCCCTCA
GATCACTCTTTGGCAGCGACCCCTCGTCACAATAA
>DD153312/B/FR/1985/pNL43-patent
CTTCAGAGCAGA------------CCAGAGCCAACAGCC------------CCACCAGAAGAGAGCTTCAGGTTTGGGGA
AGAGACA---ACAACTCCCTCTCAGAAGCAGGAGCCG------ATAGACAAGGAA---CTGTATCCTTTAGCTTCCCTCA
GATCACTCTTTGGCAGCGACCCCTCGTCACAATAA
>DL260745/B/FR/1983/HXB2_patent
CTTCAGAGCAGA------------CCAGAGCCAACAGCC------------CCACCAGAAGAGAGCTTCAGGTCTGGGGT
AGAGACA---ACAACTCCCCCTCAGAAGCAGGAGCCG------ATAGACAAGGAA---CTGTATCCTTTAACTTCCCTCA
GGTCACTCTTTGGCAACGACCCCTCGTCACAATAA
>DL464814/B/FR/1983/HXB2_patent
CTTCAGAGCAGA------------CCAGAGCCAACAGCC------------CCACCAGAAGAGAGCTTCAGGTCTGGGGT
AGAGACA---ACAACTCCCCCTCAGAAGCAGGAGCCG------ATAGACAAGGAA---CTGTATCCTTTAACTTCCCTCA
GGTCACTCTTTGGCAACGACCCCTCGTCACAATAA
>DM111087/B/FR/1985/pNL43-patent
CTTCAGAGCAGA------------CCAGAGCCAACAGCC------------CCACCAGAAGAGAGCTTCAGGTTTGGGGA
AGAGACA---ACAACTCCCTCTCAGAAGCAGGAGCCG------ATAGACAAGGAA---CTGTATCCTTTAGCTTCCCTCA
GATCACTCTTTGGCAGCGACCCCTCGTCACAATAA
>DQ007901/B/CN/2002/02HNsmx2
CTTCAGAGCAGA------------CCAGAGCCAACAGCC------------CCACCAGAGGAGAGCTTCAGGTTTGGGGA
AGAGACA---ACACCTCCATCTCAGAAGCAGGAGCCG------ATAGACAAGGAA---CTATATCCTTTAGCCTCCATCA
AATCACTCTTTGGCAACAGACCCTCGTCACAATAA
>DQ127534/B/US/-/AC_04_0_Days_Consen_fa
CTTCAGAGCAGA------------CCAGAGCCAACAGCC---CCAACAGCCCCACCAGAGGAGAGCTTCAGGTTTGGGGA
AGAGATG------ACTCCCTCTCAGAAGCAGGAGCGG------ATAGACAAGGAA---CCGTCTCCTTTAGCTTCCCTCA
GATCACTCTTTGGCAGCGACCCCTCGTCACAATAA
>DQ127535/B/US/-/AC_04_1650_Days_Seq1_fa
CTTCAGAGCAGA------------CCAGAGCCAACAGCC---CCAACAGCCCCACCAGAGGAGAGCTTCAGGTTTGGGGA
AGAGATG------ACTCCCTCTCAGAAGCAGGAGCGG------ATAGACAAGGAA---CCGTCTCCTTTAACTTCCCTCA
GATCACTCTTTGGCAGCGACCCCTCGTCACAATAA
>DQ127536/B/US/-/AC_04_1650_Days_Seq2_fa
CTTCAGAGCAGA------------CCAGAGCCAACAGCC---CCAACAGCCCCACCAGAGGAGAGCTTCAGGTTTGGGGA
AGAGATG------ACTCCCTCTCAGAAGCAGGAGCGG------ATAGACAAGGAA---CCGTCTCCTTTAACTTCCCTCA
GATCACTCTTTGGCAGCGACCCCTCGTCACAATAA
>DQ127537/B/US/-/AC_16_0_Days_Consen_fa
CTCCAGAACAGA------------CCAGAGCCAACAGCC------------CCACCAGAAGAGAGCTTCAGGTTTGGGGA
AGAGACA---ACAACTCCCTCTCAGAAGCAGGGGACG------ATAGACAAGGAA---CTGTATCCTTTAGCTTCCCTCA
AATCACTCTTTGGCAACGACCCCTCGTCACAATAA
>DQ127538/B/US/-/AC_16_1934_Days_Seq1_fa
CTCCAGAACAGA------------CCAGAGCCAACAGCC------------CCACCAGAAGAGAGCTTCAGGTTTGGGGA
AGAGACA---ACAACTCCCTCTCAGAAGCAGGGGACG------AAAGACAAGGAA---CTGTATCCTTTAGTTTCCCTCA
AATCACTCTTTGGCAACGACCCCTCGTCACAATAA
>DQ127539/B/US/-/AC_16_1934_Days_Seq2_fa
CTCCAGAACAGA------------CCAGAGCCAACAGCC------------CCACCAGAAGAGAGCTTCAGGTTTGGGGA
AGAGACA---ACAACTCCCTCTCAGAAGCAGGGGACG------AAAGACAAGGAA---CTGTATCCTTTAGTTTCCCTCA
AATCACTCTTTGGCAACGACCCCTCGTCACAATAA
>DQ127548/B/US/-/AC_59_41_Days_Seq1_fa
CTTCAGAGCAGG------------CCAGAGCCAACAGCC------------CCACCAGAAGAGAGCTTCAGGTTTGGGGA
AGAGACA---ACAACTCCCCCTCAGAAGCAGGAGACG------ATAGACCAGGAA---AAGTATCCCTTAGCTTCCCTCA
AATCACTCTTTGGCAGCGACCCCTTGTCACAATAA
>DQ127549/B/US/-/AC_59_41_Days_Seq2_fa
CTTCAGAGCAGG------------CCAGAGCCAACAGCC------------CCACCAGAAGAGAGCTTCAGGTTTGGGGA
AGAGACA---ACAACTCCCCCTCAGAAGCAGGAGACG------ATAGACCAGGAA---AAGTATCCCTTAGCTTCCCTCA
AATCACTCTTTGGCAGCGACCCCTTGTCACAATAA
>DQ127550/B/US/-/AC_59_111_Days_Seq1_fa
CTTCAGAGCAGG------------CCAGAGCCAACAGCC------------CCACCAGAAGAGAGCTTCAGGTTTGGGGA
AGAGACA---ACAACTCCCCCTCAGAAGCAGGAGACG------ATAGACCAGGAA---AAGTATCCCTTAGCTTCCCTCA
AATCACTCTTTGGCAGCGACCCCTTGTCACAATAA
>DQ127551/B/US/-/AC_59_111_Days_Seq2_fa
CTTCAGAGCAGG------------CCAGAGCCAACAGCC------------CCACCAGAAGAGAGCTTCAGGTTTGGGGA
AGAGACA---ACAACTCCCCCTCAGAAGCAGGAGACG------ATAGACCAGGAA---AAGTATCCCTTAGCTTCCCTCA
AATCACTCTTTGGCAGCGACCCCTTGTCACAATAA
>DQ207940/B/GE/2003/03GEMZ004
CTCCAGAGCAGA------------CCAGAGCCAACAGCC------------CCACCAGCAGAGAGCTTCGGGTTTGGGGA
GGAGACA---ACAACTCCCTCTCAGAAGGAGGAGCCG------ACAGACAAGGAA---CTGTATCCCTTAGCTTCCCTCA
AATCACTCTTTGGCAACGACCCCTCGTCTCAATAA
>DQ207942/B/GE/2003/03GEMZ010
CTTCAGAGCAGA------------CCAGAGCCAACAGCC------------CCACCAGAGGAGAGCTTCAGGTTTGGGGA
GGAGACA---GCAACTCCCTCTCCGAAGCAGGAGACG------ATAGACAAGGAT---CTGTATCCCTTAGCTTCCCTCA
AATCACTCTTTGGCAGCGACCCCTCGTCACAGTAA
>DQ295192/B/KR/2004/04LSK7
CTTCAGAGCAGA------------CCAGAGCCAACAGCC------------CCGCCAGAGGAGAGCTTCAGGTTTGGGGA
GGAGACA---ACAACTCCCTCTCAGAAGCAGGAGACG------GTAGACAAGGAA---CTGTATCCTTTAGCTTCCCTCA
GATCACTCTTTGGCAACGACCCCTCGTCACAATAA
>DQ295193/B/KR/2004/04KMH5
CTTCAGAGCAGA------------CCAGAGCCAACAGCC------------CCACCAGAAGAGAGCTTCAGGTTTGGGGA
AGAGACA---ACAACTCCCTCTCAGAAGCAGGAGACG------ATAGACAAGGAA---CTGTATCCTTTAGCTTCCCTCA
GATCACTCTTTGGCAACGACCCCTCGTCAAAATAA
>DQ295194/B/KR/2004/04WK7_HIV_1_wk
CTTCAGAGCAGG------------CCAGAGCCATCAGCC------------CCACCAGAGGAGAGCTTCAGGTTTGGGGA
AGAGACA---ACAACTCCCTCTCAGAAGCAGGAGTCG------AGAGACAAGGAA---CTGTATCCTTTAGCTTCCCTCA
GATCACTCTTTGGCAGCGACCCCTCGTCGCAGTAA
>DQ295196/B/KR/2004/04KYR8
CTTCAGAGCAGA------------CCAGAGCCAACAGCC------------CCACCAGAGGAGAGCTTCAGGTTTGGGGA
AGAGACA---CCAACTCCCTCTCAGAAGCAGGAGCCG------ATAGACAAGGAA---CTGTATCCTTTAGCTTCCCTCA
GATCACTCTTTGGCAACGACCCCTCGTCACAATAA
>DQ322223/B/CA/-/GOL016V01
CTTCAGAGCAGA------------CCAGAGCCAACAGCC------------CCACCAGAAGAGAGCTTCAGGTTTGGGGA
AGAGACA---CCAATGCCCTCTCAGAAGCAGGAGCCG------ATAGACAAGAAC---ATGTATCCCTTAGCTTCCCTCA
GATCACTCTTTGGCGACGACCCCTCGTCACAGTAA
>DQ322224/B/CA/-/GOL016V10
CTTCAGAGCAGA------------CCAGAGCCAACAGCC------------CCACCAGAAGAGAGCTTCAGGTTTGGGGA
AGAGACA---CCAAYGCCCTCTCAGAAGCAGGAGCCG------ATAGACAAGAAC---ATGTAYCCCTTAGCTTCCCTCA
GATCACTCTTTGGCGACGACCCCTCGTCACAGTAA
>DQ322225/B/CA/-/HND_DRPI039V01
CTTCAGAGCAGA------------CCAGAGCCAACAGCC---CCACCAGCCCCACCAGAGGAGAGTTTCAGGTTTGGGGA
AGAGACA------ACTCCCTCTCAGAAGCGGGAGCCGGAGACAACAGACAAGAAT---ATGTATCCCTTAACCTCCCTCA
GATCACTCTTTGGCAACGACCCCTCGTCACAATAA
>DQ322226/B/CA/-/HND_DRPI039V08
CTTCAGAGCAGA------------CCAGAGCCAACAGCC---CCACCAGCCCCACCAGAGGAGAGTTTCAGGTTTGGGGA
AGAGACA------ACTCCCTCTCAGAAGCGGGAGCCGGAGACAACAGACAARAAT---ATGTATCCCTTAACCTCCCTCA
GATCACTCTTTGGCAACGACCCCTCGTCACAATAA
>DQ322227/B/CA/-/HDM003V01
CTTCAGAGCAGA------------CCAGAGCCAACAGCC------------CCACCAGAGGAGAGCTTCAGGTTTGGGGA
GGAGACA---GCAACTCCCTCTCAGAAGCAGGAGCCGATAGACAGGGACAAGGAA---CTGTATCCTTTAGCTTCCCTCA
GATCACTCTTTGGCAACGACCCCTCGTCAACATAA
>DQ322228/B/CA/-/HDM003V04
CTTCAGAGCAGA------------CCAGAGCCAACAGCC------------CCACCAGAGGAGAGCTTCAGGTTTGGGGA
GGAGACA---GCAACTCCCTCTCAGAAGCAGGAGCCGATAGACAGGGACAAGGAA---CTGTATCCTTTAGCTTCCCTCA
GATCACTCTTTGGCAACGACCCCTCGTCAACATAA
>DQ322229/B/CA/-/HDM003V09_2
CTTCAGAGCAGA------------CCAGAGCCAACAGCC------------CCACCAGAGGAGAGCTTCAGGTTTGGGGA
GGAGACA---GCAACTCCCTCTCAGAAGCAGGAGCCGATAGACAGGGACAAGGAA---CTGTATCCTTTAGCTTCCCTCA
GATCACTCTTTGGCAACGACCCCTCGTCAACATAA
>DQ322230/B/CA/-/HDM003V09_5
CTTCAGAGCAGA------------CCAGAGCCAACAGCC------------CCACCAGAGGAGAGCTTCAGGTTTGGGGA
GGAGACA---GCAACTCCCTCTCAGAAGCAGGAGCCGATAGACAGGGACAAGGAA---CTGTATCCTTTAGCTTCCCTCA
GATCACTCTTTGGCAACGACCCCTCGTCAACATAA
>DQ322239/B/CA/-/HTM360V05_variant_3
CTTCAGAACAGA------------CCAGAACCAACAGCC------------CCACCAGMAGAGAGCTTCAGGTTTGGGGA
GGAGACA---GTAACTCCCCCTCAGAAGCAGGAGCCG------ATAGACAAGGAA---CTGTATCCTTTAACCTCCCTCA
AATCACTCTTTGGCAACGACCCCTCGTCACAATAA
>DQ354112/B/TH/1996/M140
CCTCAGAGCAGA------------CTAGAGCCAACAGCC------------CCGCCAGAGGAGAGCTTCAGGTTTGGGGA
AGAGACA---ACAACTCCCTCTCAGAAGCAGGAGCTG------ATAAACAAGGAA---ATGTCTCCTTTAGCTTCCCTCA
AATCACTCTTTGGCAACGACCTCTAGTTACAATAA
>DQ354119/B/TH/1996/M149
CTTCAGAACAGA------------CCAGAACCAACAGCC------------CCACCAGAGGAGAGCTTCAGATTTGGGGA
GGAGACA---ACAACTCCCCCTCAGAAGCAGGAGCCG------ATAGACAAGGAT---CTGTATCCTTTAGTTTCCCTCA
AATCACTCTTTGGCAACGACCCCTCGTCACAATAA
>DQ358805/B/BR/2002/02BR002
CTTCAGAGCAGA------------CCAGAGCCAACAGCC----------CCACCATCGAGGAGAGCTTCAGGTTTGGGGA
AGAGACA---ACAACTCCCTCTCAGAAGCAGGAGCCG------AAAGACAAGGAA---CTGTATCCCTTGACTTCCCTCA
GATCACTCTTTGGCAACGACCCCTCGTCACAGTAA
>DQ358808/B/BR/2002/02BR008
CCTCAGAGCAGA------------ACAGAGCCAACAGCC------------CCACCAGAAGAGAGCTTCAGGTTTGGGGA
GGAGACA---ACAACTCCCCCTCAGAAGCAGGAGCCG------ATGGACAAGGAA---CTATATCCTTTAGCTTCCCTCA
AATCACTCTTTGGCAGCGACCCATCGTCTCAATAA
>DQ358809/B/BR/2002/02BR011
TTTCAGAGCAGA------------CCAGAGCCAACAGCC------------CCACCAGAAGAGAGCTTCAGGTTTGGGGA
AGAGACA---ACAACTCTCTCTCAGAAGCAGGAGACG------GGAGACAAGGAA---CTGTATCCTTTAGCTTCCCTCA
AATCACTCTTTGGCAACGACCAGTAGTCACAATAA
>DQ358810/B/BR/2002/02BR013
CTTCAGAACAGA------------CCAGAGCCAACAGCC------------CCACCAGAAGAGAGCTTCAGGTTTGGGGA
AGAGACA---GCAACTCCCTCTCAGAAGCAGGAGCAG------ATAGACAAGGAA---CTGTATCCTTTAGCTTCCCTCA
AATCACTCTTTGGCAACGACCCCTCGTCACAATAA
>DQ383746/B/AR/2002/02AR114146
CTTCAGAGCAGA------------CCAGAGCCAACAGCC------------CCACCAGAAGAGAGCTTCAGGTTTGGGGA
GGAAACA---ACAACTCCCTCTCAGAAGCAGGAGCCG------AGGGACAAGGAA---CTGTATCCCTTGACCTCCCTCA
GATCACTCTTTGGCAACGACCCCTCGTCACAATAA
>DQ383748/B/AR/2003/03AR137681
CTTCAGAGCAGA------------CCAGAGCCAACAGCC------------CCACCAGAAGAGAGCTTCAGGTTTGGGGA
AGAGACA---GCAACTCCCTCTCAGAAGCAGGGGTCG------ATAGACAAGGAA---CTGTATCCCTTAGCTTCCCTCA
GATCACTCTTTGGCAACGACCCCTCGTCACAATAA
>DQ383749/B/AR/2003/03AR138910
CTTCAGAACAGA------------CCAGAGCCAACAGTC---CCAACAGCCCCACCAGCAGAGAGCTTCAGGTTTGGGGA
GGAGACA---ACAACTCCTTCTCAGAAGCAGGGGACG------ATAGACAAGGAA---ATGTATCCTTTGGATTCCCTCA
AATCACTCTTTGGCAACGACCCCTCGTCACAATAA
>DQ383751/B/AR/2004/04AR151263
CTTCAGAGCAGACCAGAGCCAATCTTAGAGCCAACAGCC------------CCACCAGCAGAGAGCYTCAGGTTTGGGGA
GGAGACA---GCAACCCCCTCTCAGAAACAGGAGCCG------ATAGACAAGGAG---ACGGAGCCYTTAGCTTCCCTCA
AATCACTCTTTGGCAACGACCCCTCGTCCCAATAA
>DQ383752/B/AR/2004/04AR151516
CTTCAGAGCAGA------------CCAGAGCCAACAGCC---CCAGAGCCAACACCAGAAGAGAGCTTCAGGTTTGGGGA
AGAGACA---CCAACTCCCTCTCAGAAGCAGGGAACA------ATAGACAAGGAA---CTGTATCCCTTGACCTCCCTCA
AATCACTCTTTGGCAACGACCCTTAGTCAACATAA
>DQ396398/B/ZA/2003/03ZAPS045MB2
CTTCAGAGCAGA------------CCAGAGCCAACAGCC------------CCACCAGCAGAGAGCTTCAGGTTTGGGGA
AGAGATA---ACAACTCCCTCTCAGAAACCGGAGACA------GTGGACAAGGAT---CTGTATCCTTTAGCTTCCCTCA
AATCACTCTTTGGCAGCGACCCCTCGTCACAATAA
>DQ487188/B/US/1993/WCD32P0793
CTTCAGAGCAGACCAGAGCAGAGCCTAGAGCCAACAGCC------------CCACCAGAAGAGAGCTTCAGGTTTGGGGA
GGAGACA---ACAACTCCCCCTCAGAAGCAGGAGCCG------ATAGACAAGGAA---CTGTATCCTTTAGCTTCCCTCA
GATCACTCTTTGGCAACGACCCCTCGTCACAATAA
>DQ487189/B/US/1995/WCD32P1195
CTTCAGAGCAGACCAGAGCAGRGCCTAGAGCCAACAGCC------------CCACCAGAAGAGAGCTTCAGGTTYGGGGA
GGAGACA---ACAACTCCCCCTCAGAAGCAGGAGCCG------ATAGACAAGGAA---CTGTATCCTTTAGCTTCCCTCA
GATCACTCTTTGGCAACGACCCCTCGTCACAATAA
>DQ487190/B/US/1993/WCM32P0793
CTTCAGAGCAGA------------CCAGAGCCAACAGCC------------CCACCAGAAGAGAGCTTCAGGTTTGGGGA
AGAGACA---ACAACTCCCTCTCAGAAGCAGGAGCCG------ATAAACAAGGAA---CTGTATCCTTTAGCTTCCCTCA
GATCACTCTTTGGCAACGACCCCTCGTCACAATAA
>DQ487191/B/US/1996/WCM32P0896
CTTCAGAGCAGA------------CCAGAGCCATCAGCC------------CCACCAGAGGAGAGCTTCAGGTTTGGGGA
AGAGACA---ACAACTCCCCCTCAGAAGCAGGAGCCG------ATAGACAAGGAA---CTGTATCCTTTAGCTTCCCTCA
GATCACTCTTTGGCAACGACCCCTTGTCACAATAA
>DQ672623/B/IT/2005/SG1
CTTCAGAGCAGG------------CCAGAGCCAACAGCC------------CCACCAGAAGAGAGCTTCAGGTTTGGGGA
AGAGATN---ACAACTCCCCCTCAGAAGCAGGAGCCG------ATAGACAAGGAA---ATGTATCCTTTAACTTCCCTCA
GATCCCTCTTTGGCAACGACCCCTCGTCACAATAA
>DQ676870/B/AU/2003/PS1038_Day0
CTTCAGAGCAGA------------CCAGAGCCRACAGCC------------CCACCAGCAGAGAGCTTCAGCTTTGGGGA
RGAGAAA---ACAACTCCCCCTCAGAAGCAGGAGCCG------ATAGACAAGGAG---ATGTATCCTTTAACTGCCCTCA
AATCACTCTTTGGCAACGACCCCTCGTCTCAATAA
>DQ676871/B/AU/2004/PS1038_Day174
CTTCAGAGCAGA------------CCAGAGCCRACAGCC------------CCACCAGCAGAGAGCTTCAGCTTTGGGGA
RGAGAAA---ACAACTCCCCCTCAGAAGCAGGAGCCG------ATAGACAAGGAG---ATGTATCCTTTAACTGCCCTCA
AATCACTCTTTGGCAACGACCCCTCGTCTCAATAA
>DQ676874/B/AU/2002/PS2008_Day0
ATACAAAGCAGA------------ACAGAACCAACAGCC------------CCACCAGAAGAGAGCTTCAGGTTTGGGGA
AGAGACA---ACAACTCCCTCTCAGAAGCAGGAGACG------GTGGACAAGGAG---ATGTATCCTTTAGCTTCCCTCA
GATCACTCTTTGGCAGCGACCCATCGTCACAGTAA
>DQ676875/B/AU/2003/PS2008_Day182
ATACAAAGCAGA------------ACAGAACCAACAGCC------------CCACCAGAAGAGAGCTTCAGGTTTGGGGA
AGAGACA---ACAACTCCCTCTCAGAAGCAGGAGACG------GTGGACAAGGAG---AKGTATCCTTTAGCTTCCCTCA
GATCACTCTTTGGCAGCGACCCATCGTCACAGTAA
>DQ676876/B/AU/2003/PS2008_Day377
ATACAAAGCAGA------------ACAGAACCAACAGCC------------CCMCCAGAAGAGAGCTTCAGGTTTGGGGA
AGARACA---ACAACTCCCTCTCAGAAGCAGGAGACG------GTGGACAAGGAS---AKGTATCCTTTAGCTTCCCTCA
GATCACTCTTTGGCAGCGACCCATCGTCACARTAA
>DQ676877/B/AU/2003/PS2016_Day0
CTTCAGAACAGA------------CCAGAGCCAACAGCC------------CCACCAGAAGAGAGCTTCAGGTTTGGGGA
GGAGACA---ACAACTCCTCCTCAGAAGCAGGAGCCG------ATAGACAAGGAG---CTGTATCCTTTAGCTTCCCTCA
GATCACTCTTTGGCAACGACCCCTCGTCACAATAA
>DQ676878/B/AU/2003/PS2016_Day193
CTTCAGAACAGA------------CCAGAGCCAACAGCC------------CCACCAGAAGAGAGCTTCAGGTTTGGGGA
GGAGACA---ACAACTCCTCCTCAGAAGCAGGAGCCG------ATAGACAAGGAG---CTGTATCCTTTAGCTTCCCTCA
GATCACTCTTTGGCAACGACCCCTCGTCACAATAA
>DQ676879/B/AU/2004/PS2016_Day380
CTTCAGAACAGA------------CCAGAGCCAACAGCC------------CCACCAGAAGAGAGCTTCAGGTTTGGGGA
GGAGACA---ACAACTCCTCCTCAGAAGCAGGAGCCG------ATAGACAAGGAG---CTGTATCCTTYAGCTTCCCTCA
GATCACTCTTTGGCAACGACCCCTYGTCACAATAA
>DQ676880/B/AU/2003/PS2019_Day0
CTTCAGAACAGA------------CCAGAGCCAACAGCC------------CCACCAGAAGAGAGCTTCAGGTTTGGGGA
GGAGACA---ACAACTCCTCCTCAGAAGCAGGAGCCG------ACAGACAAGGAG---CTGTATCCTTTGGCTTCCCTCA
GATCACTCTTTGGCAACGACCCCTTGTCACAATAA
>DQ676881/B/AU/2003/PS2019_Day171
CTTCAGAACAGA------------CCAGAGCCAACAGCC------------CCACCAGAAGAGAGCTTCAGGTTTGGGGA
GGAGACA---ACAACTCCTCCTCAGAAGCAGGAGCCG------ACAGACAAGGAG---CTGTATCCTTTGGCTTCCCTCA
GATCACTCTTTGGCAACGACCCCTTGTCACAATAA
>DQ676882/B/AU/2004/PS2019_Day367
CTTCAGAACAGA------------CCAGAGCCAACAGCC------------CCACCAGAAGAGAGCTTCAGGTTTGGGGA
GGAGACA---ACAACTCCTCCTCAGAAGCAGGAGCCG------ACAGACAAGGAG---CTGTATCCTTTGGCTTCCCTCA
GATCACTCTTTGGCAACGACCCCTYGTCACAATAA
>DQ676883/B/AU/2002/PS3002_Day0
CTTCAGAGCAGA------------YCAGAGCCAACAGCC------------CCACCAGAAGAGAGCTTCAGGTTTGGGGA
GGAAACA---ACAACTCCCTCTCAGAAGCAGGAACWG------ATAGACAAGGAA---CTGTATCCTTTAGCTTCCCTCA
GATCWCTCTTTGGCAGCGACCCATCGTCACAATAA
>DQ676884/B/AU/2003/PS3002_Day199
CTTCAGAGCAGA------------CCAGAGCCAACAGCC------------CCACCAGAAGAGAGCTTCAGGTTTGGGGA
GGAAACA---ACAACTCCCTCTCAGAAGCAGGAACMG------ATAGACAAGGAA---CTGTATCCTTTAGCTTCCCTCA
GATCACTCTTTGGCAGCGACCCATCGTCACAATAA
>DQ676885/B/AU/2003/PS3002_Day385
CTTCAGAGCAGA------------CCAGAGCCAACAGCC------------CCACCAGAAGAGAGCTTCAGGTTTGGGGA
GGAAACA---ACAACTCCCTCTCAGAAGCAGGAASCG------AYAGACAAGGAA---CTGTATCCTTTAGCTTCCCTCA
GATCACTCTTTGGCAGCGACCCATCGTCACAATAA
>DQ676886/B/AU/2003/PS4048_Day0
CTTCAGAGCAGA------------CCAGAGCCAACAGCC------------CCACCAGCAGAGAGCTTCAGCTTTGGGGA
GGAGACA---CCAGCTCCCTCTCAGAAGCAGGAGCCG------ATAGACAAGGAG---ATGTATCCCTTAGCTTCCCTCA
AATCACTCTTTGGCAACGACCCCTCGTCACAGTAA
>DQ676887/B/AU/2004/PS4048_Day143
CTTCAGAGCAGA------------CCAGAGCCAACAGCC------------CCACCAGCAGAGAGCTTCAGCTTTGGGGA
GGAGACA---CCAGCYCCCTCTCAGAAGCAGGAGCCG------ATAGACAAGGAG---ATGTATCCCTTAGCTTCCCTCA
AATCACTCTTTGGCAACGACCCCTCGTCACAGTAA
>DQ823362/B/UA/2001/01UAKV167
CTTCAGAGCAGA------------CCAGGGCCAACAGCC---CCACGAACAGAGCCAGAGGAGAGCTTCAGGTTTGGGGA
AGAGACA---ACAACTCCCCCTCAGAAGCAGGAACCG------ATAGACAAGGAA---CTGTATCCTTTAGCTTCCCTCA
AATCACTCTTTGGCAACGACCCCTCGTCACAATAA
>DQ823363/B/UA/2001/01UAKV252
CTTCAGAGCAGA------------CCAGAGCCATCAGCC------------CCACCAGAGGAGAGCTTCAGGTTTGGGGA
AGAGACA---ACAACTCCCTCTCAGAAGCAGGAGCCG------AGAGACAAGGAA---CTGTATCCCTTAACTTCCCTCA
GATCACTCTTTGGCAACGACCCCTCGTCACAATAA
>DQ823364/B/UA/2001/01UAKV259
CTTCAGAGCAGA------------CCAGAGCCAACAGCC------------CCACCAGAGGAGAGCTTCAGGTTTGGGGA
AGAGACA---ACAACTCCCTCTCAGAAGCAGGAGCCG------ATAGACAAGGAA---CTGTATCCCTTAACTTCCCTCA
GATCACTCTTTGGCAACGACCCCTCGTCACAATAA
>DQ837381/B/KR/2005/05CSR3
CCTCAGAGCAGA------------CTAGAGCCAACAGCC------------CCACCAGAAGAGAGCTTCAGGTTTGGGGA
GGAGACA---GCGACTCCTCCTCAGAAGCAGGAGCCG------ACAGACAAGGAA---CAGTATCCTTTAGCTTCCCTCA
GATCACTCTTTGGCAACGACCCCTCGTCACAATAA
>DQ853436/B/US/2000/14294_1
CTTCAGAGCAGA------------CCAGAGCCAACAGCC------------CCACCAGAAGAGAGCTTCAGGTTTGGGGA
AGGGACA---ACAACTCCCTCTCAGAAACAGGAGCCG------ATAGACAAGGAA---CTGTATCCCTTAACTTCCCTCA
AATCACTCTTTGGCAACGACCCCTCGTCACAATAA
>DQ853437/B/US/2000/14297_1
CTTCAGAGCAGA------------CCAGAGCCAACAGCC------------CCACCAGAAGAGAGCTTCAGGTTTGGGGA
AGGGACA---ACAACTCCCTCTCAGAAACAGGAGCCG------ATAGACAAGGAA---CTGTATCCCTTAGCCTCCCTCA
AATCACTCTTTGGCAACGACCCCTCGTCACAATAA
>DQ853438/B/US/2000/14300_1
CTTCAGAGCAGA------------CCAGAGCCAACAGCC---CCACCAGCCCCACCAGAAGAGAGCTTCAGGTTTGGGGA
AGGGACA---ACAACTCCCTCTCAGAAACAGGAGCCG------ATAGACAAGGAA---CTGTATCCCTTAGCCTCCCTCA
AATCACTCTTTGGCAACGACCCCTCGTCACAATAA
>DQ853439/B/US/2002/14186_1
CTTCAGAGCAGA------------CCAGAGCCAACAGCC----------CCACCACTGAAGAGAGCTTCAGGTTTGGGGA
AGGGACA---ACAACTCCCTCTCAGAAACAGGAGCCG------ATAGACAAGGAA---CTGTATCCCTTAGCCTCCCTCA
AATCACTCTTTGGCAGCGACCCCTCGTCACAATAA
>DQ853440/B/US/2002/14182_1
CTTCAGAGCAGA------------CCAGAGCCAACAGCC---CCACCAGCCCCACCAGAAGAGAGCTTCAGGTTTGGGGA
AGGGACA---ACAACTCCCTCTCAGAAACAGGAGCCG------ATAGACAAGGAA---CTGTATCCCTTAGCCTCCCTCA
AATCACTCTTTGGCAGCGACCCCTCGTCACAATAA
>DQ853441/B/US/2002/14189_1
CTTCAGAGCAGA------------CCAGAGCCAACAGCC---CCACCAGCCCCACCAGAAGAGAGCTTCAGGTTTGGGGA
AGGGACA---ACAACTCCCTCTCAGAAACAGGAGCCG------ATAGACAAGGAA---CTGTATCCCTTAGCCTCCCTCA
AATCACTCTTTGGCAGCGACCCCTCGTCACAATAA
>DQ853442/B/US/2002/14184_1
CTTCAGAGCAGACCAGAGAGCAGACCAGAGCCAACAGCC------------CCACCAGAAGAGAGCTTCAGGTTTGGGGA
AGGGACA---ACAACTCCCTCTCAGAAACAGGAGCCG------ATAGACAAGGAA---CTGTATCCCTTAGCCTCCCTCA
AATCACTCTTTGGCAGCGACCCCTCGTCTCAATAA
>DQ853443/B/US/2002/14181_1
CTTCAGAGCAGA------------CCAGAGCCAACAGCC---CCACCAGCCCCACCAGAAGAGAGCTTCAGGTTTGGGGA
AGGGACA---ACAACTCCCTCTCAGAAACAGGAGCCG------ATAGACAAGGAA---CTGTATCCCTTAGCCTCCCTCA
AATCACTCTTTGGCAGCGACCCCTCGTCTCAATAA
>DQ853444/B/US/2002/14183_1
CTTCAGAGCAGA------------CCAGAGCCAACAGCC---CCACCAGCCCCACCAGAGGAGAGCTTCAGGTTTGGGGA
AGGGACA---ACAACTCCCTCTCAGAAACAGGAGCCG------ATAGACAAGGAA---CTGTATCCCTTAGCCTCCCTCA
AATCACTCTTTGGCAGCGACCCCTCGTCTCAATAA
>DQ853445/B/US/2002/14185_1
CTTCAGAGCAGA------------CCAGAGCCAACAGCC---CCACCAGCCCCACCAGAAGAGAGCTTCAGGTTTGGGGA
AGGGACA---ACAACTCCCTCTCAGAAACAGGAGCCG------ATAGACAAGGAA---CTGTATCCCTTAACCTCCCTCA
AATCACTCTTTGGCAGCGACCCCTCGTCTCAATAA
>DQ853446/B/US/2002/14188_1
CTTCAGAGCAGA------------CCAGAGCCAACAGCC---CCACCAGCCCCACCAGAAGAGAGCTTCAGGTTTGGGGA
AGGGACA---ACAACTCCCTCTCAGAAACAGGAGCCG------ATAGACAAGGAA---CTGTATCCCTTAGCCTCCCTCA
AATCACTCTTTGGCAGCGACCCCTCGTCACAATAA
>DQ853447/B/US/2002/14187_1
CTTCAGAGCAGA------------CCAGAGCCAACAGCC---CCACCAGCCCCACCAGAAGAGAGCTTCAGGTTTGGGGA
AGGGACA---ACAACTCCCTCTCAGAAACAGGAGCCG------ATAGACAAGGAA---CTGTATCCCTTAGCCTCCCTCA
AATCACTCTTTGGCAGCGACCCCTCGTCACAATAA
>DQ853448/B/US/2002/14190_1
CTTCAGAGCAGA------------CCAGAGCCAACAGCC---CCACCAGCCCCACCAGAAGAGAGCTTCAGGTTTGGGGA
AGGGACA---ACAACTCCCTCTCAGAAACAGGAGCCG------ATAGACAAGGAA---CTGTATCCCTTAGCCTCCCTCA
AATCACTCTTTGGCAGCGACCCCTCGTCACAATAA
>DQ853449/B/US/2000/14299_1
CTTCAGAGCAGA------------CCAGAGCCAACAGCC---CCACCAGCCCCACCAGAAGAGAGCTTCAGGTTTGGGGA
AGGGACA---ACAACTCCCTCTCAGAAACAGGAGCCG------ATAGACAAGGAA---CTGTATCCCTTAGCCTCCCTCA
AATCACTCTTTGGCAACGACCCCTCGTCACAATAA
>DQ853450/B/US/2000/14302_1
CTTCAGAGCAGA------------CCAGAGCCAACAGCC------------CCACCAGAAGAGAGCTTCAGGTTTGGGGA
AGGGACA---ACAACTCCCTCTCAGAAACAGGAGCCG------ATAGACAAGGAA---CTGTATCCCTTAGCCTCCCTCA
AATCACTCTTTGGCAACGACCCCTCGTCACAATAA
>DQ853451/B/US/2000/14303_1
CTTCAGAGCAGA------------CCAGTGCCAACAGCC------------CCACCAGAAGAGAGCTTCAGGTTTGGGGA
AGGGACA---ACAACTCCCTCTCAGAAACAGGAGCCG------ATAGACAAGGAA---CTGTATCCCTTAGCCTCCCTCA
AATCACTCTTTGGCAACGACCCCTCGTCACAATAA
>DQ853452/B/US/2000/14296_1
CTTCAGAGCAGA------------CCAGAGCCAACAGCC------------CCACCAGAAGAGAGCTTCAGGTTTGGGGA
AGGGACA---ACAACTCCCTCTCAGAAACAGGAGCCG------ATAGACAAGGAA---CTGTATCCCTTAGCCTCCCTCA
AATCACTCTTTGGCAACGACCCCTCGTCACAATAA
>DQ853453/B/US/2000/14298_1
CTTCGGAGCAGA------------CCAGAGCCAACAGCC---CCACCAGCCCCACCAGAAGAGAGCTTCAGGTTTGGGGA
AGGGACA---ACAACTCCCTCTCAGAAACAGGAGCCG------ATAGACAAGGAA---CTGTATCCCTTAGCTTCCCTCA
AATCACTCTTTGGCAACGACCCCTCGTCACAATAA
>DQ853454/B/US/2000/14295_1
CTTCAGAGCAGA------------CCAGAGCCAACAGCC---CCACCAGTCCCACCAGAAGAGAGCTTCAGGTTTGGGGA
GGGGACA---ACAACTCCCTCTCAGAAACAGGAGCCG------ATAGACAAGGAA---CTGTATCCCTTAGCTTCCCTCA
AATCACTCTTTGGCAACGACCCCTCGTCGCAATAA
>DQ853455/B/US/1998/15387_1
CTTCAGAGCAGA------------CCAGAACCAACAGCC------------CCACCAGAGGAGAGCTTCAGGTTTGGGGA
AGGGACA---ACAACTCCCCCTCAGAAGCAGGAGCCG------ATAGACAAGGAA---CTGTATCCTTTAGCTTCCCTCA
AATCACTCTTTGGCAACGACCCCTCGTCGCAATAA
>DQ853456/B/US/1998/15388_1
CTTCAGAGCAGA------------CCAGAACCAACAGCC------------CCACCAGAGGAGAGCTTCAGGTTTGGGGA
AGGGACA---ACAACTCCCCCTCAGAAGCAGGAGCCG------ATAGACAAGGAA---CTGTATCCTTTAGCTTCCCTCA
AATCACTCTTTGGCAACGACCCCTCGTCGCAATAA
>DQ853457/B/US/1998/15389_1
CTTCAGAGCAGA------------CCAGAACCAACAGCC------------CCACCAGAGGAGAGCTTCAGGTTTGGGGA
AGGGACA---ACAACTCCCCCTCAGAAGCAGGAGCCG------ATAGACAAGGAA---CTGTATCCTTTAGCTTCCCTCA
AATCACTCTTTGGCAACGACCCCTCGTCGCAATAA
>DQ853458/B/US/1998/15390_1
CTTCAGAGCAGA------------CCAGAACCAACAGCC------------CCACCAGAGGAGAGCTTCAGGTTTGGGGA
AGGGACA---ACAACTCCCCCTCAGAAGCAGGAGCCG------ATAGACAAGGAA---CTGTATCCTTTAGCTTCCCTCA
AATCACTCTTTGGCAACGACCCCTCGTCGCAATAA
>DQ853459/B/US/1998/15382_1
CTTCAGAGCAGA------------CCAGAGCCAACAGCC---CCAAGCAGACCACCAGAAGAGAGCTTCAGGTTTGGGGA
AGGGACA---GCAACTCCCCCTCAGAAGCAGGAGCCG------ATAGACAAGGAG---CTGTATCCTTTAGCTTCCCTCA
AATCACTCTTTGGCAACGACCCCTCGTCGCAATAA
>DQ853460/B/US/1998/15386_1
CTTCAGAGCAGA------------CCAGAGCCAACAGCC---CCAAGCAGACCACCAGAAGAGAGCTTCAGGTTTGGGGA
AGGGACA---GCAACTCCCCCTCAGAAGCAGGAGCCG------ATAGACAAGGAA---CTGTATCCTTTAGCTTCCCTCA
AATCACTCTTTGGCAACGACCCCTCGTCGCAATAA
>DQ853461/B/US/1998/15383_1
CTTCAGAGCAGA------------CCAGAGCCAACAGCC---CCAAGCAGACCACCAGAAGAGAGCTTCAGGTTTGGGGA
AGGGACA---GCAACTCCCCCTCAGAAGCAGGAGCCG------ATAGACAAGGAA---CTGTATCCTTTAGCTTCCCTCA
AATCACTCTTTGGCAACGACCCCTCGTCGCAATAA
>DQ853462/B/US/1998/15381_1
CTTCAGAGCAGA------------CCAGAACCAACAGCC------------CCACCAGAGGAGAGCTTCAGGTTTGGGGA
AGGGACA---ACAACTCCCCCTCAGAAGCAGGAGCCG------ATAGACAAGGAA---CTGTATCCTTTAGCTTCCCTCA
AATCACTCTTTGGCAACGACCCCTCGTCGCAATAA
>DQ853463/B/US/1998/15384_1
CTTCAGAGCAGA------------CCAGAGCCAACAGCC---CCGAGCAGACCACCAGAAGAGAGCTTCAGGTTTGGGGA
AGGGACA---ACAACTCCCCCTCAGAAGCAGGAGCCG------ATAGACAAGGAA---CTGTATCCTTTAGCTTCCCTCA
AATCACTCTTTGGCAACGACCCCTTGTCGCAATAA
>DQ853464/B/US/1998/15385_1
CTTCAGAGCAGA------------CCAGAACCAACAGCC------------CCACCAGAGGAGAGCTTCAGGTTTGGGGA
AGGGACA---ACAACTCCCCCTCAGAAGCAGGAGCCG------ATAGACAAGGAA---CTGTATCCTTTAGCTTCCCTCA
AATCACTCTTTGGCAACGACCCCTCGTCGCAATAA
>DQ854714/B/ES/1989/M61
CCTCAGAACAGA------------CTAGAGCCAACAGCC------------CCACCAGAAGAGAGCTTCAGGTTTGGGGA
AGAGACA---ACAACTCCCTCTCAGAAGCAGGAGCAG------ATAGACAAGGAA---CTGTATCCTTTAGCTTCCCTCA
AATCACTCTTTGGCAACGACCCCTTGTCACAATAA
>DQ886031/B/US/-/F703
CTTCAGAGCAGA------------CCAGAGCCAACAGCC------------CCACCAGAAGAGAGCTTCAGGTTTGGGGA
AGAGACA---ACGACCCCCTCTCAGAAGCAGGAACTG------ATAGACAAGGAA---CCGATACCCTTAGCCTCCCTCA
GATCACTCTTTGGCAACGACCCCTTGTCACAATAA
>DQ886032/B/US/-/F7174
CCTCAGGGCAGA------------CTAGAGCCAACAGCC------------CCACCAGAGGAGAGCTTCAGGTTTGGAGA
AGAGACA---ACAACTCCCCCTCAGAAGCAGGACCCG------ATAGACAAGGAG---ATGTATCCCTTAGCTTCCCTCA
GATCACTCTTTGGCAACGACCCCTCGTCACAATAA
>DQ886033/B/US/-/F7204
CTTCAGAGCAGA------------CCAGAGCCAACAGCC------------CCACCAGAGGAGAGCTTCAGGTTTGGGGA
GGAGACA------ACTCCCCCTCAGAAGCAGGAGGCG------ATAGACAAGGAA---CTGTATCCTTTAGCTTCCCTCA
AATCACTCTTTGGCAGCGACCCCTCGTCACAATAA
>DQ886034/B/US/-/L8146
CTTCAGAGCAGA------------CCAGAGCCATCAGCC------------CCACCAGAAGAGAGCTTCGGTTTTGGGGA
AGAGGCA------ACCCCCTCTCAAAAGCAGGAGCCG------AGGGACAAGGAG---ACGTATCCTTTAGCTTCCCTCA
GATCACTCTTTGGCAACGACCCCTCGTCACAATAA
>DQ886035/B/US/-/L8157
CTTCAGAGCAGA------------CCAGAGCCAACAGCC------------CCACCAGAAGAGAGCTTCAGGTTTGGGGA
AGAGACA---CCAACTCCCTCTCAGAAGCAGGAGCCGCTGATATTAGACAAGGAA---CTCCTGCCTTTAGCTTCCCTCA
GATCACTCTTTGGCAACGACCCCTCGTCGAAATAA
>DQ886036/B/US/-/L8185
CCTCAGAGCAGA------------ACAGAGCCAACAGCC---CCACCGGCCCCACCAGAAGAGAGCTTCAGGTTTGGGGA
AGAGACA---ACAACTCCCCCTCAGAAGCAGGAGCCGCCG---ATAGACAGGGAA---CTATATCCTTTAGCTTCCCTCA
GATCACTCTTTGGCAACGACCCCTCGTCACAATAA
>DQ886037/B/US/2005/L8249
CTTCAGAGCAGA------------CCAGAGCCAACAGCC------------CCACCAGAAGAGAGCCTCAGGTTTGGGGG
AGAGACA---ACAACTCCCCCTCAGAAACAGGAGCCG------ATAGACAAGGAA---CTGTATCCCTTAGCTTCCCTCA
AATCACTCTTTGGCAACGACCCCTTGTCACAATAA
>DQ990880/B/CN/2005/05CNHB_hp3
CTTCAGAGCAGA------------CCAGAGCCATCAGCC------------CCACCAGAGGAGAGCTTCAGGTTCGGGGA
GGAGACA---ACAACTCCACCTCAGAAGCAGGAGCCG------ATAGACAAGGAA---CTATATCCTTTAACCTCCCTCA
GATCACTCTTTGGCAACGACCCCTCGTCCCAATAA
>EF057102/B/CN/2001/pCNHN24
CTTCAGAGCAGA------------CCAGAACCAACAGCC------------CCACCAGAGGAGAGCTTCAGGTTTGGGGA
AGAGACA---ACAGCTCCATCTCAGAAGCAGGAGCCG------ATAGACAAGGAA---CTATATCCTTTAGCCTCCCTCA
AATCACTCTTTGGCAACGACCCCTCGTCACAATAA
>EF175209/B/US/1998/WC3_0498_1
CTTCAGAGCAGA------------CCAGAGCCAACAGCC------------CCACCAGAAGAGAGCTTCAGGTTTGGGGA
GGAGACA---ACAACTCCCCCTCAGAAGCAGGAGCCG------ATAGACAAGGAA---CTGTATCCTTTAGCTTCCCTCA
AATCACTCTTTGGCAACGACCCCTCGTCTCAATAA
>EF175210/B/US/1998/WC3_0498_2
CTTCAGAGCAGA------------CCAGAGCCAACAGCC------------CCACCAGAAGAGAGCTTCAGGTTTGGGGA
GGAGACA---ACAACTCCCCCTCAGAAGCAGGAGCCG------ATAGACAAGGAA---CTGTATCCTTTAGCTTCCCTCA
AATCACTCTTTGGCAACGACCCCTCGTCTCAGTAA
>EF175211/B/US/1998/WC3_0498_3
CTTCAGAGCAGA------------CCAGAGCCAACAGCC------------CCACCAGAAGAGAGCTTCAGGTTTGGGGA
GGAGACA---ACAACTCCCCCTCAGAAGCAGGAGCCG------ATAGACAAGGAA---CTGTATCCTTTAGCTTCCCTCA
AATCACTCTTTGGCAACGACCCCTCGTCTCAGTAA
>EF175212/B/US/1998/WC3_0498_4
CTTCAGAGCAGA------------CCAGAGCCAACAGCC------------CCACCAGAAGAGAGCTTCAGGTTTGGGGA
GGAGACA---ACAACTCCCCCTCAGAAGCAGGAGCCG------ATAGACAAGGAA---CTGTATCCTTTAGCTTCCCTCA
AATCACTCTTTGGCAACGACCCCTCGTCTCAATAA
>EF178338/B/AU/2004/MS2004_37_040
CTTCAGAACAGA------------CCAGAACCATCAGCC------------CCACCAGARGAGAGCTTCAGGTTTGGGGA
GGAGACA---AYAACTCCCCCTCAGAAGCAGGAGCCG------ATAGACAAGGAG---AAGTATCCCTTGACTTCCCTCA
GATCACTCTTTGGCAACGACCCCTAGTCACAATAA
>EF178354/B/AU/2004/MS2004_37_056
CTTCAGAGCAGA------------CCAGAACCAACAGCC------------CCTCCAGAGGAGAGCTTCAGGTTTGGGGA
GGAGATA---CCAACTCCCTCTCAGAAGSAGGGACCA------TTAGACAAGGAA------CCTCCTTTAGCTTCCCTCA
GATCACTCTTTGGCAACGACCCATTGTCACAATAA
>EF178358/B/AU/2004/MS2004_37_060
CTACAGAGCAGA------------CCAGAGCCAACAGCC------------CCACCAGAAGAGAGCTTCAGGTTTGGGGA
AGCCCCA------ACTCCCTCTCAGAAGCAGGAGACG------GTAGACAAAGAA---CTGTATCCTGTAACCTCCCTCA
AATCACTCTTTGGCAACGACCCCTTGTCACAGTAA
>EF363122/B/US/2000/ES1-16
CTTCAGAGCAGA------------CCAGAGCCAACAGCC------------CCACCAGAAGAGAGCTTCAGGTTTGGGGA
AGAGACA---ACAACTCCCTCTCAGAAGCAGGAGCCG------AGAGACAAGGAA---CTGTATCCCTTAGCTTCCCTCA
GATCACTCTTTGGCAACGACCCCTCGTCACAGTAA
>EF363123/B/US/2000/ES1-20
CTTCAGAGCAGA------------CCAGAGCCAACAGCC------------CCACCAGAAGAGAGCTTCAGGTTTGGGGA
AGAGACA---ACAACTCCCTCTCAGAAGCAGGAGCCG------AGAGACAAGGAA---CTGTATCCCTTAGCTTCCCTCA
GATCACTCTTTGGCAACGACCCCTCGTCACAGTAA
>EF363124/B/US/2004/ES4-24
CTTCAGAGCAGA------------CCAGAGCCAACAGCC------------CCACCAGAAGAGAGCTTCAGGTTTGGGGA
AGAGACA---ACAACTCCCTCTCAGAAGCAGGAGCCG------ATAGACAAGGAA---CTGTATCCTTTAGCTTCCCTCA
GATCACTCTTTGGCAACGACCCCTCGTCACAATAA
>EF363125/B/US/2004/ES8-17
CTTCAGAGCAGG------------CCAGAGCCAACAGCC---CCATCAGCCCCACCAGCAGAGAGCTTCAGGTTTGGGGA
AGAGATA---ACAACTCCCCCTCAGAAACAGGAGACGCTGATACTGGACAAGGAA---CTGTATCCCTCAGCCTCCCTCA
AATCACTCTTTGGCAACGACCCCTTGTTAAAATAA
>EF363126/B/US/2004/ES8-43
CTTCAGAGCAGG------------CCAGAGCCAACAGCC---CCATCAGCCCCACCAGCAGAGAGCTTCAGGTTTGGGGA
AGAGATA---ACAACTCCCCCTCAGAAACAGGAGACGCTGATACTGGACAAGGAA---CTGTATCCCTCAGCCTCCCTCA
AATCACTCTTTGGCAACGACCCCTTGTTAAAATAA
>EF363127/B/US/2004/ES10-53
CTCCAGAACAGA------------ACAGAGCCATCAGCC------------CCACCAGAGGAGATCTTCGGGTTTGGGGA
GGAGGCA---GCAGCTCCCCCTCAGAAGCAGGAGCCG------ATAGACAAGGAA---AAGTATCCCTTGACTTCCCTCA
GATCACTCTTTGGCAACGACCCCTCGTCACAATAA
>EF514697/B/DK/2004/PMVL_018
CTTCAGAGCAGA------------CCCGAGCCAACAGCC------------CCACCAGAAGAGAGCTTCAGGTTTGGGGA
GGAAGCA---GCAGCTCCCTCTCAGAAACAGGAGCCG------ATAGACAAGGAG---ACGTATCCTTTAGCTTCCCTCA
AATCACTCTTTGGCAACGACCAATAGTCACAATAA
>EF514698/B/DK/2004/PMVL_027
CTTCAGAGCAGG------------CCAGAGCCATCAGCC------------CCACCAGCAGAGAGCTTCAGGTTTGGGGA
AGAGACA---CCAACTCCCTCTCAGAAGCAGGAGCCG------ATAGACAAGGAG---CTGTATCCCTCAGCTTCCCTCA
GATTACTCTTTGGCAACGACCCCTCGTCACAATAA
>EF514699/B/DK/2004/PMVL_012
CTTCAGAGCAGA------------CCAGAGCCATCAGCC------------CCACCAGAGGAAAGCTTCAGGTTTGGGGA
AGAGACA---GCAACTCCCTCTCAGAAGCAGGAGCCG------AAGGACCAGGAA---CTGTGTCCTTCAGCCTCCCTCA
GATCACTCTTTGGCAACGACCCCTCGTCACAATAA
>EF514700/B/DK/2004/PMVL_013
CTTCAGAGCAGA------------CCAGAGCCAACAGCC---CCACCAGAGCCACCAGCAGAGAGCTTCAGGTTTGGGGA
AGGGACG---ACAACTCCCTCTCAGAGACAGGAGCCG------ATAGACAAGGAA---CTGTATCCTTCAGCTTCCCTCA
GATCACTCTTTGGCAACGACCCATCGTCACAATAA
>EF514701/B/DK/2004/PMVL_049
CTTCAGAGCAGA------------CCAGAGCCAACAGCC---CCACCAGCCCCACCAGAGGAGAGCTTCAGGTTTGGGGA
GGAGATA---GCAACCCCCTCTCAGAAGCAGGAGCCG------AAAGACAAGGAG---CTGTATCCTTTAACCTCCCTCA
GATCACTCTTTGGCAACGACCCCTTGTCCCAATAA
>EF514702/B/DK/2004/PMVL_025
CTTCAGAACAGA------------CCAGAGCCAACAGCC---CCACCGAGCAGGCCAGAAGAGAGCTTCAGGTTTGGGGA
GGAGACA---ACAGCTCCCTCTCAGAAGCAGGAGCCG------AGAGACAAGGAA---CTGTATCCTTTAGCTTCCCTCA
GATCACTCTTTGGCAACGACCCCTAGTCACAATAA
>EF514703/B/DK/2004/PMVL_039
CCTCAGGGCAGA------------CTAGAGCCAACAGCC------------CCACCAGAAGAGAGCTTCAGGTTTGGGGA
AGAGACA---ACAACTCCCTCTCAGAAGCAGGAACTG------ATAGACAAGGAT---CAGCATCCTTTAGCTTCCCTCA
GATCACTCTTTGGCAACGGCCCCTCGTCATGA---
>EF514704/B/DK/2001/CTL_016
CTTCAGAACAGA------------CCAGAGCCATCAGCC------------CCGCCAGAGGAGAGCTTCAGGTTTGGGGA
GGAGACA---ACAACTCCCCTTCAGAAGCAGGAGCCG------ATAGACAAGGAG---ATGTATCCCTTAGCTTCCCTCA
GATCACTCTTTGGCAACGACCCCTCGTCACAGTAA
>EF514705/B/DK/2001/CTL_017
CTCCAGAGCAGA------------CCAGAGCCAACAGCC------------CCACCAGAAGAGAGCTTCAGGTTTGGGGA
AGAGACA---GCAACCCCATCTCAGAAGCAGGGGCCA------ACAGACAAAGAG---ATGTATCCTTTAACCTCCCTCA
GATCACTCTTTGGCAACGACCCCTCGTCACAGTAA
>EF514706/B/DK/2001/CTL_018
CTTCAGAGCAGA------------CCAGAGCCAACAGCC------------CCACCAGAGGAGAGCTTCAGGTTTGGGGA
AGAGACA---GCAACTCCCGATCAGAAGCAGGGGACA------GTAGACAAGGAA---CTGTATCCTTTAGCTTCCCTCA
GATCACTCTTTGGCAGCGACCCCTCGTCCCAATAA
>EF514707/B/DK/2001/CTL_023
CTTCAGAGCAGA------------CCAGAGCCAACAGCC------------CCACCAGAGGAGATCTTCAGGTTTGGGGA
AGAGACA---GCAACTCCCTCACAGAAACAGGAAACG------ATAAACAAGGAA---TCGTATCCTTTAGCTTCCCTCA
GATCACTCTTTGGCAACGACCCCTCGTCTCAATAA
>EF514708/B/DK/2001/CTL_030
CTTCAGAGCAGA------------CCAGAGCCAACAGCC------------CCACCAGAGGAGAGCTTCAGGTTTGGGGA
AGAGACA---ACAGCTCCCACTCAGAAGCAGGAGCCG------ATAGACAAGGAA---CTGTATCCTTTAGCTTCCCTCA
GATCACTCTTTGGCAACGACCCCTCGTCACAATAA
>EF514709/B/DK/2001/CTL_033
CTTCAGAGCAGA------------CCCGAGCCAACAGCC---CCACCAGCCCCACCAGAAGAGAGCTTCAGGTTTGGGGA
AGGGACA---ACAACTCTCCCTCAGAAACAGGAGCCG------ATAGACAAGGAA---CTGTATCCTTTAGCTTCCCTCA
GATCACTCTTTGGCAACGACCCCTCGTCACAATAA
>EF514710/B/DK/2001/CTL_035
CTTCAGAGCAGA------------CCGGAGCCATCAGCC------------CCACCGGAGGAGAGCTTCAGGTTTGGGGA
GGAGACA---ACAACTCCCTCTCAGAAGCAGGAGCCG------ATAGACAAGGAG---ATGTATCCTTTAGCTTCCCTCA
GATCACTCTTTGGCAACGACCCCTCGTCACAATAA
>EF514711/B/DK/2001/CTL_041
CTTCAGAGCAGA------------CCAGAGCCAACAGCC------------CCACCAGAAGAGAGCTTCAGGTTTGGGGA
AGAGACA---ACAACTCCCTCTCAGAGGCAGGAGAGG------ATAGACAAGGAA---CTGTATCCTTCAACCTCCCTCA
GATCACTCTTTGGCAACGACCCTTCGTCATAA---
>EF514712/B/DK/2001/CTL_043
CTTCAGAGCAGACCAGAGCCAACACCAGAGCCAACAGCC------------CCACCAGAGGAGAGCTTCAGGTTTGGGGA
AGAGACA---ACAACTCCCTCTCAGAAGCGGGAGCCG------ATAGACAAGGAA---CTGTATCCTTTAGCTTCCCTCA
GATCACTCTTTGGCAACGACCCCTCGTCTCAATAA
>EF637046/B/BR/2003/BREPM2012
CTTCAGAACAGGCCAGAGCCCAGACCAGAGCCAACAGCC------------CCACCAGCAGAGAGCTTCAGGTTTGGGGA
GGAGACA---ACAACTCCCCCTCAGAAGCAGGAGCCG------GTAGACAAGGAA---CTGTATCCTTTAGCTTCCCTCA
GATCACTCTTTGGCAACGACCCCTCGTCACAATAA
>EF637047/B/BR/2003/BREPM1040
CTTCAGAGCAGA------------CCAGAGCCAACAGCC------------CCACCAGCAGAGAGCTTCAGCTTTGGGGA
AGAGACA---ACAACTCCCTTTCAGAAGCAGGAGTCGGGGAACAAGGACAAGGAA---GTGTATCCTTTAGCTTCCCTCA
GATCACTCTTTGGCAACGACCCCTCGTCCGAATAA
>EF637048/B/BR/2003/BREPM1038
CTCCAGAACAGA------------CTAGAGCCAACAGCC------------CCACCAGAAGAGAACTTCAGGTTTGGGGA
GGAGACA---ACAGCTCCCCCTCAGAAGCAGGAGCCG------ATAGACAAGGAA---CTGTATCCTTTAGCTTCCCTCA
AATCACTCTTTGGCAACGACCCCTCGTCACAATAA
>EF637049/B/BR/2003/BREPM1035
CTTCAGAGCAGA------------CCAGAGCCATCAGCC------------CCACCAGCAGAGAGCTTCAGGTTTGGGGA
GGAGACA---ACAACTCCCTCTCAGAAGCAGGAGCCA------ATAGACAAAGAG---ATGTATCCTTTAACTTCCCTCA
GATCACTCTTTGGCAACGACCCCTCGTCGCAATAA
>EF637051/B/BR/2003/BREPM1032
CTTCAGAGCAGA------------CCAGAGCCAACAGCC------------CCACCAGAAGAGAGCTTCAGGTTTGGGGA
AGAGACA---ACAACTCCCTCTCAGAAGCAGGAGCCG------ATAGACAAGGAA---CAGTATCCTTTAGCTTCCCTCA
GATCACTCTTTGGCAACGACCCCTCGTCACAATAA
>EF637053/B/BR/2003/BREPM1028
CTTCAGAGCAGA------------CCAGAGCCAACAGCC------------CCACCAGAAGAGAGCTTCAGGTTTGGGGA
AGAGACA---ACAATTCCCCCTCAGAAGCAGGAGCCG------ATAGACAAGGAA---CTGTATCCTTTAGCTTCCCTCA
GATCACTCTTTGGCAACGACCCCTCGTCACAATAA
>EF637054/B/BR/2003/BREPM1027
CTTCAGAGAAGA------------CCAGAGCCAACAGCC------------CCACCAGAAGAGAGCTTCAGGTTTGGGGA
GGAGACA---GCAACTCCCTCTCAGAAGCCGGAGCAG------ATAGACAAGGAA---CTGTATCCCTTAACTTCCCTCA
AATCACTCTTTGGCAGCGACCCCTCGTCACAGTAA
>EF637056/B/BR/2003/BREPM1024
CTTCAGAGCAGA------------CCAGAGCCAACAGCC------------CCACCAGAAGAGAGCTTCAGGTTTGGGGA
GGAGACA---ACGGCTCCCCCTCAGAAGCAGGAGCAG------AAAGACAAGGAA---CCGTATCCCTTAGCCTCCCTCA
AATCACTCTTTGGCAACGACCCCTAGTCAACATAA
>EF637057/B/BR/2003/BREPM1023
CTTCAGAGCAGA------------CCAGAGCCAACAGCC------------CCACCAGAAGAGAGCTTCAGGTTTGGGGA
GGAGAAA---ACAACTCCCCCTCAGAAGCAGGAGCCG------ATAGACAAGGAT---CTGTATCCTTTAACTTCCCTCA
GATCACTCTTTGGCAACGACCCATCGTCTCAATAA
>EF694037/B/IN/-/11807
CTTCAGAGCAGA------------CCAGAGCCAACAGCC------------CCACCAGAAGAGAGCTTCAGGTTTGGGGG
AGAAACA---ACACCCCCATCTCAGAAGCAGGAGCCG------ATAGACAAGGAA---CTGTATCCTTTAGCTTCCCTCA
AATCACTCTTTGGCAACGACCCATCGTCACAGTAA
>EU541617/B/-/-/pIIIB
CTTCAGAGCAGA------------CCAGAGCCAACAGCC------------CCACCAGAAGAGAGCTTCAGGTTTGGGGA
AGAGACA---ACAACTCCCTCTCAGAAGCAGGAGCCG------ATAGACAAGGAA---CTGTATCCTTTAGCTTCCCTCA
GATCACTCTTTGGCAGCGACCCCTCGTCACAATAA
>EU616639/B/US/-/AC160_T1_Day_22_Dom
CTTCAGAGCAGA------------CCAGAGCCAACAGCC------------CCACCAGAAGAGAGCTTCAGGTTTGGGGA
GGAGACA---ACAACTCCCTCTCAGAAGCAGGAGCCG------AAGGACAAGGAC---CTGTATCCTTCAGCTTCCCTCA
GATCACTCTTTGGCAACGACCCCTCGTCACAATAA
>EU616640/B/US/-/AC160_T2_Day_83_Dom
CTTCAGAGCAGA------------CCAGAGCCAACAGCC------------CCACCAGAAGAGAGCTTCAGGTTTGGGGA
GGAGACA---ACAACTCCCTCTCAGAAGCAGGAGCCG------AAGGACAAGGAC---CTGTATCCTTCAGCTTCCCTCA
GATCACTCTTTGGCAACGACCCCTCGTCACAATAA
>EU616641/B/US/-/AC160_T3_Day_419_Dom
CTTCAGAGCAGA------------CCAGAGCCAACAGCC------------CCACCAGAAGAGAGCTTCAGGTTTGGGGA
GGAGACA---ACAACTCCCTCTCAGAAGCAGGAGCCG------AAGGACAAGGAC---CTGTATCCTTCAGCTTCCCTCA
GATCACTCTTTGGCAACGACCCCTCGTCACAATAA
>EU616642/B/US/-/AC160_T4_Day_503_Dom
CTTCAGAACAGA------------CCAGAGCCAACAGCC------------CCACCAGAAGAGAGCTTCAGGTTTGGGGA
GGAGACA---ACAACTCCCTCTCAGAAGCAGGGGATG------ACAGACAAGGAA---ATGTATCCTCTAACTTCCCTCA
AATCACTCTTTGGCAACGACCCCTAGTCACAATAA
>EU616643/B/US/-/AC160_T5_Day_545_Dom
CTTCAGAACAGA------------CCAGAGCCAACAGCC------------CCACCAGAAGAGAGCTTCAGGTTTGGGGA
GGAGACA---ACAACTCCCTCTCAGAAGCAGGGGATG------ACAGACAAGGAA---ATGTATCCTCTAACTTCCCTCA
AATCACTCTTTGGCAACGACCCCTAGTCACAATAA
>EU616644/B/US/-/AC160_T6_Day_664_Dom
CTTCAGAACAGA------------CCAGAGCCAACAGCC------------CCACCAGAAGAGAGCTTCAGGTTTGGGGA
GGAGACA---ACAACTCCCTCTCAGAAGCAGGGGATG------ACAGACAAGGAA---ATGTATCCTCTAACTTCCCTCA
AATCACTCTTTGGCAACGACCCCTAGTCACAATAA
>EU616645/B/US/-/AC160_T7_Day_762_Dom
CTTCAGAACAGA------------CCAGAGCCAACAGCC------------CCACCAGAAGAGAGCTTCAGGTTTGGGGA
GGAGACA---ACAACTCCCTCTCAGAAGCAGGAGATG------ACAGACAAGGAA---ATGTATCCTCTAACTTCCCTCA
AATCACTCTTTGGCAACGACCCCTAGTCACAATAA
>EU616649/B/US/-/AC160_T9_Day_1034_Dom
CTTCAGAACAGA------------CCAGAGCCAACAGCC---CCACCAGAGCCACCAGAAGAGAGCTTCAGGTTTGGGGA
GGAGACA---ACAACTCCCTCTCAGAAGCAGGGGATG------ACAGACAAGGAA---ATGTATCCTCTAACTTCCCTCA
AATCACTCTTTGGCAACGACCCCTAGTCACAATAA
>EU786672/B/ES/2005/X1890
CTTCAGAGCAGA------------CCAGAGCCAACAGCC------------CCACCAGAAGAGAGCTTCAGGTTTGGGGA
GGAGACA---ACAACTCCCCCTCAGAAGCAGGAGCCG------ATAGACAAGGAA---CTGTATCCCTTGTCTTCCCTCA
AATCACTCTTTGGCAACGACCCCTCGTCCCAATAA
>EU786674/B/ES/2006/X1958
CTTCAGAGCAGA------------CCAGAGCCAACAGCC------------CCACCACTAGAGAGCTTCAGGTTTGGGGA
AGAGACA---ACAACTCCCTCTCAGAAGCAGGAGCCG------ACAGACAAGGAC---ATGTATCCTTTAACTGCCCTCA
AATCACTCTTTGGCAACGACCCCTTGTCACAATAA
>EU786675/B/ES/2006/X1959
CTTCAGAGCAGA------------CCAGAGCCAACAGCC------------CCACCAGAGGAGAGCTTCAGGTTTGGGGA
GGAGACA---GCAACTCCCCCTCAGAAGCAGGAGCCG------AAAGACAAGGAG---ATGTATCCTTTAGCTTCCCTCA
AATCACTCTTTGGCAACGACCMCTCGTCACAATAA
>EU786676/B/ES/2006/X1998
CTTCAGAGCAGA------------CCAGAGCCAACAGCC------------CCACCAGAAGAGAGCTTCAGGTTTGGGGA
GGAGACA---GCAACTCCCCCTCAGAAGCAGGAGCCG------ATAGACAAGGAA---CTGTATCCTTTGGCTTCCCTCA
AATCACTCTTTGGCAACGACCCCTCGTCAAAATAA
>EU786677/B/ES/2006/X2102
CCTCAGAGCAGA------------CTAGAGCCAACAGCC------------CCACCAGAAGAGAGCTTCAGCTTTGGGGA
AGAGGCA---GCGACTCCCTCTCAGAAGCAGGAGCCG------ATAGACAAGGAA---CTGTATCCTTTAGCTTCCCTCA
GATCTCTCTTTGGCAACGACCCCTCGTCACRATAA
>EU786678/B/ES/2007/X2149
CTTCAGAGCAGA------------CCAGAGCCAACAGCC---CCACCAGCCCCACCAGAAGAGAGCTTCAGGTTTGGGGA
AGAGAAA---ACAACTCCCTCTCAGAAGCAGGAGCCA------AGGGACCAGGAA---CTGTATCCTTTAGCTTCCCTCA
GATCACTCTTTGGCAGCGACCCCTCGTCGCAATAA
>EU786679/B/ES/2007/X2210_3
CTTCAGAACAGG------------CTAGAGCCAACAGCC------------CCACCAGAAGAGAGCTTCAGGTTTGGGGA
GGAGACA------ACTCCCTCTCAGAAGCAGGAGCCG------ATAGACAAGGAG---ATGTATCCCTTAGCTTCCCTCA
AATCACTCTTTGGCAACGACCCCTCGTCCCAATAA
>EU786680/B/ES/2007/X2231
CTTCAGAGCAGA------------CCAGAGCCAACAGCC------------CCACCGGCAGAGAGCTTCAGGTTTGGGGA
GGAGACA---ACAACTCCCCCTCAGAAGCAGGAGCCG------GTAGGCAAGGAC---ATGTATCCTTGGGATTCCCTCA
GATCACTCTTTGGCAACGACCCCTCGTCACAATAA
>EU839596/B/DO/2005/05DO_162387
CCTCAGAGCAGA------------ACAGAGCCAACAGCC------------CCACCAGAAGAGAGCTTCAAGTTTGGGGA
AGAGACA------ACTCCCCCTCAGCGGCAGGAACCG------AAAGACAAGGAG---CTGTATCCTTTAGCTTCCCTCA
GATCACTCTTTGGCAACGACCCCTTGTCACAGTAA
>EU839597/B/DO/2005/05DO_160884
CTTCAGAGCAGA------------CCAGAACCCTCAGCC------------CCACCAGCAGAGAGCTTCAGGTTTGGGGA
AGAGACA---ACAACTCCCCCTCAGAAGCAGGAACAG------ATAAACCAGGAC---CTGTATCCTTTAGCTTCCCTCA
GATCACTCTTTGGCAACGACCCCTCGTCACAATAA
>EU839598/B/DO/2005/05DO_163007
CTTCAGAGCAGA------------CCAGAGCCAACAGCC---CCACCAGCCCCACCAGAGGAGAGCTTCAGGTTTGGGGA
AGAGATA------ACTCCT--CAG-AGGCAGGAGCAG------AAAGACAAGGAA---CTGTATCCCTTAGCTTCCCTCA
AATCACTCTTTGGCAACGACCCCTCGTCGTAG---
>EU839600/B/HT/2005/05HT_129517
CTTCAGAACAGG------------ACAGAGCCAACAGCC------------CCACCAGCAGAGAGCTTCGGGTTTGGGGA
GGAGACA------ACTCCTCCTCAGAAGCAGGAGCCG------ATAGACAAGGAA---CTTTATCCTTTAGCTTCCCTCA
AATCACTCTTTGGCAACGACCCCTCGTCACAATAA
>EU839601/B/HT/2005/05HT_129696
CCCCAGAGCAGA------------ACAGAGCCAACAGCC------------CCACCAGAAGAGAGCTTCAGGTTTGGGGA
AGAGACT---------CCCTCTCAGAAGCAGGAGACG------GTAGACAAGGAA---CTGTATCCTTTAACCTCCCTCA
AATCACTCTTTGGCAGCGACCCCTAGTCACAATAA
>EU839602/B/HT/2005/05HT_129389
CTTCAGAACAGG------------ACAGAGCCATCAGCC------------CCACCAGAGGAGAGCTTCAGGTTTGGGGA
AGAGACA------ACTCCCCCTCAGAAGCAGGAGTCG------AGGGACAAGGAA---CTGTATCCTTTAGCTTCCCTCA
AATCACTCTTTGGCAACGACCCCTAGTCACAATAA
>EU839603/B/HT/2005/05HT_129473
CCTCAGAAAAGA------------ATAGAGCCAACAGCC------------CCACCAGAAGAGAGCTTCAGGTTCGGGGA
GGAGACA------ACCCCCTCTCAGAAGCAGGAACCG------ATAGACAAGGAG---ATGTATCCCTTAGCTTCCCTCA
GATCACTCTTTGGCAACGACCCCTCGTCACAGTAA
>EU839604/B/HT/2005/05HT_129805
CTTCAGAGCAGA------------CCAGAGCCAACAGCC---CCACCAGAACCACCGAAAGAGAGCTTCAGGTTTGGGGA
GGAGACA------ACTCCCCCTCAGAAGAAGGAGCAGGGGCCGACAGACGAGGGA---CTGTATCCTTTAGCTTCCCTCA
GATCACTCTTTGGCAACGACCCCTTGTCACAATAA
>EU839605/B/JM/2005/05JM_KJ108
CTCCAGAGCAGA------------CCAGAGCCAACAGCC------------CCACCAGAAGAGAGCTTCAAGTTTGGGGA
AGAGACA------ACTCCCTCTCAGAAGCAGGAGCCG------GTAGACAAGGAA---CTGTATCCCTTAGTCTCCCTCA
AATCACTCTTTGGCAACGACCCCTCGTCACAATAA
>EU839606/B/TT/2000/00TT_CRC08767
CTCCAGAACAGA------------ACAGAGCCATCAGCT------------CCACCAGCAGAGAGCTTCGGGTTTGGGGA
AGAGACA------ACTCACCCTCAGAAACAGGAGCCG------ATAGACAAGGAA---CTGTATCCTTTAGCCTCCCTCA
AATCACTCTTTGGCAACGACCCCTAGTCACAATAA
>EU839607/B/TT/2000/00TT_CRC50018
GTTCAGAACAGA------------ACAGAGCCAACAGCC------------CCACCAGAAGAGATCTTCAGGTTTGGGGA
AGAGACC--------TCT---CAG-AAACAGGAGCAG------AAAGACAAGGAA---CTGTATCCCTTAGCTTCCCTCA
AATCACTCTTTGGCAACGACCCCTTGTCACAATAA
>EU839608/B/TT/2001/01TT_CRC50069
CTTCAGAACAGA------------CCAGAGCCAACAGCC------------CCACCAGAAGAGAGCTTCAAGTTTGGGGA
AGAGACA------GCTCCCCCTCAGAAGCAGGGGCCG------ACAGGAGAGGAA---CTGTATCCCTTAGCTTCCCTCA
AATCACTCTTTGGCAACGACCTCTTGTCACAATAA
>EU839609/B/TT/2000/00TT_CRC50060
CTCCAGAACAGA------------ACAGAGCCAACAGCC------------CCACCAGAAGAGAGCTTCAGGTTTGGGGA
AGAGACA------GCTCCCCCTCAGAAGCAGGAGCCG------ACAGACAAGGAT---CTGTATCCTTTAGCTTCCCTCA
AATCACTCTTTGGCAACGACCACTCGTCACAATAA
>EU839610/B/TT/2001/01TT_CRC50077
CTCCAGAACAGA------------ACAGAGCCAACAGCC------------CCACCAGAAGAGAGCTTCAGGTTTGGGGA
AGAGACA------GCTCCCCCTCAGAAGCAGGAGCCG------ACAGACAAGGAT---CTGTATCCTTTAGCTTCCCTCA
AATCACTCTTTGGCAACGACCACTCGTCACAATAA
>FB341548/B/FR/1983/HXB2_patent
CTTCAGAGCAGA------------CCAGAGCCAACAGCC------------CCACCAGAAGAGAGCTTCAGGTCTGGGGT
AGAGACA---ACAACTCCCCCTCAGAAGCAGGAGCCG------ATAGACAAGGAA---CTGTATCCTTTAACTTCCCTCA
GGTCACTCTTTGGCAACGACCCCTCGTCACAATAA
>FB707281/B/FR/1983/HXB2-patent
CTTCAGAGCAGA------------CCAGAGCCAACAGCC------------CCACCAGAAGAGAGCTTCAGGTCTGGGGT
AGAGACA---ACAACTCCCCCTCAGAAGCAGGAGCCG------ATAGACAAGGAA---CTGTATCCTTTAACTTCCCTCA
GGTCACTCTTTGGCAACGACCCCTCGTCACAATAA
>FJ195086/B/BR/2004/BREPM1070
CTTCAGAACAGA------------CCAGAGCCAACAGCC------------CCACCAGAAGAGAGCTTCAGATTTGGGGA
GGAGACA---ACAACCCCCTCTCAGAAGCAGGATCCG------ATAGACAAGGAA---CTGTATCCCTTAGCTTCCCTCA
GATCACTCTTTGGCAACGACCCCTCGTCACAATAA
>FJ195088/B/BR/2005/BREPM1084
CTTCAGAGCAGA------------CCAGAGCCAACAGCC------------CCACCAGAAGAGAGCTTCAGGTTTGGGGA
GGAGATA---ACAACTCCCTCTCAGAAGCAGGAGCCG------ATAGACAAGGAT---CCGCATCCCTTAGCTTCCCTCA
GATCACTCTTTGGCAACGACCCCTCGTCACAATAA
>FJ195089/B/BR/2005/BREPM1093
CTCCAGAGCAGA------------TCAGAGCCAACAGCC------------CCACCAGAAGAGAGCTTCAGGTTCGGGGA
GGAGACA---ACAACTCCCCCTCGAAAGCCGGAGCCA------ATAGACAAGGAA---CTGTATCCCTTAGCTTCCCTCA
AATCACTCTTTGGCAGCGACCCCTCGTCACAATAA
>FJ195090/B/BR/2004/BREPM1066
CTTCAGAGCAGA------------CCAGAGCCATCAGCC------------CCACCAGAGGAGAGCTTCAGGTTTGGGGA
AGAGACA---ACAACTCCCTCTCAGAAGCAGGAACCG------AGGGACAAGGAA---TTGTATCCTTTAGCTTCCCTCA
GATCACTCTTTGGCAACGACCCCTCGTCACAGTAA
>FJ195091/B/BR/2005/BREPM1081
CTTCAGAGCAGA------------CCAGAGCCAACAGCC------------CCACCAGAAGAGAGCTTCAGGTTTGGGGA
GGAGACA---ACAACTCCCCCTCAGAAACAGGAGTCG------AGGGATCAGGAC---CTATATCCTATGGCTTCCCTCA
AATCACTCTTTGGCAACGACCATTAGTCATAA---
>FJ388890/B/CY/2005/CY018
CTCCAGAGGAGA------------CCAGAACCAACAGCC---CCACCAGCCCCACCAGAAGAGAGCTTCAGGTTTGGGGA
AGAAAAA---GCAACTCCA---A-TGGACAGGGACAGGGACATAAAGACAAGGAA---CTGTATCCTTTAGCTTCCCTCA
GATCACTCTTTGGCAACGACCCTTCGTCACAATAA
>FJ388891/B/CY/2005/CY020
CTTCGGGGGGGA---------------GAACCAGCAGCA------------CCACCACCAGAAGAAATCAGCTTCGGGGA
GGAGGAA---ACAATTCCCCCTCAGAAGCCGGAGCCA------AAGGACAAGGAA---CTGTATCCTTTAGCTTCCCTCA
AATCACTCTTTGGCAACGACCCCTTGTCACAATAA
>FJ388895/B/CY/2005/CY028
CTTCAGAGCAGA------------CCAGAGCCAACAGCC------------CCACCAGAAGAGAGCTTCAGGTTTGGGGA
AGAGACA---ACAACTCCCTCTCAGAAGCAGGAGCCG------ATAGACAAAGAA---ATGTATCCTTTAACCTCCCTCA
AATCACTCTTTGGCAACGACCAATAGTCACAATAA
>FJ388898/B/CY/2005/CY032
CTCCAGAACAGA------------CCAGAGCCAACAGCC---CCACCAGAGCCACCAGAAGAGAGCTTCAGGTTTGGGGA
AGAGACA------ACTCCCTCTCAGAAGAAGGAGTCG------ATAGACAAGGAA---CTGTATCCCTTAGCTGCCCTCA
AATCACTCTTTGGCAACGACCCCTTGTCTCAATAA
>FJ388899/B/CY/2005/CY037
CCTCAGAAGAGA------------CTAGAGCCAACAGCC------------CCACCAGAAGAGAGCTTCAGGTTTGGGGA
GGAAACA---ACAACTCCCCCTCAGAAGCCGGAGACA------GTAGACAAGGAA---CTGTATCCTTTAGCCTCCCTCA
GATCACTCTTTGGCAACGACCCCTCGTCGTAA---
>FJ388904/B/CY/2005/CY055
CTCCAGAACAGA------------CCAGAGCCATCAGCC------------CCACCAGAAGAGAGCTTCAGGTTTGGAGA
AGAGGCA---ACAGCTCCCCCTCAGAAGCAGGAGCCG------AAAGCCGAGGAA---CTGTATCCCTTAGCCTCCCTCA
AATCACTCTTTGGCAACGACCCCTTGTCACAATAA
>FJ388905/B/CY/2005/CY056
CTTCAGAGCAGA------------CCAGAGCCAACAGCC------------CCACCAGAAGAGAGCTTCAGGTTTGGGGA
GGAGACA---ACAACTCCCCCTCAAAAGCAGGAGCCG------ACAGACAAGGAG---GTGTATCCTTTGACTTCCCTCA
GATCACTCTTTGGCAACGACCCCTTGTCACAATAA
>FJ388910/B/CY/2005/CY065
TTTCTTAACAGC------------CCAGAACCATCATCA------------CCCCCACCGGAGAAGATCAGCTTTGGGGA
AGAGGCG---ACAGCTCCTTCTATCCAGCAGGAGCCA------GACAACAACGAG------CCTCCCTTAGCTTCCCTCA
GATCACTCTTTGGCAACCACCCCTCGTTAATATAA
>FJ388911/B/CY/2005/CY067
CTTCAGAGCAGA------------CCAGAGCCAACAGCC------------CCACCAGAAGAGAGCTTCAGGTTTGGGGA
AGGGGCA---ACAGCTCCCCCTCAGAAGCAGGATCCG------ATAGACAAGGAA---CTGTATCCTTTAGCTTCCCTCA
AATCACTCTTTGGCAACGACCCCTCGTCACAATAA
>FJ388912/B/CY/2005/CY068
CTTCAGAGCAGACCAGAGCCAACACCAGAGCCAACAGCC------------CCACCAGCAGAGAGCTTCAGGTTTGGGAA
CGAGACA---ACAACTCCCTCTCAGAAGCAGGAGACG------ATAGACAAGGAA---CTGTATCCCTTGTCTTCCCTCA
GATCACTCTTTGGCAACGACCCCTCGTCACAGTAA
>FJ388914/B/CY/2005/CY072
CTTCAGAGGACA------------CCAGAGCCAACAGCC------------CCACCAGAAGAGAGCTTCATTTTTGGGGA
GGAGACA---ACAACTCCCCCTCAGAAGCAGGAGCCA------ATAGACAAGGAA---CTATATCCTCTAGCTTCCCTCA
AATCACTCTTTGGCAACGACCCCTTGTCCCAATAA
>FJ388915/B/CY/2005/CY074
CTTCAGAACAGA------------CCAGAGCCAACAGCC------------CCACCAGCAGAGAGCTTCAGGTTTGGGGA
AGAGACA---ACAACTCCCTCTCAGAAACAGGAGCCG------ATAGACAAGGAA---CTGTATCCATTAACTTCCCTCA
GATCACTCTTTGGCAACGACCCCTCGTTACAATAA
>FJ388916/B/CY/2005/CY075
CTTCAGAGCAGA------------CCAGAGCCAACAGCC------------CCACCAGAAGAGAGCTTCAGGTTTGGGGA
AGAGGCA---ACAGCTCCCCCTCAGAAGCAGGAGCCG------AAAGACAAGGAA---CTGTATCCCTTAGCCTCCCTCA
GATCACTCTTTGGCAACGACCCCTCGTCACAATAA
>FJ388918/B/CY/2005/CY087
CTTCAGAACAGA------------CCAGAGCCAACAGCC------------CCACCAGCAGAGAGCTTCAGGTTTGGGGA
AGAGACA---ACAACTCCCTCTCAGAAGCAGGAGCCG------ATAGACAAGGAA---CTGTATCCGTCAACTTCCCTCA
AATCACTCTTTGGCAACGACCCCTTGTTGCAATAA
>FJ388919/B/CY/2005/CY088
CCCCAGGGGAGA------------CCAGAGCCATCAGCC------------CCACCAGAGGAGAGCTTCAAGTTTGGGGA
GGAGCA----ACGACTCCCCCTCAGAAGCAGGAGCCA------ATAGACAAGGAA---CTGTATCCCTTAGCTTCCCTCA
AATCACTCTTTGGCAACGACCCCTTGTCACAATAA
>FJ388920/B/CY/2005/CY089
CCCCAGGGGAGA------------CCAGAGCCATCAGCC------------CCACCAGAAGAGAGCTTCAAGTTTGGGGA
GGAGCA----ACGACTCCCCCTCAGAAGCAGGAGCCA------ATAGACAAGGAA---CTGTATCCCTTAGCTTCCCTCA
AATCACTCTTTGGCAACGACCCCTTGTCACAATAA
>FJ388923/B/CY/2005/CY093
CTTCGGAGCCCA------------CCAGCACCAACACCC------------CCACCAGAGGAGATCATCTTTGGGGGGGA
GGCGACA------ACTCCCCCTCAGAAGCCGGAGCCA------ATAGACAAGGAA---CTGTATCCTTTAGCTTCCCTCA
AATCACTCTTTGGCAACGACCCCTTGTCACAATAA
>FJ388924/B/CY/2005/CY097
CCCCAGGGGAGA------------CCAGAACCATCAGCC------------CCACCAGAAGAGAGCTTCAAGTTTGGGGA
GGAAGCA---ACGACTCCCCCTCAGAAGCCGGAGCCA------ATAGACAGGGAA---CTGTATCCCTTAGCTTCCCTCA
AATCACTCTTTGGCAACGACCCCTCGTCACAATAA
>FJ388927/B/CY/2005/CY110
CTTCAGAGCAGA------------CCAGAGCCAACAGCC---CCACCAGCCCCACCAGAAGAGAGCTTCAGGTTTGGGGA
AGGGACA---GCAACTCCCTCTCAGAAGCAGGAGCCG------ATAGACAAGGAA---CTGTATCCTTTAGCTTCCCTCA
GATCACTCTTTGGCAACGACCCCTCGTCCCAATAA
>FJ388930/B/CY/2005/CY113
TTTCAGAGCAGA------------CCAGAGCCATCAGCCCCACCAGAAGAGCCCACAGAAGAGAGCTTCAGGTTTGGGAA
AGAGACA---GCAACTCCCTCTCAGAAGCAGGAGACG------GTAGACAAGGAG---CTGTATCCTTTAACTTCCCTCA
AATCACTCTTTGGCAACGACCCCTCGTCACAGTAA
>FJ388931/B/CY/2005/CY120
CTTCAGAGCAGG------------CCAGAGCCAACAGCC------------CCACCAGAGGAGAGCTTCAGATTTGGGGA
GGAGACA---GCAACTCCCCCTCAGAAGCAGGGGACA------ATAGACAAGGAA---CTGTATCCCTTAGCTTCCCTCA
GATCACTCTTTGGCAACGACCCCTCGTCAACATAA
>FJ388933/B/CY/2005/CY124
CTTCAAAGCAGA------------CCAGAGCCAACAGCC------------CCACCAGAAGAGAGCTTCAGATTTGGGGA
AGAGACA---ACGACTCCCCCTCAGAAGCAGGAGACG------ATAGACAAGGAA---ATGTATCCCTTAACCTCCCTCA
GATCACTCTTTGGCAACGACCCCTCGTCACAATAA
>FJ388934/B/CY/2005/CY130
CCTCAGGGCAGA------------CTAGAGCCAACAGCC------------CCACCAGAAGAGAGCTTCAGGTTTGGGGA
GGAGATA---ACAGCTCCCCCTCAGAAGCAGGAGCCG------ATAAACAAGGAC---CTGTATCCTTTAACCTCCCTCA
GATCACTCTTTGGCAACGACCCCTCGTCTCAATAA
>FJ388935/B/CY/2005/CY131
CCTCAGAGCAGACCAGAGCACTTTCTAGAGCCCTCAGCC------------CCACCAGAAGAGAGCTTCAGATTTGGGGA
GGAGACA---GCAACTCCCTCTCAGAAGCAGGAGCCG------AGGGACAAGGAA---CTGTATCCCTTAGCCTCCCTCA
AATCACTCTTTGGCAACGACCTCTAGTCACAATAA
>FJ388936/B/CY/2005/CY132
CTTCAGAGGAGA------------CCAGAGCCAACAGCC---CCACCAGCCCCACCAGAAGAGAGCTGCAGGTTTGGGGA
GGAAGTA---ACAACTC--------------CAG-----------TAG-AAGGAA---CTGTATCCTTTAGCTTCCCTCA
GATCACTCTTTGGCAACGACCCCTCGTCACAATAA
>FJ388937/B/CY/2005/CY137
CTTCAGAACAGA------------CCAGAGCCAACAGCC------------CCACCAGAGGAGAGCTTCAGGTTTGGGGA
AGAGACA---ACAACTCCCCCTCAGAAGCAGGGGCCG------ATAGACAAGGAA---CTGTATCCCTTAGCTTCCCTCA
GATCACTCTTTGGCAACGACCCCTCGTCACCATAA
>FJ388939/B/CY/2005/CY141
CCTCAGGGCAGA------------CTAGAGCCAACAGCC------------CCACCAGAAGAGAGCTTCAGGTTTGGGGA
GGAGACA---ACAGCTCCCCCTCAGAAGCAGGAGCCG------ATAAACAAGGAA---CTGTATCCTTTAACCTCCCTCA
GATCACTCTTTGGCAACGACCCCTCGTCCCAATAA
>FJ388940/B/CY/2005/CY149
CTTCAGAGCAGACCAGAGCCCAGACCAGAGCCAACAGCC------------CCACCAGAAGAGAGCTTCAGGTTTGGGGA
AGGGACA---ACAGCGCCCCCTCAGAAGCAGGAGCCG------ATAGACGAGGAA---CTGTATCCTTCAGCTTCCCTCA
GATCACTCTTTGGCAACGACCCCTAGTCACAATAA
>FJ388941/B/CY/2005/CY150
CTTCAGAGCAGA------------CCAGAACCAACAGCC------------CCACCAGAAGAGAGCTTCAGGTTTGGGGA
AGAGACA---ACAACTACCTCTCAGAAGCAGGAGACG------ATAGACAAGGAG---CTGTATCCTTTAGCCTCCCTCA
AATCACTCTTTGGCAACGACCCCTCGTCACAATAA
>FJ388947/B/CY/2006/CY165
CCTCAGAGCAGACTAGATCCAACACCAGAGCCAACAGCC---CCACCAGCCCCACCAGAAGAGAGCTTCAGGTTTGGGGA
GGAAATG---ACAACTCCCCCTCAGAAGCCGGAGCCA------GTAGACAAGGAG---CTGTATCCTTTAACTTCCCTCA
AATCACTCTTTGGCAACGACCCATTGTCACAGTAA
>FJ388949/B/CY/2006/CY168
CTTCAGAGCAGA------------CCAGAGCCAACAGCC------------CCACCAGAGGAGAGCTTCAGGTTCGGGGA
GGAGACA---ACAACTCCCTCTCAGAAGCAGAAGCCGACAGACAGGGACAAGGAA---ACGTATCCCTTAACTGCCCTCA
GATCACTCTTTGGCAACGACCCCTCGTCACAATAA
>FJ388955/B/CY/2006/CY180
CTTCAGAGCAGA------------CCAGAGCCAACAGCC---CCAACAGCCCCGCCAGAGGAGAGCTTCAGGTTTGGGGA
GGAGACA---ACAACTCCATCTCAGAAGCAGGGGGCA------GTAGACAAGGAC---CCGTATCCCTTAGCTTCCCTCA
GATCACTCTTTGGCAACGACCCCTCGTCTCAATAA
>FJ388957/B/CY/2005/CY033
CCTCAGAAGAGA------------CTAGAGCCAACAGCC------------CCACCAGAAGAGAGCTTCAGGTTTGGGGA
GGAGACA---ACAACTCCCCCTCAGAAGCCGGAGACA------GTAGACAAGGAA---CTGTATCCTTTAGCCTCCCTCA
AATCACTCTTTGGCAACGACCCCTTGTCTCAATAA
>FJ388958/B/CY/2005/CY035
CTTCAGAGCAGA------------CCAGAGCCAACAGCC------------CCACCAGCGGAGAGCTTCAGCTTTGGGGA
GGAGAAG---ACAACCCCCCCTCAGAAACAGGATCAG--------GAG-AAGGAA---CTGTATCCCTTAGCTTCCCTCA
GATCACTCTTTGGCAACGACCCCTCGTCACAATAA
>FJ388959/B/CY/2005/CY036
CTTCAGAGCAGA------------CCAGAGCCAACAGCC------------CCACCAGCAGAGAGCTTCAGGTTTGGGGA
AGAGACA---ACACCCTCCTCTCAGAAGCAGGAACCG------ATAGACAAGGAG---ATGTATCCTTTAGCTTCCCTCA
AATCACTCTTTGGCAACGACCCCTTGTCACAATAA
>FJ388960/B/CY/2005/CY070
CCTCAGAGGAGA------------CCAGACCCAACAGCC------------CCACCAGAAGAGAGCTTCAGGTTTGGGGA
GGAAATA---ACAACTCCCTCTCAGAAGCAGGAGCCA------ATAGACAAGGAA---CTGTATCCTTTAGCTTCCCTCA
AATCACTCTTTGGCAACGACCCCTCGTCACAATAA
>FJ388962/B/CY/2005/CY082
CTTCAGGAGAGA------------CCAGAGCCAACAGCC------------CCACCAGAAGAGAGCTTCAGGTTTGGGGA
GGAAACA---ACAACTCCCCCTCAGAAGCCGAAGCCA------ATAGACAAGGAA---CTGTATCCTTTAGCTTCCCTCA
AATCACTCTTTGGCAACGACCCCTTGTCACAATAA
>FJ388963/B/CY/2005/CY096
CTTCAGAGCAGA------------CCAGAGCCAACAGCC------------CCACCAGAGGAGAGCTTCAGGTTTGGGGA
GGAGAAA---ACAGCCCCCCCTCAGAAACAGGATCAG------GAGAACAAGGAA---CTGTATCCTTTAGCTTCCCTCA
GATCACTCTTTGGCAACGACCCCTCGTCACAGTAA
>FJ388964/B/CY/2005/CY100
CTTCAGAGCAGA------------CCAGAGCCAACAGCC------------CCACCAGAAGAGAGCTTCAGGTTTGGGGA
GGAGACA---ACAACTCCCCCTCAGAAGCAGGAGCCG------AGGGACAAAGAA---CTGTATCCCTTAGCTTCCCTCA
GATCACTCTTTGGCAGCGACCCCTCGTCACAATAA
>FJ388965/B/CY/2005/CY142
CTTCAGAGCAGA------------CCAGAGCCAACAGCC------------CCACCAGAGGAGTGCTTCAGGATGGGGGA
AGAGACA---ACAACTCCCTTTCAGAAGCAGGAGCCG------ATAGACAAGGAA---CTGTATCCCTTAGCCTCCCTCA
AATCACTCTTTGGCAACGACCCCTCGTCACAATAA
>FJ403482/B/CY/2005/CY122
CTTCAGAGCAGA------------CCAGTGCCAACAGCC------------CCACCAGAGGAGAGCTTCAGGTTTGGG--
-GAAACA---ACAGCTCCCTCTCAGAAGCAGGAGCCG------ATAGACAAGGAT---CTGTATCCTTTAGCTTCCCTCA
AATCACTCTTTGGCAACGACCCCTCGTCACAATAA
>FJ460499/B/HK/2006/HK002
CTTCAGAGCAGA------------CCAGAGCCAACAGCC------------CCACCAGAAGAGAGCTTCAGGTATGGGGA
AGAGACA---ACAACTCCCCCTCAGAAGCAGGGACCGCAGGGAATAGACAAGGAC---CTGTATCCTTTAACCTCCCTCA
GATCACTCTTTGGCAACGACCCCTCGTCACAGTAA
>FJ460500/B/HK/2006/HK003
CTTCAGAGCAGA------------CCAGAGCCAACAGCC------------CCACCAGAGGAGAGCTTCAGGTATGGGGA
AGAGACA---ACAACTCCCCCTCAGAAGCAGGGACTGCAGGGAATAGACAAGGAC---CTGTATCCTTTAACCTCCCTCA
GATCACTCTTTGGCAACGACCCCTCGTCACAGTAA
>FJ460501/B/HK/2006/HK004
CTTCAGAGCAGA------------CCAGAGCCAACAGCC------------CCACCAGAAGAGAGCTTAAAGTATGGGGA
AGAGACA---ACAACTCCCCCTCAGAAGCAGGGACCG------ATGGACAAGGAT---CTGTATCCTTTAACCTCCCTCA
GATCACTCTTTGGCAACGACCCCTCGTCACAATAA
>FJ469682/B/US/2005/01144G
CTTCAGAGCAGA------------CCAGAGCCAACAGCC------------CCACCAGAAGAGAGTTTCAGGTTTGGGGA
GGAGACA---ACAACTCCCTCTCAGAAGCCGGAGACG------ATAGACAAGGAA---GTGTATCCTTTAACCTCCCTCA
GATCACTCTTTGGCAACGACCCATCGTCACAATAA
>FJ469683/B/US/2005/012286G
CTCCAGAGCAGA------------CCAGAGCCAACAGCC------------CCACCAGAAGAAAGCTTCAGGTTTGGGGA
AGAGACA---ACAACTCCCTCTCAGAAGCAGGAGCCG------AAAGACAAGGAA---CTGTATCCCTTAGCTTCCCTCA
AATCACTCTTTGGCAACGACCCCTAGTCACAATAA
>FJ469684/B/US/2004/014837G
CTTCAGAGCAGA------------CCAGAGCCAACAGCC------------CCACCAGAAGAGAGTTTCAGGTTTGGGGA
AGAGACA---ACAACTCCCTCTCAGAAGCAGGAGCCG------ATAGACAGGGAG---ATGTATCCGTCAACCTCCCTCA
AATCACTCTTTGGCAACGACCCCTAGTCACAATAA
>FJ469685/B/US/-/1229I
CTTCAGAGCAGG------------CCAGAGCCCTCAGCC------------CCACCAGCAGAGAGCTTCAGGTTTGGGGA
AGAGACA---CCAACTCCCTCTCAGAAGCAGGAGACA------ATAGACAAGGAA---CTGTATCCCTCGGCTTCCCTCA
GATTACTCTTTGGCAACGACCCCTCGTCACAATAA
>FJ469686/B/US/2003/AT01480
CTTCAGAGCAGA------------CTAGAGCCAACAGCC------------CCACCAGCAGAGAGCTTCAGGTTTGGGGA
AGAGACA---ACAGCTCCCCCTCAGAAGCAGGAGCCG------ACAGACAAGGAA---CTGTATCCCTTAACTTCCCTCA
GATCACTCTTTGGCAACGACCCTTCGTCACAGTAA
>FJ469687/B/US/2002/CR0017Q
CTTCAGAGCAGG------------CTAGAGCCAACAGCC------------CCACCAGAAGAGAGCTTCAGGTTTGGGGA
AGAGACA---ACAACTCCCTCTCAGAAGCAGGAGCCC------AGAGACCAGGAA---CTGTATCCTTTAGCTTCCCTCA
AATCACTCTTTGGCAACGACCCATCGTCCCAATAA
>FJ469688/B/US/2002/CR0023W
CTTCAGAACAGA------------CCAGAGCCAACAGCC------------CCACCAGAGGAGAGCTTCAGGTTTGGGGA
AGAGGCA---ACAGTTCCCTCTCAGAAGCAGGAGTCG------ATAGACAAGGAC---CTGTATCCCTTAGCTTCCCTCA
AATCACTCTTTGGCAACGACCCCTCGTCACAATAA
>FJ469689/B/US/2007/CR0027M
CTTCAGAACAGA------------CTAGAGCCAACAGCC---CCATCAGCCCCACCAGCGGAGAGCTTCGGGTTTGGGGA
AGAGACA---GCAACTCCCCCTCAGAAGCAGGAACAG------ATAGACAAGGAA---CTGTATCCTTTGACTTCCCTCA
AATCACTCTTTGGCAACGACCTGTTGTCACAGTAA
>FJ469690/B/US/-/CR0036W
CTTCAGAACAGA------------CCAGAGCCAACAGCC------------CCACCAGAAGAGAGCTTCAGGTTTGGGGA
GGAAACA---ACAACTCCCCCTCAGAAGCAGGGGACG------GCAGACAAGGAA---CTGTATCCCTCAACTTCCCTCA
AATTACTCTTTGGCAGCGACCCCTAGTCACAATAA
>FJ469691/B/US/2006/CR0047U
CTTCAGAGCAGG------------CCAGAGCCATCAGCC------------CCACCAGAAGAGAGCTTCAGGTTTGGGGA
AGAGACA---GCAACTCCCCCTCAGAAGCAGGAGCCGCCG---GTAGACAAGGAA---CTGTATCCTTTAGCTTCCCTCA
GATCACTCTTTGGCAACGACCCCTCGTCACAATAA
>FJ469692/B/US/-/CR0050Z
CTTCAGAGCAGA------------CCAGAGCCAACAGCC------------CCACCAGCAGAAAGCTTCAGGTTTGGGGA
GGAGACA---ACAGCTCCCCCTCAGAAGCAGGAGCCG------ATAGACAAGGAA---CTGTATCCTTTAGCTTCCCTCA
AATCACTCTTTGGCAGCGACCCCTCGTCACAATAA
>FJ469693/B/US/2002/CR0058S
CTCCAGAGCAGA------------CCAGAGCCAACAGCC------------CCACCAGCAGAGAGCTTCGGGTTTGGGGA
AGAGACA---ACAACTCCCCCTCAGAAGCAGGAGCCG------ACAGACAAGGAA---CTGTATCCCTTAGCTTCCCTCA
AATCACTCTTTGGCAACGACCCCTCGTCACAATAA
>FJ469694/B/US/-/CR0059T
CTTCAGAACAGA------------CCAGAGCCAACAGTC---CCGACAGCCCCACCAGAGGAGAGCTTCAGGTTTGGGGA
AGAGACA---ACAACTCCCTCTCAGAAACAGGAGCAG------AGGGACAAGGAT---CTGTATCCTTTAGCTTCCCTCA
GATCACTCTTTGGCAACGACCCATCGTCACAATAA
>FJ469695/B/US/2004/CR0068P
CTTCAGAGCCGA------------CCGGAACCATCAGCC------------CCACCAGAGGAGAGCTTCAGGTTTGGGGA
GGAGACA---ACAACCCCCTCTCAGAAACAGGAGCCA------GCAGACAAGGGG---ATGTACCCTTTAGCTTCCCTCA
GATCACTCTTTGGCAACGACCCCTCGTCACAGTAA
>FJ469696/B/US/2006/CR0078
CTTCAGAGCAGA------------CCCGAGCCAACAGCC------------CCACCAGCAGAGAGCTTCAGGTTTGGGGA
AGAGACA---GCAACTCCCCCTCAGAAGCAGGAGCCG------ATAGACAAGGAA---ATGTATCCCTTAGCCTCCCTCA
AATCACTCTTTGGCAACGACCCCTCGTCACAATAA
>FJ469697/B/US/2004/CR0080N
CCTCAGAGCAGA------------CCAGAGCCATCAGCC------------CCACCAGAAGAGAGCTTCAGGTTTGGGGA
GGAGACA---ACAGCTCCCTCTCTGAAGCAGGAGCCG------ATAAACAAGGAA---CTGTATCCTTTAGCCTCCCTCA
AATCACTCTTTGGCAACGACCCCTCGTCACAATAA
>FJ469698/B/US/2004/CR0116Y
CTTCAGAGCAGA------------CCAGAGCCAACAGCC---CCACCAGCCCCACCAGCAGAGAGCTTCAGGTTTGGGGA
AGAGACA---ACAACTCCCCCTCAGAAGCAGGAGCCG------ATAGACAAGGAA---CTGTATCCCTTAGCTTCCCTCA
AATCACTCTTTGGCAACGACCCCTCGTCACAGTAA
>FJ469699/B/US/-/CR0127W
CTTCAGAGCAGA------------CCAGAGCCAACAGCC---CCATCAGCCCCACCTGCAGAGAGCTTCAGGTTTGGGGA
GGAGACA---ACAACTCCCTCTCAGAAACAGGAGCCG------ACAGACAAGGAA---CTGTATCCTTTAGCCTCCCTCA
GATCACTCTTTGGCAACGACCCCTCGTCACAATAA
>FJ469700/B/US/2006/CR0131
CTCCAGAACAGA------------CCAGAACCAACAGCC------------CCACCAGAGGAGAGCTTCGGGTTTGGGGA
AGAGACA---ACAACTCCCTCTCAGAAGCAGGGGACG------ATAGACAAGGAG---CTGTATCCCTTAGCTTCCCTCA
GATCACTCTTTGGCAACGACCCCTCGTCACAATAA
>FJ469701/B/US/2003/CR0154X
CTCCAGAGCAGA------------CCAGAGCCAACAGCC------------CCACCAGAAGAGAGCTTCAGGTCTGGGGA
GGAGACA---ACAGCTCCCTCTCAGAAACAGGAGCCG------AAAGACAAGGAA---CTGTATCCTTTAGCTTCCCTCA
GATCACTCTTTGGCAACGACCCCTCGTCACAATAA
>FJ469702/B/US/-/CR0164U
CTTCAGAGCAGA------------CCAGAGCCAACAGCC------------CCACCAGAAGAGAGCTTCAGGTTTGGGGA
AGAGACA---ACAACTCCCTCTCAGAAGCAGGGGACG------ATAGACCAGGAA---ACGTATCCCTTAGCTTCCCTCA
AATCACTCTTTGGCAACGACCCCTCGTCACAATAA
>FJ469703/B/US/2005/CR0175S
CTTCAGAGCAGA------------CCAGAGCCAACAGCC------------CCACCAGAAGAGAGCTTCAGGTTTGGGGA
AGAGACA---ACAACTCCCTCTCAGAAGCAGGAGCAG------ATAGACAAAGAA---CTGTATCCTTTAACTTCCCTCA
GATCACTCTTTGGCAACGACCCATCGTCACAATAA
>FJ469704/B/US/-/CR0192W
CTTCAGAGCAGG------------CCAGAGCCAACAGCC------------CCACCAGAAGAGAGCTTCAGGTTTGGGGA
AGAGACA---ACAACTCCCTCTCAGAAGCAGGAGCCA------AGAGACAAGGAA---CTGTATCCTTTAGCTTCCCTCA
GATCACTCTTTGGCAACGACCCCTCGTCACAATAA
>FJ469705/B/US/-/CR0206U
CTTCAGAGCAGA------------CCAGAACCAACGGCC------------CCACCAGAAGAGAGCTTCAGGTTTGGGGA
GGAGACA---ACAACTCCCTCTCAGAAGCCGGAGCCG------ATAGACAAGGAA---GTGTATCCTTTAACCTCCCTCA
GATCACTCTTTGGCAACGACCCATCGTCACAATAA
>FJ469706/B/US/2005/CR0208W
CTTCAGAGCAGA------------CCAGAGCCAACAGCC------------CCACCAGCAGAGAGCTTAATGTTTGGGGA
AGAGACA---ACAACAGCCCCTCAGAAACAGGAGCCG------GGGGACAAGGAA---CTATATCCTTTAGCTTCCCTCA
GATCACTCTTTGGCAACGACCCTTAGTCAACATAA
>FJ469707/B/US/2007/CR0214
CTTCAGAGCAGA------------CCAGAGCCAACAGCC------------CCACCAGAGGAGAGTTTCAGGCTTGGGGA
GGAGACA------ACTCCCCCTCAGAGGCGGGAGTCG------ATAGACAAGGAG---AAGTATCCTTTAACTTCCCTCA
GATCACTCTTTGGCAACGACCCCTTGTCACAATAA
>FJ469708/B/US/2006/CR0215
CCTCAGAGCAGG------------CTAGAGCCAACAGCC------------CCACCGGAGGAGAGCCTCAGG---GAG--
-GAGACA---ATAACTCCCCCTCAGAGGCAGGAGCCGCCG---GTGGACAAGGAG---ATGTATCCTTGGGCTTCCCTCA
AATCACTCTTTGGCAACGACCCCTCGTCACAATAA
>FJ469709/B/US/2006/CR0222X
CTTCAGAGCAGA------------CCAGAGCCAACAGCC------------CCACCAGAAGAGAGCTTCAGGTTTGGGGA
AGAGACA---ACAACTCCCTCTCAGAAGCAGGAGCCG------ATAGACAAGGAA---CTGTATCCTTTAGCTTCCCTCA
GATCACTCTTTGGCAGCGACCCCTCGTCACAATAA
>FJ469710/B/US/2006/CR0228Q
CTTCAGAGCAGA------------CCAGAGCCATCAGCT------------CCACCAATGGAGAGCTTCAGGTTTGGGGA
AGAGACA---GCAACTCCCTCTCAGAAGCAGGAACAG------ACAGACAAGGAA---CTGTATCCTTTAGCTTCCCTCA
GATCACTCTTTGGCAACGACCCCTCGTCACAATAA
>FJ469711/B/US/-/CR0234
CTTCAGAGCAGA------------CCAGAGCCATCAGCC------------CCACCAGAGGAGAGCTTCAGGTTTGGGGA
GGAGACA---ACAACTCCCCCTCAGAAGCAGGAGCCA------ATAGACAAGGAA---CTGTATCCCTCAGCTTCCCTCA
AATCACTCTTTGGCAGCGACCCCTCGTCAATATAA
>FJ469712/B/US/-/CR0248X
CTCCAGAACAGG------------CCAGAGCCAACAGCC------------CCACCAGCAGAGAGCTTCAGATTTGGGGA
AGAGACA---ACAACTCCCAATCAGAAGCAGGAGCCG------ACAGACAAGGAG---CTGTATCCCTTAGCCTCCCTCA
AATCACTCTTTGGCAACGACCCCTAGTCACAATAA
>FJ469713/B/US/2007/CR0275
CTTCAGAGCAGA------------CCAGAGCCATCAGCC------------CCACCAGCAGAGAGCTTCGGGTTTGGGGA
AGAGACA---ACAACTCCCTCTCAGAAGCAGGAGACG------GTAGACAAGGAA---CTGTATCCCTTAGCTTCCCTCA
AATCACTCTTTGGCAACGACCCCTCGTCACAGTAA
>FJ469714/B/US/2006/CR0276Z
CTTCAGAGCAGA------------CTAGAGCCAACAGCC------------CCACCAGAAGAGAGCTTCAGGTTTGGGGA
AGAGAAA---GCACCTCCCCCTCAGAAGCAGGAGGCG------GTAGACAAGGAG---CTGTATCCTTTAACTTCCCTCA
GATCCCTCTTTGGCAACGACCCTTCGTCACAGTAA
>FJ469715/B/US/-/CR0289Z
CTTCAGAGCAGA------------CCAGAGCCAACAGCC---CCATCAGCCCCACCAGAAGAAAGCTTCAGGTTTGGGGA
GGAGACA------ACTCCCTCTCAGAAGCAGGAACAG------ATAGACAAGGAA---CTGTATCCTTCAGCTTCCCTCA
GATCACTCTTTGGCAACGACCCCTTGTCACAATAA
>FJ469716/B/US/2007/CR0295S
CTTCAGAGCAGA------------CCGGAGCCATCAGCC---CCACCAGAGCCACCAGAGGAGAGCTTCAGGTTTGGGGA
AGAGACG------ACTCCCGCTCAGAAGCAAGAGCGG------ACAGACAGGGAA---CTGTATCCTTTAGCTTCCCTCA
GATCACTCTTTGGCAACGACCCATTGTCACAATAA
>FJ469717/B/US/2005/CR0307R
CTTCAGAGCAGA------------CCAGAGCCATCAGCC------------CCACCAGAAGAGAGCTTCAGGTTTGGGGA
AGAGGCA---ACAACCCCCTCTCAGAAGCAGGAGCAG------AAAGACAAGGAA---GTGTATCCTTTAACCTCCCTCA
GATCACTCTTTGGCAACGACCCCTTGTCACAATAA
>FJ469718/B/US/2005/CR0312W
CTTCAGAGCAGA------------CCAGAACCAACAGCC---CCACAACCAACACCAGAGGAGAGCATCAGGTTTGGGGA
GGAGACA---ACAACTCCCTCTCAGAAGCAGGAGCAG------AAGGACAAGGAA---CTGTATCCTTTAGCTTCCCTCA
GATCACTCTTTGGCAACGACCAATAGTCACAATAA
>FJ469719/B/US/-/CR0317N
CTTCAGAGCAGA------------CCAGAACCAACAGCC------------CCACCAGAAGAGAGCTTCAGGTTTGGGGA
AGAGACA---GCGACTCCCGCTCAGAAGCCGGAGCCG------ATAGACAAGGAA---CTGTATCCTTTAGCTTCCCTCA
AATCACTCTTTGGCAACGACCCCTCGTCACAATAA
>FJ469720/B/US/-/CR0331P
CTTCAGAGCAGA------------CCAGAACCAACAGCC------------CCACCAGAAGAGAGTTTCAGGTTTGGGGA
GGAGACA---ACAACTCCCTCTCAGAAGCCGGAGACG------ATAGACAAGGAA---GTGTATCCTTTAACCTCCCTCA
GATCACTCTTTGGCAACGACCCATCGTCACAATAA
>FJ469721/B/US/2007/CR0339X
CTTCAGAGCAGA------------CCAGAGCCATCAGCC------------CCACCAGAGGAGAGCTTCAGGTTTGGGGA
AGAGACA---GCAACTCCCCCTCAGAAGCAGGAACAG------ACAGACAAGGAA---CTGTATCCCTTAGCCTCCCTCA
GATCACTCTTTGGCAACGACCCCTCGTCACAATAA
>FJ469722/B/US/2004/CR0345Q
CTTCAGAGCAGA------------CCAGAGCCAACAGCC------------CCACCAGAAGAGATCTTCAGGTTTGGGGA
AGAGACA---GCAACTCCCCCTCAGAAGCAGGAGCCA------ATAGACAAGGAA---CTGTATCCTTCAGCTTCCCTCA
GATCACTCTTTGGCAACGACCCCTCGTCACAATAA
>FJ469723/B/US/2006/CR0361T
CTCCAGAGCAAA------------CCAGAGCCAACAGCC---CCACTAGAGCCACCAGAAGAGAGCTTCAGGTTTGGGGA
AGAGAGG---ACGACTCCCTCTCAGAAGCAGGAGCCG------ATAGACAAGGGT---CTGTATCCTTTGGCTTCCCTCA
GATCACTCTTTGGCAACGACCCCTTGTCACAATAA
>FJ469724/B/US/2005/CR0367Z
CTTCAGAGCAGA------------CCAGAGCCAACAGCC------------CCACCAGAAGAGAGTTTCAGGTTTGGGGA
GGAGACA---ACAACTCCCTCTCAGAAGCCGGAGACG------ATAGACAAGGAA---GTGTATCCTATAACCTCCCTCA
GATCACTCTTTGGCAACGACCCATCGTCACAATAA
>FJ469725/B/US/-/CR0382N
CTTCAGAGCAGACCAGAGCCAACACTAGAGCCAACAGCC------------CCACCAGAAGAGAGCTTCAGGTTTGGGGA
AGGGACA---GCAACTCCCTCT------CAGGAGCAGGAG------------AAA---CTGTATCCCTTGACTTCCCTCA
AATCACTCTTTGGCAACGACCCCTCGTCACAATAA
>FJ469726/B/US/-/CR0413T
CTTCAGAACAGACCAGAGCCA---ACAGTGCCAACAGCC------------CCACCAGCAGAGAGCTTCAGGTTTGGGGA
AGAGACA---GCAACCCCCTCTCAGAAGCAGGAGCCG------ATAGACAAGGAA---CTGTATCCTTTAGCTTCCCTCA
AATCACTCTTTGGCAACGACCCCTCGTCACAATAA
>FJ469727/B/US/-/F701
CCTCAGAGCAAG------------ATAGAGCCAACAGCC------------CCACCAGAAGAGAGCTTCAGGTTTGGGGA
GGAGACA---ACAACTCCCCCTCAGAAGCAGGAGCCG------ATAGACAAGGAA---CTATATCCTTTAGCTTCCCTCA
GATCACTCTTTGGCAACGACCCCTCGTCACAATAA
>FJ469729/B/US/-/F710
CTTCAGAGCAGG------------CCAGAGCCAACAGCC---CCACCAGCTCAGCCAGCAGAGAGCTTCAGATTTGGGGA
AGAAACA---GCAACTCCCTCTCAGAAGCAGGAGACA------GTAGACAAGGAA---GTGTATCCTTTAGCTTCCCTCA
AATCACTCTTTGGCAGCGACCCCTTGTTACAATAA
>FJ469730/B/US/2002/F714
CTTCAGAGCAGA------------CCAGAGCCAACAGCC------------CCACCAGAAGAGAGATTCAGG---GAA--
-GAGACA---ACAACCCCCTCTCAGAAGCAGGAGCCG------ATAGACAAGGAA---CTGTATCCTTTAGCTTCCCTCA
GATCACTCTTTGGCAACGACCCCTCGTTACAATAA
>FJ469731/B/US/2003/F7157
CTTCAGAACAGG------------CCAGAGCCATCAGCC------------CCACCAGAGGAGAGCTTCAGGTTTGGGGA
AGAGACA---ATAACTCCCTCTCAGAAGCAGGAACAGACAGACAGGGACAAGGAA---AAGTATCCCTTAACCTCCCTCA
GATCACTCTTTGGCAACGACCCCTTGTCACAATAA
>FJ469732/B/US/2004/F7165
CTTCAGAACAGG------------CCAGAGCCATCAGCC------------CCACCAGAAGAGAGCTTCAGGTGTGGGGA
GGAGACA---ACAACTCCCTCTCAGAAGCAGGAGACG------ATAGACAAGGAC---TTGTATCCTTTAACTTCCCTCA
GATCACTCTTTGGCAGCGACCCCTCGTCACAATAA
>FJ469733/B/US/2004/F7172
CTTCAGAGCAGA------------CCAGAGCCATCAGCC------------CCGCCAGAAGAGAGCTTCAGGTTTGGGGA
GGAGACA---ACACCTCCCTCTCAGAAGCAGGAACAG------ATAGACAAGGAA---CTGTATCCTTCAGCTTCCCTCA
GATCACTCTTTGGCAACGACCCCTTGTCACAATAA
>FJ469734/B/US/2002/F719
CTTCAGAGCAGA------------CCAGAGCCATCAGCC------------CCACCAGCAGAGAGCTTCGGGTTTGGGGA
GGAGACA---ACAACTCCCCCTCAGAAGCAGGAGTCG------AGAGACAAGGAA---CTGTATCCTTTAGCCTCCCTCA
AATCACTCTTTGGCAACGACCCCTAGTCAACATAA
>FJ469735/B/US/2002/F762P
CTTCAGAGCAGA------------CCAGAGCCAACAGCC------------CCACCAGAAGAGAGCTTCAGGTTTGGGGA
AGAGACG------ACTCCCTCTCAAAAGAAGGAGCAG------ATAGACAAGGAA---CTGTATCCTTTAGCTTCCCTCA
AATCACTCTTTGGCAACGACCCCTCGTCACAATAA
>FJ469737/B/US/2002/F797
CTTCAGAGCAGA------------CCAGAGCCATCAGCC------------CCACCAGAGGAGAGCTTCAGGTTTGGGGA
AGAAGCA---GCAGCTCCCTCTCAGAAGCAGGAGCCG------ATAGACAAGGAG---ATGTATCCTTTAGCTTCCCTCA
GATCACTCTTTGGCAACGACCCCTCGTCACAGTAA
>FJ469738/B/US/2001/L805
CTTCAGAGCAGA------------CCAGAGCCAACAGCC------------CCACCAGCAGAGAGCTTCGGGTTTGGGGA
GGGGACA---ACAGCTCCCTCTCAGAAGCAGGACCCG------ATAGACAAGGAA---CTGTATCCCTTAGCTTCCCTCA
AATCACTCTTTGGCAACGACCCCTCGTCACAATAA
>FJ469739/B/US/2003/L8107
CTTCAGAGCAGA------------CCAGAGCCAACAGCC------------CCACCAGAAAAGAGCTTCAGGTTTGGGGA
AGAGACA---GCAGCTCCCCCTCAGAAGCAGGAGCCG------ATAGACAAGGGA---CTGTATCCTTCAGCTTCCCTCA
GATCACTCTTTGGCAACGACCCCTCGTCACAATAA
>FJ469740/B/US/2003/L8116
CTTCAGAGCAGA------------CCAGAGCCAACAGCC------------CCACCAGAAGAGAGCTTCAGATCTGGGGA
AGAGACA---ACATCCCCCTCTCAGAAACAGGAGACA------ATAGACAAGACA---TTGTATCCTTCAGCTTCCCTCA
GATCACTCTTTGGCAACGACCCGTCGTCCCAGTAA
>FJ469742/B/US/2003/L8152
CTTCAGAGCAGA------------CCAGAGCCATCAGCC------------CCACCAGAAGAGAGCTTCAGGTTTGTGGA
GGAGACA---ACAACTCCCTCTCAGAAGCAGGACACG------ATAGAGAAAGAA---ACGTATCCTTTAGCTTCCCTCA
AATCACTCTTTGGCAACGACCCCTCGTCACAATAA
>FJ469743/B/US/2003/L8180
CTCCAGAGCAGG------------CCAGAGCCAACAGCC------------CCACCAGAGGAGAGCTTCAGGTTTGGGGA
AGAGACA------ACTCCCTCTCAGAAGCAGGAGCAG------ATAGACAAGGAA---CTGTATCCTTCAGCTTCCCTCA
AATCACTCTTTGGCAACGACCCCTCGTCACAATAA
>FJ469744/B/US/-/L8188
CTTCAGAGCAGA------------CCAGAGCCAACAGCC------------CCACCAGAAGAGAGCTTCAGGTTTGGGGA
GGAGACA---ACAACTCCCCCTCAGAAGCAGGAACCG------AGGGACAAGGAA---CTGTATCCCTTAGCTTCCCTCA
GATCACTCTTTGGCAACGACCCCTCGTCACAATAA
>FJ469745/B/US/2004/L819
CTTCAGAGCAGA------------CCAGAGCCAACAGCC---CCACCAGAGCCACCAGCGGCGAGCTTCAGGTTTGGGGA
GGAGACA---ACAACTCCTCCTCAGAAGCAGGAGCCGCCG---GTGGACAGGGAA---CTGTATCCTTTAGCTTCCCTCA
AATCACTCTTTGGCAACGACCCCTCGTCACAGTAA
>FJ469746/B/US/2005/L8249
CTTCAGAGCAGA------------CCAGAGCCAACAGCC------------CCACCAGAAGAGAGCCTCAGGTTTGGGGG
AGAGACA---ACAACTCCCCCTCAGAAACAGGAGCCG------ATAGACAAGGAA---CTGTATCCCTTAGCTTCCCTCA
AATCACTCTTTGGCAACGACCCCTTGTCACAATAA
>FJ469747/B/US/2005/L827
GCTCAGGGCAGA------------CTAGAGCCAACAGCC------------CCACCAGAGGAGGGCTTCAGGTTTGGGGA
GGAGACA---ACAACTCCCCCTCAGAAACAGGAGCCG------ATAGACAAGGAT---CTGTATCCTTCAGTCTCCCTCA
GATCACTCTTTGGCAACGACCCCTCGTCACAATAA
>FJ469748/B/US/2002/L861P
CTTCAGAGCAGA------------CCAGAGCCATCAGCC------------CCACCAGCAGAGAGCTTCAAGTTTGGGGA
AGAGACA---ACAACCCCCTCTCAGAAGCAGGAGCCG------ATAGACAAGGAG---ATGTATCCTTTAGCTTCCCTCA
AATCACTCTTTGGCAACGACCCCTTGTCACAATAA
>FJ469749/B/US/2002/L893P
CTTCAGAGCAGA------------CCAGAGCCAACAGCC------------CCACCAGAAGAGAGCTTCAGGTTTGGGGA
GGAGACA---ACAACTCCCCCTCAGAAGCAGGAGCCGCCG---AGAGACAAGGAA---CTGTATCCTTTAGCTTCCCTCA
GATCACTCTTTGGCAACGACCCCTCGTCACAGTAA
>FJ469750/B/US/-/L896
CTTCAGAGCAGA------------CCAGAACCAACAGCC------------CCACCAGAAGAGAGCTTCAGGTTTGGGGA
AGAGACA---GCAACTCCCTCTCAGAAGCAGGAACAG------ATAGACAAGGAA---CTGTATCCTTTAACTTCCCTCA
GATCACTCTTTGGCAACGACCCCTCGTCACAATAA
>FJ469751/B/US/2002/MTF
CTTCAGAGCAGG------------CCAGAACCAACAGCC---CCACTAGAGGAGCCAGCAGAGAGCTTCAGGTTTGGGGA
AGAGGCA---GCAGCTCCCTCTCAGAAGAGGGAACCG------ACAGACCAGGAA---CTGTATCCTTTAGCTTCCCTCA
AATCACTCTTTGGCAACGACCCCTCGTCACAATAA
>FJ469752/B/US/-/NCQ
CTTCAGAGCAGA------------CCAGAGCCAACAGCC------------CCACCAGAAGAGAGCTTCAGGTTTGGGGA
GGGGACA---GCAATCCCCTCTCAGAAACAGGAACCA------ATAGACAAGGAG---CTGTATCCTTTGACTTCCCTCA
GATCACTCTTTGGCAACGACCACTCGTCACAATAA
>FJ469753/B/US/2003/PRLS01
CTTCAGAGCAGA------------CCAGAGCCAACAGCC------------CCTCCAGAAGAGAGCTTCAGGTTTGGGGA
AGAGACA---ACAACTCCCTCTCAGAAGCAGGAGCCG------ATAAACAAGGAA---CTGTATCCTTTAGCTTCCCTCA
GATCACTCTTTGGCAACGACCCCTCGTCACAATAA
>FJ469754/B/US/2002/PRLS02
CTTCAGAGCAGA------------CCAGAGCCATCAGCC------------CCACCAGCAGAGAGCTTCAGGTTTGGGGA
GGAGACA---ACATCTCCCCCTCAGAAGCAGGAGCCG------ACAGACAAGGAA---CTGTATCCTTTAGCTTCCCTCA
AATCACTCTTTGGCAACGACCCCTAGTCACCATAC
>FJ469755/B/US/2003/PRLS04
CTTCAGAGCAGA------------CCAGAGCCAACAGCC----------CCACCATCGAAGAGAGCTTCAGGTTTGGGGA
GGAGACA---GCAGCTCCCCCTCAGAAGCAGGAGCCG------ATAGACCAGGGA---CTGTATCCTTTAGCTTCCCTCA
GATCACTCTTTGGCAACGACCCCTCGTCGCAGTAA
>FJ469756/B/US/-/PRLS05
CTTCAGAACAGA------------CCAGAGCCAACAGCC------------CCACCAGAGGAGAGCTTCAGGTTTGGGGA
GGAGACA---ACAACTCCCTCTCAGAAGCAGGAGCCA------GCAGACAAGGAT---CTGTATCCTTTAGCCTCCCTCA
GATCACTCTTTGGCAACGACCCCTTGTCACAGTAA
>FJ469757/B/US/2002/PRLS08
TTTCAGAGCAGA------------CCAGAGCCAACAGCC------------CCACCAGAAGAGAGCTTCAGGTTTGGGGA
GGAGACA---ACAACTCCCCCTCAGAAGCAGGAGCCG------ATAGACAAGGAG---AAGTATCCCTTAGCTGCCCTCA
GATCACTCTTTGGCAACGACCCCTAGTCACAATAA
>FJ469758/B/US/2002/PRLS09
CTTCAGAGCAGA------------CCAGAGCCAACAGCC------------CCACCAGAAGAGAGCTTCAGGTTTGGGGA
GGAGACA---ACAACTCCCCCTCAGAACCCGGAGATG------AGGGACAAGGAA---CTGTATCCCTTAGCCTCCCTCA
GATCACTCTTTGGCAACGACCCCTCGTCACAGTAA
>FJ469760/B/US/2002/PRLS16
CTTCAGAACAGA------------CCAGAGCCAACAGCC------------CCACCAGAAGAGAGCTTCAGGTTTGGGGA
AGAGACG---ACAACTCCTGCTCAGAAGCAGGAACCG------ATAGACAAGGAG---CTGTATCCTTTAGCTTCCCTCA
AATCACTCTTTGGCAACGACCCATCGTCACAATAA
>FJ469761/B/US/-/PRLS17
CTCCAGAGCCGA------------CCAGAGCCAACAGCC---CCACCAGCCCCACCAGAAGAGAGCTTCAGGTTTGGGGA
AGAGACA---ACAACCCCCTCTCAGAGGCAGGAAATG------ACAGACAAGGAA---AAGTATCCTTTAGCTTCCCTCA
GATCACTCTTTGGCAACGACCCTTAGTCACAATAA
>FJ469762/B/US/2002/PRLS18
CTTCAGAGCAGA------------CCAGAGCCAACAGCC------------CCACCAGAAGAGAGCCTCAGATCTGGGGA
AGAGACA---ACATCCCCCTCTCAGAAACAGGAGACA------ATAGACAAGACA---TTGTATCCTTTAGCTTCCCTCA
GATCACTCTTTGGCAACGACCCGTCGTCCCAGTAA
>FJ469763/B/US/-/PRLS19
CTTCAGAGCAGA------------CCAGAGCCAACAGCC------------CCACCAGAAGAGAGCTTCAGGTTTGGGGA
AGAGACA------GCAACCTCTCAGAAGCAGGACCCG------ATAGACAAGGAG---ATGTATCCTTTAACTTCCCTCA
GATCACTCTTTGGCAACGACCCCTCGTCACAATAA
>FJ469764/B/US/2003/PRLS24
CTTCAGAACAGG------------CCAGAGCCATCAGCC------------CCACCAGCAGAGAGCTTCAGGTTTGGGGA
GGAGACA---ACAACTCCCCCTCAGAAGCAGGAGCCA------ATAGACAAGGAA---ATGTATCCTTTAACCTCCCTCA
GATCACTCTTTGGCAACGACCCGTCGTCACAATAA
>FJ469765/B/US/2003/PRLS25
CCTCAGAGCAAG------------ATAGAGCCAACAGCC------------CCACCAGAAGAGAGCTTCAGGTTTGGGGA
GGAGACA---ACAACTCCCCCTCAGAAGCAGGAGCCG------ATAGACAAGGAA---CTATATCCTTTAGCTTCCCTCA
GATCACTCTTTGGCAACGACCACTCGTCACAATAA
>FJ469766/B/US/-/PRLS28
CTTCAGAGCAGA------------CCAGAGCCAACAGCC------------CCACCAGAAGAGAGCTTCAGGTTTGGGGA
AGAGAAA---ACGGCTCCCTCTCAGAAGCAGGAGCCG------ACAGACAAGGAG---ATGTATCCTTTAGCTTCCCTCA
GATCACTCTTTGGCAACGACCCCTCGTCACAATAA
>FJ469767/B/US/-/SH8127
CCCCAGAGCAGA------------ACAGAGCCAACAGCC------------CCACCAGAAGAGAACTTCAGGTTTGGGGA
AGAGACA------ACTCCCCCTCAGAAGCAGGAGCCG------ATAGACAAGGAA---CTGTATCCTTTGGCTTCCCTCA
AATCACTCTTTGGCAACGACCCCTTGTCACAATAA
>FJ469768/B/US/-/SH8183
CTTCAGAACAGACCAGAGAGCAGACCAGAACCATCAGCC------------CCACCAGAGGAGAGCTTCAGGTTTGGGGA
AGAGACA---GCATTTCCCTCTCAGAAGCAGGAGCCG------ATAGACAAGGAA---CTATATCCTTTAGTTTCCCTCA
AATCACTCTTTGGCAACGACCCCTCGTCCCAATAA
>FJ469769/B/US/-/SH8229
CTCCAGAACAGGCCAGAGAGCAGACTAGAGCCAACAGCC------------CCACCAGCAGAGAGCTTCAGGTTTGGGGA
AGAGACA---ACAACTCCCTCTCAGAAGCAGGAGCAG------ACAGACAAGGAA---CTGTATCCCTTAGCCTCCCTCA
GATCACTCTTTGGCAACGACCCCTCGTCACAATAA
>FJ469770/B/US/2003/SH8233
CTACAGAACAGA------------ACAGAGCCAACAGCC------------CCACCAGAAGAGATCTTCAGGTTTGGGGA
AGAGACA---ACAACTCCCTCTCAAAAGCAGGGGCCA------ATGGACAAGGAA---CAGTATCCCTTGACCTCCCTCA
GATCACTCTTTGGCAGCGACCCCTCGTCCCAATAA
>FJ469772/B/US/2004/SH858
CTTCAGAGCAGA------------CCAGAGCCAACAGCC------------CCACCAGAAGAGAGCTTCAAGTTTGGGGG
AGAGACA---ACAACTCCCCCTCAGAAGCAGGAGACG------GTAGACAAGGAT---CTGTATCCTTTAGCTTCCCTCA
GATCACTCTTTGGCAACGACCCCTCGTCACAATAA
>FJ495818/B/US/2006/CH40E_flA1
CTTCAGAGCAGG------------CCAGAGCCAACAGCC------------CCACCAGAGGAGAGCTTCAGGTTTGGGGA
GGAAACA------ACTCCCCCTCAGAAGCAGGAAACA------ACAGACAAGGAA---CTGTATCCTTTAGCTTCCCTCA
GATCACTCTTTGGCAACGACCCCTCGTCACAATAA
>FJ495819/B/US/2006/CH40E_flA2
CTTCAGAGCAGG------------CCAGAGCCAACAGCC------------CCACCAGAGGAGAGCTTCAGGTTTGGGGA
GGAAACA------ACTCCCCCTCAGAAGCAGGAAACA------ACAGACAAGGAA---CTGTATCCTTTAGCTTCCCTCA
GATCACTCTTTGGCAACGACCCCTCGTCACAATAA
>FJ495820/B/US/2006/CH40E_flA3
CTTCAGAGCAGG------------CCAGAGCCAACAGCC------------CCACCAGAGGAGAGCTTCAGGTTTGGGGA
GGAAACA------ACTCCCCCTCAGAAGCAGGAAACA------ACAGACAAGGAA---CTGTATCCTTTAGCTTCCCTCA
GATCACTCTTTGGCAACGACCCCTCGTCACAATAA
>FJ495821/B/US/2006/CH40E_flC7
CTTCAGAGCAGG------------CCAGAGCCAACAGCC------------CCACCAGAGGAGAGCTTCAGGTTTGGGGA
GGAAACA------ACTCCCCCTCAGAAGCAGGAAACA------ACAGACAAGGAA---CTGTATCCTTTAGCTTCCCTCA
GATCACTCTTTGGCAACGACCCCTCGTCACAATAA
>FJ495822/B/US/2006/CH40E_flF10
CTTCAGAGCAGG------------CCAGAGCCAACAGCC------------CCACCAGAGGAGAGCTTCAGGTTTGGGGA
GGAAACA------ACTCCCCCTCAGAAGCAGGAAACA------ACAGACAAGGAA---CTGTATCCTTTAGCTTCCCTCA
GATCACTCTTTGGCAACGACCCCTCGTCACAATAA
>FJ495823/B/US/2006/CH40E_flF7
CTTCAGAGCAGG------------CCAGAGCCAACAGCC------------CCACCAGAGGAGAGCTTCAGGTTTGGGGA
GGAAACA------ACTCCCCCTCAGAAGCAGGAAACA------ACAGACAAGGAA---CTGTATCCTTTAGCTTCCCTCA
GATCACTCTTTGGCAACGACCCCTCGTCACAATAA
>FJ495824/B/US/2006/CH40E_flF9
CTTCAGAGCAGG------------CCAGAGCCAACAGCC------------CCACCAGAGGAGAGCTTCAGGTTTGGGGA
GGAAACA------ACTCCCCCTCAGAAGCAGGAAACA------ACAGACAAGGAA---CTGTATCCTTTAGCTTCCCTCA
GATCACTCTTTGGCAACGACCCCTCGTCACAATAA
>FJ495825/B/US/2006/CH40E_flG3
CTTCAGAGCAGG------------CCAGAGCCAACAGCC------------CCACCAGAGGAGAGCTTCAGGTTTGGGGA
GGAAACA------ACTCCCCCTCAGAAGCAGGAAACA------ACAGACAAGGAA---CTGTATCCTTTAGCTTCCCTCA
GATCACTCTTTGGCAACGACCCCTCGTCACAATAA
>FJ495826/B/US/2006/CH40E_flG6
CTTCAGAGCAGG------------CCAGAGCCAACAGCC------------CCACCAGAGGAGAGCTTCAGGTTTGGGGA
GGAAACA------ACTCCCCCTCAGAAGCAGGAAACA------ACAGACAAGGAA---CTGTATCCTTTAGCTTCCCTCA
GATCACTCTTTGGCAACGACCCCTCGTCACAATAA
>FJ495937/B/US/2006/CH58E_flA1
CTTCAGAGCAGA------------CCAGAGCCAACAGCC---CCACCAGCCCCACCAGAAGAGAGCTTCAGGTTTGGGGA
GGAGAAA---ACAGCTCCCGTTCAGAAGCAGGAGCCG------ATAGACAAGGAA---CTGTATCCTTTAGCTTCCCTCA
AATCACTCTTTGGCAACGACCCCTAGTTACAATAA
>FJ495939/B/US/2006/CH58E_flA7
CTTCAGAGCAGA------------CCAGAGCCAACAGCC---CCACCAGCCCCACCAGAAGAGAGCTTCAGGTTTGGGGA
GGAGAAA---ACAGCTCCCGTTCAGAAGCAGGAGCCG------ATAGACAAGGAA---CTGTATCCTTTAGCTTCCCTCA
AATCACTCTTTGGCAACGACCCCTAGTTACAATAA
>FJ495940/B/US/2006/CH58E_flA8
CTTCAGAGCAGA------------CCAGAGCCAACAGCC---CCACCAGCCCCACCAGAAGAGAGCTTCAGGTTTGGGGA
GGAGAAA---ACAGCTCCCGTTCAGAAGCAGGAGCCG------ATAGACAAGGAA---CTGTATCCTTTAGCTTCCCTCA
AATCACTCTTTGGCAACGACCCCTAGTTACAATAA
>FJ495941/B/US/2006/CH58E_flA9
CTTCAGAGCAGA------------CCAGAGCCAACAGCC---CCACCAGCCCCACCAGAAGAGAGCTTCAGGTTTGGGGA
GGAGAAA---ACAGCTCCCGTTCAGAAGCAGGAGCCG------ATAGACAAGGAA---CTGTATCCTTTAGCTTCCCTCA
AATCACTCTTTGGCAACGACCCCTAGTTACAATAA
>FJ495942/B/US/2006/CH58E_flC4
CTTCAGAGCAGA------------CCAGAGCCAACAGCC---CCACCAGCCCCACCAGAAGAGAGCTTCAGGTTTGGGGA
GGAGAAA---ACAGCTCCCGTTCAGAAGCAGGAGCCG------ATAGACAAGGAA---CTGTATCCTTTAGCTTCCCTCA
AATCACTCTTTGGCAACGACCCCTAGTTACAATAA
>FJ495943/B/US/2006/CH58E_flC5
CTTCAGAGCAGA------------CCAGAGCCAACAGCC---CCACCAGCCCCACCAGAAGAGAGCTTCAGGTTTGGGGA
GGAGAAA---ACAGCTCCCGTTCAGAAGCAGGAGCCG------ATAGACAAGGAA---CTGTATCCTTTAGCTTCCCTCA
AATCACTCTTTGGCAACGACCCCTAGTTACAATAA
>FJ496000/B/US/2006/CH77E_flA1
CTTCAGAACAGA------------CCAGAGCCAACAGCC---CCACCAGCCCCACCAGAGGAGAGCTTCAGGTTTGGGGA
GGGGACA---ACAACTCCCCCTCAGAAGCAGGAGCCG------AAAGACAAGGAA---CTGTATCCTGTAACTTCCCTCA
GATCACTCTTTGGCAACGACCCCTCGTCACAATAA
>FJ496001/B/US/2006/CH77E_flA2
CTTCAGAACAGA------------CCAGAGCCAACAGCC---CCACCAGCCCCACCAGAGGAGAGCTTCAGGTTTGGGGA
GGGGACA---ACAACTCCCCCTCAGAAGCAGGAGCCG------AAAGACAAGGAA---CTGTATCCTGTAACTTCCCTCA
GATCACTCTTTGGCAACGACCCCTCGTCACAATAA
>FJ496002/B/US/2006/CH77E_flB3
CTTCAGAACAGA------------CCAGAGCCAACAGCC---CCACCAGCCCCACCAGAGGAGAGCTTCAGGTTTGGGGA
GGGGACA---ACAACTCCCCCTCAGAAGCAGGAGCCG------AAAGACAAGGAA---CTGTATCCTGTAACTTCCCTCA
GATCACTCTTTGGCAACGACCCCTCGTCACAATAA
>FJ496003/B/US/2006/CH77E_flC3
CTTCAGAACAGA------------CCAGAGCCAACAGCC---CCACCAGCCCCACCAGAGGAGAGCTTCAGGTTTGGGGA
GGGGACA---ACAACTCCCCCTCAGAAGCAGGAGCCG------AAAGACAAGGAA---CTGTATCCTGTAACTTCCCTCA
GATCACTCTTTGGCAACGACCCCTCGTCACAATAA
>FJ496004/B/US/2006/CH77E_flC4
CTTCAGAACAGA------------CCAGAGCCAACAGCC---CCACCAGCCCCACCAGAGGAGAGCTTCAGGTTTGGGGA
GGGGACA---ACAACTCCCCCTCAGAAGCAGGAGCCG------AAAGACAAGGAA---CTGTATCCTGTAACTTCCCTCA
GATCACTCTTTGGCAACGACCCCTCGTCACAATAA
>FJ496005/B/US/2006/CH77E_flC7
CTTCAGAACAGA------------CCAGAGCCAACAGCC---CCACCAGCCCCACCAGAGGAGAGCTTCAGGTTTGGGGA
GGGGACA---ACAACTCCCCCTCAGAAGCAGGAGCCG------AAAGACAAGGAA---CTGTATCCTGTAACTTCCCTCA
GATCACTCTTTGGCAACGACCCCTCGTCACAATAA
>FJ496006/B/US/2006/CH77E_flC9
CTTCAGAACAGA------------CCAGAGCCAACAGCC---CCACCAGCCCCACCAGAGGAGAGCTTCAGGTTTGGGGA
GGGGACA---ACAACTCCCCCTCAGAAGCAGGAGCCG------AAAGACAAGGAA---CTGTATCCTGTAACTTCCCTCA
GATCACTCTTTGGCAACGACCCCTCGTCACAATAA
>FJ496007/B/US/2006/CH77E_flD5
CTTCAGAACAGA------------CCAGAGCCAACAGCC---CCACCAGCCCCACCAGAGGAGAGCTTCAGGTTTGGGGA
GGGGACA---ACAACTCCCCCTCAGAAGCAGGAGCCG------AAAGACAAGGAA---CTGTATCCTGTAACTTCCCTCA
GATCACTCTTTGGCAACGACCCCTCGTCACAATAA
>FJ496072/B/US/2002/04013226_2_flA8
CTCCAGAACAGA------------CCAGAACCCTCAGCC------------CCACCAGAAGAGAGCTTCAGATTTGGGGA
GGAGACA---GCAACTCCCTCTCAGAAGCAGGAGCCG------ATAGACAAGGAA---CTGTATCCCTTGACTTCCCTCA
AATCACTCTTTGGCAACGACCCCTTGTCACAGTAA
>FJ496073/B/US/2002/04013226_2_flA9
CTCCAGAACAGA------------CCAGAACCCTCAGCC------------CCACCAGAAGAGAGCTTCAGATTTGGGGA
GGAGACA---GCAACTCCCTCTCAGAAGCAGGAGCCG------ATAGACAAGGAA---CTGTATCCCTTGACTTCCCTCA
AATCACTCTTTGGCAACGACCCCTTGTCACAGTAA
>FJ496074/B/US/2002/04013226_2_flB10
CTCCAGAACAGA------------CCAGAACCCTCAGCC------------CCACCAGAAGAGAGCTTCAGATTTGGGGA
GGAGACA---GCAACTCCCTCTCAGAAGCAGGAGCCG------ATAGACAAGGAA---CTGTATCCCTTGACTTCCCTCA
AATCACTCTTTGGCAACGACCCCTTGTCACAGTAA
>FJ496075/B/US/2002/04013226_2_flC1
CTCCAGAACAGA------------CCAGAACCCTCAGCC------------CCACCAGAAGAGAGCTTCAGATTTGGGGA
GGAGACA---GCAACTCCCTCTCAGAAGCAGGAGCCG------ATAGACAAGGAA---CTGTATCCCTTGACTTCCCTCA
AATCACTCTTTGGCAACGACCCCTTGTCACAGTAA
>FJ496076/B/US/2002/04013226_2_flD12
CTCCAGAACAGA------------CCAGAACCCTCAGCC------------CCACCAGAAGAGAGCTTCAGATTTGGGGA
GGAGACA---GCAACTCCCTCTCAGAAGCAGGAGCCG------ATAGACAAGGAA---CTGTATCCCTTGACTTCCCTCA
AATCACTCTTTGGCGACGACCCCTTGTCACAGTAA
>FJ496077/B/US/2002/04013226_2_flD7
CTCCAGAACAGA------------CCAGAACCCTCAGCC------------CCACCAGAAGAGAGCTTCAGATTTGGGGA
GGAGACA---GCAACTCCCTCTCAGAAGCAGGAGCCG------ATAGACAAGGAA---CTGTATCCCTTGACTTCCCTCA
AATCACTCTTTGGCAACGACCCCTTGTCACAGTAA
>FJ496078/B/US/2002/04013226_2_flH11
CTCCAGAACAGA------------CCAGAACCCTCAGCC------------CCACCAGAAGAGAGCTTCAGATTTGGGGA
GGAGACA---GCAACTCCCTCTCAGAAGCAGGAGCCG------ATAGACAAGGAA---CTGTATCCCTTGACTTCCCTCA
AATCACTCTTTGGCAACGACCCCTTGTCACAGTAA
>FJ496079/B/US/2002/04013226_2_flH5
CTCCAGAACAGA------------CCAGAACCCTCAGCC------------CCACCAGAAGAGAGCTTCAGATTTGGGGA
GGAGACA---GCAACTCCCTCTCAGAAGCAGGAGCCG------ATAGACAAGGAA---CTGTATCCCTTGACTTCCCTCA
AATCACTCTTTGGCAACGACCCCTTGTCACAGTAA
>FJ496080/B/US/2002/04013226_2_flH6
CTCCAGAACAGA------------CCAGAACCCTCAGCC------------CCACCAGAAGAGAGCTTCAGATTTGGGGA
GGAGACA---GCAACTCCCTCTCAGAAGCAGGAGCCG------ATAGACAAGGAA---CTGTATCCCTTGACTTCCCTCA
AATCACTCTTTGGCAACGACCCCTTGTCACAGTAA
>FJ496081/B/US/2005/04013396_0_flE6
CTTCAGAACAGA------------CCAGAGCCAACAGCT---CCAGTAGAGCCACCAGAAGAGAGTTTCAGGTTTGGAGA
GGGGACA------ACCCCCTCTCTGAAGCAGGAGCCG------ACAGACAAGGAA---CTGTATCCCTTGACTTCCCTCA
AATCACTCTTTGGCAACGACCCCTCGTCACAATAA
>FJ496082/B/US/2005/04013396_0_flF3
CTTCAGAACAGA------------CCAGAGCCAACAGCT---CCAGTAGAGCCACCAGAAGAGAGTTTCAGGTTTGGAGA
GGGGACA------ACCCCCTCTCTGAAGCAGGAGCCG------ACAGACAAGGAA---CTGTATCCCTTGACTTCCCTCA
AATCACTCTTTGGCAACGACCCCTCGTCACAATAA
>FJ496083/B/US/2005/04013396_0_flF4
CTTCAGAACAGA------------CCAGAGCCAACAGCT---CCAGTAGAGCCACCAGAAGAGAGTTTCAGGTTTGGAGA
GGGGACA------ACCCCCTCTCTGAAGCAGGAGCCG------ACAGACAAGGAA---CTGTATCCCTTGACTTCCCTCA
AATCACTCTTTGGCAACGACCCCTCGTCACAATAA
>FJ496084/B/US/2005/04013396_0_flG7
CTTCAGAACAGA------------CCAGAGCCAACAGCT---CCAGTAGAGCCACCAGAAGAGAGTTTCAGGTTTGGAGA
GGGGACA------ACCCCCTCTCTAAAGCAGGAGCCG------ACAGACAAGGAA---CTGTATCCCTTGACTTCCCTCA
AATCACTCTTTGGCAACGACCCCTCGTCACAATAA
>FJ496085/B/US/2005/04013396_0_flG8
CTTCAGAACAGA------------CCAGAGCCAACAGCT---CCAGTAGAGCCACCAGAAGAGAGTTTCAGGTTTGGAGA
GGGGACA------ACCCCCTCTCTGAAGCAGGAGCCG------ACAGACAAGGAA---CTGTATCCCTTGACTTCCCTCA
AATCACTCTTTGGCAACGACCCCTCGTCACAATAA
>FJ496145/B/US/1991/SUMA_flC5
CTTCAGAGCAGA------------CCAGAGCCAACAGCC------------CCACCAGAAGAGAGCTTCAGGTTTGGGGA
GGAGACA---ACAACTCCCTCTCAGAAGCAGGAGCCG------ATAGACCAGGGA---ATGTATCCTTTAGCTTCCCTCA
GATCACTCTTTGGCAACGACCCCTCGTCACAATAA
>FJ496146/B/US/1991/SUMA_flC7
CTTCAGAGCAGA------------CCAGAGCCAACAGCC------------CCACCAGAAGAGAGCTTCAGGTTTGGGGA
GGAGACA---ACAACTCCCTCTCAGAAGCAGGAGCCG------ATAGACCAGGGA---ATGTATCCTTTAGCTTCCCTCA
GATCACTCTTTGGCAACGACCCCTCGTCACAATAA
>FJ496147/B/US/1991/SUMA_flD10
CTTCAGAGCAGA------------CCAGAGCCAACAGCC------------CCACCAGAAGAGAGCTTCAGGTTTGGGGA
GGAGACA---ACAACTCCCTCTCAGAAGCAGGAGCCG------ATAGACCAGGGA---ATGTATCCTTTAGCTTCCCTCA
GATCACTCTTTGGCAACGACCCCTCGTCACAATAA
>FJ496148/B/US/1991/SUMA_flD3
CTTCAGAGCAGA------------CCAGAGCCAACAGCC------------CCACCAGAAGAGAGCTTCAGGTTTGGGGA
GGAGACA---ACAACTCCCTCTCAGAAGCAGGAGCCG------ATAGACCAGGGA---ATGTATCCTTTAGCTTCCCTCA
GATCACTCTTTGGCAACGACCCCTCGTCACAATAA
>FJ496149/B/US/1991/SUMA_flE5
CTTCAGAGCAGA------------CCAGAGCCAACAGCC------------CCACCAGAAGAGAGCTTCAGGTTTGGGGA
GGAGACA---ACAACTCCCTCTCAGAAGCAGGAGCCG------ATAGACCAGGGA---ATGTATCCTTTAGCTTCCCTCA
GATCACTCTTTGGCAACGACCCCTCGTCACAATAA
>FJ496150/B/US/1991/SUMA_flE7
CTTCAGAGCAGA------------CCAGAGCCAACAGCC------------CCACCAGAAGAGAGCTTCAGGTTTGGGGA
GGAGACA---ACAACTCCCTCTCAGAAGCAGGAGCCG------ATAGACCAGGGA---ATGTATCCTTTAGCTTCCCTCA
GATCACTCTTTGGCAACGACCCCTCGTCACAATAA
>FJ496151/B/US/2001/TRJO_flA1
CTTCAGAACAGA------------CCAGAGCCAACAGCC------------CCACCAGAGGAGAGCTTCGGGTTTGGGGA
AGAGACA---ACAACTCCCTCTCAGAAGCAGGAGCCA------ATAGACAAGGAA---CTATATCCTTTGACTTCCCTCA
GATCACTCTTTGGCAACGACCCATCGTCACAATAA
>FJ496152/B/US/2001/TRJO_flA2
CTTCAGAACAGA------------CCAGAGCCAACAGCC------------CCACCAGAGGAGAGCTTCAGGTTTGGGGA
AGAGACA---ACAACTCCCTCTCAGAAGCAGGAGCCA------ATAGACAAGGAA---CTATATCCTTTGACTTCCCTCA
GATCACTCTTTGGCAACGACCCATCGTCACAATAA
>FJ496153/B/US/2001/TRJO_flA9
CTTCAGAACAGA------------CCAGAGCCAACAGCC------------CCACCAGAGGAGAGCTTCAGGTTTGGGGA
AGAGACA---ACAACTCCCTCTCAGAAGCAGGAGCCA------ATAGACAAGGAA---CTATATCCTTTGACTTCCCTCA
GATCACTCTTTGGCAACGACCCATCGTCACAATAA
>FJ496154/B/US/2001/TRJO_flB1
CTTCAGAACAGA------------CCAGAGCCAACAGCC------------CCACCAGAGGAGAGCTTCAGGTTTGGGGA
AGAGACA---ACAACTCCCTCTCAGAAGCAGGAGCCA------ATAGACAAGGAA---CTATATCCTTTGACTTCCCTCA
GATCACTCTTTGGCAACGACCCATCGTCACAATAA
>FJ496155/B/US/2001/TRJO_flC6
CTTCAGAACAGA------------CCAGAGCCAACAGCC------------CCACCAGAGGAGAGCTTCAGGTTTGGGGA
AGAGACA---ACAACTCCCTCTCAGAAGCAGGAGCCA------ATAGACAAGGAA---CTATATCCTTTGACTTCCCTCA
GATCACTCTTTGGCAACGACCCATCGTCACAATAA
>FJ496156/B/US/2001/TRJO_flC9
CTTCAGAACAGA------------CCAGAGCCAACAGCC------------CCACCAGAGGAGAGCTTCAGGTTTGGGGA
AGAGACA---ACAACTCCCTCTCAGAAGCAGGAGCCA------ATAGACAAGGAA---CTATATCCTTTGACTTCCCTCA
GATCACTCTTTGGCAACGACCCATCGTCACAATAA
>FJ496157/B/US/2001/TRJO_flD3
CTTCAGAACAGA------------CCAGAGCCAACAGCC------------CCACCAGAGGAGAGCTTCAGGTTTGGGGA
AGAGACA---ACAACTCCCTCTCAGAAGCAGGAGCCA------ATAGACAAGGAA---CTATATCCTTTGACTTCCCTCA
GATCACTCTTTGGCAACGACCCATCGTCACAATAA
>FJ496158/B/US/1990/WEAU_flA11
CCTCAGAGCAGA------------CTAGAACCAACAGCC------------CCACCAGAAGAGAGCTTCAGGTTCAGGGA
AGAGACA---ACAACTCCCTCTCAGAAGCAGGAGCCA------ATAGACAAGGAG---CTGTATCCTTTAACTTCCCTCA
AATCACTCTTTGGCAACGACCCCTCGTCACAATAA
>FJ496159/B/US/1990/WEAU_flE1
CCTCAGAGCAGA------------CTAGAACCAACAGCC------------CCACCAGAAGAGAGCTTCAGGTTCAGGGA
AGAGACA---ACAACTCCCTCTCAGAAGCAGGAGCCA------ATAGACAAGGAG---CTGTATCCTTTAACTTCCCTCA
AATCACTCTTTGGCAACGACCCCTCGTCACAATAA
>FJ496160/B/US/1990/WEAU_flE3
CCTCAGAGCAGA------------CTAGAACCAACAGCC------------CCACCAGAAGAGAGCTTCAGGTTCAGGGA
AGAGACA---ACAACTCCCTCTCAGAAGCAGGAGCCA------ATAGACAAGGAG---CTGTATCCTTTAACTTCCCTCA
AATCACTCTTTGGCAACGACCCCTCGTCACAATAA
>FJ496161/B/US/1990/WEAU_flE8
CCTCAGAGCAGA------------CTAGAACCAACAGCC------------CCACCAGAAGAGAGCTTCAGGTTCAGGGA
AGAGACA---ACAACTCCCTCTCAGAAGCAGGAGCCA------ATAGACAAGGAG---CTGTATCCTTTAACTTCCCTCA
AATCACTCTTTGGCAACGACCCCTCGTCACAATAA
>FJ496162/B/US/1990/WEAU_flF2
CCTCAGAGCAGA------------CTAGAACCAACAGCC------------CCACCAGAAGAGAGCTTCAGGTTCAGGGA
AGAGACA---ACAACTCCCTCTCAGAAGCAGGAGCCA------ATAGACAAGGAG---CTGTATCCTTTAACTTCCCTCA
AATCACTCTTTGGCAACGACCCCTCGTCACAATAA
>FJ496163/B/US/1990/WEAU_flF5
CCTCAGAGCAGA------------CTAGAACCAACAGCC------------CCACCAGAAGAGAGCTTCAGGTTCAGGGA
AGAGACA---ACAACTCCCTCTCAGAAGCAGGAGCCA------ATAGACAAGGAG---CTGTATCCTTTAACTTCCCTCA
AATCACTCTTTGGCAACGACCCCTCGTCACAATAA
>FJ496164/B/US/1990/WEAU_flF6
CCTCAGAGCAGA------------CTAGAACCAACAGCC------------CCACCAGAAGAGAGCTTCAGGTTCAGGGA
AGAGACA---ACAACTCCCTCTCAGAAGCAGGAGCCA------ATAGACAAGGAG---CTGTATCCTTTAACTTCCCTCA
AATCACTCTTTGGCAACGACCCCTCGTCACAATAA
>FJ496165/B/US/1990/WEAU_flF7
CCTCAGAGCAGA------------CTAGAACCAACAGCC------------CCACCAGAAGAGAGCTTCAGGTTCAGGGA
AGAGACA---ACAACTCCCTCTCAGAAGCAGGAGCCA------ATAGACAAGGAG---CTGTATCCTTTAACTTCCCTCA
AATCACTCTTTGGCAACGACCCCTCGTCACAATAA
>FJ496166/B/US/1990/WEAU_flF9
CCTCAGAGCAGA------------CTAGAACCAACAGCC------------CCACCAGAAGAGAGCTTCAGGTTCAGGGA
AGAGACA---ACAACTCCCTCTCAGAAGCAGGAGCCA------ATAGACAGGGAG---CTGTATCCTTTAACTTCCCTCA
AATCACTCTTTGGCAACGACCCCTCGTCACAATAA
>FJ496167/B/US/2000/WITO_flA1
CTTCAGAGCAGA------------CCAGAGCCAACAGCC---CCAACAGCCCCACCGGAGGAGAGCTTCAGGTTTGGGGA
AGAGACA---ACAACTCCCCCTCAGAAGCAGGAGACA------ATAGACAAGGAG---AAGTATCCTTTGGCTTCCCTCA
GATCACTCTTTGGCAACGACCCCTTGTCGCAATAA
>FJ496168/B/US/2000/WITO_flA2
CTTCAGAGCAGA------------CCAGAGCCAACAGCC---CCAACAGCCCCACCGGAGGAGAGCTTCAGGTTTGGGGA
AGAGACA---ACAACTCCCCCTCAGAAGCAGGAGACA------ATAGACAAGGAG---AAGTATCCTTTGGCTTCCCTCA
GATCACTCTTTGGCAACGACCCCTTGTCGCAATAA
>FJ496169/B/US/2000/WITO_flB3
CTTCAGAGCAGA------------CCAGAGCCAACAGCC---CCAACAGCCCCACCGGAGGAGAGCTTCAGGTTTGGGGA
AGAGACA---ACAACTCCCCCTCAGAAGCAGGAGACA------ATAGACAAGGAG---AAGTATCCTTTGGCTTCCCTCA
GATCACTCTTTGGCAACGACCCCTTGTCGCAATAA
>FJ496170/B/US/2000/WITO_flC1
CTTCAGAGCAGA------------CCAGAGCCAACAGCC---CCAACAGCCCCACCGGAGGAGAGCTTCAGGTTTGGGGA
AGAGACA---ACAACTCCCCCTCAGAAGCAGGAGACA------ATAGACAAGGAG---AAGTATCCTTTGGCTTCCCTCA
GATCACTCTTTGGCAACGACCCCTTGTCGCAATAA
>FJ496171/B/US/2000/WITO_flC10
CTTCAGAGCAGA------------CCAGAGCCAACAGCC---CCAACAGCCCCACCGGAGGAGAGCTTCAGGTTTGGGGA
AGAGACA---ACAACTCCCCCTCAGAAGCAGGAGACA------ATAGACAAGGAG---AAGTATCCTTTGGCTTCCCTCA
GATCACTCTTTGGCAACGACCCCTTGTCGCAATAA
>FJ496172/B/US/2000/WITO_flC3
CTTCAGAGCAGA------------CCAGAGCCAACAGCC---CCAACAGCCCCACCGGAGGAGAGCTTCAGGTTTGGGGA
AGAGACA---ACAACTCCCCCTCAGAAGCAGGAGACA------ATAGACAAGGAG---AAGTATCCTTTGGCTTCCCTCA
GATCACTCTTTGGCAACGACCCCTTGTCGCAATAA
>FJ496174/B/US/2000/WITO_flC9
CTTCAGAGCAGA------------CCAGAGCCAACAGCC---CCAACAGCCCCACCGGAGGAGAGCTTCAGGTTTGGGGA
AGAGACA---ACAACTCCCCCTCAGAAGCAGGAGACA------ATAGACAAGGAG---AAGTATCCTTTGGCTTCCCTCA
GATCACTCTTTGGCAACGACCCCTTGTCGCAATAA
>FJ496175/B/US/2000/WITO_flD5
CTTCAGAGCAGA------------CCAGAGCCAACAGCC---CCAACAGCCCCACCGGAGGAGAGCTTCAGGTTTGGGGA
AGAGACA---ACAACTCCCCCTCAGAAGCAGGAGACA------ATAGACAAGGAG---AAGTATCCTTTGGCTTCCCTCA
GATCACTCTTTGGCAACGACCCCTTGTCGCAATAA
>FJ496176/B/US/2000/WITO_flE1
CTTCAGAGCAGA------------CCAGAGCCAACAGCC---CCAACAGCCCCACCGGAGGAGAGCTTCAGGTTTGGGGA
AGAGACA---ACAACTCCCCCTCAGAAGCAGGAGACA------ATAGACAAGGAG---AAGTATCCTTTGGCTTCCCTCA
GATCACTCTTTGGCAACGACCCCTTGTCGCAATAA
>FJ496177/B/US/2000/WITO_flE10
CTTCAGAGCAGA------------CCAGAGCCAACAGCC---CCAACAGCCCCACCGGAGGAGAGCTTCAGGTTTGGGGA
AGAGACA---ACAACTCCCCCTCAGAAGCAGGAGACA------ATAGACAAGGAG---AAGTATCCTTTGGCTTCCCTCA
GATCACTCTTTGGCAACGACCCCTTGTCGCAATAA
>FJ496178/B/US/2000/WITO_flE11
CTTCAGAGCAGA------------CCAGAGCCAACAGCC---CCAACAGCCCCACCGGAGGAGAGCTTCAGGTTTGGGGA
CGAGACA---ACAACTCCCCCTCAGAAGCAGGAGACA------ATAGACAAGGAG---AAGTATCCTTTGGCTTCCCTCA
GATCACTCTTTGGCAACGACCCCTTGTCGCAATAA
>FJ496179/B/US/2000/WITO_flE2
CTTCAGAGCAGA------------CCAGAGCCAACAGCC---CCAACAGCCCCACCGGAGGAGAGCTTCAGGTTTGGGGA
AGAGACA---ACAACTCCCCCTCAGAAGCAGGAGACA------ATAGACAAGGAG---AAGTATCCTTTGGCTTCCCTCA
GATCACTCTTTGGCAACGACCCCTTGTCGCAATAA
>FJ496180/B/US/2000/WITO_flE3
CTTCAGAGCAGA------------CCAGAGCCAACAGCC---CCAACAGCCCCACCGGAGGAGAGCTTCAGGTTTGGGGA
AGAGACA---ACAACTCCCCCTCAGAAGCAGGAGACA------ATAGACAAGGAG---AAGTATCCTTTGGCTTCCCTCA
GATCACTCTTTGGCAACGACCCCTTGTCGCAATAA
>FJ496181/B/US/2000/WITO_flF2
CTTCAGAGCAGA------------CCAGAGCCAACAGCC---CCAACAGCCCCACCGGAGGAGAGCTTCAGGTTTGGGGA
AGAGACA---ACAACTCCCCCTCAGAAGCAGGAGACA------ATAGACAAGGAG---AAGTATCCTTTGGCTTCCCTCA
GATCACTCTTTGGCAACGACCCCTTGTCGCAATAA
>FJ496182/B/US/2000/WITO_flF4
CTTCAGAGCAGA------------CCAGAGCCAACAGCC---CCAACAGCCCCACCGGAGGAGAGCTTCAGGTTTGGGGA
AGAGACA---ACAACTCCCCCTCAGAAGCAGGAGACA------ATAGACAAGGAG---AAGTATCCTTTGGCTTCCCTCA
GATCACTCTTTGGCAACGACCCCTTGTCGCAATAA
>FJ496184/B/US/2000/WITO_flH3
CTTCAGAGCAGA------------CCAGAGCCAACAGCC---CCAACAGCCCCACCGGAGGAGAGCTTCAGGTTTGGGGA
AGAGACA---ACAACTCCCCCTCAGAAGCAGGAGACA------ATAGACAAGGAG---AAGTATCCTTTGGCTTCCCTCA
GATCACTCTTTGGCAACGACCCCTTGTCGCAATAA
>FJ647145/B/ZA/1985/R84
CTTCAGAGCAGA------------CCAGAGCCAACAGCC------------CCACCAGAAGAGAGCTTCAGGTTTGGGGA
AGAGACA---ACAACTCCCTCTCAGAAGCAGGAGCCG------ATAGACAAGGAA---CTATATCCTTTAGCTTCCCTCA
GATCACTCTTTGGCAACGACCCCTCGTCACAATAA
>FJ670524/B/ES/2008/X2400-3
CTTCAGAGCAGA------------CCGGAGCCAACAGCC------------CCACCGGCAGAGAGCTTCAGGTTTGGGGA
GGAGACA---ACAACTCCCCCTCAGAAGCAGGAGCCG------GTAGACAAGGGA---ATGTATCCCTTGGATTCCCTCA
GATCACTCTTTGGCAACGACCCCTCGTCACAATAA
>FJ670525/B/ES/2008/X2425-2
TGCCAGAACAGA------------CTAGAGCCAACAGCC------------CCACCAGAGGAGAGCTTCAGGTTTGGGGA
AGAGACA------ACTCCCTCTCAGAAGCAGGGGAAG------GAAGACAAGGAA---CTGTATCCTTTAGCTTCCCTCA
AATCACTCTTTGGCAACGACCCCTCGTCACAATAA
>FJ670531/B/ES/2008/P2008
CTCCAGAGCAGA------------CCAGAGCCAACAGCC------------CCACCAGAGGAGAGCTTCAGGTTCGGGGA
GGAGACG---ACAACTCCCTCTCAGAAGCAGGAGCCG------ATAGACAAGGAA---CTGTATCCTTCAGCTTCCCTCA
GATCACTCTTTGGCAACGACCCCTTGTCACAATAA
>FJ694790/B/DK/2007/PMVL_011
CTTCAGAGCAGA------------CCAGAGCCATCAGCC------------CCACCAGAAGAGAGCTTCAGGTTTGGGGA
GGAGACA---GCAACCCCCTCTCAGAAGCAGGAGCCG------ACAGACAAGGAA---CTGTATCCTTTAACTTCCCTCA
GATCCCTCTTTGGCAACGACCCCTCGTCACAATAA
>FJ853620/B/ES/2008/P2021-3
CTTCAAAGCAGG------------CCAGAACCAACAGCC------------CCACCAGAGGAGAGCTTCAGGTTTGGGGA
GGAGACA---ACAACTCCCTCTCAGAAGCAGGAGCCG------GTGGACAAGGGG------TATCCTTTAGCTTCCCTCA
GATCACTCTTTGGCAACGACCCCTTGTCACAATAA
>FJ853622/B/ES/2008/X2510_2
CTCCAGAGCAGA------------CCAGAGCCAACAGCC------------CCACCAGAAGAGAGCTTCAGGTTTGGGGA
AGCAACG------GCTCCCCCTCAGAAGCAGGAGCCG------ATAGACAAGGAA---CTGTATCCTTTAGCTTCCCTCA
AATCACTCTTTGGCAACGACCCCTTGTCACAATAA
>FW555696/B/FR/1985/pNL43_patent
CTTCAGAGCAGA------------CCAGAGCCAACAGCC------------CCACCAGAAGAGAGCTTCAGGTTTGGGGA
AGAGACA---ACAACTCCCTCTCAGAAGCAGGAGCCG------ATAGACAAGGAA---CTGTATCCTTTAGCTTCCCTCA
GATCACTCTTTGGCAGCGACCCCTCGTCACAATAA
>GQ372988/B/ES/2008/ES_X2515_3
CTTCAGAGCAGACCAGAGAGCAGACCAGAGCCAACAGCC------------CCACCAGAAGAGAGCTTCAGGTTTGGGGA
AGAGGCA---ACAACTCCCCCTCAGAAACAGGAACCG------ACAAACAAGGAG---CTGTATCCTTTAGCTTCCCTCA
GATCACTCTTTGGCAACGACCCCTCGTCACAATAA
>GQ372990/B/ES/2008/ES_X2556_3
CTTCAGAGCAGA------------CCAGAGCCAACAGCC------------CCACCAGAGGAGAGCTTCAGGTTTGGGGA
GGAGACA---ACAGCCCCCTCTCAGAAGCAGGAACCG------ATAGACAAGGAC---CTGTATCCCTCAGCTTCCCTCA
AATCACTCTTTGGCAACGACCCCTTGTCACAATAA
>GQ386779/B/ES/1989/G1p1
CCTCAGAACAGA------------CTAGAGCCAACAGCC---CCACCAGCCCCACCAGAAGAGAGCTTCAGGTTTGGGGA
AGAGACA---ACAACTCCCTCTCAGAAGCAGGAGTTG------ATAGACAAGGAA---CTGTATCCTTCAGCTTCCCTCA
AATCACTCTTTGGCAACGACCCCTTGTTACAATAA
>GQ386780/B/ES/1989/G1p11
CCTCAGAACAGA------------CTAGAGCCAACAGCC---CCACCAGCCCCACCAGAAGAGAGCTTCAGGTTTGGGGA
AGAGACA---ACAACTCCCTCTCAGAAGCAGGAGTTG------ATAGACAAGGAA---CTGTATCCTTCAGCTTCCCTCA
AATCACTCTTTGGCAACGACCCCTTGTTACAATAA
>GQ386781/B/ES/1989/G1_5p11
CCTCAGAACAGA------------CTAGAGCCAACAGCC---CCACCAGCCCCACCAGAAGAGAGCTTCAGGTTTGGGGA
AGAGACA---ACAACTCCCTCTCAGAAGCAGGAGTTG------ATAGACAAGGAA---CTGTATCCTTCAGCTTCCCTCA
AATCACTCTTTGGCAACGACCCCTTGTTACAATAA
>GQ386782/B/ES/1989/G2p1
CCTCAGAACAGA------------CTAGAGCCAACAGCC---CCACCAGCCCCACCAGAAGAGAGCTTCAGGTTTGGGGA
AGAGACA---ACAACTCCCTCTCAGAAGCAGGAGTTG------ATAGACAAGGAA---CTGTATCCTTCAGCTTCCCTCA
AATCACTCTTTGGCAACGACCCCTTGTTACAATAA
>GQ386783/B/ES/1989/G2p11
CCTCAGAACAGA------------CTAGAGCCAACAGCC---CCACCAGCCCCACCAGAAGAGAGCTTCAGGTTTGGGGA
AGAGACA---ACAACTCCCTCTCAGAAGCAGGAGTTG------ATAGACAAGGAA---CTGTATCCTTCAGCTTCCCTCA
AATCACTCTTTGGCAACGACCCCTTGTTACAATAA
>GQ386784/B/ES/1989/I1p1
CCTCAGAACAGA------------CTAGAGCCAACAGCC---CCACCAGCCCCACCAGAAGAGAGCTTCAGGTTTGGGGA
AGAGACA---ACAACTCCCTCTCAGAAGCAGGAGATG------ATAGACAAGGAA---CTGTATCCTTCAGCTTCCCTCA
AATCACTCTTTGGCAACGACCCCTTGTCACAATAA
>GQ386785/B/ES/1989/I1p11
CCTCAGAACAGA------------CTAGAGCCAACAGCC---CCACCAGCCCCACCAGAAGAGAGCTTCAGGTTTGGGGA
AGAGACA---ACAACTCCCTCTCAGAAGCAGGAGATG------ATAGACAAGGAA---CTGTATCCTTCAGCTTCCCTCA
AATCACTCTTTGGCAACGACCCCTTGTCACAATAA
>GQ386786/B/ES/1989/I5p1
CCTCAGAACAGA------------CTAGAGCCAACAGCC---CCACCAGCCCCACCAGAAGAGAGCTTCAGGTTTGGGGA
AGAGACA---ACAACTCCCTCTCAGAAGCAGGAGATG------ATAGACAAGGAA---CTGTATCCTTCAGCTTCCCTCA
AATCACTCTTTGGCAACGACCCCTTGTCACAATAA
>GQ386787/B/ES/1989/I5p11
CCTCAGAACAGA------------CTAGAGCCAACAGCC---CCACCAGCCCCACCAGAAGAGAGCTTCAGGTTTGGGGA
AGAGACA---ACAACTCCCTCTCAGAAGCAGGAGATG------ATAGACAAGGAA---CTGTATCCTTCAGCTTCCCTCA
AATCACTCTTTGGCAACGACCCCTTGTCACAATAA
>GQ386792/B/ES/1989/E1_5p1
CCTCAGAGCAGA------------CTAGAGCCAACAGCC---CCACCAGCCCCACCAGAAGAGAGCTTCAGGTTTGGGGA
AGAGACA---ACAACTCCCTCTCAGAAGCAGGAGCAG------ATAGACAAGGAA---CTATATCCTTCAGCTTCCCTCA
AATCACTCTTTGGCAACGACCCCTTGTCACAATAA
>GQ386793/B/ES/1989/E1_5p11
CCTCAGAGCAGA------------CTAGAGCCAACAGCC---CCACCAGCCCCACCAGAAGAGAGCTTCAGGTTTGGGGA
AGAGACA---ACAACTCCCTCTCAGAAGCAGGAGCAG------ATAGACAAGGAA---CTATATCCTTCAGCTTCCCTCA
AATCACTCTTTGGCAACGACCCCTTGTCACAATAA
>GU177863/B/CN/1999/plwj
CTTCAGAGCAGA------------ACAGAGCCAACAGCC------------CCACCAGAGGAGAGCTTCAGGTTTGGGGA
AGAGACA---GCAACTCCATCTCAGAAGCAGGAGCCG------ATAGACAAGGAT---CTATATCCTTTTGCCTCCCTCA
GATCACTCTTTGGCAACGACCCCTCGTCACAATAA
>GU362881/B/ES/2009/P2149_3
CTTCAGAACAGA------------CCAGAGCCAACAGCC------------CCACCAGAAGAGAGCTTCGGGTTTGGGGA
GGAGATG---ACACCTCCCCCTCAGAAGCAGGAGCCA------ATAGACAAGGAA---CTGTATCCCTTAGCCTCCCTCA
AATCACTCTTTGGCAACGACCCCTTGTCACAATAA
>GU362883/B/ES/2008/X2555_2
CTTCAGAACAGA------------CCAGAGCCAACAGCC---CCGAACGGACCACCAGAAGAGAGCTTCAGGTTTGGGGA
GGAGACA---ACAACGCCCCCTCAGAAGCAGGGGACG------GGAGACGAGGAA---CTGTATCCCTTAGCTTCCCTCA
GATCACTCTTTGGCAACGACCCCTCGTCGAAATAA
>GU362885/B/ES/2009/X2689_2
CTCCAGAACAGA------------CCAGAGCCATCAGCC------------CCACCAGAAGAGAGTTTCAGGTTTGGGGA
AGAGACA---ACAGCTCCCTCTCAGAAGCAGGAACCG------AAAGACAAGGAA---CTGTATCCTTTAGCTTCCCTCA
AATCACTCTTTGGCAACGACCCCTAGTCCCAATAA
>GU362886/B/ES/2008/X2574_2
CTTCAAAGCAGA------------CCAGAGCCAACAGCC------------CCACCAGAAGAGAGCTTCAGGTTTGGGGA
GGAGGGA---ACAACTCTCCCTCAGAAACAGGAACCG------ACAGACAAGGAG----GATCTCCTTTAGCTTCCCTCA
AATCACTCTTTGGCAACGACCCCTCGTCGTAA---
>GU647196/B/CN/1999/plwj11_6
CTTCAGAGCAGA------------CCAGAGCCAACAGCC------------CCACCAGAGGAGAGCTTCAGGTTTGGGGA
AGAGACA---GCAACTCCATCTCAGAAGCAGGAGCCG------ATAGACAAGGAT---CTATATCCTTTAGCCTCCCTCA
GATCACTCTTTGGCAACGACCCCTCGTCACAATAA
>GU647197/B/CN/1999/plwj5_6
CTTCAGAGCAGA------------CCAGAGCCAACAGCC------------CCACCAGAGGAGAGCTTCAGGTTTGGGGA
AGAGACA---GCAACTCCATCTCAGAAGCAGGAGTCG------ATAGACAAGGAT---CTATATCCTTTAGCCTCCCTCA
GATCACTCTTTGGCAACGACCCCTCGTCACAATAA
>GU647198/B/CN/1999/plwj2_6
CTTCAGAGCAGA------------CCAGAGCCAACAGCC------------CCACCAGAGGAGAGCTTCAGGTTTGGGGA
AGAGACA---GCAACTCCATCTCAGAAGCAGGAGTCG------ATAGACAAGGAT---CTATATCCTTTAGCCTCCCTCA
GATCACTCTTTGGCAACGACCCCTCGTCACAATAA
>HH978650/B/FR/1983/HXB2_patent
CTTCAGAGCAGA------------CCAGAGCCAACAGCC------------CCACCAGAAGAGAGCTTCAGGTCTGGGGT
AGAGACA---ACAACTCCCCCTCAGAAGCAGGAGCCG------ATAGACAAGGAA---CTGTATCCTTTAACTTCCCTCA
GGTCACTCTTTGGCAACGACCCCTCGTCACAATAA
>HI964165/B/FR/1983/HXB2_patent
CTTCAGAGCAGA------------CCAGAGCCAACAGCC------------CCACCAGAAGAGAGCTTCAGGTCTGGGGT
AGAGACA---ACAACTCCCCCTCAGAAGCAGGAGCCG------ATAGACAAGGAA---CTGTATCCTTTAACTTCCCTCA
GGTCACTCTTTGGCAACGACCCCTCGTCACAATAA
>HM469975/B/ES/2009/S61_E1_5p21
CCTCAGAGCAGA------------CTAGAGCCAACAGCC---CCACCAGCCCCACCAGAAGAGAGCTTCAGGTTTGGGGA
AGAGACA---ACAACTCCCTCTCAGAAGCAGGAGCAG------ATAGACAAGGAA---CTATATCCTTCAGCTTCCCTCA
AATCACTCTTTGGCAACGACCCCTTGTCACAATAA
>HM469977/B/ES/2009/S61_G2p21
CCTCAGAACAGA------------CTAGAGCCAACAGCC---CCACCAGCCCCACCAGAAGAGAGCTTCAGGTTTGGGGA
AGAGACA---ACAACTCCCTCTCAGAAGCAGGAGTTG------ATAGACAAGGAA---CTGTATCCTTCAGCTTCCCTCA
AATCACTCTTTGGCAACGACCCCTTGTTACAATAA
>HM469978/B/ES/2009/S61_G1_5p21
CCTCAGAACAGA------------CTAGAGCCAACAGCC---CCACCAGCCCCACCAGAAGAGAGCTTCAGGTTTGGGGA
AGAGACA---ACAACTCCCTCTCAGAAGCAGGAGTTG------ATAGACAAGGAA---CTGTATCCTTCAGCTTCCCTCA
AATCACTCTTTGGCAACGACCCCTTGTTACAATAA
>HM469979/B/ES/2009/S61_H1_5p21
CCTCAGAACAGA------------CTAGAGCCAACAGCC---CCACCAGCCCCACCAGAAGAGAGCTTCAGGTTTGGGGA
AGAGACA---ACAACTCCCTCTCAGAAGCAGGAGTTG------ATAGACAAGGAA---CTGTATCCTTCAGCTTCCCTCA
AATCACTCTTTGGCAACGACCCCTTGTTATAA---
>HM469980/B/ES/2009/S61_I1p21
CCTCAGAACAGA------------CTAGAGCCAACAGCC---CCACCAGCCCCACCAGAAGAGAGCTTCAGGTTTGGGGA
AGAGACA---ACAACTCCCTCTCAGAAGCAGGAGATG------ATAGACAAGGAA---CTGTATCCTTCAGCTTCCCTCA
AATCACTCTTTGGCAACGACCCCTTGTCACAATAA
>HM469981/B/ES/2009/S61_I5p21
CCTCAGAACAGA------------CTAGAGCCAACAGCC---CCWCCAGCCMCACCAGAAGAGAGCTTCAGGTTTGGGGA
AGAGACA---ACAACTCCCTCTCAGAAGCAGGAGATG------ATAGACAAGGAA---CTGTATCCTTCAGCTTCCCTCA
AATCACTCTTTGGCAACGACCCCTTGTCACAATAA
>HM586187/B/GB/2003/MM33d12p
CTTCAAAACAGA------------CCAGAGCCATCAGCC------------CCACCAGAAGAGAGCTTCAGGTTTGGGGA
GGAGACA---ACAACTCCCTCTCAGAAGCAGGGGCAG------ATGGACAAGGGC---CTGTATCCTTTAGCTTCCCTCA
AATCACTCTTTGGCAACGACCCCTAGTCACAATAA
>HM586193/B/GB/2004/MM39d11p
CTTCAGAGCAGA------------CCAGAGCCATCAGCC------------CCACCGGAAGAGAGCTTCAGGTTTGGGGA
AGAGACA---GCGACTCCCTCTCAGAAGCAAGAGCGG------ATAGACAAGGAA---CAGTATCCTTTAACCTCCCTCA
GATCACTCTTTGGCAACGACCCCTTGTCACAATAA
>HM586198/B/GB/2004/MM42d22_GN1
CTTCAGAGCAGA------------CCAGAGCCAACAGCC------------CCACCAGAAGAGAGCTTCAGGTTTGGGGA
AGAGACA---ACAACTCCCTCTCAGAAGCAGGAGCAG------ATAGACAAAGAG---ATGTATCCTTTGACTTCCCTCA
GATCACTCTTTGGCAACGACCCCTCGTCACAATAA
>HM586200/B/GB/2004/MM42d92_GN1
CTTCAGAACAGA------------CCAGAGCCAACAGCC------------CCACCAGAAGAGAGCTTCAGGTTTGGGGA
AGAGACA---ACAACTCCCTCTCAGAAGCAGGAGCAG------ATAGACAAAGAG---ATGTATCCTTTGACTTCCCTCA
GATCACTCTTTGGCAACGACCCCTCGTCACAATAA
>HM586202/B/GB/2005/MM42d183_GN1
CTTCAGAGCAGA------------CCAGAGCCAACAGCC------------CCACCAGAAGAGAGCTTCAGGTTTGGGGA
AGAGACA---ACAACTCCCTCTCAGAAGCAGGAGCAG------ATAGACAAAGAG---ATGTATCCTTTGACTTCCCTCA
GATCACTCTTTGGCAACGACCCCTCGTCACAATAA
>HM586204/B/GB/2005/MM42d324_GN1
CTTCAGAGCAGA------------CCAGAGCCAACAGCC------------CCACCAGAAGAGAGCTTCAGGTTTGGGGA
AGAGACA---ACAACTCCCTCTCAGAAGCAGGAGCAG------ATAGACAAAGAG---ATGTATCCTTTGACTTCCCTCA
GATCACTCTTTGGCAACGACCCCTCGTCATAA---
>HM586206/B/GB/2004/MM43d21_GN1
CTTCAGAGCAGA------------CCAGAGCCAACAGCC---CCAACAGCCCCACCAGAGGAGAGCTTCGGGTTTGGGGA
AGAGACA---GCAACTCCCTCTCAGAAGCAGGGACCG------ATAGACAAGGAA---CTGTATCCCTTAGCTTCCCTCA
GATCACTCTTTGGCAACGACCCCTCGTCACAATAA
>HM586207/B/GB/2005/MM43d101_GN1
CTTCAGAGCAGA------------CCAGAGCCAACAGCC---CCAACAGCCCCACCAGAGGAGAGCTTCGGGTTTGGGGA
AGAGACA---GCAACTCCCTCTCAGAAGCAGGGACCG------ATAGACAAGGAA---CTGTATCCCTTAGCTTCCCTCA
GATCACTCTTTGGCAACGACCCCTCGTCACAATAA
>HM586208/B/GB/2005/MM43d228_GN1
CTTCAGAGCAGA------------CCAGAGCCAACAGCC---CCAACAGCCCCACCAGAGGAGAGCTTCGGGTTTGGGGA
AGAGACA---GCAACTCCCTCTCAGAAGCAGGGACCG------ATAGACAAGGAA---CTGTATCCCTTAGCTTCCCTCA
GATCACTCTTTGGCAACGACCCCTCGTCACAATAA
>HM586209/B/GB/2005/MM43d368_GN1
CTTCAGAGCAGA------------CCAGAGCCAACAGCC---CCAACAGCCCCACCAGAGGAGAGCTTCGGGTTTGGGGA
AGAGACA---GCAACTCCCTCTCAGAAGCAGGGACCG------ATAGACAAGGAM---CTGTATCCCTTAGCTTCCCTCA
GATCACTCTTTGGCAACGACCCCTCGTCACAATAA
>HM586210/B/GB/2005/MM45d22_GN1
CTTCAGAGCAGA------------CCAGAACCAACAGCC------------CCACCAGAGGAGAGCTTCAGGTTTGGGGA
AGAAACA------ACTCCCTCCCCGAAGCAGGAGCCG------ACAGACAAGGGA---CTGTATCCTTTAGCTTCCCTCA
GATCACTCTTTGGCAACGACCCCTCGTCACAATAA
>HM586211/B/GB/2005/MM45d87_GN1
CTTCAGAGCAGA------------CCAGAACCAACAGCC------------CCACCAGAGGAGAGCTTCAGGTTTGGGGA
AGAAACA------ACTCCCTCCCCGAAGCAGGAGCCG------ACAGACAAGGGA---CTGTATCCTTTAGCTTCCCTCA
GATCACTCTTTGGCAACGACCCCTCGTCACAATAA
>HM586212/B/GB/2005/MM45d213_GN1
CTTCAGAGCAGA------------CCAGAACCAACAGCC------------CCACCAGAGGAGAGCTTCAGGTTTGGGGA
AGAAACA------ACTCCCTCCCCGAAGCAGGAGCCG------ACAGACAAGGGA---CTGTATCCTTTAGCTTCCCTCA
GATCACTCTTTGGCAACGACCCCTCGTCACAATAA
>HQ215554/B/CN/2008/1106
CTTCAGAGCAGA------------CCAGAGCCGACAGCC------------CCACCAGCAGAGAGCCTCATGTTTGGGGA
GGAGACA---ACAACTCCCCCTCAGAAGCAGGAGACAGTAGACAGGGACAAGGAA---CTGTATCCTTTAGCTTCCCTCA
AATCACTCTTTGGCAACGACCCCTCGTCTCAATAA
>HQ215556/B/CN/2009/1121
GCTCAGAGCAGA------------CTAGAGCCGACAGCC------------CCACCAGCAGAGAGCTTCGGGTTTGGGGA
GGAGAAA---ACAACTCCCCCTCAGAAGCAGGAGCCG------ATAGACAAGGAA---CTGTATCCTTTAGCTTCCCTCA
AATCACTCTTTGGCAGCGACCCCTCGTCTCAATAA
>JA806687/B/FR/1983/HXB2-patent
CTTCAGAGCAGA------------CCAGAGCCAACAGCC------------CCACCAGAAGAGAGCTTCAGGTCTGGGGT
AGAGACA---ACAACTCCCCCTCAGAAGCAGGAGCCG------ATAGACAAGGAA---CTGTATCCTTTAACTTCCCTCA
GGTCACTCTTTGGCAACGACCCCTCGTCACAATAA
>JF320003/B/US/2006/502_0341_FL05
CTTCAGAGCAGA------------CCAGAGCCAACAGCC---CCACCAGCCCCACCAGAAGAGAGCTTCAGGTTTGGGGA
AGAGACA---GCAACTCCCCCTCAGAGGCAGGAGCAG------AGGGACGAGGAA---AAGTATCCGTTAACCTCCCTCA
GATCACTCTTTGGCAACGACCCCTCGTCACAATAA
>JF320005/B/US/2006/502_0341_FL04
CTTCAGAGCAGA------------CCAGAGCCAACAGCC---CCACCAGCCCCACCAGAAGAGAGCTTCAGGTTTGGGGA
AGAGACA---GCAACTCCCCCTCAGAGGCAGGAGCAG------AGGGACGAGGAA---AAGTATCCGTTAACCTCCCTCA
GATCACTCTTTGGCAACGACCCCTCGTCACAATAA
>JF320006/B/US/2006/502_0341_FL07
CTTCAGAGCAGA------------CCAGAGCCAACAGCC---CCACCAGCCCCACCAGAAGAGAGCTTCAGGTTTGGGGA
AGAGACA---GCAACTCCCCCTCAGAGGCAGGAGCAG------AGGGACGAGGAA---AAGTATCCGTTAACCTCCCTCA
GATCACTCTTTGGCAACGACCCCTCGTCACAATAA
>JF320008/B/PE/2006/502_0524_FL04
CTTCAGAGCAGA------------CCAGAGCCAACAGCC------------CCACCAGAGGAGAGCTTCAGGTTTGGGGA
AGAGACA---GCAAAGCCCTCTCAGAAGCAGGAAGAG------AAGGAGAAGGAA---CTGTATCCTTTAGCTTCCCTCA
AATCACTCTTTGGCAACGACCCGTTGTCCCAATAA
>JF320009/B/PE/2006/502_0524_FL05
CTTCAGAGCAGA------------CCAGAGCCAACAGCC------------CCACCAGAGGAGAGCTTCAGGTTTGGGGA
AGAGACA---GCAAAGCCCTCTCAGAAGCAGGAAGAG------AAGGAGAAGGAA---CTGTATCCTTTAGCTTCCCTCA
AATCACTCTTTGGCAACGACCCGTTGTCCCAATAA
>JF320010/B/PE/2006/502_0524_FL06
CTTCAGAGCAGA------------CCAGAGCCAACAGCC------------CCACCAGAGGAGAGCTTCAGGTTTGGGGA
AGAGACA---GCAAAGCCCTCTCAGAAGCAGGAAGAG------AAGGAGAAGGAA---CTGTATCCTTTAGCTTCCCTCA
AATCACTCTTTGGCAACGACCCGTTGTCCCAATAA
>JF320012/B/PE/2007/502_1399_wg6
CTTCAGAGCAGA------------CCAGAGCCATCAGCT------------CCACCAGCAGAGAGCTTCAGG---GAG--
-GAGACA---ACAACCCCACCTCAGAAGCAGGATCTG------ATAGACAAGGAA---CTGTATCCTTCAGCTTCCCTCA
AATCACTCTTTGGCAACGACCCCTTGTCACAATAA
>JF320013/B/PE/2007/502_1399_wg4
CTTCAGAGCAGA------------CCAGAGCCATCAGCT------------CCACCAGCAGAGAGCTTCAGG---GAG--
-GAGACA---ACAACCCCACCTCAGAAGCAGGATCTG------ATAGACAAGGAA---CTGTATCCTTCAGCTTCCCTCA
AATCACTCTTTGGCAACGACCCCTTGTCACAATAA
>JF320014/B/PE/2007/502_1399_wg5
CTTCAGAGCAGA------------CCAGAGCCATCAGCT------------CCACCAGCAGAGAGCTTCAGG---GAG--
-GAGACA---ACAACCCCACCTCAGAAGCAGGATCTG------ATAGACAAGGAA---CTGTATCCTTCAGCTTCCCTCA
AATCACTCTTTGGCAACGACCCCTTGTCACAATAA
>JF320015/B/PE/2007/502_1399_wg1
CTTCAGAGCAGA------------CCAGAGCCATCAGCT------------CCACCAGCAGAAAGCTTCAGG---GAG--
-GAGACA---ACAACCCCACCTCAGAAGCAGGATCTG------ATAGACAAGGAA---CTGTATCCTTCAGCTTCCCTCA
AATCACTCTTTGGCAACGACCCCTTGTCACAATAA
>JF320016/B/PE/2007/502_1399_wg3
CTTCAGAGCAGA------------CCAGAGCCATCAGCT------------CCACCAGCAGAGAGCTTCAGG---GAG--
-GAGACA---ACAACCCCACCTCAGAAGCAGGATCTG------ATAGACAAGGAA---CTGTATCCTTCAGCTTCCCTCA
AATCACTCTTTGGCAACGACCCCTTGTCACAATAA
>JF320017/B/PE/2007/502_2649_wg2
CTTCAGAGCAGA------------CCAGAGCCAACAGCC------------CCACCAGAAGAGAGCTTCAGGTTTGTAGA
AGAGATA---ACAACTCCCTCTCAGAAGCAGGAGCAGACGAAGACAGGGCAGGAC---CTATATCCTTTAACCTCCCTCA
AATCACTCTTTGGCAACGACCCCTCGTCACAATAA
>JF320018/B/PE/2007/502_2254_FL6
CTTCAGGGCAGA------------CCAGAGCCAACAGCC---CCACCAATGGAGCCAGAGGAGAGCTTCAAGTTTGGGGG
GGAGACA---GCAAGTCCCTCTCAGAAGCAGAAGCAGGAGCCGACAGACAAGGAA---CTGTATCCTTTAGCTTCCCTCA
GATCACTCTTTGGCAACGACCAATAGTTGTAG---
>JF320019/B/PE/2007/502_2649_wg8
CTTCAGAACAGA------------CCAGAGCCAACAGCC------------CCACCAGAAGAGAGCTTCAGGTTTGTAGA
AGAGATA---ACAACTCCCTCTCAGAAGCAGGAGCAGACGAAGACAGGGCAGGAC---CTATATCCTTTAACCTCCCTCA
AATCACTCTTTGGCAACGACCCCTCGTCACAATAA
>JF320020/B/PE/2007/502_2254_FL2
CTTCAGGGCAGA------------CCAGAGCCAACAGCC---CCACCAATGGAGCCAGAGGAGAGCTTCAAGTTTGGGGG
GGAGACA---GCAAGTCCCTCTCAGAAGCAGAAGCAGGAGCCGACAGACAAGGAA---CTGTATCCTTTAGCTTCCCTCA
GATCACTCTTTGGCAACGACCAATAGTTGTAG---
>JF320021/B/PE/2007/502_2254_FL5
CTTCAGGGCAGA------------CCAGAGCCAACAGCC---CCACCAATGGAGCCAGAGGAGAGCTTCAAGTTTGGGGG
GGAGACA---GCAAGTCCCTCTCAGAAGCAGAAGCAGGAGCCGACAGACAAGGAA---CTGTATCCTTTAGCTTCCCTCA
GATCACTCTTTGGCAACGACCAATAGTTGTAG---
>JF320022/B/PE/2007/502_2649_wg7
CTTCAGAGCAGA------------CCAGAGCCAACAGCC------------CCACCAGAAGAGAGCTTCAGGTTTGTAGA
AGAGATA---ACAACTCCCTCTCAGAAGCAGGAGCAGACGAAGACAGGGCAGGAC---CTATATCCTTTAACCTCCCTCA
AATCACTCTTTGGCAACGACCCCTCGTCACAATAA
>JF320023/B/PE/2007/502_2254_FL3
CTTCAGGGCAGA------------CCAGAGCCAACAGCC---CCACCAATGGAGCCAGAGGAGAGCTTCAAGTTTGGGGG
GGAGACA---GCAAGTCCCTCTCAGAAGCAGAAGCAGGAGCCGACAGACAAGGAA---CTGTATCCTTTAGCTTCCCTCA
GATCACTCTTTGGCAACGACCAATAGTTGTAG---
>JF320024/B/PE/2007/502_2254_FL1
CTTCAGGGCAGA------------CCAGAGCCAACAGCC---CCACCAATGGAGCCAGAGGAGAGCTTCAAGTTTGGGGG
GGAGACA---GCAAGTCCCTCTCAGAAGCAGAAGCAGGAGCCGACAGACAAGGAA---CTGTATCCTTTAGCTTCCCTCA
GATCACTCTTTGGCAACGACCAATAGTTGTAG---
>JF320025/B/PE/2007/502_2649_wg10
CTTCAGAACAGA------------CCAGAGCCAACAGCC------------CCACCAGAAGAGAGCTTCAGGTTTGTAGA
AGAGATA---ACAACTCCCTCTCAGAAGCAGGAGCAGACGAAGACAGGGCAGGAC---CTATATCCTTTAACCTCCCTCA
AATCACTCTTTGGCAACGACCCCTCGTCACAATAA
>JF320026/B/PE/2007/502_2254_FL4
CT-CAGA--------------------------------------------------GCAGAA--------------GCA
GGAG---------------------------CCG---------ACAGACAAGGAA---CTGTATCCTTTAGCTTCCCTCA
GATCACTCTGTGGCAACGACCAATAGTTGTAG---
>JF320027/B/PE/2007/502_2649_wg5
CTTCAGAACAGA------------CCAGAGCCAACAGCC------------CCACCAGAAGAGAGCTTCAGGTTTGTAGA
AGAGATA---ACAACTCCCTCTCAGAAGCAGGAGCAGACGAAGACAGGGCAGGAC---CTATATCCTTTAACCTCCCTCA
AATCACTCTTTGGCAACGACCCCTCGTCACAATAA
>JF320028/B/PE/2007/502_2349_wg2
CTTCAGAGCAGG------------CCAGAACCAACAGCC------------CCACCAGAAGAGAGCTTCAGGTTTGTGGA
GGAGAAA---ACAACCCCCTCTCAGAAACAGGAGCCG------ATAGACCAGGAA---CTGTATCCTTTAGCTTCCCTCA
AATCTCTCTTTGGCAACGACCCCTCGTCACAATAA
>JF320029/B/PE/2007/502_2349_wg9
CTTCAGAGCAGG------------CCAGAACCAACAGCC------------CCACCAGAAGAGAGCTTCAGGTTTGTGGA
GGAGAAA---ACAACCCCCTCTCAGAAACAGGAGCCG------ATAGACCAGGAA---CTGTATCCTTTAGCTTCCCTCA
AATCTCTCTTTGGCAACGACCCCTCGTCACAATAA
>JF320030/B/PE/2007/502_2649_wg3
CTTCAGAGCAGA------------CCAGAGCCAACAGCC------------CCACCAGAAGAGAGCTTCAGGTTTGTAGA
AGAGATA---ACAACTCCCTCTCAGAAGCAGGAGCAGACGAAGACAGGGCAGGAC---CTATATCCTTTAACCTCCCTCA
AATCACTCTTTGGCAACGACCCCTCGTCACAATAA
>JF320031/B/PE/2007/502_2349_wg4
CTTCAGAGCAGG------------CCAGAACCAACAGCC------------CCACCAGAAGAGAGCTTCAGGTTTGTGGA
GGAGAAA---ACAACCCCCTCTCAGAAACAGGAGCCG------ATAGACCAGGAA---CTGTATCCTTTAGCTTCCCTCA
AATCTCTCTTTGGCAACGACCCCTCGTCACAATAA
>JF320032/B/PE/2007/502_2349_wg5
CTTCAGAGCAGG------------CCAGAACCAACAGCC------------CCACCAGAAGAGAGCTTCAGGTTTGTGGA
GGAGAAA---ACAACCCCCTCTCAGAAACAGGAGCCG------ATAGACCAGGAA---CTGTATCCTTTAGCTTCCCTCA
AATCTCTCTTTGGCAACGACCCCTCGTCACAATAA
>JF320033/B/PE/2007/502_2649_wg4
CTTCAGAGCAGA------------CCAGAGCCAACAGCC------------CCACCAGAAGAGAGCTTCAGGTTTGTAGA
AGAGATA---ACAACTCCCTCTCAGAAGCAGGAGCAGACGAAGACAGGGCAGGAC---CTATATCCTTTAACCTCCCTCA
AATCACTCTTTGGCAACGACCCCTCGTCACAATAA
>JF320034/B/PE/2007/502_2649_wg1
CTTCAGAGCAGA------------CCAGAGCCAACAGCC------------CCACCAGAAGAGAGCTTCAGGTTTGTAGA
AGAGATA---ACAACTCCCTCTCAGAAGCAGGAGCAGACGAAGACAGGGCAGGAC---CTATATCCTTTAACCTCCCTCA
AATCACTCTTTGGCAACGACCCCTCGTCACAATAA
>JF320035/B/PE/2007/502_2649_wg9
CTTCAGAGCAGA------------CCAGAGCCAACAGCC------------CCACCAGAAGAGAGCTTCAGGTTTGTAGA
AGAGATA---ACAACTCCCTCTCAGAAGCAGGAGCAGACGAAGACAGGGCAGGAC---CTATATCCTTTAACCTCCCTCA
AATCACTCTTTGGCAACGACCCCTCGTCACAATAA
>JF320036/B/US/2006/502_0227_FL05
CCTCAGGGCAGA------------CTAACACCAACAGCC---CCACCAGCCCCACCAGAAGAGAGCTTCAGGTTTGGGGA
GGAGACA---ACAAACCCCTCTCAAAGGCAGGAACCG------ATAGACCAGGAA---CGGTATCCTTTAACCTCCCTCA
GATCACTCTTTGGCAACGACCCCTCGTCGCAATAA
>JF320038/B/US/2006/502_0572_FL06
CTTCAGAACAGA------------CCAGAGCCAACAGCC------------CCACCAGCAGAGAGCTTCAGGTTTGGGGA
GGAGACA---ACAACTCCCTCTCAGAAGCCGGAGCCG------ATAGACAGGGAA---CTGTATCCTTTAGCTTCCCTCA
AATCACTCTTTGGCAACGACCCCTCGTCACAATAA
>JF320039/B/US/2006/502_0572_FL02
CTTCAGAACAGA------------CCAGAGCCAACAGCC------------CCACCAGCAGAGAGCTTCAGGTTTGGGGA
GGAGACA---ACAACTCCCTCTCAGAAGCCGGAGCCG------ATAGACAGGGAA---CTGTATCCTTTAGCTTCCCTCA
AATCACTCTTTGGCAACGACCCCTCGTCACAATAA
>JF320040/B/US/2006/502_0572_FL07
CTTCAGAACAGA------------CCAGAGCCAACAGCC------------CCACCAGCAGAGAGCTTCAGGTTTGGGGA
GGAGACA---ACAACTCCCTCTCAGAAGCCGGAGCCG------ATAGACAGGGAA---CTGTATCCTTTAGCTTCCCTCA
AATCACTCTTTGGCAACGACCCCTCGTCACAATAA
>JF320041/B/US/2006/502_0572_FL01
CTTCAGAACAGA------------CCAGAGCCAACAGCC------------CCACCAGCAGAGAGCTTCAGGTTTGGGGA
GGAGACA---ACAACTCCCTCTCAGAAGCCGGAGCCG------ATAGACAGGGAA---CTGTATCCTTTAGCTTCCCTCA
AATCACTCTTTGGCAACGACCCCTCGTCACAATAA
>JF320042/B/US/2006/502_0572_FL03
CTTCAGAACAGA------------CCAGAGCCAACAGCC------------CCACCAGCAGAGAGCTTCAGGTTTGGGGA
GGAGACA---ACAACTCCCTCTCAGAAGCCGGAGCCG------ATAGACAGGGAA---CTGTATCCTTTAGCTTCCCTCA
AATCACTCTTTGGCAACGACCCCTCGTCACAATAA
>JF320043/B/US/2005/502_1400_FL02
CTCCAGAACAGA------------CCAGAGCCAACAGCC---CCAGAGCCAACACCATTGGAGAGCTTCAGGTTTGGGGA
GGAGGCA---ACAGCTCCCCCTCAGAGGCAGGAACCG------ATAGACAGGGAA---CTATATCCTTCAGCTTCCCTCA
AATCACTCTTTGGCAACGACCCCTCGTCCCAATAA
>JF320044/B/US/2006/502_1174_FL07
CTTCAGAGCAGG------------CCAGAGCCAACAGCC------------CCACCAGCAGAGAGCTTCAGGTTTGGGGA
AGAGACA---ACAACTCCCTCCCAGAAGCAGGAGCTG------GTAGACAAGGAG---ATGTATCCTTTAACTTCCCTCA
GATCACTCTTTGGCAACGACCCCTCGTCACAATAA
>JF320045/B/US/2007/502_1115_wg1
CTTCAGAGCAGA------------CCAGAGCCAACAGCC------------CCACCAGAAGAGAGCTTCAGGTTTGGGGA
AGGGACA---GCACCTCCAGCTCCGAAGCAGGAGCAG------ATAGACAAAGAA---CTATATCCTTTAGCTTCCCTCA
AATCACTCTTTGGCAACGACCCCTCGTCTCAGTAA
>JF320046/B/US/2005/502_1400_FL05
CTCCAGAACAGA------------CCAGAGCCAACAGCC---CCAGAGCCAACACCATTGGAGAGCTTCAGGTTTGGGGA
GGAGGCA---ACAGCTCCCCCTCAGAGGCAGGAACCG------ATAGACAGGGAA---CTATATCCTTCAGCTTCCCTCA
AATCACTCTTTGGCAACGACCCCTCGTCCCAATAA
>JF320047/B/US/2006/502_1174_FL06
CTTCAGAGCAGG------------CCAGAGCCAACAGCC------------CCACCAGCAGAGAGCTTCAGGTTTGGGGA
AGAGACA---ACAACTCCCTCCCAGAAGCAGGAGCTG------GTAGACAAGGAG---ATGTATCCTTTAACTTCCCTCA
GATCACTCTTTGGCAACGACCCCTCGTCACAATAA
>JF320048/B/US/2006/502_0309_wg13
CTTCAGAGCAGA------------CCAGAGCCAACAGCC------------CCACCAGCAGAGAGCTTCAGGTTTGGGGA
AGAGACA---ACAACTCCCTCTCAGAAGCAGGAGCCG------ATAGACAAGGAA---CTGTATCCCTTAGCTTCCCTCA
AATCACTCTTTGGCAACGACCCCTCGTCACAATAA
>JF320049/B/US/2006/502_1174_FL02
CTTCAGAGCAGG------------CCAGAGCCAACAGCC------------CCACCAGCAGAGAGCTTCAGGTTTGGGGA
AGAGACA---ACAACTCCCTCCCAGAAGCAGGAGCTG------GTAGACAAGGAG---ATGTATCCTTTAACTTCCCTCA
GATCACTCTTTGGCAACGACCCCTCGTCACAATAA
>JF320050/B/US/2005/502_1400_FL01
CTCCAGAACAGA------------CCAGAGCCAACAGCC---CCAGAGCCAACACCATTGGAGAGCTTCAGGTTTGGGGA
GGAGGCA---ACAGCTCCCCCTCAGAGGCAGGAACCG------ATAGACAGGGAA---CTATATCCTTCAGCTTCCCTCA
AATCACTCTTTGGCAACGACCCCTCGTCCCAATAA
>JF320051/B/US/2006/502_1174_FL01
CTTCAAAGCAGG------------CCAGAGCCAACAGCC------------CCACCAGCAGAGAGCTTCAGGTTTGGGGA
AGAGACA---ACAACTCCCTCCCAGAAGCAGGAGCTG------GTAGACAAGGAG---ATGTATCCTTTAACTTCCCTCA
GATCACTCTTTGGCAACGACCCCTCGTCACAATAA
>JF320052/B/US/2007/502_1115_wg3
CTTCAGAGCAGA------------CCAGAGCCAACAGCC------------CCACCAGAAGAGAGCTTCAGGTTTGGGGA
AGGGACA---GCACCTCCAGCTCCGAAGCAGGAGCAG------ATAGACAAAGAA---CTATATCCTTTAGCTTCCCTCA
AATCACTCTTTGGCAACGACCCCTCGTCTCAGTAA
>JF320053/B/US/2006/502_1174_FL09
CTTCAGAGCAGG------------CCAGAGCCAACAGCC------------CCACCAGCAGAGAGCTTCAGGTTTGGGGA
AGAGACA---ACAACTCCCTCCCAGAAGCAGGAGCTG------GTAGACAAGGAG---ATGTATCCTTTAACTTCCCTCA
GATCACTCTTTGGCAACGACCCCTCGTCACAATAA
>JF320054/B/US/2005/502_2495_wg02
CTTCAGAGCAGA------------CCAGAGCCAACAGCC------------CCACCAGAAGAGAGCCTCAGGTTCAGGGA
GGAGACA---ACAACTCCCTCTCAGAAGCAGGAGACG------ACAGACAAGGAA---CTATATCCCTTAGCTTCCCTCA
AATCACTCTTTGGCAACGACCCCTTGTCACAGTAA
>JF320055/B/US/2006/502_1174_FL04
CTTCAGAGCAGG------------CCAGAGCCAACAGCC------------CCACCAGCAGAGAGCTTCAGGTTTGGGGA
AGAGACA---ACAACTCCCTCCCAGAAGCAGGAGCTG------GTAGACAAGGAG---ATGTATCCTTTAACTTCCCTCA
GATCACTCTTTGGCAACGACCCCTCGTCACAATAA
>JF320056/B/US/2006/502_0309_wg02
CTTCAGAGCAGA------------CCAGAGCCAACAGCC------------CCACCAGCAGAGAGCTTCAGGTTTGGGGA
AGAGACA---ACAACTCCCTCTCAGAAGCAGGAGCCG------ATAGACAAGGAA---CTGTATCCCTTAGCTTCCCTCA
AATCACTCTTTGGCAACGACCCCTCGTCACAATAA
>JF320058/B/US/2006/502_1174_FL05
CTTCAGAGCAGG------------CCAGAGCCAACAGCC------------CCACCAGCAGAGAGCTTCAGGTTTGGGGA
AGAGACA---ACAACTCCCTCCCAGAAGCAGGAGCTG------GTAGACAAGGAG---ATGTATCCTTTAACTTCCCTCA
GATCACTCTTTGGCAACGACCCCTCGTCACAATAA
>JF320059/B/US/2005/502_0223_wg1
CTCCAGAGCAGG------------CCAGAGCCATCAGCC---CCAGCGGAGCCACCAGCAGAGAGCTTCAGGTTTGGGGA
AGAGACA---GCAACCCCCTCTCAGAAGCAGGAGCAG------ATAGACAAAGAA---ATGTATCCTTTAGCTTCCCTCA
GATCACTCTTTGGCAACGACCCCTCGTCACAATAA
>JF320060/B/US/2006/502_1174_FL08
CTTCAGAGCAGG------------CCAGAGCCAACAGCC------------CCACCAGCAGAGAGCTTCAGGTTTGGGGA
AGAGACA---ACAACTCCCTCCCAGAAGCAGGAGCTG------GTAGACAAGGAG---ATGTATCCTTTAACTTCCCTCA
GATCACTCTTTGGCAACGACCCCTCGTCACAATAA
>JF320061/B/US/2005/502_2495_wg03
CTTCAGAGCAGA------------CCAGAGCCAACAGCC------------CCACCAGAAGAGAGCCTCAGGTTCAGGGA
GGAGACA---ACAACTCCCTCTCAGAAGCAGGAGACG------ACAGACAAGGAA---CTATATCCCTTAGCTTCCCTCA
AATCACTCTTTGGCAACGACCCCTTGTCACAGTAA
>JF320062/B/US/2006/502_1174_FL11
CTTCAGAGCAGG------------CCAGAGCCAACAGCC------------CCACCAGCAGAGAGCTTCAGGTTTGGGGA
AGAGACA---ACAACTCCCTCCCAGAAGCAGGAGCTG------GTAGACAAGGAG---ATGTATCCTTTAACTTCCCTCA
GATCACTCTTTGGCAACGACCCCTCGTCACAATAA
>JF320064/B/US/2006/502_1174_FL03
CTTCAGAGCAGG------------CCAGAGCCAACAGCC------------CCACCAGCAGAGAGCTTCAGGTTTGGGGA
AGAGACA---ACAACTCCCTCCCAGAAGCAGGAGCTG------GTAGACAAGGAG---ATGTATCCTTTAACTTCCCTCA
GATCACTCTTTGGCAACGACCCCTCGTCACAATAA
>JF320065/B/US/2006/502_0309_wg14
CTTCAGAGCAGA------------CCAGAGCCAACAGCC------------CCACCAGCAGAGAGCTTCAGGTTTGGGGA
AGAGACA---ACAACTCCCTCTCAGAAGCAGGAGCCG------ATAGACAAGGAA---CTGTATCCCTTAGCTTCCCTCA
AATCACTCTTTGGCAACGACCCCTCGTCACAATAA
>JF320066/B/US/2005/502_1400_FL03
CTCCAGAACAGA------------CCAGAGCCAACAGCC---CCAGAGCCAACACCATTGGAGAGCTTCAGGTTTGGGGA
GGAGGCA---ACAGCTCCCCCTCAGAGGCAGGAACCG------ATAGACAGGGAA---CTATATCCTTCAGCTTCCCTCA
AATCACTCTTTGGCAACGACCCCTCGTCCCAATAA
>JF320067/B/US/2005/502_1400_FL04
CTCCAGAACAGA------------CCAGAGCCAACAGCC---CCAGAGCCAACACCATTGGAGAGCTTCAGGTTTGGGGA
GGAGGCA---ACAGCTCCCCCTCAGAGGCAGGAACCG------ATAGACAGGGAA---CTATATCCTTCAGCTTCCCTCA
AATCACTCTTTGGCAACGACCCCTCGTCCCAATAA
>JF320068/B/US/2006/502_0309_wg12
CTTCAGAGCAGA------------CCAGAGCCAACAGCC------------CCACCAGCAGAGAGCTTCAGGTTTGGGGA
AGAGACA---ACAACTCCCTCTCAGAAGCAGGAGCCG------ATAGACAAGGAA---CTGTATCCCTTAGCTTCCCTCA
AATCACTCTTTGGCAACGACCCCTCGTCACAATAA
>JF320069/B/US/2007/502_1115_wg2
CTTCAGAGCAGA------------CCAGAGCCAACAGCC------------CCACCAGAAGAGAGCTTCAGGTTTGGGGA
AGGGACA---GCACCTCCAGCTCCGAAGCAGGAGCAG------ATAGACAAAGAA---CTATATCCTTTAGCTTCCCTCA
AATCACTCTTTGGCAACGACCCCTCGTCTCAGTAA
>JF320070/B/US/2007/502_1115_wg6
CTTCAAAGCAGA------------CCAGAGCCAACAGCC------------CCACCAGAAGAGAGCTTCAGGTTTGGGGA
AGGGACA---GCACCTCCAGCTCCGAAGCAGGAGCAG------ATAGACAAAGAA---CTATATCCTTTAGCTTCCCTCA
AATCACTCTTTGGCAACGACCCCTCGTCTCAGTAA
>JF320071/B/US/2006/502_0309_wg04
CTTCAGAGCAGA------------CCAGAGCCAACAGCC------------CCACCAGCAGAGAGCTTCAGGTTTGGGGA
AGAGACA---ACAACTCCCTCTCAGAAGCAGGAGCCG------ATAGACAAGGAA---CTGTATCCCTTAGCTTCCCTCA
AATCACTCTTTGGCAACGACCCCTCGTCACAATAA
>JF320081/B/US/2006/502_0341_FL06
CTTCAGAGCAGA------------CCAGAGCCAACAGCC---CCACCAGCCCCACCAGAAGAGAGCTTCAGGTTTGGGGA
AGAGACA---GCAACTCCCCCTCAGAGGCAGGAGCAG------AGGGACGAGGAA---AAGTATCCGTTAACCTCCCTCA
GATCACTCTTTGGCAACGACCCCTCGTCACAATAA
>JF320082/B/US/2006/502_0341_FL03
CTTCAGAGCAGA------------CCAGAGCCAACAGCC---CCACCAGCCCCACCAGAAGAGAGCTTCAGGTTTGGGGA
AGAGACA---GCAACTCCCCCTCAGAGGCAGGAGCAG------AGGGACGAGGAA---AAGTATCCGTTAACCTCCCTCA
GATCACTCTTTGGCAACGACCCCTCGTCACAATAA
>JF320097/B/US/2006/502_0346_wg02
CTTCAGAACAGA------------CCAGAGCCAACAGCC------------CCACCAGAAGAGAGCTTCAGGTTTGGGGA
AGAGACA---ACAACTCCCCCACAGAAGCAGGAGCCG------ATAGACAGGGAA---GTTTATCCTTTAACTTCCCTCA
GATCACTCTTTGGCAACGACCCCTCGTCGTAA---
>JF320098/B/US/2006/502_0346_wg01
CTTCAGAACAGA------------CCAGAGCCAACAGCC------------CCACCAGAAGAGAGCTTCAGGTTTGGGGA
AGAGACA---ACAACTCCCCCACAGAAGCAGGAGCCG------ATAGACAGGGAA---GTTTATCCTTTAACTTCCCTCA
GATCACTCTTTGGCAACGACCCCTCGTCGTAA---
>JF320120/B/US/2006/502_1619_FL09
CTTCAGAGCAGA------------CCAGAGCCAACAGCC---CCATCAGCCCCACCAGCAGAGAGCTTCAGGTTTGGGGA
AGAGATG---ACAGCTCCCTCTCAGAAGCAGGAGACG------CCAAAAGAGGAA---CTGTATCCTTTAGCTTCCCTCA
AATCACTCTTTGGCAACGACCCCTCGTCACAATAA
>JF320121/B/US/2006/502_1619_FL08
CTTCAGAGCAGA------------CCAGAGCCAACAGCC---CCATCAGCCCCACCAGCAGAGAGCTTCAGGTTTGGGGA
AGAGATG---ACAGCTCCCTCTCAGAAGCAGGAGACG------CCAAAAGAGGAA---CTGTATCCTTTAGCTTCCCTCA
AATCACTCTTTGGCAACGACCCCTCGTCACAATAA
>JF320122/B/US/2006/502_1619_FL03
CTTCAGAGCAGA------------CCAGAGCCAACAGCC---CCATCAGCCCCACCAGCAGAGAGCTTCAGGTTTGGGGA
AGAGATG---ACAGCTCCCTCTCAGAAGCAGGAGACG------CCAAAAGAGGAA---CTGTATCCTTTAGCTTCCCTCA
AATCACTCTTTGGCAACGACCCCTCGTCACAATAA
>JF320123/B/US/2006/502_1619_FL01
CTTCAGAGCAGA------------CCAGAGCCAACAGCC---CCATCAGCCCCACCAGCAGAGAGCTTCAGGTTTGGGGA
AGAGATG---ACAGCTCCCTCTCAGAAGCAGGAGACG------CCAAAAGAGGAA---CTGTATCCTTTAGCTTCCCTCA
AATCACTCTTTGGCAACGACCCCTCGTCACAATAA
>JF320124/B/US/2006/502_1619_FL10
CTTCAGAGCAGA------------CCAGAGCCAACAGCC---CCATCAGCCCCACCAGCAGAGAGCTTCAGGTTTGGGGA
AGAGATG---ACAGCTCCCTCTCAGAAGCAGGAGACG------CCAAAAGAGGAA---CTGTATCCTTTAGCTTCCCTCA
AATCACTCTTTGGCAACGACCCCTCGTCACAATAA
>JF320125/B/US/2006/502_1619_FL05
CTTCAGAGCAGA------------CCAGAGCCAACAGCC---CCATCAGCCCCACCAGCAGAGAGCTTCAGGTTTGGGGA
AGAGATG---ACAGCTCCCTCTCAGAAGCAGGAGACG------CCAAAAGAGGAA---CTGTATCCTTTAGCTTCCCTCA
AATCACTCTTTGGCAACGACCCCTCGTCACAATAA
>JF320126/B/US/2006/502_1619_FL06
CTTCAGAGCAGA------------CCAGAGCCAACAGCC---CCATCAGCCCCACCAGCAGAGAGCTTCAGGTTTGGGGA
AGAGATG---ACAGCTCCCTCTCAGAAGCAGGAGACG------CCAAAAGAGGAA---CTGTATCCTTTAGCTTCCCTCA
AATCACTCTTTGGCAACGACCCCTCGTCACAATAA
>JF320127/B/US/2006/502_1619_FL04
CTTCAGAGCAGA------------CCAGAGCCAACAGCC---CCATCAGCCCCACCAACAGAGAGCTTCAGGTTTGGGGA
AGAGATG---ACAGCTCCCTCTCAGAAGCAGGAGACG------CCAAAAGAGGAA---CTGTATCCTTTAGCTTCCCTCA
AATCACTCTTTGGCAACGACCCCTCGTCACAATAA
>JF320128/B/US/2006/502_1619_FL07
CTTCAGAGCAGA------------CCAGAGCCAACAGCC---CCATCAGCCCCACCAGCAGAGAGCTTCAGGTTTGGGGA
AGAGATG---ACAGCTCCCTCTCAGAAGCAGGAGACG------CCAAAAGAGGAA---CTGTATCCTTTAGCTTCCCTCA
AATCACTCTTTGGCAACGACCCCTCGTCACAATAA
>JF320129/B/US/2006/502_1619_FL02
CTTCAGAGCAGA------------CCAGAGCCAACAGCC---CCATCAGCCCCACCAGCAGAGAGCTTCAGGTTTGGGGA
AGAGATG---ACAGCTCCCTCTCAGAAGCAGGAGACG------CCAAAAGAGGAA---CTGTATCCTTTAGCTTCCCTCA
AATCACTCTTTGGCAACGACCCCTCGTCACAATAA
>JF320144/B/US/2006/502_1211_FL04
CTTCAGAGCAGA------------CCAGAGCCTTCAGCC------------CCACCAGAAGAGAGCTTCAGGTTCGCGGA
GGAGACA---GCCACTCCTCCTCAAAAAAGGGAGCCG------ATAGACAAGGAA---CTGTATCCTTTAGCTTCCCTCA
AATCACTCTTTGGCAACGACCCCTCGTCACAATAA
>JF320145/B/US/2006/502_2667_FL03
CTTCAGAGCAGA------------CCAGAGCCAACAGCC------------CCACCAGCAGAGAGCTTCAGGGTTGGGGA
AGAGACA---GCAACTCCCTCTCAGAAGCAGGAGCCG------ACAGACAAGGAA---CTATACCCCTTGACCTCCCTCA
AATCACTCTTTGGCAGCGACCCCTCGTCACAATAA
>JF320146/B/US/2006/502_1211_FL05
CTTCAGAGCAGA------------CCAGAGCCTTCAGCC------------CCACCAGAAGAGAGCTTCAGGTTCGCGGA
GGAGACA---GCCACTCCTCCTCAAAAAAGGGAGCCG------ATAGACAAGGAA---CTGTATCCTTTAGCTTCCCTCA
AATCACTCTTTGGCAACGACCCCTCGTCACAATAA
>JF320147/B/US/2006/502_2667_FL01
CTTCAGAGCAGA------------CCAGAGCCAACAGCC------------CCACCAGCAGAGAGCTTCAGGGTTGGGGA
AGAGACA---GCAACTCCCTCTCAGAAGCAGGAGCCG------ACAGACAAGGAA---CTATACCCCTTGACCTCCCTCA
AATCACTCTTTGGCAGCGACCCCTCGTCACAATAA
>JF320148/B/US/2006/502_1211_FL02
CTTCAGAGCAGA------------CCAGAGCCTTCAGCC------------CCACCAGAAGAGAGCTTCAGGTTCGCGGA
GGAGACA---GCCACTCCTCCTCAAAAAAGGGAGCCG------ATAGACAAGGAA---CTGTATCCTTTAGCTTCCCTCA
AATCACTCTTTGGCAACGACCCCTCGTCACAATAA
>JF320149/B/US/2006/502_1211_FL03
CTTCAGAGCAGA------------CCAGAGCCTTCAGCC------------CCACCAGAAGAGAGCTTCAGGTTCGCGGA
GGAGACA---GCCACTCCTCCTCAAAAAAGGGAGCCG------ATAGACAAGGAA---CTGTATCCTTTAGCTTCCCTCA
AATCACTCTTTGGCAACGACCCCTCGTCACAATAA
>JF320150/B/US/2007/502_1478_wg4
CTTCAGAGCAGA------------CCAGAGCCAACAGCC------------CCTCCAGAAAAGAGCCTCAGGTTTGGGGA
AGGGACA---ACACCTCCCTCTCAGAAGCAGGAGCCG------ATAGACAAGGAG---ATGTATCCTTTAGCTTCCCTCA
GATCACTCTTTGGCAACGACCCCTCGTCACAATAA
>JF320151/B/US/2006/502_1211_FL01
CTTCAGAGCAGA------------CCAGAGCCTTCAGCC------------CCACCAGAAGAGAGCTTCAGGTTCGCGGA
GGAGACA---GCCACTCCTCCTCAAAAAAGGGAGCCG------ATAGACAAGGAA---CTGTATCCTTTAGCTTCCCTCA
AATCACTCTTTGGCAACGACCCCTCGTCACAATAA
>JF320152/B/US/2006/502_2667_FL02
CTTCAGAGCAGA------------CCAGAGCCAACAGCC------------CCACCAGCAGAGAGCTTCAGGGTTGGGGA
AGAGACA---GCAACTCCCTCTCAGAAGCAGGAGCCG------ACAGACAAGGAA---CTATACCCCTTGACCTCCCTCA
AATCACTCTTTGGCAGCGACCCCTCGTCACAATAA
>JF320153/B/US/2006/502_2667_FL04
CTTCAGAGCAGA------------CCAGAGCCAACAGCC------------CCACCAGCAGAGAGCTTCAGGGTTGGGGA
AGAGACA---GCAACTCCCTCTCAGAAGCAGGAGCCG------ACAGACAAGGAA---CTATACCCCTTGACCTCCCTCA
AATCACTCTTTGGCAGCGACCCCTCGTCACAATAA
>JF320154/B/US/2006/502_2667_FL05
CTTCAGAGCAGA------------CCAGAGCCAACAGCC------------CCACCAGCAGAGAGCTTCAGGGTTGGGGA
AGAGACA---GCAACTCCCTCTCAGAAGCAGGAGCCG------ACAGACAAGGAA---CTATACCCCTTGACCTCCCTCA
AATCACTCTTTGGCAGCGACCCCTCGTCACAATAA
>JF320155/B/US/2007/502_1478_wg2
CTTCAGAGCAGA------------CCAGAGCCAACAGCC------------CCTCCAGAAGAGAGCCTCAGGTTTGGGGA
AGGGACA---ACACCTCCCTCTCAGAAGCAGGAGCCG------ATAGACAAGGAG---ATGTATCCTTTAGCTTCCCTCA
GATCACTCTTTGGCAACGACCCCTCGTCACAATAA
>JF320156/B/US/2007/502_1478_wg3
CTTCAGAGCAGA------------CCAGAGCCAACAGCC------------CCTCCAGAAGAGAGCCTCAGGTTTGGGGA
AGGGACA---ACACCTCCCTCTCAGAAGCAGGAGCCG------ATAGACAAGGAG---ATGTATCCTTTAGCTTCCCTCA
GATCACTCTTTGGCAACGACCCCTCGTCACAATAA
>JF320157/B/US/2007/502_1478_wg5
CTTCAGAGCAGA------------CCAGAGCCAACAGCC------------CCTCCAGAAGAGAGCCTCAGGTTTGGGGA
AGGGACA---ACACCTCCCTCTCAGAAGCAGGAGCCG------ATAGACAAGGAG---ATGTATCCTTTAGCTTCCCTCA
GATCACTCTTTGGCAACGACCCCTCGTCACAATAA
>JF320158/B/US/2007/502_1478_wg1
CTTCAGAGCAGA------------CCAGAGCCAACAGCC------------CCTCCAGAAGAGAGCCTCAGGTTTGGGGA
AGGGACA---ACACCTCCCTCTCAGAAGCAGGAGCCG------ATAGACAAGGAG---ATGTATCCTTTAGCTTCCCTCA
GATCACTCTTTGGCAACGACCCCTCGTCACAATAA
>JF320160/B/US/2006/502_0923_wg07
CTTCAGAGCAGA------------CCAGAGCCAACAGCC------------CCACCAGAAGAGAGCTTCAGGTTTGGGGA
AGAGACA---ACAACTCCCCCTCAGAAGCAGGAGCCA------ATAGACAAGGAA---CTGTATCCCTTGACTTCCCTCA
AATCACTCTTTGGCAGCGACCCCTCGTCACAATAA
>JF320161/B/US/2006/502_0923_wg04
CTTCAGAGCAGA------------CCAGAGCCAACAGCC------------CCACCAGAAGAGAGCTTCAGGTTTGGGGA
AGAGACA---ACAACTCCCCCTCAGAAGCAGGAGCCA------ATAGACAAGGAA---CTGTATCCCTTGACTTCCCTCA
AATCACTCTTTGGCAGCGACCCCTCGTCACAATAA
>JF320162/B/US/2006/502_0923_wg01
CTTCAGAGCAGA------------CCAGAGCCAACAGCC------------CCACCAGAAGAGAGCTTCAGGTTTGGGGA
AGAGACA---ACAACTCCCCCTCAGAAGCAGGAGCCA------ATAGACAAGGAA---CTGTATCCCTTGACTTCCCTCA
AATCACTCTTTGGCAGCGACCCCTCGTCACAATAA
>JF320163/B/US/2006/502_0923_wg02
CTTCAGAGCAGA------------CCAGAGCCAACAGCC------------CCACCAGAAGAGAGCTTCAGGTTTGGGGA
AGAGACA---ACAACTCCCCCTCAGAAGCAGGAGCCA------ATAGACAAGGAA---CTGTATCCCTTGACTTCCCTCA
AATCACTCTTTGGCAGCGACCCCTCGTCACAATAA
>JF320164/B/US/2006/502_0923_wg08
CTTCAGAGCAGA------------CCAGAGCCAACAGCC------------CCACCAGAAGAGAGCTTCAGGTTTGGGGA
AGAGACA---ACAACTCCCCCTCAGAAGCAGGAGCCA------ATAGACAAGGAA---CTGTATCCCTTGACTTCCCTCA
AATCACTCTTTGGCAGCGACCCCTCGTCACAATAA
>JF320165/B/US/2006/502_0923_wg03
CTTCAGAGCAGA------------CCAGAGCCAACAGCC------------CCACCAGAAGAGAGCTTCAGGTTTGGGGA
AGAGACA---ACAACTCCCCCTCAGAAGCAGGAGCCA------ATAGACAAGGAA---CTGTATCCCTTGACTTCCCTCA
AATCACTCTTTGGCAGCGACCCCTCGTCACAATAA
>JF320166/B/US/2006/502_0923_wg06
CTTCAGAGCAGA------------CCAGAGCCAACAGCC------------CCACCAGAAGAGAGCTTCAGGTTTGGGGA
AGAGACA---ACAACTCCCCCTCAGAAGCAGGAGCCA------ATAGACAAGGAA---CTGTATCCCTTGACTTCCCTCA
AATCACTCTTTGGCAGCGACCCCTCGTCACAATAA
>JF320167/B/US/2006/502_0923_wg05
CTTCAGAGCAGA------------CCAGAGCCAACAGCC------------CCACCAGAAGAGAGCTTCAGGTTTGGGGA
AGAGACA---ACAACTCCCCCTCAGAAGCAGGAGCCA------ATAGACAAGGAA---CTGTATCCCTTGACTTCCCTCA
AATCACTCTTTGGCAGCGACCCCTCGTCACAATAA
>JF320169/B/US/2006/502_1055_FL01
CTTCAGAACAGA------------CCAGAGCCAACAGCC---CCACCACCTCAACCAGAGGAGAGCTTCAGGTTTGGGGA
AGAGACA---ACAGCTCTCCCTCAGAGGCAGGAGCTG------ATAGACAAGGAG---CAACATCATTTAGCTTCCCTCA
GATCACTCTTTGGCAACGACCCCTTGTCTCAGTAA
>JF320171/B/US/2006/502_1055_FL02
CTTCAGAACAGA------------CCAGAGCCAACAGCC---CCACCACCTCAACCAGAGGAGAGCTTCAGGTTTGGGGA
AGAGACA---ACAGCTCTCCCTCAGAGGCAGGAGCTG------ATAGACAAGGAG---CAACATCATTTAGCTTCCCTCA
GATCACTCTTTGGCAACGACCCCTTGTCTCAGTAA
>JF320179/B/US/2007/502_1897_wg2
CTTCAGAGCAGA------------CCAGAGCCAACAGCC------------CCGCCAGCAGAAAGCTTCAGGTTTGGGGA
GGAGACA---ACAACTCCCTCTCAGAAGCAGGAGCCG------ATAGACAAGGAA---CTATATCCTTTAGCCTCCCTCA
GATCACTCTTTGGCAACGACCCCTCGTCACAATAA
>JF320181/B/US/2007/502_1897_wg4
CTTCAGAGCAGA------------CCAGAGCCAACAGCC------------CCGCCAGCAGAAAGCTTCAGGTTTGGGGA
GGAGACA---ACAACTCCCTCTCAGAAGCAGGAGCCG------ATAGACAAGGAA---CTATATCCTTTAGCCTCCCTCA
GATCACTCTTTGGCAACGACCCCTCGTCACAATAA
>JF320182/B/US/2007/502_1897_wg6
CTTCAGAGCAGA------------CCAGAGCCAACAGCC------------CCGCCAGCAGAAAGCTTCAGGTTTGGGGA
GGAGACA---ACAACTCCCTCTCAGAAGCAGGAGCCG------ATAGACAAGGAA---CTATATCCTTTAGCCTCCCTCA
GATCACTCTTTGGCAACGACCCCTCGTCACAATAA
>JF320183/B/PE/2006/502_0491_wg5
CTCCAGAGCAGA------------CCAGAGCCAACAGCC------------CCACCAGAAGAGAGTTTCAGG---GAA--
-GAGACA---ACAACTCCCTCTCAGAAGCAGGGATCG------ATAGACAAGGAA---CTGTATCCTTTAGCTTCCCTCA
GATCACTCTTTGGCAACGACCCCTCGTCACAATAA
>JF320185/B/US/2005/502_2136_FL02
CTCCAGAGCAGA------------CCAGAGCCAACAGTC---CCAACAGCCCCACTAGAGGAGAGCTTCAGGTTTGGGGA
GGGGACA---ACAACTCCCCCTCAGAAGCAGGATACA------ATAGACAAGGAA---CTGTATCCTTCAGCTTCCCTCA
GATCACTCTTTGGCAACGACCCCTTGTTACAATAA
>JF320186/B/PE/2006/502_0648_FL03
CTCCAGAGCAGG------------CCAGAGCCAACAGCC------------CCACCAGAAGAGAGCTTCAGGTTTGGGGA
AGAGACA---ACAACTCCCTTTCAGAAGCAGGAGCCG------ATAGACAAGGAT---CAACATCCCTTAACCTCCCTCA
GATCACTCTTTGGCAACGACCCCTCGTCCCAATAA
>JF320187/B/PE/2006/502_0491_wg3
CTCCAGAGCAGA------------CCAGAGCCAACAGCC------------CCACCAGAAGAGAGTTTCAGG---GAA--
-GAGACA---ACAACTCCCTCTCAGAAGCAGGGATCG------ATAGACAAGGAA---CTGTATCCTTTAGCTTCCCTCA
GATCACTCTTTGGCAACGACCCCTCGTCACAATAA
>JF320188/B/US/2005/502_2136_FL03
CTCCAGAGCAGA------------CCAGAGCCAACAGTC---CCAACAGCCCCACTAGAGGAGAGCTTCAGGTTTGGGGA
GGGGACA---ACAACTCCCCCTCAGAAGCAGGATACA------ATAGACAAGGAA---CTGTATCCTTCAGCTTCCCTCA
GATCACTCTTTGGCAACGACCCCTTGTTACAATAA
>JF320189/B/PE/2007/502_2622_wg1
CTTCAGAGCAGG------------CCAGAGCCAACAGCC------------CCACCAGAAGAGAGCTTCAGCTTTGGGGA
GGAGACA---GCAACTCCATTTCAGAAGCAGGAGCCA------ATAGACAAGCAT---------CCCTTGACTTCCCTCA
GATCACTCTTTGGCAACGACCCCTCGTTACAATAA
>JF320190/B/US/2005/502_2136_FL05
CTCCAGAGCAGA------------CCAGAGCCAACAGTC---CCAACAGCCCCACTAGAGGAGAGCTTCAGGTTTGGGGA
GGGGACA---ACAACTCCCCCTCAGAAGCAGGATACA------ATAGACAAGGAA---CTGTATCCTTCAGCTTCCCTCA
GATCACTCTTTGGCAACGACCCCTTGTTACAATAA
>JF320191/B/PE/2007/502_0525_wg5
CTTCAGAGCAGGACTCAGAGCAGGCCAGAGCCAACAGCC------------CCACCAGAGGAGAGCTTCAGATTTGTGGA
GGAGACA---ACAACCCCCTCTCAGAAGCAGGAGCCG------ACAGACAAGGAA---CTGTATCCTTTAGCTTCCCTCA
AATCACTCTTTGGCAACGACCCCTCGTCACAATAA
>JF320192/B/US/2005/502_2136_FL04
CTCCAGAGCAGA------------CCAGAGCCAACAGTC---CCAACAGCCCCACTAGAGGAGAGCTTCAGGTTTGGGGA
GGGGACA---ACAACTCCCCCTCAGAAGCAGGATACA------ATAGACAAGGAA---CTGTATCCTTCAGCTTCCCTCA
GATCACTCTTTGGCAACGACCCCTTGTTACAATAA
>JF320193/B/PE/2006/502_0648_FL05
CTCCAGAGCAGG------------CCAGAGCCAACAGCC------------CCACCAGAAGAGAGCTTCAGGTTTGGGGA
AGAGACA---ACAACTCCCTTTCAGAAGCAGGAGCCG------ATAGACAAGGAT---CAACATCCCTTAACCTCCCTCA
GATCACTCTTTGGCAACGACCCCTCGTCCCAATAA
>JF320194/B/US/2005/502_2136_FL01
CTCCAGAGCAGA------------CCAGAGCCAACAGTC---CCAACAGCCCCACTAGAGGAGAGCTTCAGGTTTGGGGA
GGGGACA---ACAACTCCCCCTCAGAAGCAGGATACA------ATAGACAAGGAA---CTGTATCCTTCAGCTTCCCTCA
GATCACTCTTTGGCAACGACCCCTTGTTACAATAA
>JF320195/B/PE/2007/502_0525_wg2
CTTCAGAGCAGGACTCAGAGCAGGCCAGAGCCAACAGCC------------CCACCAGAGGAGAGCTTCAGATTTGTGGA
GGAGACA---ACAACCCCCTCTCAGAAGCAGGAGCCG------ACAGACAAGGAA---CTGTATCCTTTAGCTTCCCTCA
AATCACTCTTTGGCAACGACCCCTCGTCACAATAA
>JF320196/B/PE/2006/502_0841_FL03
CTTCAGAGCAGA------------CCAGAACCAACAGCC------------CCACCAGAAGAGAGCTTCAGGTTTGGGGA
GGAGACA---GCAACTCCCTCTCAGAAGCAGGAACCG------ATAAACCAGGAA---CTGTATCCCTCAGCTGCCCTCA
AATCACTCTTTGGCAACGACCCCTCGTCACAATAA
>JF320197/B/US/2007/502_2289_05
CTTCAGAACAGA------------CCAGAGCCATCAGCC------------CCGCCAGAAGAGAGCTTCAGGTTTGGGGA
GGAGACA---ACAACTCCCTCTCAGAAGCAGGAACCG------AAAGACAAGGAT---CTGTATCCTTTAGCTTCCCTCA
GATCACTCTTTGGCAACGACCCCTCGTCACAGTAA
>JF320198/B/PE/2007/502_1047_wg4
CCTCAGAGCAGA------------CTAGAGCCAACAGCC------CCACCCCCACCAGAGGAGAGCTTCAGCTTTGGGGA
GGAGACA---ACAACTCCCTCTCAGAAGCAAGAGCCG------ATAAACAAGGAA---CTGTATCCTTTAGCTTCCCTCA
AATCACTCTTTGGCAACGACCCCTCGTCACCATAA
>JF320199/B/PE/2007/502_0525_wg4
CTTCAGAGCAGGACTCAGAGCAGGCCAGAGCCAACAGCC------------CCACCAGAGGAGAGCTTCAGATTTGTGGA
GGAGACA---ACAACCCCCTCTCAGAAGCAGGAGCCG------ACAGACAAGGAA---CTGTATCCTTTAGCTTCCCTCA
AATCACTCTTTGGCAACGACCCCTCGTCACAATAA
>JF320200/B/US/2007/502_2289_06
CTTCAGAACAGA------------CCAGAGCCATCAGCC------------CCGCCAGAAGAGAGCTTCAGGTTTGGGGA
GGAGACA---ACAACTCCCTCTCAGAAGCAGGAACCG------AAAGACAAGGAT---CTGTATCCTTTAGCTTCCCTCA
GATCACTCTTTGGCAACGACCCCTCGTCACAGTAA
>JF320201/B/PE/2006/502_0648_FL04
CTCCAGAGCAGG------------CCAGAGCCAACAGCC------------CCACCAGAAGAGAGCTTCAGGTTTGGGGA
AGAGACA---ACAACTCCCTTTCAGAAGCAGGAGCCG------ATAGACAAGGAT---CAACATCCCTTAACCTCCCTCA
GATCACTCTTTGGCAACGACCCCTCGTCCCAATAA
>JF320202/B/US/2007/502_2289_02
CTTCAGAACAGA------------CCAGAGCCATCAGCC------------CCGCCAGAAGAGAGCTTCAGGTTTGGGGA
GGAGACA---ACAACTCCCTCTCAGAAGCAGGAACCG------AAAGACAAGGAT---CTGTATCCTTTAGCTTCCCTCA
GATCACTCTTTGGCAACGACCCCTCGTCACAGTAA
>JF320203/B/PE/2006/502_0524_FL03
CTTCAGAGCAGA------------CCAGAGCCAACAGCC------------CCACCAGAGGAGAGCTTCAGGTTTGGGGA
AGAGACA---GCAAAGCCCTCTCAGAAGCAGGAAGAG------AAGGAGAAGGAA---CTGTATCCTTTAGCTTCCCTCA
AATCACTCTTTGGCAACGACCCGTTGTCCCAATAA
>JF320204/B/PE/2007/502_0525_wg1
CTTCAGAGCAGGACTCAGAGCAGGCCAGAGCCAACAGCC------------CCACCAGAGGAGAGCCTCAGATTTGTGGA
GGAGACA---ACAACCCCCTCTCAGAAGCAGGAGCCG------ACAGACAAGGAA---CTGTATCCTTTAGCTTCCCTCA
AATCACTCTTTGGCAACGACCCCTCGTCACAATAA
>JF320205/B/US/2007/502_2289_03
CTTCAGAACAGA------------CCAGAGCCATCAGCC------------CCGCCAGAAGAGAGCTTCAGGTTTGGGGA
GGAGACA---ACAACTCCCTCTCAGAAGCCGGAACCG------AAAGACAAGGAT---CTGTATCCTTTAGCTTCCCTCA
GATCACTCTTTGGCAACGACCCCTCGTCACAGTAA
>JF320206/B/PE/2007/502_2622_wg3
CTTCAGAGCAGG------------CCAGAGCCAACAGCC------------CCACCAGAAGAGAGCTTCAGCTTTGGGGA
GGAGACA---GCAACTCCATTTCAGAAGCAGGAGCCA------ATAGACAAGCAT---------CCCTTGACTTCCCTCA
GATCACTCTTTGGCAACGACCCCTCGTTACAATAA
>JF320207/B/US/2007/502_2289_04
CTTCAGAACAGA------------CCAGAGCCATCAGCC------------CCGCCAGAAGAGAGCTTCAGGTTTGGGGA
GGAGACA---ACAACTCCCTCTCAGAAGCAGGAACCG------AAAGACAAGGAT---CTGTATCCTTTAGCTTCCCTCA
GATCACTCTTTGGCAACGACCCCTCGTCACAGTAA
>JF320208/B/PE/2006/502_0841_FL04
CTTCAGAGCAGA------------CCAGAACCAACAGCC------------CCACCAGAAGAGAGCTTCAGGTTTGGGGA
GGAGACA---GCAACTCCCTCTCAGAAGCAGGAACCG------ATAAACCAGGAA---CTGTATCCCTCAGCTGCCCTCA
AATCACTCTTTGGCAACGACCCCTCGTCACAATAA
>JF320209/B/PE/2006/502_0491_wg1
CTCCAGAGCAGA------------CCAGAGCCAACAGCC------------CCACCAGAAGAGAGTTTCAGG---GAA--
-GAGACA---ACAACTCCCTCTCAGAAGCAGGGATCG------ATAGACAAGGAA---CTGTATCCTTTAGCTTCCCTCA
GATCACTCTTTGGCAACGACCCCTCGTCACAATAA
>JF320211/B/PE/2007/502_2622_wg5
CTTCAGAGCAGG------------CCAGAGCCAACAGCC------------CCACCAGAAGAGAGCTTCAGCTTTGGGGA
GGAGACA---GCAACTCCATTTCAGAAGCAGGAGCCA------ATAGACAAGCAT---------CCCTTGACTTCCCTCA
GATCACTCTTTGGCAACGACCCCTCGTTACAATAA
>JF320212/B/PE/2006/502_0491_wg4
CTCCAGAGCAGA------------CCAGAGCCAACAGCC------------CCACCAGAAGAGAGTTTCAGG---GAA--
-GAGACA---ACAACTCCCTCTCAGAAGCAGGGATCG------ATAGACAAGGAA---CTGTATCCTTTAGCTTCCCTCA
GATCACTCTTTGGCAACGACCCCTCGTCACAATAA
>JF320213/B/PE/2007/502_0525_wg3
CTTCAGAGCAGGACTCAGAGCAGGCCAGAGCCAACAGCC------------CCACCAGAGGAGAGCTTCAGATTTGTGGA
GGAGACA---ACAACCCCCTCTCAGAAGCAGGAGCCG------ACAGACAAGGAA---CTGTATCCTTTAGCTTCCCTCA
AATCACTCTTTGGCAACGACCCCTCGTCACAATAA
>JF320214/B/PE/2006/502_0524_FL08
CTTCAGAGCAGA------------CCAGAGCCAACAGCC------------CCACCAGAGGAGAGCTTCAGGTTTGGGGA
AGAGACA---GCAAAGCCCTCTCAGAAGCAGGAAGAG------AAGGAGAAGGAA---CTGTATCCTTTAGCTTCCCTCA
AATCACTCTTTGGCAACGACCCGTTGTCCCAATAA
>JF320215/B/PE/2006/502_0648_FL02
CTCCAAAGCAGG------------CCAGAGCCAACAGCC------------CCACCAGAAGAGAGCTTCAGGTTTGGGGA
AGAGACA---ACAACTCCCTTTCAGAAGCAGGAGCCG------ATAGACAAGGAT---CAACATCCCTTAACCTCCCTCA
GATCACTCTTTGGCAACGACCCCTCGTCCCAATAA
>JF320216/B/PE/2007/502_1047_wg3
CCTCAGAGCAGA------------CTAGAGCCAACAGCC------CCACCCCCACCAGAGGAGAGCTTCAGCTTTGGGGA
GGAGACA---ACAACTCCCTCTCAGAAGCAAGAGCCG------ATAAACAAGGAA---CTGTATCCTTTAGCTTCCCTCA
AATCACTCTTTGGCAACGACCCCTCGTCACCATAA
>JF320217/B/PE/2007/502_2622_wg2
CTTCAGAGCAGG------------CCAGAGCCAACAGCC------------CCACCAGAAGAGAGCTTCAGCTTTGGGGA
GGAGACA---GCAACTCCATTTCAGAAGCAGGAGCCA------ATAGACAAGCAT---------CCCTTGACTTCCCTCA
GATCACTCTTTGGCAACGACCCCTCGTTACAATAA
>JF320218/B/PE/2006/502_0841_FL05
CTTCAGAGCAGA------------CCAGAACCAACAGCC------------CCACCAGAAGAGAGCTTCAGGTTTGGGGA
GGAGACA---GCAACTCCCTCTCAGAAGCAGGAACCG------ATAAACCAGGAA---CTGTATCCCTCAGCTGCCCTCA
AATCACTCTTTGGCAACGACCCCTCGTCACAATAA
>JF320219/B/PE/2006/502_0524_FL07
CTTCAGAGCAGA------------CCAGAGCCAACAGCC------------CCACCAGAGGAGAGCTTCAGGTTTGGGGA
AGAGACA---GCAAAGCCCTCTCAGAAGCAGGAAGAG------AAGGAGAAGGAA---CTGTATCCTTTAGCTTCCCTCA
AATCACTCTTTGGCAACGACCCGTTGTCCCAATAA
>JF320220/B/PE/2007/502_2622_wg4
CTTCAGAGCAGG------------CCAGAGCCAACAGCC------------CCACCAGAAGAGAGCTTCAGCTTTGGGGA
GGAGACA---GCAACTCCATTTCAGAAGCAGGAGCCA------ATAGACAAGCAT---------CCCTTGACTTCCCTCA
GATCACTCTTTGGCAACGACCCCTCGTTACAATAA
>JF320221/B/PE/2006/502_0524_FL02
CTTCAGAGCAGA------------CCAGAGCCAACAGCC------------CCACCAGAGGAGAGCTTCAGGTTTGGGGA
AGAGACA---GCAAAGCCCTCTCAGAAGCAGGAAGAG------AAGGAGAAGGAA---CTGTATCCTTTAGCTTCCCTCA
AATCACTCTTTGGCAACGACCCGTTGTCCCAATAA
>JF320222/B/PE/2006/502_0524_FL09
CTTCAGAGCAGA------------CCAGAGCCAACAGCC------------CCACCAGAGGAGAGCTTCAGGTTTGGGGA
AGAGACA---GCAAAGCCCTCTCAGAAGCAGGAAGAG------AAGGAGAAGGAA---CTGTATCCTTTAGCTTCCCTCA
AATCACTCTTTGGCAACGACCCGTTGTCCCAATAA
>JF320223/B/PE/2006/502_0841_FL07
CTTCAGAGCAGA------------CCAGAACCAACAGCC------------CCACCAGAAGAGAGCTTCAGGTTTGGGGA
GGAGACA---GCAACTCCCTCTCAGAAGCAGGAACCG------ATAAACCAGGAA---CTGTATCCCTCAGCTGCCCTCA
AATCACTCTTTGGCAACGACCCCTCGTCACAATAA
>JF320224/B/PE/2006/502_0524_FL01
CTTCAGAGCAGA------------CCAGAGCCAACAGCC------------CCACCAGAGGAGAGCTTCAGGTTTGGGGA
AGAGACA---GCAAAGCCCTCTCAGAAGCAGGAAGAG------AAGGAGAAGGAA---CTGTATCCTTTAGCTTCCCTCA
AATCACTCTTTGGCAACGACCCGTTGTCCCAATAA
>JF320225/B/PE/2007/502_1047_wg2
CCTCAGAGCAGA------------CTAGAGCCAACAGCC------CCACCCCCACCAGAGGAGAGCTTCAGCTTTGGGGA
GGAGACA---ACAACTCCCTCTCAGAAGCAAGAGCCG------ATAAACAAGGAA---CTGTATCCTTTAGCTTCCCTCA
AATCACTCTTTGGCAACGACCCCTCGTCACCATAA
>JF320226/B/PE/2007/502_1047_wg5
CCTCAGAGCAGA------------CTAGAGCCAACAGCC------CCACCCCCACCAGAGGAGAGCTTCAGCTTTGGGGA
GGAGACA---ACAACTCCCTCTCAGAAGCAAGAGCCG------ATAAACAAGGAA---CTGTATCCTTTAGCTTCCCTCA
AATCACTCTTTGGCAACGACCCCTCGTCACCATAA
>JF320227/B/PE/2007/502_1047_wg1
CCTCAGAGCAGA------------CTAGAGCCAACAGCC------CCACCCCCACCAGAGGAGAGCTTCAGCTTTGGGGA
GGAGACA---ACAACTCCCTCTCAGAAGCAAGAGCCG------ATAAACAAGGAA---CTGTATCCTTTAGCTTCCCTCA
AATCACTCTTTGGCAACGACCCCTCGTCACCATAA
>JF320241/B/PE/2006/502_2794_FL01
CTTCAGAGCAGA------------CCAGAGCCAACAGCC------------CCACCAGAAGAGAGCCTCAGATTGGGGGA
GGAGACA---ACAGCTCCCTCTCAGAAGCAGGGGACG------ATAGACAAGGAG---CTGTATCCTTTGACCTCCCTCA
GATCACTCTTTGGCAACGACCCATCATCCCAATAA
>JF320242/B/PE/2006/502_2794_FL03
CTTCAGAGCAGA------------CCAGAGCCAACAGCC------------CCACCAGAAGAGAGCCTCAGATTGGGGGA
GGAGACA---ACAGCTCCCTCTCAGAAGCAGGGGACG------ATAGACAAGGAG---CTGTATCCTTTGACCTCCCTCA
GATCACTCTTTGGCAACGACCCATCATCCCAATAA
>JF320243/B/PE/2006/502_2794_FL02
CTTCAGAGCAGA------------CCAGAGCCAACAGCC------------CCACCAGAAGAGAGCCTCAGATTGGGGGA
GGAGACA---ACAGCTCCCTCTCAGAAGCAGGGGACG------ATAGACAAGGAG---CTGTATCCTTTGACCTCCCTCA
GATCACTCTTTGGCAACGACCCATCATCCCAATAA
>JF320244/B/PE/2006/502_2794_FL05
CTTCAGAGCAGA------------CCAGAGCCAACAGCC------------CCACCAGAAGAGAGCCTCAGATTGGGGGA
GGAGACA---ACAGCTCCCTCTCAGAAGCAGGGGACG------ATAGACAAGGAG---CTGTATCCTTTGACCTCCCTCA
GATCACTCTTTGGCAACGACCCATCATCCCAATAA
>JF320245/B/PE/2006/502_2794_FL04
CTTCAGAGCAGA------------CCAGAGCCAACAGCC------------CCACCAGAAGAGAGCCTCAGATTGGGGGA
GGAGACA---ACAGCTCCCTCTCAGAAGCAGGGGACG------ATAGACAAGGAG---CTGTATCCTTTGACCTCCCTCA
GATCACTCTTTGGCAACGACCCATCATCCCAATAA
>JF320247/B/US/2006/502_0227_FL06
CCTCAGGGCAGA------------CTAACACCAACAGCC---CCACCAGCCCCACCAGAAGAGAGCTTCAGGTTTGGGGA
GGAGACA---ACAAACCCCTCTCAAAGGCAGGAACCG------ATAGACCAGGAA---CGGTATCCTTTAACCTCCCTCA
GATCACTCTTTGGCAACGACCCCTCGTCGCAATAA
>JF320250/B/US/2006/502_0227_FL10
CCTCAGAGCAGA------------CTAGCACCAACAGCC---CCACCAGCCCCACCAGAAGAGAGCTTCAGGTTTGGGGA
GGAGACA---ACAAACCCCTCTCAGAGGCAGGAACCG------ATAGACCAGGAA---CGGTATCCTTTAACCTCCCTCA
GATCACTCTTTGGCAACGACCCCTCGTCGCAATAA
>JF320251/B/US/2006/502_0227_FL08
CCTCAGGGCAGA------------CTAACACCAACAGCC---CCACCAGCCCCACCAGAAGAGAGCTTCAGGTTTGGGGA
GGAGACA---ACAAACCCCTCTCAAAGGCAGGAACCG------ATAGACCAGGAA---CGGTATCCTTTAACCTCCCTCA
GATCACTCTTTGGCAACGACCCCTCGTCGCAATAA
>JF320253/B/US/2006/502_0227_FL02
CCTCAGAGCAGA------------CTAGCACCAACAGCC---CCACCAGCCCCACCAGAAGAGAGCTTCAGGTTTGGGGA
GGAGACA---ACAAACCCCTCTCAGAGGCAGGAACCG------ATAGACCAGGAA---CGGTATCCTTTAACCTCCCTCA
GATCACTCTTTGGCAACGACCCCTCGTCGCAATAA
>JF320255/B/US/2006/502_0227_FL09
CCTCAGGGCAGA------------CTAACACCAACAGCC---CCACCAGCCCCACCAGAAGAGAGCTTCAGGTTTGGGGA
GGAGACA---ACAAACCCCTCTCAAAGGCAGGAACCG------ATAGACCAGGAA---CGGTATCCTTTAACCTCCCTCA
GATCACTCTTTGGCAACGACCCCTCGTCGCAATAA
>JF320256/B/US/2006/502_0227_FL03
CCTCAGAGCAGA------------CTAGCACCAACAGCC---CCACCAGCCCCACCAGAAGAGAGCTTCAGGTTTGGGGA
GGAGACA---ACAAACCCCTCTCAGAGGCAGGAACCG------ATAGACCAGGAA---CGGTATCCTTTAACCTCCCTCA
GATCACTCTTTGGCAACGACCCCTCGTCGCAATAA
>JF320257/B/US/2006/502_0227_FL07
CCTCAGAGCAGA------------CTAGCACCAACAGCC---CCACCAGCCCCACCAGAAGAGAGCTTCAGGTTTGGGGA
GGAGACA---ACAAACCCCTCTCAGAGGCAGGAACCG------ATAGACCAGGAA---CGGTATCCTTTAACCTCCCTCA
GATCACTCTTTGGCAACGACCCCTCGTCGCAATAA
>JF320263/B/US/2006/502_0839_wg01
CTTCAGAGCAGA------------CCAGAGCCAACAGCC------------CCACCAGAAGAGAGCTTCAGGTTCGGGGA
GGAGACA---GCAACTCCCCCTCAGAAGCAGGAGCCG------ATAGACAAGGAA---CTGTATCCTTTAGCTTCCCTCA
GATCACTCTTTGGCAGCGACCCCTCGTCACAATAA
>JF320267/B/US/2006/502_0839_wg04
CTTCAGAGCAGA------------CCAGAGCCAACAGCC------------CCACCAGAAGAGAGCTTCAGGTTCGGGGA
GGAGACA---GCAACTCCCCCTCAGAAGCAGGAGCCG------ATAGACAAGGAA---CTGTATCCTTTAGCTTCCCTCA
GATCACTCTTTGGCAGCGACCCCTCGTCACAATAA
>JF320268/B/US/2006/502_0839_wg03
CTTCAGAGCAGA------------CCAGAGCCAACAGCC------------CCACCAGAAGAGAGCTTCAGGTTCGGGGA
GGAGACA---GCAACTCCCCCTCAGAAGCAGGAGCCG------ATAGACAAGGAA---CTGTATCCTTTAGCTTCCCTCA
GATCACTCTTTGGCAGCGACCCCTCGTCACAATAA
>JF320269/B/US/2006/502_0839_wg02
CTTCAGAGCAGA------------CCAGAGCCAACAGCC------------CCACCAGAAGAGAGCTTCAGGTTCGGGGA
GGAGACA---GCAACTCCCCCTCAGAAGCAGGAGCCG------ATAGACAAGGAA---CTGTATCCTTTAGCTTCCCTCA
GATCACTCTTTGGCAGCGACCCCTCGTCACAATAA
>JF320271/B/US/2006/502_0839_wg05
CTTCAGAGCAGA------------CCAGAGCCAACAGCC------------CCACCAGAAGAGAGCTTCAGGTTCGGGGA
GGAGACA---GCAACTCCCCCTCAGAAGCAGGAGCCA------ATAGACAAGGAA---CTGTATCCTTTAGCTTCCCTCA
AATCACTCTTTGGCAACGACCCCTCGTCACAATAA
>JF320356/B/US/2006/502_1512_FL01
CTTCAGAGCAGA------------CCAGAACCAACAGCC------------CCACCAGAGGAGAGCTTCAGGTTTGGGGA
GGAGACA-CAGCAGCCCCCTCTCAGAAGCAGGAGCCG------AAGGACAAGGAA---CTGTATCCCTTAGCCTCCCTCA
AATCACTCTTTGGCAACGACCCCTTGTCACAATAA
>JF320361/B/US/2005/502_1926_FL01
CTTCAGAGCAGA------------CCAGAGCCAACAGCC------------CCACCAGAAGAGAGCTTCAGGTTTGGGGA
GGAGATA---ACAACTCCCCCTCAGAAGCAGGAGCCG------GTAGACAAGGAA---ATGTATCCTTTAACCTCCCTCA
AATCACTCTTTGGCAACGACCCCTCGTCACAATAA
>JF320363/B/US/2006/502_0176_FL06
CTTCAGAACAGA------------CCAGAGCCAACAGCC---CCACCAGCCCCACCAGAAGAGAGCTTCAGGTTTGGGGA
AGAGACA---ACAGCTCCCTCTCAGAAGCAGGAGCCG------ATAAACAAGGAA---CTGTATCCTTTAACCTCCCTCA
GATCACTCTTTGGCAACGACCCCTCGTCACAGTAA
>JF320364/B/US/2006/502_0176_FL09
CTTCAGAACAGA------------CCAGAGCCAACAGCC---CCACCAGCCCCACCAGAAGAGAGCTTCAGGTTTGGGGA
AGAGACA---ACAGCTCCCTCTCAGAAGCAGGAGCCG------ATAAACAAGGAA---CTGTATCCTTTAACCTCCCTCA
GATCACTCTTTGGCAACGACCCCTCGTCACAGTAA
>JF320365/B/US/2006/502_0176_FL02
CTTCAGAACAGA------------CCAGAGCCAACAGCC---CCACCAGCCCCACCAGAAGAGAGCTTCAGGTTTGGGGA
AGAGACA---ACAGCTCCCTCTCAGAAGCAGGAGCCG------ATAAACAAGGAA---CTGTATCCTTTAACCTCCCTCA
GATCACTCTTTGGCAACGACCCCTCGTCACAGTAA
>JF320366/B/US/2006/502_0176_FL10
CTTCAGAACAGA------------CCAGAGCCAACAGCC---CCACCAGCCCCACCAGAAGAGAGCTTCAGGTTTGGGGA
AGAGACA---ACAGCTCCCTCTCAGAAGCAGGAGCCG------ATAAACAAGGAA---CTGTATCCTTTAACCTCCCTCA
GATCACTCTTTGGCAACGACCCCTCGTCACAGTAA
>JF320374/B/US/2006/502_0176_FL04
CTTCAGAACAGA------------CCAGAGCCAACAGCC---CCACCAGCCCCACCAGAAGAGAGCTTCAGGTTTGGGGA
AGAGACA---ACAGCTCCCTCTCAGAAGCAGGAGCCG------ATAAACAAGGAA---CTGTATCCTTTAACCTCCCTCA
GATCACTCTTTGGCAACGACCCCTCGTCACAGTAA
>JF320411/B/CA/2006/502_1027_wg02
CTTCAAAACAGA------------CCAGAGCCAACCGCC------------CCACCAGCAGAGAGCTTCAGGTTTGGGGA
GGAGACA---ACGACTCCCTCTCAGAAACAGGAGCTG------GTAGGC---GAA---CCGCATCCTTTAACTTCCCTCA
GATCACTCTTTGGCAACGACCCCTCGTCACAATAA
>JF320412/B/CA/2006/502_1027_wg10
CTTCAAAACAGA------------CCAGAGCCAACAGCC------------CCACCAGCAGAGGGCTTCAGGTTTGGGGA
GGAGACA---ACGACTCCCTCTCAGAAACAGGAGCTG------GTAGGC---GAA---CCGCATCCTTTAACTTCCCTCA
GATCACTCTTTGGCAACGACCCCTCGTCACAATAA
>JF320413/B/CA/2006/502_1027_wg01
CTTCAAAACAGA------------CCAGAGCCAACAGCC------CCACCCCCACCAGCAGAGAGCTTCAGGTTTGGGGA
GGAGACA---ACGACTCCCTCTCAGAAACAGGAGCTG------GTAGGC---GAA---CCGCATCCTTTAACTTCCCTCA
GATCACTCTTTGGCAACGACCCCTCGTCACAATAA
>JF320414/B/CA/2006/502_1027_wg09
CTTCAAAACAGA------------CCAGAGCCAACAGCC------------CCACCAGCAGAGGGCTTCAGGTTTGGGGA
GGAGACA---ACGACTCCCTCTCAGAAACAGGAGCTG------GTAGGC---GAA---CCGCATCCTTTAACTTCCCTCA
GATCACTCTTTGGCAACGACCCCTCGTCACAATAA
>JF320415/B/CA/2006/502_1027_wg07
CTTCAAAACAGA------------CCAGAGCCAACAGCC------------CCACCAGAAGAGAGCTTCAGGTTTGGGGA
GGAGACA---ACGACTCCCTCTCAGAAACAGGAGCTG------GTAGGC---GAA---CCGCATCCTTTAACTTCCCTCA
GATCACTCTTTGGCAACGACCCCTCGTCACAATAA
>JF320416/B/CA/2006/502_1027_wg04
CTTCAAAACAGA------------CCAGAGCCAACAGCA------------CCACCAGCAGAGAGCTTCAGGTTTGGGGA
GGAGACA---ACGACTCCCTCTCAGAAACAGGAGCTG------GTAGGC---GAA---CCGCATCCTTTAACTTCCCTCA
GATCACTCTTTGGCAACGACCCCTCGTCACAATAA
>JF320417/B/CA/2006/502_1027_wg11
CTTCAAAACAGA------------CCAGAGCCAACAGCT------------CCACCAGCAGAGAGCTTCAGGTTTGGGGA
GGAGACA---ACGACTCCCTCTCAGAAACAGGAGCTG------GTAGGC---GAA---CCGCATCCTTTAACTTCCCTCA
GATCACTCTTTGGCAACGACCCCTCGTCACAATAA
>JF320418/B/CA/2006/502_1027_wg05
CTTCAAAACAGA------------CCAGAGCCAACAGCC------------CCACCAGCAGAGGGCTTCAGGTTTGGGGA
GGAGACA---ACGACTCCCTCTCAGAAACAGGAGCTG------GTAGGC---GAA---CCGCATCCTTTAACTTCCCTCA
GATCACTCTTTGGCAACGACCCCTCGTCACAATAA
>JF320419/B/CA/2006/502_1027_wg03
CTTCAAAACAGA------------CCAGAGCCAACAGCC------------CCACCAGCAGAGGGCTTCAGGTTTGGGGA
GGAGACA---ACGACTCCCTCTCAGAAACAGGAGCTG------GTAGGC---GAA---CCGCATCCTTTAACTTCCCTCA
GATCACTCTTTGGCAACGACCCCTCGTCACAATAA
>JF320420/B/CA/2006/502_1027_wg06
CTTCAAAACAGA------------CCAGAGCCGACAGCC------------CCACCAGCAGAGAGCTTCAGGTTTGGGGA
GGAGACA---ATGACTCCCTCTCAGAAACAGGAGCTG------GTAGGC---GAA---CCGCATCCTTTAACTTCCCTCA
GATCACTCTTTGGCAACGACCCCTCGTCACAATAA
>JF320423/B/CA/2007/502_1191_05
CTTCAGAACAGA------------CCAGAGCCATCAGCC------------CCACCAGAAGAGAGCTTCAGGTTTGGGGA
GGAGACA---ACAACTCCCCCTCAGAAGCAGGAGCCG------ACAGACAAGGAA---ATGTATCCCTTCTCTTCCCTCA
AATCACTCTTTGGCAACGACCCGTTGTCACAATAA
>JF320424/B/CA/2007/502_1191_03
CTTCAGAACAGA------------CCAGAGCCATCAGCC------------CCACCAGAAGAGAGCTTCAAGTTTGGGGA
GGAGACA---ACAACTCCCCCTCAGAAGCAGGAGCCG------ACAGACAAGGAA---ATGTATCCCTTCTCTTCCCTCA
AATCACTCTTTGGCAACGACCCGTTGTCACAATAA
>JF320425/B/CA/2007/502_1191_07
CTTCAGAACAGA------------CCAGAGCCATCAGCC------------CCACCAGAAGAGAGCTTCAGGTTTGGGGA
GGAGACA---ACAACTCCCCCTCAGAAGCAGGAGCCG------ACAGACAAGGAA---ATGTATCCCTTCTCTTCCCTCA
AATCACTCTTTGGCAACGACCCGTTGTCACAATAA
>JF320426/B/CA/2007/502_1191_06
CTTCAGAACAGA------------CCAGAGCCATCAGCC------------CCACCAGAAGAGAGCTTCAGGTTTGGGGA
GGAGACA---ACAACTCCCCCTCAGAAGCAAGAGCCG------ACAGACAAGGAA---ATGTATCCCTTCTCTTCCCTCA
AATCACTCTTTGGCAACGACCCGTTGTCACAATAA
>JF320427/B/CA/2006/502_1799_FL02
CTTCAGAACAGA------------CCAGAGCCAACAGTC---CCAACAGCCCCACCAGAAGAGAGCTTCAGGTTTGGGGA
AGAGACA---ACAACTCCCTCTCAGAAACAGGGGACG---------------GAA---CATTATCCTTTAGCTTCCCTCA
GATCACTCTTTGGCAACGACCCCTCGTCACAGTAA
>JF320428/B/CA/2006/502_1799_FL03
CTTCAGAACAGA------------CCAGAGCCAACAGTC---CCAACAGCCCCACCAGAAGAGAGCTTCAGGTTTGGGGA
AGAGACA---ACAACTCCCTCTCAGAAACAGGGGACG---------------GAA---CATTATCCTTTAGCTTCCCTCA
GATCACTCTTTGGCAACGACCCCTCGTCACAGTAA
>JF320429/B/CA/2006/502_1799_FL01
CTTCAGAACAGA------------CCAGAGCCAACAGTC---CCAACAGCCCCACCAGAAGAGAGCTTCAGGTTTGGGGA
AGAGACA---ACAACTCCCTCTCAGAAACAGGGGACG---------------GAA---CATTATCCTTTAGCTTCCCTCA
GATCACTCTTTGGCAACGACCCCTCGTCACAGTAA
>JF320430/B/CA/2006/502_1799_FL05
CTTCAGAACAGA------------CCAGAGCCAACAGTC---CCAACAGCCCCACCAGAAGAGAGCTTCAGGTTTGGGGA
AGAGACA---ACAACTCCCTCTCAGAAACAGGGGACG---------------GAA---CATTATCCTTTAGCTTCCCTCA
GATCACTCTTTGGCAACGACCCCTCGTCACAGTAA
>JF320431/B/CA/2006/502_1799_FL04
CTTCAGAACAGA------------CCAGAGCCAACAGTC---CCAACAGCCCCACCAGAAGAGAGCTTCAGGTTTGGGGA
AGAGACA---ACAACTCCCTCTCAGAAACAGGGGACG---------------GAA---CATTATCCTTTAGCTTCCCTCA
GATCACTCTTTGGCAACGACCCCTCGTCACAGTAA
>JF320460/B/US/2007/502_1709_07
CTTCAGAGCAGA------------CCAGAGCCAACAGCC------------CCACCAGAGGAGAGCTTCAGGTTTGGGGA
GGAGACA---GCAACTCCCCCTCAGAAGCAGGAGCCG------AGAGACAAGGAC---CTCTATCCTTTAGCTTCCCTCA
AATCACTCTTTGGCAACGACCCCTCGTCACAATAA
>JF320461/B/US/2007/502_1709_10
CTTCAGAGCAGA------------CCAGAGCCAACAGCC------------CCACCAGAGGAGAGCTTCAGGTTTGGGGA
GGAGACA---GTAACTCCCCCTCAGAAGCAGGAGCCG------AGAGACAAGGAC---CTCTATCCTTTAGCTTCCCTCA
AATCACTCTTTGGCAACGACCCCTCGTCACAATAA
>JF320462/B/US/2007/502_1709_06
CTTCAGAGCAGA------------CCAGAGCCAACAGCC------------CCACCAGAGGAGAGCTTCAGGTTTGGGGA
GGAGACA---ACAACTCCCCCTCAGAAGCAGGAGCCA------ATAGACAAGGGC---CTATATCCTTTAGCTTCCCTCA
AATCACTCTTTGGCAACGACCCCTCGTCACAATAA
>JF320463/B/US/2007/502_1709_14
CTTCAGAGCAGA------------CCAGAGCCAACAGCC------------CCACCAGAGGAGAGCTTCAGGTTTGGGGA
GGAGACA---ACAACTCCCCCTCAGAAGCAGGAGCCA------ATAGACAAGGGC---CTATATCCTTTAGCTTCCCTCA
AATCACTCTTTGGCAACGACCCCTCGTCACAATAA
>JF320464/B/US/2007/502_1709_09
CTTCAGAGCAGA------------CCAGAGCCAACAGCC------------CCACCAGAGGAGAGCTTCAGGTTTGGGGA
GGAGACA---GCAACTCCCCCTCAGAAGCAGGAGCCG------AGAGACAAGGAC---CTCTATCCTTTAGCTTCCCTCA
AATCACTCTTTGGCAACGACCCCTCGTCACAATAA
>JF320465/B/US/2007/502_1709_11
CTTCAGAACAGA------------CCAGAGCCAACAGCC------------CCACCAGAGGAGAGCTTCAGGTTTGGGGA
GGAGACA---GCAACTCCCCCTCAGAAGCAGGAGCCG------AGAGACAAGGAC---CTCTATCCTTTAGCTTCCCTCA
AATCACTCTTTGGCAACGACCCCTCGTCACAATAA
>JF320466/B/US/2007/502_1709_02
CTTCAGAGCAGA------------CCAGAGCCAACAGCC------------CCACCAGAGGAGAGCTTCAGGTTTGGGGA
GGAGACA---ACAACTCCCCCTCAGAAGCAGGAGCCA------ATAGACAAGGGC---CTATATCCTTTAGCTTCCCTCA
AATCACTCTTTGGCAACGACCCCTCGTCACAATAA
>JF320467/B/US/2007/502_1709_04
CTTCAGAGCAGA------------CCAGAGCCAACAGCC------------CCACCAGAGGAGAGCTTCAGGTTTGGGGA
GGAGACA---GCAACTCCCCCTCAGAAGCAGGAGCCG------AGAGACAAGGAC---CTCTATCCTTTAGCTTCCCTCA
AATCACTCTTTGGCAACGACCCCTCGTCACAATAA
>JF320468/B/US/2007/502_1709_03
CTTCAGAGCAGA------------CCAGAGCCAACAGCC------------CCACCAGAGGAGAGCTTCAGGTTTGGGGA
GGAGACA---GCAACTCCCCCTCAGAAGCAGGAGCCG------AGAGACAAGGAC---CTCTATCCTTTAGCTTCCCTCA
AATCACTCTTTGGCAACGACCCCTCGTCACAATAA
>JF320469/B/US/2007/502_1709_08
CTTCAGAGCAGA------------CCAGAGCCAACAGCC------------CCACCAGAGGAGAGCTTCAGGTTTGGGGA
GGAGACA---GCAACTCCCCCTCAGAAGCAGGAGCCG------AGAGACAAGGAC---CTCTATCCTTTAGCTTCCCTCA
AATCACTCTTTGGCAACGACCCCTCGTCACAATAA
>JF320470/B/US/2007/502_1709_12
CTTCAGAGCAGA------------CCAGAGCCAACAGCC------------CCACCAGAGGAGAGCTTCAGGTTTGGGGA
GGAGACA---GCAACTCCCCCTCAGAAGCAGGAGCCG------AGAGACAAGGAC---CTCTATCCTTTAGCTTCCCTCA
AATCACTCTTTGGCAACGACCCCTCGTCACAATAA
>JF320477/B/US/2005/502_1926_FL04
CTTCAGAGCAGA------------CCAGAGCCAACAGCC------------CCACCAGAAGAGAGCTTCAGGTTTGGGGA
GGAGATA---ACAACTCCCCCTCAGAAGCAGGAGCCG------GTAGACAAGGAA---ATGTATCCTTTAACCTCCCTCA
AATCACTCTTTGGCAACGACCCCTCGTCACAATAA
>JF320478/B/US/2005/502_1926_FL03
CTTCAGAGCAGA------------CCAGAGCCAACAGCC------------CCACCAGAAGAGAGCTTCAGGTTTGGGGA
GGAGATA---ACAACTCCCCCTCAGAAGCAGGAGCCG------GTAGACAAGGAA---ATGTATCCTTTAACCTCCCTCA
AATCACTCTTTGGCAACGACCCCTCGTCACAATAA
>JF320482/B/US/2005/502_2008_FL12
CTTCAGAGCAGACCAGAGAGCAGACCAGAGCCAACAGCC------------CCACCAGCAGAGAGCTTCAGGTTTGGGGA
GGAGACA---ACAACCCCCTCTCAGAAGCAGGAGCCG------ATAGACAAGGAG---ATGTATCCTTTGGCTTCCCTCA
GATCACTCTTTGGCAACGACCCCTCGTCACAATAA
>JF320483/B/US/2005/502_1926_FL02
CTTCAGAGCAGA------------CCAGAGCCAACAGCC------------CCACCAGAAGAGAGCTTCAGGTTTGGGGA
GGAGATA---ACAACTCCCCCTCAGAAGCAGGAGCCG------GTAGACAAGGAA---ATGTATCCTTTAACCTCCCTCA
AATCACTCTTTGGCAACGACCCCTCGTCACAATAA
>JF320484/B/US/2005/502_2008_FL04
CTTCAGAGCAGACCAGAGAGCAGACCAGAGCCAACAGCC------------CCACCAGCAGAGAGCTTCAGGTTTGGGGA
GGAGACA---ACAACCCCCTCTCAGAAGCAGGAGCCG------ATAGACAAGGAG---ATGTATCCTTTGGCTTCCCTCA
GATCACTCTTTGGCAACGACCCCTCGTCACAATAA
>JF320485/B/US/2005/502_2008_FL08
CTTCAGAGCAGACCAGAGAGCAGACCAGAGCCAACAGCC------------CCACCAGCAGAGAGCTTCAGGTTTGGGGA
GGAGACA---ACAACCCCCTCTCAGAAGCAGGAGCCG------ATAGACAAGGAG---ATGTATCCTTTGGCTTCCCTCA
GATCACTCTTTGGCAACGACCCCTCGTCACAATAA
>JF320486/B/US/2005/502_2008_FL03
CTTCAGAGCAGACCAGAGAGCAGACCAGAGCCAACAGCC------------CCACCAGCAGAGAGCTTCAGGTTTGGGGA
GGAGACA---ACAACCCCCTCTCAGAAGCAGGAGCCG------ATAGACAAGGAG---ATGTATCCTTTGGCTTCCCTCA
GATCACTCTTTGGCAACGACCCCTCGTCACAATAA
>JF320487/B/US/2005/502_2008_FL01
CTTCAGAGCAGACCAGAGAGCAGACCAGAGCCAACAGCC------------CCACCAGCAGAGAGCTTCAGGTTTGGGGA
GGAGACA---ACAACCCCCTCTCAGAAGCAAGAGCCG------ATAGACAAGGAG---ATGTATCCTTTGGCTTCCCTCA
GATCACTCTTTGGCAACGACCCCTCGTCACAATAA
>JF320488/B/US/2005/502_2008_FL10
CTTCAGAGCAGACCAGAGAGCAGACCAGAGCCAACAGCC------------CCACCAGCAGAGAGCTTCAGGTTTGGGGA
GGAGACA---ACAACCCCCTCTCAGAAGCAGGAGCCG------ATAGACAAGGAG---ATGTATCCTTTGGCTTCCCTCA
GATCACTCTTTGGCAACGACCCCTCGTCACAATAA
>JF320489/B/US/2005/502_2008_FL11
CTTCAGAGCAGACCAGAGAGCAGACCAGAGCCAACAGCC------------CCACCAGCAGAGAGCTTCAGATTTGGGGA
GGAGATA---ACAACCCCCTCTCAGAAGCAGGAGCCG------ATAGACAAGGAG---ATGTATCCTTTAGCTTCCCTCA
GATCACTCTTTGGCAGCGACCCCTCGTCACAATAA
>JF320490/B/US/2005/502_2008_FL02
CTTCAGAGCAGACCAGAGAGCAGACCAGAGCCAACAGCC------------CCACCAGCAGAGAGCTTCAGGTTTGGGGA
GGAGACA---ACAACCCCCTCTCAGAAGCAGGAGCCG------ATAGACAAGGAG---ATGTATCCTTTGGCTTCCCTCA
GATCACTCATTGGCAACGACCCCTCGTCACAATAA
>JF320491/B/US/2005/502_2008_FL09
CTTCAGAGCAGACCAGAGAGCAGACCAGAGCCAACAGCC------------CCACCAGCAGAGAGCTTCAGGTTTGGGGA
GGAGACA---ACAACCCCCTCTCAGAAGCAGGAGCCG------ATAGACAAGGAG---ATGTATCCTTTGGCTTCCCTCA
GATCACTCTTTGGCAACGACCCCTCGTCACAATAA
>JF320492/B/US/2005/502_2008_FL07
CTTCAGAGCAGACCAGAGAGCAGACCAGAGCCAACAGCC------------CCACCAGCAGAGAGCTTCAGGTTTGGGGA
GGAGACA---ACAACCCCCTCTCAGAAGCAGGAGCCG------ATAGACAAGGAG---ATGTATCCTTTGGCTTCCCTCA
GATCACTCTTTGGCAACGACCCCTCGTCACAATAA
>JF320515/B/US/2006/502_0176_FL07
CTTCAGAACAGA------------CCAGAGCCAACAGCC---CCACCAGCCCCACCAGAAGAGAGCTTCAGGTTTGGGGA
AGAGACA---ACAGCTCCCTCTCAGAAGCAGGAGCCG------ATAAACAAGGAA---CTGTATCCTTTAACCTCCCTCA
GATCACTCTTTGGCAACGACCCCTCGTCACAGTAA
>JF320516/B/US/2006/502_0176_FL01
CTTCAGAACAGA------------CCAGAGCCAACAGCC---CCACCAGCCCCACCAGAAGAGAGCTTCAGGTTTGGGGA
AGAGACA---ACAGCTCCCTCTCAGAAGCAGGAGCCG------ATAAACAAGGAA---CTGTATCCTTTAACCTCCCTCA
GATCACTCTTTGGCAACGACCCCTCGTCACAGTAA
>JF320518/B/US/2006/502_0176_FL03
CTTCAGAACAGA------------CCAGAGCCAACAGCC---CCACCAGCCCCACCAGAAGAGAGCTTCAGGTTTGGGGA
AGAGACA---ACAGCTCCCTCTCAGAAGCAGGAGCCG------ATAAACAAGGAA---CTGTATCCTTTAACCTCCCTCA
GATCACTCTTTGGCAACGACCCCTCGTCACAGTAA
>JF320519/B/US/2006/502_0176_FL05
CTTCAGAACAGA------------CCAGAGCCAACAGCC---CCACCAGCCCCACCAGAAGAGAGCTTCAGGTTTGGGGA
AGAGACA---ACAGCTCCCTCTCAGAAGCAGGAGCCG------ATAAACAAGGAA---CTGTATCCTTTAACCTCCCTCA
GATCACTCTTTGGCAACGACCCCTCGTCACAGTAA
>JF320526/B/US/2006/502_0717_FL02
CTTCAGAACAGA------------CCAGAGCCAACAGCC------------CCACCAGAAGAGAGCTTCAGGTTTGGGGA
AGAGACA---ACCACTCCCTCTCAGAAGCAGGAGCCG------ATAGACAAGGAA---CTGTATCCTTTAGTCTCCCTCA
AATCACTCTTTGGCAACGACCCCTCGTCACAATAA
>JF320529/B/US/2006/502_0717_FL01
CTTCAGAACAGA------------CCAGAGCCAACAGCC------------CCACCAGAAGAGAGCTTCAGGTTTGGGGA
AGAGACA---ACCACTCCCTCTCAGAAGCAGGAGCCG------ATAGACAAGGAA---CTGTATCCTTTAGTCTCCCTCA
AATCACTCTTTGGCAACGACCCCTCGTCACAATAA
>JF320530/B/US/2007/502_0823_05
CTTCAGAGCAGA------------CCAGAGCCAACAGCC------------CCACCAGAAGAGAGCTTCAGGTTTGGGGA
GGAGACA---ACAACTCCCCCTCAGAAGCAGGAGCCG------ATAGACAAGGAA---CTGTATCCTTTAGCTTCCCTCA
AATCACTCTTTGGCAACGACCCCTCGTCACAGTAA
>JF320531/B/US/2007/502_0823_04
CTTCAGAGCAGA------------CCAGAGCCAACAGCC------------CCACCAGAAGAGAGCTTCAGGTTTGGGGA
GGAGACA---ACAACTCCCCCTCAGAAGCAGGAGCCG------ATAGACAAGGAA---CTGTATCCTTTAGCTTCCCTCA
AATCACTCTTTGGCAACGACCCCTCGTCACAGTAA
>JF320532/B/US/2007/502_0823_02
CTTCAGAGCAGA------------CCAGAGCCAACAGCC------------CCACCAGAAGAGAGCTTCAGGTTTGGGGA
GGAGACA---ACAACTCCCCCTCAGAAGCAGGAGCCG------ATAGACAAGGAA---CTGTATCCTTTAGCTTCCCTCA
AATCACTCTTTGGCAACGACCCCTCGTCACAGTAA
>JF320533/B/US/2007/502_0823_01
CTTCAGAGCAGA------------CCAGAGCCAACAGCC------------CCACCAGAAGAGAGCTTCAGGTTTGGGGA
GGAGACA---ACAACTCCCCCTCAGAAGCAGGAGCCG------ATAGACAAGGAA---CTGTATCCTTTAGCTTCCCTCA
AATCACTCTTTGGCAACGACCCCTCGTCACAGTAA
>JF320534/B/US/2007/502_0823_06
CTTCAGAGCAGA------------CCAGAGCCAACAGCC------------CCACCAGAAGAGAGCTTCAGGTTTGGGGA
GGAGACA---ACAACTCCCCCTCAGAAGCAGGAGCCG------ATAGACAAGGAA---CTGTATCCTTTAGCTTCCCTCA
AATCACTCTTTGGCAACGACCCCTCGTCACAGTAA
>JF320535/B/US/2007/502_0823_03
CTTCAGAGCAGA------------CCAGAGCCAACAGCC------------CCACCAGAAGAGAGCTTCAGGTTTGGGGA
GGAGACA---ACAACTCCCCCTCAGAAGCAGGAGCCG------ATAGACAAGGAA---CTGTATCCTTTAGCTTCCCTCA
AATCACTCTTTGGCAACGACCCCTCGTCACAGTAA
>JF320536/B/US/2007/502_0823_07
CTTCAGAGCAGA------------CCAGAGCCAACAGCC------------CCACCAGAAGAGAGCTTCAGGTTTGGGGA
GGAGACA---ACAACTCCCCCTCAGAAGCAGGAGCCG------ATAGACAAGGAA---CTGTATCCTTTAGCTTCCCTCA
AATCACTCTTTGGCAACGACCCCTCGTCACAGTAA
>JF320559/B/US/2007/502_0364_wg5
CCTCAGAGCAGA------------CTAGAACCAACAGCC------------CCACCAGAGGAGAGCATCAGGTTTGGGGA
GGAGACA---ACAGCTCCCCCTCAGAAGCAGGAGACA------ACAGACAAGGAA---CTGTATCCTTTAGCTTCCCTCA
GATCACTCTTTGGCAGCGACCCCTCGTTACAATAA
>JF320561/B/US/2007/502_0364_wg4
CCTCAGAGCAGA------------CTAGAACCAACAGCC------------CCACCAGAGGAGAGCATCAGGTTTGGGGA
GGAGACA---ACAGCTCCCCCTCAGAAGCAGGAGACA------ACAGACAAGGAA---CTGTATCCTTTAGCTTCCCTCA
GATCACTCTTTGGCAGCGACCCCTCGTTACAATAA
>JF320562/B/US/2007/502_0364_wg1
CCTCAGAGCAGA------------CTAGAACCAACAGCC------------CCACCAGAGGAGAGCATCAGGTTTGGGGA
GGAGACA---ACAGCTCCCCCTCAGAAGCAGGAGACA------ACAGACAAGGAA---CTGTATCCTTTAGCTTCCCTCA
GATCACTCTTTGGCAGCGACCCCTCGTTACAATAA
>JF320563/B/US/2007/502_0364_wg2
CCTCAGAGCAGA------------CTAGAACCAACAGCC------------CCACCAGAGGAGAGCATCAGGTTTGGGGA
GGAGACA---ACAGCTCCCCCTCAGAAGCAGGAGACA------ACAGACAAGGAA---CTGTATCCTTTAGCTTCCCTCA
GATCACTCTTTGGCAGCGACCCCTCGTTACAATAA
>JF320564/B/US/2006/502_1046_FL04
CTTCAGAGCAGG------------CCAGAGCCAACAGCC------------CCACCAGCAGAGAGCTTCGGGTTTGGGGA
GGAGACA---ACAGCTCCCCCTCAGAAGCAGGAGCCG------ATAGACAAGGAA---TTGTATCCTTTAACCTCCCTCA
AATCACTCTTTGGCAACGACCCCTCGTCACAATAA
>JF320565/B/US/2006/502_1046_FL05
CTTCAGAGCAGG------------CCAGAGCCAACAGCC------------CCACCAGCAGAGAGCTTCGGGTTTGGGGA
GGAGACA---ACAGCTCCCCCTCAGAAGCAGGAGCCG------ATAGACAAGGAA---TTGTATCCTTTAACCTCCCTCA
AATCACTCTTTGGCAACGACCCCTCGTCACAATAA
>JF320566/B/US/2006/502_1046_FL01
CTTCAGAGCAGG------------CCAGAGCCAACAGCC------------CCACCAGCAGAGAGCTTCGGGTTTGGGGA
GGAGACA---ACAGCTCCCCCTCAGAAGCAGGAGCCG------ATAGACAAGGAA---TTGTATCCTTTAACCTCCCTCA
AATCACTCTTTGGCAACGACCCCTCGTCACAATAA
>JF320567/B/US/2006/502_1046_FL03
CTTCAGAGCAGG------------CCAGAGCCAACAGCC------------CCACCAGCAGAGAGCTTCGGGTTTGGGGA
GGAGACA---ACAGCTCCCCCTCAGAAGCAGGAGCCG------ATAGACAAGGAA---TTGTATCCTTTAACCTCCCTCA
AATCACTCTTTGGCAACGACCCCTCGTCACAATAA
>JF320568/B/US/2006/502_1046_FL02
CTTCAGAGCAGG------------CCAGAGCCAACAGCC------------CCACCAGCAGAGAGCTTCGGGTTTGGGGA
GGAGACA---ACAGCTCCCCCTCAGAAGCAGGAGCCG------ATAGACAAGGAA---TTGTATCCTTTAACCTCCCTCA
AATCACTCTTTGGCAACGACCCCTCGTCACAATAA
>JF320577/B/US/2007/502_2305_01
CTTCAGAACAGA------------CCAGAGCCATCAGCT------------CCACCAGCAGAGAGCTTCAGATTTGGGGA
AGAGACA---ACAACTCCCTCTCAGAAGCAGGAGCCG------ATAGACAAGGAC---CTGTATCCCTTAGCTTCCCTCA
GATCACTCTTTGGCAACGACCCCTCGTCACAATAA
>JF320613/B/US/2006/502_0062_FL04
CTTCAGAGCAGACCAGAGAGCAGACCAGAGCCAACAGCC------------CCACCAGAAGAATGCTTCAGATTTGGGGA
GGAGACA---ACAGCTCCCCCTCAGAAACAGGAGCCG------ATAGACAAGGAA---CTGTATCCTTTAGCTTCCCTCA
AATCACTCTTTGGCAACGACCCCTCGTCACAGTAA
>JF320615/B/US/2006/502_0053_wg06
CTTCAGAGCAGA------------CCAGAGCCAACAGCC------------CCACCAGAAGAGAGCTTCAGGTTTGGGGA
GGAGACA---ACAACTCCCTCTCAGAAGCAGGAGCCG------ATAGACAAGGAA---CGGTATCCTTTAACCTCCCTCA
GATCACTCTTTGGCAACGACCCCTCGTCACAATAA
>JF320616/B/US/2006/502_0062_FL02
CTTCAGAGCAGACCAGAGAGCAGACCAGAGCCAACAGCC------------CCACCAGAAGAATGCTTCAGATTTGGGGA
GGAGACA---ACAGCTCCCCCTCAGAAACAGGAGCCG------ATAGACAAGGAA---CTGTATCCTTTAGCTTCCCTCA
AATCACTCTTTGGCAACGACCCCTCGTCACAGTAA
>JF320617/B/US/2006/502_0053_wg01
CTTCAGAGCAGA------------CCAGAGCCAACAGCC------------CCACCAGAAGAGAGCTTCAGGTTTGGGGA
GGAGACA---ACAACTCCCTCTCAGAAGCAGGAGCCG------ATAGACAAGGAA---CGGTATCCTTTAACCTCCCTCA
GATCACTCTTTGGCAACGACCCCTCGTCACAATAA
>JF320619/B/US/2006/502_0062_FL06
CTTCAGAGCAGACCAGAGAGCAGACCAGAGCCAACAGCC------------CCACCAGAAGAATGCTTCAGATTTGGGGA
GGAGACA---ACAGCTCCCCCTCAGAAACAGGAGCCG------ATAGACAAGGAA---CTGTATCCTTTAGCTTCCCTCA
AATCACTCTTTGGCAACGACCCCTCGTCACAGTAA
>JF320620/B/US/2006/502_0053_wg10
CTTCAGAGCAGA------------CCAGAGCCAACAGCC------------CCACCAGAAGAGAGCTTCAGGTTTGGGGA
GGAGACA---ACAACTCCCTCTCAGAAGCAGGAGCCG------ATAGACAAGGAA---CGGTATCCTTTAACCTCCCTCA
GATCACTCTTTGGCAACGACCCCTCGTCACAATAA
>JF320621/B/US/2006/502_0053_wg09
CTTCAGAGCAGA------------CCAGAGCCAACAGCC------------CCACCAGAAGAGAGCTTCAGGTTTGGGGA
GGAGACA---ACAACTCCCTCTCAGAAGCAGGAGCCG------ATAGACAAGGAA---TGGTATCCTTTAACCTCCCTCA
GATCACTCTTTGGCAACGACCCCTCGTCACAATAA
>JF320622/B/US/2006/502_0062_FL05
CTTCAGAGCAGACCAGAGAGCAGACCAGAGCCAACAGCC------------CCACCAGAAGAATGCTTCAGATTTGGGGA
GGAGACA---ACAGCTCCCCCTCAGAAACAGGAGCCG------ATAGACAAGGAA---CTGTATCCTTTAGCTTCCCTCA
AATCACTCTTTGGCAACGACCCCTCGTCACAGTAA
>JF320624/B/US/2006/502_0053_wg04
CTTCAGAGCAGA------------CCAGAGCCAACAGCC------------CCACCAGAAGAGAGCTTCAGGTTTGGGGA
GGAGACA---ACAACTCCCTCTCAGAAGCAGGAGCCG------ATAGACAAGGAA---CGGTATCCTTTAACCTCCCTCA
GATCACTCTTTGGCAACGACCCCTCGTCACAATAA
>JF320626/B/US/2006/502_0053_wg05
CTTCAGAGCAGA------------CCAGAGCCAACAGCC------------CCACCAGAAGAGAGCTTCAGGTTTGGGGA
GGAGACA---ACAACTCCCTCTCAGAAGCAGGAGCCG------ATAGACAAGGAA---CGGTATCCTTTAACCTCCCTCA
GATCACTCTTTGGCAACGACCCCTCGTCACAATAA
>JF320627/B/US/2006/502_0053_wg07
CTTCAGAGCAGA------------CCAGAGCCAACAGCC------------CCACCAGAAGAGAGCTTCAGGTTTGGGGA
GGAGACA---ACAACTCCCTCTCAGAAGCAGGAGCCG------ATAGACAAGGAA---CGGTATCCTTTAACCTCCCTCA
GATCACTCTTTGGCAACGACCCCTCGTCACAATAA
>JF320628/B/US/2006/502_0062_FL03
CTTCAGAGCAGACCAGAGAGCAGACCAGAGCCAACAGCC------------CCACCAGAAGAATGCTTCAGATTTGGGGA
GGAGACA---ACAGCTCCCCCTCAGAAACAGGAGCCG------ATAGACAAGGAA---CTGTATCCTTTAGCTTCCCTCA
AATCACTCTTTGGCAACGACCCCTCGTCACAGTAA
>JF320629/B/US/2006/502_0062_FL01
CTTCAGAGCAGACCAGAGAGCAGACCAGAGCCAACAGCC------------CCACCAGAAGAATGCTTCAGATTTGGGGA
GGAGACA---ACAGCTCCCCCTCAGAAACAGGAGCCG------ATAGACAAGGAA---CTGTATCCTTTAGCTTCCCTCA
AATCACTCTTTGGCAACGACCCCTCGTCACAGTAA
>JF683736/B/CY/2007/CY181
CTCCAGAGCAGA------------CCAGAGCCAACAGCC---CCACCAGCCCCACCAGAAGAGAGCTTCAGGTTTGGGGA
AGCAACA---ACAACTCCCTCCCAGAAGCAGGGACCG------ACAAACAAGGAG---CTGTATCCCTTAGCTTCCCTCA
AATCACTCTTTGGCAGCGACCCTTAGTCAAAATAA
>JF683738/B/CY/2007/CY184
CTTCAGAGCAGA------------CCAGAGCCAACAGCC------------CCACCAGCAGAGAGCTTCAGGTTTGGGGA
AGAGACA---ACAACTCCCTCTCAGAAGCAGGAGACA------ATAAAGGAGGAA---CTGTATCCTCTATCTTCCCTCA
AATCACTCTTTGGCAGCGACCCCTCGTCACAATAA
>JF683741/B/CY/2007/CY188
CTCCAGAACAGA------------CCAGAGCCAACAGCC------------CCACCAGAGGAGAGCTTCAGGTTTGGGGA
AGAGACA---GCAACTCCCTCTCAGAAGCAAGAGCAG------ATAGACAAGGAG---AAGTATCCTTTAGCTTCCCTCA
KATCACTCTTTGGCAACGACCCCTAGTCAATATAA
>JF683742/B/CY/2007/CY189
CCTCAGAGGGGG------------CTAGAGCCAACAGCC------------CCACCGGAAGAGAGCTTCAGGTTTGGGGA
GGAAATA---ACAACTCCCTCTCAGAAGCCGGAGACA------ATAGACAAGGAA---CTGTATCCTTTAGCTTCCCTCA
AATCACTCTTTGGCAACGACCCCTCGTCCCAATAA
>JF683743/B/CY/2007/CY190
CTTCAGAGCAGA------------CCAGAGCCAACAGCC------------CCACCAGAGGAGAGCTTCAGATTTGGGGA
AGAGACA---ACAGCTCCCGCTCAGAAGCAGGAGCCG------ATAGACAAGGAA---CTGTATCCTTTAGCCTCCCTCA
GATCACTCTTTGGCAACGACCCCTCGTCACAATAA
>JF683746/B/CY/2007/CY194
CTTCAGAGCAGA------------CCAGAGCCAACAGCC------------CCACCAGAGGAGAGCTTCAGATTTGGGGA
AGAGACA---ACAGCTCCCGCTCAGAAGCAGGAGCCG------ATAGACAAGGAA---CTGTATCCTTTAGCCTCCCTCA
GATCACTCTTTGGCGACGACCCCTCGGCACAATAA
>JF683747/B/CY/2007/CY195
CCTCAGAGCAGA------------CTAGAGCCAACAGCC------------CCACCAGAGGAGAGCTTCAGGTTTGGGGA
AGAGACA---ACAACTCCATCTCGAAAGCAGGAGCCG------ATGGACAAGGAA---AAGTGTCCTTTAGCTTCCCTCA
GATCACTCTTTGGCAGCGACCCATCGTCACAATAA
>JF683749/B/CY/2007/CY197
CTTCAGAGCAGA------------CCAGAGCCAACAGCC------------CCACCAGAAGAGAGCTTCAGGGTTGGGGA
GGAGATA---ACAACTTCCTCTCAGAAGCAGGAGCCG------AGAGACAAGGAC---CAGTATCTTTATCCTTCCCTCA
AATCACTCTTTRGCAACGACCCMTCGTCACCATAA
>JF683750/B/CY/2007/CY198
CTCCAGAGCAGA------------CCAGAGCCAACAGCC------------CCACCAGCAGAGAGCTTCAGGTTTGGGGA
AGAGACA---ACAACTCCCCCTCAGAAGCAGGAGCCG------ACAGACAAGGAA---CTGTATCCTTTAGCTTCCCTCA
GATCACTCTTTGGCAACGACCCCTCGTCCCAGTAA
>JF683751/B/CY/2007/CY199
CTTCAGAGCAGA------------CCCGAGCCAACAGCC---CCACCAGCCCCACCAGAAGAGAGCTTCAGGTTTGGGGA
GGAGACA---ACAACTCTCCCTCAGAAACAGGAGCCG------ATAGACAAGGAA---CTGTATCCTTTAGCTTCCCTCA
AATCACTCTTTGGCAACGACCCCTCGTCACAATAA
>JF683753/B/CY/2007/CY201
CTCCAGAACAGA------------ACAGAGCCAACAGCC------------CCGCCAGCAGAGAGCTTCAGCTTTGGGGG
GGAGACA---ACAACTCCCCCTCAGAAGCAGGAGCCG------ATAGACAAGGAG---CTCTATCCTTTGAGCTCCCTCA
AATCACTCTTTGGCAACGACCCATCGTCACAATAA
>JF683754/B/CY/2007/CY202
CCTCAGAAGAGA------------CTAGAGCCAACAGCC------------CCACCAGAGGAGAGCTTCAGGTGTGGGGA
GGAGACA---ACAACTCCCCCTCAGAAACAGGAGACA------GTGGACAAGGAA---CTGTATCCCTTAGCCTCCCTCA
AATCACTCTTTGGCAACGACCTCTTGTCWCAATAA
>JF683756/B/CY/2007/CY204
CTTCAGAGCAGA------------CCAGAGCCAACAGCC------------CCACCAGAAGAGAACTTCAGGTTTGGGGA
AGAGACA---ACAACTCCCTCTCAGAAGCAGGAGACA------ATAGACAAGGAG---CGGTATCCTTTAACCTCCCTCA
GATCACTCTTTGGCAACGACCCCTCGTCACARTAA
>JF683764/B/CY/2007/CY214
CTTCAGAGCAGA------------CCAGAGCCATCAGCC------------CCACCAGCAGAGAGCTTCAGGTTTGGGGA
GGAGACA---ACAACTCTCTCTCAGAAGCAGGAGCAG------ATAGACAAGGAA---CTGTATCCTTCAGCTTCCCTCA
AATCACTCTTTGGCAACGACCCCTTGTCACAATAA
>JF683765/B/CY/2007/CY216
CTTCAGAGCAGA------------CCAGAGCCAACAGCC---CCACCAGCCCCACCAGAGGAGAGCTTCAGGTTTGGGGA
AGAGACA---ACAACTCCCCCTCAGAAGCAGGAGCAG------ATAGACAAAGAG---CTGTATCCTTTAACTTCCCTCA
GATCACTCTTTGGCAACGGCCCCTCGTCACAATAA
>JF683769/B/CY/2008/CY220
CTTCAGAGCAGA------------CCAGAGCCAACAGCC------------CCACCAGAAGAGAGCTTCAGGTTTGGGGA
GGAGACA---ACAACTCCCTCTCAGAAGCAGGAGACA------GTAGACAAGGAA---ATGTATCCTTTAACTTCCCTCA
AATCACTCTTTGGCAACGACCCCTCGTCCCAATAA
>JF683773/B/CY/2008/CY224
CTTCAGAACAGA------------ACAGAGCCAACAGCC---CCACCAGCCCCACCAGAAGAGAGCTTCAGGTTTGGGGA
GGAGACA---ACAGCTCCCTCTCAGAAGCAGGAGCCG------ATAGACAAGGAA---CTGTATCCCTTAGCTTCCCTCA
GATCACTCTTTGGCAACGACCCCTCGTCCCAATAA
>JF683775/B/CY/2008/CY226
CTTCAGAGCAGA------------CCAGAGCCATCAGCC------------CCACCAGAAGAGAGCTTCGGGTTTGGGGA
AGGGACA------ACTTCCTCTCAGAAGCAGGAACAG------ATAGACAAGGAA---CTGTATCCCTTGACCTCCCTCA
AATCACTCTTTGGCAACGACCCCTCGTCACAATAA
>JF683778/B/CY/2008/CY229
CTTCAGAGCAAG------------ACAGAGCCAACAGCC------------CCACCAGAAGAGAGCTTCAGGTTTGGGGA
GGAGATG---ACAGCTCCCCCTCAGAAGCAGGAGCCG------ATAGACAAGGAG---ACGTATCCTTTAACCTCCCTCA
GATCACTCTTTGGCAACGACCCCTCGTCGAAATAA
>JF683781/B/CY/2008/CY232
CTCCAGCGCAGA------------CCAGAGCCAACAGCC------------CCACCAGAGGAGAGCTTCAGGTTTGGGGA
AGAGACA--------ACA---CAG-AAGCAGGAGCAG------ATAGACAAAGAA---CTGTATCCTTTGACTTCCCTCA
AATCTCTCTTTGGCAACGACCCCTTGTCACAATAA
>JF683784/B/CY/2008/CY237
CTTCAAAGCAGA------------CCAGAGCCAACAGCC------------CCACCAGAAGAGACCTTCAGGTTTGGGGA
AGAGGCA---ACAGCTTCTGCTCAGAAGCAGGAGACA------ATAGACAAGAGC---CTGTATCCTTCAGCTTCCCTCA
GATCACTCTTTGGCAACGACCCCTTGTCTCAATAA
>JF683785/B/CY/2008/CY238
CTTCAGAGCAGG------------CCAGAGCCAACAGCC------------CCGCCAGAAGAGAGCTTCAGGTTTGGGGA
GGAGACA---ACAACTCCCCCTCAGAAGCAGGAGCCG------ATGGACAAGGAA---GTGTATCCTTTAGCTTCCCTCA
AATCACTCTTTGGCAACGACCYCTTGTCRYMATAA
>JF683787/B/CY/2009/CY241
CTTCAGAACAGATCAGAGCCAGCGCTAGAGCCAACAGCC------------CCACCAGAAGAGAGCTTCAGGTTTGGGGA
AGAGACA---ACAACTCCCTCTCAGAAGCAGGGGCCG------ATAGACAAGGAA---CTGTATCCTTTGACTTCCCTCA
GATCACTCTTTGGCAGCGACCCCTCGTCACAATAA
>JF683788/B/CY/2009/CY242
CCTCAGAGCAGA------------ACAGAGCCAACAGCC------------CCACCAGAAGAGAGCTTCAAGTTTGGGGA
AGAGACA---ACAACTCCCTCTCAGAAGCAGGGGACG------GGAGACAAGGAA---CTGTATCCTTTAACCTCCCTCA
GATCACTCTTTGGCARCGACCCCTAGTCACAGTAA
>JF683790/B/CY/2009/CY244
CTCCCGAGCACA------------CCAGAGCCAACAGCC------------CCACCAGAAGAGAGCTTCAAGTTTGGGGA
GGGGACA---ACAACTCCTGCTCAGAAGCAGGAGCCG------ATAGACAAGGAA---CTGTATCCTTTAACCTCCCTCA
AATCACTCTTTGGCAACGACCCCTCGTCACAATAA
>JF683791/B/CY/2009/CY246
CTTCAGAGCAGA------------CCAGAGCCAACAGCC---CCAACAGCCCCACCAGAGGAGAGCTTCAGGTTTGGGGA
AGAGACA---ACAACTCCCCCTCAGAAGCAGGAGCAG------ATAGACAAGGAG---CTGTATCCTTTAACTTCCCTCA
GATCACTCTTTGGCAACGGCCCCTCGTCACAATAA
>JF683793/B/CY/2009/CY250
CTTCAGAGCAGA------------CCAGAGCCAACAGCC------------CCACCAGAAGAGAGCTTCAGGTTTGGGGA
AGAGACA---ACAACTCCCCCTCAGAAGCAGGATACG------ATAGACAAGGGC---CTGTATCCTTTGGCTTCCCTCA
AATCACTCTTTGGCAACGACCCCTCGTCACARTAA
>JF683794/B/CY/2009/CY251
CTTCAGAGCAGA------------CCAGAGCCAACAGCC---CCACCAGAGCCACCAGAAGCGAGCTTCAGGTTTGGGGA
AGAGACA---GCAACCCCCCCTCAGAGGCCGGAGATG------ATAGACAAGGAA---ATGTATCCCTTAACTTCCCTCA
GATCACTCTTTGGCAACGACCCCTCGTCACAATAA
>JF683796/B/CY/2009/CY253
CTTCAGAACAGACCAGAGCAGGGCCTAGAGCCAACAGCC------------CCACCAGCAGAGAGCTTCAGGTTTGGGGA
AGAGACA------ACCCCTCCTCAGAAGCAGGAGCCA------ACAGACAAGGAA---CTGTATCCCTTAGCTTCCCTCA
GATCACTCTTTGGCAACGACCCCTCGTCACAATAA
>JF683797/B/CY/2009/CY254
CTTCAGAGCAGGCCAGAGAGCAGGCCAGAGCCAACAGCC------------CCACCAGCAGAGAGCTTCAGGTTTGGGGA
GGAGACA---ACAACTCCCTCTCAGAAGCAGGAACCG------AGAGACAAGGAA---CTGTATCCTTTAGCCTCCCTCA
GATCACTCTTTGGCAACGACCCCTCGTCACAATAA
>JF683801/B/CY/2009/CY258
CTTCAGAGCAGG------------CCAGAGCCATCAGCC------------CCACCAGAAGAGAGCTTCAGGTTTGGGGG
AGAGACA---ACAACTCCTGCTCAGAAGCAGGATCCG------ATAGACAAGGAG---ATGTATCCTTTAGCTTCCCTCA
AATCTCTCTTTGGCAACGACCCCTCGTCACAATAA
>JF683804/B/CY/2009/CY262
CTTCAGAGCAGA------------CCAGAGCCAACAGCC------------CCACCAGAAGAGAGCTTCAGGTTTGGGGA
GGAGACA---ACAACTCTCCCTCAGAAGCAGGAGCCG------GTAGACAAGGAA---ATGTATCCTTTAACCTCCCTCA
GATCACTCTTTGGCAACGACCCCTCGTCACAATAA
>JF683805/B/CY/2009/CY263
AGTCCGAACAGA------------CCAGACCCAACAGCC------------CCACCAGAGGAGAGCTTCAGGTTTGGGGA
GGAGAAG---ACAACTTCCTCTCAGAAGCCGGAGCAGACAGACAGGGACAGGGAG---ATGTATCCTTTAGCCTCCCTCA
AATCACTCTTTGGCAACGACCCCTCGTCACAATAA
>JF683807/B/CY/2009/CY266
CCTCAGAGCAGG------------ACAGAACCATCAGCC------------CCACCAGAGGAGAGCTTCAGGTTTGGGGA
AGAGACA---GCAACCCCCTCTCAAAAGAAGGAGACG------ATAGACAAGGAA---CTGTATCCTTTAACCTCCCTCA
GATCACTCTTTGGCAACGACCCCTTGTCACAATAA
>JF683808/B/CY/2009/CY267
CTTCAGAGCAGA------------CCAGAGCCAACAGCC---CCAACAGCCCCACCAGAGGAGAGCTTCAGGTTTGGGGA
AGAGACA---ACAACTCCCCCTCAGAAGCAGGAGCAG------ATAGACAAGGAG---CTGTATCCTTTAACTTCCCTCA
GATCACTCTTTGGCAACGGCCCCTCGTCATAA---
>JF683809/B/CY/2009/CY268
CTTCAGAGCAGA------------CTAGAGCCAACAGCC------------CCACCAGAGGAGAGCTTCAGATTTGGGGA
AGAGACA---ACAGCTCCCGCTCAGAAGCAGGAGCCG------ATAGACAAGGAA---ATGTATCCTTTAGCCTCCCTCA
AATCACTCTTTGGCAACGACCCCTCGTCACAATAA
>JF689852/B/US/2005/05US_SAJ_NVS12
CCTCAGAGCAGA------------CTAGAGCCAACAGCC------------CCACCAGAAGAGAGCTTCAGGTTTGGGGA
AGAGACA---ACAACTCCCTCTCAGAAACAGGAGCTG------ATAGACAAGGAA---CTGTATCCTTTAGCTTCCCTCA
GATCACTCTTTGGCAACGACCCCTCGTCGAAATAA
>JF689854/B/US/2005/05US_SAJ_NVS16
CTTCAGAGCAGA------------CCAGAGCCAACAGCC------------CCACCAGAAGAGAGCTTCAGGTTTGGGGA
AGAGACG---ACAACTCCCCTTCAGAAG---CAG---------GAAGACAAGGAA---TTGCATCCTTTAGTTTCCCTCA
GATCACTCTTTGGCAACGACCCCTCGTCATAA---
>JF689856/B/US/2005/05US_SAJ_NVS3
CTCCAGAGCAGA------------CCAGAGCCAACAGCC------------CCACCAGAGGAGAGCTTCAGGTTTGGGGA
AGAGACA---ACAGCCCCCTCTCAGAAACAGGAGCCG------ATAGACAAGGAA---TTGTATCCTTTAGCTTCCCTCA
AATCACTCTTTGGCAACGACCCGTTGTCACAATAA
>JF689857/B/US/2005/05US_SAJ_NVS5
CTTCAGAGCAGA------------CCAGAGCCAACAGCC------------CCACCAGAAGAGAGCTTCAGGTTTGGGGA
GGAGACA---CCAACTCCCTCTCAGAAGCAGGAGCCG------AGGGACAAGGAA---CTGCATCCTTTAACTTCCCTCA
GATCACTCTTTGGCAACGACCCCTCGTCACAATAA
>JF689859/B/US/2005/05US_SAJ_NVS8
CTTCAGAGCAGA------------CCAGAGCCAACAGCC------------CCACCAGAAGAGAGCTTCAGGTTTGGGGA
AGAGACA---ACAACTCCCTCTCAGAAGCAGGAGCCG------ATAGACAAGGAC---CTGTATCCTTTAGCTTCCCTCA
GATCACTCTTTGGCAACGACCCCTCGTCACAATAA
>JF689860/B/US/2005/05US_SAJ_NVS9
CTTCAGAGCAGA------------CCAGAGCCAACAGCC---CCACCAGCCCCACCAGAAGAGAGCTTCAGGTTTGGGGA
GGAAACA---ACAACTCCCTCTCAGAAGCAGGAGGTG------AGAGACAAGGAA---CTGTATCCTTTGACTTCCCTCA
AATCACTCTTTGGCAACGACCTGTCGTCACAGTAA
>JF689862/B/US/2006/06US_SAJ_C164_SC
CTTCAGAGCAGA------------CCAGAACCAACAGCC------------CCACCAGAAGAGAGCTTCAGGTTTGGGGA
GGAGACA---GCAGCTCCATCTCAGAAGCAGGAGCCG------AGAGACAAGGAA---CTGTATCCTTTAGCTTCCCTCA
GATCACTCTTTGGCAACGACCCCTCGTCACAATAA
>JF689863/B/US/2006/06US_SAJ_C165_TJ
CTTCAGAGCAGA------------CCAGAGCCCTCAGCC------------CCACCAGAAGAGAGCTTCAGGTTTGGGGA
AGAGACA---GCGACTCCCTCTCAGAAGCAGGAGCCG------ATAGACAAGGAA---CTGTATCCCTTAGCTTCCCTCA
AATCACTCTTTGGCAGCGACCCCTCGTCACAATAA
>JF689864/B/US/2006/06US_SAJ_C166_SG
CTTCAGAACAGA------------CCAGAGCCAACAGCC-CCACCAGAGGAGCACCAGAGGAGAGCTTCAGGTTTGGGGA
GGAGACA---GCAATTCCCTCTCAGAAGCAGGAGCCA------ACAGACAAGGAA---CTGTATCCTTTAGCTTCCCTCA
GATCACTCTTTGGCAACGACCCCTCGTCACAATAA
>JF689865/B/US/2006/06US_SAJ_C167_LH
CTTCAGAGCAGA------------CCAGAGCCAACAGCC------------CCACCAGCAGAGAGCTTCAGGTTTGGGGA
AGAGACA---ACAACTCCCCCTCAGAAACAGGAGCTG------ATAGACAAGGAA---CTGTATCCTTCAGCTTCCCTCA
AATCACTCTTTGGCAACGACCCCTTGTCGAAATAA
>JF689866/B/US/2006/06US_SAJ_C168_LS
CTTCAGAGCAGACCAGAGCCAACTCTAGAGCCAACAGCC------------CCACCGGCAGAGAGCTTCAGGTTTGGGGA
GGAGACA---GCAACCCCCTCCCAGAAGCAGGAGCCG------ATAGACAAAGAG---ATGTATCCTTTAGCTTCCCTCA
AATCACTCTTTGGCAACGACCCCTCGTCACAATAA
>JF689867/B/US/2006/06US_SAJ_C169_JS
CTCCAGAGCAGA------------CCAGAACCATCAGCC------------CCACCAGCAGAGAGCTTCAGGTTTGGGGA
AGAGACA---ACAACTCCCGCTCAGAAGCAGGAGCTG------ATAGACAAGGAA---CAGTATCCCTTAGCTTCCCTCA
GATCACTCTTTGGCAACGACCCCTCGTCGAAATAA
>JF689870/B/US/2006/06US_SAJ_NVS22
CTTCAGAGCAGA------------CCAGAGCCAACAGCC------------CCACCAGAAGAGAGCTTCAGGTTTGGGGA
AGAGATA---ACAACTCCCTCTCAGAAGCAGGAGCTG------ATAGACAAGGAA---CTGTATCCTTCAGCTTCCCTCA
GATCACTCTTTGGCAACGACCCCTCGTCGAGATAA
>JF689871/B/US/2006/06US_SAJ_NVS23
CTTCAGAGCAGA------------CCAGAACCAACAGCC------------CCACCAGAAGAGAGCTTCAGGTTTGGGGA
AGAAACA---ACAACTCCCTCTCAGAAGCAGGGGGCG------ATAGACAAGGAA---CTGCATCCTTTAGCTTCCCTCA
GATCACTCTTTGGCAACGACCCCTCGTCACAATAA
>JF689872/B/US/2006/06US_SAJ_NVS27
CTTCAGAGCAGA------------CCAGAACCAACAGCC------------CCACCAGAAGAGAGCTTCAGGTTTGGGGA
AGAGACA---ACAACTCCCTCTCAGAAGCAGGAACCG------ATAGACAAGGAA---ACGCATCCCTTGACTTCCCTCA
AATCACTCTTTGGCAACGACCCCTTGTTACAATAA
>JF689873/B/US/2006/06US_SAJ_NVS31
CTTCAGAGCAGA------------CCAGAGCCAACAGCC------------CCACCAGAAGAGAGCTTCAGGTTTGGGGA
AGAGACA---ATAACTCCCTCTCAGAAGCAGGAGCCG------ATAGACAAGGAA---ATGTATCCTTTAACTTCCCTCA
AATCACTCTTTGGCAACGACCCCTCGTCACAATAA
>JF689874/B/US/2006/06US_SAJ_NVS32
CTTCAGAGCAGA------------CCAGAGCCAACAGCC------------CCACCAGACGAGAGCTTCAGGTTTGGGGA
AGAGACA---GCGACTCCCGCTCAGAAGCAGGAGCCG------ATAGACAAGGAC---CTGTATCCTTTAGCTTCCCTCA
AATCACTCTTTGGCAACGACCCTTAGTCACAATAA
>JF689875/B/US/2006/06US_SAJ_NVS35
CTTCAGAGCAGA------------CCAGAGCCAACAGCC------------CCACCAGAAGAGAGCTTCAAGTTTGGGGA
AGAGACA---ACAGCTCCCTCTCAGAAGCAGGAGCTGATAGACAGGGACAAGGAA---GTGTATCCTTTAGCTTCCCTCA
GATCACTCTTTGGCAACGACCCCTCGTCGAAATAA
>JF689876/B/US/2006/06US_SAJ_NVS39
CTTCAGAACAGG------------CCAGAGCCAACAGCC------------CCACCAGAAGAGAGCTTCAGGTTTGGGGA
GGAGACA---ACAACTCCCTCTCAGAAGCAGGAGCTGACAAATGTAGACAAGGAA---CTGTATCCTTTAGCTTCCCTCA
GATCACTCTTTGGCAACGACCCCTCGTCAAAATAA
>JF689877/B/US/2007/07US_SAJ_C154
CTTCAGAGCAGA------------CCAGAGCCAACAGCC------------CCACCAGAGGAGAGCTTCAGGTTTGGGGA
AGAGAAA---ACAGCTCCAGTTCAGAAGCAGGAGCAG------ATAGACAAGGAA---CTGTATCCTACAGCCTCCCTCA
AATCACTCTTTGGCAACGACCCCTCGTCACAATAA
>JF689879/B/US/2007/07US_SAJ_C156
CTTCAGAGCAGA------------CCAGAGCCAACAGCC------------CCACCAGAGGAGAGCTTCAGGTTCAGGGA
GGAGACA---ACAACTCCTCCTCAGAAGCAGGAGCCG------ATAGACAAGGAA---CTGTATCCCTTGACTTCCCTCA
AATCACTCTTTGGCAACGACCCCTTGTCACAATAA
>JF689883/B/US/2007/07US_SAJ_C161_H1
CTTCAGAGCAGA------------CCAGAGCCAACAGCC---CCATCAGCACCACCAGCAGAGAGCTTCAGGTTTGGGGA
CGAGACA---ACAACTCCCTCTCAGAAGCAGGAGACG------GTGGACAAGGAC---CTGTATCCCTTAGCCTCCCTCA
GATCACTCTTTGGCAACGACCCCTCGTCACCATAA
>JF689884/B/US/2007/07US_SAJ_C162_H2
CTTCAGAGCAGA------------CCAGAGCCAACAGCC------------CCACCAGCAGAGAGCTTCAGGTTTGGGGA
AGAGACA---ACAACTCCCYCTCAGAAACAGGAGCTG------ATAGACAAGGAA---CTGTATCCTTCAGCTTCCCTCA
AATCACTCTTTGGCAACGACCCCTYGTCGAAATAA
>JF689885/B/US/2007/07US_SAJ_C163_H3
CTTCAGAGCAGA------------CCAGAGCCAACAGCC------------CCACCAGAGGAGAGCTTCAGGTTTGGGGA
GGAGACA---ACAGCTCCCCCTCAGAAGCAGGAGCCG------ATAGACAAGGAA---CTGTATCCTTTAACCTCCCTCA
GATCACTCTTTGGCAACGACCCCTCGTCACAGTAA
>JF689886/B/US/2007/07US_SAJ_C166_MS
CTTCAGAGCAGA------------CCAGAGCCATCAGCC------------CCACCAGCAGAGATCTTCAGGTTTGGGGA
GGAGACA------ACTCCCCCTCAGAAGCAGGAGCAG------ATAGACAAGGAA---CTGTATCCCTTGGCTTCCCTCA
AATCACTCTTTGGCAGCGACCCCTCGTCACAATAA
>JF689887/B/US/2007/07US_SAJ_C200
CTTCAGAGCAGA------------CCAGAACCAACAGCC---CCACCAGCCCCACCAGCAGAGATCTTCGGGTTTGGGGA
GGAGCCA---ACAGCTCCCCCTCAGAAGCAGGAGCYG------ACAGACAAGGAA---CTGTATCCTTTARCTTCCCTCA
RATCACTCTTAGGCAGCGACCCCTCGTCACAATAA
>JF689889/B/US/2007/07US_SAJ_NVS42
CTTCAGAGCAGA------------CCAGAGCCAACAGCC------------CCACCAGAGGAGAGCTTCAGGTTTGGGGA
AGAAACA---ACAACTCTCTCTCAGAAGCAGGAGCCG------ATAGACAAAGAG---ATGCATCCTTTAGCTTCCCTCA
GATCACTCTTTGGCAACGACCCCTCGTCACAATAA
>JF689890/B/US/2007/07US_SAJ_NVS48
CTTCAGAGCAGA------------CCAGAGCCAACAGCC------------CCACCAGAAGAGAGCTTCAGGTTTGGGGA
AGAGACA---ACAACTCCCTCTCAGAAGCAGGAGCTG------ATAGACAAGGAA---CTGTATCCTTCAGCTTCCCTCA
GATCACTCTTTGGCAACGGCCCCTCGTCACAATAA
>JF689892/B/US/2007/07US_SAJ_NVS54
CTTCAGAGCAGA------------CCAGAGCCAACAGCC---CCACCAGCTCCACCAGAGGAGAGCTTCAGGTTTGGGGA
GGAGACA---ACAACTCCCCCTC-AAGGCAGGATCTG------ATAGACAAGGAA---ACATATCCTTTAACTTCCCTCA
GATCACTCTTTGGCAACGACCCCTAGTCGCAATAA
>JF689894/B/US/2008/08US_SAJ_C202
CTTCAGAGCAGA------------CCAGAGCCAACAGCC---CCACCAGAGCCACCAGAAGAGAGCGTCAGGTTTGGGRA
AGAGAAR---ACAACTCCYTCYCAGRATCTGATAGAC------TTGGACAAGGAA---GTGTATCCCTTAGCTTCCCTCA
AATCACTCTTTGGCAACGACCCATCGTCCAAGTAA
>JF689895/B/US/2008/08US_SAJ_C203
CTTCAGAGCAGA------------CCAGAGCCAACAGCC------------CCACCAGAGGAGAGCTTCAGGTTTGGGGA
AGAGACA---ACAACTCCCTCTCAGAGGCCGGAGACG------ATAGACAAGGAC---CAGTATCCCTTAGCTTCCCTCA
GATCACTCTTTGGCAACGACCCCTCGTCTCAATAA
>JF689896/B/US/2008/08US_SAJ_C204
CTTCAGAGCAGA------------CCAGAGCCAACAGCC------------CCACCAGCGGAGAGCTTCAGGTTTGGGGA
AGAGACA---ACAACTCCCCCTCAGAAGCAGGAGCTGATAGACATAGAAAAGGAA---ATGTATCCTTTAGCTTCCCTCA
GATCACTCTTTGGCAACGACCCCTCGTCGAAATAA
>JF689897/B/US/2008/08US_SAJ_C205
CTTCAGAGCAGA------------CCAGAGCCAACAGCC------------CCACCAGCAGAGAGCTTCAGGTTTGGGGA
AGAGACA---GCGACTCCCTCTCAGAAGCAGGAGACG------ATAGACAAGGAA---CTGTATCCCTTAGCTTCCCTCA
AATCACTCTTTGGCAACGACCCCTCGTCACAGTAA
>JF932470/B/CN/2007/AH070017
CTTCAGAGCAGG------------CCAGAGCCAACAGCC------------CCACCAGAGGAGAGCTTCAGGTTTGGGGA
AGAGACA---ACAACTCCCCCTCAGAAGCAGGAGCCA------ATAGACAAGGAA---CTATATCCTTTAACCTCCCTCA
AATCACTCTTTGGCAACGACCCCTCGTCACAATAA
>JF932471/B/CN/2007/AH070018
CTTCAGAGCAGA------------CCAGAGCCAACAGCC------------CCACCAGAGGAGAGCTTCAGGTTTGGGGA
GGAGACA---ACAACTCCAGCTCAGAAGCAGGAGCCA------ATAGACAAGGAC---CTATATCCTTTAGCCTCCCTCA
AATCACTCTTTGGCAACGACCCCTCGTCACAATAA
>JF932473/B/CN/2007/BJ070030
CTTCAGAGCAGA------------CCAGAGCCAACAGCC------------CCACCAGAGGAGAGCTTCAGGTTTGGGGA
AGAGACA---ACAGCTCCATCTCAGAAGACGGAGCCG------ATAGAGAAGGAA---CTATATCCTTTAGCTTCCCTCA
GATCACTCTTTGGCAACGACCCCTCGTCGCAATAA
>JF932474/B/CN/2007/CBJC261
CTTCAGAGCAGA------------CCAGAACCAACAGCC------------CCACCAGAGGAGAGCTTCAGGTTTGGGGA
AGAGACA---ACAACTCCATCTCAGAAGCAGGAGACG------ATAGACAAGGAA---CTATATCCTTTAGTCTCCCTCA
AATCACTCTTTGGCAACGACCCCTCGTCACAATAA
>JF932475/B/CN/2007/CBJC392
CTTCAGAGCAGA------------CCAGAGCCGACAGCC---CCAACAGCCCCACCAGAGGAGAGCTTCAGGTTTGGGGA
AGAGACA---ACAGCTTCAGCTCAGAAGCAGGAGCCG------ATAGACAAAGAA---CTATATCCTTTAGCCTCCCTCA
AATCACTCTTTGGCAACGACCCCTCGTCACAATAA
>JF932478/B/CN/2008/CBJC476
CTTCAGAGCAGG------------CCAGAGCCAACAGCC---CCACCAGAACCACCAGAGGAGAGCTTCAGGTTTGGGGA
AGAGGCA---ACAGCTCCGATTCAGAAGCAGGAGCCG------ATAGACAAGGAA---CTATACCCTTTAGCCTCCCTCA
AATCACTCTTTGGCAACGACCCCTCGTCACAATAA
>JF932479/B/CN/2008/CBJC489
CCTCAGAGCAGA------------CTAGAGCCAACAGCC------------CCACCAGAGGAGAGTTTCAGGTTTGGGGA
GGAGACA---ACAGCTCCATCTCAGAAGCAGGAGCCG------ATAGACAAAGAA---CTGTATCCCTTAACCTCCCTCA
AATCACTCTTTGGCAACGACCCATCGTCACAATAA
>JF932480/B/CN/2008/CBJC500
CTCCAGAGCAGA------------CCAGAGCCAACAGCC------------CCACCAGAGGAGAGCTTCAGGTTTGGGGA
GGAGACA---ACAACTCCACCTCAGAAGCAGGAGTCG------ATAGACAAAGAA---CTATATCCTTTAACCTCCCTCA
AATCACTCTTTGGCAACGACCCCTCGTCAAAATAA
>JF932482/B/CN/2006/CC056
CTTCAGAGCAGA------------CCAGAGCCAACAGCC------------CCGCCAGCGGAGAGCTTCGGGTTCGGGGA
AGAGACA---ACAACTCCATCTCAGAAGCAGGAGCCG------ATAGACAAGGAG----GGCCTCCTTCAGTCTCCCTCA
AATCACTCTTTGGCAACGACCCCTTGTCACAATAA
>JF932483/B/CN/2007/FJ070016
CTTCAGAGCAGA------------CCAGAGCCAACAGCC------------CCACCAGAGGAGAGCGTCAGGTTTGGGGG
AGAGACA---ACAACTCCATCTCAGAAGCAGGAGCCG------ATAGACAAGGAT---CTATATCCTTTAGCCTCCCTCA
AATCACTCTTTGGCAACGACCCCTTGTCACAATAA
>JF932484/B/CN/2007/GS070017
CTTCAGAGCAGA------------CCAGAGCCAACAGCC------------CCACCAGAGGAGAGCTTCAGGTTTGGGGA
AGAGACA---ACAACTCCAGCTCAGAAGCAGGAGCCG------ATAGACAAGGAA---CTATATCCTTTAGCCTCCCTCA
AATCACTCTTTGGCAACGACCCCTCGTCACAATAA
>JF932485/B/CN/2007/GZ070002
CTTCAGAGCAGA------------CCAGAGCCAACAGCC------------CCACCAGAGGAGAGCTTCAGATTTGGGGA
GGAGACA---ACAACCCCATCTCAGAAGCAGGAGCCG------ATAGACAAAGAA---ATGTATCCTTTAGCCTCCCTCA
AATCACTCTTTGGCAACGACCCCTCGTCACAATAA
>JF932486/B/CN/2007/GZ070030
CTTCAGAGCAGA------------CCAGAGCCAACAGCC------------CCACCAGAGGAGAGCTTCAGGTTTGGGGA
AGAGACA---ACAACTCCACCTCAGAAGCAGGAGCTG------ATAGACAAGGAG---ACATATCCTTTAGCCTCCCTCA
AATCACTCTTTGGCAACGACCCCTCGTCACAATAA
>JF932487/B/CN/2007/HB070006
CTTCAGAGCAGA------------CCAGAGCCAACAGCC------------CCACCAGAGGAGAGCTTCAGGTTTGGGGA
GGAGACA---ACAACTCCATCTCAGAAGCAGGAGCCG------ATAGACAAGGAG---CTCTATCCTTTAACCTCCCTCA
AATCACTCTTTGGCAACGACCCCTCGTCACAATAA
>JF932488/B/CN/2007/HB070022
CTTCAGAGCAGA------------CCAGAGCCAACAGCC------------CCACCAGAGGAGAGCTTCAGGTTTGGGGA
AGAAACA---GCAACTCCATCTCAGAAGCAGGAGCCG------ATAGACAAGGAC---CTATATCCTTTAGCCTCCCTCA
AATCACTCTTTGGCAACGACCCCTCGTCACAATAA
>JF932489/B/CN/2007/HB070035
CTTCAGAGCAGA------------CCAGAGCCAACAGCC------------CCACCAGAGGAGAGCTTCAGGTTTGGGGA
AGAGACA---GCAACTCCACCTCAGAAGCAGGAGCAG------ATAGACAAGGAA---CTATATCCTTCACTCTCCCTCA
AATCACTCTTTGGCAACGACCCCTTGTCTCAATAA
>JF932490/B/CN/2007/JL070038
CTTCAGAGCAGA------------CCAGAGCCAACAGCC------------CCACCAGAGGAGAGCTTCAGGTTTGGGGA
AGAGACA---ACAACTCCATCTCAGAAGCAGGAGCCG------ATAGACAAGGAA---CTATATCCATTAGCCTCCCTCA
AATCACTCTTTGGCAACGACCCCTCGTCACAGTAA
>JF932491/B/CN/2007/JS070389
CTTCAGAGCAGG------------CCAGAGCCAACAGCC------------CCACCAGAGGAGAGTTTCAGGTTTGGGGA
AGAGACA---ACAACCCCATCTCAGAAGCAGGAGCCG------ATAGACAAGGAA---CTATATCCTTTAGCCTCCCTCA
AATCACTCTTTGGCAACGACCCCTCGTCGCAATAA
>JF932494/B/CN/2009/YN09P0014
CTTCAGAACAGA------------CCAGAGCCAACAGCC------------CCACCAGAAGAGAGCTTCAGGTTTGGGGA
AGAGACA---ACACCTCCATCTCAGAAGCAGGAGCCG------ATAGACAAGGAA---CTATATCCTTTAGCTTCCCTCA
AATCACTCTTTGGCAACGACCCCTCGTCTCAATAA
>JF932498/B/CN/2008/cbjc468
CTTCAGAGCAGG------------CCAGAGCCAACAGCC------------CCACCAGAGGAGAGCTTCAGGTTTGGGGA
AGAGACA---ACAACTCCATCTCAGAAGCAGGAGCCG------ATAGACAAGGAA---CTATATCCTTTAGCCTCCCTCA
AATCACTCTTTGGCAACGACCCCTTGTCACAGTAA
>JF932499/B/CN/2007/hb070025
CTTCAGAGCAGA------------CCAGAGCCAACAGCC------------CCACCAGAGGAGAGTTTCAGGTTTGGGGA
AGAGACA---GCAACTCCATCTCAGAAGCAGGAGCCG------ATAGACAAGGAT---CTATATCCCTTAGCCTCCCTCA
AATCACTCTTTGGCAACGACCCCTCGTCACAGTAA
>JF932500/B/CN/2007/hen1345
CTTCAGAGCAGA------------CCAGAGCCAACAGCC------------CCACCAGAGGAGAGCTTCAGGTTTGGGGA
AGAGACA---ACAACTCCATCTCAGAAACAGGAGCAG------ATAGACAAGGAG---CTATATCCTTTAGCCTCCCTCA
AATCACTCTTTGGCAACGACCCATCGTCACAATAA
>JN024100/B/US/2004/USPI83747EI6y04121pcWG2B5
CTTCAGAGCAGA------------CCAACACCATCAGCC------------CCACCAGAAGAGAGCTTCAGGTTTGGGGA
AGAGACA---GCAACCCCCTCTCAGAGGCCAGAGTCG------ATAGACAAGGAA---ATGTATCCTTTAACCTCCCTCA
GATCACTCTTTGGCAACGACCCCTCGTCACAATAA
>JN024101/B/US/2004/USPI83747EI6y04121pcWG2B1
CTTCAGAGCAGA------------CCAACACCGTCAGCC------------CCACCAGAAGAGAGCTTCAGGTTTGGGGA
AGAGACA---GCAACCCCCTCTCAGAGGCCAGAGTCG------ATAGACAAGGAA---ATGTATCCTTTAACCTCCCTCA
GATCACTCTTTGGCAACGACCCCTCGTCACAATAA
>JN024103/B/US/2004/USPI83747EI6y04121pcWG2B7
CTTCAGAGCAGA------------CCAACGCCATCAGCC------------CCACCAGAAGAGAGCTTCAGGTTTGGGGA
AGAGACA---GCGACCCCCTCTCAGAGGCCAGAGTCG------ATAGACAAGGAA---ATGTATCCTTTAACCTCCCTCA
GATCACTCTTTGGCAACGACCCCTCGTCACAATAA
>JN024104/B/US/2004/USPI83747EI6y04121pcWG2B8
CTTCAGAGCAGA------------CCAACACCATCAGCC------------CCACCAGAAGAGAGCTTCAGGTTTGGGGA
AGAGACA---GCAACCCCCTCTCAGAGGCCAGAGTCG------ATAGACAAGGAA---ATGTATCCTTTAACCTCCCTCA
GATCACTCTTTGGCAACGACCCCTCGTCACAATAA
>JN024105/B/US/2004/USPI83747EI6y04121pcWG2B10
CTTCAGAGCAGA------------CCAACACCATCAGCC------------CCACCAGAAGAGAGCTTCAGGTTTGGGGA
AGAGACA---GCAACCCCCTCTCAGAGGCCAGAGTCG------ATAGACAAGGAA---ATGTATCCTTTAACCTCCCTCA
GATCACTCTTTGGCAACGACCCCTCGTCACAATAA
>JN024106/B/US/2004/USPI83747EI6y04121pcWG2B9
CTTCAGAGCAGA------------CCAACACCATCAGCC------------CCACCAGAAGAGAGCTTCAGGTTTGGGGA
AGAGACA---GCAACCCCCTCTCAGAGGCCAGAGTCG------ATAGACAAGGAA---ATGTATCCTTTAACCTCCCTCA
GATCACTCTTTGGCAACGACCCCTCGTCACAATAA
>JN024107/B/US/2004/USPI83747EI6y04121pcWG2B3
CTTCAGAGCAGA------------CCAACACCATCAGCC------------CCACCAGAAGAGAGCTTCAGGTTTGGGGA
AGAGACA---GCAACCCCCTCTCAGAGGCCAGAGTCG------ATAGACAAGGAA---ATGTATCCTTTAACCTCCCTCA
GATCACTCTTTGGCAACGACCCCTCGTCACAATAA
>JN024108/B/US/2004/USPI83747EI6y04121pcWG2B4
CTTCAGAGCAGA------------CCAACACCATCAGCC------------CCACCAGAAGAGAGCTTCAGGTTTGGGGA
AGAGACA---GCAACCCCCTCTCAGAGGCCAGAGTCG------ATAGACAAGGAA---ATGTATCCTTTAACCTCCCTCA
GATCACTCTTTGGCAACGACCCCTCGTCACAATAA
>JN024109/B/US/2004/USPI83747EI6y04121pcWG2B2
CTTCAGAGCAGA------------CCAACACCATCAGCC------------CCACCAGAAGAGAGCTTCAGGTTTGGGGA
AGAGACA---GCAACCCCCTCTCAGAGGCCAGAGTCG------ATAGACAAGGAA---ATGTATCCCTTAACCTCCCTCA
GATCACTCTTTGGCAACGACCCCTCGTCACAATAA
>JN024110/B/US/2004/USPI83747EI12y04121pcWG2B10
CTTCAGAGCAGA------------CCAACACCATCAGCC------------CCACCAGAAGAGAGCTTCAGGTTTGGGGA
AGAGACA---GCAACCCCCTCTCAGAGGCCAGAGTCG------ATAGACAAGGAA---ATGTATCCTTTAACCTCCCTCA
GATCACTCTTTGGCAACGACCCCTCGTCACAATAA
>JN024111/B/US/2004/USPI83747EI12y04121pcWG2B3
CTTCAGAGCAGA------------CCAACACCATCAGCC------------CCACCAGAAGAGAGCTTCAGGTTTGGGGA
AGAGACA---GCAACCCCCTCTCAGAGGCCAGAGTCG------ATAGACAAGGAA---ATGTATCCTTTAACCTCCCTCA
GATCACTCTTTGGCAACGACCCCTCGTCACAATAA
>JN024112/B/US/2004/USPI83747EI12y04121pcWG2B7
CTTCAGAGCAGA------------CCAACACCATCAGCC------------CCACCAGAAGAGAGCTTCAGGTTTGGGGA
AGAGACA---GCAACCCCCTCTCAGAGGCCAGAGTCG------ATAGACAAGGAA---ATGTATCCTTTAGCCTCCCTCA
GATCACTCTTTGGCAACGACCCCTCGTCACAATAA
>JN024113/B/US/2004/USPI83747EI12y04121pcWG2B2
CTTCAGAGCAGA------------CCAACACCATCAGCC------------CCACCAGAAGAGAGCTTCAGGTTTGGGGA
AGAGACA---GCAACCCCCTCTCAGAGGCCAGAGTCG------ATAGACAAGGAA---ATGTATCCTTTAACCTCCCTCA
GATCACTCTTTGGCAACGACCCCTCGTCACAATAA
>JN024114/B/US/2004/USPI83747EI12y04121pcWG2B6
CTTCAGAGCAGA------------CCAACACCATCAGCC------------CCACCAGAAGAGAGCTTCAGGTTTGGGGA
AGAGACA---GCAACCCCCTCTCAGAGGCCAGAGTCG------ATAGACAAGGAA---ATGTATCCTTTAACCTCCCTCA
GATCACTCTTTGGCAACGACCCCTCGTCACAATAA
>JN024115/B/US/2004/USPI83747EI12y04121pcWG2B5
CTTCAGAGCAGA------------CCAACACCATCAGCC------------CCACCAGAAGAGAGCTTCAGGTTTGGGGA
AGAGACA---GCAACCCCCTCTCAGAGGCCAGAGTCG------ATAGACAAGGAA---ATGTATCCTTTAACCTCCCTCA
GATCACTCTTTGGCAACGACCCCTCGTCACAATAA
>JN024116/B/US/2004/USPI83747EI12y04121pcWG2B8
CTTCAGCAA---------------CCAACACCATCAGCC------------CCACCAGAAGAGAGCTTCAGGTTTGGGGA
AGAGACA---GCAACCCCCTCTCAGAGGCCAGAGTCG------ATAGACAAGGAA---ATGTATCCTTTAACCTCCCTCA
GATCACTCTTTGGCAACGACCCCTCGTCGCAATAA
>JN024117/B/US/2004/USPI83747EI12y04121pcWG2B1
CTTCAGAGCAGA------------CCAACACCATCAGCC------------CCACCAGAAGAGAGCTTCAGGTTTGGGGA
AGAGACA---GCAACCCCCTCTCAGAGGCCAGAGTCG------ATAGACAAGGAA---ATGTATCCTTTAACCTCCCTCA
GATCACTCTTTGGCAACGACCCCTCGTCACAATAA
>JN024118/B/US/2004/USPI83747EI12y04121pcWG2B4
CTTCAGAGCAGA------------CCAACACCATCAGCC------------CCACCAGAAGAGAGCTTCAGGTTTGGGGA
AGAGACA---GCAACCCCCTCTCAGAGGCCAGAGTCG------ATAGACAAGGAA---ATGTATCCTTTAACCTCCCTCA
GATCACTCTTTGGCAACGACCCCTCGTCACAATAA
>JN024119/B/US/2004/USPI83747EI12y04121pcWG2B9
CTTCAGAGCAGA------------CCAACACCATCAGCC------------CCACCAGAAGAGAGCTTCAGGTTTGGGGA
AGAGACA---GCAACCCCCTCTCAGAGGCCAGAGTCG------ATAGACAAGGAA---ATGTATCCTTTAACCTCCCTCA
GATCACTCTTTGGCAACGACCCCTCGTCACAATAA
>JN024120/B/US/2005/USPI83747EI21y05011pcWG2B5
CTTCAGAGCAGA------------CCAACACCATCAGCC------------CCACCAGAAGAGAGCTTCAGGTTTGGGGA
AGAGACA---GCAACCCCCTCTCAGAGGCCAGAGTCG------ATAGACAAGGAA---ATGTATCCTTTAACCTCCCTCA
GATCACTCTTTGGCAACGACCCCTCGTCACAATAA
>JN024121/B/US/2005/USPI83747EI21y05011pcWG2B4
CTTCAGAGCAGA------------CCAACACCATCAGCC------------CCACCAGAAGAGAGCTTCAGGTTTGGGGA
AGAGACA---GCAACCCCCTCTCAGAGGCCAGAGTCG------ATAGACAAGGAA---ATGTATCCTTTAACCTCCCTCA
GATCACTCTTTGGCAACGACCCCTCGTCACAATAA
>JN024122/B/US/2005/USPI83747EI21y05011pcWG2B10
CTTCAGAGCAGA------------CCAACACCATCAGCC------------CCACCAGAAGAGAGCTTCAGGTTTGGGGA
AGAGACA---GCAACCCCCTCTCAGAGGCCAGAGTCG------ATAGACAAGGAA---ATGTATCCTTTAACCTCCCTCA
GATCACTCTTTGGCAACGACCCCTCGTCACAATAA
>JN024123/B/US/2005/USPI83747EI21y05011pcWG2B1
CTTCAGAGCAGA------------CCAACACCATCAGCC------------CCACCAGAAGAGAGCTTCAGGTTTGGGGA
AGAGACA---GCAACCCCCTCTCAGAGGCCAGAGTCG------ATAGACAAGGAA---ATGTATCCTTTAACCTCCCTCA
GATCACTCTTTGGCAACGACCCCTCGTCACAATAA
>JN024124/B/US/2005/USPI83747EI21y05011pcWG2B8
CTTCAGAGCAGA------------CCAACACCATCAGCC------------CCACCAGAAGAGAGCTTCAGGTTTGGGGA
AGAGACA---GCAACCCCCTCTCAGAGGCCAGAGTCG------ATAGACAAGGAA---ATGTATCCTTTAACCTCCCTCA
GATCACTCTTTGGCAACGACCCCTCGTCACAATAA
>JN024125/B/US/2005/USPI83747EI21y05011pcWG2B3
CTTCAGAGCAGA------------CCAACACCATCAGCC------------CCACCAGAAGAGAGCTTCAGGTTTGGGGA
AGAGACA---GCAACCCCCTCTCAGAGGCCAGAGTCG------ATAGACAAGGAA---ATGTATCCTTTAACCTCCCTCA
GATCACTCTTTGGCAACGACCCCTCGTCACAATAA
>JN024126/B/US/2005/USPI83747EI21y05011pcWG2B6
CTTCAGAGCAGA------------CCAACACCATCAGCC------------CCACCAGAAGAGAGCTTCAGGTTTGGGGA
AGAGACA---GCAACCCCCTCTCAGAGGCCAGAGTCG------ATAGACAAGGAA---ATGTATCCTTTAACCTCCCTCA
GACCACTCTTTGGCAACGACCCCTCGTCACAATAA
>JN024127/B/US/2005/USPI83747EI21y05011pcWG2B7
CTTCAGAGCAGA------------CCAACACCATCAGCC------------CCACCAGAAGAGAGCTTCAGGTTTGGGGA
AGAGACA---GCAACCCCCTCTCAGAGGCCAGAGTCG------ATAGACAAGGAA---CTGTATCCTTTAACCTCCCTCA
GATCACTCTTTGGCAACGACCCCTCGTCACAATAA
>JN024128/B/US/2005/USPI83747EI21y05011pcWG2B2
CTTCAGAGCAGA------------CCAACACCATCAGCC------------CCACCAGAAGAGAGCTTCAGGTTTGGGGA
AGAGACA---GCAACCCCCTCTCAGAGGCCAGAGTCG------ATAGACAAGGAA---ATGTATCCTTTAACCTCCCTCA
GATCACTCTTTGGCAACGACCCCTCGTCACAATAA
>JN024129/B/US/2005/USPI83747EI21y05011pcWG2B9
CTTCAGAGCAGA------------CCAACACCATCAGCC------------CCACCAGAAGAGAGCTTCAGGTTTGGGGA
AGAGACA---GCAACCCCCTCTCAGAGGCCAGAGTCG------ATAGACAAGGAA---ATGTATCCTTTAACCTCCCTCA
GATCACTCTTTGGCAACGACCCCTCGTCACAATAA
>JN024130/B/US/2005/USPI83747EI42y05011pcWG2B3
CTTCAGAGCAGA------------CCAACACCATCAGCC------------CCACCAGAAGAGAGCTTCAGGTTTGGGGA
AGAGACA---GCAACCCCCTCTCAGAGGCCAGAGTCG------ATAGACAAGGAA---ATGTATCCTTTAACCTCCCTCA
GATCACTCTTTGGCAACGACCCCTCGTCACAATAA
>JN024131/B/US/2005/USPI83747EI42y05011pcWG2B8
CTTCAGAGCAGA------------CCAACACCATCAGCC------------CCACCAGAAGAGAGCTTCAGGTTTGGGGA
AGAGACA---GCAACCCCCTCTCAGAGGCCAGAGTCG------ATAGACAAGGAA---ATGTATCCTTTAACCTCCCTCA
GATCACTCTTTGGCAACGACCCCTCGTCACAATAA
>JN024132/B/US/2005/USPI83747EI42y05011pcWG2B10
CTTCAGAGCAGG------------CCAACACCATCAGCC------------CCACCAGAAGAGAGCTTCAGGTTTGGGGA
AGAGACA---GCAACCCCCTCTCAGAGGCCAGAGTCG------ATAGACAAGGAA---ATGTATCCTTCAACCTCCCTTA
GATCACTCTTTGGCAACGACCCCTCGTCACAATAA
>JN024133/B/US/2005/USPI83747EI42y05011pcWG2B2
CTTCAGAGCAGA------------CCAACACCATCAGCC------------CCACCAGAAGAGAGCTTCAGGTTTGGGGA
AGAGACA---GCAACCCCCTCTCAGAGGCCAGAGTCG------ATAGACAAGGAA---ATGTATCCTTTAACCTCCCTCA
GATCACTCTTTGGCAACGACCCCTCGTCACAATAA
>JN024134/B/US/2005/USPI83747EI42y05011pcWG2B4
CTTCAGAGCAGA------------CCAACACCATCAGCC------------CCACCAGAAGAGAGCTTCAGGTTTGGGGA
AGAGACA---GCAACCCCCTCTCAGAGGCCAGAGTCG------ATAGACAAGGAA---ATGTATCCTTTAACCTCCCTCA
GATCACTCTTTGGCAACGACCCCTCGTCACAATAA
>JN024135/B/US/2005/USPI83747EI42y05011pcWG2B7
CTTCAGAGCAGA------------CCAACACCATCAGCC------------CCACCAGAAGAGAGCTTCAGGTTTGGGGA
AGAGACA---GCAACCCCCTCTCAGAGGCCAGAGTCG------ATAGACAAGGAA---ATGTATCCTTTAACCTCCCTCA
GATCACTCTTTGGCAACGACCCCTCGTCACAATAA
>JN024136/B/US/2005/USPI83747EI42y05011pcWG2B1
CTTCAGAGCAGA------------CCAACACCATCAGCC------------CCACCAGAAGAGAGCTTCAGGTTTGGGGA
AGAGACA---GCAACCCCCTCTCAGAGGCCAGAGTCG------ATAGACAAGGAA---ATGTATCCTTTAACCTCCCTCA
GATCACTCTTTGGCAACGACCCCTCGTCACAATAA
>JN024137/B/US/2005/USPI83747EI42y05011pcWG2B5
CTTCAGAGCAGA------------CCAACACCATCAGCC------------CCACCAGAAGAGAGCTTCAGGTTTGAGGA
AGAGACA---GCAACCCCCTCTCAGAGGCCAGAGTTG------ATAGACAAGGAA---ATGTATCCTTTAACCTCCCTCA
GATCACTCTTTGGCAACGACCCCTCGTCACAATAA
>JN024138/B/US/2005/USPI83747EI42y05011pcWG2B6
CTTCAGAGCAGA------------CCAACACCATCAGCC------------CCACCAGAAGAGGGCTTCAGGTTTGGGGA
AGAGACA---GCAACCCCCTCTCAGAGGCCAGAGTCG------ATAGACAAGGAA---ATGTATCCTTTAACCTCCCTCA
GATCACTCTTTGGCAACGACCCCTCGTCACAATAA
>JN024139/B/US/2005/USPI83747EI48y05021pcWG2B1
CTTCAGAGCAGA------------CCAACACCATCAGCC------------CCACCAGAAGAGAGCTTCAGGTTTGGGGA
AGAGACA---GCAACCCCCTCTCAGAGGCCAGAGTCG------ATAGACAAGGAA---ATGTATCCTTTAACCTCCCTCA
GATCACTCTTTGGCAACGACCCCTCGTCACAATAA
>JN024140/B/US/2005/USPI83747EI48y05021pcWG2B2
CTTCAGAGCAGA------------CCAACACCATCAGCC------------CCACCAGAAGAGAGCTTCAGGTTTGGGGA
AGAGACA---GCAACCCCCTCTCAGAGGCCAGAGTCG------ATAGACAAGGAA---ATGTATCCTTTAACCTCCCCCA
GATCACTCTTTGGCAACGACCCCTCGTCACAATAA
>JN024141/B/US/2005/USPI83747EI48y05021pcWG2B10
CTTCAGAGCAGA------------CCAACACCATCAGCC------------CCACCAGAAGAGAGCTTCAGGTTTGGGGA
AGAGACA---GCAACCCCCTCTCAGAGGCCAGAGTCG------ATAGACAAGGAA---ATGTATCCTTTAACCTCCCTCA
GATCACTCTTTGGCAACGACCCCTCGTCACAATAA
>JN024142/B/US/2005/USPI83747EI48y05021pcWG2B6
CTTCAGAGCAGA------------CCAACACCATCAGCC------------CCACCAGAAGAGAGCTTCAGGTTTGGGGA
AGAGACA---GCAACCCCCTCTCAGAGGCCAGAGTCG------ATAGACAGGGAA---ATGTATCCTTTAACCTCCCTCA
GATCACTCTTTGGCAACGACCCCTCGTCACAATAA
>JN024143/B/US/2005/USPI83747EI48y05021pcWG2B9
CTTCAGAGCAGA------------CCAACACCATCAGCC------------CCACCAGAAGAGAGCTTCAGGTTTGGGGA
AGAGACA---GCAACCCCCTCTCAGAGGCCAGAGTCG------ATAGACAAGGAA---ATGTATCCTTTAACCTCCCTCA
GATCACTCTTTGGCAACGACCCCTCGTCACAATAA
>JN024144/B/US/2005/USPI83747EI48y05021pcWG2B3
CTTCAGAGCAGA------------CCAACACCATCAGCC------------CCACCAGAAGAGAGCTTCAGGTTTGGGGA
AGAGACA---GCAACCCCCTCTCAGAGGCCAGAGTCG------ATAGACAAGGAA---ATGTATCCTTTAACCTCCCTCA
GATCACTCTTTGGCAACGACCCCTCGTCACAATAA
>JN024145/B/US/2005/USPI83747EI48y05021pcWG2B7
CTTCAGAGCAGA------------CCAACACCATCAGCC------------CCACCAGAAGAGAGCTTCAGGTTTGAGGA
AGAGACA---GCAACCCCCTCTCAGAGGCCAGAGTCG------ATAGACAAGGAA---ATGTATCCTTTAACCTCCCTCA
GATCACTCTTTGGCAACGACCCCTCGTCACAATAA
>JN024146/B/US/2005/USPI83747EI48y05021pcWG2B5
CTTCAGAGCAGA------------CCAACACCATCAGCC------------CCACCAGAAGAGAGCTTCAGGTTTGGGGA
AGAGACA---GCAACCCCCTCTCAGAGGCCAGAGTCG------ATAGACGAGGAA---ATGTATCCTTTAACCTCCCTCA
GATCACTCTTTGGCAACGACCCCTCGTCACAATAA
>JN024147/B/US/2005/USPI83747EI48y05021pcWG2B4
CTTCAGAGCAGA------------CCAACACCATCAGCC------------CCACCAGAAGAGAGCTTCAGGTTTGGGGA
AGAGACA---GCAACCCCCTCTCAGAGGCCAGAGTCG------ATAGACAAGGAA---ATGTATCCTTTAACCTCCCTCA
GATCACTCTTTGGCAACGACCCCTCGTCACAATAA
>JN024148/B/US/2005/USPI83747EI48y05021pcWG2B8
CTTCAGAGCAGA------------CCAACACCATCAGCC------------CCACCAGAAGAGAGCTTCAGGTTTGGGGA
AGAGACA---GCAACCCCCTCTCAGAGGCCAGAGTCG------ATAGACAAGGAA---ATGTATCCTTTAACCTCCCTCA
GATCACTCTTTGGCAACGACCCCTCGTCACAATAA
>JN024149/B/US/2005/USPI83747EI57y05021pcWG2B3
CTTCAGAGCAGA------------CCAACACCATCAGCC------------CCACCAGAAGAGAGCTTCAGGTTTGGGGA
AGAGACA---GCAACCCCCTCTCAGAGGCCAGAGTCG------ATAGACAAGGAA---ATGTATCCTTTAACCTCCCTCA
GATCACTCTTTGGCAACGACCCCTCGTCACAATAA
>JN024150/B/US/2005/USPI83747EI57y05021pcWG2B4
CTTCAGAGCAGA------------CCAACACCATCAGCC------------CCACCAGAAGAGAGCTTCAGGTTTGGGGA
AGAGACA---GCAACCCCCTCTCAGAGGCCAGAGTCG------ATAGACAAGGAA---ATGTATCCTTTAACCTCCCTCA
GATCACTCTTTGGCAACGACCCCTCGTCACAATAA
>JN024151/B/US/2005/USPI83747EI57y05021pcWG2B9
CTTCAGAGCAGA------------CCAACACCATCAGCC------------CCACCAGAAGAGAGCTTCAGGTTTGGGGA
AGAGACA---GCAACCCCCTCTCAGAGGCCAGAGTCG------ATAGACAAGGAA---ATGTATCCTTTAACCTCCCTCA
GATCACTCTTTGGCAACGACCCCTCGTCACAATAA
>JN024152/B/US/2005/USPI83747EI57y05021pcWG2B7
CTTCAGAGCAGA------------CCAACACCATCAGCC------------CCACCAGAAGAGAGCTTCAGGTTTGGGGA
AGAGACA---GCAACCCCCTCTCAGAGGCCAGAGTCG------ATAGACAAGGAA---ATGTATCCTTTAACCTCCCTCA
GATCACTCTTTGGCAACGACCCCTCGTCACAATAA
>JN024153/B/US/2005/USPI83747EI57y05021pcWG2B6
CTTCAGAGCAGA------------CCAACACCATCAGCC------------CCACCAGAAGAGAGCTTCAGGTTTGGGGA
AGAGACA---GCAACCCCCTCTCAGAGGCCAGAGTCG------ATAGACAAGGAA---ATGTATCCTTTAACCTCCCTCA
GATCACTCTTTGGCAACGACCCCTCGTCACAATAA
>JN024154/B/US/2005/USPI83747EI57y05021pcWG2B8
CTTCAGAGCAGA------------CCAACACCATCAGCC------------CCACCAGAAGAGAGCTTCAGGTTTGGGGA
AGAGACA---GCAACCCCCTCTCAGAGGCCAGAGTCG------ATAGACAAGGAA---ATGTATCCTTTAACCTCCCTCA
GATCACTCTTTGGCAACGACCCCTCGTCACAATAA
>JN024155/B/US/2005/USPI83747EI57y05021pcWG2B10
CTTCAGAGCAGA------------CCAACACCATCAGCC------------CCACCAGAAGAGAGCTTCAGGTTTGGGGA
AGAGACA---GCAACCCCCTCTCAGAGGCCAGAGTCG------ATAGACAAGGAA---ATGTATCCTTTAACCTCCCTCA
GATCACTCTTTGGCAACGACCCCTCGTCACAATAA
>JN024156/B/US/2005/USPI83747EI57y05021pcWG2B5
CTTCAGAGCAGA------------CCAACACCATCAGCC------------CCACCAGAAGAGAGCTTCAGGTTTGGGGA
AGAGACA---GCAACCCCCTCTCAGAGGCCAGAGTCG------ATAGACAAGGAA---ATGTATCCTTTAACCTCCCTCA
GATCACTCTTTGGCAACGACCCCTCGTCACAATAA
>JN024157/B/US/2005/USPI83747EI57y05021pcWG2B2
CTTCAGAGCAGA------------CCAACACCATCAGCC------------CCACCAGAAGAGAGCTTCAGGTTTGGGGA
AGAGACA---GCAACCCCCTCTCAGAGGCCAGAGTCG------ATAGACAAGGAA---ATGTATCCTTTAACCTCCCTCA
GATCACTCTTTGGCAACGACCCCTCGTCACAATAA
>JN024158/B/US/2005/USPI83747EI57y05021pcWG2B1
CTTCAGAGCAGA------------CCAACACCATCAGCC------------CCACCAGAAGAGAGCTTCAGGTTTGGGGA
AGAGACA---GCAACCCCCTCTCAGAGGCCAGAGTCG------ATAGACAAGGAA---ATGTATCCTTTAACCTCCCTCA
GATCACTCTTTGGCAACGACCCCTCGTCACAATAA
>JN024159/B/US/2005/USPI83747EI69y05021pcWG2B16
CTTCAGAGCAGA------------CCAACACCATCAGCC------------CCACCAGAAGAGAGCTTCAGGTTTGGGGA
AGAGACA---GCAACCCCCTCTCAGAGGCCAGAGTCG------ATAGACAAGGAA---ATGTATCCTTTAACCTCCCTCA
GATCACTCTTTGGCAACGACCCCTCGTCACAATAA
>JN024160/B/US/2005/USPI83747EI69y05021pcWG2B11
CTTCAGAGCAGA------------CCAACACCATCAGCC------------CCACCAGAAGAGAGCTTCAGGTTTGGGGA
AGAGACA---GCAACCCCCTCTCAGAGGCCAGAGTCG------ATAGACAAGGAA---ATGTATCCTTTAACCTCCCTCA
GATCACTCTTTGGCAACGACCCCTCGTCACAATAA
>JN024161/B/US/2005/USPI83747EI69y05021pcWG2B13
CTTCAGAGCAGA------------CCAACACCATCAGCC------------CCACCAGAAGAGAGCTTCAGGTTTGGGGA
AGAGACA---GCAACCCCCTCTCAGAGGCCAGAGTCG------ATAGACAAGGAA---ATGTATCCTTTAACCTCCCTCA
GATCACTCTTTGGCAACGACCCCTCGTCACAATAA
>JN024162/B/US/2005/USPI83747EI69y05021pcWG2B12
CTTCAGAGCAGA------------CCAACACCATCAGCC------------CCACCAGAAGAGAGCTTCAGGTTTGGGGA
AGAGACA---GCAACCCCCTCTCAGAGGCCAGAGTCG------ATAGACAAGGAA---ATGTATCCTTTAACCTCCCTCA
GATCACTCTTTGGCAACGACCCCTCGTCACAATAA
>JN024163/B/US/2005/USPI83747EI69y05021pcWG2B14
CTTCAGAGCAGA------------CCAACACCATCAGCC------------CCACCAGAAGAGAGCTTCAGGTTTGGGGA
AGAGACA---GCAACCCCCTCTCAGAGGCCAGAGTCG------ATAGACAAGGAA---ATGTATCCTTTAACCTCCCTCA
GATCACTCTTTGGCAACGACCCCTCGTCACAATAA
>JN024164/B/US/2005/USPI83747EI69y05021pcWG2B15
CTTCAGAGCAGA------------CCAACACCATCAGCC------------CCACCAGAAGAGAGCTTCAGGTTTGGGGA
AGAGACA---GCAACCCCCTCTCAGAGGCCAGAGTCG------ATAGACAAGGAA---ATGTATCCTTTAACCTCCCTCA
GATCACTCTTTGGCAACGACCCCTCGTCACAATAA
>JN024165/B/US/2005/USPI83747EI98y05031pcWG2B8
CTTCAGAGCAGG------------CCAACACCATCAGCC------------CCACCAGAAGAGAGCTTCAGGTTTGGGGA
AGAGACA---GCAACCCCCTCTCAGAGGCCAGAGTCG------ATAGACAAGGAA---ATGTATCCTTTAACCTCCCTCA
GATCACTCTTTGGCAACGACCCCTCGTCACAATAA
>JN024166/B/US/2005/USPI83747EI98y05031pcWG2B5
CTTCAGAGCAGA------------CCAACACCATCAGCC------------CCACCAGAAGAGAGCTTCAGG---GAA--
-GAGACA---GCAACCCCCTCTCAGAGGCCAGAGTCG------ATAGACAAGGAA---ATGTATCCTTTAACCTCCCTCA
GATCACTCTTTGGCAACGACCCCTCGTCACAATAA
>JN024167/B/US/2005/USPI83747EI98y05031pcWG2B2
CTTCAGAGCAGA------------CCAACACCATCAGCC------------CCACCAGAAGAGAGCTTCAGGTTTGGGGA
AGAGACA---GCAACCCCCTCTCAGAGGCCAGAGTCG------ATAGACAAGGAA---ATGTATCCTATAACCTCCCTCA
GATCACTCTTTGGCAACGACCCCTCGTCACAATAA
>JN024168/B/US/2005/USPI83747EI98y05031pcWG2B7
CTTCAGAGCAGA------------CCAACACCATCAGCC------------CCACCAGAAGAGAGCTTCAGGTTTGGGGA
AGAGACA---GCAACCCCCTCTCAGAGGCCAGAGTCG------ATAGACAAGGAA---ATGTATCCTTTAACCTCCCTCA
GATCACTCTTTGGCAACGACCCCTCGTCACAATAA
>JN024169/B/US/2005/USPI83747EI98y05031pcWG2B4
CTTCAGAGCAGA------------CCAACACCGTCAGCC------------CCACCAGAAGAGAGCTTCAGGTTTGGGGA
AGAGACA---GCAACCCCCTCTCAGAGGCCAGAGTCG------ATAGACAAGGAA---ATGTATCCTTTAACCTCCCTCA
GATCACTCTTTGGCAACGACCCCTCGTCACAATAA
>JN024170/B/US/2005/USPI83747EI98y05031pcWG2B11
CTTCAGAGCAGA------------CCAACACCATCAGCC------------CCACCAGAAGAGAGCTTCAGGTTTGGGGA
AGAGGCA---GCAACCCCCTCTCAGAGGCCAGAGTCG------ATAGACAAGGAG---ATGTATCCTTTAACCTCCCTCA
GATCACTCTTTGGCAACGACCCCTCGTCACAATAA
>JN024171/B/US/2005/USPI83747EI98y05031pcWG2B10
CTTCAGAGCAGA------------CCAACACCATCAGCC------------CCACCAGAAGAGAGCTTCAGGTTTGGGGA
AGAGACA---GCAACCCCCTCTCAGAGGCCAGAGTCG------ATAGACAAGGAA---ATGTATCCTTTAACCTCCCTCA
GATCACTCTTTGGCAACGACCCCTCGTCACAATAA
>JN024172/B/US/2005/USPI83747EI98y05031pcWG2B1
CTTCAGAGCAGA------------CCAACACCATCAGCC------------CCACCAGAAGAGAGCTTCAGGTTTGGGGA
AGAGACA---GCAACCCCCTCTCAGAGGCCAGAGTCG------ATAGACAAGGAA---ATGTATCCTTTAACCTCCCTCA
GATCACTCTTTGGCAACGACCCCTCGTCACAATAA
>JN024173/B/US/2005/USPI83747EI98y05031pcWG2B6
CTTCAGAGCAGA------------CCAACACCATCAGCC------------CCACCAGAAGAGAGCTTCAGGTTTGGGGA
AGAGACA---GCAACCCCCTCTCAGAGGCCAGAGTCG------ATAGACAAGGAA---ATGTATCCTTTAACCTCCCTCA
GATCACTCTTTGGCAACGACCCCTCGTCACAATAA
>JN024174/B/US/2005/USPI83747EI154y05051pcWG2B3
CTTCAGAGCAGA------------CCAACACCATCAGCC------------CCACCAGAAGAGAGCTTCAGGTTTGGGGA
AGAGGCA---GCAACCCCCTCTCAGAGGCCAGAGTCG------ATAGACAAGGAA---ATGTATCCTTTAACCTCCCTCA
GATCACTCTTTGGCAACGACCCCTCGTCACAATAA
>JN024175/B/US/2005/USPI83747EI154y05051pcWG2B10
CTTCAGAGCAGA------------CCAACACCATCAGCC------------CCACCAGAAGAGAGCTTCAGGTTTGGGGA
AGAGACA---GCAACCCCCTCTCAGAGGCCAGAGTCG------ATAGACAAGGAG---ATGTATCCTTTAACCTCCCTCA
GATCACTCTTTGGCAACGACCCCTCGTCACAATAA
>JN024176/B/US/2005/USPI83747EI154y05051pcWG2B7
CTTCAGAGCAGA------------CCAACACCATCAGCC------------CCACCAGAAGAGAGCTTCAGGTTTAGGGA
AGAGACA---GCAACCCCCTCTCAGAGGCCAGAGTCG------ATAGACAAGGAA---ATGTATCCTTTAACCTCCCTCA
GATCACTCTTTGGCAACGACCCCTCGTCACAATAA
>JN024177/B/US/2005/USPI83747EI154y05051pcWG2B1
CTTCAGAGCAGA------------CCAACACCATCAGCC------------CCACCAGAAGAGAGCTTCAGGTTTGGGGA
AGAGACA---GCAACCCCCTCTCAGAGGCCAGAGTCG------ATGGACAAGGAA---ATGTATCCTTTAACCTCCCTCA
GATCACTCTTTGGCAACGACCCCTCGTCACAATAA
>JN024179/B/US/2005/USPI83747EI154y05051pcWG2B8
CTTCAGAGCAGA------------CCAACACCATCAGCC------------CCACCAGAAGAGAGCTTCGGGTTTGGGGA
AGAGACA---GCAACCCCCTCTCAGAGGCCAGAGTCG------ATAGACAAGGAA---ATGTATCCTTTAACCTCCCTCA
GATCACTCTTTGGCAACGACCCCTCGTCACAATAA
>JN024180/B/US/2005/USPI83747EI154y05051pcWG2B5
CTTCAGAGCAGA------------CCAACACCATCAGCC------------CCACCAGAAGAGAGCTTCAGGTTTGGGGA
AGAGACA---GCAACCCCCTCTCAGAGGCCAGAGTCG------ATAGACAAGGAA---ATGTATCCTTTAACCTCCCTCA
GATCACTCTTTGGCAACGACCCCTCGTCACAATAA
>JN024181/B/US/2005/USPI83747EI154y05051pcWG2B6
CTTCAGAGCAGA------------CCAACACCATCAGCC------------CCACCAGAAGAGAGCTTCAGGTTTGGGGA
AGAGACA---GCAACCCCCTCTCAGAGGCCAGAGTCG------ATAGACAAGGAA---ATGTATCCTTTAACCTCCCTCA
GATCACTCTTTGGCAACGACCCCTCGTCACAATAA
>JN024182/B/US/2005/USPI83747EI210y05071pcWG2B1
CTTCAGAGCAGA------------CCAACACCATCAGCC------------CCACCAGAAGAGAGCTTCAGGTTTGGGGA
AGAGACA---GCAACCCCCTCTCAGAGGCCAGAGTCG------ATAGACAAGGAA---ATGTATCCTTTAACCTCCCTCA
GATCACTCTTTGGCAACGACCCCTCGTCACAATAA
>JN024183/B/US/2005/USPI83747EI210y05071pcWG2B2
CTTCAGAGCAGA------------CCAACACCATCAGCC------------CCACCAGAAGAGAGCTTCAGGTTTGGGGA
AGAGACA---GCAACCCCCCCTCAGAGGCCAGAGTCG------ATAGACAAGGAA---ATGTATCCTTTAACCTCCCTCA
GATCACTCTTTGGCAACGACCCCTCGTCACAATAA
>JN024184/B/US/2005/USPI83747EI210y05071pcWG2B5
CTTCAGAGCAGA------------CCAACACCATCAGCC------------CCACCAGAAGAGAGCTTCAGGTTTGGGGA
AGAGACA---GCAACCCCCTCTCAGAGGCCAGAGTCG------ATAGACAAGGAA---ATGTATCCTTTAACCTCCCTCA
GATCACTCTTTGGCAACGACCCCTCGTCACAATAA
>JN024185/B/US/2005/USPI83747EI210y05071pcWG2B4
CTTCAGAGCAGA------------CCAACACCATCAGCC------------CCACCAGAAGAGAGCATCAGGTTTGGGGA
AGAGACA---GCAACCCCCTCTCAGAGGCCAGAGTCG------ATAGACAAGGAA---ATGTATCCTTTAACCTCCCTCA
GATCACTCTTTGGCAACGACCCCTCGTCACAATAA
>JN024186/B/US/2005/USPI83747EI210y05071pcWG2B6
CTTCAGAGCAGA------------CCAACACCATCAGCC------------CCACCAGAAGAGAGCTTCAGGTTTGGGGA
AGAGACA---GCAACCCCCTCTCAGAGGCCAGAGTCG------ATAGACAAGGAA---ATGTATCCTTTAACCTCCCTCA
GATCACTCTTTGGCAACGACCCCTCGTCACAATAA
>JN024187/B/US/2005/USPI83747EI273y05091pcWG2B8
CTTCAGAGCAGA------------CCAGCACCATCAGCC------------CCACCAGAAGAGAGCTTCAGGTTTGGGGA
AGAGACA---GCAACCCCCTCTCAGAGGCCAGAGTCG------ATAGACAAGGAA---ATGTATCCTTTAACCTCCCTCA
GATCACTCTTTGGCAACGACCCCTCGTCACAATAA
>JN024188/B/US/2005/USPI83747EI273y05091pcWG2B2
CTTCGGAGCAGA------------CCAACACCATCAGCC------------CCACCAGAAGAGAGCTTCAGGTTTGGGGA
AGAGACA---GCAACCCCCGCTCAGAGGCCAGAGTCG------ATAGACAAGGAA---ATGTATCCTTTAACCTCCCTCA
GATCACTCTTTGGCAACGACCCCTCGTCACAATAA
>JN024189/B/US/2005/USPI83747EI273y05091pcWG2B1
CTTCAGAGCAGA------------CCAACACCATCAGCC------------CCACCAGAAGAGAGCTTCAGGTTTGGGGA
AGAGACA---GCAACCCCCTCTCAGAGGCCAGAGTCG------ATAGGCAAGGAA---ATGTATCCTTTAACCTCCCTCA
GATCACTCTTTGGCAACGACCCCTCGTCACAATAA
>JN024190/B/US/2005/USPI83747EI273y05091pcWG2B5
CTTCAGAGCAGA------------CCAACACCATCAGCC------------CCACCAGAAGAGAGCTTCAGGTTTGGGGA
AGAGACA---GCAACCCCCTCTCAGAGGCCAGAGTCG------ATAGACAAAGAA---ATGTATCCTTTAACCTCCCTCA
GATCACTCTTTGGCAACGACCCCTCGTCACAATAA
>JN024191/B/US/2005/USPI83747EI273y05091pcWG2B7
CTTCAGAGCAGA------------CCAACACCATCAGCC------------CCACCAGAAGAGAGCTTCAGGTTTGGGGA
AGAGACA---GCAACCCCCTCTCAGAGGCCAGAGTCG------ATAGACAAGGAA---ATGTATCCTTTAACCTCCCTCA
GATCACTCTTTGGCAACGACCCCTCGTCACAATAA
>JN024192/B/US/2005/USPI83747EI273y05091pcWG2B4
CTTCAGAGCAGA------------CCAACACCATCAGCC------------CCACCAGAAGAGAGCTTCAGGTTTGGGGA
AGAGACA---GCAACCCCCTCTCAGAGGCCAGAGTCG------ATAGACAAGGAA---ATGTATCCTTTAACCTCCCTCA
GATCACTCTTTGGCAACGACCCCTCGTCACAATAA
>JN024193/B/US/2005/USPI83747EI350y05111pcWG2B23
CTTCAGAGCAGA------------CCAACACCATCAGCC------------CCACCAGAAGAGAGCTTCAGGTTTGGGGA
AGAGACA---GCAACCCCCTCTCAGAGGCCAGAGTCG------ATAGACAAGGAA---ATGTATCCTTTAACCTCCCTCA
GATCACTCTTTGGCAACGACCCCTCGTCGCAATAA
>JN024194/B/US/2005/USPI83747EI350y05111pcWG2B21
CTTCAGAGCAGA------------CCAACACCATCAGCC------------CCACCAGAAGAGAGCTTCAGGTTTGGGGA
AGAGACA---GCAACCCCCTCTCAGAGGCCAGAGTCG------ATAGACAAGGAA---ATGTATCCTTTAACCTCCCTCA
GATCGCTCTTTGGCAACGACCCCTCGTCACAATAA
>JN024195/B/US/2005/USPI83747EI350y05111pcWG2B20
CTTCAGAGCAGA------------CCAACACCATCAGCC------------CCACCAGAAGAGAGCTTCAGGTTTGGGGA
AGAGACA---GCAACCCCCTCTCAGAAGCCAGAGTCG------ATAGACAAGGAA---ATGTATCCTTTAACCTCCCTCA
GATCACTCTTTGGCAACGACCCCTCGTCACAATAA
>JN024196/B/US/2005/USPI83747EI350y05111pcWG2B36
CTTCAGAGCAGA------------CCAACACCATCAGCC------------CCACCAGAAGAGAGCTTCAGGTTTGGGGA
AGAGACA---GCAACCCCCTCTCAGAGGCCAGAGTCG------ATAGACAAGGAA---ATGTATCCTTTAACCTCCCTCA
GATCACTCTTTGGCAACGACCCCTCGTCACAATAA
>JN024197/B/US/2005/USPI83747EI350y05111pcWG2B19
CTTCAGAGCAGA------------CCAACACCATCAGCC------------CCACCAGAAGAGAGCTTCAGGTTTGGGGA
AGAGACA---GCAACCCCCTCTCAGAAGCCAGAGTCG------ATAGACAAGGAA---ATGTATCCTTTAACCTCCCTCA
GATCACTCTTTGGCAGCGACCCCTCGTCACAATAA
>JN024198/B/US/2005/USPI83747EI350y05111pcWG2B18
CTTCAGAGCAGA------------CCAACACCATCGGCC------------CCACCAGAAGAGAGCTTCAGGTTTGGGGA
AGAGACA---GCAACCCCCTCTCAGAGGCCAGAGTCG------ATAGACAAGGAA---ATGTATCCTTTAACCTCCCTCA
GATCACTCTTTGGCAACGACCCCTCGTCACAATAA
>JN024199/B/US/2005/USPI83747EI350y05111pcWG2B22
CTTCAGAGCAGA------------CCAACACCATCAGCC------------CCACCAGAAGAGAGCTTCAGGTTTGGGGA
AGAGACA---GCAACCCCCTCTCAGAGGCCAGAGTCG------ATAGACAAGGAA---ATGTATCCTTTAACCTCCCTCA
GATCACTCTTTGGCAACGACCCCTCGTCACAATAA
>JN024200/B/US/2005/USPI83747EI350y05111pcWG2B37
CTTCAGAGCAGA------------CCAACACCATCAGCC------------CCACCAGAAGAGAGCTTCAGGTTTGGGGA
AGAGACA---GCAACCCCCTCTCAGAGGCCAGAGTCG------ATAGACAAGGAA---ATGTATCCTTTAACCTCCCTCA
GATCACTCTTTGGCAACGACCCCTCGTCACAATAA
>JN024201/B/US/2005/USPI83747EI350y05111pcWG2B24
CTTCAGAGCAGA------------CCAACACCATCAGCC------------CCACCAGAAGAGAGCTTCAGGTTTGGGGA
AGAGACA---GCAACCCCCTCTCAGAGGCCAGAGTCG------ATAGACAAGGAA---ATGTATCCTTTAACCTCCCTCA
GATCACTCTTTGGCAACGACCCCTCGTCACAATAA
>JN024202/B/US/2005/USPI83747EI350y05111pcWG2B30
CTTCAGAGCAGA------------CCAACACCATCAGCC------------CCACCAGAAGAGAGCTTCAGGTTTGGGGA
AGAGACA---GCAACCCCCTCTCAGAGGCCAGAGTCG------ATAGACAAGGAA---ATGTATCCTTTAACCTCCCTCA
GATCACTCTTTGGCAACGACCCCTCGTCACAATAA
>JN024203/B/US/2004/USPI71101EI7y04051pcWG2B14
CCTCAGAGCAGG------------ACAGAGCCAACAGCC------------CCACCAGAGGAGAGCTTCAGGTTTGGGGA
AGAGACA---ACAACTCCCTCTCAGAAGCAGGGACAGGGACCGATAGACAAGGAA---CTGTATCCTTTAACTTCCCTCA
GATCACTCTTTGGCAACGACCCCTCGTCACAATAA
>JN024204/B/US/2004/USPI71101EI7y04051pcWG2B1
CCTCAGAGCAGG------------ACAGAGCCAACAGCC------------CCACCAGAGGAGAGCTTCAGGTTTGGGGA
AGAGACA---ACAACTCCCTCTCAGAAGCAGGGACAGGGACCGATAGACAAGGAA---CTGTATCCTTTAACTTCCCTCA
GATCACTCTTTGGCAACGACCCCTCGTCACAATAA
>JN024205/B/US/2004/USPI71101EI7y04051pcWG2B13
CCTCAGAGCAGG------------ACAGAGCCAACAGCC------------CCACCAGAGGAGAGCTTCAGGTTTGGGGA
AGAGACA---ACAACTCCCTCTCAGAAGCAGGGACAGGGACCGATAGACAAGGAA---CTGTATCCTTTAACTTCCCTCA
GATCACTCTTTGGCAACGACCCCTCGTCACAATAA
>JN024206/B/US/2004/USPI71101EI7y04051pcWG2B8
CCTCAGAGCAGG------------ACAGAGCCAACAGCC------------CCACCAGAGGAGAGCTTCAGGTTTGGGGA
AGAGACA---ACAACTCCCTCTCAGAAGCAGGGACAGGGACCGATAGACAAGGAA---CTGTATCCTTTAACTTCCCTCA
GATCACTCTTTGGCAACGACCCCTCGTCACAATAA
>JN024208/B/US/2004/USPI71101EI7y04051pcWG2B11
CCTCAGAGCAGG------------ACAGAGCCAACAGCC------------CCACCAGAGGAGAGCTTCAGGTTTGGGGA
AGAGACA---ACAGCTCCCTCTCAGAAGCAGGGACAGGGACCGATAGACAAGGAA---CTGTATCCTTTAACTTCCCTCA
GATCACTCTTTGGCAACGACCCCTCGTCACAATAA
>JN024209/B/US/2004/USPI71101EI7y04051pcWG2B2
CCTCAGAGCAGG------------ACAGAGCCAACAGCC------------CCACCAGAGGAGAGCTTCAGGTTTGGGGA
AGAGACA---ACAACTCCCTCTCAGAAGCAGGGACAGGGACCGATAGACAAGGAA---CTGTATCCTTTAACTTCCCTCA
GATCACTCTTTGGCAACGACCCCTCGTCACAATAA
>JN024210/B/US/2004/USPI71101EI7y04051pcWG2B9
CCTCAGAGCAGG------------ACAGAGCCAACAGCC------------CCACCAGAGGAGAGCTTCAGGTTTGGGGA
AGAGACA---ACAACTCCCTCTCAGAAGCAGGGACAGGGACCGATAGACAAGGAA---CTGTATCCTTTAACTTCCCTCA
GATCACTCTTTGGCAACGACCCCTCGTCACAATAA
>JN024211/B/US/2004/USPI71101EI7y04051pcWG2B10
CCTCAGAGCAGG------------ACAGAGCCAACAGCC------------CCACCAGAGGAGAGCTTCAGGTTTGGGGA
AGAGACA---ACAACTCCCTCTCAGAAGCAGGGACAGGGACCGATAGACAAGGAA---CTGTATCCTTTAACTTCCCTCA
GATCACTCTTTGGCAACGACCCCTCGTCACAATAA
>JN024212/B/US/2004/USPI71101EI7y04051pcWG2B12
CCTCAGAGCAGG------------ACAGAGCCAACAGCC------------CCACCAGAGGAGAGCTTCAGGTTTGGGGA
AGAGACA---ACAACTCCCTCTCAGAAGCAGGGACAGGGACCGATAGACAAGGAA---CTGTATCCTTTAACTTCCCTCA
GATCACTCTTTGGCAACGACCCCTCGTCACAATAA
>JN024213/B/US/2004/USPI71101EI14y04061pcWG2B9
CCTCAGAGCAGG------------ACAGAGCCAACAGCC------------CCACCAGAGGAGAGCTTCAGGTTTGGGGA
AGAGACA---ACAACTCCCTCTCAGAAGCAGGGACAGGGACCGATAGACAAGGAA---CTGTATCCTTTAACTTCCCTCA
GATCACTCTTTGGCAACGACCCCTCGTCACAATAA
>JN024214/B/US/2004/USPI71101EI14y04061pcWG2B5
CCTCAGAGCAGG------------ACAGAGCCAACAGCC------------CCACCAGAGGAGAGCTTCAGGTTTGGGGA
AGAGACA---ACAACTCCCTCTCAGAAGCAGGGACAGGGACCGATAGACAAGGAA---CTGTATCCTTTAACTTCCCTCA
GATCACTCTTTGGCAACGACCCCTCGTCACAATAA
>JN024215/B/US/2004/USPI71101EI14y04061pcWG2B4
CCTCAGAGCAGG------------ACAGAGCCAACAGCC------------CCACCAGAGGAGAGCTTCAGGTTTGGGGA
AGAGACA---ACAACTCCCTCTCAGAAGCAGGGACAGGGACCGATAGACAAGGAA---CTGTATCCTTTAACTTCCCTCA
GATCACTCTTTGGCAACGACCCCTCGTCACAATAA
>JN024216/B/US/2004/USPI71101EI14y04061pcWG2B6
CCTCAGAGCAGG------------ACAGAGCCAACAGCC------------CCACCAGAGGAGAGCTTCAGGTTTGGGGA
AGAGACA---ACAACTCCCTCTCAGAAGCAGGGACAGGGACCGATAGACAAGGAA---CTGTATCCTTTAACTTCCCTCA
GATCACTCTTTGGCAACGACCCCTCGTCACAATAA
>JN024217/B/US/2004/USPI71101EI14y04061pcWG2B10
CCTCAGAGCAGG------------ACAGAGCCAACAGCC------------CCACCAGAGGAGAGCTTCAGGTTTGGGGA
AGAGACA---ACAACTCCCTCTCAGAAGCAGGGACAGGGACCGATAGACAAGGAA---CTGTATCCTTTAACTTCCCTCA
GATCACTCTTTGGCAACGACCCCTCGTCACAATAA
>JN024218/B/US/2004/USPI71101EI14y04061pcWG2B7
CCTCAGAGCAGG------------ACAGAGCCAACAGCC------------CCACCAGAGGAGAGCTTCAGGTTTGGGGA
AGAGACA---ACAACCCCCTCTCAGAAGCAGGGACAGGGACCGATAGACAAGGAA---CTGTATCCTTTAACTTCCCTCA
GATCACTCTTCGGCAACGACCCCTCGTCACAATAA
>JN024219/B/US/2004/USPI71101EI14y04061pcWG2B3
CCTCAGAGCAGG------------ACAGAGCCAACAGCC------------CCACCAGAGGAGAGCTTCAGGTTTGGGGA
AGAGACA---ACAACTCCCTCTCAGAAGCAGGGACAGGGACCGATAGACAAGGAA---CTGTATCCTTTAACTTCCCTCA
GATCACTCTTTGGCAACGACCCCTCGTCACAATAA
>JN024220/B/US/2004/USPI71101EI14y04061pcWG2B2
CCTCAGAGCAGG------------ACAGAGCCAACAGCC------------CCACCAGAGGAGAGCTTCAGGTTTGGGGA
AGAGACA---ACAACTCCCTCTCAGAAGCAGGGACGGGGACCGATAGACAAGGAA---CTGTATCCTTTAACTTCCCTCA
GATCACTCTTTGGCAACGACCCCTCGTCACAATAA
>JN024221/B/US/2004/USPI71101EI14y04061pcWG2B8
CCTCAGAGCAGG------------ACAGAGCCAACAGCC------------CCACCAGAGGAGAGCTTCAGGTTTGGGGA
AGAGACA---ACAACTCCCTCTCAGAAGCAGGGACAGGGACCGATAGACAAGGAA---CTGTATCCTTTAACTTCCCTCA
GATCACTCTTTGGCAACGACCCCTCGTCACAATAA
>JN024222/B/US/2004/USPI71101EI14y04061pcWG2B1
CCTCAGAGCAGG------------ACAGAGCCAACAGCC------------CCACCAGAGGAGAGCTTCAGGTTTGGGGA
AGAGACA---ACAACTCCCTCTCAGAAGCAGGGACAGGGGCCGATAGACAAGGAA---CTGTATCCTTTAACTTCCCTCA
GATCACTCTTTGGCAACGACCCCTCGTCACAATAA
>JN024223/B/US/2004/USPI71101EI21y04061pcWG2B5
CCTCAGAGCAGG------------ACAGAGCCAACAGCC------------CCACCAGAGGAGAGCTTCAGGTTTGGGGA
AGAGACA---ACAACTCCCTCTCAGAAGCAGGGACAGGGACCGATAGACAAGGAA---CTGTATCCTTTAACTTCCCTCA
GATCACTCTTTGGCAACGACCCCTCGTCACAATAA
>JN024224/B/US/2004/USPI71101EI21y04061pcWG2B15
CCTCAGAGCAGG------------ACAGAGCCAACAGCC------------CCACCAGAGGAGAGCTTCAGGTTTGGGGA
AGAGACA---ACAACTCCCTCTCAGAAGCAGGGACAGGGACCGATAGACAAGGAA---CTGTATCCTTTAACTTCCCTCA
GATCACTCTTTGGCAACGACCCCTCGTCACAATAA
>JN024226/B/US/2004/USPI71101EI21y04061pcWG2B12
CCTCAGAGCAGG------------ACAGAGCCAACAGCC------------CCACCAGAGGAGAGCTTCAGGTTTGGGGA
AGAGACA---ACAACTCCCTCTCAGAAGCAGGGACAGGGACCGATAGACAAGGAA---CTGTATCCTTTAACTTCCCTCA
GATCACTCTTTGGCAACGACCCCTCGTCACGATAA
>JN024227/B/US/2004/USPI71101EI21y04061pcWG2B11
CCTCAGAGCAGG------------ACAGAGCCAACAGCC------------CCACCAGAGGAGAGCTTCAGGTTTGGGGA
AGAGACA---ACAACTCCCTCTCAGAAGCAGGGACAGGGACCGATAGACAAGGAA---CTGTATCCTTTAACTTCCCTCA
GATCACTCTTTGGCAACGACCCCTCGTCACAATAA
>JN024228/B/US/2004/USPI71101EI21y04061pcWG2B14
CCTCAGAGCAGG------------ACAGAGCCAACAGCC------------CCACCAGAGGAGAGCTTCAGGTTTGGGGA
AGAGACA---ACAACTCCCTCTCAGAAGCAGGGACAGGGGCCGATAGACAAGGAA---CTGTATCCTTTAACTTCCCTCA
GATCACTCTTTGGCAACGACCCCTCGTCACAATAA
>JN024229/B/US/2004/USPI71101EI21y04061pcWG2B16
CCTCAGAGCAGG------------ACAGAGCCAACAGCC------------CCACCAGAGGAGAGCTTCAGGTTTGGGGA
AGAGACA---ACAACTCCCTCTCAGAAGCAGGGACAGGGACCGATAGACAAGGAA---CTGTATCCTTTAACTTCCCTCA
GATCACTCTTTGGCAACGACCCCTCGTCACAATAA
>JN024230/B/US/2004/USPI71101EI21y04061pcWG2B6
CCTCAGAGCAGG------------ACAGAGCCAACAGCC------------CCACCAGAGGAGAGCTTCAGGTTTGGGGA
AGAGACA---ACAACTCCCTCTCAGAAGCAGGGACAGGGACCGATAGACAAGGAA---CTGTATCCTTTAACTTCCCTCA
GATCACTCTTTGGCAACGACCCCTCGTCACAATAA
>JN024231/B/US/2004/USPI71101EI21y04061pcWG2B3
CCTCAGAGCAGG------------ACAGAGCCAACAGCC------------CCACCAGAGGAGAGCTTCAGGTTTGGGGA
AGAGACA---ACAACTCCCTCTCAGAAGCAGGGACAGGGACCGATAGACAAGGAA---CTGTATCCTTTAACTTCCCTCA
GATCACTCTTTGGCAACGACCCCTCGTCACAATAA
>JN024232/B/US/2004/USPI71101EI21y04061pcWG2B13
CCTCAGAGCAGG------------ACAGAGCCAACAGCC------------CCACCGGAGGAGAGCTTCAGGTTTGGGGA
AGAGACA---ACAACTCCCTCTCAGAAGCAGGGACAGGGACCGATAGACAAGGAA---CTGTATCCTTTAACTTCCCTCA
GATCACTCTTTGGCAACGACCCCTCGTCACAATAA
>JN024233/B/US/2004/USPI71101EI21y04061pcWG2B7
CCTCAGAGCAGG------------ACAGAGCCAACAGCC------------CCACCAGAGGAGAGCTTCAGGTTTGGGGA
AGAGACA---ACAACTCCCTCTCAGAAGCAGGGACAGGGACCGATAGACAAGGAA---CTGTATCCTTTAACTTCCCTCA
GATCACTCTTTGGCAACGACCCCTCGTCACAATAA
>JN024234/B/US/2004/USPI71101EI21y04061pcWG2B1
CCTCAGAGCAGG------------ACAGAGCCAACAGCC------------CCACCAGAGGAGAGCTTCAGGTTTGGGGA
AGAGACA---ACAACTCCCTCTCAGAAGCAGGGACAGGGACCGATAGACAAGGAA---CTGTATCCTTTAACTTCCCTCA
GATCACTCTTTGGCAACGACCCCTCGTCACAATAA
>JN024235/B/US/2004/USPI71101EI21y04061pcWG2B4
CCTCAGAGCAGG------------ACAGAGCCAACAGCC------------CCACCAGAGGAGAGCTTCAGGTTTGGGGA
AGAGACA---ACAACTCCCTCTCAGAAGCAGGGACAGGGACCGATAGACAAGGAA---CTGTATCCTTTAACTTCCCTCA
GATCACTCTTTGGCAACGACCCCTCGTCACAATAA
>JN024236/B/US/2004/USPI71101EI44y04071pcWG2B1
CCTCAGAGCAGG------------ACAGAGCCAACAGCC------------CCACCAGAGGAGAGCTTCAGGTTTGGGGA
AGAGACA---ACAACTCCCTCTCAGAAGCAGGGACAGGGACCGATAGACAAGGAA---CTGTATCCTTTAACTTCCCTCA
GATCACTCTTTGGCAACGACCCCGCGTCACAATAA
>JN024237/B/US/2004/USPI71101EI44y04071pcWG2B8
CCTCAGAGCAGG------------ACAGAGCCAACAGCC------------CCACCAGAGGAGAGCTTCAGGTTTGGGGA
AGAGACA---ACAACTCTCTCTCAGAAGCAGGGACAGGGACCGATAGACAAGGAA---CTGTATCCTTTAACTTCCCTCA
GATCACTCTTTGGCAACGACCCCTCGTCACAATAA
>JN024238/B/US/2004/USPI71101EI44y04071pcWG2B4
CCTCAGAGCAGG------------ACAGAGCCAACAGCC------------CCACCAGAGGAGAGCTTCAGGTTTGGGGA
AGAGACA---ACAACTCCCTCTCAGAAGCAGGGACAGGGACCGATAGACAAGGAA---CTGTATCCTTTAACTTCCCTCA
GATCACTCTTTGGCAACGACCCCTCGTCACAATAA
>JN024239/B/US/2004/USPI71101EI44y04071pcWG2B9
CCTCAGAGCAGG------------ACAGAGCCAACAGCC------------CCACCAGAGGAGAGCTTCAGGTTTGGGGA
AGAGACA---ACAACTCCCTCTCAGAAGCAGGGACAGGGACCGATAGACAAGGAA---CTGTATCCTTTAACTTCCCTCA
GATCACTCTTTGGCAACGACCCCTCGTCACAATAA
>JN024241/B/US/2004/USPI71101EI44y04071pcWG2B6
CCTCAGAGCAGG------------ACAGAGCCAACAGCC------------CCACCAGAGGAGAGCTTCAGGTTTGGGGA
AGAGACA---ACAACTCCCTCTCAGAAGCGGGGACAGGGACCGATAGACAAGGAA---CTGTATCCTTTAACTTCCCTCA
GATCACTCTTTGGCAACGACCCCTCGTCACAATAA
>JN024242/B/US/2004/USPI71101EI44y04071pcWG2B2
CCTCAGAGCAGG------------ACAGAGCCAACAGCC------------CCACCAGAGGAGAGCTTCAGGTTTGGGGA
AGAGACA---ACAACTCCCTCTCAGAAGCAGGGACAGGGACCGATAGACAAGGAA---CTGTATCCTTTAACTTCCCTCA
GATCACTCTTTGGCAACGACCCCTCGTCACAATAA
>JN024243/B/US/2004/USPI71101EI44y04071pcWG2B5
CCTCAGAGCAGG------------ACAGAGCCAACAGCC------------CCACCAGAGGAGAGCTTCAGGTTTGGGGA
AGAGACA---ACAACTCCCTCTCAGAAGCAGGGACAGGGGCCGATAGACAAGGAA---CTGTATCCTTTAACTTCCCTCA
GATCACTCTTTGGCAACGACCCCTCATCACAATAA
>JN024244/B/US/2004/USPI71101EI44y04071pcWG2B7
CCTCAGAGCAGG------------ACAGAGCCAACAGCC------------CCACCAGAGGAGAGCTTCAGGTTTGGGGA
AGAGACA---ACAACTCCCTCTCAGAAGCAGGGACAGGGACCGATAGACAAGGAA---CTGTATCCTTTAACTTCCCTCA
GATCACTCTTTGGCAACGACCCCTCGTCGCAATAA
>JN024245/B/US/2004/USPI71101EI68y04071pcWG2B9
CCTCAGAGCAGG------------ACAGAGCCAACAGCC------------CCACCAGAGGAGAGCTTCAGGTTTGGGGA
AGAGACA---ACAACTCCCTCTCAGAAGCAGGGACAGGGACCGATAGACAAGGAA---CTGTATCCTTTAACTTCCCTCA
GATCACTCTTTGGCAACGACCCCTCGTCACAATAA
>JN024246/B/US/2004/USPI71101EI68y04071pcWG2B6
CCTCAGAGCAGG------------ACAGAGCCAACAGCC------------CCACCAGAGGAGAGCTTCAGGTTTGGGGA
AGAGACA---ACAACTCCCTCTCAGAAGCAGGGACGGGGACCGATAGACAAGGAA---CTGTATCCTTTAACTTCCCTCA
GATCACTCTTTGGCAACGACCCCTCGTCACAATAA
>JN024247/B/US/2004/USPI71101EI68y04071pcWG2B5
CCTCAGAGCAGG------------ACAGAGCCAACAGCC------------CCACCAGAGGAGAGCTTCAGGTTTGGGGA
AGAGACA---ACAACTCCCTCTCAGAAGCAGGGACAGGGACCGATAGACAAGGAA---CTGTATCCTTTAACTTCCCTCA
GATCACTCTTTGGCAACGACCCCTCGTCACAATAA
>JN024248/B/US/2004/USPI71101EI68y04071pcWG2B4
CCTCAGAGCAGG------------ACAGAGCCAACAGCC------------CCACCAGAGGAGAGCTTCAGGTTTGGGGA
AGAGACA---ACAACTCCCTCTCAGAAGCAGGGACAGGGACCGATAGACAAGGAA---CTGTATCCTTTAACTTCCCTCA
GATCACTCTTTGGCAACGACCCCTCGTCACAATAA
>JN024249/B/US/2004/USPI71101EI68y04071pcWG2B3
CCTCAGAGCAGG------------ACAGAGCCAACAGCC------------CCACCAGAGGAGAGCTTCAGGTTTGGGGA
AGAGACA---ACAACTCCCTCTCAGAAGCAGGGACAGGGACCGATAGACAAGGAA---CTGTATCCTTTAACTTCCCTCA
GATCACTCTTTGGCAACGACCCCTCGTCACAATAA
>JN024250/B/US/2004/USPI71101EI68y04071pcWG2B7
CCTCAGAGCAGG------------ACAGAGCCAACAGCC------------CCACCAGAGGAGAGCTTCAGGTTTGGGGA
AGAGACA---ACAACTCCCTCTCAGAAGCAGGGACAGGGACCGATAGACAAGGAA---CTGTATCCTTTAACTTCCCTCA
GATCACTCTTTGGCAACGACCCCTCGTCACAATAA
>JN024251/B/US/2004/USPI71101EI68y04071pcWG2B2
CCTCAGAGCAGG------------ACAGAGCCAACAGCC------------CCACCAGAGGAGAGCTTCAGGTTTGGGGA
AGAGACA---ACAACTCCCTCTCAGAAGCAGGGACAGGGACCGATAGACAAGGAA---CTGTATCCTTTAACTTCCCTCA
GATCACTCTTTGGCAACGACCCCTCGTCACAATAA
>JN024252/B/US/2004/USPI71101EI68y04071pcWG2B10
CCTCAGAGCAGG------------ACAGAGCCAACAGCC------------CCACCAGAGGAGAGCTTCAGGTTTGGGGA
AGAGACA---ACAACTCCCTCTCAGAAGCAGGGACAGGGACCGATAGACAAGGAA---CTGTATCCTTTAACTTCCCTCA
GATCACTCTTTGGCAACGACCCCTCGTCACAATAA
>JN024253/B/US/2004/USPI71101EI68y04071pcWG2B8
CCTCAGAGCAGG------------ACAGAGCCAACAGCC------------CCACCAGAGGAGAGCTTCAGGTTTGGGGA
AGAGACA---ACAACTCCCTCTCAGAAGCAGGGACAGGGACCGATAGACAAGGAA---CTGTATCCTTTAACTTCCCTCA
GATCACTCTTTGGCAACGACCCCTCGTCACAATAA
>JN024254/B/US/2004/USPI71101EI68y04071pcWG2B1
CCTCAGAGCAGG------------ACAGAGCCAACAGCC------------CCACCAGAGGAGAGCTTCAGGTTTGGGGA
AGAGACA---ACAACTCCCTCTCAGAAGCAGGGACAGGGACCGATAGACAAGGAA---CTGTATCCTTTAACTTCCCTCA
GATCACTCTTTGGCAACGACCCCTCGTCACAATAA
>JN024255/B/US/2004/USPI71101EI97y04081pcWG2B7
CCTCAGAGCAGG------------GCAGAGCCAACAGCC------------CCACCAAAGGAGAGCTTCAGGTTTGGGGA
AGAGACA---ACAACTCCCTCTCAGAAGCAGGGGCAGGGACCGATAGACAAGGAA---CTGTATCCTTTAACTTCCCTCA
GATCACTCTTTGGCAACGACCCCTCGTCACAATAA
>JN024256/B/US/2004/USPI71101EI97y04081pcWG2B3
CCTCAGAGCAGG------------ACAGAGCCAACAGCC------------CCACCAGAGGAGAGCTTCAGGTTTGGGGA
AGAGACA---ACAACTCCCTCTCAGAAGCAGGGACAGGGGCCGATAGACAAGGAA---CTGTATCCTTTAACTTCCCTCA
GATCACTCTTTGGCAACGACCCCTCGTCACAATAA
>JN024257/B/US/2004/USPI71101EI97y04081pcWG2B9
CCTCAGAGCAGG------------ACAGAGCCAACAGCC------------CCACCAGAGGAGAGCTTCAGGTTTGGGGA
AGAGACA---ACAACTCCCTCTCAGAAGCAGGGACAGGGACCGATAGACAAGGAA---CTGTATCCTTTAACTTCCCTCA
GATCACTCTTTGGCAACGACCCCTCGTCACAATAA
>JN024258/B/US/2004/USPI71101EI97y04081pcWG2B8
CCTCAGAGCAGG------------ACAGAGCCAACAGCC------------CCACCAGAGGAGAGCTTCAGGTTTGGGGA
AGAGACA---ACAACTCCCTCTCAGAAGCAGGGACAGGGACCGATAGACAAGGAA---CTGTATCCTTTAACTTCCCTCA
GATCACTCTTTGGCAACGACCCCTCGTCACAATAA
>JN024259/B/US/2004/USPI71101EI97y04081pcWG2B4
CCTCAGAGCAGG------------ACAGAGCCAACAGCC------------CCACCAGAGGAGAGCTTCAGGTTTGGGGA
AGAGACA---ACAACTCCCTCTCAGAAGCAGGGACAGGGACCGATAGACAAGGAA---CTGTATCCTTTAACTTCCCTCA
GATCACTCTTTGGCAACGACCCCTCGTCACAATAA
>JN024260/B/US/2004/USPI71101EI97y04081pcWG2B2
CCTCAGAGCAGG------------ACAGAGCCAACAGCC------------CCACCAGAGGAGAGCTTCAGGTTTGGGGA
AGAGACA---ACAACTCCCTCTCAGAAGCAGGGACAGGGACCGATAGACAAGGAA---CTGTATCCTTTAACTTCCCTCA
GATCACTCTTTGGCAACGACCCCTCGTCACAATAA
>JN024261/B/US/2004/USPI71101EI97y04081pcWG2B5
CCTCAGAGCAGG------------ACAGAGCCAACAGCC------------CCACCAGAGGAGAGCTTCAGGTTTGGGGA
AGAGACA---ACAACTCCCTCTCAGAAGCAGGGACAGGGACCGATAGACAAGGAA---CTGTATCCTTTAACTTCCCTCG
GATCGCTCTTTGGCAACGACCCCTCGTCACAATAA
>JN024262/B/US/2004/USPI71101EI97y04081pcWG2B10
CCTCAGAGCAGG------------ACAGAGCCAACAGCC------------CCACCAGAGGAGAGCTTCAGGTTTGGGGA
AGAGACA---ACAACTCCCTCTCAGAAGCAGGGACAGGGACCGATAGACAAGGAA---CTATATCCTTTAACTTCCCTCA
GATCACTCTTTGGCAACGACCCCTCGTCACAATAA
>JN024263/B/US/2004/USPI71101EI97y04081pcWG2B6
CCTCAGAGCAGG------------ACAGAGCCAACAGCC------------CCACCAGAGGAGAGCTTCAGGTTTGGGGA
AGAGACA---ACAACTCCCTCTCAGAAGCAGGGACAGGGACCGATAGACAAGGAA---CTGTATCCTTTAACTTCCCTCA
GATCACTCTTTGGCAACGACCCCTCGTCACAATAA
>JN024264/B/US/2004/USPI71101EI97y04081pcWG2B1
CCTCAGAGCAGG------------ACAGAGCCAACAGCC------------CCACCAGAGGAGAGCTTCAGGTTTGGGGA
AGAGACA---ACAACTCCCTCTCAGAAGCAGGGACAGGGACCGATAGACAAGGAA---CTGTATCCTTTAACTTCCCTCA
GATCACTCTTTGGCAACGACCCCTCGTCACAATAA
>JN024265/B/US/2004/USPI71101EI181y04111pcWG2B7
CCTCAGAGCAGG------------ACAGAGCCAACAGCC------------CCACCAGAGGAGAGCTTCAGGTTTGGGGA
AGAGACA---ACAACTCCCTCTCAGAAGCAGGGACAGGGACCGATAGACAAGGAA---CTGTATCCTTTAACTTCCCTCA
GATCACTCTTTGGCAACGACCCCTCGTCACAATAA
>JN024266/B/US/2004/USPI71101EI181y04111pcWG2B8
CCTCAGAGCAGG------------ACAGAGCCAACAGCC------------CCACCAGAGGAGAGCTTCAGGTTTGGGGA
AGAGACA---ACAACTCCCTCTCAGAAGCAGGGACAGGGACCGATAGACAAGGAA---CTGTATCCTTTAACTTCCCTCA
GATCACTCTTTGGCAACGACCCCTCGTCACAATAA
>JN024267/B/US/2004/USPI71101EI181y04111pcWG2B3
CCTCAGAGCAGG------------ACAGAGCCAACAGCC------------CCACCAGAGGAGAGCTTCAGGTTTGGGGA
AGAGACA---ACAACTCCCTCTCAGAAGCAGGGACAGGGACCGACAGACAAGGAA---CTGTATCCTTTAACTTCCCTCA
GATCACTCTTTGGCAACGACCCCTCGTCACAATAA
>JN024268/B/US/2004/USPI71101EI181y04111pcWG2B5
CCTCAGAGCAGG------------ACAGAGCCAACAGCC------------CCACCAGAGGAGAGCTTCAGGTTTGGGGA
AGAGACA---ACAACTCCCCCTCAGAAGCAGGGACAGGGACCGATAGACAAGGAA---CTGTATCCTTTAACTTCCCTCA
GATCACTCTTTGGCAACGACCCCTCGTCACAATAA
>JN024269/B/US/2004/USPI71101EI181y04111pcWG2B4
CCTCAGAGCAGG------------ACAGAGCCAACAGCC------------CCACCAGAGGAGAGCTTCAGGTTTGGGGA
AGAGACA---ACAACTCCCTCTCAGAAGCAGGGACAGGGACCGATAGACAAGGAA---CTGTATCCTTTAACTTCCCTCA
GATCACTCTTTGGCAACGACCCCTCGTCACAATAA
>JN024270/B/US/2004/USPI71101EI181y04111pcWG2B10
CCTCAGAGCAGG------------ACAGAGCCAACAGCC------------CCACCAGAGGAGAGCTTCAGGTTTGGGGA
AGAGACA---ACAACTCCCTCTCAGAAGCAGGGACAGGGACCGATAGACAAGGAA---CTGTATCCTTTAACTTCCCTCA
GATTACTCTTTGGCAACGACCCCTCGTCACAATAA
>JN024271/B/US/2004/USPI71101EI181y04111pcWG2B2
CCTCAGAGCAGG------------ACAGAGCCAACAGCC------------CCACCAGAGGAGAGCTTCAGGTTTGGGGA
AGAGACA---ACAACTCCCTCTCAGAAGCAGGGACAGGGACCGATAGACAAGGAA---CTGTATCCTTTAACTTCCCTCA
GATCACTCTTTGGCAACGACCCCTCGTCACAATAA
>JN024272/B/US/2004/USPI71101EI181y04111pcWG2B9
CCTCAGAGCAGG------------ACAGAGCCAACAGCC------------CCACCAGAGGAGAGCTTCAGGTTTGGGGA
AGAGACA---ACAACTCCCTCTCAGAAGCAGGGACAGGGACCGATAGACAAGGAA---CTGTATCCTTTAACTTCCCTCA
GATCACTCTTTGGCAACGACCCCTCGTCACAATAA
>JN024273/B/US/2004/USPI71101EI181y04111pcWG2B6
CCTCAGAGCAGG------------ACAGAGCCAACAGCC------------CCACCAGAGGAGAGCTTCAGGTTTGGGGA
AGAGACA---ACAACTCCCTCTCAGAAGCAGGGACAGGGACCGATAGACAAGGAA---CTGTATCCTTTAACTTCCCTCA
GATCACTCTTTGGCAACGACCCCTCGTCGCAATAA
>JN024274/B/US/1995/USPI90770EI3y95061pcWG2B3
CTTCAGAGCAGA------------CCAGAGCCAACAGCC---CCAACAGCCCCACCAGAGGAGAGCCTCAGGTTTGGGGA
AGAGACA---ACGACTCCCTCTCAGAAGCAGGAGCCG------ATAGACAGGGAA---ATGTATCCTTTAACCTCCCTCA
GATCACTCTTTGGCAACGACCCCTCGTCACAGTAA
>JN024275/B/US/1995/USPI90770EI3y95061pcWG2B1
CTTCAGAGCAGA------------CCAGAGCCAACAGCC---CCAACAGCCCCACCAGAGGAGAGCCTCAGGTTTGGGGA
AGAGACA---ACGACTCCCTCTCAGAAGCAGGAGCCG------ATAGACAGGGAA---ATGTATCCTTTAACCTCCCTCA
GATCACTCTTTGGCAACGACCCCTCGTCACAGTAA
>JN024276/B/US/1995/USPI90770EI3y95061pcWG2B7
CTTCAGAGCAGA------------CCAGAGCCAACAGCC---CCAACAGCCCCACCAGAGGAGAGCTTCAGGTTTGGGGA
AGAGACA---ACGACTCCCTCTCAGAAGCAGGAGCCG------ATAGACAGGGAA---ATGTATCCTTTAACCTCCCTCA
GATCACTCTTTGGCAACGACCCCTCGTCACAGTAA
>JN024277/B/US/1995/USPI90770EI3y95061pcWG2B10
CTTCAGAGCAGA------------CCAGAGCCAACAGCC---CCAACAGCCCCACCAGAGGAGAGCTTCAGGTTTGGGGA
AGAGACA---ACGACTCCCTCTCAGGAGCAGGAGCCG------ATAGACAGGGAA---ATGTATCCTTTAGCCTCCCTCA
GATCACTCTTTGGCAACGACCCCTCGTCACAGTAA
>JN024278/B/US/1995/USPI90770EI3y95061pcWG2B6
CTTCAGAGCAGA------------CCAGAGCCAACAGCC---CCAACAGCCCCACCAGAGGAGAGCTTCAGGTTTGGGGA
AGAGACA---ACGACTCCCTCTCAGAAGCAGGAGCCG------ATAGACAGGGAA---AAGTATCCTTTAACCTCCCTCA
GATCACTCTTTGGCAACGACCCCTCGTCACAGTAA
>JN024279/B/US/1995/USPI90770EI3y95061pcWG2B9
CTTCAGAGCAGA------------CCAGAGCCAACAGCC---CCAACAGCCCCACCAGAGGAGAGCTTCAGGTTTGGGGA
AGAGACA---ACGACTCCCTCTCAGAAGCAGGAGCCG------ATAGACAGGGAA---ATGTATCCTTTAACCTCCCTCA
GATCACTCTTTGGCAACGACCCCTCGTCACAGTAA
>JN024280/B/US/1995/USPI90770EI3y95061pcWG2B2
CTTCAGAGCAGA------------CCAGAGCCAACAGCC---CCAACAGCCCCACCAGAGGAGAGCTTCAGGTTTGGGGA
AGAGACA---ACGACTCCCTCTCAGAAGCAGGAGCCG------ATAGACAGGGAA---ATGTATCCTTTAACCTCCCTCA
GATCACTCTTTGGCAACGACCCCTCGTCACAGTAA
>JN024281/B/US/1995/USPI90770EI3y95061pcWG2B5
CTTCAGAGCAGA------------CCAGAGCCAACAGCC---CCAACAGCCCCACCAGAGGAGAGCTTCAGGTTTGGGGA
AGAGACA---ACGACTCCCTCTCAGAAGCAGGAGCCG------ATAGACCGGGAA---ATGTATCCTTTAACCTCCCTCA
GATCACTCTTTGGCAACGACCCCTCGTCACAGTAA
>JN024282/B/US/1995/USPI90770EI3y95061pcWG2B4
CTTCAGAGCAGA------------CCAGAGCCAACAGCC---CCAACAGCCCCACCAGAGGAGAGCTTCAGGTTTGGGGA
AGAGACA---ACGACTCCCTCTCAGAAGCAGGAGCCG------ATAGACAGGGAA---ATGTATCCTTTAACCTCCCTCA
GATCACTCTTTGGCAACGACCCCTCGTCACAGTAA
>JN024284/B/US/1995/USPI90770EI12y95071pcWG2B12
CTTCAGAGCAGA------------CCAGAGCCAACAGCC---CCAACAGCCCCACCAGAGGAGAGCTTCAGGTTTGGGGA
AGAGACA---ACGACTCCCTCTCAGAAGCAGGAGCCG------ATAGACAGGGAA---ATGTATCCTTTAACCTCCCTCA
GATCACTCTTTGGCAACGACCCCTCGTCACAGTAA
>JN024285/B/US/1995/USPI90770EI12y95071pcWG2B5
CTTCAGAGCAGA------------CCAGAGCCAACAGCC---CCAACAGCCCCACCAGAGGAGAGCTTCAGGTTTGGGGA
AGAGACA---ACGACTCCCTCTCAGAAGCAGGAGCCG------ATAGACAGGGAA---ATGTATCCTTTAACCTCCCTCA
GATCACTCTTTGGCAACGACCCCTCGTCACAGTAA
>JN024286/B/US/1995/USPI90770EI12y95071pcWG2B3
CTTCAGAGCAGA------------CCAGAGCCAACAGCC---CCAACAGCCCCCCCAGAGGAGAGCTTCAGGTTTGGGGA
AGAGACA---ACGACTCCCTCTCAGAAGCAGGAGCCG------ATAGACAGGGAA---ATGTATCCTTTAACCTCCCTCA
GATCACTCTTTGGCAACGACCCCTCGTCACAGTAA
>JN024287/B/US/1995/USPI90770EI12y95071pcWG2B6
CTTCAGAGCAGA------------CCAGAGCCAACAGCC---CCAACAGCCCCACCAGAGGAGAGCTTCAGGTTTGGGGA
AGAGACA---ACGACTCCCTCTCAGAAGCAGGAGCCG------ATAGACAGGGAA---ATGTATCCTTTAACCTCCCTCA
GATCACTCTTTGGCAACGACCCCTCGTCACAGTAA
>JN024288/B/US/1995/USPI90770EI12y95071pcWG2B4
CTTCAGAGCAGA------------CCAGAGCCAACAGCC---CCAACAGCCCCACCAGAGGAGAGCTTCAGGTTTGGGGA
AGAGACA---ACGACTCCCTCTCAGAAGCAGGAGCCG------ATAGACAGGGAA---ATGTATCCTTTAACCTCCCTCA
GATCACTCTTTGGCAACGACCCCTCGCCACAGTAA
>JN024289/B/US/1995/USPI90770EI12y95071pcWG2B7
CTTCAGAGCAGA------------CCAGAGCCAACAGCC---CCAACAGCCCCACCAGAGGAGAGCTTCAGGTTTGGGGA
AGAGACA---ACGACTCCCTCTCAGAAGCAGGAGCCG------ATAGACAGGGAA---ATGTATCCTTTAACCTCCCTCA
GATCACTCTTTGGCAACGACCCCTCGTCACAGTAA
>JN024290/B/US/1995/USPI90770EI12y95071pcWG2B1
CTTCAGAGCAGA------------CCAGAGCCAACAGCC---CCAACAGCCCCACCAGAGGAGAGCTTCAGGTTTGGGGA
AGAGACA---ACGACTCCCTCTCAGAAGCAGGAGCCG------ATAGACAGGGAA---ATGTATCCTTTAACCTCCCTCA
GATCACTCTTTGGCAACGACCCCTCGTCACAGTAA
>JN024291/B/US/1995/USPI90770EI12y95071pcWG2B8
CTTCAGAGCAGA------------CCAGAGCCAACAGCC---CCAACAGCCCCACCAGAGGAGAGCTTCAGGTTTGGGGA
AGAGACA---ACGACTCCCTCTCAGAAGCAGGAGCCG------ATAGACAGGGAA---ATGTATCCTTTAACCTCCCTCA
GATCACTCTTTGGCAACGACCCCTCGTCACAGTAA
>JN024292/B/US/1995/USPI90770EI12y95071pcWG2B2
CTTCAGAGCAGA------------CCAGAGCCAACAGCC---CCAACAGCCCCACCAGAGGAGAGCTTCAGGTTTGGGGA
AGAGACA---ACGACTCCCTCTCAGAAGCAGGAGCCG------ATAGACAGGGAA---ATGTATCCTTTAACCTCCCTCA
GATCACTCTTTGGCAACGACCCCTCGTCACAGTAA
>JN024293/B/US/1995/USPI90770EI15y95071pcWG2B3
CTTCAGAGCAGA------------CCAGAGCCAACAGCC---CCAACAGCCCCGCCAGAGGAGAGCTTCAGGTTTGGGGA
AGAGACA---ACGACTCCCTCTCAGAAGCAGGAGCCG------ATAGACAGGGAA---ATGTATCCTTTAACCTCCCTCA
GATCACTCTTTGGCAACGACCCCTCGTCACAGTAA
>JN024294/B/US/1995/USPI90770EI15y95071pcWG2B5
CTTCAGAGCAGA------------CCAGAGCCAACAGCC---CCAACAGCCCCACCAGAGGAGAGCTTCAGGTTTGGGGA
AGAGACA---ACGACTCCCTCTCAGAAGCAGGAGCCG------ATAGACAGGGAA---ATGTATCCTTTAACCTCCCTCA
GATCACTCTTTGGCAACGACCCCTCGTCACAGTAA
>JN024295/B/US/1995/USPI90770EI15y95071pcWG2B8
CTTCAGAGCAGA------------CCAGAGCCAACAGCC---CCAACAGCCCCACCAGAGGAGAGCCTCAGGTTTGGGGA
AGAGACA---ACGACTCCCTCTCAGAAGCAGGAGCCG------ATAGACAGGGAA---ATGTATCCTTTAACCTCCCTCA
GATCACTCTTTGGCAACGACCCCTCGTCACAGTAA
>JN024296/B/US/1995/USPI90770EI15y95071pcWG2B10
CTTCAGAGCAGA------------CCAGAGCCAACAGCC---CCAACAGCCCCACCAGAGGAGAGCTTCAGGTTTGGGGA
AGAGACA---ACGACTCCCTCTCAGAAGCAGGAGCCG------ATAGACAGGGAA---ATGTATCCTTTAACCTCCCTCA
GATCACTCTTTGGCAACGACCCCTCGTCACAGTAA
>JN024297/B/US/1995/USPI90770EI15y95071pcWG2B9
CTTCAGAGCAGA------------CCAGAGCCAACAGCC---CCAACAGCCCCACCAGAGGAGAGCTTCAGGTTTGGGGA
AGAGACA---ACGACTCCCTCTCAGAAGCGGGAGCCG------ATAGACAGGGAA---ATGTATCCTTTAACCTCCCTCA
GATCACTCTTTGGCAACGACCCCTCGTCACAGTAA
>JN024298/B/US/1995/USPI90770EI15y95071pcWG2B4
CTTCAGAGCAGA------------CCAGAGCCAACAGCC---CCAACAGCCCCACCAGAGGAGAGCTTCAGGTTTGGGGA
AGAGACA---ACGACTCCCTCTCAGAAGCAGGAGCCG------ATAGACAGGGAA---ATGTATCCTTTAACCTCCCTCA
GATCACTCTTTGGCAACGACCCCTCGTCACAGTAA
>JN024299/B/US/1995/USPI90770EI15y95071pcWG2B2
CTTCAGAGCAGA------------CCAGAGCCAACAGCC---CCAACAGCCCCACCAGAGGAGAGCTTCAGGTTTGGGGA
AGAGACA---ACGACTCCCTCTCAGAAGCAGGAGCCG------ATAGACAGGGAA---ATGTATCCTTTAACCTCCCTCA
GATCACTCTTTGGCAACGACCCCTCGTCACAGTAA
>JN024300/B/US/1995/USPI90770EI15y95071pcWG2B7
CTTCAGAGCAGA------------CCAGAGCCAACAGCC---CCAACAGCCCCACCAGAGGAGAGCTTCAGGTTTGGGGA
AGAGACA---ACGACTCCCTCTCAGAAGCAGGAGCCG------ATAGACAGGGAA---ATGTATCCTTTAACCTCCCTCA
GATCACTCTTTGGCAACGACCCCTCGTCACAGTAA
>JN024301/B/US/1995/USPI90770EI15y95071pcWG2B1
CTTCAGAGCAGA------------CCAGAGCCAACAGCC---CCAACAGCCCCACCAGAGGAGAGCTTCAGGTTTGGGGA
AGAGACA---ACGACTCCCTCTCAGAAGCAGGAGCCG------ATAGACAGGGAA---ATGTATCCTTTAACCTCCCTCA
GATCACTCTTTGGCAACGACCCCTCGTCACAGTAA
>JN024302/B/US/1995/USPI90770EI15y95071pcWG2B6
CTTCAGAGCAGA------------CCAGAGCCAACAGCC---CCAACAGCCCCACCAGAGGAGAGCTTCAGGTTTGGGGA
AGAGACA---ACGACTCCCTCTCAGAAGCAGGAGCCG------ATAGACAGGGAA---ATGTATCCTTTAACCTCCCTCA
GATCACTCTTTGGCAACGACCCCTCGTCACAGTAA
>JN024303/B/US/1995/USPI90770EI72y95091pcWG2B7
CTTCAGAGCAGA------------CCAGAGCCAACAGCC---CCAACAGCCCCACCAGAGGAGAGCTTCAGGTTTAGGGA
AGAGACA---ACGACTCCCTCTCAGAAGCAGGAGCCG------ATAGACAGGGAA---ATGTATCCTTTAACCTCCCTCA
GATCACTCTTTGGCAACGACCCCTCGTCACAGTAA
>JN024304/B/US/1995/USPI90770EI72y95091pcWG2B2
CTTCAGAGCAGA------------CCAGAGCCAACAGCC---CCAACAGCCCCACCAGAGGAGAGCTTCAGGTTTGGGGA
AGAGACA---ACGACTCCCTCTCAGAAGCAGGAGCCG------ATAGACAGGGAA---ATGTATCCTTTAACCTCCCTCA
GATCACTCTTTGGCAACGACCCCTCGTCACAGTAA
>JN024305/B/US/1995/USPI90770EI72y95091pcWG2B4
CTTCAGAGCAGA------------CCAGAGCCAACAGCC---CCAACAGCCCCACCAGAGGAGAGCTTCAGGTTTGGGGA
AGAGACA---ACGACTCCCTCTCAGAAGCAGGAGCCG------ATAGACAGGGAA---ATGTATCCTTTAACCTCCCTCA
GATCACTCTTTGGCAACGACCCCTCGTCACAGTAA
>JN024306/B/US/1995/USPI90770EI72y95091pcWG2B1
CTTCAGAGCGGA------------CCAGAGCCAACAGCC---CCAACAGCCCCACCAGAGGAGAGCTTCAGGTTTGGGGA
AGAGACA---ACGACTCCCTCTCAGAAGCAGGAGCCG------ATAGACAGGGAA---ATGTATCCTTTAACCTCCCTCA
GATCACTCTTTGGCAACGACCCCTCGTCACAGTAA
>JN024307/B/US/1995/USPI90770EI72y95091pcWG2B5
CTTCAGAGCAGA------------CCAGAGCCAACAGCC---CCAACAGCCCCACCAGAGGAGAGCTTCAGGTTTGGGGA
AGAGACA---ACGACTCCCTCTCAGAAGCAGGAGCCG------ATAGACAGGGAA---ATGTATCCTTTAACCTCCCTCA
GATCACTCTTTGGCAACGACCCCTCGTCACAGTAA
>JN024308/B/US/1995/USPI90770EI72y95091pcWG2B10
CTTCAGAGCAGA------------CCAGAGCCAACAGCC---CCAACAGCCCCACCAGAGGAGAGCTTCAGGTTTGGGGA
AGAGACA---ACGACTCCCTCTCAGAAGCAGGAGCCG------ATAGACAGGGAA---ATGTATCCTTTAACCTCCCTCA
GATCACTCTTTGGCAACGACCCCTCGTCACAGTAA
>JN024309/B/US/1995/USPI90770EI72y95091pcWG2B3
CTTCAGAGCAGA------------CCAGAGCCAACAGCC---CCAACAGCCCCACCAGAGGAGAGCTTCAGGTTTGGGGA
AGAGACA---ACGACTCCCTCTCAGAAGCAGGAGCCG------ATAGACAGGGAA---ATGTATCCTTTAACCTCCCTCA
GATCACTCTTTGGCAACGACCCCTCGTCACAGTAA
>JN024310/B/US/1995/USPI90770EI72y95091pcWG2B8
CTTCAGAGCAGA------------CCAGAGCCAACAGCC---CCAACAGCCCCACCAGAGGAGAGCTTCAGGTTTGGGGA
AGAGACA---ACGACTCCCTCTCAGAAGCAGGAGCCG------ATAGACAGGGAA---ATGTATCCTTTAACCTCCCTCA
GATCACTCTTTGGCAACGACCCCTCGTCACAGTAA
>JN024311/B/US/1995/USPI90770EI72y95091pcWG2B6
CTTCAGAGCAGA------------CCAGAGCCAACAGCC---CCAACAGCCCCACCAGAGGAGAGCTTCAGGTTTGGGGA
AGAGACA---ACGACTCCCTCTCAGAAGCAGGAGCCG------ATAGACAGGGAA---ATGTATCCTTTAACCTCCCTCA
GATCACTCTTTGGCAACGACCCCTCGTCACAGTAA
>JN024312/B/US/1995/USPI90770EI72y95091pcWG2B9
CTTCAGAGCAGA------------CCAGAGCCAACAGCC---CCAACAGCCCCACCAGAGGAGAGCTTCAGGTTTGGGGA
AGAGACA---ACGACTCCCTCTCAGAAGCAGGAGCCG------ATAGACAGGGAA---ATGTATCCTTTAACCTCCCTCA
GATCACTCTTTGGCAACGACCCCTCGTCACAGTAA
>JN024313/B/US/1995/USPI90770EI99y95101pcWG2B5
CTTCAGAGCAGA------------CCAGAGCCAACAGCC---CCAACAGCCCCACCAGAGGAGAGCTTCAGGTTTGGGGA
AGAGACA---ACGACTCCCTCTCAGAAGCAGGAGCCG------ATAGACAGGGAA---ATGTATCCTTTAACCTCCCTCA
GATCACTCTTTGGCAACGACCCCTCGTCACAGTAA
>JN024314/B/US/1995/USPI90770EI99y95101pcWG2B9
CTTCAGAGCAGA------------CCAGAGCCAACAGCC---CCAACAGCCCCACCAGAGGAGAGCTTCAGGTTTGGGGA
AGAGACA---ACGACTCCCTCTCAGAAGCAGGAGCCG------ATAGACAGGGAA---ATGTATCCTTTAACCTCCCTCA
GATCACTCTTTGGCAACGACCCCTCGTCACAGTAA
>JN024315/B/US/1995/USPI90770EI99y95101pcWG2B6
CTTCAGAGCAGA------------CCAGAGCCAACCGCC---CCAACAGCCCCACCAGAGGAGAGCTTCAGGTTTGGGGA
AGAGACA---ACGACTCCCTCTCAGAAGCAGGAGCCG------ATAGACAGGGAA---ATGTATCCTTTAACCTCCCTCA
GATCACTCTTTGGCAACGACCCCTCGTCACAGTAA
>JN024316/B/US/1995/USPI90770EI99y95101pcWG2B8
CTTCAGAGCAGA------------CCAGAGCCAACAGCC---CCAACAGCCCCACCAGAGGAGAGCTTCAGGTTTGGGGA
AGAGACA---ACGACTCCCTCTCAGAAGCAGGAGCCG------ATAGACAGGGAA---ATGTATCCTTTAACCTCCCTCA
GATCACTCTTTGGCAACGACCCCTCGTCACGGTAA
>JN024317/B/US/1995/USPI90770EI99y95101pcWG2B2
CTTCAGAGCAGA------------CCAGAGCCAACAGCC---CCAACAGCCCCACCAGAGGAGAGCTTCAGGTTTGGGGA
AGAGACA---ACGACTCCCTCTCAGAAGCAGGAGCCG------ATAGACAGGGAA---ATGTATCCTTTAACCTCCCTCA
GATCACTCTTTGGCAACGACCCCTCGTCACAGTAA
>JN024318/B/US/1995/USPI90770EI99y95101pcWG2B3
CTTCAGAGCAGA------------CCAGAGCCAACAGCC---CCAACAGCCCCACCAGAGGAGAGCTTCAGGTTTGGGGA
AGAGACA---ACGACTCCCTCTCAGAAGCAGGAGCCG------ATAGACAGGGAA---ATGTATCCTTTAACCTCCCTCA
GATCACTCTTTGGCAACGACCCCTCGTCACAGTAA
>JN024319/B/US/1995/USPI90770EI99y95101pcWG2B7
CTTCAGAGCAGA------------CCAGAGCCAACAGCC---CCAACAGCCCCACCAGAGGAGAGCTTCAGGTTTGGGGA
AGAGACA---ACGACTCCCTCTCAGAAGCAGGAGCCG------ATAGACAGGGAA---ATGTATCCTTTAACCTCCCTCA
GATCACTCTTTGGCAACGACCCCTCGTCACAGTAA
>JN024320/B/US/1995/USPI90770EI99y95101pcWG2B1
CTTCAGAGCAGA------------CCAGAGCCAACAGCC---CCAACAGCCCCACCAGAGGAGAGCTTCAGGTTTGGGGA
AGAGACA---ACGACTCCCTCTCAGAAGCAGGAGCCG------ATAGACAGGGAA---ATGTATCCTTTAACCTCCCTCA
GATCACTCTTTGGCAACGACCCCTCGTCACAGTAA
>JN024321/B/US/1995/USPI90770EI99y95101pcWG2B4
CTTCAGAGCAGA------------CCAGAGCCAACAGCC---CCAACAGCCCCACCAGAGGAGAGCTTCAGGTTTGGGGA
AGAGACA---ACGACTCCCTCTCAGAAGCAGGAGCCG------ATAGACAGGGAA---ATGTATCCTTTAACCTCCCTCA
GATCACTCTTTGGCAACGACCCCTCGTCACAGTAA
>JN024322/B/US/1995/USPI90770EI129y95111pcWG2B9
CTTCAGAGCAGA------------CCAGGGCCAACAGCC---CCAACAGCCCCACCAGAGGAGAGCTTCAGGTTTGGGGA
AGAGACA---ACGACTCCCTCTCAGAAGCAGGAGCCG------ATAGACAGGGAA---ATGTATCCTTTAACCTCCCTCA
GATCACTCTTTGGCAACGACCCCTCGTCACAGTAA
>JN024323/B/US/1995/USPI90770EI129y95111pcWG2B10
CTTCAGAGCAGA------------CCAGAGCCAACAGCC---CCAACAGCCCCACCAGAGGAGAGCTTCAGGTTTGGGGA
AGAGACA---ACGACTCCCTCTCAGAAGCAGGAGCCG------ATAGACAGGGAA---ATGTATCCTTTAACCTCCCTCA
GATCACTCTTCGGCAACGACCCCTCGTCACAGTAA
>JN024324/B/US/1995/USPI90770EI129y95111pcWG2B6
CTTCAGAGCAGA------------CCAGAGCCAACAGCC---CCAACAGCCCCACCAGAGGAGAGTTTCAGGTTTGGGGA
AGAGACA---ACGACTCCCTCTCAGAAGCAGGAGCCG------ATAGACAGGGAA---ATGTATCCTTTAACCTCCCTCA
GATCACTCTTTGGCAACGACCCCTCGTCACAGTAA
>JN024325/B/US/1995/USPI90770EI129y95111pcWG2B7
CTTCAGAGCAGA------------CCAGAGCCAACAGCC---CCAACAGCCCCACCAGAGGAGAGCTTCAGGTTTGGGGA
AGAGACA---ACGACTCCCTCTCAGAAGCAGGAGCCG------ATAGACAGGGAA---ATGTATCCTTTAACCTCCCTCA
GATCACTCTTTGGCAACGACCCCTCGTCACAGTAA
>JN024326/B/US/1995/USPI90770EI129y95111pcWG2B2
CTTCAGAGCAGA------------CCAGAGCCAACAGCC---CCAACAGCCCCACCAGAGGAGAGCTTCAGGTTTGGGGA
AGGGACA---ACGACTCCCTCTCAGAAGCAGGAGCCG------ATAGACAGGGAA---ATGTATCCTTTAACCTCCCTCA
GATCACTCTTTGGCAACGACCCCTCGTCACAGTAA
>JN024327/B/US/1995/USPI90770EI129y95111pcWG2B8
CTTCAGAGCAGA------------CCAGAGCCAACAGCC---CCAACAGCCCCACCAGAGGAGAGCTTCAGGTTTGGGGA
AGAGACA---ACGACTCCCTCTCAGAAGCAGGAGCCG------ATAGACAGGGAA---ATGTATCCTTTAACCTCCCTCA
GATCACTCTTTGGCAACGACCCCTCGTCACAGTAA
>JN024328/B/US/1995/USPI90770EI129y95111pcWG2B3
CTTCAGAGCAGA------------CCAGAGCCAACAGCC---CCAACAGCCCCACCAGAGGAGAGCTTCAGGTTTGGGGA
AGAGACA---ACGACTCCCTCTCAGAAGCAGGAGCCG------ATAGACAGGGAA---ATGTATCCTTTAACCTCCCTCA
GATCACTCTTTGGCAACGACCCCTCGTCACAGTAA
>JN024329/B/US/1995/USPI90770EI129y95111pcWG2B1
CTTCAGAGCAGA------------CCAGAGCCAACAGCC---CCAACAGCCCCACCAGAGGAGAGCTTCAGGTTTGGGGA
AGAGACA---ACGACTCCCTCTCAGAAGCAGGAGCCG------ATAGACAGGGAA---ATGTATCCTTTAACCTCCCTCA
GATCACTCTTTGGCAACGACCCCTCGTCACAGTAA
>JN024330/B/US/1995/USPI90770EI129y95111pcWG2B4
CTTCAGAGCAGA------------CCAGAGCCAACAGCC---CCAACAGCCCCACCAGAGGAGAGCTTCAGGTTTGGGGA
AGAGACA---ACGACTCCCTCTCAGAAGCAGGAGCCG------ATAGACAGGGAA---ATGTATCCTTTAACCTCCCTCA
GATCACTCTTTGGCAACGACCTCTCGTCACAGTAA
>JN024331/B/US/1996/USPI90770EI197y96011pcWG2B1
CTTCAGAGCAGA------------CCGGAGCCAACAGCC---CCAACAGCCCCACCAGAGGAGAGCTTCAGGTTTGGGGA
AGAGACA---GCGACTCCCTCTCAGAAGCAGGAGCCG------ATAGACAGGGAA---ATGTATCCTTTAACCTCCCTCA
GACCACTCTTTGGCAACGACCCCTCGTCACAGTAA
>JN024332/B/US/1996/USPI90770EI197y96011pcWG2B6
CTTCAGAGCAGA------------CCAGAGCCAACAGCC---CCAACAGCCCCACCAGAGGAGAGCTTCAGGTTTGGGGA
AGAGACA---ACGACTCCCTCTCAGAAGCAGGAGCCG------ATAGACAGGGAA---ATGTATCCTTTAACCTCCCTCA
GATCACTCTTTGGCAACGACCCCTCGTCACAGTAA
>JN024333/B/US/1996/USPI90770EI197y96011pcWG2B8
CTTCAGAGCAGA------------CCGGAGCCAACAGCC---CCAACAGCCCCACCAGAGGAGAGCTTCAGGTTTGGGGA
AGAGACA---ACGACTCCCTCTCAGAAGCAGGAGCCG------ATAGACAGGGAA---ATGTATCCTTTAACCTCCCTCA
GATCACTCTTTGGCAACGACCCCTCGTCACAGTAA
>JN024334/B/US/1996/USPI90770EI197y96011pcWG2B9
CTTCAGAGCAGA------------CCAGAGCCAACAGCC---CCAACAGCCCCACCAGAGGAGAGCTTCAGGTTTGGGGA
AGAGACA---ACGACTCCCTCTCAGAAGCAGGAGCCG------ATAGACAGGGAA---ATGTATCCTTTAACCTCCCTCA
GATCACTCTTTGGCAACGACCCCTCGTCACAGTAA
>JN024335/B/US/1996/USPI90770EI197y96011pcWG2B2
CTCCAGAGCAGA------------CCAGAGCCAACAGCC---CCAACAGCCCCACCAGAGGAGAGCTTCAGGTTTGGGGA
AGAGACA---ACGACTCCCTCTCAGAAGCAGGAGCCG------ATAGACAGGGAA---ATGTATCCTTTAACCTCCCTCA
GATCACTCTTTGGCAACGACCCCTCGTCACAGTAA
>JN024336/B/US/1996/USPI90770EI197y96011pcWG2B7
CTTCAGAGCAGA------------CCAGAGCCAACAGCC---CCAACAGCCCCACCAGAGGAGAGCTTCAGGTTTGGGGA
AGAGACA---ACGACTCCCTCTCAGAAGCAGGAGCCG------ATAGACAGGGAA---ATGTATCCTTTAACCTCCCTCA
GATCACTCTTTGGCAACGACCCCTCGTCACAGTAA
>JN024337/B/US/1996/USPI90770EI197y96011pcWG2B5
CTTCAGAGCAGA------------CCAGAGCCAACAGCC---CCAACAGCCCCACCAGAGGAGAGCTTCAGGTTTGGGGA
AGAGACA---ACGACTCCCTCTCAGAAGCAGGAGCCG------ATAGACAGGGAA---ATGTATCCTTTAACCTCCCTCA
GATCACTCTTTGGCAACGACCCCTCGTCACAGTAA
>JN024338/B/US/1996/USPI90770EI197y96011pcWG2B3
CTTCAGAGCAGA------------CCAGAGCCAACAGCC---CCAACAGCCCCACCAGAGGAGAGCTTCAGGTTTGGGGA
AGAGACA---ACGACTCCCTCTCAGAAGCAGGAGCCG------ATAGACAGGGAA---ATGTATCCTTTAACCTCCCTCA
GATCACTCTTTGGCAACGACCCCTCGTCACAGTAA
>JN024339/B/US/2005/USPI88403EI14y05121pcWG2B9
CTTCAGAGCAGG------------CCAGAGCCAACAGCC------------CCACCAGAAGAGAGCTTCAGGTTTGGGGA
GGGGACA---ACACCCCCCCCTCAGAAGCAGGAGCAG------ATAGACAAGGAC---CTGTATCCTTTAGCTTCCCTCA
AATCACTCTTTGGCAACGACCCGTCGTCACAATAA
>JN024340/B/US/2005/USPI88403EI14y05121pcWG2B5
CTTCAGAGCAGG------------CCAGAGCCAACAGCC------------CCACCAGAAGAGAGCTTCAGGTTTGGGGA
GGGGACA---ACAACCCCCCCTCAGAAGCAGGAGCAG------ATAGACAAGGAC---CTGTATCCTTTAGCTTCCCTCA
AATCACTCTTTGGCAACGACCCGTCGTCACAATAA
>JN024341/B/US/2005/USPI88403EI14y05121pcWG2B2
CTTCAGAGCAGG------------CCAGAGCCAACAGCC------------CCACCAGAAGAGAGCTTCAGGTTTGGGGA
GGGGACA---ACAACCCCCCCTCAGAAGCAGGAGCAG------ATAGACAAGGAC---CTGTATCCTTTAGCTTCCCTCA
AATCACTCTTTGGCAACGACCCGTCGTCACAATAA
>JN024342/B/US/2005/USPI88403EI14y05121pcWG2B6
CTTCAGAGCAGG------------CCAGAGCCAACAGCC------------CCACCAGAAGAGAGCTTCAGGTTTGGGGA
GGGGACA---ACAACCCCCCCTCAGAAGCAGGAGCAG------ATAGACAAGGAC---CTGTATCCTTTAGCTTCCCTCA
AATCACTCTTTGGCAACGACCCGTCGTCACAATAA
>JN024343/B/US/2005/USPI88403EI14y05121pcWG2B4
CTTCAGAGCAGG------------CCAGAGCCAACAGCC------------CCACCAGAAGAGAGCTTCAGGTTTGGGGA
GGGGACA---ACAACCCCCCCTCAGAAGCAGGAGCAG------ATAGACAAGGAC---CTGTATCCTTTAGCTTCCCTCA
AATCACTCTTTGGCAACGACCCGTCGTCACAATAA
>JN024344/B/US/2005/USPI88403EI14y05121pcWG2B7
CTTCAGAGCAGG------------CCAGAGCCAACAGCC------------CCACCAGAAGAGAGCTTCAGGTTTGGGGA
GAGGACA---ACAACCCCCCCTCAGAAGCAGGAGCAG------ATAGACAAGGAC---CTGTATCCTTTAGCTTCCCTCA
AATCACTCTTTGGCAACGACCCGTCGTCACAATAA
>JN024345/B/US/2005/USPI88403EI14y05121pcWG2B1
CTTCAGAGCAGG------------CCAGAGCCAACAGCC------------CCACCAGAAGAGAGCTTCAGGTTTGGGGA
GGGGACA---ACAACCCCCCCTCAGAAGCAGGAGCAG------ATAGACAAGGAC---CTGTATCCTTTAGCTTCCCTCA
AATCACTCTTTGGCAACGACCCGTCGTCACAATAA
>JN024346/B/US/2005/USPI88403EI14y05121pcWG2B10
CTTCAGAGCAGG------------CCAGAGCCAACAGCC------------CCACCAGAAGAGAGCTTCAGGTTTGGGGA
GGGGACA---ACAACCCCCCCTCAGAAGCAGGAGCAG------ATAGACAAGGAC---CTGTATCCTTTAGCTTCCCTCA
AATCACTCTTTGGCAACGACCCGTCGTCACAATAA
>JN024347/B/US/2005/USPI88403EI14y05121pcWG2B8
CTTCAGAGCAGG------------CCAGAGCCAACAGCC------------CCACCAGAAGAGAGCTTCAGGTTTGGGGA
GGGGACA---ACAACCCCCCCTCAGAAGCAGGAGCAG------ATAGACAAGGAC---CTGTATCCTTTAGCTTCCCTCA
AATCACTCTTTGGCAACGACCCGTCGTCACAATAA
>JN024348/B/US/2005/USPI88403EI14y05121pcWG2B3
CTTCAGAGCAGG------------CCAGAGCCAACAGCC------------CCACCAGAAGAGAGCTTCAGGTTTGGGGA
GGGGACA---ACAACCCCCCCTCAGAAGCAGGAGCAG------ATAGACAAGGAC---CTGTATCCTTTAGCTTCCCTCA
AATCACTCTTTGGCAACGACCCGTCGTCACAATAA
>JN024349/B/US/2005/USPI38417EI25y05051pcWG2B4
CTTCAGAGCAGG------------CCAGAGCCATCAGCT------------CCGCCAGCAGAGAGTGTCAGGTTTGGGGA
GGAGACA------ACTCCCCCTCAGAAGCAGGAACCA------ATAGACGAGGAG---AGGTATCCTTTAACTTCCCTCA
GATCACTCTTTGGCAACGACCCCTCGTCACAATAA
>JN024350/B/US/2005/USPI38417EI25y05051pcWG2B1
CTTCAGAGCAGG------------CCAGAGCCATCAGCT------------CCGCCAGCAGAGAGTGTCAGGTTTGGGGA
GGAGACA------ACTCCCCCTCAGAAGCAGGAACCA------ATAGACGAGGAG---AGGTATCCTTTAACTTCCCTCA
GATCACTCTTTGGCAACGACCCCTCGTCACAATAA
>JN024351/B/US/2005/USPI38417EI25y05051pcWG2B5
CTTCAGAGCAGG------------CCAGAGCCATCAGCT------------CCGCCAGCAGAGAGTGTCAGGTTTGGGGA
GGAGACA------ACTCCCCCTCAGAAGCAGGAACCA------ATAGACGAGGAG---AGGTATCCTTTAACTTCCCTCA
GATCACTCTTTGGCAACGACCCCTCGTCACAATAA
>JN024352/B/US/2005/USPI38417EI25y05051pcWG2B2
CTTCAGAGCAGG------------CCAGAGCCATCAGCT------------CCACCAGCAGAGAGTGTCAGGTTTGGGGA
GGAGACA------ACTCCCCCTCAGAAGCAGGAACCA------ATAGACGGGGAG---AGGTATCCTTTAACTTCCCTCA
GATCACTCTTTGGCAACGACCCCTCGTCACAATAA
>JN024353/B/US/2005/USPI38417EI25y05051pcWG2B3
CTTCAGAGCAGG------------CCAGAGCCATCAGCT------------CCGCCAGCAGAGAGTGTCAGGTTTGGGGA
GGAGACA------ACTCCCCCTCAGAAGCAGGAACCA------ATAGACGAGGAG---AGGTATCCTTTAACTTCCCTCA
GATCACTCTTTGGCAACGACCCCTCGTCACAATAA
>JN024354/B/US/2005/USPI38417EI33y05051pcWG2B4
CTTCAGAGCAGG------------CCAGAGCCATCAGCT------------CCGCCAGCAGAGAGTGTCAGGTTTGGGGA
GGAGACA------ACTCCCCCTCAGAAGCAGGAACCA------ATAGACGAGGAG---AGGTATCCTTTAACTTCCCTCA
GATCACTCTTTGGCAACGACCCCTCGTCACAATAA
>JN024355/B/US/2005/USPI38417EI33y05051pcWG2B11
CTTCAGAGCAGG------------CCAGAGCCATCAGCT------------CCGCCAGCAGAGAGTGTCAGGTTTGGGGA
GGAGACA------ACTCCCCCTCAGAAGCAGGAACCA------ATAGACGAGGAG---AGGTATCCTTTAACTTCCCTCA
GATCACTCTTTGGCAACGACCCCTCGTCACAATAA
>JN024356/B/US/2005/USPI38417EI33y05051pcWG2B16
CTTCAGAGCAGG------------CCAGAGCCATCAGCT------------CCGCCAGCAGAGAGTGTCAGGTTTGGGGA
GGAGACA------ACTCCCCCTCAGAAGCAGGAACCA------ATAGACGAGGAG---AGGTATCCTTTAACTTCCCTCA
GATCACTCTTTGGCAACGACCCCTCGTCACAATAA
>JN024357/B/US/2005/USPI38417EI33y05051pcWG2B12
CTTCAGAGCAGG------------CCAGAGCCATCAGCT------------CCGCCAGCAGAGAGTGTCAGGTTTGGGGA
GGAGACA------ACTCCCCCTCAGAAGCAGGAACCA------ATAGACGAGGAG---AGGTATCCTTTAACTTCCCTCA
GATCACTCTTTGGCAACGACCCCTCGTCACAATAA
>JN024358/B/US/2005/USPI38417EI33y05051pcWG2B1
CTTCAGAGCAGG------------CCAGAGCCATCAGCT------------CCGCCAGCAGAGAGTGTCAGGTTTGGGGA
GGAGACA------ACTCCCCCTCAGAAGCAGGAACCA------ATAGACGAGGAG---AGGTATCCTTTAACTTCCCTCA
GATCACTCTTTGGCAACGACCCCTCGTCACAATAA
>JN024359/B/US/2005/USPI38417EI33y05051pcWG2B6
CTTCAGAGCAGG------------CCAGAGCCATCAGCT------------CCGCCAGCAGAGAGTGTCAGGTTTGGGGA
GGAGACA------ACTCCCCCTCAGAAGCAGGAACCA------ATAGACGAGGAG---AGGTATCCTTTAACTTCCCTCA
GATCGCTCTTTGGCAACGACCCCTCGTCACAATAA
>JN024360/B/US/2005/USPI38417EI33y05051pcWG2B17
CTTCAGAGCAGG------------CCAGAGCCATCAGCT------------CCGCCAGCAGAGAGTGTCAGGTTTGGGGA
GGAGACA------ACTCCCCCTCAGAAGCAGGAACCA------ATAGACGAGGAG---AGGTATCCTTTAACTTCCCTCA
GATCACTCTTTGGCAACGACCCCTCGTCACAATAA
>JN024361/B/US/2005/USPI38417EI33y05051pcWG2B7
CTTCAGAGCAGG------------CCAGAGCCATCAGCT------------CCGCCAGCAGAGAGTGTCAGGTTTGGGGA
GGAGACA------ACTCCCCCTCAGAAGCAGGAACCA------ATAGACGAGGAG---AGGTATCCTTTAACTTCCCTCA
GATCACTCTTTGGCAACGACCCCTCGTCACAATAA
>JN024362/B/US/2005/USPI38417EI33y05051pcWG2B13
CTTCAGAGCAGG------------CCAGAGCCATCAGCT------------CCGCCAGCAGAGAGTGTCAGGTTTGGGGA
GGAGACA------ACTCCCCCTCAGAAGCAGGAACCA------ATAGACGAAGAG---AGGTATCCTTTAACTTCCCTCA
GATCACTCTTTGGCAACGACCCCTCGTCACAATAA
>JN024363/B/US/2005/USPI38417EI33y05051pcWG2B2
CTTCAGAGCAGG------------CCAGAGCCATCAGCT------------CCGCCAGCAGAGAGTGTCAGGTTTGGGGA
GGAGACA------ACTCCCCCTCAGAAGCAGGAACCA------ATAGACGAGGAG---AGGTATCCTTTAACTTCCCTCA
GATCACTCTTTGGCAACGACCCCTCGTCACAATAA
>JN024364/B/US/2005/USPI38417EI40y05051pcWG2B5
CTTCAGAGCAGG------------CCAGAGCCATCAGCT------------CCGCCAGCAGAGAGTGTCAGGTTTGGGGA
GGAGACA------ACTCCCCCTCAGAAGCAGGAACCA------ATAGACGAGGAG---AGGTATCCTTTAACTTCCCTCA
GATCACTCTTTGGCAACGACCCCTCGTCACAATAA
>JN024365/B/US/2005/USPI38417EI40y05051pcWG2B10
CTTCAGAGCAGG------------CCAGAGCCATCAGCT------------CCGCCAGCAGAGAGTGTCAGGTTTGGGGA
GGAGACA------ACTCCCCCTCAGAAGCAGGAACCA------ATAGACGAGGAG---AGGTATCCTTTAACTTCCCTCA
GATCACTCTTTGGCAACGACCCCTCGTCACAATAA
>JN024366/B/US/2005/USPI38417EI40y05051pcWG2B2
CTTCAGAGCAGG------------CCAGAGCCATCAGCT------------CCGCCAGCAGAGAGTGTCAGGTTTGGGGA
GGAGACA------ACTCCCCCTCAGAAGCAGGAACCA------ATAGACGAGGAG---AGGTATCCTTTAACTTCCCTCA
GATCACTCTTTGGCAACGACCCCTCGTCACAATAA
>JN024367/B/US/2005/USPI38417EI40y05051pcWG2B7
CTTCAGAGCAGG------------CCAGAGCCATCAGCT------------CCGCCAGCAGAGAGTGTCAGGTTTGGGGA
GGAGACA------ACTCCCCCTCAGAAGCAGGAACCA------ATAGACGAGGAG---AGGTATCCTTTAACTTCCCTCA
GATCACTCTTTGGCAACGGCCCCTCGTCACAATAA
>JN024368/B/US/2005/USPI38417EI40y05051pcWG2B1
CTTCAGAGCAGG------------CCAGAGCCATCAGCT------------CCGCCAGCAGAGAGTGTCAGGTTTGGGGA
GGAGACA------ACTCCCCCTCAGAAGCAGGAACCA------ATAGACGAGGAG---AGGTATCCTTTAACTTCCCTCA
GATCACTCTTTGGCAACGACCCCTCGTCACAATAA
>JN024369/B/US/2005/USPI38417EI40y05051pcWG2B11
CTTCAGAGCAGG------------CCAGAGCCATCAGCT------------CCGCCAGCAGAGAGTGTCAGGTTTGGGGA
GGAGACA------ACTCCCCCTCAGAAGCAGGAACCA------ATAGACGAGGAG---AGGTATCCTTTAACTTCCCTCA
GATCACTCTTTGGCAACGACCCCTCGTCACAATAA
>JN024370/B/US/2005/USPI38417EI40y05051pcWG2B12
CTTCAGAGCAGG------------CCAGAGCCATCAGCT------------CCGCCAGCAGAGAGTGTCAGGTTTGGGGA
GGAGACA------ACTCCCCCTCAGAAGCAGGAACCA------ATAGACGAGGAG---AGGTATCCTTTAACTTCCCTCA
GATCACTCTTTGGCAACGACCCCTCGTCACAATAA
>JN024371/B/US/2005/USPI38417EI40y05051pcWG2B6
CTTCAGAGCAGG------------CCAGAGCCATCAGCT------------CCGCCAGCAGAGAGTGTCAGGTTTGGGGA
GGAGACA------ACTCCCCCTCAGAAGCAGGAACCA------ATAGACGAGGAG---AGGTATCCTTTAACTTCCCTCA
GATCGCTCTTTGGCAACGACCCCTCGTCACAATAA
>JN024372/B/US/2005/USPI38417EI40y05051pcWG2B9
CTTCAGAGCAGG------------CCAGAGCCATCAGCT------------CCGCCAGCAGAGAGTGTCAGGTTTGGGGA
GGAGACA------ACTCCCCCTCAGAAGCAGGAACCA------ATAGACGAGGAG---AGGTATCCTTTAACTTCCCTCA
GATCACTCTTTGGCAACGACCCCTCGTCACAATAA
>JN024373/B/US/2005/USPI38417EI40y05051pcWG2B3
CTTCAGAGCAGG------------CCAGAGCCATCAGCT------------CCGCCAGCAGAGAGTGTCAGGTTTGGGGA
GGAGACA------ACTCCCCCTCAGAAGCAGGAACCA------ATAGACGAGGAG---AGGTATCCTTTAACTTCCCTCA
GATCACTCTTTGGCAACGACCCCTCGTCACAATAA
>JN024374/B/US/2005/USPI38417EI40y05051pcWG2B4
CTTCAGAGCAGG------------CCAGAGCCATCAGCT------------CCGCCAGCAGAGAGTGTCAGGTTTGGGGA
GGAGACA------ACTCCCCCTCAGAAGCAGGAACCA------ATAGACGAGGAG---AGGTATCCTTTAACTTCCCTCA
GATTACTCTTTGGCAACGACCCCTCGTCACAATAA
>JN024375/B/US/2005/USPI38417EI40y05051pcWG2B8
CTTCAGAGCAGG------------CCAGAGCCATCAGCT------------CCGCCAGCAGAGAGTGTCAGGTTTGGGGA
GGAGACA------ACTCCCCCTCAGAAGCAGGAACCA------ATAGACGAGGAG---AGGTATCCTTTAACTTCCCTCA
GATCACTCTTTGGCAACGACCCCTCGTCACAATAA
>JN024376/B/US/2005/USPI38417EI53y05061pcWG2B7
CTTCAGAGCAGG------------CCAGAGCCATCAGCT------------CCGCCAGCAGAGAGTGTCAGGTTTGGGGA
GGAGACA------ACTCCCCCTCAGAAGCAGGAACCA------ATAGACGAGGAG---AGGTATCCTTTAACTTCCCTCA
GATCACTCTTTGGCAACGACCCCTCGTCACAATAA
>JN024377/B/US/2005/USPI38417EI53y05061pcWG2B5
CTTCAGAGCAGG------------CCAGAGCCATCAGCT------------CCGCCAGCAGAGAGTGTCAGGTTTGGGGA
GGAGACA------ACTCCCCCTCAGAAGCAGGAACCA------ATAGACGAGGAG---AGGTATCCTTTAACTTCCCTCA
GATCACTCTTTGGCAACGACCCCTCGTCACAATAA
>JN024378/B/US/2005/USPI38417EI53y05061pcWG2B8
CTTCAGAGCAGG------------CCAGAGCCATCAGCT------------CCGCCAGCAGAGAGTGTCAGGTTTGGGGA
GAAGACA------ACTCCCCCTCAGAAGCAGGAACCA------ATAGACGAGGAG---AGGTATCCTTTAACTTCCCCCA
GATCACTCTTTGGCAACGACCCCTCGTCACAATAA
>JN024379/B/US/2005/USPI38417EI53y05061pcWG2B1
CTTCAGAGCAGG------------CCAGAGCCATCAGCT------------CCGCCAGCAGAGAGTGTCAGGTTTGGGGA
GGAGACA------ACTCCCCCTCAGAAGCAGGAACCA------ATAGACGAGGAG---AGGTATCCTTTAACTTCCCTCA
GATCACTCTTTGGCAACGACCCCTCGTCACAATAA
>JN024380/B/US/2005/USPI38417EI53y05061pcWG2B9
CTTCAGAGCAGG------------CCAGAGCCATCAGCT------------CCGCCAGCAGAGAGTGTCAGGTTTGGGGA
GGAGACA------ACTCCCCCTCAGAAGCAGGAACCA------ATAGACGAGGAG---AGGTATCCTTTAACTTCCCTCA
GATCACTCTTTGGCAACGACCCCTCGTCACAATAA
>JN024381/B/US/2005/USPI38417EI53y05061pcWG2B4
CTTCAGAGCAGG------------CCAGAGCCATCAGCT------------CCGCCAGCAGAGAGTGTCAGGTTTGGGGA
GGAGACA------ACTCCCCCTCAGAAGCAGGAACCA------ATAGACGAGGAG---AGGTATCCTTTAACTTCCCTCA
GATCACTCTTTGGCAACGACCCCTCGTCACAATAA
>JN024382/B/US/2005/USPI38417EI53y05061pcWG2B6
CTTCAGAGCAGG------------CCAGAGCCATCAGCT------------CCGCCAGCAGAGAGTGTCAGGTTTGGGGA
GGAGACA------ACTCCCCCTCAGAAGCAGGAACCA------ATAGACGAGGAG---AGGTATCCTTTAACTTCCCTCA
GATCACTCTTTGGCAACGACCCCTCGTCACAATAA
>JN024383/B/US/2005/USPI38417EI53y05061pcWG2B2
CTTCAGAGCAGG------------CCAGAGCCATCAGCT------------CCGCCAGCAGAGAGTGTCAGGTTTGGGGA
GGAGACA------ACTCCCCCTCAGAAGCAGGAACCA------ATAGACGAGGAG---AGGTATCCTTTAACTTCCCTCA
GATCACTCTTTGGCAACGACCCCTCGTCACAATAA
>JN024384/B/US/2005/USPI38417EI53y05061pcWG2B10
CTTCAGAGCAGG------------CCAGAGCCATCAGCT------------CCGCCAGCAGAGAGTGTCAGGTTTGGGGA
GGAGACA------ACTCCCCCTCAGAAGCAGGAACCA------ATAGACGAGGAG---AGGTATCCTTTAACTTCCCTCA
GATCACTCTTTGGCAACGACCCCTCGTCACAATAA
>JN024385/B/US/2005/USPI38417EI53y05061pcWG2B3
CTTCAGAGCAGG------------CCAGAGCCATCAGCT------------CCGCCAGCAGAGAGTGTCAGGTTTGGGGA
GGAGACA------ACTCCCCCTCAGAAGCAGGAACCA------ATAGACGAGGAG---AGGTGTCCTTTAACTTCCCTCA
GATCACTCTTTGGCAACGACCCCTCGTCACAATAA
>JN024386/B/US/2005/USPI38417EI83y05071pcWG2B4
CTTCAGAGCAGG------------CCAGAGCCATCAGCT------------CCGCCAGCAGAGAATGTCAGGTTTGGGGA
GGAGACA------ACTCCCCCTCAGAAGCAGGAACCA------ATAGACGAGGAG---AGGTATCCTTTAACTTCCCTCA
GATCACTCTTTGGCAACGACCCCTCGTCACAATAA
>JN024387/B/US/2005/USPI38417EI83y05071pcWG2B12
CTTCAGAGCAGG------------CCAGAGCCATCAGCT------------CCGCCAGCAGAGAGTGTCAGGTTTGGGGA
GGAGACA------ACTCCCCCTCAGAAGCAGGAACCA------ATAGACGAGGAG---AGGTATCCTTTAACTTCCCTCA
GATCACTCTTTGGCAACGACCCCTCGTCACAATAA
>JN024388/B/US/2005/USPI38417EI83y05071pcWG2B3
CTTCAGAGCAGG------------CCAGAGCCATCAGCT------------CCGCCAGCAGAGAGTGTCAGGTTTGGGGA
GGAGACA------ACTCCCCCCCAGAAGCAGGAACCA------ATAGACGAGGAG---AGGTATCCTCTAACTTCCCTCA
GATCACTCTTTGGCAACGACCCCTCGTCACAATAA
>JN024389/B/US/2005/USPI38417EI83y05071pcWG2B6
CTTCAGAGCAGG------------CCAGAGCCATCAGCT------------CCGCCAGCAGAGAGTGTCAGGTTTGGGGA
GGAGACA------ACTCCCCCTCAGAAGCAGGAACCA------ATAGACGAGGAG---AGGTATCCTTTAACTTCCCTCA
GATCACTCTTTGGCAACGACCCCTCGTCACAATAA
>JN024390/B/US/2005/USPI38417EI83y05071pcWG2B11
CTTCAGAGCAGG------------CCAGAGCCATCAGCT------------CCGCCAGCAGAGAGTGTCAGGTTTGGGGA
GGAGACA------ACTCCCCCTCAGAAGCAGGAACCA------ATAGACGAGGAG---AGGTATCCTTTAACTTCCCTCA
GATCACTCTTTGGCAACGACCCCTCGTCACAATAA
>JN024391/B/US/2005/USPI38417EI83y05071pcWG2B7
CTTCAGAGCAGG------------CCAGAGCCATCAGCT------------CCGCCAGCAGAGAGTGTCAGGTTTGGGGA
GGAGACA------ACTCCCCCTCAGAAGCAGGAACCA------ATAGACGAGGAG---AGGTATCCTTTAACTTCCCTCA
GATCACTCTTTGGCAACGACCCCTCGTCACAATAA
>JN024392/B/US/2005/USPI38417EI83y05071pcWG2B15
CTTCAGAGCAGG------------CCAGAGCCATCAGCT------------CCGCCAGCAGAGAGTGTCAGGTTTGGGGA
GGAGACA------ACTCCCCCTCAGAAGCAGGAACCA------ATAGACGAGGAG---AGGTATCCTTTAACTTCCCTCA
GATCACTCTTTGGCAACGACCCCTCGTCACAATAA
>JN024393/B/US/2005/USPI38417EI83y05071pcWG2B13
CTTCAGAGCAGG------------CCAGAGCCATCAGCT------------CCGCCAGCAGAGAGTGTCAGGTTTGGGGA
GGAGACA------ACTCCCCCTCAGAAGCAGGAACCA------ATAGACGAGGAG---AGGTATCCTTTAACTTCCCTCA
GATCACTCTTTGGCAACGACCCCTCGTCACAATAA
>JN024394/B/US/2005/USPI38417EI83y05071pcWG2B5
CTTCAGAGCAGG------------CCAGAGCCATCAGCT------------CCGCCAGCAGAGAGTGTCAGGTTTGGGGA
GGAGACA------ACTCCCCCTCAGAAGCAGGAACCA------ATAGACGAGGAG---AGGTATCCTTTAACTTCCCTCA
GATCACTCTTTGGCAACGACCCCTCGTCACAATAA
>JN024395/B/US/2005/USPI38417EI83y05071pcWG2B8
CTTCAGAGCAGG------------CCAGAGCCATCAGCT------------CCGCCAGCAGAGAGTGTCAGGTTTGGGGA
GGAGACA------ACTCCCCCTCAGAAGCAGGAACCA------ATAGACGAGGAG---AGGTATCCTTTAACTTCCCTCA
GATCACTCTTTGGCAACGACCCCTCGTCACAATAA
>JN024396/B/US/2005/USPI38417EI112y05081pcWG2B29
CTTCAGAGCAGG------------CCAGAGCCATCAGCT------------CCGCCAGCAGAGAGTGTCAGGTTTGGGGA
GGAGACA------ACTCCCCCTCAGAAGCAGGAACCA------ATAGACGAGGAG---AGGTATCCTTTAACTTCCCTCA
GATCACTCTTTGGCAACGACCCCTCGTCACAATAA
>JN024397/B/US/2005/USPI38417EI112y05081pcWG2B35
CTTCAGAGCAGG------------CCAGAGCCATCAGCT------------CCGCCAGCAGAGAGTGTCAGGTTTGGGGA
GGAGACA------ACTCCCCCTCAGAAGCAGGAACCA------ATAGACGAGGAG---AGGTATCCTTTAACTTCCCTCA
GATCACTCTTTGGCAACGACCCCTCGTCACAATAA
>JN024398/B/US/2005/USPI38417EI112y05081pcWG2B26
CTTCAGAGCAGG------------CCAGAGCCATCAGCT------------CCGCCAGCAGAGAGTGTCAGGTTTGGGGA
GGAGACA------ACTCCCCCTCAGAAGCAGGAACCA------ATAGACGAGGAG---AGGTATCCTTTAACTTCCCTCA
GATCACTCTTTGGCAACGACCCCTCGTCACAATAA
>JN024399/B/US/2005/USPI38417EI112y05081pcWG2B27
CTTCAGAGCAGG------------CCAGAGCCATCAGCT------------CCGCCAGCAGAGAGTGTCAGGTTTGGGGA
GGAGACA------ACTCCCCCG---AAGCAGGAACCA------ATAGACGAGGAG---AGGTATCCTTTAACTTCCCTCA
GATCACTCTTTGGCAACGACCCCTCGTCACAATAA
>JN024400/B/US/2005/USPI38417EI112y05081pcWG2B31
CTTCAGAGCAGG------------CCAGAGCCATCAGCT------------CCGCCAGCAGAGAGTGTCAGGTTTGGGGA
GGAGACA------ACTCCCCCTCAGAAGCAGGAACCA------ATAGACGAGGAG---AGGTATCCTTTAACTTCCCTCA
GATCACTCTTTGGCAACGACCCCTCGTCACAATAA
>JN024401/B/US/2005/USPI38417EI112y05081pcWG2B32
CTTCAGAGCAGG------------CCAGAGCCATCAGCT------------CCGCCAGCAGAGAGTGTCAGGTTTGGGGA
GGAGACA------ACTCCCCCTCAGAAGCAGGAACCA------ATAGACGAGGAG---AGGTATCCTTTAACTTCCCTCA
GATCACTCTTTGGCAACGACCCCTCGTCACAATAA
>JN024402/B/US/2005/USPI38417EI112y05081pcWG2B28
CTTCAGAGCAGG------------CCAGAGCCATCAGCT------------CCGCCAGCAGAGAGTGTCAGGTTTGGGGA
GGAGACA------ACTCCCCCTCAGAAGCAGGAACCA------ATAGACGAGGAG---AGGTATTCTTTAACTTCCCTCA
GATCACTCTTTGGCAACGACCCCTCGTCACAATAA
>JN024403/B/US/2005/USPI38417EI112y05081pcWG2B33
CTTCAGAGCAGG------------CCAGAGCCATCAGCT------------CCGCCAGCAGAGAGTGTCAGGTTTGGGGA
GGAGACA------ACTCCCCCTCAGAAGCAGGAACCA------ATAGACGAGGAG---AGGTATCCTTTAACTTCCCTCA
GATCACTCTTTGGCAACGACCCCTCGTCACAATAA
>JN024404/B/US/2005/USPI38417EI112y05081pcWG2B34
CTTCAGAGCAGG------------CCAGAGCCATCAGCT------------CCGCCAGCAGAGAGTGTCAGGTTTGGGGA
GGAGACA------ACTCCCCCTCAGAAGCAGGAACCA------ATAGACGAGGAG---AGGTATCCTTTAACTTCCCTCA
GATCACTCTTTGGCAACGACCCCTCGTCACAATAA
>JN024405/B/US/2005/USPI38417EI140y05091pcWG2B4
CTTCAGAGCAGG------------CCAGAGCCATCAGCT------------CCGCCAGCAGAGAGTGTCAGGTTGGGGGA
GGAGACA------ACTCCCCCTCAGAAGCAGGAACTA------ATAGACGAGGAG---AGGTATCCTTTAACTTCCCTCA
GATCACTCTTTGGCAACGACCCCTCGTCACAATAA
>JN024406/B/US/2005/USPI38417EI140y05091pcWG2B12
CTTCAGAGCAGG------------CCAGAGCCATCAGCT------------CCGCCAGCAGAGAGTGTCAGGTTTGGGGA
GGAGACA------ACTCCCCCTCAGAAGCAGGAACCA------ATAGACGAGGAG---AGGTATCCTTTAACTTCCCTCA
GATCACTCTTTGGCAACGACCCCTCGTCACAATAA
>JN024407/B/US/2005/USPI38417EI140y05091pcWG2B3
CTTCAGAGCAGG------------CCAGAGCCATCAGCT------------CCGCCAGCAGAGAGTGTCAGGTTTGGGGA
GGAGATA------ACTCCCCCTCAGAAGCAGGAACCA------ATAGACGAGGAG---AGGTATCCTTTAACTTCCCTCA
GATCACTCTTTGGCAACGACCCCTCGTCACAATAA
>JN024408/B/US/2005/USPI38417EI140y05091pcWG2B6
CTTCAGAGCAGG------------CCAGAGCCATCAGCT------------CCGCCAGCAGAGAGTGTCAGGTTTGGGGA
GGAGACA------ACTCCCCCTCAGAAGCAGGAAACA------ATAGACGAGGAG---AGGTATCCTTTAACTTCCCTCA
GATCACTCTTTGGCAACGACCCCTCGTCACAATAA
>JN024409/B/US/2005/USPI38417EI140y05091pcWG2B10
CTTCAGAGCAGG------------CCAGAGCCATCAGCT------------CCGCCAGCAGAGAGTGTCAGGTTTGGGGA
GGAGACA------ACTCCCCCTCAGAAGCAGGAACCA------ATAGACGAAGAG---AGGTACCCTTTAACTTCCCTCA
GATCACTCTTTGGCAACGACCCCTCGTCACAATAA
>JN024410/B/US/2005/USPI38417EI140y05091pcWG2B9
CTTCAGAGCAGG------------CCAGAGCCATCAGCT------------CCGCCAGCAGAGAGTGTCAGGTTTGGGGA
GGAGACA------ACTCCCCCTCAGAAGCAGGAACTA------ATAGACGAGGAG---AGGTATCCTTTAACTTCCCTCA
GATCACTCTTTGGCAACGACCCCTCGTCACAATAA
>JN024411/B/US/2005/USPI38417EI140y05091pcWG2B5
CTTCAGAGCAGG------------CCAGAGCCGTCAGCT------------CCGCCAGCAGAGAGTGTCAGGTTTGGGGA
GGAGACA------ACTCCCCCTCAGAAGCAGGAACCA------ATAGACGAGGAG---AGGTATCCTTTAACTTCCCTCA
GATCACTCTTTGGCAACGACCCCTCGCCACAATAA
>JN024412/B/US/2005/USPI38417EI140y05091pcWG2B1
CTTCAGGGCAGG------------CCAGAGCCATCAGCT------------CCGCCAGCAGAGAGTGTCAGGTTTGGGGA
GGAGACA------ACTCCCCCTCAGAAGCAGGAACCA------ATAGACGAGGAG---AGGTATCCTTTAACTTCCCTCA
GATCACTCTTTGGCAACGACCCCTCGTCACAATAA
>JN024413/B/US/2005/USPI38417EI140y05091pcWG2B2
CTTCAGAGCAGG------------CCAGAGCCATCAGCT------------CCGCCAGCAGAGAGTGTCAGGTTTGGGGA
GGAGACA------ACTCCCCCTCAGAAGCAGGAACCA------ATAGGCGAGGAG---AGGTATCCTTTAACTTCCCTCA
GATCACTCTTTGGCAACGACCCCTCGTCACAATAA
>JN024414/B/US/2005/USPI38417EI140y05091pcWG2B13
CTTCAGAGCAGG------------CCAGAGCCATCAGCT------------CCGCCGGCAGAGAGTGTCAGGTTTGGGGA
GGAGACA------ACTCCCCCTCAGAAGCAGGAACCA------ATAGACGAGGAG---AGGTATCCTTTAACTTCCCTCA
GATCACTCTTTGGCAACGACCCCTCGTCACAATAA
>JN024415/B/US/2005/USPI38417EI243y05121pcWG2B10
CTTCAGAGCAGG------------CCAGAGCCATCAGCT------------CCGCCAGCAGAGAGTGTCAGGTTTGGGGA
GGAGACA------ACTCCCCCTCAGAAGCAGGAACCA------ATAGACGAGGAG---AGGTATCCTTTAACTTCCCTCA
GATCACTCTTTGGCAACGGCCCCTCGTCACAATAA
>JN024416/B/US/2005/USPI38417EI243y05121pcWG2B4
CTTCAGAGCAGG------------CCAGAGCCATCAGCT------------CCGCCAGCGGAGAGTGTCAGGTTTGGGGA
GGGGACA------ACTCCCCCTCAGAAGCAGGAACCA------ATAGACGAGGAG---AGGTATCCTTTAACTTCCCTCA
GATCACTCTTTGGCAACGACCCCTCGTCACAATAA
>JN024417/B/US/2005/USPI38417EI243y05121pcWG2B7
CTTCAGAGCAGG------------CCAGAGCCATCAGCT------------CCGCCAGCAGAGAGTGTCAGGTTTGGGGA
GGAGACA------ACTCCCCCCCAGAAGCAGGAACCA------ATAGACGAGGAG---AGGTATCCTCTAACTTCCCTCA
GATCACTCTTTGGCAACGACCCCTCGTCACAATAA
>JN024418/B/US/2005/USPI38417EI243y05121pcWG2B6
CTTCAGAGCAGG------------CCAGAGCCATCAGCT------------CCGCCAGCAGAGAGTGTCAGGTTTGGGGA
GGAGACA------ACTCCCCCTCAGAAGCAGGAACCA------ATAGACGAGGAG---AAGTATCCTTTAACTTCCCTCA
GATCACTCTTTGGCGACGACCCCTCGTCACAATAA
>JN024419/B/US/2005/USPI38417EI243y05121pcWG2B5
CTTCAGAGCAGG------------CCAGAGCCATCAGCT------------CCGCCAGCAGAGGGTGTCAGGTTTGGGGA
GGAGACA------ACTCCCCCTCAGAAGCAGGAACCA------ATAGACGAGGAG---AGGTATCCTTTAACTTCCCTCA
GATCACTCTTTGGCAACGACCCCTCGTCACAATAA
>JN024420/B/US/2005/USPI38417EI243y05121pcWG2B2
CTTCAGAGCAGG------------CCAGAGCCATCAGCT------------CCGCCAGCAGAGAGTGTCAGGTTTGGGGA
GGAGACA------ACCCCCCCTCAGAAGCAGGAACCA------ATAGACGAGGAG---AAGTATCCTTTAACTTCCCTCA
GATCACTCTTTGGCAACGACCCCTCGTCACAATAA
>JN024421/B/US/2005/USPI38417EI243y05121pcWG2B8
CTTCAGAGCAGG------------CCAGAGCCATCAGCT------------CCGCCAGCAGAGAGTGTCAGGTTTGGGGA
GGAGACA------ACTCCCCCTCAGAAGCAGGAACCA------ATAGACGAGGAG---AGGTATCCTTTAACTTCCCTCA
GATCACTCTTTGGCAACGACCCCTCGTCACAATAA
>JN024422/B/US/1996/USPI55751EI18y96071pcWG2B2
CTCCAGAGCAGACAAGATCAGAACCTAGAGCCAACAGCC------------CCACCAGAAGAGAGCTTCAGGTTTGGGGA
AGAGACA---ACAACTCCCCCTCAGAAGCAGGAGCCG------ATAGACAAGGAA---CTGTATCCTTTAGCTTCCCTCA
AATCACTCTTTGGCAACGACCCCTCGTCACAATAA
>JN024423/B/US/1996/USPI55751EI18y96071pcWG2B1
CTCCAGAGCAGACAAGATCAGAACCTAGAGCCAACAGCC------------CCACCAGAAGAGAGCTTCAGGTTTGGGGA
AGAGACA---ACAACTCCCCCTCAGAAGCAGGAGCCG------ATAGACAAGGAA---CTGTATCCTTTAGCTTCCCTCA
AATCACTCTTTGGCAACGACCCCTCGTCACAATAA
>JN024424/B/US/1996/USPI55751EI18y96071pcWG2B5
CTCCAGAGCAGACAAGATCAGAACCTAGAGCCAACAGCC------------CCACCAGAAGAGAGCTTCAGGTTTGGGGA
AGAGACA---ACAACTCCCCCCCAGAAGCAGGAGCCG------ATAGACAAGGAA---CTGTATCCTTTAGCTTCCCTCA
AATCACTCTTTGGCAACGACCCCTCGTCACAATAA
>JN024425/B/US/1996/USPI55751EI18y96071pcWG2B6
CTCCAGAGCAGACAAGATCAGAACCTAGAGCCAACAGCC------------CCACCAGAAGAGAGCTTCAGGTTTGGGGA
AGAGACA---ACAACTCCCCCTCAGAAGCAGGAGCCG------ATAGACAAGGAA---CTGTATCCTTTAGCTTCCCTCA
AACCACTCTTTGGCAACGACCCCTCGTCACAATAA
>JN024426/B/US/1996/USPI55751EI18y96071pcWG2B3
CTCCAGAGCAGACAAGATCAGAACCTAGAGCCAACAGCC------------CCACCAGAAGAGAGCTTCAGGTTTGGGGA
AGAGACA---ACAACTCCCCCTCAGAAGCAGGAGCCG------ATAGACAAGGAA---CTGTATCCTTTAGCTTCCCTCA
AATCACTCTTTGGCAACGACCCCTCGTCACAATAA
>JN024427/B/US/1996/USPI55751EI32y96071pcWG2B9
CTCCAGAGCAGACAAGATCAGAACCTAGAGCCAACAGCC------------CCACCAGAAGAGAGCCTCAGGTTTGGGGA
AGAGACA---ACAACTCCCCCTCAGAAGCAGGAGCCG------ATAGACAAGGAA---CTGTATCCTTTAGCTTCCCTCA
AATCACTCTTTGGCAACGACCCCTCGTCACAATAA
>JN024428/B/US/1996/USPI55751EI32y96071pcWG2B15
CTCCAGAGCAGACAAGGTCAGAACCTAGAGCCAACAGCC------------CCACCAGAAGAGAGCTTCAGGTTTGGGGA
AGAGACA---ACAACTCCCCCTCAGAAGCAGGAGCCG------ATAGACAAGGAA---CTGTATCCTTTAGCTTCCCTCA
AATCACTCTTTGGCAACGACCCCTCGTCACAATAA
>JN024429/B/US/1996/USPI55751EI32y96071pcWG2B2
CTCCAAAGCAGACAAGATCAGAACCTAGAGCCAACAGCC------------CCACCAGAAGAGAGCTTCAGGTTTGGGGA
AGAGGCA---ACAACTCCCCCTCAGAAGCAGGAGCCG------ATAGACAAGGAA---CTGTATCCTTTAGCTTCCCTCA
AATCACTCTTTGGCAACGACCCCTCGTCACAATAA
>JN024430/B/US/1996/USPI55751EI32y96071pcWG2B6
CTCCAGAGCAGACAAGATCAGAACCTAGAGCCAACAGCC------------CCACCAGAAGAGAGCTTCGGGTTTGGGGA
AGAGACA---ACAACTCCCCCTCAGAAGCAGGAGCCG------ATAGACAAGGAA---CTGTATCCTTTAGCTTCCCTCA
AATCGCTCTTTGGCAACGACCCCTCGTCACAATAA
>JN024431/B/US/1996/USPI55751EI32y96071pcWG2B16
CTCCAGAGCAGACAAGATCAGAACCTAGAGCCAACAGCC------------CCACCAGAAGAGAGCTTCAGGTTTGGGGA
AGAGACA---ACAACTCCCCCTCAGAAGCAGGAGCCG------ATAGACAAGGAA---CTGTATCCTTTAGCTTCCCTCA
AATCACTCTTTGGCAACGACCCCTCGTCACAATAA
>JN024432/B/US/1996/USPI55751EI32y96071pcWG2B18
CTCCAGAGCAGACAAGATCAGAACCTAGAGCCAACAGCC------------CCACCAGAAGAGAGCTTCAGGTTTGGGGA
AGAGACA---ACAACTCCCCCTCAGAAGCAGGAGCCG------ATAGACAAGGAA---CTGTATCCTTTAGCTTCCCTCA
AATCGCTCTTTGGCAACGACCCCTCGTCACAATAA
>JN024434/B/US/1996/USPI55751EI32y96071pcWG2B17
CTCCAGAGCAGACAAGATCAGAACCTAGAGCCAACAGCC------------CCACCAGAAGAGAGCTTCAGGTTTGGGGA
AGAGACA---ACAACTCCCCCTCAGAAGCAGGAGCCG------ATAGACAAGGAA---CTGTATCCTTTAGCTTCCCTCA
AATCACTCTTTGGCAACGACCCCTCGTCACAATAA
>JN024435/B/US/1996/USPI55751EI32y96071pcWG2B5
CTCCAGAGCAGACAAGATCAGAACCTAGAGCCAACAGCC------------CCACCAGAAGAGAGCTTCAGGTTTGGGGA
AGAGACA---ACAACTCCCCCTCAGAAGCAGGAGCCG------ATAGACAAGGAA---CTGTATCCTTTAGCTTCCCTCA
AATCACTCTTTGGCAACGACCCCTCGTCACAATAA
>JN024436/B/US/2005/USPI55751EI3343y05081pcWG2B10
CTCCAGAGCAGACAAGATCAGGACCTAGAGCCAACAGCC------------CCACCAGAAGAGAGCTTCAGGTTTGGGGA
AGAGACA---ACAACTCCCCCTCAGAAGCAGGAGCCG------ATAGACAAGGAC---CTGTATCCTTTAGCTTCCCTCA
AATCACTCTTTGGCAACGACCCCTTGTCACAATAA
>JN024437/B/US/2005/USPI55751EI3343y05081pcWG2B3
CTCCAGAGCAGACAAGATCAGAACCTAGAGCCAACAGCC------------CCACCGGAAGAGAGCTTCAGGTTTGGGGA
GGAGACA---ACACCTCCCCCTCAGAAGCAGGAGACG------ATAGACAAGGAC---CTGTATCCTTTAGCTTCCCTCA
AATCACTCTTTGGCAACGACCCCTTGTCACAATAA
>JN024438/B/US/2005/USPI55751EI3343y05081pcWG2B4
CTCCAGAGCAGACAAGATCAGAACCTAGAGCCAACAGCC------------CCACCAGAAGAGAGCTTCAGGTTTGGGGA
AGAGACA---ACAACTCCCCCTCAGAAGCAGGAGCCG------ATAGACAAGGAC---CTGTATCCTTTAGCTTCCCTCA
AATCACTCTTTGGCAACGACCCCTTGTCACAATAA
>JN024439/B/US/2005/USPI55751EI3343y05081pcWG2B9
CTCCAGAGCAGACAAGATCAGAACCTAGAGCCAACAGCC------------CCACCAGAAGAGAGCTTCAGGTTTGGGGA
GGAGACA---ACACCTCCCCCTCAGAAGCAGGAGCCG------ATAGACAAGGAC---CTGTATCCTTTAGCTTCCCTCA
AATCACTCTTTGGCAACGACCCCTTGTCACAATAA
>JN024440/B/US/2005/USPI55751EI3343y05081pcWG2B2
CTCCAGAGCAGACAAGATCAGAACCTAGAGCCAACAGCC------------CCACCAGAAGAGAGCTTCAGGTTTGGGGA
AGAGACA---ACACCTCCCCCTCAGAAGCAGGAGCCG------ATAGACAAGGAT---CTGTATCCTTTAGCTTCCCTCA
AATCACTCTTTGGCAACGACCCCTTGTCACAATAA
>JN024441/B/US/2005/USPI55751EI3343y05081pcWG2B5
CTCCAGAGCAGACAAGATCAGAACCTAGAGCCAACAGCC------------CCACCAGAAGAGAGCTTCAGGTTTGGGGA
AGAGACA---ACACCTCCCCCTCAGAAGCAGGAGCCG------ATAGACAAGGAT---CTGTATCCTTTAGCTTCCCTCA
AATCACTCTTTGGCAACGACCCCTTGTCACAATAA
>JN024442/B/US/2005/USPI55751EI3343y05081pcWG2B1
CTCCAGAGCAGACAAGATCAGAACCTAGAGCCAACAGCC------------CCACCAGAAGAGAGCTTCAGGTTTGGGGA
GGAGACA---ACAACTCCCCCTCAGAAGCAGGAGCCG------ATAGACAAGGAC---CTGTATCCTTTAGCTTCCCTCA
AATCACTCTTTGGCAACGACCCCTTGTCACAATAA
>JN024443/B/US/2005/USPI55751EI3394y05101pcWG2B2
CTCCAGAGCAGACAAGATCAGAACCTAGAGCCAACAGCC------------CCACCAGAAGAGAGCTTCAGGTTTGGGGA
AGAGACA---ACAACTCCCCCTCAGAAGCAGGAGCCG------ATAGACAAGGAT---CTGTATCCTTTAGCTTCCCTCA
AATCACTCTTTGGCAACGACCCCTTGTCACAATAA
>JN024444/B/US/2005/USPI55751EI3394y05101pcWG2B6
CTCCAGAGCAGACAAGATCAGAACCTAGAGCCAACAGCC------------CCACCAGAAGAGAGCTTCAGGTTTGGGGA
GGAGACA---ACAACTCCCCCTCAGAAGCAGGAGCCG------ATAGACAAGGAC---CTGTATCCTTTAGCCTCCCTCA
AATCACTCTTTGGCAACGACCCCTTGTCACAATAA
>JN024445/B/US/2005/USPI55751EI3394y05101pcWG2B1
CTCCAGAGCAGACAAGATCAGAACCTAGAGCCAACAGCC------------CCACCAGAAGAGGGCTTCAGGTTTGGGGA
AGAGACA---ACAACTCCCCCTCAGAAGCAGGAGCCG------ATAGACAAGGAT---CTGTATCCTTTAGCTTCCCTCA
AATCACTCTTTGGCAACGACCCCTTGTCACAATAA
>JN024446/B/US/2005/USPI55751EI3394y05101pcWG2B7
CTCCAGAGCAGACAAGATCAGAACCTAGAGCCAACAGCC------------CCACCAGAAGAGAGCTTCAGGTTTGGGGA
GGAGACA---ACAACTCCCCCTCAGAAGCAGGAGCCG------ATAGACAAGGAC---CTGTATCCTTTAGCTTCCCTCA
AATCACTCTTTGGCAACGACCCCTTGTTACAATAA
>JN024447/B/US/2005/USPI55751EI3394y05101pcWG2B4
CTCCAGAGCAGACAAGATCAGAACCTAGAGCCAACAGCC------------CCACCAGAAGAGAGCTTCAGGTTTGGGGA
GGAGACA---ACACCTCCCCCTCAGAAGCGGGAGCCG------ATAGACAAGGAC---CTGTATCCTTTAGCTTCCCTCA
AATCACTCTTTGGCAACGACCCCTTGTCACAATAA
>JN024448/B/US/2005/USPI55751EI3394y05101pcWG2B5
CTCCAGAGCAGACAAGATCAGAACCTAGAGCCAACAGCC------------CCACCAGAAGAGAGCTTCAGGTTTGGGGA
GGAGACA---ACACCTCCCCCTCAGAAGCAGGAGCCG------ATAGACAAGGAC---CTGTATCCTTTAACTTCCCTCA
AATCACTCTTTGGCAACGACCCCTCGTCACAATAA
>JN024449/B/US/2005/USPI55751EI3394y05101pcWG2B3
CTCCAGAGCAGACAAGATCAGAACCTAGAGCCAACAGCC------------CCACCAGAAGAGAGCTTCAGGTTTGGGGA
GGAGACA---ACACCTCCCCCTCAGAAGCAGGAGCCG------ATAGACAAGGAC---CTGTATCCTTTAGCTTCCCTCA
AATCACTCTTTGGCAACGACCCCTTGTCACAATAA
>JN024450/B/US/2005/USPI38051EI3y05121pcWG2B1
CTTCAGAGCAGG------------CCAGAGCCAACAGCC------------CCACCAGAAGAGAGCTTCAGGTTTGGGGA
GGGGACA------ACCCCCCCTCAGAAGCAGGAGCAG------ATAGACAAGGAC---CTGTATCCTTTAGCTTCCCTCA
AATCACTCTTTGGCAACGACCCGTCGTCACAATAA
>JN024451/B/US/2005/USPI38051EI3y05121pcWG2B2
CTTCAGAGCAGG------------CCAGAGCCAACAGCC------------CCACCAGAAGAGAGCTTCAGGTTTGGGGA
GGGGACA---ACAACCCCCCCTCAGAAGCAGGAGCAG------ATAGACAAGGAC---CTGTATCCTTTAGCTTCCCTCA
AATCACTCTTTGGCAACGACCCGTCGTCACAATAA
>JN024452/B/US/2005/USPI38051EI3y05121pcWG2B7
CTTCAGAGCAGG------------CCAGAGCCAACAGCC------------CCACCAGAAGAGAGCTTCAGGTTTGGGGA
GGGGACA---ACAACCCCCCCTCAGAAGCAGGAGCAG------ATAGACAAGGAT---CTGTATCCTTTAGCTTCCCTCA
AATCACTCTTTGGCAACGACCCGTCGTCACAATAA
>JN024453/B/US/2005/USPI38051EI3y05121pcWG2B9
CTTCAGAGCAGG------------CCAGAGCCAACAGCC------------CCACCAGAAGAGAGCTTCAGGTTTGGGGA
GGGGGCA---ACAACCCCCCCTCAGAAGCAGGAGCAG------ATAGACAAGGAC---CTGTATCCTTTAGCTTCCCTCA
AATCACTCTTTGGCAACGACCCGTCGTCACAATAA
>JN024454/B/US/2005/USPI38051EI3y05121pcWG2B3
CTTCAGAGCAGG------------CCAGAGCCAACAGCC------------CCACCAGAAGAGAGCTTCAGGTTTGGGGA
GGGGACA---ACAACCCCCCCTCAGAAGCAGGAGCAG------ATAGACAAGGAC---CTGTATCCTTTAGCTTCCCTCA
AATCACTCTTTGGCAACGACCCGTCGTCACAATAA
>JN024455/B/US/2005/USPI38051EI3y05121pcWG2B6
CTTCAGAGCAGG------------CCAGAGCCAACAGCC------------CCACCAGAAGAGAGCTTCAGGTTTGGGGA
GGGGACA---ACAACCCCCCCTCAGAAGCAGGAGCAG------ATAGACAAGGAC---CTGTATCCTTTAGCTTCCCTCA
AATCACTCTTTGGCAACGACCCGTCGTCACAATAA
>JN024456/B/US/2005/USPI38051EI3y05121pcWG2B10
CTTCAGAGCAGG------------CCAGAGCCAACAGCC------------CCACCAGAAGAGAGCTTCAGGTTTGGGGA
GGGGACA---ACAACCCCCCCTCAGAAGCAGGAGCAG------ATAGACAAGGAC---CTGTATCCTTTAGCTTCCCTCA
AATCACTCTTTGGCAACGACCCGTCGTCACAATAA
>JN024457/B/US/2005/USPI38051EI3y05121pcWG2B8
CTTCAGAGCAGG------------CCAGAGCCAACAGCC------------CCACCAGAAGAGAGCTTCAGGTTTGGGGA
GGGGACA---ACAACCCCCCCTCAGAAGCAGGAGCAG------ATAGACAAGGAC---CTGTATCCTTTAGCTTCCCTCA
AATCACTCTTTGGCAACGACCCGTCGTCACAATAA
>JN024458/B/US/2005/USPI38051EI3y05121pcWG2B4
CTTCAGAGCAGG------------CCAGAGCCAACAGCC------------CCACCAGAAGAGAGCTTCAGGTTTGGGGG
GGGGACA---ACAACCCCCCCTCAGAAGCAGGAGCAG------ATAGACAAGGAC---CTGTATCCTTTAGCTTCCCTCA
AATCACTCTTTGGCAACGACCCGTCGTCACAATAA
>JN024459/B/US/2005/USPI51550EI3285y05051pcWG2B1
CTTCAGAGCAGA------------CCAGAGCCATCAGCC------------CCGCCAGCAGAGAGTGTCAGGTTTGGGGA
AGAGACA------ACTCCCCCTCAGAAGCAAGAACTA------ATAGACGAGGAG---AGGTATCCTTTAACCTCCCTCA
GATCACTCTTTGGCAACGACCCCTCGTCACAATAA
>JN024460/B/US/2005/USPI51550EI3285y05051pcWG2B6
CTTCAGAGCAGG------------CCAGAGCCATCAGCC------------CCGCCAGCAGAGAGTGTCAGGTTTGGGGA
AGAGACA------ACTCCCCCTCAGAAGCAGGAGCCG------ATAGACGAGGAG---AGGTATCCTTTAACTTCCCTCA
GATCACTCTTTGGCAACGACCCCTCGTCACAATAA
>JN024461/B/US/2005/USPI51550EI3285y05051pcWG2B10
CTTCAGAGCAGA------------CCAGAGCCATCAGCC------------CCGCCAGCAGAGAGTGTCAGGTTTGGGGA
AGAGACA------ACTCCCCCTCAGAAGCAAGAACCG------ATAGACGAGGAG---AGGTATCCTTTAACTTCCCTCA
GATCACTCTTTGGCAACGACCCCTCGTCACAATAA
>JN024462/B/US/2005/USPI51550EI3285y05051pcWG2B3
CTTCAGAGCAGG------------CCAGAGCCATCAGCC------------CCGCCAGCAGAGAATGTCAGGTTTGGGGA
AGAGACA------ACTCCCCCTCAGAAGCAGGAACCG------ATAGACGAGGAG---AGGTATCCTTTAACCTCCCTCA
GATCACTCTTTGGCAACGACCCCTCGTCACAATAA
>JN024463/B/US/2005/USPI51550EI3285y05051pcWG2B4
CTTCAGAGCAGG------------CCAGAGCCATCAGCC------------CCGCCAGCAGAGAGTGTCAGGTTTGGGGA
AGAGACA------ACTCCCCCTCAGAAGCAGGAACCG------ATAGACGAGGAG---AGGTATCCTTTAACTTCCCTCA
GATCACTCTTTGGCAACGACCCCTCGTCACAATAA
>JN024464/B/US/2005/USPI51550EI3285y05051pcWG2B9
CTTCAGAGCAGG------------CCAGAGCCATCAGCC------------CCGCCAGCAGAGAGTGTCAGGTTTGGGGA
AGAGACA------ACTCCCCCTCAGAAGCAGGAACCG------ATAGACGAGGAG---AGGTATCCTTTAACTTCCCTCA
GATCACTCTTTGGCAACGACCCCTCGTCACAATAA
>JN024465/B/US/2005/USPI51550EI3285y05051pcWG2B5
CTTCAGAGCAGG------------CCAGAGCCATCAGCC------------CCGCCAGCAGAGAGTGTCAGGTTTGGGGA
AGAGACA------ACTCCCCCTCAGAAGCAGGAACCG------ATAGACGAGGAG---AGGTATCCTTTAACTTCCCTCA
GATCACTCTTTGGCAACGACCCCTCGTCACAATAA
>JN024467/B/US/2005/USPI51550EI3285y05051pcWG2B7
CTTCAGAGCAGA------------CCAGAGCCATCAGCC------------CCGCCAGCAGAGAGTGTCAGGTTTGGGGA
AGAGACA------ACTCCCCCTCAGAAGCAGGAACCG------ATGGACGAGGAG---AAGTATCCTTTAACTTCCCTCA
GATCACTCTTTGGCAACGACCCCTCGTCACAATAA
>JN024468/B/US/2005/USPI51550EI3285y05051pcWG2B2
CCTCAGAGCAGG------------CCAGAGCCATCAGCC------------CCGCCAGCAGAGAGTGTCAGGTTTGGGGA
AGAGACA------ACTCCCCCTCAGAAGCAGGAACCG------ATAGACGAGGAG---AGGTATCCTTTAACTTCCCTCA
GATCACTCTTTGGCAACGACCCCTCGTCACAATAA
>JN024469/B/US/2005/USPI11286EI13y05091pcWG2B1
CTCCAGAGCAGTCAAGATCAGAACCTAGAGCCAACAGCC------------CCACCAGAAGAGAGCTTCAGGTTTGGGGA
AGAGACA---ACACCTCCCCCTCAGAAGCAGGAGTCG------ATAGACAAGGAC---CTGTATCCTTTAGCTTCCCTCA
AATCACTCTTTGGCAACGACCCCTTGTCACAATAA
>JN024470/B/US/2005/USPI11286EI13y05091pcWG2B12
CTCCAGAGCAGACAAGATCAGAACCTAGAGCCAACAGCC------------CCACCAGAAGAGAGCTTCAGGTTTGGGGA
AGAGACA---ACAACTCCCCCTCAGAAGCAGGAGCCG------ATAGACAAGGAC---CTGTATCCTTTAGCTTCCCTCA
AATCACTCTTTGGCAACGACCCCTTGTCACAATAA
>JN024471/B/US/2005/USPI11286EI13y05091pcWG2B13
CTCCAGAGCAGACAAGATCAGAGCCTAGAGCCAACAGCC------------CCACCAGAAGAGAGCTTCAGGTTTGGGGA
AGAGACA---ACACCTCCCCCTCAGAAGCAGGAGTCG------ATAGACAAGGAC---CTGTATCCTTTAGCTTCCCTCA
AATCACTCTTTGGCAACGACCCCTTGTCACAATAA
>JN024472/B/US/2005/USPI11286EI13y05091pcWG2B7
CTCCAGAGCAGACAAGATCAGAACCTAGAGCCAACAGCC------------CCACCAGAAGAGAGCTTCAGGTTTGGGGA
AGAGACA---ACACCTCCCCCTCAGAAGCAGGAGTCG------ATAGACAAGGAC---CTGTATCCTTTAGCTTCCCTCA
AATCACTCTTTGGCAACGACCCCTTGTCACAATAA
>JN024474/B/US/2005/USPI11286EI13y05091pcWG2B9
CTCCAGAGCAGACAAGATCAGAACCTAGAGCCAACAGCC------------CCACCAGAAGAGAGCTTCAGGTTTGGGGA
AGAGACA---ACACCTCCCCCTCAGAAGCAGGAGTCG------ATAGACAAGGAC---CTGTATCCTTTAGCTTCCCTCA
AATCACTCTTTGGCAACGACCCCTTGTCACAATAA
>JN024475/B/US/2005/USPI11286EI13y05091pcWG2B10
CTCCAGAGCAGACAAGATCAGAACCTAGAGCCAACAGCC------------CCACCAGAAGAGAGCTTCAGGTTTGGGGA
AGAGACA---ACACCTCCCCCTCAGAAGCAGGAGTCG------ATAGACAAGGAC---CTGTATCCTTTAGCTTCCCTCA
AATCACTCTTTGGCAACGACCCCTTGTCACAATAA
>JN024476/B/US/2005/USPI11286EI13y05091pcWG2B8
CTCCAGAGCAGACAAGATCAGAACCTAGAGCCAACAGCC------------CCACCAGAAGAGAGCTTCAGGTTTGGGGA
AGAGACA---ACACCTCCCCCTCAGAAGCAGGAGTCG------ATAGACAAGGAC---CTGTATCCTTTAGCTTCCCTCA
AATCACTCTTTGGCAACGACCCCTTGTCACAATAA
>JN024477/B/US/2005/USPI11286EI13y05091pcWG2B15
CTCCAGAGCAGACAAGGTCAGAACCTAGAGCCAACAGCC------------CCACCAGAAGAGAGCTTCAGGTTTGGGGA
AGAGACA---ACAACTCCCCCTCAGAAGCAGGAGCCG------ATAGACAAGGAC---CTGTATCCTTTAGCTTCCCTCA
AATCACTCTTTGGCAACGACCCCTTGTCACAATAA
>JN024478/B/US/2005/USPI11286EI18y05091pcWG2B9
CTCCAGAGCAGACAAGATCAGAACCTAGAGCCAACAGCC------------CCACCAGAAGAGAGCTTCAGGTTTGGGGA
AGAGACA---ACAACTCCCCCTCAGAAGCAGGAGCCG------ATAGACAAGGAC---CTGTATCCTTTAGCTTCCCTCA
AATCACTCTTTGGCAACGACCCCTTGTCACAATAA
>JN024479/B/US/2005/USPI11286EI18y05091pcWG2B2
CTCCAGAGCAGACAAGATCAGAACCTAGAGCCAACAGCC------------CCACCAGAAGAGAGCTTCAGGTTTGGGGA
AGAGACA---ACAACTCCCCCTCAGAAGCAGGAGCCG------ATAGACAAGGAC---CTGTATCCTTTAGCTTCCCTCA
AATCACTCTTTGGCAACGACCCCTTGTCACAATAA
>JN024481/B/US/2005/USPI11286EI18y05091pcWG2B5
CTCCAGAGCAGACAAGATCAGAACCTAGAGCCAACAGCC------------CCACCAGAAGAGAGCTTCAGGTTTGGGGA
AGAGACA---ACACCTCCCCCTCAGAAGCAGGAGTCG------ATAGACAAGGGC---CTGTATCCTTTAGCTTCCCTCA
AATCACTCTTTGGCAACGACCCCTTGTCACAATAA
>JN024482/B/US/2005/USPI11286EI18y05091pcWG2B8
CTCCAGAGCAGACAAGATCAGAACCTAGAGCCAACAGCC------------CCACCAGAAGAGAGCTTCAGGTTTGGGGA
AGAGACA---ACAACTCCCCCTCAGAAGCAGGAGCCG------ATAGACAAGGAC---CTGTATCCTTTAGCTTCCCTCA
AATCACTCTTTGGCAACGACCCCTTGTCACAATAA
>JN024483/B/US/2005/USPI11286EI18y05091pcWG2B3
CTCCAGAGCAGACAAGATCAGAACCTAGAGCCAACAGCC------------CCACCAGAAGAGAGCTTCAGGTTTGGGGA
AGGGACA---ACAACTCCCCCTCAGAAGCAGGAGCCG------ATAGACAAGGAC---CTGTATCCTTTAGCTTCCCTCA
AATCACTCTTTGGCAACGACCCCTTGTCACAATAA
>JN024484/B/US/2005/USPI11286EI18y05091pcWG2B1
CTCCAGAGCAGACAAGATCAGAACCTAGAGCCAACAGCC------------CCACCAGAAGAGAGCTTCAGGTTTGGGGA
AGAGACA---ACAACTCCCCCTCAGAAGCAGGAGCCG------ATAGACAAGGAC---CTGTATCCTTTAGCTTCCCTCA
AATCACTCTTTGGCAACGACCCCTTGTCACAATAA
>JN024485/B/US/2005/USPI11286EI26y05091pcWG2B5
CTCCAGAGCAGACAAGATCAGAACCTAGAGCCAACAGCC------------CCACCAGAAGAGAGCTTCAGGTTTGGGGA
AGAGACA---ACAACTCCCCCTCAGAAGCAGGAGCCG------ATAGACAAGGAC---CTGTATCCTTTAGCTTCCCTCA
AATCACTCTTTGGCAACGACCCCTTGTCACAATAA
>JN024486/B/US/2005/USPI11286EI26y05091pcWG2B8
CTCCAGAGCAGACAAGATCAGAACCTAGAGCCAACAGCC------------CCACCAGAAGAGAGCTTCAGGTTTGGGGA
AGAGACA---ACAACTCCCCCTCAGAAGCAGGAGCCG------ATAGACAAGGAC---CTGTATCCTTTAGCTTCCCTCA
AATCACTCTTTGGCAACGACCCCTTGTCACAATAA
>JN024487/B/US/2005/USPI11286EI26y05091pcWG2B7
CTCCAGAGCAGACAAGATCAGAACCTAGAGCCAACAGCC------------CCACCAGAAGAGAGCTTCAGGCTTGGGGA
AGAGACA---ACAACTCCCCCTCAGAAGCAGGAGCCG------ATAGACAAGGAC---CTGTACCCTTTAGCTTCCCTCA
AATCACTCTTTGGCAACGACCCCTTGTCACAATAA
>JN024488/B/US/2005/USPI11286EI26y05091pcWG2B6
CTCCAGAGCAGACAAGATCAGAACCTAGAGCCAACAGCC------------CCACCAGAAGAGAGCTTCAGGTTTGGGGA
AGAGACA---ACAACTCCCCCTCAGAAGCAGGAGCCG------ATAGACAAGGAC---CCGTATCCTTTAGCTTCCCTCA
AATCACTCTTTGGCAACGACCCCTTGTCACAATAA
>JN024489/B/US/2005/USPI11286EI26y05091pcWG2B4
CTCCAGAGCAGACAAGATCAGAACCTAGAGCCAACAGCC------------CCACCAGAAGAGAGCTTCAGGTTTGGGGA
AGAGACA---ACACCTCCCCCTCAGAAGCAGGAGTCG------ATAGACAAGGAC---CTGTATCCTTTAGCTTCCCTCA
AATCACTCTTTGGCAACGACCCCTTGTCACAATAA
>JN024490/B/US/2005/USPI11286EI26y05091pcWG2B2
CTCCAGAGCAGACAAGATCAGAACCTAGAGCCAACAGCC------------CCACCAGAAGAGAGCTTCAGGTTTGGGGA
AGAGACA---ACAACTCCCCCTCAGAAGCAGGAGCCG------ATAGACAAGGAC---CTGTATCCTTTAGCTTCCCTCA
AATCACTCTTTGGCAACGACCCCTTGTCACAATAA
>JN024491/B/US/2005/USPI11286EI26y05091pcWG2B1
CTCCAGAGCAGACAAGATCAGAACCTAGAGCCAACAGCC------------CCACCAGAAGAGAGCTTCAGGTTTGGGGA
AGAGACA---ACAACTCCCCCTCAGAAGCAGGAGCCG------ATAGACAAGGAC---CTGTATCCTTTAGCTTCCCTCA
AATCACTCTTTGGCAACGACCCCTTGTCACAATAA
>JN024492/B/US/2005/USPI11286EI26y05091pcWG2B3
CTCCAGAGCAGACAAGATCAGAACCTAGAGCCAACAGCC------------CCACCAGAAGAGAGCCTCAGGTTTGGGGA
AGAGACA---ACACCTCCCCCTCAGAAGCAGGAGTCG------ATAGACAAGGAC---CTGTATCCTTTAGCTTCCCTCA
AATCACTCTTTGGCAACGACCCCTTGTCACAATAA
>JN024493/B/US/2005/USPI83747EI57y05021pcWG2B13
CTTCAGAGCAGA------------CCAACACCATCAGCC------------CCACCAGAAGAGAGCTTCAGGTTTGGGGA
AGAGACA---GCAACCCCCTCTCAGAGGCCAGAGTCG------ATAGACAAGGAA---ATGTATCCTTTAACCTCCCTCA
GATCACTCTTTGGCAACGACCCCTCGTCACAATAA
>JN024494/B/US/2005/USPI83747EI57y05021pcWG2B14
CTTCAGAGCAGA------------CCAACACCATCAGCC------------CCACCAGAAGAGAGCTTCAGGTTTGGGGA
AGAGACA---GCAACCCCCTCTCAGAGGCCAGAGTCG------ATAGACAAGGAA---ATGTATCCTTTAACCTCCCTCA
GATCACTCTTTGGCAACGACCCCTCGTCACAATAA
>JN024495/B/US/2005/USPI83747EI98y05031pcWG2B12
CTTCAGAGCAGA------------CCAACACCATCAGCC------------CCACCAGAAGAGAGCTTCAGGTTTGGGGA
AGAGACA---GCAACCCCCTCTCAGAGGCCAGAGTCG------ATAGACAAGGAA---ATGTATCCTTTAACCTCCCTCA
GATCACTCTTTGGCAACGACCCCTCGTCACAATAA
>JN024496/B/US/2004/USPI71101EI21y04061pcWG2B10
CCTCAGAGCAGG------------ACAGAGCCAACAGCC------------CCACCAGAGGAGAGCTTCAGGTTTGGGGA
AGAGACA---ACAACTCCCTCTCAGAAGCAGGGACAGGGACCGATAGACAAGGAA---CTGTATCCTTTAACTTCCCTCA
GATCACTCTTTGGCAACGACCCCTCGTCACAATAA
>JN024497/B/US/2004/USPI71101EI21y04061pcWG2B8
CCTCAGAGCAGG------------ACAGAGCCAACAGCC------------CCACCAGAGGAGAGCTTCAGGTTTGGGGA
AGAGACA---ACAACTCCCTCTCAGAAGCAGGGACAGGGACCGATAGACAAGGAA---CTGTATCCTTTAACTTCCCTCA
GATCACTCTTTGGCAACGACCCCTCGTCACAATAA
>JN024498/B/US/1995/USPI90770EI129y95111pcWG2B11
CTTCAGAGCAGA------------CCAGAGCCAACAGCC---CCAACAGCCCCACCAGAGGAGAGCTTCAGGTTTGGGGA
AGAGACA---ACGACTCCCTCTCAGAAGCAGGAGCCG------ATAGACAGGGAA---ATGTATCCTTTAACCTCCCTCA
GATCACTCTTTGGCAACGACCCCTCGTCACAGTAA
>JN024499/B/US/1996/USPI90770EI197y96011pcWG2B11
CTTCAGAGCAGA------------CCGGAGCCAACAGCC---CCAACAGCCCCACCAGAGGAGAGCTTCAGGTTTGGGGA
AGAGACA---ACGACTCCCTCTCAGAAGCAGGAGCCG------ATAGACAGGGAA---ATGTATCCTTTAACCTCCCTCA
GATCACTCTTTGGCAACGACCCCTCGTCACAGTAA
>JN024500/B/US/1996/USPI90770EI197y96011pcWG2B4
CTTCAGAGCAGA------------CCAGAGCCAACAGCC---CCAACAGCCCCACCAGAGGAGAGCTTCAGGTTTGGGGA
AGAGACA---ATGACTCCCTCTCAGAAGCAGGAGCCG------ATAGACAGGGAA---ATGTATCCTTTAACCTCCCTCA
GATCACTCTTTGGCAACGACCCCTCGTCACAGTAA
>JN024501/B/US/1996/USPI55751EI18y96071pcWG2B10
CTCCAGAGCAGACAAGATCAGAACCTAGAGCCAACAGCC------------CCACCAGAAGAGAGCTTCAGGTTTGGGGA
AGAGACA---ACAACTCCCCCTCAGAAGCAGGAGCCG------ATAGACAAGGAA---CTGTATCCTTTAGCTTCCCTCA
AATCACTCTTTGGCAACGACCCCTCGTCACAATAA
>JN024502/B/US/1996/USPI55751EI18y96071pcWG2B11
CTCCAGAGCAGACAAGATCAGAACCTAGAGCCAACAGCC------------CCACCAGAAGAGAGCTTCAGGTTTGGGGA
AGAGACA---ACAACTCCCCCTCAGAAGCAGGAGCCG------ATAGACAAGGAA---CTGTATCCTTTAGCTTCCCTCA
AATCACTCTTTGGCAACGACCCCTCGTCACAATAA
>JN024503/B/US/1996/USPI55751EI18y96071pcWG2B7
CTCCAGAGCAGACAAGATCAGAACCTAGAGCCAACAGCC------------CCACCAGAAGAGAGCTTCAGATTTGGGGA
AGAGACA---ACAACTCCCCCTCAGAAGCAGGAGCCG------ATAGACAAGGAA---CTGTATCCTTTAGCTTCCCTCA
AATCACTCTTTGGCAACGACCCCTCGTCACAATAA
>JN024504/B/US/1996/USPI55751EI18y96071pcWG2B8
CTCCAGAGCAGACAAGATCAGAACCTAGAGCCAACAGCC------------CCACCAGAAGAGAGCTTCAGGTTTGGGGA
AGAGACA---ACAACTCCCCCTCAGAAGCAGGAGCCG------ATAGACAAGGAA---CTGTATCCTTTAGCTTCCCTCA
AATCACTCTTTGGCAACGACCCCTCGTCACAATAA
>JN024505/B/US/1996/USPI55751EI18y96071pcWG2B9
CTCCAGAGCAGACAAGATCAGAACCTAGAGCCAACAGCC------------CCACCAGAAGAGAGCTTCAGGTTTGGGGA
AGAGACA---ACAACTCCCCCTCAGAAGCAGGAGCCG------ATAGACAAGGAA---CTGTATCCTTTAGCTTCCCTCA
AATCACTCTTTGGCAACGACCCCTCGTCACAATAA
>JN024506/B/US/2005/USPI55751EI3343y05081pcWG2B6
CTCCAGAGCAGACAAGATCAGAACCTAGAGCCAACAGCC------------CCACCAGAAGAGAGCTTCAGGTTTGGGGA
AGAGACA---ACAACTCCCCCTCAGAAGCAGGAGCCG------ATAGACAAGGAC---CTGTATCCTTTAGCTTCCCTCA
AATCACTCTTTGGCAACGACCCATCGTCACAATAA
>JN024507/B/US/2005/USPI55751EI3343y05081pcWG2B7
CTCCAGAGCAGACAAGATCAGAACCTAGAGCCAACAGCC------------CCACCAGAAGAGAGCTTCAGGTTTGGGGA
AGAGACA---ACAACTCCCCCTCAGAAGCAGGAGCCA------ATAGACAAGGAC---CTGTATCCTTTAGCTTCCCTCA
AATCACTCTTTGGCAACGACCCCTTGTCACAATAA
>JN024508/B/US/2005/USPI55751EI3343y05081pcWG2B8
CTCCAGAGCAGACAAGATCAGAACCTAGAGCCAACAGCC------------CCACCAGAAGAGAGCTTCAGGTTTGGGGA
GGAGACA---ACAACTCCCCCTCAGAAGCAGGAGCCG------ATAGACAAGGAC---CTGTATCCTTTAGCTTCCCTCA
AATCACTCTTTGGCAACGACCCCTCGTCACAATAA
>JN024509/B/US/2005/USPI55751EI3394y05101pcWG2B8
CTCCAGAGCAGACAAGATCAGAACCTAGAGCCAACAGCC------------CCACCAGAAGAGAGCTTCAGGTTTGGGGA
AGAGACA---ACAACTCCCCCTCAGAAGCAGGAGCCG------ATAGACAAGGAC---CTGTATCCTTTAGCTTCCCTCA
AATCACTCTTTGGCAACGACCCCTTGTCACAATAA
>JN024510/B/US/2005/USPI55751EI3394y05101pcWG2B9
CTCCAGAGCAGACAAGATCAGAACCTAGAGCCAACAGCC------------CCACCAGAAGAGAGCTTCAGGTTTGGGGA
GGAGACA---ACACCTCCCCCTCAGAAGCAGGGGCCG------ATAGACAAGGAC---CTGTATCCTTTAGCTTCCCTCA
AATCACTCTTTGGCAACGACCCCTTGTCACAATAA
>JN024511/B/US/2004/USPI71101EI44y04071pcWG2B10
CCTCAGAGCAGG------------ACAGAGCCAACAGCC------------CCACCAGAGGAGAGCTTCAGGTTTGGGGA
AGAGACA---ACAACTCCCTCTCAGAAGCAGGGACAGGGACCGATAGACAAGGAA---CTGTATCCTTTAACTTCCCTCA
GATCACTCTTTGGCAACGACCCCTCGTCACAATAA
>JN024512/B/US/2004/USPI71101EI127y04091pcWG2B1
CCTCAGAGCAGG------------ACAGAGCCAACAGCC------------CCACCAGAGGAGAGCTTCAGGTTTGGGGA
AGAGACA---ACAACTCCCTCTCAGAAGCAGGGACAGGGACCGATAGACAAGGAA---CTGTATCCTCTAACTTCCCTCA
GATCACTCTTTGGCAACGACCCCTCGTCACAATAA
>JN024513/B/US/2004/USPI71101EI127y04091pcWG2B10
CCTCAGAGCAGG------------ACAGAGCCAACAGCC------------CCACCAGAGGAGAGCTTCAGGTTTGGGGA
AGAGACA---ACAACTCCCTCTCAGAAGCAGGGACAGGGACCGATAGACAAGGAA---CTGTATCCTTTAACTTCCCTCA
GATCACTCTTTGGCAACGACCCCTCGTCACAATAA
>JN024514/B/US/2004/USPI71101EI127y04091pcWG2B2
CCTCAGAGCAGG------------ACAGAGCCAACAGCC------------CCACCAGAGGAGAGCTTCAGGTTTGGGGA
AGAGACA---ACAACTCCCTCTCAGAAGCAGGGACAGGGACCGATAGACAAGGAA---CTGTATCCTTTAACTTCCCTCA
GATCACTCTTTGGCAACGACCCCTCGTCACAATAA
>JN024515/B/US/2004/USPI71101EI127y04091pcWG2B3
CCTCAGAGCAGG------------ACAGAGCCAACAGCC------------CCACCAGAGGAGAGCTTCAGGTTTGGGGA
AGAGACA---ACAACTCCCTCCCAGAAGCAGGGACAGGGACCGATAGACAAGGAA---CTGTATCCTTTAACTTCCCTCA
GATCACTCTTTGGCAACGACCCCTCGTCACAATAA
>JN024516/B/US/2004/USPI71101EI127y04091pcWG2B4
CCTCAGAGCAGG------------ACAGAGCCAACAGCC------------CCACCAGAGGAGAGCTTCAGGTTTGGGGA
AGAGACA---ACAACTCCCTCTCAGAAGCAGGGACAGGGACCGATAGACAAGGAA---CTGTATCCTTTAACTTCCCTCA
GATCACTCTTTGGCAACGACCCCTCGTCACAATAA
>JN024517/B/US/2004/USPI71101EI127y04091pcWG2B5
CCTCAGAGCAGG------------ACAGAGCCAACAGCC------------CCACCAGAGGAGAGCTTCAGGTTTGGGGA
AGAGACA---ACAACTCCCTCTCAGAAGCAGGGACAGGGACCGATAGACAAGGAA---CTGTATCCTTTAACTTCCCTCA
GATCACTCTTTGGCAACGACCCCTCGTCACAATAA
>JN024518/B/US/2004/USPI71101EI127y04091pcWG2B7
CCTCAGAGCAGG------------ACAGAGCCAACAGCC------------CCACCAGAGGAGAGCTTCAGGTTTGGGGA
AGAGACA---ACAACTCCCTCTCAGAAGCAGGGACAGGGACCGATAGACAAGGAA---CTGTATCCTTTAACTTCCCTCA
GATCACTCTTTGGCAACGACCCCTCGTCACAATAA
>JN024519/B/US/2004/USPI71101EI127y04091pcWG2B8
CCTCAGAGCAGG------------ACAGAGCCAACAGCC------------CCACCAGAGGAGAGCTTCAGGTTTGGGGA
AGAGACA---ACAACTCCCTCTCAGAAGCAGGGACAGGGACCGATAGACAAGGAA---CTGTATCCTTTAACTTCCCTCA
GATCACTCTTTGGCAACGACCCCTCGTCACAATAA
>JN024520/B/US/2004/USPI71101EI127y04091pcWG2B9
CCTCAGAGCAGG------------ACAGAGCCAACAGCC------------CCACCAGAGGAGAGCTTCAGGTTTGGGGA
AGAGACA---ACAACTCCCTCTCAGAAGCAGGGACAGGGACCGATAGACAAGGAA---CTGTATCCTTTAACTTCCCTCA
GATCACTCTTTGGCAACGACCCCTCGTCACAATAA
>JN024521/B/US/2004/USPI71101EI181y04111pcWG2B1
CCTCAGAGCAGG------------ACAGAGCCAACAGCC------------CCACCAGAGGAGAGCTTCAGGTTTGGGGA
AGAGACA---ACAACTCCCTCTCAGAAGCAGGGACAGGGACCGATAGACAAGGAA---CTGTATCCTTTAACTTCCCTCA
GATCACTCTTTGGCAACGACCCCTCGTCACAATAA
>JN024522/B/US/2005/USPI83747EI154y05051pcWG2B4
CTTCAGAGCAGA------------CCAACACCATCAGCC------------CCACCAGAAGAGAGCTTCAGGTTTGGGGA
AGAGACA---GCAACCCCCTCTCAGAGGCCAGAGTCG------ATAGACAAGGAA---ATGTATCCTTTAACCTCCCTCA
GATCACTCTTTGGCAACGACCCCTCGTCACAATAA
>JN024523/B/US/2005/USPI83747EI154y05051pcWG2B9
CTTCAGAGCAGA------------CCAACACCATCAGCC------------CCACCAGAAGAGAGCTTCAGGTTTGGGGA
AGAGACA---GCAACCCCCTCTCAGAGGCCAGAGTCG------ATAGACAAGGAA---ATGTATCCTTTAACCTCCCTCA
GATCACTCTTTGGCAACGACCCCTCGTCACAATAA
>JN024524/B/US/2005/USPI83747EI210y05071pcWG2B10
CTTCAGAACAGA------------CCAACACCATCAGCC------------CCACCAGAAGAGAGCTTCAGGTTTGGGGA
AGAGACA---GCAACCCCCTCTCAGAGACCAGAGTCG------ATAGACAAGGAA---ATGTATCCTTTAACCTCCCTCA
GATCACTCTTTGGCAACGACCCCTCGTCACAATAA
>JN024525/B/US/2005/USPI83747EI210y05071pcWG2B11
CTTCAGAGCAGA------------CCAACACCATCAGCC------------CCACCAGAAGAGAGCTTCAGGTTTGGGGA
AGAGACA---GCAACCCCCTCTCAGAGGCCAGAGTCG------ATAGACAAGGAA---ATGTATCCTTTAACCTCCCTCA
GATCACTCTTTGGCAACGACCCCTCGTCACAATAA
>JN024526/B/US/2005/USPI83747EI210y05071pcWG2B12
CTTCAGAGCAGA------------CCAACACCATCAGCC------------CCACCAGAAGAGGGCTTCAGGTTTGGGGA
AGAGACA---GCAACCCCCTCTCAGAGGCCAGAGTCG------ATAGACAAGGAA---ATGTATCCTTTAACCTCCCTCA
GATCACTCTTTGGCAACGACCCCTCGTCACAATAA
>JN024527/B/US/2005/USPI83747EI210y05071pcWG2B13
CTTCAGAGCAGA------------CCAACACCATCAGCC------------CCACCAGAAGAGAGCTTCAGGTTTGGGGA
AGAGACA---GCAACCCCCTCTCAGAGGCCAGAGTCG------ATAGACAAGGAA---ATGTATCCTTTAACCTCCCTCA
GATCACTCTTTGGCAACGACCCCTCGTCACAATAA
>JN024528/B/US/2005/USPI83747EI210y05071pcWG2B14
CTTCAGAGCAGA------------CCAACACCATCAGCC------------CCACCAGAAGAGAGCTTCAGGTTTGGGGA
AGAGACA---GCAACCCCCTCTCAGAGGCCAGAGTCG------ATAGACAAGGAA---ATGTATCCTTTAACCTCCCTCA
GATCACCCTTTGGCAACGACCCCTCGTCACAATAA
>JN024529/B/US/2005/USPI83747EI273y05091pcWG2B10
CTTCAGAGCAGA------------CCAACACCATCAGCC------------CCACCAGAAGAGAGCTTCAGGTTTGGGGA
AGAGACC---GCAACCCCCTCTCAGAGGCCAGAGTCG------ATAGACAAGGAA---ATGTATCCTTTAACCTCCCTCA
GATCACTCTTTGGCAACGACCCCTCGTCACAATAA
>JN024530/B/US/2005/USPI83747EI273y05091pcWG2B12
CTTCAGAGCAGA------------CCAACACCATCAGCC------------CCACCAGAAGAGAGCTTCAGGTTTGGGGA
AGAGGCA---GCAACCCCCTCTCAGAGGCCAGAGTCG------ATAGACAAGGAA---ATGTATCCTTTAACCTCCCTCA
GATCACTCTTTGGCAACGACCCCTCGTCACAATAA
>JN024531/B/US/2005/USPI83747EI273y05091pcWG2B6
CTTCAGAGCAGA------------CCAACACCATCAGCC------------CCACCAGAAGAGAGCTTCAGGTTTGGGGA
AGAGACA---GCAACCCCCTCTCAGAGGCCAGAGTCG------ATAGACAAGGAA---ATGTATCCTTTAACCTCCCTCA
GATCACTCTTTGGCAACGACCCCTCGTCACAATAA
>JN024532/B/US/2005/USPI83747EI273y05091pcWG2B9
CTTCAGAGCAGA------------CCAACACCATCAGCC------------CCACCAGAAGAGAGCTTCAGGTTTGGGGA
AGAGACA---GCAACCCCCCCTCAGAGGCCAGAGTCG------ATAGACAAGGAA---ATGTATCCTTTAACCTCCCTCA
GATCACTCTTTGGCAACGACCCCTAGTCACAATAA
>JN024533/B/US/2005/USPI83747EI57y05021pcWG2B11
CTTCAGAGCAGA------------TCAACACCATCAGCC------------CCACCAGAAGAGAGCTTCAGGTTTGGGGA
AGAGACA---GCAACCCCCTCTCAGAGGCCAGAGTCG------ATAGACAAGGAA---ATGTATCCTTTAACCTCCCTCA
GATCACTCTTTGGCAACGACCCCTCGTCACAATAA
>JN024534/B/US/2005/USPI83747EI57y05021pcWG2B12
CTTCAGAGCAGA------------CCAACACCATCAGCC------------CCACCAGAAGAGAGCTTCAGGTTTGGGGA
AGAGACA---GCAACCCCCTCTCAGAGGCCAGAGTCG------ATAGACAAGGAA---ATGTATCCTTTAACCTCCCTCA
GATCACTCTTTGGCAACGACCCCTCGTCACAATAA
>JN024535/B/US/2005/USPI83747EI69y05021pcWG2B10
CTTCAGAGCAGA------------CCAACACCATCAGCC------------CCACCAGAAGAGAGCTTCAGGTTTGGGGA
AGAGACA---GCAACCCCCTCTCAGAGGCCAGAGTCG------ATAGACAAGGAA---ATGTATCCTTTAACCTCCCTCA
GGTCACTCTTTGGCAACGACCCCTCGTCACAATAA
>JN024536/B/US/2005/USPI83747EI69y05021pcWG2B9
CTTCAGAGCAGA------------CCAACACCATCAGCC------------CCACCAGAAGAGAGCTTCAGGTTTGGGGA
AGAGACA---GCAACCCCCTCTCAGAGGCCAGGGTCG------ATAGACAAGGAA---ATGTATCCTTTAACCTCCCTCA
GATCACTCTTTGGCAACGACCCCTCGTCACAATAA
>JN024537/B/US/2005/USPI83747EI98y05031pcWG2B16
CTTCAGAGCAGA------------CCAACACCATCAGCC------------CCACCAGAAGAGAGCCTCAGGTTTGGGGA
AGAGACA---GCAACCCCCTCTCAGAGGTCAGAGTCG------ATAGACAAGGAA---ATGTATCCTTTAACCTCCCTCA
GATCACTCTTTGGCAACGACTCCTCGTCACAATAA
>JN024538/B/US/2005/USPI38417EI25y05051pcWG2B11
CTTCAGAGCAGG------------CCAGAGCCATCAGCT------------CCGCCAGCAGAGAGTGTCAGGTTTGGGGA
GGAGACA------ACTCCCCCTCAGAAGCAGGAACCA------ATAGACGAGGAG---AGGTATCCTTTAACTTCCCTCA
GATCACTCTTTGGCAACGACCCCTCGTCACAATAA
>JN024539/B/US/2005/USPI38417EI25y05051pcWG2B13
CTTCAGAGCAGG------------CCAGAGCCATCAGCT------------CCGTCAGCAGAGAGTGTCAGGTTTGGGGA
GGAGACG------ACTCCCCCTCAGAAGCAGGAACCA------ATAGACGAGGAG---AGGTATCCTTTAACTTCCCTCA
GATCACTCTTTGGCAACGACCCCTCGTCACAATAA
>JN024540/B/US/2005/USPI38417EI25y05051pcWG2B15
CTTCAGAGCAGG------------CCAGAGCCATCAGCT------------CCGCCAGCAGAGAGTGTCAGGTTTGGGGA
GGAGACA------ACTCCCCCTCAGAAGCAGGAACCA------ATAGACGAGGAG---AGGTATCCTTTAACTTCCCTCA
GATCACTCTTTGGCAACGACCCCTCGTCACAATAA
>JN024541/B/US/2005/USPI38417EI25y05051pcWG2B16
CTTCAGAGCAGG------------CCAGAGCCATCAGCT------------CCGCCAGCAGAGAGTGTCAGGCTTGGGGA
GGAGACA------ACTCCCCCTCAGAAGCAGGAACCA------ATAGACGAGGAG---AGGTATCCTTTAACTTCCCTCA
GATCGCTCTTTGGCAACGACCCCTCGTCACAATAA
>JN024542/B/US/2005/USPI38417EI112y05081pcWG2B14
CTTCAGAGCAGG------------CCAGAGCCATCAGCT------------CCGCCAGCAGAGAGTGTCAGGTTTGGGGA
GGAGACA------ACTCCCCCTCAGAAGCAGGAACCA------ATAGACGAGGAG---AGGTATCCTTTAACTTCCCTCA
GATCACTCTTTGGCAACGACCCCTCGTCACAATAA
>JN024543/B/US/2005/USPI38417EI112y05081pcWG2B15
CTTCAGAGCAGG------------CCAGAGCCATCAGCT------------CCGCCAGCAGAGAGTGTCAGGTTTGGGGA
GGAGACA------ACTCCCCCTCAGAAGCAGGAACCA------ATAGACGAGGAG---AGGTATCCTTTAACTTCCCTCA
GATCACTCTTTGGCAACGACCCCTCGTCACAATAA
>JN024544/B/US/2005/USPI38417EI196y05101pcWG2B1
CTTCAGAGCAGG------------CCAGAGCCATCAGCT------------CCGCCAGCAGAGAGTGTCAGGTTTGGGGA
GGAGACA------ACTCCCCCTCAGAAGCAGGAACCA------ATAGACGAGGAG---AGGTATCCTTTAACTTCCCTCA
GATCACTCTTTGGCAACGACCCCTCGTCACAATAA
>JN024545/B/US/2005/USPI38417EI196y05101pcWG2B10
CTTCAGAGCAGG------------CCAGAGCCATCAGCT------------CCGCCAGCAGAGAGTGTCAGGTTTGGGGA
GGAGACA------ACTCCCCCTCAGAAGCAGGAACCA------ATAGACGAGGAG---AGGTATCCTTTAACTTCCCTCA
GATCACTCTTTGGCAACGACCCCTCGTCACAATAA
>JN024546/B/US/2005/USPI38417EI196y05101pcWG2B2
CTTCAGAGCAGG------------CCAGAGCCATCAGCT------------CCGCCAGCAGAGAGTGTCAGGTTTGGGGA
GGAGACA------ACTCCCCCTCAGAAGCAGGAACCA------ATAGACGAGGAG---AGGTATCCTTTAACTTCCCTCA
GATCACTCTTTGGCAACGACCCCTCGTCACAATAA
>JN024547/B/US/2005/USPI38417EI196y05101pcWG2B3
CTTCAGAGCAGG------------CCAGAGCCATCAGCT------------CCGCCAGCAGAGAGTGTCAGGTTTGGGGA
GGAGACA------ACTCCCCCTCAGAAGCAGGAACCA------ATAGACGAGGAG---AGGTATCCTTTAACTTCCCTCA
GATCACTCTTTGGCAACGACCCCTCGTCACAATAA
>JN024548/B/US/2005/USPI38417EI196y05101pcWG2B4
CTTCAGAGCAGG------------CCAGAGCCATCAGCT------------CCGCCAGCAGAGAGTGTCAGGTTTGGGGA
GGAGACA------ACTCCCCCTCAGAAGCAGGAACCA------ATAGACGAGGAG---AGGTATCCTTTAACTTCCCTCA
GATCACTCTTTGGCAACGACCCCTCGTCACAATAA
>JN024549/B/US/2005/USPI38417EI196y05101pcWG2B5
CTTCAGAGCAGG------------CCAGAGCCATCAGCT------------CCGCCAGCAGAGAGTGTCAGGTTTGGGGA
GGAGACA------ACTCCCCCTCAGAAGCAGGAACCA------ATAGACGAGGAG---AGGTATCCTTTAACTTCCCTCA
GATCACTCTTTGGCAACGACCCCTCGTCACAATAA
>JN024550/B/US/2005/USPI38417EI196y05101pcWG2B6
CTTCAGAGCAGG------------CCAGAGCCATCAGCT------------CCACCAGCAGAGAGTGTCAGGTTTGGGGA
GGAGACA------ACTCCCCCTCGGAAGCAGGAACCA------ATAGACGAGGAG---AGGTATCCTTTAACTTCCCTCA
GATCACTCTTTGGCAACGACCCCTCGTCACAATAA
>JN024551/B/US/2005/USPI38417EI196y05101pcWG2B7
CTTCAGAGCAGG------------CCAGAGCCATCAGCT------------CCGCCAGCAGAGAGTGTCAGGTTTGGGGA
GGAGACA------ACTCCCCCTCAGAAGCAGGAACCA------ATAGACGAGGAG---AGGTATCCTTTAACTTCCCTCA
GATCACTCTTTGGCAACGACCCCTCGTCACAATAA
>JN024552/B/US/2005/USPI38417EI196y05101pcWG2B8
CTTCAGAGCAGG------------CCAGAGCCATCAGCT------------CCGCTAGCAGAGAGTGTCAGGTTTGGGGA
GGAGACA------ACTCCCCCTCAGAAGCAGGAACCA------ATAGACGAGGAG---AGGTATCCTTTAACTTCCCTCA
GATCACTCTTTGGCAACGACCCCTCGTCACAATAA
>JN024553/B/US/2005/USPI38417EI196y05101pcWG2B9
CTTCAGAGCAGG------------CCAGAGCCATCAGCT------------CCGCCAGCAGAGAGTGTCAGGTTTGGGGA
GGAGATA------ACTCCCCCTCAGAAGCAGGAACCA------ATAGACGAGGGG---AGGTATCCTTTAACTTCCCTCA
GATCACTCTTTGGCAACGACCCCTCGTCACAATAA
>JN024554/B/US/2005/USPI38417EI243y05121pcWG2B1
CTTCAGAGCAGG------------CCAGAGCCATCAGCT------------CCGCCAGCAGAGAGTGTCAGGTTTGGGGA
GGAGACA------ACTCCCCCTCAGAAGCAGGAACCA------ATAGACGAGGAG---AGGTATCCTTTAACTTCCCTCA
GATCACTCTTTGGCAACGACCCCTCGTCACAATAA
>JN024555/B/US/2005/USPI38417EI243y05121pcWG2B13
CTTCAGAGCGGG------------CCAGAGCCATCAGCT------------CCGCCAGCAGAGAGTGTCAGGTTTGGGGA
GGAGACA------ACTCCCCCTCAGAAGCAGGAACCA------ATAGACGAGGAG---AGGTATCCTTTAACTTCCCTCA
GATCACTCTTTGGCAACGACCCCTCGTCACAATAA
>JN024556/B/US/2005/USPI38417EI243y05121pcWG2B9
CTTCAGAGCAGG------------CCAGAGCCATCAGCT------------CCGCCAGCAGAGAGTGTCAGGTTTGGGGA
GGAGACA------ACTCCCCCTCAGAAGCAGGAACCA------ATAGACGAGGAG---AGGTATCCTTTAACTTCCCTCA
GATCACTCTTTGGCAACGACCCCTCGTCACAATAA
>JN024557/B/US/2005/USPI11286EI13y05091pcWG2B11
CTCCAGAGCAGACAAGATCAGAACCTAGAGCCAACAGCC------------CCACCAGAAGAGAGCTTCAGGTTTGGGGA
AGAGACA---ACACCTCCCCCTCAGAAGCAGGAGTCG------ATAGACAAGGAC---CTGTATCCTTTAGCTTCCCTCA
AATCACTCTTTGGCAACGACCCCTTGTCACAATAA
>JN024558/B/US/2005/USPI11286EI18y05091pcWG2B10
CTCCAGAGCAGACAAGATCAGAACCTAGAGCCAACAGCC------------CCACCAGAAGAGAGCTTCAGGTTTGGGGA
AGAGACA---ACAACTCCCCCTCAGAAGCAGGAGCCG------ATAGACAAGGAC---CTGTATCCTTTAGCTTCCCTCA
AATCACTCTTTGGCAACGACCCCTTGTCACAATAA
>JN024559/B/US/2005/USPI11286EI18y05091pcWG2B6
CTCCAGAGCAGACAAGATCAGAACCTAGAGCCAACAGCC------------CCACCAGAAGAGAGCTTCAGGTTTGGGGA
AGAGACA---ACAACTCCCCCTCAGAAGCAGGAGCCG------ATAGACAAGGAC---CTGTATCCTTTAGCTTCCCTCA
AAACACTCTTTGGCAACGACCCCTTGTCACAATAA
>JN024560/B/US/2005/USPI11286EI18y05091pcWG2B7
CTCCAGAGCAGACAAGATCAGAACCTAGAGCCAACAGCC------------CCACCAGAAGAGAGCTTCAGGTTTGGGGA
AGAGACA---ACAACTCCCCCTCAGAAGCAGGAGCCG------ATAGACAAGGAC---CTGTATCCTTTAGCTTCCCTCA
AATCACTCTTTGGCAACGACCCCTTGTCACAATAA
>JN024561/B/US/2005/USPI11286EI26y05091pcWG2B9
CTCCAGAGCAGACAAGATCAGAACCTAGAGCCAACAGCC------------CCACCAGAAGAGAGCTTCAGGTTTGGGGA
AGAGACA---ACAACTCCCCCTCAGAAGCAGGAGCCG------ATAGACAAGGAC---CTGTATCCTTTAGCTTCCCTCA
AATCACTCTTTGGCAACGACCCCTTGTCACAATAA
>JN024562/B/US/2005/USPI38051EI7y05121pcWG2B10
CTTCAGAGCAGG------------CCAGAGCCAACAGCC------------CCACCAGAAGAGAGCTTCAGGTTTGGGGA
GGGGACA---ACAACCCCCCCTCAGAAGCAGGAGCAG------ATAGACAAGGAC---CTGTATCCTTTAGCTTCCCTCA
AATCACTCTTTGGCAACGACCCGTCGTCACAATAA
>JN024563/B/US/2005/USPI38051EI7y05121pcWG2B12
CTTCAGAGCAGG------------CCAGAGCCAACAGCC------------CCACCAGAAGAGAGCTTCAGGTTTGGGGA
GGGGACA---ACAACCCCCCCTCAGAAGCAGGAGCAG------ATAGACAAGGAC---CTGTATCCTTTAGCTTCCCTCA
AATCACTCTTTGGCAACGACCCGTCGTCACAATAA
>JN024564/B/US/2005/USPI38051EI7y05121pcWG2B13
CTTCAGAGCAGG------------CCAGAGCCAACAGCC------------CCACCAGAAGAGAGCTTCAGGTTTGGGGA
GGGGACA---ACAACCCCCCCTCAGAAGCAGGAGCAG------ATAGACAAGGAC---CTGTATCCTTTAGCTTCCCTCA
AATCACTCTTTGGCAACGACCCGTCGTCACAATAA
>JN024565/B/US/2005/USPI38051EI7y05121pcWG2B14
CTTCAGAGCAGG------------CCAGAGCCGACAGCC------------CCACCAGAAGAGAGCTTCAGGTTTGGGGA
GGGGACA---ACAACCCCCCCTCAGAAGCAGGAGCAG------ATAGACAAGGAC---CTGTATCCTTTAGCTTCCCTCA
AATCACTCTTTGGCAACGACCCGTCGTCACAATAA
>JN024566/B/US/2005/USPI38051EI7y05121pcWG2B5
CTTCAGAGCAGG------------CCAGAGCCAACAGCC------------CCACCAGAAGAGAGCTTCAGGTTTGGGGA
GGGGACA---ACAACCCCCCCTCAGAAGCAGGAGCAG------ATAGACAAGGAC---CTGTATCCTTTAGCTTCCCTCA
AATCACTCTTTGGCAACGACCCGTCGTCACAATAA
>JN024567/B/US/2005/USPI38051EI7y05121pcWG2B6
CTTCAGAGCAGG------------CCAGAGCCAACAGCC------------CCACCAGAAGAGAGCTTCAGGTTTGGGGA
GGGGACA---ACAACCCCCCCTCAGAAGCAGGAGCAG------ATAGACAAGGAC---CTGTATCCTTTAGCTTCCCTCA
AATCACTCTTTGGCAACGACCCGTCGTCACAATAA
>JN024568/B/US/2005/USPI38051EI7y05121pcWG2B7
CTTCAGAGCAGG------------CCAGAGCCAACAGCC------------CCACCAGAAGAGAGCTTCAGGTTTGGGGA
GGGGACA---ACAACCCCCCCTCAGAAGCAGGAGCAG------ATAGACAAGGAC---CTGTATCCTTTAGCTTCCCTCA
AATCACTCTTTGGCAACGACCCGTCGTCACAATAA
>JN024569/B/US/2005/USPI38051EI7y05121pcWG2B8
CTTCAGAGCAGG------------CCAGAGCCAACAGCC------------CCACCAGAAGAGAGCTTCAGGTTTGGGGA
GGGGACA---ACAACCCCCCCTCAGAAGCAGGAGCAG------ATAGACAAGGAC---CTGTATCCTTTAGCTTCCCTCA
AATCACTCTTTGGCAACGACCCGTCGTCACAATAA
>JN024570/B/US/2005/USPI38051EI7y05121pcWG2B9
CTTCAGAGCAGG------------CCAGAGCCAACAGCC------------CCACCAGAAGAGAGCTTCAGGTTTGGGGA
GGGGACA---ACAACCCCCCCTCAGAAGCAGGAGCAG------ATAGACAAGGAC---CTGTATCCTTTAGCTTCCCTCA
AATCACTCTTTGGCAACGACCCGTCGTCACAATAA
>JN024571/B/US/2005/USPI38417EI25y05051pcWG2B12
CTTCAGAGCAGG------------CCAGAGCCATCAGCT------------CCGCCAGCAGAGAGTGTCAGGTTTGGGGA
GGAGACA------ACTCCCCCTCAGAAGCAGGAACCA------ATAGACGAGGAG---AGGTATCCTTTAACTTCCCTCA
GATCACTCTTTGGCAACGACCCCTCGTCACAATAA
>JN024572/B/US/2005/USPI83747EI69y05021pcWG2B8
CTTCAGAGCAGA------------CCAACACCATCAGCC------------CCACCAGAAGAGAGCTTCAGGTTTGGGGA
AGAGACA---GCAACCCCCTCTCAGAGGCCAGAGTCG------ATAGACAAGGAA---ACGTATCCTTTAACCTCCCTCA
GATCACTCTTTGGCAACGACCCCTCGTCACAATAA
>JN024573/B/US/2005/USPI11286EI26y05091pcWG2B10
CTCCAGAGCAGACAAGATCAGAACCTAGAGCCAACAGCC------------CCACCAGAAGAGAGCTTCAGGTTTGGGGA
AGAGACA---ACACCTCCCCCTCAGAAGCAGGAGTCG------ATAGACAAGGAC---CTGTATCCTTTAGCTTCCCTCA
AATCACTCTTTGGCAACGACCCCTTGTCACAATAA
>JN235958/B/UY/2002/02UY_TSU1290
CTTCAGAGCAGA------------CCAGAGCCAACAGCC------------CCACCGGCAGAGAGCTTCAGATTTGGGGA
GGAGACA---ACAACTCCCCCTCAGAAGCAAGAGCAG------ATAGACAAGGAA---CTGTATCCCTTAGCTTCCCTCA
AATCACTCTTTGGCAACGACCCCTCGTCACAGTAA
>JN235959/B/UY/1999/99UY_TRA0043
CTTCAGAGCAGA------------CCAGAACCAACAGCC------------CCACCAGAAGAGAGCTTCAGGTTTGGGGA
AGAGACA---ACAACTCCCTCTCAGAAGCAGGGGCCG------ATAGACAAGGAA---CTGTATCCCTTAGCTTCCCTCA
GATCACTCTTTGGCAACGACCCCTCGTCACAATAA
>JN235965/B/UY/1999/99UY_TRA0177
CTTCAGAGCAGA------------CCAGAGCCAACAGCC------------CCACCAGAAGAGAGCTTCAGATTTGGGGA
AGAGACA---ACAACTCCCTCTCAGAAGCAGGAGCCG------ATAGACAAGGAA---ATGTATCCTTTAACCTCCCTCA
AATCACTCTTTGGCAACGACCCCTCGTCACAATAA
>JN248329/B/TH/2004/04TH601066
CTTCAGAGCAGA------------CCAGAGCCAACAGCC------------CCACCAGAAGAAAGCTTCAGGTTTGGGGA
GGAGACA---ACAACTCCACCTCAGAAGCAGGAGCCG------AGAGACGAGGAG---TTATATCCTGTAGCTTCCCTCA
AATCACTCTTTGGCAACGACCCCTCGTCACAATAA
>JN248333/B/TH/2004/04TH803686
CTTCAGAGCAGA------------CCAGAGCCAACAGCC------------CCACCAGAAGAGAGCTTCAGGTTTGGGGA
GGAGACA---ACAGCTCCTGTGCAGAAACAGGAACCG------ATAGACAAGGAG---ATGTATCCCTCAGCCTCCCTCA
AATCACTCTTTGGCAACGACCCCTTGTTACAATAA
>JN248335/B/TH/2004/04TH808998
CTTCAGAACAGATCAGAACAGAACCCAGAGCCAACAGCC------------CCACCAGAGGAGAGCTTCAGGTTTGGGGA
GGAGACA---ACAACTCCATCTCAGAAGCAGGAGCCG------ATAGACAAGGAA---CTATATCCTTTGACCTCCCTCA
AATCACTCTTTGGCAGCGACCCCTCGTCACAATAA
>JN248337/B/TH/2004/04TH821921
CCTCAGAGCAGA------------ACAGAGCCAACAGCC------------CCACCAGAAGAGAGCTTCAGGTTTGGGGA
AGAGATG------ATTCCCTCTCAGAAGAAAGAGCAGACAGACAAGGACAAGGAA---CTGTATCCTTTAGCCTCCCTCA
GATCACTCTTTGGCAACGACCCCTCGTCACAGTAA
>JN248343/B/TH/2005/05TH355614
CTTCAGAGCAGA------------CCAGAGCCAACAGCC------------CCACCAGAAGAGCGCCTCAGGTCTGGGGA
GGAGACA---ACAACCCCCTCTCAGAAGCAGGAACCG------ATAGACAAGGAA---TTGTATCCTTTAGCTTCCCTCA
GATCACTCTTTGGCAACGACCCCTCGTCACAATAA
>JN248344/B/TH/2005/05TH356764
CTTCAGAGCAGG------------CCAGAGCCAACAGCC------------CCACCAGAGGAGGTCTTCAGGTTTGGGGA
GGAGACA---ACGGCTCCCCCTCAGAAGCAGGAGCCA------ATAGACAAGGAA---CTGTATCCCTCAGCCTCCCTCA
AATCACTCTTTGGCAGCGACCCATTGTCACAATAA
>JN248345/B/TH/2005/05TH356883
CTTCAGAGCAGG------------CCAGAGCCAACAGCC------------CCACCAGAGGAGGTCTTCAGGTTTGGGGA
GGAGACA---ACGGCTCCCCCTCAGAAGCAGGAGCCA--------GAC-AAGGAG---CTATATCCCTCAGCCTCCCTCA
AATCACTCTTTGGCAGCGACCCATTGTCACAATAA
>JN248346/B/TH/2005/05TH357801
TGTCAGAGCAGA------------CCAGAACCAACAGCT---CCACCAGCCCCACCAGAGGAGAGCTTCAGGTTTGGGGC
AGAGACA---ACAACTCCCTCTCAGAAGCAGGAGACG------ACAGAAAAGGGA---CTGTATCCTTTAACCTCCCTCA
GATCACTCTTTGGCAACGACCCCTAGTCACAATAA
>JN248347/B/TH/2005/05TH429730
CTCCAGAACAGA------------CCAGAGCCAACAGCC------------CCACCAGAGGAGAGCTTCAGGTTTGGGGA
AGAGACA---GCAACTCCACCTCAGAAGCAGGAGCCG------ATAGACAAGGAA---GTATATCCTTTAGCTTCCCTCA
AATCACTCTTTGGCAACGACCCCTAGTCACAATAA
>JN248353/B/TH/2005/05TH645189
CATCAGAGCAGA------------CTAGAGCCAACAGCC------------CCACCAGAGGAGAGCTTCAGGTTTGGGGA
AGAGACA---ACAACTCCCCCTCAGAAGCAGGAGCCG------AAGGACAAGGAC---CTGTATCCCTTAGCTTCCCTCA
AATCACTCTTTGGCAACGACCCCTTGTTACAGTAA
>JN248354/B/TH/2005/05TH736580
CTTCAGAGCAGA------------CCAGAGCCAACAGCC------------CCGCCAGAAGAGAGCTTCAGGTTTGGGGA
AGAGACA---ACAACTCCCTCTCAGAGGCAGGAGCCG------ATAGACAAGGAA---CGGTATCCCTTAACTTCCCTCA
AATCACTCTTTGGCAACGACCCCTAGTCAAAATAA
>JN251896/B/PY/2002/02PY_PSP0019
CTCCAGAGCAGA------------CCAGAGCCAACAGCC------------CCACCAGAGGAGAGCTTCAGGTTTGGGGA
GGAGACA---GCAACTCCCCCTCAGAAACAGGAGTCG------AAAGACAAGGAA---CTGTATCCTTTAGCTTCCCTCA
AATCACTCTTTGGCAACGACCCCTCGTCACAATAA
>JN251901/B/PY/2002/02PY_PSP0090
CTTCAGAGCAGA------------CCAGAGCCAACAGCC------------CCACCAGAGGAGAGCTTCAGGTTTGGGGA
GGAAACA---ACAGCTCCCTCTCAGAAGCAGGAACCG------GGGGACAAGGAA---CTGTATCCCTTGACCTCCCTCA
AATCACTCTTTGGCAACGACCCCTCGTCACAATAA
>JN251906/B/PY/2003/03PY_PSP0115
CTTCAGAGCAGA------------CCAGAGCCAACAGCC------------CCACCAGCAGAGAGCTTCAGCTTTGGGGA
AGGGACA---ACAACTCCCCCTCAGAAGCAGGAGGAC------AAGGAGAGGGGA---CTGTATCCTTTAGCTTCCCTCA
AATCACTCTTTGGCAACGACCCCTCGTCACAATAA
>JN397362/B/US/2011/ES38
CTTCAGAGCAGACCAGAGAGCAGACCAGAGCCATCAGCC------------CCACCAGAGGAGAGCTTCAGGTTTGGGGA
AGGGACA---GCAACTCCCTCTCAGAAACAGGAGCCG------ATAGACAAGGAC---CTGTATCCTTTAGCTTCCCTCA
GATCACTCTTTGGCAACGACCCCTCGTCACAGTAA
>JN397363/B/US/2011/CP2
CTTCAGAGCAGACCAGAGAGCAGACCAGAGCCATCAGCC------------CCACCAGAGGAGAGCTTCAGGTTTGGGGA
AGGGACA---GCAACTCCCTCTCAGAAACAGGAGCCA------ATAGACAAGGAC---ATGTAACCTTTAGCTTCCCTCA
GATCACTCTTTGGCAACGACCCCTCGTCACAGTAA
>JN397364/B/US/2010/VC1
CTTCAGAGCAGCAGAGCGA-----CCACAGCCAACAGCC---------CCACCACCAGCAGAGAGCTTCGGGTTTGGGGA
GGAGATA---ACAACTCCCTCTCAGAAGCAGGAGCGG------ACAGACAAGGAA---CTGTTTCCTTTAGCTTCCCTCA
GATCACTCTTTGGCAACGACCCCTCGTCTCAGTAA
>JN397365/B/US/2010/CP1
CTTCAGAGCAGG------------CCACAMCCAACGGCC--CCACAGCAGATAACCAGCAGAGAGCTTCGGGTTTGGGGA
GGAGATA---ACAACTCCCTCTCAGAAGCAGGAGCGG------ACAGACAAGGAA---CTGTTTCCTTTAGCTTCCCTCA
GATCACTCTTTGGCAACGACCCCTCGTCTCAGTAA
>JN692431/B/BR/2002/02BR1002
CTTCAGAGCAGA------------CCAGAGCCAACAGCC------------CCACCAGAAGAGAGCTTCAGGTTCGGGGA
GGAGACA---ACAACTCCCCCTCGAAAGCCGGAGCCA------ATAGACAAGGAA---CTGTATCCCTTAGCTTCCCTCA
AATCACTCTTTGGCAGCGACCCCTCGTCACAGTAA
>JN692432/B/BR/2002/02BR1013
CTTCAGAGCAGG------------CCAGAGCCAACAGCC------------CCACCAGAAGAGAGCTTCAGGTTTGGGGA
AGAGACA---ACAACTCCCTCTCAGAAGCAGGAAACG------ATAGACAAGGAA---CTATATCCTTCAGCCTCCCTCA
GATCACTCTTTGGCAACGACCAGTCGTTATTATAA
>JN692433/B/BR/2002/04BR1064
CTTCAGAGCAGA------------CCAGAGCCAACAGCC------------CCACCAGAAGAGAGCTTCAGGTTTGGGGA
AGAGACA---ACAACTCCCTCTCAGAAACAGGAGACA------ATAGACAAGGAC---CTGTATCCTATAACTTCCCTCA
AATCACTCTTTGGCAACGACCCCTCGTCAAAATAA
>JN692435/B/BR/2002/02BR2025
CTTCAGAACAGA------------CCAGAGCCATCAGCC------------CCACCAGAAGAGAGCTTCAGGTTTGGGGA
AGAGGTA---ACAACTCCCTCTCAGAAACCGGAGCCG------ATAGACAAGGAG---CAGTATCCTTTGGCTTCCCTCA
GATCACTCTTTGGCAACGACCCCTCGTTACAATAA
>JN692436/B/BR/2002/02BR2027
CTTCAGAGCAGA------------CCAGAGCCATCAGCC------------CCGCCAGCAGAGAGCTTCAGGTTTGGGGA
GGAGACA---ACAACTCCCTCTCAGAAGCAGGAGCCA------ATAGACAAAGAG---ATGTATCCTTTAGCTTCCCTCA
AATCACTCTTTGGCAACGACCCCTCGTCGCAGTAA
>JN692439/B/BR/2002/02BR2032
CTTCAGAGCAGA------------CCAGAGCCAACAGCC------------CCACCAGCAGAGAGCTTCAGGTTTGGGGA
AGAGACA---ACAACTCCCTCTCAGAAACAGGAGCCG------ACAGAGAAGGAA---CAGAAGCCCTTAGCCTCCCTCA
GATCACTCTTTGGCAGCGACCCCTCGTCACAATAA
>JN692443/B/BR/2002/02BR2041
CTTCAGAACAGA------------CCAGAGCCAACAGCC------------CCACCAGAAGAGAGCTTCAGATTTGGGGA
GGAGACA---ACAACTCCCTCTCAGAAGCAGGAGCCG------ATAGACAAGGAA---CTGTATCCCTTAGCTTCCCTCA
AATCACTCTTTGGCAACGACCCCTCGTCACAATAA
>JN692444/B/BR/2002/02BR2042
CTTCAGAGCAGA------------CCAGAGCCAACAGCC------------CCACCAGAAGAGAGCTTCAGGTTTGGGGA
GGAGACA---ACAACTCCCCCTCAGAGACAGGAGCCG------ATAGACAAGGAA---CTGTATCCTTTAGCCTCCCTCA
AATCACTCTTTGGCAACGACCCCTCGTCACAATAA
>JN692446/B/BR/2003/03BR1043
CTTCAGAGCAGA------------CCAGAGCCAACAGCC------------CCACCAGAAGAGAGCTTCAGGTTTGGGGA
AGAGACA---ACAACTCCCCCTCAGAAACAGGAGCCG------ATAGACAAGGAA---CTGTATCCTTTAGCCTCCCTCA
AATCACTCTTTGGCAACGACCCCTCGTCACAATAA
>JN692447/B/BR/2003/03BR1046
CTTCAGAACAGA------------GCAGAGCCAACCGCCCCACCAGCAGAGCCCACAGCAGAGAGCTTCAGGTTTGGGGA
GGAGACC---------CTCTCTCAGAAGCAAGAACAG------ATAGACAAGGAA---CTGTATCCTTTAGCTTCCCTCA
AATCACTCTTTGGCAACGACCCCTCGTTACAATAA
>JN692450/B/BR/2004/04BR1047
CTTCAGAGCAGA------------CCAGAGCCAACAGCC------------CCACCAGAAGAGAGCTTCAGGTTTGGGGA
GGAGGCA---GCAGCTCCCCCTCAGAAGCAGGAGCAG------AGGGACAAAGAA---CTGTATCCCTTGACTTCCCTCA
GATCACTCTTTGGCAACGACCCCTCGTCACAATAA
>JN692451/B/BR/2004/04BR1049
CTTCAGAGCAGA------------CCAGAGCCAACAGCC------------CCACCAGCAGAGAGCTTCAGGTTTGGGGA
AGAGACA---ACAACTCCCCCTCAGAAACAGGAGCCG------ATAGACAAGGAA---CTGTATCCCTTAGCTTCCCTCA
AATCACTCTTTGGCAACGACCCCTCGTCCCAATAA
>JN692452/B/BR/2004/04BR1051
CTTCAGAGCAGA------------CCAGAGCCAACAGCC---CCACCAGCACCACCAGCAGAGAGCTTCAGGTTTGGGGA
GGAGACA---ACAACTCCCTCTCAGAAACAGGAGCCG------ATAGACAGGGAG---ATGTATCCTTTAACCTCCCTCA
AATCACTCTTTGGCAACGACCCCTCGTCACAATAA
>JN692453/B/BR/2004/04BR1054
CTTCAGAGCAGC------------CCAGAGGCAACATCA------------CCACCAGAAGAGAGCTTCAGGTTTGGGGA
GGAGACA---GCAACTCCCTCTCAGAGGCAGGAGCCG------ACAGACAAGGAA---CTGTATCCTTTAGCTTCCCTCA
GATCACTCTTTGGCAACGACCCGTTGTCACAATAA
>JN692455/B/BR/2004/04BR1057
CTTCAGAACAGA------------CCAGAGCCAACAGCC---CCACCAGCCCCACCAGAAGAGAGCTTCAGGTTTGGGGA
AGAGATA---GCAACTCCCTCTCAGAAGCAGGAGCCG------CCAGAGAAAGAA---CTGTATCCCTTAGCTTCCCTCA
GATCACTCTTTGGCAACGACCCCTCGTCACAATAA
>JN692457/B/BR/2004/04BR1068
CTTCAGAGCAGA------------CCAGAGCCAACAGCC------------CCACCAGCAGAGAGCTTCAGGTTTGGGGA
GGAGACA---ACAACTTCCTCTCAGAAGCAGGAGCCG------ATAGACAAGGAA---CTGTATCCCTTAGCTTCCCTCA
GATCACTCTTTGGCAACGACCCCTTGTCACAGTAA
>JN692458/B/BR/2004/04BR1070
CTTCAGAACAGA------------CCAGAGCCAACAGCC------------CCACCAGAAGAGAGCTTCAGATTTGGGGA
GGAGACA---ACAACCCCCTCTCAGAAGCAGGATCCG------ATAGACAAGGAA---CTGTATCCCTTAGCTTCCCTCA
GATCACTCTTTGGCAACGACCCCTCGTCACAATAA
>JN692460/B/BR/2005/05BR1077
CTCCAGAGCAGA------------CCAGAGCCAACAGCC------------CCACCAGAAGAGAGCTTCAGATTTGGGGA
AGAGACA---ATGACTCCCCCTCAGAAGCAGGAGCCA------ATAGACAAGGAA---CTGTATCCTTCAGCTTCCCTCA
AATCACTCTTTGGCAACGACCCCTTGTTACCGTAA
>JN692461/B/BR/2005/05BR1078
CTTCAGAGCAGACCAGAGCCATCTCCAGAGCCAACAGCC------------CCACCAGCAGAGAGCTTCGGGTTTGGGGA
GGAGAAA---ACAACTCCCCCTCAGAAACAGGAGCCG------ATAGACAAGGAG---CTGTATCCTTTAGCTTCCCTCA
AATCACTCTTTGGCAACGACCAGTTGTCACAATAA
>JN692462/B/BR/2005/05BR1079
CTTCAGAACAGA------------CCAGAGCCATCAGCC------------CCTCCAGAGGAGAGCTTCAGGTTTGGGGA
AGGGACA---ACAACTCCCTCTCAGAAGCAGGAGACA------GGAGAAAAGGAC---ATGTATCCTTTAGCTTCCCTCA
AATCACTCTTTGGCAACGACCTCTCGTCGCAATAA
>JN692463/B/BR/2005/05BR1080
CTTCAGAGCAGA------------CCAGAGCCAACAGCC------------CCTCCAGAGGAGAGCTTCAGGTTTGGGGA
AGAGACA---ACAACTCCCTCTCAGAAGCAGGAGCCG------ATAGACCAGGAA---GTGTATCCTTTAGCTTCCCTCA
GATCACTCTTTGGCAACGACCCCTCGTCACAATAA
>JN692464/B/BR/2005/05BR1081
CTTCAGAGCAGA------------CCAGAGCCAACAGCC------------CCACCAGAAGAGAGCTTCAGGTTTGGGGA
GGAGACA---ACAACTCCCCCTCAGAAACAGGAGTCG------AGGGATCAGGAC---CTATATCCTATGGCTTCCCTCA
AATCACTCTTTGGCAACGACCATTTGTCAAAATAA
>JN692465/B/BR/2005/05BR1082
ATTCAGAACAGA------------CTAGAGCCAACAGCC------------CCACCAGAGGAGAGTTTCAGGTTTGGGGA
AGAGACA---GCAACTCCCTCTCAGAAGCAGGGGTCA------ATAGACAAGGAA---CTGTATCCTTTAGCTTCCCTCA
AATCGCTCTTTGGCAACGACCCCTCGTCGTCGTAA
>JN692466/B/BR/2005/05BR1084
CTTCAGAGCAGA------------CCAGAGCCAACAGCC------------CCACCAGAAGAGAGCTTCAGGTTTGGGGA
GGAGATA---ACAACTCCCTCTCAGAAGCAGGAGCCG------ATAGACAAGGAT---CCGCATCCCTTAGCTTCCCTCA
GATCACTCTTTGGCAACGACCCCTCGTCACAATAA
>JN692468/B/BR/2005/05BR1092
CTCCAGAGCAGG------------CCAGAGCCAACAGCC------------CCGCCAGCAGAGAGCTTCAGGTTTGGGGA
GGAGACA---ACAACTCCCCTTCAGAAGCCGGAGACA------CCAGACAAAGAA---CTGTATCCTTTAGCTTCCCTCA
AATCACTCTTTGGCAACGACCCCTTGTCACAGTAA
>JN692469/B/BR/2005/05BR1093
CTCCAGAGCAGA------------TCAGAGCCAACAGCC------------CCACCAGAAGAGAGCTTCAGGTTCGGGGA
GGAGACA---ACAACTCCCCCTCGAAAGCCGGAGCCA------ATAGACAAGGAA---CTGTATCCCTTAGCTTCCCTCA
AATCACTCTTTGGCAGCGACCCCTCGTCACAATAA
>JN692470/B/BR/2002/05BR1094
CTTCAGAGCAGA------------CCAGAGCCAACAGCC------------CCACCAGAAGAGAGCTTCAGGTTTGGGGA
GGAGACA---ACAACTCCCCCTCAGAAACAGGAGCCG------ATAGACAAGGAA---CTGTATCCTTTAGCCTCCCTCA
AATCACTCTTTGGCAACGACCCCTCGTCACAATAA
>JN692471/B/BR/2005/05BR1095
CTTCAGAGCAGA------------CCAGAACCAACAGCC------------CCACCAGAAGAGAGCTTCAGGTTTGGGGA
GGAGACA---ACAACTCCCCCTCAGAAGCAGGAGCAG------CCAGACAAGGAA---GGATATCCTTTAGCTTCCCTCA
GATCACTCTTTGGCAACGACCCCTTGTCACAATAA
>JN692472/B/BR/2005/05BR1097
ATTCAGAACAGA------------CTAGAGCCAACAGCC------------CCACCAGAAGAGAATTTCAAGTTTGGGGA
AGAGACA---GCAACTCCCTCTCAGAAGCAGGGGTCA------ATAGACAAGGAA---CTGTATCCTTTAGCCTCCCTCA
AATCACTCTTTGGCAACGACCCCTCGTCACAGTAA
>JN692474/B/BR/2005/05BR1104
CTTCAGAGCAGA------------ACAGAGCCATCAGCC------------CCACCAGAGGAGAGCTTCAGGTTTGGGGA
GGAGACA---ACAACTCCCCCTC-AAAGCAGGAGCCG------GTAGACAAAGAG---CTGTATCCCTCAGCTTCCCTCA
GATCACTCTTTGGCAACGACCCGTTGTCACAGTAA
>JN692476/B/BR/2005/05BR1110
CTTCAGAACAGA------------CCAGAGCCAACAGCC------------CCACCAGAAGAGAGCTTCAGGTTTGGGGA
AGAGACA---ATGACTCCCCCTCAGAAGCAGGAGCCA------ATAGACAAGGAA---CTGTATCCTTCAGCTTCCCTCA
AATCACTCTTTGGCAACGACCCCTTGTTACCGTAA
>JN692480/B/BR/2006/06BR1119
CTACAGAGCAGA------------CCAGAGCCAACAGCC------------CCACCAGCAGAGAGCTTCAGGTTTGGGGA
AGAGACA---ACAACTCCCTCCCAGAAGCAGGAGACG------GTACACAAGGAG---CTGTATCCCTTAGCTTCCCTCA
AATCACTCTTTGGCAACGACCCCTCGTCACAATAA
>JN860769/B/TH/2008/MERLBDTRC10
CTTCAGAACAGA------------CCAGAGCCAACAGCC------------CCTCCAGAAGAGAGCTTCAGGTTTGGGGA
AGAGACA---ACAACTCCCCCTCAGAAACAGGAACCA------ATAGACAAGGAA---CTATATCCCTTAGCTTCCCTCA
GATCACTCTTTGGCAACGACCCCTTGTCGCAATAA
>JN944897/B/US/2006/CH106_TF1
CTTCAGAGCACA------------CCAGAGCCAACAGCC------------CCACCAGAAGAGAGCTTCAGGTTTGTGGA
AGAGAAG------AATCCCTCTCAGAAGCAGGAACAG------ATAGACAAGGAA---TTGTATCCTTCAGCTTCCCTCA
GATCACTCTTTGGCAACGACCCCTCGTCACAATAA
>JN944898/B/US/2006/CH106_flA3
CTTCAGAGCACA------------CCAGAGCCAACAGCC------------CCACCAGAAGAGAGCTTCAGGTTTGTGGA
AGAGAAG------AATCCCTCTCAGAAGCAGGAACAG------ATAGACAAGGAA---TTGTATCCTTCAGCTTCCCTCA
GATCACTCTTTGGCAACGACCCCTCGTCACAATAA
>JN944899/B/US/2006/CH106_flB2
CTTCAGAGCACA------------CCAGAGCCAACAGCC------------CCACCAGAAGAGAGCTTCAGGTTTGTGGA
AGAGAAG------AATCCCTCTCAGAAGCAGGAACAG------ATAGACAAGGAA---TTGTATCCTTCAGCTTCCCTCA
GATCACTCTTTGGCAACGACCCCTCGTCACAATAA
>JN944900/B/US/2006/CH106_flC10
CTTCAGAGCACA------------CCAGAGCCAACAGCC------------CCACCAGAAGAGAGCTTCAGGTTTGTGGA
AGAGAAG------AATCCCTCTCAGAAGCAGGAACAG------ATAGACAAGGAA---TTGTATCCTTCAGCTTCCCTCA
GATCACTCTTTGGCAACGACCCCTCGTCACAATAA
>JN944901/B/US/2006/CH106_flC3
CTTCAGAGCACA------------CCAGAGCCAACAGCC------------CCACCAGAAGAGAGCTTCAGGTTTGTGGA
AGAGAAG------AATCCCTCTCAGAAGCAGGAACAG------ATAGACAAGGAA---TTGTATCCTTCAGCTTCCCTCA
GATCACTCTTTGGCAACGACCCCTCGTCACAATAA
>JN944902/B/US/2006/CH106_flC4
CTTCAGAGCACA------------TCAGAGCCAACAGCC------------CCACCAGAAGAGAGCTTCAGGTTTGTGGA
AGAGAAG------AATCCCTCTCAGAAGCAGGAACAG------ATAGACAAGGAA---TTGTATCCTTCAGCTTCCCTCA
GATCACTCTTTGGCAACGACCCCTCGTCACAATAA
>JN944903/B/US/2006/CH106_flC7
CTTCAGAGCACA------------CCAGAGCCAACAGCC------------CCACCAGAAGAGAGCTTCAGGTTTGTGGA
AGAGAAG------AATCCCTCTCAGAAGCAGGAACAG------ATAGACAAGGAA---TTGTATCCTTCAGCTTCCCTCA
GATCACTCTTTGGCAACGACCCCTCGTCACAATAA
>JN944905/B/US/2006/CH40_TF1
CTTCAGAGCAGG------------CCAGAGCCAACAGCC------------CCACCAGAGGAGAGCTTCAGGTTTGGGGA
GGAAACA------ACTCCCCCTCAGAAGCAGGAAACA------ACAGACAAGGAA---CTGTATCCTTTAGCTTCCCTCA
GATCACTCTTTGGCAACGACCCCTCGTCACAATAA
>JN944907/B/US/2006/CH58_TF1
CTTCAGAGCAGA------------CCAGAGCCAACAGCC---CCACCAGCCCCACCAGAAGAGAGCTTCAGGTTTGGGGA
GGAGAAA---ACAGCTCCCGTTCAGAAGCAGGAGCCG------ATAGACAAGGAA---CTGTATCCTTTAGCTTCCCTCA
AATCACTCTTTGGCAACGACCCCTAGTTACAATAA
>JN944909/B/US/2006/CH77_TF1
CTTCAGAACAGA------------CCAGAGCCAACAGCC---CCACCAGCCCCACCAGAGGAGAGCTTCAGGTTTGGGGA
GGGGACA---ACAACTCCCCCTCAGAAGCAGGAGCCG------AAAGACAAGGAA---CTGTATCCTGTAACTTCCCTCA
GATCACTCTTTGGCAACGACCCCTCGTCACAATAA
>JN944911/B/US/2001/REJO_TF1
CTTCAGAGCAGG------------CCAGAGCCAACAGCC------------CCACCAGAAGAGAGCTTCAGGTTTGGGGA
AGAGACA---ACAACTCCCTCCCAGAAGCAGGAGCCG------ACAGACAAGGAA---CTGTATCCTTTAGCTTCCCTCA
AATCACTCTTTGGCAACGACCCCTCGTCTCAATAA
>JN944912/B/US/2001/REJO_flA1
CTTCAGAGCAGG------------CCAGAGCCAACAGCC------------CCACCAGAAGAGAGCTTCAGGTTTGGGGA
AGAGACA---ACAACTCCCTCCCAGAAGCAGGAGCCG------ACAGACAAGGAA---CTGTATCCTTTAGCTTCCCTCA
AATCACTCTTTGGCAACGACCCCTCGTCTCAATAA
>JN944913/B/US/2001/REJO_flA2
CTTCAGAGCAGG------------CCAGAGCCAACAGCC------------CCACCAGAAGAGAGCTTCAGGTTTGGGGA
AGAGACA---ACAACTCCCTCCCAGAAGCAGGAGCCG------ACAGACAAGGAA---CTGTATCCTTTAGCTTCCCTCA
AATCACTCTTTGGCAACGACCCCTCGTCTCAATAA
>JN944914/B/US/2001/REJO_flE11
CTTCAGAGCAGG------------CCAGAGCCAACAGCC------------CCACCAGAAGAGAGCTTCAGGTTTGGGGA
AGAGACA---ACAACTCCCTCCCAGAAGCAGGAGCCG------ACAGACAAGGAA---CTGTATCCTTTAGCTTCCCTCA
AATCACTCTTTGGCAACGACCCCTCGTCTCAATAA
>JN944915/B/US/2001/REJO_flF11
CTTCAGAGCAGG------------CCAGAGCCAACAGCC------------CCACCAGAAGAGAGCTTCAGGTTTGGGGA
AGAGACA---ACAACTCCCTCCCAGAAGCAGGAGCCG------ACAGACAAGGAA---CTGTATCCTTTAGCTTCCCTCA
AATCACTCTTTGGCAACGACCCCTCGTCTCAATAA
>JN944917/B/US/2000/RHPA_TF1
CTTCAGAACAGA------------ACAGAGCCAACAGCC------------CCACCAGAAGAGAGCTTCAGGTTTGGGGA
AGAGACA---ACAACTCCCTCTCAGAAA---CAG---------ACAGACAAGGAA---CTGTATCCTTTAGCTTCCCTCA
GATCACTCTTTGGCAACGACCCCTCGTCACAATAA
>JN944918/B/US/2000/RHPA_flA1
CTTCAGAACAGA------------ACAGAGCCAACAGCC------------CCACCAGAAGAGAGCTTCAG----GAA--
-GAGACA---ACAACTCCCTCTCAGAAA---CAG---------ACAGACAAGGAA---CTGTATCCTTTAGCTTCCCTCA
GATCACTCTTTGGCAACGACCCCTCGTCACAATAA
>JN944920/B/US/2000/RHPA_flA4
CTTCAGAACAGA------------ACAGAGCCAACAGCC------------CCACCAGAAGAGAGCTTCAGGTTTGGGGA
AGAGACA---ACAACTCCCTCTCAGAAA---CAG---------ACAGACAAGGAA---CTGTATCCTTTAGCTTCCCTCA
GATCACTCTTTGGCAACGACCCCTCGTCACAATAA
>JN944921/B/US/2000/RHPA_flC4
CTTCAGAACAGA------------ACAGAGCCAACAGCC------------CCACCAGAAGAGAGCTTCAGGTTTGGGGA
AGAGACA---ACAACTCCCTCTCAGAAA---CAG---------ACAGACAAGGAA---CTGTATCCTTTAGCTTCCCTCA
GATCACTCTTTGGCAACGACCCCTCGTCACAATAA
>JN944922/B/US/2000/RHPA_flD12
CTTCAGAACAGA------------ACAGAGCCAACAGCC------------CCACCAGAAGAGAGCTTCAGGTTTGGGGA
AGAGACA---ACAACTCCCTCTCAGAAA---CAG---------ACAGACAAGGAA---CTGTATCCTTTAGCTTCCCTCA
GATCACTCTTTGGCAACGACCCCTCGTCACAATAA
>JN944923/B/US/2000/RHPA_flD4
CTTCAGAACAGA------------ACAGAGCCAACAGCC------------CCACCAGAAGAGAGCTTCAGGTTTGGGGA
AGAGACA---ACAACTCCCTCTCAGAAA---CAG---------ACAGACAAGGAA---CTGTATCCTTTAGCTTCCCTCA
GATCACTCTTTGGCAACGACCCCTCGTCACAATAA
>JN944924/B/US/2000/RHPA_flF9
CTTCAGAACAGA------------ACAGAGCCAACAGCC------------CCACCAGAAGAGAGCTTCAGGTTTGGGGA
AGAGACA---ACAACTCCCTCTCAGAAA---CAG---------ACAGACAAGGAA---CTGTATCCTTTAGCTTCCCTCA
GATCACTCTTTGGCAACGACCCCTCGTCACAATAA
>JN944925/B/US/2000/RHPA_flG4
CTTCAGAACAGA------------ACAGAGCCAACAGCC------------CCACCAGAAGAGAGCTTCAGGTTTGGGGA
AGAGACA---ACAACTCCCTCTCAGAAA---CAG---------ACAGACAAGGAA---CTGTATCCTTTAGCTTCCCTCA
GATCACTCTTTGGCAACGACCCCTCGTCACAATAA
>JN944926/B/US/2000/RHPA_flH7
CTTCAGAACAGA------------ACAGAGCCAACAGCC------------CCACCAGAAGAGAGCTTCAGGTTTGGGGA
AGAGACA---ACAACTCCCTCTCAGAAA---CAG---------ACAGACAAGGAA---CTGTATCCTTTAGCTTCCCTCA
GATCACTCTTTGGCAACGACCCCTCGTCACAATAA
>JN944928/B/US/1991/SUMA_TF1
CTTCAGAGCAGA------------CCAGAGCCAACAGCC------------CCACCAGAAGAGAGCTTCAGGTTTGGGGA
GGAGACA---ACAACTCCCTCTCAGAAGCAGGAGCCG------ATAGACCAGGGA---ATGTATCCTTTAGCTTCCCTCA
GATCACTCTTTGGCAACGACCCCTCGTCACAATAA
>JN944930/B/US/2000/THRO_TF1
CTTCAGAGCAGG------------CCAGAGCCAACAGCC------------CCACCAGAAGAGAGCTTCAGGTTTGGGGA
AGAGACA---ACAACTCCCTCTCAGCAGAAGGAGCAG------ATAGACAAGGAA---CTGTATCCTTTAGCTTCCCTCA
AATCACTCTTTGGCAACGACCCCTCGTCACAATAA
>JN944931/B/US/2000/THRO_flA1
CTTCAGAGCAGG------------CCAGAGCCAACAGCC------------CCACCAGAAGAGAGCTTCAGGTTTGGGGA
AGAGACA---ACAACTCCCTCTCAGCAGAAGGAGCAG------ATAGACAAGGAA---CTGTATCCTTTAGCTTCCCTCA
AATCACTCTTTGGCAACGACCCCTCGTCACAATAA
>JN944932/B/US/2000/THRO_flF7
CTTCAGAGCAGG------------CCAGAGCCAACAGCC------------CCACCAGAAGAGAGCTTCAGGTTTGGGGA
AGAGACA---ACAACTCCCTCTCAGCAGAAGGAGCAG------ATAGACAAGGAA---CTGTATCCTTTAGCTTCCCTCA
AATCACTCTTTGGCAACGACCCCTCGTCACAATAA
>JN944933/B/US/2000/THRO_flG7
CTTCAGAGCAGG------------CCAGAGCCAACAGCC------------CCACCAGAAGAGAGCTTCAGGTTTGGGGA
AGAGACA---ACAACTCCCTCTCAGCAGAAGGAGCAG------ATAGACAAGGAA---CTGTATCCTTTAGCTTCCCTCA
AATCACTCTTTGGCAACGACCCCTCGTCACAATAA
>JN944934/B/US/2000/THRO_flH8
CTTCAGAGCAGG------------CCAGAGCCAACAGCC------------CCACCAGAAGAGAGCTTCAGGTTTGGGGA
AGAGACA---ACAACTCCCTCTCAGCAGAAGGAGCAG------ATAGACAAGGAA---CTGTATCCTTTAGCTTCCCTCA
AATCACTCTTTGGCAGCGACCCCTCGTCACAATAA
>JN944936/B/US/2001/TRJO_TF1
CTTCAGAACAGA------------CCAGAGCCAACAGCC------------CCACCAGAGGAGAGCTTCAGGTTTGGGGA
AGAGACA---ACAACTCCCTCTCAGAAGCAGGAGCCA------ATAGACAAGGAA---CTATATCCTTTGACTTCCCTCA
GATCACTCTTTGGCAACGACCCATCGTCACAATAA
>JN944938/B/US/2000/WITO_TF1
CTTCAGAGCAGA------------CCAGAGCCAACAGCC---CCAACAGCCCCACCGGAGGAGAGCTTCAGGTTTGGGGA
AGAGACA---ACAACTCCCCCTCAGAAGCAGGAGACA------ATAGACAAGGAG---AAGTATCCTTTGGCTTCCCTCA
GATCACTCTTTGGCAACGACCCCTTGTCGCAATAA
>JN944939/B/US/2006/pCH040_c
CTTCAGAGCAGG------------CCAGAGCCAACAGCC------------CCACCAGAGGAGAGCTTCAGGTTTGGGGA
GGAAACA------ACTCCCCCTCAGAAGCAGGAAACA------ACAGACAAGGAA---CTGTATCCTTTAGCTTCCCTCA
GATCACTCTTTGGCAACGACCCCTCGTCACAATAA
>JN944940/B/US/2006/pCH058_c
CTTCAGAGCAGA------------CCAGAGCCAACAGCC---CCACCAGCCCCACCAGAAGAGAGCTTCAGGTTTGGGGA
GGAGAAA---ACAGCTCCCGTTCAGAAGCAGGAGCCG------ATAGACAAGGAA---CTGTATCCTTTAGCTTCCCTCA
AATCACTCTTTGGCAACGACCCCTAGTTACAATAA
>JN944941/B/US/2006/pCH077_t
CTTCAGAACAGA------------CCAGAGCCAACAGCC---CCACCAGCCCCACCAGAGGAGAGCTTCAGGTTTGGGGA
GGGGACA---ACAACTCCCCCTCAGAAGCAGGAGCCG------AAAGACAAGGAA---CTGTATCCTGTAACTTCCCTCA
GATCACTCTTTGGCAACGACCCCTCGTCACAATAA
>JN944942/B/US/2006/pCH106_c
CTTCAGAGCACA------------CCAGAGCCAACAGCC------------CCACCAGAAGAGAGCTTCAGGTTTGTGGA
AGAGAAG------AATCCCTCTCAGAAGCAGGAACAG------ATAGACAAGGAA---TTGTATCCTTCAGCTTCCCTCA
GATCACTCTTTGGCAACGACCCCTCGTCACAATAA
>JN944943/B/US/2001/pREJO_c
CTTCAGAGCAGG------------CCAGAGCCAACAGCC------------CCACCAGAAGAGAGCTTCAGGTTTGGGGA
AGAGACA---ACAACTCCCTCCCAGAAGCAGGAGCCG------ACAGACAAGGAA---CTGTATCCTTTAGCTTCCCTCA
AATCACTCTTTGGCAACGACCCCTCGTCTCAATAA
>JN944944/B/US/2000/pRHPA_c
CTTCAGAACAGA------------ACAGAGCCAACAGCC------------CCACCAGAAGAGAGCTTCAGGTTTGGGGA
AGAGACA---ACAACTCCCTCTCAGAAA---CAG---------ACAGACAAGGAA---CTGTATCCTTTAGCTTCCCTCA
GATCACTCTTTGGCAACGACCCCTCGTCACAATAA
>JN944945/B/US/1991/pSUMA_c
CTTCAGAGCAGA------------CCAGAGCCAACAGCC------------CCACCAGAAGAGAGCTTCAGGTTTGGGGA
GGAGACA---ACAACTCCCTCTCAGAAGCAGGAGCCG------ATAGACCAGGGA---ATGTATCCTTTAGCTTCCCTCA
GATCACTCTTTGGCAACGACCCCTCGTCACAATAA
>JN944946/B/US/2000/pTHRO_c
CTTCAGAGCAGG------------CCAGAGCCAACAGCC------------CCACCAGAAGAGAGCTTCAGGTTTGGGGA
AGAGACA---ACAACTCCCTCTCAGCAGAAGGAGCAG------ATAGACAAGGAA---CTGTATCCTTTAGCTTCCCTCA
AATCACTCTTTGGCAACGACCCCTCGTCACAATAA
>JN944947/B/US/2001/pTRJO_c
CTTCAGAACAGA------------CCAGAGCCAACAGCC------------CCACCAGAGGAGAGCTTCAGGTTTGGGGA
AGAGACA---ACAACTCCCTCTCAGAAGCAGGAGCCA------ATAGACAAGGAA---CTATATCCTTTGACTTCCCTCA
GATCACTCTTTGGCAACGACCCATCGTCACAATAA
>JN944948/B/US/2000/pWITO_c
CTTCAGAGCAGA------------CCAGAGCCAACAGCC---CCAACAGCCCCACCGGAGGAGAGCTTCAGGTTTGGGGA
AGAGACA---ACAACTCCCCCTCAGAAGCAGGAGACA------ATAGACAAGGAG---AAGTATCCTTTGGCTTCCCTCA
GATCACTCTTTGGCAACGACCCCTTGTCGCAATAA
>JQ316126/B/KR/2004/04KMK5
CTTCAGAGCAGA------------CCAGAGCCATCAGCC------------CCACCAGAAGAGAGCTTCGGGTTTGGGGA
GGAGACA---ACAACTCCCTCTCAGAAGCAGGAGCCA------ATAGACAAGGAG---CTGTATCCTTCAGCTTCCCTCA
GATCACTCTTTGGCAACGACCCCTAGTCACAATAA
>JQ316127/B/KR/2003/03LSH1
CCTCAGAGCAGA------------CTAGAGCCAACAGCC------------CCACCAGAAGAGAGCTTCAGGTTTGGGGA
AGAGACA---ACAACTCCCTCTCAGAAGCAGGAGCCG------ATAGACAAGGAA---CTGTATCCTTCAGCTTCCCTCA
AATCACTCTTTGGCAACGACCCCTCGTCACAATAA
>JQ316128/B/KR/2003/03KDE11
CTTCAGAGCAGA------------CCAGAGCCATCAGCC------------CCACCAGAAGAGAGCTTCAGGTTTGGGGA
AGAGACA---ACAACTCCCTCTCAGAAGCAGGAGCCG------ATAGACAAGGAA---CTGTATCCTTTAGCTTCCCTCA
GATCACTCTTTGGCAACGACCCCTCGTCACAATAA
>JQ316130/B/KR/2004/04KJS8
CTTCAGAGCAGA------------CCAGAGCCAACAGCC---CAGAGCAGACCACCAGAAGAGAGCTTCAGGTTTGGGGA
GGAGACA---ACAACTCCCTCTCAGAAGCAGGAGCCG------ATAGACAAGGAA---CTGTATCCCTTAGCTTCCCTCA
GATCACTCTTTGGCAACGACCCCTCGTCACAATAA
>JQ316131/B/KR/2003/03HJY8
CTTCAGAGCAGA------------CCAGAGCCATCAGCC------------CCACCAGCAGAGAGCTTCAGGTTTGGGGA
GGAGACA---ACAACTCCCTCTCAGAAGCAGGAGCCG------ATAGACAAGGAA---CTGTATCCTTTAGCTTCCCTCA
GATCACTCTTTGGCAACGACCCCTCGTCACAATAA
>JQ316132/B/KR/2003/03KGS5
CCTCAGAGCAGA------------CTAGAGCCAACAGCC------------CCACCAGAAGAGAGCTTCAGGTTTGGGGA
AGAGACA---ACAACTCCCTCTCAGAAGCAGGAGCCG------ATAGACAAGGAA---CTGTATCCTTCAGCTTCCCTCA
AATCACTCTTTGGCAACGACCCCTCGTCACAATAA
>JQ316133/B/KR/2004/04CWS5
CTTCAGAGCAGA------------CCAGAGCCATCGGCC------------CCACCAGAGGAGAGCTTCAGGTTTGGGGA
GGAGACA---ACAACTCCCCCTCAGAAGCAGGAGCCG------ATGGACAAGGAC---CTGTATCCTTTAGCTTCCCTCA
GATCACTCTTTGGCAACGACCCCTCGTCACAATAA
>JQ316134/B/KR/2005/05YJN2
GTTCAGAGCAGA------------CCAGAGCCAACAGCC------------CCACCAGAAGAGAGCTTCAGGTTTGGGGA
AGAGACA---ACAACTCCCTCTCAGAAGCAGGAGCCG------ATAGACAAGGAA---CTGTATCCTTTAGCTTCCCTCA
AATCACTCTTTGGCAACGACCCCTCGTCACAATAA
>JQ316135/B/KR/2003/03YGS3
CTTCAGAGCAGA------------CCAGAGCCAACAGCC------------CCACCAGAAGAGAGCTTCAGGTTTGGGGA
AGAGACA---ACAACTCCCTCTCAGAAGCAGGAGCCG------ATAGACAAGGAA---CTGTATCCTTTAGCTTCCCTCA
GATCACTCTTTGGCAACGACCCCTCGTCACAATAA
>JQ341411/B/KR/2007/07KYY4
CTTCAGAGCAGA------------CCAGAGCCAACAGCC------------CCACCAGAAGAGAGCTTCAGGTTTGGGGA
AGAGACA---ACAACCCCCTCTCAGAAGCAGGAGCCG------ATAGACAAGGAA---ATGTATCCTTTGACTTCCCTCA
AATCACTCTTTGGCAACGACCCATCGTCGCAATAA
>JQ403019/B/CH/2002/HIV_CH_BID-V3511_2002
CTTCAGAGCAGA------------CCAGAGCCAACAGCC------------CCACCAGAGGAGAGCTTCAGGTTTGGGGA
AGAGACA---ACAGCTCCCTCTCAGAAGCAGGAACCG------AGAGACAAGGAA---CTGTATCCTTTAGCTTCCCTCA
GATCACTCTTTGGCAACGACCCCTCGTCACAGTAA
>JQ403021/B/CH/2002/HIV_CH_BID-V3527_2002
CTTCAGAACAGA------------CCAGAGCCAACAGCC---CCAccagagccaCCAGCAGAGAGCTTCAGGTTTGGGGA
GGAGACA---GCAATGCCATCCCAGAAGCAGGAACTGatagacAGGGACAGGGAA---CACTATCCTTTAGCTTCCCTCA
AATCACTCTTTGGCAACGACCCCTCGTCACAGTAA
>JQ403022/B/CH/2000/HIV_CH_BID-V3529_2000
CTTCAGAACAGA------------ACAGAGCCAACAGCC------------CCACCAGAAGAGAGCTTCAGGTTTGGGGA
GGAGACA------ACTCCCTCTCAGAAGCAGGGGACG------ATAGACAAGGAT---CTGTATCCTTTAGCTTCCCTCA
GATCACTCTTTGGCAACGACCCGTCGTCCCAATAA
>JQ403023/B/CH/2000/HIV_CH_BID-V3530_2000
CTTCAGAGCAGG------------CCAGAGCCAACAGCC------------CCACCAGAAGAGAGCTTCAGGTTTGGGGA
GGAGGCC---ACAACTCCCCCTCAGAAGCAGGAGGCG------ATAGACAAGGAA---CTGTATCCTACAGCCTCCCTCA
GATCACTCTTTGGCAACGACCCCTCGTCACAATAA
>JQ403024/B/CH/2001/HIV_CH_BID-V3531_2001
CTTCAGAGCAGA------------CCAGAGCCAACAGCC------------CCACCAGAAGAGAGCTTCAGGTTTGGGGA
GGAAACA---GCAGCTCCCCCTCAGAAGCAGGAGCCG------ATAAACAAGGAA---CTGTATCCCTTAACTTCCCTCA
AATCACTCTTTGGCAACGACCCATAGTCACAATAA
>JQ403025/B/CH/2001/HIV_CH_BID-V3533_2001
CTCCAGAGCAGA------------CCAGAGCCAACAGCC------------CCACCAGAAGAGAGCTTCAGATTTGGGGA
AGAGACA---ACAACTCCCTCTCAGAAGCAAGAGCAGCAGACAAAGGAGGAGGGG---AAGTATCCCTTAGCCTCCCTCA
AATCACTCTTTGGCAACGACCCCTTGTCACAATAA
>JQ403026/B/CH/2001/HIV_CH_BID-V3534_2001
CTTCAGAGCAGA------------CCAGAGCCAACAGCC------------CCACCAGAGGAGAGCTTCAGGGTTGGGGA
AGAGACA---GCAGCTCCCTCTCAGAAGCAGGAGCCA------ATAGACAAGGAA---CTGTATCCTTCAGCTTCCCTCA
GATCACTCTTTGGCAACGACCCCTAGTCACAATAA
>JQ403029/B/CH/2002/HIV_CH_BID-V3539_2002
CTTCAGAACAGA------------CCAGAGCCATCAGCC------------CCACCAGAAGAGAGCTTCAGGTTTGGGGA
AGCAACA------ACTCCCTCTCAGAAGCAGGAACCG------ATAGACAAGGAA---CTGTATCCTTTAACTTCCCTCA
GCTCTCTCTTTGGCAACGACCCCTCGTCACAGTAA
>JQ403030/B/US/2008/HIV_US_BID-V4119_2008
CTTCAGAGCAGA------------CCAGAGCCATCAGCC------------CCACCAGAAGAGAGTTTCAGGTCTGGGGA
AGAGACA---GCGACTCCTCCTCAGAAACAGGAGTCG------ATAGACAAGGAG---AAGTATCCTTTAGCTTCCCTCA
AATCACTCTTTGGCAACGACCCTTAGTCACAATAA
>JQ403031/B/US/2008/HIV_US_BID-V4120_2008
CTTCAGAGCAGG------------CCAGAGCCATCAGCC------------CCACCAGAAGAGAGTTTCAGGTTTGGGGA
AGAGACA---GCGACTCCTCCTCAGAAACAGGAGTCG------ATAGACAAGGAG---AAGTATCCTTTAGCTTCCCTCA
AATCACTCTTTGGCAACGACCCTTAGTCACAATAA
>JQ403032/B/US/2008/HIV_US_BID-V4121_2008
CTTCAGAGCAGG------------CCAGAGCCATCAGCC------------CCACCAGAAGAGAGTTTCAGGTTTGGGGA
AGAGACA---GCGACTCCTCCTCAGAAACAGGAGTCG------ATAGACAAGGAG---AAGTATCCTTTAGCTTCCCTCA
AATCACTCTTTGGCAACGACCCTTAGTCACAATAA
>JQ403033/B/US/2008/HIV_US_BID-V4122_2008
CTTCAGAGCAGG------------CCAGAGCCATCAGCC------------CCACCAGAAGAGAGTTTCAGGTTTGGGGA
AGAGACA---GCGACTCCTCCTCAGAAACAGGAGTCG------ATAGACAAGGAG---AAGTATCCTTTAGCTTCCCTCA
AATCACTCTTTGGCAACGACCCTTAGTCACAATAA
>JQ403034/B/US/2008/HIV_US_BID-V4123_2008
CTTCAGAGCAGG------------CCAGAGCCATCAGCC------------CCACCAGAAGAGAGTTTCAGGTTTGGGGA
AGAGACA---GCGACTCCTCCTCAGAAACAGGAGTCG------ATAGACAAGGAG---AAGTATCCTTTAGCTTCCCTCA
AATCACTCTTTGGCAACGACCCTTAGTCACAATAA
>JQ403035/B/US/2008/HIV_US_BID-V4124_2008
CTTCAGAGCAGA------------CCAGAGCCAACAGCC---CCACCAGCGCCACCAGAGGAGAGCTTCAGGTTTGTGGA
GGAGACA---ACGACTCCCTCTCCGAAGCAGGAGCAG------AGAGACAAGGAA---CTGTATCCCTTAGCTTCCCTCA
GATCACTCTTTGGCAGCGACCCCTAGTCACAATAA
>JQ403036/B/US/2008/HIV_US_BID-V4125_2008
CTTCAGAGCAGA------------CCAGAGCCAACAGCC---CCACCAGCGCCACCAGAGGAGAGCTTCAGGTTTGTGGA
GGAGACA---ACGACTCCCTCTCCGAAGCAGGAGCAG------AGAGACAAGGAA---CTGTATCCCTTAGCTTCCCTCA
GATCACTCTTTGGCAGCGACCCCTAGTCACAATAA
>JQ403037/B/DE/2004/HIV_DE_BID-V4131_2004
CTCCAGAGCAGA------------CCAGAGCCAACAGCC------------CCACCAGAGGAGAGCTTCAGGTTTGGGGA
AGAGACA---GCAACGCCTCCTCAGAAGCAGGAGCCA------ATAGACAAGGAA---CTGTATCCTTTAGCTTCCCTCA
AATCACTCTTTGGCAACGACCCCTCGTCACAATAA
>JQ403040/B/FR/1985/HIV_US_BID-V4141_pNL43
CTTCAGAGCAGA------------CCAGAGCCAACAGCC------------CCACCAGAAGAGAGCTTCAGGTTTGGGGA
AGAGACA---ACAACTCCCTCTCAGAAGCAGGAGCCG------ATAGACAAGGAA---CTGTATCCTTTAGCTTCCCTCA
GATCACTCTTTGGCAGCGACCCCTCGTCACAATAA
>JQ403042/B/CH/2004/HIV_CH_BID-V4408_2004
CTTCAGAACAGACCAGAGAACAGACCAGAGCCAACAGCC------------CCACCAGAAGAGAGCTTCAGGTTTGGGGA
AGAAACA---ACAACTCCCTCTCAGAAGCAGGAACTGATAGACAAGGACAAGGAA---CTGTATCCTTTAGCTTCCCTCA
GATCACTCTTTGGCAACGACCCATCGTCACAATAA
>JQ403045/B/CH/2003/HIV_CH_BID-V4470_2003
CTTCAGAGCAGA------------CCAGAGCCAACAGCC---CCAccagccccaCCAGAAGAGAGCTTCAGGTTTGGGGA
AGAGACA---ACAACTCCCCCTCAGAAGCAGGAGCCG------ATAGACAAGGAG---ATGTATCCTTTAGCCTCCCTCA
AATCACTCTTTGGCAACGACCCCTTGTCACAATAA
>JQ403048/B/DE/2003/HIV_DE_BID-V3307_2003
CTTCAGAGCCGA------------CCAGAACCAACAGCC------------CCACCAGAAGAGAGCCTCAGGTTCAGGGA
AGAGGCA---ACAACTCCCTTTCAGAAACAGGAGACG------ATAGACAAGGAA---CTGTATCCTTTAACTTCCCTCA
AATCACTCTTTGGCAACGACCCCTCGTCACAATAA
>JQ403050/B/DE/2004/HIV_DE_BID-V4136_2004
CTTCAGAGCAGA------------CCAGAGCCGACAGCC---CCATCAGCCCCACCAGCGGAGAGCTTCAGGTTTGGGGA
GGAGACA---ACAACTCCCCCTCAGAAGCAGGAGCCG------ATAGACAAGGAG---CTGTATCCTTTCTCTTCCCTCA
AATCACTCTTTGGCAACGACCCCTCGTCACAGTAA
>JQ403051/B/DE/2004/HIV_DE_BID-V4137_2004
CTTCAGAGCAGA------------CCAGAGCCGACAGCC---CCATCAGCCCCACCAGCGGAGAGCTTCAGGTTTGGGGA
GGAGACA---ACAACTCCCCCTCAGAAGCAGGAGCCG------ATAGACAAGGAG---CTGTATCCTTTCTCTTCCCTCA
AATCACTCTTTGGCAACGACCCCTCGTCACAGTAA
>JQ403052/B/DE/2004/HIV_DE_BID-V4139_2004
CTTCAGAGCAGA------------CCAGAGCCGACAGCC---CCATCAGCCCCACCAGCGGAGAGCTTCAGGTTTGGGGA
GGAGACA---ACAACTCCCCCTCAGAAGCAGGAGCCG------ATAGACAAGGAG---CTGTATCCTTTCTCTTCCCTCA
AATCACTCTTTGGCAACGACCCCTCGTCACAGTAA
>JQ403053/B/DE/2005/HIV_DE_BID-V4140_2005
CTTCAGAGCAGA------------CCAGAGCCGACAGCC---CCATCAGCCCCACCAGCGGAGAGCTTCAGGTTTGGGGA
GGAGACA---ACAACTCCCCCTCAGAAGCAGGAGCCG------ATAGACAAGGAG---CTGTATCCTTTCTCTTCCCTCA
AATCACTCTTTGGCAACGACCCCTCGTCACAGTAA
>JQ403054/B/DE/2006/HIV_DE_BID-V4676_2006
CTTCAGAGCAGA------------CCAGAGCCGACAGCC---CCATCAGCCCCACCAGCGGAGAGCTTCAGGTTTGGGGA
GGAGACA---ACAACTCCCCCTCAGAAGCAGGAGCCG------ATAGACAAGGAG---CTGTATCCTTTCTCTTCCCTCA
AATCACTCTTTGGCAACGACCCCTCGTCACAGTAA
>JQ403055/B/DE/2008/HIV_DE_BID-V4678_2008
ATTCAGAGCAGA------------CCAGAGCCGACAGCC---CCATCAGCCCCACCAGCGGAGAGCTTCAGGTTTGGGGA
GGAGACA---ACAACTCCCCCTCAGAAGCAGGAGCCG------ATAGACAAGGAG---CTGTATCCTTTCTCTTCCCTCA
AATCACTCTTTGGCAACGACCCCTCGTCACAGTAA
>JQ403056/B/US/2007/HIV_US_BID-V3007_2007
CTTCAGAACAGA------------CCAGAGCCAACAGCC------------CCACCAGAAGAGAGCTTCAGGTTTGGGGA
GGAAACA---ACAACTCCCCCTCAGAAGCAAGGGAAG------GAAGACAAGGAA---CTGTATCCCTCAACCTCCCTCA
AATCACTCTTTGGCAACGACCCCTAGTCACAATAA
>JQ403059/B/US/2007/HIV_US_BID-V3020_2007
CTTCAGAGCAGA------------CCGGAGCCAACAGCC------------CCACCAGCAGAGAGTTTTGGGTTTGGGGA
AGAGACA---ACAACTCCCTCTCAGAAGCAGGAGCCG------ATAGACAAGGAG---CAGTATCCTTTAACCTCCCTCA
GATCACTCTTTGGCAACGACCCCTCGTCACAATAA
>JQ403060/B/US/2007/HIV_US_BID-V3021_2007
CTTCAGAGCAGG------------CCAGAACCATCAGCT------------CCGCCAGCGGAGAGCTTCAGGTTTGGGGA
AGAGACA---ACAACTCCCCCTCAGAAGCAGGAACCG------ATGGACAAGGAA---CTGTATCCCTTAGCCTCCCTCA
GATCACTCTTTGGCAACGACCCCTCGTCACAATAA
>JQ403061/B/US/2008/HIV_US_BID-V3024_2008
CTTCAGAACAGA------------CCAGAGCCATCAGCC------------CCACCAGAAGAGAGTTTCAGGTTTGGGGA
GGAGACA---ACAACTCCCTCTCAGAAGCAGGAGCCG------ATAGACAAGGAA---TTGTATCCTTTAACTTCCCTCA
AATCACTCTTTGGCAACGACCCCTTGTCACAATAA
>JQ403062/B/US/2008/HIV_US_BID-V3027_2008
CCTCAGAGCAGA------------ACAGAGCCAACAGCC------------CCACCAGAAGAGATCTTTGGGTTTGGGGA
AGAGGCG------ACTCCCTCTCAGAAGCAGGAGTCG------ATAGACAAGGAG---AAGTACCCTCTATCTTCCCTCA
GATCACTCTTTGGCAACGACCCATCGTCACAATAA
>JQ403064/B/US/2007/HIV_US_BID-V3036_2007
CTTCAGAACAGA------------CCAGAGCCAACAGCC------------CCACCAGAGGAGAGCTTCAGGTTTGGGGA
AGAAACA---ATGACTCCCCCTC-AAAGCAGGAGCCG------ACAGACAAGGAA---CTGTATCCCTTAGCTTCCCTCA
GATCACTCTTTGGCAACGACCCCTCGTCACAATAA
>JQ403066/B/US/2007/HIV_US_BID-V3044_2007
CTTCAGAGCAGA------------CCAGAGCCAACAGCC------------CCACCAGCAGAGAGCTTCAGGTTTGGGGA
AGAGACA---ACAGCAACAGCTCCCCCTCAGAAGCAGGAG------------GAA---CTGTATCCTTTAGCTTCCCTCA
GATCACTCTTTGGCAACGACCCCTTGTCACAATAA
>JQ403067/B/US/2008/HIV_US_BID-V3046_2008
CTTCAGAGCAGA------------CCAGAACCATCAGCC------------CCACCAGCAGAGAGCTTCAGGTTTGGGGA
AGAGACA---GCAACCCCCCCTCAGAAGCAGGAGCCG------ATAGATCAGGAG---CTGTATCCTTTAGCTTCCCTCA
AATCACTCTTTGGCAACGACCCCTCGTCACAATAA
>JQ403068/B/US/2006/HIV_US_BID-V3047_2006
CTCCAGAGCAGG------------CCAGAGCCAACAGCC------------CCACCAGAAGAGAGCTTCAGGTTTGGGGA
GGAGACA---GCAACTCCCCCTCAGAAGCAGGAGCCA------ATAGACAAGGAA---ATGTATCCTTTAGCTTCCCTCA
GATCACTCTTTGGCAACGACCCCTCGTCACAATAA
>JQ403069/B/US/2008/HIV_US_BID-V3048_2008
CTTCAGAGCAGA------------CCAGAGCCAACAGCC------------CCACCAGAAGAGAGCTTCAGGTTTGGGGA
GGAGACG---ACAACTCCCTCTCAGAAGCAGGAGCCG------GTAGACAAGGAA---CTGTACCCTTTAGCTTCCCTCA
GATCACTCTTTGGCAACGACCCCTCGTCACAATAA
>JQ403070/B/US/2008/HIV_US_BID-V3050_2008
CTTCAGAGCAGA------------CCAGAGCCAACAGCC------------CCACCAGAAGAGAGCTTCAGGTATGGGGA
GGGGACA---ATAGCTCCCCCTCAGAAGCAGGAGCAG------ATAGACAAGGAA---CTGTATCCCTTGACTTCCCTCA
GATCACTCTTTGGCAACGACCCATCGTCACAGTAA
>JQ403071/B/US/2007/HIV_US_BID-V3053_2007
CTTCAGAGCAGA------------CCAGAGCCAACAGCC------------CCACCAGAAGAGAGCTTCAGGTTTGGGGA
AGAGACA---ATAACTCCCTCTCAGAAGCAGGAGCCCCCTCAGGGAGCCAGAGGAG--CTGTATCCTTTAGCTTCCCTCA
GATCACTCTTTGGCAACGACCCATCGTCACAATAA
>JQ403074/B/US/2008/HIV_US_BID-V3114_2007
CTTCAGAGCAGA------------CCAGAGCCAACAGCC------------CCACCAGAAGAGAGCTTCAGGTTTGGGGA
GGAGACA---GCAACCCCCTCTCAGAAACAGGAGCCG------ACAGACAAGGAA---CTGTATCCTTTAGTTTCCCTCA
AATCACTCTTTGGCAACGACCCCTCGTCACAATAA
>JQ403078/B/US/2007/HIV_US_BID-V3120_2007
CTTCAGAGCAGG------------CCAGAGCCAACAGCC------------CCACCAGAAGAGAGCTTCAGG---GAA--
-GAGACA---ACAACTCTCTCTCAGAAGCAGGAGCCG------ATAGACAAGGAA---ATGTATCCTTTGGCTTCCCTCA
AATCACTCTTTGGCAACGACCCCTTGTCACAATAA
>JQ403082/B/US/2008/HIV_US_BID-V3128_2008
CTTCAGAACAGA------------CCAGAGCCATCAGCC---CCACCAGAGCCACCAGAGGAGAGCTTCAGGTTTGGGGA
AGGGACA---ACAACTCCCTCTCAGAAGCAGGAGACA------ACAGACAAGGAT---CTGTATCCTTTAGCTTCCCTCA
AATCACTCTTTGGCAACGACCCCTCGTCACAATAA
>JQ403083/B/US/2008/HIV_US_BID-V4388_2008
CTTCAGAGCAGG------------CCAGAGCCAACAGCC------------CCACCAGAAGAGAGCTTCAGGTTTGGGGA
GGAGACA---ACAACTCCCCCTCAGAAGCAGGAGCCG------ATAGACAAGGAA---CTGTATCCTTTAGCTTCCCTCA
AATCACTCTTTGGCAACGACCCCTCGTCACAATAA
>JQ403085/B/US/2008/HIV_US_BID-V4390_2008
CTTCAGAACAGA------------CCAGAGCCATCAGCC------------CCACCAGCAGAGAGCTTCAGGTTTGGGGA
AGAGACA---GCAGCTCCCTCCCAGAAGCAGGAGCAG------ATAGACAAGGAA---CTGTATCCTACAACCTCCCTCA
GATCACTCTTTGGCAACGACCCATCGCTATAG---
>JQ403086/B/US/2008/HIV_US_BID-V4391_2008
CTTCAGAGCAGA------------CCAGAGCCAACAGCC------------CCACCAGAGGAGAGTTTCAGGTTTGTGGA
AGAGACG---ACAACTCCCCCTCAGAAGCAGGAGCCG------ACAGACAAGGAA---CTGTATCCCTTAGCTTCCCTCA
AATCACTCTTTGGCAACGACCCCTAGTCACAATAA
>JQ403087/B/US/2008/HIV_US_BID-V4392_2008
CTTCAGAGCAGAccagggccaacaTTAGAGCCAACAGCC------------CCACCAGAGGAGAGCATCAGGTTCGGGGA
AGGGACA---ACAACCTCCTCGCAGAAGCAGGAGCCG------AGAGACAAGGAA---CTGTATCCTTTAACCTCCCTCA
AATCACTCTTTGGCAACGACCCCTCGTCACAGTAA
>JQ403088/B/US/2008/HIV_US_BID-V4393_2008
CTTCAGAGCAGA------------CCAGAACCAACAGCC---CCACCAGAAGAGCCAGCAGAGAGCCTCAGGTTTGGGGA
GGAGACA---ACAACTCCCTCTCAGAAGCAGGGGACA------ATAGACAAGGAA---CTGTATCCCTTGACTTCCCTCA
GATCACTCTTTGGCAACGACCCCTCGTCACAATAA
>JQ403089/B/US/2008/HIV_US_BID-V4394_2008
CTTCAGAGCAGA------------CCAGAACCATCAGCC------------CCACCAGAAGAGAGCTTCAGGTTTGGGGA
GGAGACA---ACAACTCCCTCTCAGAAGAAGGAGCCG------ATAGACAAGGAA---CTGTATCCCTTAGCCTCCCTCA
GATCACTCTTTGGCAACGACCCCTCGTCACAATAA
>JQ403091/B/US/2008/HIV_US_BID-V4397_2008
CTTCAGAGCAGA------------CCAGAGCCAACAGCC------------CCACCAGAGGAGAGCTTCAGGTTTGGGGA
GGAGACA---GCAACTCCTTCTCAGAAGCAGGAGCCA------AAAGACAAGGAA---CTGTATCCTTTAGCTTCCCTCA
GATCACTCTTTGGCAACGACCCATCGTCACAGTAA
>JQ403092/B/US/2007/HIV_US_BID-V3512_2007
CTCCAGAGCAGG------------CCAGAGCCAACAGCC---CCACCAGCCCCACCAGAGGAGAGCTTCAGGTTTGGGGA
AGAGACA---ACAACTCCCTCTCAGAAGCAGGAACCG------AGGGACAAGGAA---CTGTATCCTTTAGCTTCCCTCA
GATCACTCTTTGGCAACGACCCCTCGTCACAGTAA
>JQ403093/B/US/2007/HIV_US_BID-V3515_2007
CTTCAGAGCAGA------------CCAGAGCCAACAGCC------------CCACCAGAAGAGAGCTTCAGGTTTGGGGA
AGAGACA---ACAAATCCCCCTCAGAAGCAGGAACCA------ATAGACAAGGAA---CTGTATCCTTCAATCTCCCTCA
AATCACTCTTTGGCAACGACCCCTCGTCACAATAA
>JQ403094/B/US/2008/HIV_US_BID-V4489_2008
CTTCAGAACAGG------------CCAGAGCCAACAGCC---CCACCAGCCCCACCAGAAGAGAGCTTCAGGTTTGGGGA
AGAGACA---GCAGCTCCCTCTCAGCAACAGGGGACA------ATGGACAAGGAT---CTGTATCCTTTAGCTTCCCTCA
AATCACTCTTTGGCAACGACCCCTCGTCTCAATAA
>JQ403095/B/US/2006/HIV_US_BID-V4503_2006
CTTCAGAGCAGA------------CCAGAGCCAACAGCC------------CCACCAGAAGAGAGCTTCAGGTTTGGGGA
AGGGACA---ACAATTCCCTCTCAGAAGCAGGAGCAG------ATAGACAAGGAG---ATGTACCCCTTAACTTCCCTCA
AATCACTCTTTGGCAACGACCCCTCGTCACAATAA
>JQ403096/B/US/2007/HIV_US_BID-V4516_2007
CTTCAGAGCAGG------------CCAGAGCCAACAGCC------------CCACCGGAAGAGAGCTTCAGGTTTGGGGA
GGAGACA---ACAACTCCCTCTCAGAAGCAGGAGCCG------ATAGACAAGGAA---ATGTATCCCTTGACCTCCCTCA
GATCACTCTTTGGCAACGACCCATCGTCACAGTAA
>JQ403097/B/US/2006/HIV_US_BID-V4506_2006
CTTCAGAGCAGA------------CCAGAGCCAACAGCC------------CCACCAGAGGAGAGCGTCAGGTTTGGGGA
AGAGACA---ACAACTCCCTCTCAGAAGCAGGGGACG------ATAGACAAGGAC---CTGTATCCTTTAACTTCCCTCA
GATCACTCTTTGGCAACGACCCCTCGTCACAATAA
>JQ403099/B/US/2008/HIV_US_BID-V3306_2008
CTTCAGAGCAGA------------CCAGAGCCAACAGCC---CCACCAGCGCCACCAGAGGAGAGCTTCAGGTTTGTGGA
GGAGACA---ACGACTCCCTCTCCGAAGCAGGAGCAG------AGAGACAAGGAA---CTGTATCCCTTAGCTTCCCTCA
GATCACTCTTTGGCAGCGACCCCTAGTCACAATAA
>JQ403100/B/US/1999/HIV_US_BID-V5239_1999
CTTCAGAGCAGA------------CCAGAGCCATCAGCC------------CCACCAGAAGAGAGCTTCAGGTTTGGGGA
GGAGACA---ACAACTCCCCCTCAGAAGCAGGAGCCA------ATAGACAAGGAA---GTGTTTCCTTTAGCTTCCCTCA
AATCACTCTTTGGCAACGACCCCTCGTCGCAGTAA
>JQ403101/B/US/2001/HIV_US_BID-V5245_2001
CTACAGAACAGA------------ACAGAGCCAACAGCC------------CCACCAGAAGAGATCTTCAGGTTTGGGGA
AGAGACA---ACAACTCCCTCTCAGAAGCAGGGGCCA------ATGGACAAGGAA---CAGTATCCCTTGACCTCCCTCA
GATCACTCTTTGGCAGCGACCCCTCGTCACAATAA
>JQ403102/B/US/2002/HIV_US_BID-V5249_2002
CTTCAGAGCAGA------------CCAGAGCCAACAGCC---------CCTCCCCCACCAGAGAGCTTCGGGTTTGGGGA
AGAGACA---GCAGCTCCCTCTCAGAAACAGGAGCCG------ATAGACAAGGAA---CTGTATCCTTTAGCTTCCCTCA
AATCACTCTTTGGCAACGACCCCTCGTCACAATAA
>JQ403104/B/US/2004/HIV_US_BID-V5261_2004
CTTCAGAGCAGA------------CCAGAGCCATCAGCC------------CCACCAGAAGAGATCTTCAGGTTTGGGGA
AGAGACA---ACAAATCCCTCTCAGAAGCAGGAGATG------GTAGACAAGGAA---CTGTATCCCTTAGCTTCCCTCA
AATCACTCTTTGGCAACGACCCCTCGTCACAGTAA
>JQ403105/B/US/2002/HIV_US_BID-V5276_2002
CCTCAGAGCAGA------------CCAGAGCCATCAGCC------------CCACCAGAAGAGAGCTTCAGGTTTGGGGA
AGAGACA---GCAACCCCCTCTCAGAAGCAGGAGCCG------ATAGACAAGGAG---ATGTATCCTTTAGCTTCCCTCA
AATCACTCTTTGGCAACGACCCCTTGTCACAATAA
>JQ403107/B/US/2004/HIV_US_BID-V5282_2004
CTTCAGAGCAGA------------CTAGAGCCGACAGCC------------CCACCAGCAGAGAGCTTCAGGTTTGGGGA
GGAGACA---GCAACCCCCTCTCAGAAGCAGGAAACG------ATAGACAAGGAA---CTGTATCCTTTAGCTTCCCTCA
AATCACTCTTTGGCAACGACCCATCGTCACAGTAA
>JQ416158/B/DE/2004/9213_d0
CTTCAGAGCAGA------------CCAGAGCCGACAGCC---CCATCAGCCCCACCAGCGGAGAGCTTCAGGTTTGGGGA
GGAGACA---ACAACTCCCCCTCAGAAGCAGGAGCCG------ATAGACAAGGAG---CTGTATCCTTTCTCTTCCCTCA
AATCACTCTTTGGCAACGACCCCTCGTCACAGTAA
>JQ416159/B/DE/2004/9213_d3
CTTCAGAGCAGA------------CCAGAGCCGACAGCC---CCATCAGCCCCACCAGCGGAGAGCTTCAGGTTTGGGGA
GGAGACA---ACAACTCCCCCTCAGAAGCAGGAGCCG------ATAGACAAGGAG---CTGTATCCTTTCTCTTCCCTCA
AATCACTCTTTGGCAACGACCCCTCGTCACAGTAA
>JQ416160/B/DE/2004/9213_d28
CTTCAGAGCAGA------------CCAGAGCCGACAGCC---CCATCAGCCCCACCAGCGGAGAGCTTCAGGTTTGGGGA
GGAGACA---ACAACTCCCCCTCAGAAGCAGGAGCCG------ATAGACAAGGAG---CTGTATCCTTTCTCTTCCCTCA
AATCACTCTTTGGCAACGACCCCTCGTCACAGTAA
>JQ416161/B/DE/2004/9213_d59
CTTCAGAGCAGA------------CCAGAGCCGACAGCC---CCATCAGCCCCACCAGCGGAGAGCTTCAGGTTTGGGGA
GGAGACA---ACAACTCCCCCTCAGAAGCAGGAGCCG------ATAGACAAGGAG---CTGTATCCTTTCTCTTCCCTCA
AATCACTCTTTGGCAACGACCCCTCGTCACAGTAA
>JQ416162/B/DE/2005/9213_d165
CTTCAGAGCAGA------------CCAGAGCCGACAGCC---CCATCAGCCCCACCAGCGGAGAGCTTCAGGTTTGGGGA
GGAGACA---ACAACTCCCCCTCAGAAGCAGGAGCCG------ATAGACAAGGAG---CTGTATCCTTTCTCTTCCCTCA
AATCACTCTTTGGCAACGACCCCTCGTCACAGTAA
>JQ429433/B/KR/2002/02OSG1
CTTCAGAGCAGA------------CCAGAGCCATCGGCC------------CCACCAGAGGAGAGCTTCAGGTTTGGGGA
GGAGACA---ACAACTCCCTCTCAGAAGCAGGAGCCG------ATAGACAAGGAA---CTGTATCCTTTAGCTTCCCTCA
GATCACTCTTTGGCAACGACCCCTCGTCACAATAA
>JX140652/B/FR/2005/DEMB05FR001
CTTCAGAGGAGA------------CCAGAGCCAACAGCC------------CCACCAGAAGAGAGCTTCAGGTTTGGGGA
GGAGACA---ACAACTCCCCCTCAGAAGCAGGAGCCA------ATAGACAAGGAC---CTGTATCCCTTAGCTTCCCTCA
GATCACTCTTTGGCAACGACCCCTCGTCACAATAA
>JX140653/B/ES/2008/DEMB08ES001
CTCCAGAGCAGA------------CCAGAGCCAACAGCC------------CCACCAGAGGAGAGCTTCAGGTTCGGGGA
GGAGACG---ACAACTCCCTCTCAGAAGCAGGAGCCG------ATAGACAAGGAA---CTGTATCCTTCAGCTTCCCTCA
GATCACTCTTTGGCAACGACCCCTTGTCACAATAA
>JX140654/B/FR/2008/DEMB08FR002
CTTCAGAGCAGA------------CCAGAGCCAACAGCC------------CCACCAGAGGAGAGCTTCAGATTTGGGGA
GGAGACA---ACACCTCCCTCTCAAAAGCAGGGGCCG------ATAGACAAGGAT---CTGTATCCTTTAGCTTCCCTCA
GATCACTCTTTGGCAACGACCCCTCGTCCCAATAA
>JX140655/B/UY/2008/DEMB08UY001
CTTCAAAGCAGA------------CCAGAGCCAACAGCC------------CCACCAGAAGAGAGCTTCAGGTTTGGGGA
GGAGGGA---ACAACTCTCCCTCAGAAACAGGAACCG------ACAGACAAGGAG----GATCTCCTTTAGCTTCCCTCA
AATCACTCTTTGGCAACGACCCCTCGTCGTAA---
>JX140656/B/BO/2009/DEMB09BO001
CTTCAGAGCAGA------------CCAGAGCCAACAGCC------------CCACCAGAAGAGAGCTTCAGGTTTGGGGA
AGAGATG---ATAACTCCCTCTCAGAAGTCGGAGCCA------ATAGACAAGGAA---CTGTATCCCTCAGCCTCCCTCA
AATCACTCTTTGGCAACGACCCCTTGTCACAATAA
>JX140657/B/US/2009/DEMB09US002
CTTCAGAGCAGA------------CCAGAGCCATCAGCC------------CCACCAGCAGAGAGCTTCGGGTTTGGGGA
GGAGACA---ACAACTCCCTCTCAGAAGCAGGAGCTG------ATAGACAAGGAA---CAGTATCCTTTAACTTCCCTCA
GATCACTCTTTGGCAACGACCCCTCGTCAATGTAA
>JX140658/B/CN/2010/DEMB10CN002
CTTCAGAACAGG------------ACAGAGCCATCAGCC------------CCACCAGAAGAGAGCTTCAGGTTTGGGGA
GGAGACA---ACGACTCCAGCTCAGAAGCAGGAGCCG------ACAGACAAGGAA---CTGTACCCCTTATCTTCCCTCA
AATCACTCTTTGGCAACGACCCATTGTCACAGTAA
>JX140659/B/VE/2010/DEMB10VE001
CTTCAGAGCAGA------------CCAGAGCCAACAGCC------------CCACCAGAAGAGAGCTTCAGGTTTGGGGA
GGAGGGA---ACAGCTCCCCCTCAGAAACAGGAGCCG------ACAGACAAGGAA---CTATATCCTTTAGCTTCCCTCA
AATCACTCTTTGGCAACGACCCCTCGTCGTAA---
>JX446795/B/TH/2006/AA010a_WG1
CCCCAGAACAGA------------CTAGAGCCAACAGCC------------CCACCAGCAGAGAGCTTCAGGTTTGGGGA
GGAGACA---ATAACTCCCCCTCAGAATCAGGAGCAG------AAAAACAAGGAA---CTGTATCCCTTAGCTTCCCTCA
AATCACTCTTTGGCAACGACCACTTGTCAGAATAA
>JX446796/B/TH/2006/AA010a_WG10
CCCCAGAACAGA------------CTAGAGCCAACAGCC------------CCACCAGCAGAGAGCTTCAGGTTTGGGGA
GGAGACA---ATAACTCCCCCTCAGAATCAGGAGCAG------AAAAACAAGGAA---CTGTATCCCTTAGCTTCCCTCA
AATCACTCTTTGGCAACGACCACTTGTCAGAATAA
>JX446797/B/TH/2006/AA010a_WG11
CCCCAGAACAGA------------CTAGAGCCAACAGCC------------CCACCAGCAGAGAGCTTCAGGTTTGGGGA
GGAGACA---ATAACTCCCCCTCAGAATCAGGAGCAG------AAAAACAAGGAA---CTGTATCCCTTAGCTTCCCTCA
AATCACTCTTTGGCAACGACCACTTGTCAGAATAA
>JX446798/B/TH/2006/AA010a_WG12
CCCCAGAACAGA------------CTAGAGCCAACAGCC------------CCACCAGCAGAGAGCTTCAGGTTTGGGGA
GGAGACA---ATAACTCCCCCTCAGAATCAGGAGCAG------AAAAACAAGGAA---CTGTATCCCTTAGCTTCCCTCA
AATCACTCTTTGGCAACGACCACTTGTCAGAATAA
>JX446799/B/TH/2006/AA010a_WG2
CCCCAGAACAGA------------CTAGAGCCAACAGCC------------CCACCAGCAGAGAGCTTCAGGTTTGGGGA
GGAGACA---ATAACTCCCCCTCAGAATCAGGAGCAG------AAAAACAAGGAA---CTGTATCCCTTAGCTTCCCTCA
AATCACTCTTTGGCAACGACCACTTGTCAGAATAA
>JX446800/B/TH/2006/AA010a_WG3
CCCCAGAACAGA------------CTAGAGCCAACAGCC------------CCACCAGCAGAGAGCTTCAGGTTTGGGGA
GGAGACA---ATAACTCCCCCTCAGAATCAGGAGCAG------AAAAACAAGGAA---CTGTATCCCTTAGCTTCCCTCA
AATCACTCTTTGGCAACGACCACTTGTCAGAATAA
>JX446801/B/TH/2006/AA010a_WG4
CCCCAGAACAGA------------CTAGAGCCAACAGCC------------CCACCAGCAGAGAGCTTCAGGTTTGGGGA
GGAGACA---ATAACTCCCCCTCAGAATCAGGAGCAG------AAAAACAAGGAA---CTGTATCCCTTAGCTTCCCTCA
AATCACTCTTTGGCAACGACCACTTGTCAGAATAA
>JX446802/B/TH/2006/AA010a_WG5
CCCCAGAACAGA------------CTAGAGCCAACAGCC------------CCACCAGCAGAGAGCTTCAGGTTTGGGGA
GGAGACA---ATAACTCCCCCTCAGAATCAGGAGCAG------AAAAACAAGGAA---CTGTATCCCTTAGCTTCCCTCA
AATCACTCTTTGGCAACGACCACTTGTCAGAATAA
>JX446803/B/TH/2006/AA010a_WG6
CCCCAGAACAGA------------CTAGAGCCAACAGCC------------CCACCAGCAGAG-GCTTCAGGTTTGGGGA
GGAGACA---ATAACTCCCCCTCAGAATCAGGAGCAG------AAAAACAAGGAA---CTGTATCCCTTAGCTTCCCTCA
AATCACTCTTTGGCAACGACCACTTGTCAGAATAA
>JX446804/B/TH/2006/AA010a_WG7
CCCCAGAACAGA------------CTAGAGCCAACAGCC------------CCACCAGCAGAGAGCTTCAGGTTTGGGGA
GGAGACA---ATAACTCCCCCTCAGAATCAGGAGCAG------AAAAACAAGGAA---CTGTATCCCTTAGCTTCCCTCA
AATCACTCTTTGGCAACGACCACTTGTCAGAATAA
>JX446805/B/TH/2006/AA010a_WG8
CCCCAGAACAGA------------CTAGAGCCAACAGCC------------CCACCAGCAGAGAGCTTCAGGTTTGGGGA
GGAGACA---ATAACTCCCCCTCAGAATCAGGAGCAG------AAAAACAAGGAA---CYGTATCCCTTAGCTTCCCTCA
AATCACTCTTTGGCAACGACCACTTGTCAGAATAA
>JX446806/B/TH/2006/AA010a_WG9
CCCCAGAACAGA------------CTAGAGCCAACAGCC------------CCACCAGCAGAGAGCTTCAGGTTTGGGGA
GGAGACA---ATAACTCCCCCTCAGAATCAGGAGCAG------AAAAACAAGGAA---CTGTATCCCTTAGCTTCCCTCA
AATCACTCTTTGGCAACGACCACTTGTCAGAATAA
>JX500707/B/RU/2010/10RU6629
CTTCAGAGCAGA------------CCAGAGCCAACAGCC------------CCACCAGAAGAGAGCTTCAGGTTTGGGGA
AGAGAAA---ACAACTCCCTCTCAGAAGCAGGAGGGG------ATAGACAAGGAA---CTATATCCTTCAGCTTCCCTCA
GATCACTCTTTGGCAACGACCCATCGTCACAATAA
>JX500708/B/RU/2011/11RU21n
CTTCAGAGCAGA------------CCAGAGCCAACAGCC------------CCACCAGAGGAGAGTTTCAGGTTTGGGGA
GGAGACA---ACAACTCCCTCTCAGAAGCAGGAGCAGAAAGACAGGGACAAGGAG---CTGTATCCCTTAGCTTCCCTCA
GATCACTCTTTGGCAACGACCCCTCGTCACAATAA
>JX500709/B/RU/2009/09RU4457
CCTCAGAGCAGAACACAGCCAACAGCAGAGCCAACAGCC------------CCACCAGTAGAGAGCTTCAGGTTTGGGGA
AGAGACA---GCAACTCCCTCTCAGAAGCAGGAGACG------GTAGACAAGGAT---CTGTATCCCTTAGCTTCCCTCA
AATCACTCTTTGGCAACGACCCCTAGTCACAATAA
>JX503071/B/US/-/sample_A_BID-D613
CTTCAGAGCAGA------------CCAGAGCCAACAGCC------------CCACCAGCAGAGAGCTTCAAGTTTGGGGA
AGAGACA---ACAACTCCCCCTCAGAAGCAGGAGACG------GGAGACAAGGAA---CTGTATCCTTTAGCCTCCCTCA
GATCACTCTTTGGCAACGACCCCTTGTCCCAATAA
>JX503072/B/US/-/sample_A_BID-D614
CTTCAGAGCAGA------------CCAGAGCCAACAGCC------------CCACCAGCAGAGAGCTTCAAGTTTGGGGA
AGAGACA---ACAACTCCCCCTCAGAAGCAGGAGCCG------GGAGACAAGGAA---CTGTATCCTTTAGCCTCCCTCA
GATCACTCTTTGGCAACGACCCCTTGTCCCAATAA
>JX503073/B/FR/1985/pNL43_BID_D615
CTTCAGAGCAGA------------CCAGAGCCAACAGCC------------CCACCAGAAGAGAGCTTCAGGTTTGGGGA
AGAGACA---ACAACTCCCTCTCAGAAGCAGGAGCCG------ATAGACAAGGAA---CTGTATCCTTTAGCTTCCCTCA
GATCACTCTTTGGCAGCGACCCCTCGTCACAATAA
>JX503074/B/US/-/sample_B_BID-D616
CTTCAGAGCAGA------------CCAGAGCCAACAGCC------------CCACCAGAGGAGAGCTTCAGGTTTGGGGA
GGAGACA------ACTCCCCCTCAGAGACGGGAGTCG------ATAGACAAGGAG---AAGTATCCTTTAACTTCCCTCA
GATCACTCTTTGGCAACGACCCCTCGTCACAATAA
>JX503075/B/US/-/sample_C_BID-D617
CTTCAGAGCAGACCAGAGAGCAGACCAGAGCCAACAGCC------------CCACCAGAAGAGAGCTTCAGGTTTGGGGA
GGAGACG---ACAACTCCCCCACAGAAGCAGGATACG------ATAGAAAAGGAA---CTGTATCCTTTGGCTTCCCTCA
GATCACTCTTTGGCAGCGACCCCTCGTCACAATAA
>JX503076/B/FR/1985/pNL43_BID_D618
CTTCAGAGCAGA------------CCAGAGCCAACAGCC------------CCACCAGAAGAGAGCTTCAGGTTTGGGGA
AGAGACA---ACAACTCCCTCTCAGAAGCAGGAGCCG------ATAGACAAGGAA---CTGTATCCTTTAGCTTCCCTCA
GATCACTCTTTGGCAGCGACCCCTCGTCACAATAA
>JX503080/B/US/-/sample_B_BID-G15479
CTTCAGAGCAGA------------CCAGAGCCAACAGCC------------CCACCAGAGGAGAGCTTCAGGTTTGGGGA
GGAGACA------ACTCCCCCTCAGAGACGGGAGTCG------ATAGACAAGGAG---AAGTATCCTTTAACTTCCCTCA
GATCACTCTTTGGCAACGACCCCTCGTCACAATAA
>JX503081/B/US/-/sample_B_BID-G15480
CTTCAGAGCAGA------------CCAGAGCCAACAGCC------------CCACCAGAGGAGAGCTTCAGGTTTGGGGA
GGAGACA------ACTCCCCCTCAGAGGCGGGAGTCG------ATAGACAAGGAG---AAGTATCCTTTAACTTCCCTCA
GATCACTCTTTGGCAACGACCCCTCGTCACAATAA
>JX503082/B/US/-/sample_B_BID-G15481
CTTCAGAGCAGA------------CCAGAGCCAACAGCC------------CCACCAGAGGAGAGCTTCAGGTTTGGGGA
GGAGACA------ACTCCCCCTCAGAGACGGGAGTCG------ATAGACAAGGAG---AAGTATCCTTTAACTTCCCTCA
GATCACTCTTTGGCAACGACCCCTCGTCACAATAA
>JX503083/B/US/-/sample_B_BID-G15482
CTTCAGAGCAGA------------CCAGAGCCAACAGCC------------CCACCAGAGGAGAGCTTCAGGTTTGGGGA
AGAGACA------ACTCCCCCTCAGAGACGGGAGTCG------ATAGACAAGGAG---AAGTATCCTTTAACTTCCCTCA
GATCACTCTTTGGCAACGACCCCTCGTCACAATAA
>JX960597/B/CN/2009/09LNA014
CTTCAGAACAGA------------CCAGAGCCAACAGCC------------CCACCAGAGGAAAGCTTCAGGTTTGGG--
-GAGACA---GCAACTCCCTCTCAGGAGCAGGAGCCG------ATAGACAAGGAC---AGGTATCCTATAACCTCCCTCA
GATCACTCTTTGGCAACGACCCCTCGTCACAATAA
>JX960598/B/CN/2009/09LNA439
CTTCAGAGCAGA------------CCAGAGCCATCAGCC------------CCACCAGAAGAGAGCTTCAGGTTTGGGGA
AGAGACA---GCAACTCCCTCTCAGAAGCAGGAGCCG------ATAGACAAGGAA---CTGTATCCTTTAGCTTCCCTCA
AATCACTCTTTGGCAACGACCCCTCGTCACAATAA
>JX960599/B/CN/2009/09LNA336
CTTCAGAGCAGA------------CCAGAGCCAACAGCC------------CCACCAGAAGAGAGTTTCAGGTTTGGGGA
AGAAACG------ACTCCCCCTCAGAAACAGGAGCCA------CTAGACAAGGAA---CTGTATCCTTTAGCTTCCCTCA
AATCACTCTTTGGCAACGACCCTTAGTCACAATAA
>JX974235/B/US/2008/B.700010607.S.0dps.AF1
CTTCAGAGCAGA------------CCAGAGCCATCAGCC------------CCACCAGCAGAGGGCTTCGGGTTTGGGGA
GGAGACA---ACAACTCCCTCTCAGAAGAAGGAGCAG------ACAGACGAGGGA---CTGTATCCTTTAACTTCCCTCA
GATCACTCTTTGGCAACGACCCCTCGTCTCAATAA
>JX974236/B/US/2008/B.700010607.S.0dps.BF11
CTTCAGAGCAGA------------CCAGAGCCATCAGCC------------CCACCAGCAGAGGGCTTCGGGTTTGGGGA
GGAGACA---ACAACTCCCTCTCAGAAGAAGGAGCAG------ACAGACGAGGGA---CTGTATCCTTTAACTTCCCTCA
GATCACTCTTTGGCAACGACCCCTCGTCTCAATAA
>JX974237/B/US/2008/B.700010607.S.0dps.BF12
CTTCAGAGCAGA------------CCAGAGCCATCAGCC------------CCACCAGCAGAGGGCTTCGGGTTTGGGGA
GGAGACA---ACAACTCCCTCTCAGAAGAAGGAGCAG------ACAGACGAGGGA---CTGTATCCTTTAACTTCCCTCA
GATCACTCTTTGGCAACGACCCCTCGTCTCAATAA
>JX974238/B/US/2008/B.700010607.S.0dps.BF13
CTTCAGAGCAGA------------CCAGAGCCATCAGCC------------CCACCAGCAGAGGGCTTCGGGTTTGGGGA
GGAGACA---ACAACTCCCTCTCAGAAGAAGGAGCAG------ACAGACGAGGGA---CTGTATCCTTTAACTTCCCTCA
GATCACTCTTTGGCAACGACCCCTCGTCTCAATAA
>JX974239/B/US/2008/B.700010607.S.0dps.BF3
CTTCAGAGCAGA------------CCAGAGCCATCAGCC------------CCACCAGCAGAGGGCTTCGGGTTTGGGGA
GGAGACA---ACAACTCCCTCTCAGAAGAAGGAGCAG------ACAGACGAGGGA---CTGTATCCTTTAACTTCCCTCA
GATCACTCTTTGGCAACGACCCCTCGTCTCAATAA
>JX974240/B/US/2008/B.700010607.S.0dps.BF4
CTTCAGAGCAGA------------CCAGAGCCATCAGCC------------CCACCAGCAGAGGGCTTCGGGTTTGGGGA
GGAGACA---ACAACTCCCTCTCAGAAGAAGGAGCAG------ACAGACGAGGGA---CTGTATCCTTTAACTTCCCTCA
GATCACTCTTTGGCAACGACCCCTCGTCTCAATAA
>JX974241/B/US/2008/B.700010607.S.0dps.BF6
CTTCAGAGCAGA------------CCAGAGCCATCAGCC------------CCACCAGCAGAGGGCTTCGGGTTTGGGGA
GGAGACA---ACAACTCCCTCTCAGAAGAAGGAGCAG------ACAGACGAGGGA---CTGTATCCTTTAACTTCCCTCA
GATCACTCTTTGGCAACGACCCCTCGTCTCAATAA
>JX974242/B/US/2008/B.700010607.S.0dps.BF7
CTTCAGAGCAGA------------CCAGAGCCATCAGCC------------CCACCAGCAGAGGGCTTCGGGTTTGGGGA
GGAGACA---ACAACTCCCTCTCAGAAGAAGGAGCAG------ACAGACGAGGGA---CTGTATCCTTTAACTTCCCTCA
GATCACTCTTTGGCAACGACCCCTCGTCTCAATAA
>JX974243/B/US/2008/B.700010607.S.0dps.BF8
CTTCAGAGCAGA------------CCAGAGCCATCAGCC------------CCACCAGCAGAGGGCTTCGGGTTTGGGGA
GGAGACA---ACAACTCCCTCTCAGAAGAAGGAGCAG------ACAGACGAGGGA---CTGTATCCTTTAACTTCCCTCA
GATCACTCTTTGGCAACGACCCCTCGTCTCAATAA
>K02007/B/US/1983/SF2_LAV2_ARV2
CTTCAGAGCAGA------------CCAGAGCCAACAGCC------------CCACCAGAAGAGAGCTTCAGGTTTGGGGA
GGAGAAA---ACAACTCCCTCTCAGAAGCAGGAGCCG------ATAGACAAGGAA---CTGTATCCTTTAACTTCCCTCA
GATCACTCTTTGGCAACGACCCCTCGTCACAATAA
>K02013/B/FR/1983/LAI_BRU
CTTCAGAGCAGA------------CCAGAGCCAACAGCC---CCACCATTTCTTCCAGAAGAGAGCTTCAGGTCTGGGGT
AGAGACA---ACAACTCCCTCTCAGAAGCAGGAGCCG------ATAGACAAGGAA---CTGTATCCTTTAACTTCCCTCA
GATCACTCTTTGGCAACGACCCCTCGTCACAATAA
>K02083/B/FR/1983/PV22_LAI_IIIB
CTTCAGAGCAGA------------CCAGAGCCAACAGCC---CCACCATTTCTTCCAGAAGAGAGCTTCAGGTCTGGGGT
AGAGACA---ACAACTCCCCCTCAGAAGCAGGAGCCG------ATAGACAAGGAA---CTGTATCCTTTAACTTCCCTCA
GATCACTCTTTGGCAACGACCCCTCGTCACAATAA
>KC473824/B/US/2009/DEMB09US003
CTTCAGAGCAGA------------CCAGAGCCAACAGCC------------CCACCAGAAGAGAGCTTCAGGTTTGGGGA
GGAGATA---CCAACTCCCGCTCAGAAGCAGGAGCCG------ATAGACAAGGAT---CGGTATCCTTTAACCTCCCTCA
AATCACTCTTTGGCAACGACCCCTCGTCACAGTAA
>KC473825/B/US/2010/DEMB10US001
CTTCAGAACAGA------------CCAGAGCCAACAGCC---CCACCAGCAGAGCCAGCAGAGAGCTTCAGGTTTGGGGA
[truncated: 11,671 more chars]
