# Supplementary material for: An integrated map of HIV genome-wide variation from a population perspective
Source: Retrovirology. 2015 Feb 15;12:18. doi: 10.1186/s12977-015-0148-6 (PMC4358901; doi:10.1186/s12977-015-0148-6)
Supplement: Additional file 3: — Software. Our Matlab toolbox developed for data visualization, genomic diversity analysis and HIV genomic alignment. Our sequence datasets are also included. [file 12977_2015_148_MOESM3_ESM.zip › HIVGenomeAnalysisToolbox/TemporaryData/Vif_AminoAcidAlignment.fasta]

>K03455/B/FR/1983/HXB2-LAI-IIIB-BRU
MENRWQVMIVWQVDRMRIRTWKSLVKHHMYVSGKARGWFYRHHYESPHPRISSEVHIPLGD-ARL-VITTYWGLHTGERD
WHLGQGVSIEWRKKRYSTQVDPELADQLIHLYYFDCFSDSAIRKALLGHIVSPRCEYQAGHN-KVGSLQYLALAALITP-
KKIKPPLPSVTKLTEDRWNKPQKTKGHRGSHTMNGH*
>A04321/B/FR/1983/IIIB_LAI
MENRWQVMIVWQVDRMRIRTWKSLVKHHMYVSGKARGWFYRHHYESPHPRISSEVHIPLGD-ARL-VITTYWGLHTGERD
WHLGQGVSIEWRKKRYSTQVDPELADQLIHLYYFDCFSDSAIRKALLGHIVSPRCEYQAGHN-KVGSLQYLALAALITP-
KKIKPPLPSVTKLTEDRWNKPQKTKGHRGSHTMNGH*
>A07867/B/FR/1983/LAI-J19
MENRWQVMIVWQVDRMRIRTWKSLVKHHMYVSGKARGWFYRHHYESPHPRISSEVHIPLGD-ARL-VITTYWGLHTGERD
WHLGQGVSIEWRKKRYSTQVDPELADQLIHLYYFDCFSDSAIRKALLGHIVSPRCEYQAGHN-KVGSLQYLALAALITP-
KKIKPPLPSVTKLTEDRWNKPQKTKGHRGSHTMNGH*
>AB078005/B/US/1997/ARES2
MENRWQVMIVWQVDRMRIKTWKILV-YHMHVSGRTKEWRYRHHYESTHPRISSEVHIPLGE-ARL-VITTYWGLHTGERD
WHLGQGVSIEWRKKRYSTQVDPGLADQLIHMYYFDCFSESAIRNAILGRIVSPRCDYQAGHN-KVGSLQYLALTALITP-
KRIKPPLPSVTKLTEDRWNKPQKTKGRRGSRTMNGH*
>AB221005/B/US/1985/Ba_L
MENRWQVMIVWQVDRMRIRAWKSLVKHHMYITGKAKGWFYRHHYESTHPRISSEVHIPLRD-AEL-VITTYWGLHTGERD
WHLGQGVSIEWRKKRYSTQVDPNLADQLIHLYYFDCFSESAIRNAILGRIVSPRCEYQAGHN-KVGSLQYLALAALVTP-
KKIRPPLPSVTKLTEDRWNKPQKIKGHRGSHTMNGH*
>AB253432/B/US/1985/Ba_L
MENRWQVMIVWQVDRMRIRAWKSLVKHHMYITGKAKGWFYRHHYESTHPRISSEVHIPLRD-AEL-VITTYWGLHTGERD
WHLGQGVSIEWRKKRYSTQVDPNLADQLIHLYYFDCFSESAIRNAILGRIVSPRCEYQAGHN-KVGSLQYLALAALVTP-
KKIRPPLPSVTKLTEDRWNKPQKIKGHRGSHTMNGH*
>AB286955/B/JP/2004/DR6089
MENRWQVMIVWQVDRMRINTWKSLVKYHIHISKKAKGWLYRHHYESTNPRISSEVWIPLGE-ATL-RITTYWGLHTGERD
WHLGQGVSIEWRKKKYRTQVTPDLADQLIHLYYFDCFSESAIRKAIVGHIVSPSCEYQAGHN-KVGSLQYLALTALIRP-
KRRRPPLPSVTKLTEDRWNKPQKTKGRRE-----GHC
>AB286956/B/JP/2004/DR6089
MENRWQVMIVWQVDRMRINTWKSLVKYHIHISKKAKGWLYRHHYESTNPRISSEVWIPLGE-ATL-RITTYWGLHTGERD
WHLGQGVSIEWRKKKYRTQVTPDLADQLIHLYYFDCFSESAIRKAIVGHIVSPSCEYQAGHN-KVGSLQYLALTALIRP-
KRRRPPLPSVTKLTEDRWNKPQKTKGRRE-----GQY
>AB287363/B/JP/2005/DR6538
MENRWQVMIVWQVDRMRIRTWKSLVKYHMYVSRKTERWVYRHHYESTHPKISSEVHIPLGD-DKL-VITTYWGLHTGERD
WHLGQGVSIEWRKRRYSTQVDPNLADQLIHLYYFECFSEAAIRHTILGRIVSPRCEYQAGHT-KVGSLQYLALAALIKP-
KKIKPPLPSVAKLTEDRWNKPQKTKGHRGSHTMNGH*
>AB287364/B/JP/2005/DR6737
MENRWQVMIVWQVDRMRINTWKSLVKHHIHISKKAKGWLYRHHYESTNPRISSEVHIPLGN-DKL-MITTYWGLHTGERD
WHLGQGVSIEWRKERYRTQVTPDLADQLIHLYYFDCFSDSAIRNAILGHIVSPRCEYQAGHN-KVGSLQYLALTALIRP-
KRRKPPLPSVTKLTEDRWNKPQKTKGHRGSHTLNGH*
>AB287365/B/JP/2005/DR6737
MENRWQVMIVWQVDRMRINTWKSLVKHHIHISKKAKGWLYRHHYESTNPRISSEVHIPLGN-DKL-MITTYWGLHTGERD
WHLGQGVSIEWRKERYRTQVTPDLADQLIHLYYFDCFSDSAIRNAILGHIVSPRCEYQAGHN-KVGSLQYLALTALIRP-
KRRKPPLPSVTKLTEDRWNKPQKTKGHRGSHTLNGH*
>AB287366/B/JP/2005/DR7060
MENRWQVMIVWQVDRMRIRTWKSLVKHHMYISGKAKKWSYKHHYESSNPRVNSEVHIPLGD-AKL-VVTTYWGLHTGERD
WHLGQGVSIEWRERRYRTQVTPDLADQLIHLYYFDCFSDSAIRKALLGHRVSPRCDYQAGHN-KVGTLQYLALTTLVAP-
KRRKPPLPSVAKLTEHRWNKPQKTKGHRGSHTMNGH*
>AB287367/B/JP/2005/DR7060
MENRWQVMIVWQVDRMRIRTWKSLVKHHMYISGKAKKWSYKHHYESSNPRVNSEVHIPLGD-AKL-VVTTYWGLHTGERD
WHLGQGVSIEWRERRYRTQVTPDLADQLIHLYYFDCFSDSAIRKALLGHRVSPRCDYQAGHN-KVGTLQYLALTTLVAP-
KRRKPPLPSVAKLTEHRWNKPQKTKGHRGSHTMNGH*
>AB287368/B/JP/2005/DR7065
MENRWQVMIVWQVDRIRIRTWKSLVKHHMYISKKAKGWSYRHHYESTHPRISSEVHIPLGD-SKL-VVTTYWGLHTGERD
WHLGQGVSIEWRKERYITQVDPDLADHLIHLYYFDCFSDSAIRKALVGLRVSPRCEYQAGHN-KVGSLQYLALRALITP-
KKIKPPLPSIKKLTEDRWNEPRKIKGHRGSHSMSGQ*
>AB287369/B/JP/1999/DR1348
MENRWQVMIVWQVDRMRIRTWNSLVKHHMYISKKAEGWVYKHHYESTNPRVSSEVHIPLGD-ASL-IITTYWGLHTGERD
WHLGQGVSIEWREKRYSTQVDPGLADQLIHLYYFDCFSESAIRNAILGHRVRPRCEYQAGHN-RVGSLQYLALKALVKP-
KKAKPPLPSVTKLTEHRWNKPQRTKGHRGSHTMNGH*
>AB287370/B/JP/1999/DR1348
MENRWQVMIVWQVDRMRIRTWNSLVKHHMYISKKAEGWVYKHHYESTNPRVSSEVHIPLGD-ASL-IITTYWGLHTGERD
WHLGQGVSIEWREKRYSTQVDPGLADQLIHLYYFDCFSESAIRNAILGHRVRPRCEYQAGHN-RVGSLQYLALKALVKP-
KKAKPPLPSVTKLTEHRWNKPQKTKGHRGSHTMNGH*
>AB287371/B/JP/2000/DR2510
MENRWQVMIVWQVDRMRIRTWNSLVKHHMYISKKAERWVYKHHYESTNPRVSSEVHIPLGD-AKL-VITTYWGLHTGDRD
WHLGQGVSIEWREKRYSTQVDPGLADQLIHLYYFDCFSESAIRNAILGHRVRPRCEYQAGHS-KVGSLQYLALKALLTP-
KRAKPPLPSVTKLTEHRWNKPQKTKGHRGSHTMNGH*
>AB287372/B/JP/2000/DR2510
MENRWQVMIVWQVDRMRIRTWNSLVKHHMYISKKAERWVYKHHYESTNPRVSSEVHIPLGD-ASL-IITTYWGLHTGERD
WHLGQGVSIEWREKRYSTQVDPGLADQLIHLYYFDCFSESAIRNAILGHRVRPRCEYQAGHS-KVGSLQYLALKALLTP-
KRAKPPLPSVTKLTEHRWNKPQKTKGHRGSHTMNGH*
>AB289587/B/JP/2000/DR2508
MENRWQVMIVWQVDRMRIKTWKSLVKHHIYISKKAKGWVYRHHFENPHPKISSEVHIPLGD-AKL-VVITYWGLHTGERD
WHLGQGVSIEWRKDRYRTQVDPDLADQLIHLYYFDCFSESAIRNIILGHRVSPRCEYQTGHN-KVGSLQYLALTTLITP-
KKIKPPLPSVKKLTEDRWNKPQKTKDHRGSHTMNWH*
>AB289588/B/JP/2000/DR2508
MENRWQVMIVWQVDRMRIKTWKSLVKHHIYISKKAKGWVYRHHFENPHPKISSEVHIPLGD-AKL-VVITYWGLHTGERD
WHLGQGVSIEWRKDRYRTQVDPDLADQLIHLYYFDCFSESAIRNIILGHRVSPRCEYQTGHN-KVGSLQYLALTTLITP-
KKIKPPLPSVKKLTEDRWNKPQKTKDHRGSHTMNWH*
>AB289589/B/JP/2001/DR388
MENRWQVMIVWQVDRMRIRTWKSLVKHHMYISKKAKGWVYRHHYESTNPRISSEVHIPLGD-AKL-VITAYWGLHTGERD
WHLGQGVSIEWRTKRYNTQVGPDLADKLIHLHHFDCFSDSAIRHALLGRVVRSKCEYQAGHN-KVESLQYLALTALITP-
KKIKPPLPSVKKLTEDRWNKPQKTKGRRGSRTVNGH*
>AB289590/B/JP/2001/DR388
MENRWQVMIVWQVDRMRIRTWKSLVKHHMYISKKAKGWVYRHHYESTNPRISSEVHIPLGD-AKL-VITAYWGLHTGERD
WHLGQGVSIEWRTKRYNTQVGPDLADKLIHLHHFDCFSDSAIRHALLGRVVRSKCEYQAGHN-KVESLQYLALTALITP-
KKIKPPLPSVKKLTEDRWNKPQKTKGRRGSRTVNGH*
>AB428551/B/JP/2000/117
MENRWQVMIVWQVDRMRIRTWKSLVKHHMYNSKKAKNWYYRHHYESPHPKISSEVHIPLGE-DRL-VITTYWGLHTGERD
WHLGQGVSIEWRKRRYRTQVTPDLADQLIHLYYFDCFSDSAIRNALLGRRVSPSCDYQAGHN-KVGTLQYLALIALIAP-
KRRKPPLPSVAKLTEDRWNKPQKTKGHRGSHTMNGH*
>AB428552/B/JP/2001/134
MENRWQVMIVWQVDRMRIRTWKSLVKHHMYISKKAKNWFYRHHYESTHPRISSEVHIPLGX-DXL-VITTYWGLHTGERD
WHLGQGVSIEWRKRRYRTQVTPDLADQLIHLYYFDCFSDSAIRNALLGRRVSPSCXYQAGHN-KVGXLQYLALAALVTP-
KKRKPPLPSVAKLTEDRWNKPQKTKGHRGSHTMNGH*
>AB428553/B/JP/2002/194
MENRWQVMIVWQVDRMRIRTWKSLVKHHMYISKKAKNWYYRHHYESTHPRVSSEVHIPLGE-DKL-VITTYWGLHTGERE
WHLGQGVSIEWRKRRYRTQVTPDLADQLIHLYYFDCFSDSAIRNALLGRRVSPSCEYQAGHN-KVGTLQYLALAALVAP-
KRRKPPLPSVAKLTEDRWNKPQKTKGHRGSHTMNGH*
>AB428554/B/JP/2002/197
MENRWQVMIVWQVDRMRIRTWKSLVKHHMYISKKAKNWYYRHHYESTHPRVSSEVHIPLGE-ERL-VITTYWGLHTGERE
WHLGQGVSIEWRKRRYITQVTPDLADQLIHLYYFDCFSDSAIRNALLGRRVSPSCEYQAGHN-KVGTLQYLALAALVAP-
KRRKPPLPSVAKLTEDRWNKPQKTKGHRGSHTMNGH*
>AB428555/B/JP/2003/227
MENRWQVMIVWQVDRMRIRTWKSLVKHHMYISKKXKNWYYRHHYESTHPKISSEVHIPLGE-DRL-VITTYWGLHTGERD
WHLGQGVSIEWRKRRYRTQVTPDLADQLIHLYYFDCFSDSAIRNVLLGRRVSPSCEYQAGHN-KVGTLQYLALAALVTP-
KKRKPPLPSVAKLTEDRWNKPQKTKDHRGSHTMNGX*
>AB428556/B/JP/2005/426
MENRWQVMIVWQVDRMRIXTWKSLVKHHMYMSKKAKNWYYRHHYESPHPKISSEVHIPLGE-DKL-VITTYWGLHTGERD
WHLGQGVSIEWRKSRYKTQVTPDLADQLIHLYYFDCFSDSAIRHALLGHRVSPSCEYQAGHN-KVGTLQYLALTALVAP-
KRKKPPLPSVAKLTEDRWNKPQKTKGHRGSHIMNGH*
>AB428557/B/JP/2005/436
MENRWQVMIVWQVDRMRIRTWKSLVKHHMYISKKAKNWYYRHHYEXNHPKISSEVHIPLGE-DRL-VITTYWGLHTGERD
WHLGQGVSIEWRKRRYRTQVTPDLADQLIHLYYFDCFSDSAIRNALLGRRVSPSCEYQAGHN-KVGTLQYLALXALTAP-
KRRKPPLPSVAKLTEDRWNKPQKTKGHRGSHTLXGH*
>AB428558/B/JP/2003/285
MENRWQVMIVWQVDRMRINIWKSLVKHHIHISRKAKRWMYKHHYESTNPRISSEVHIPLGE-AEL-VITTYWGLHTGERD
WQLGHGVSIEWRKQRYNTQVDPDLADQLIHLYYFDCFSESAIRNALLGHRVSPRCEYQAGHR-KVGSLQYLALTALITP-
*KRKPPLPSVAKLTEDRWNKPQKTKGHRGSHTMNGH*
>AB428559/B/JP/2004/329
MENRWQVMIVWQVDRMRINIWKSLVKHHIHISRKAKRWMYKHHYESTNPRISSEVHIPLGE-AEL-VITTYWGLHTGERD
WQLGHGVSIEWRKQRYNTQVDPDLADQLIHLYYFDCFSESAIRNALLGHRVSPRCEYQAGHR-KVGSLQYLALTALITP-
*KRKPPLPSVAKLTEDRWNKPQKTKGHRGSHTMNGH*
>AB428560/B/JP/2005/398
MENRWQVMIVWQVDRMRINIWKSLVKHHIHISRKAKRWMYKHHYESTNPRISSEVHIPLGE-AEL-VITTYWGLHTGERD
WQLGHGVSIEWRKQRYNTQVDPDLADQLIHLYYFDCFSXSAIRNALLGHRVSPRCEYQAGHR-KVGSLQYLALTALITP-
*KRKPPLPSVAKLTEDRWNKPQKTKGHRGSHTVNGH*
>AB428561/B/JP/2006/472
MENRWQVMIVWQVDRMRINIWKSLVKHHIHISRKAKRWMYKHHYESTNPRISSEVHIPLGE-AKL-VITTYWGLHTGERD
WQLGHGVSIEWRKQRYSTQVDPDLADQLIHLYYFDCFSESAIRNALLGHRVSPRCEYQAGHR-KVGSLQYLALTALITP-
*KRKPPLPSVAKLTEDRWNKPQKTKGHRGSHTMNGH*
>AB428562/B/JP/2006/574
MENRWQVMIVWQVDRMRINIWKSLVKHHIHISRKAKRWMYKHHYESTNPRVSSEVHIPLGE-TEL-VITTYWGLHTGERD
WQLGHGVSIEWRKQRYNTQVDPDLADQLIHLYYFDCFSGSAIRNALLGHRVSPRCEYQAGHR-KVGSLQYLALTALITP-
*KRKPPLPSVAKLTEDRWNKPQKTKGHRGSQTLNGH*
>AB480692/B/JP/2004/DR6174
MENRWQVMIVWQVDRMRIKAWKSLVKHHMYISGKAKKWFYRHHYESINPRISSEVHIPLGE-AKL-VITTYWGLHTGERD
WHLGQGVSIEWKKERYNTQVDPDLADQLIHLYYFDCFSESAIRNALLGYRVSPSCEYRAGHR-KVGSLQYLALAALITP-
TRRKPPLPSVKKLTEDRWNKPQKTKGHRGSHTMNGH*
>AB480693/B/JP/2004/DR6174
MENRWQVMIVWQVDRMRIKAWKSLVKHHMYISGKAKRWFYRHHYESINPRISSEVHIPLGD-AKL-VITTYWGLHTGERD
WHLGQGVSIEWKKERYSTQVDPDLADQLIHLYYFDCFSESAIRNALLGYRVSPSCEYRAGHR-KVGSLQYLALTALITP-
TRRKPPLPSVKKLTEDRWNKPQKTKGHRGSHTMNGH*
>AB480694/B/JP/2004/DR6175
MENKWQVMIVWQVDRMRIRTWNSLVKHHMYISKKAKGWTYRHHYESINPRISSEVHIPLGD-AKL-VITTYWGLHAGERD
WHLGQGVSIEWRTRRYSTQVDPNLADQLIHLYYFDCFSDSAIRHALLGHRVSPSCEYRAGHN-KVGSLQYLALAALRTP-
KKIKPPLPSVTKLTEDRWNKPQKTKDHRESH-----*
>AB480695/B/JP/2004/DR6175
MENKWQVMIVWQVDRMRIRTWKSLVKHHMYISKKAKGWTYKHHYESINPRISSEVHIPLGD-AKL-VITTYWGLHAGERD
WHLGQGVSIEWKTRRYSTQVDPNLADQLIHLYYFDCFSDSAIRHALLGHRVSPSCEYRAGHN-KVGSLQYLALAALRTP-
KRIKPPLPSVTKLTEDRWNKPQKTKDHRESH-----*
>AB480696/B/JP/2004/DR5913
MENRWQVMIVWQVDRMRIRTWKSLVKHHMYISGKAKKWSYRHHYESTNPRISSEVHIPLGD-AKL-VVTTYWGLHTGERD
WHLGQGVSIEWRKNRYSTQVDPNLADQLIHLYYFDCFSESAIRKALLGHIVRPSCDYPAGHN-KVGSLQYLALAALITP-
KKRKPPLPSVTKLTEDRWNKPQKTKGHRGSHTMNGH*
>AB480697/B/JP/2004/DR5913
MENRWQVMIVWQVDRMRIRTWKSLVKHHMYISGKAKKWSYRHHYESTNPRISSEVHIPLGD-DKL-VVTTYWGLHTGERD
WHLGQGVSIEWRKNRYSTQVDPNLADQLIHLYYFDCFSESAIRKALLGHIVRPSCDYPAGHN-KVGSLQYLALAALITP-
KKRKPPLPSVTKLTEDRWNKPQKTKGHRGSHTMNGH*
>AB480698/B/JP/1998/DR1120
MENRWQVMIVWQIDRMRIRTWKSLVKHHMYISGKAKKWIYKHHYESLNPRISSEVHIPLGD-AKL-VVTTYWGLNTGERE
WHLGSGASIEWRKRKYNTQVDPDLADQLIHLYYFDCFSEAAIRSAIVGRLVSPRCEYQAGHN-KVGSLQYLALAALITP-
KKTKPPLPSVRKLTEDRWNKPQKAKGHRGSHTMHGH*
>AB485638/B/US/1991/US2
MENRWQVMIVWQVDRMRIRTW-SLVKHHMYISGKAKGWSYRHHYESTHPRISSEVHIPLGD-AGL-VVTTYWGLHTGERD
WHLGQGVSIEWRKKRYTTQVDPDLADQLIHLYYFDCFSESAIRNAILGRIVSPSCEYQAGHN-KVGSLQYLALAALITP-
KKIKPPLPSVKKLTEDRWNKPQKTKGHRGSHTMNGH*
>AB485639/B/US/1991/US2
MENRWQVMIVWQVDRMRIRTWKSLVKHHMYISGKAKGWSYRHHYESTHPRISSEVHIPLGD-AGL-VVTTYWGLHTGERD
WHLGQGVSIEWRKKRYTTQVDPDLADQLIHLYYFDCFSESAIRNAILGRIVSPSCEYQAGHN-KVGSLQYLALAALITP-
KKIKPPLPSVKKLTEDRWNKPQKTKGHRGSHTMNGH*
>AB485640/B/US/1991/US2
MENRWQVMIVWQVDRMRIRTWKSLVKHHMYISGKAKGWSYRHHYESTHPRISSEVHIPLGD-AGL-VVTTYWGLHTGERD
WHLGQGVSIEWRKKRYTTQVDPDLADQLIHLYYFDCF---AIRNAILGRIVSPSCEYQAGHN-KVGSLQYLALAALITP-
KKIKPPLPSVKKLTEDRWNKPQKTKGHRGSHTMNGH*
>AB485641/B/BR/1990/BZ167
MENRWQVMIVWQVDRMRIKTWKSLVKHHMYISGKTRRWIYRHHYNSIHPKISSEVHIPLGD-ASL-VVTTYWGLHTGERD
WHLGQGVSIEWRKRRYSTQVDPDLADQLIHLYYFDCFSESAIRNAILGHIVIPRCEYQAGHN-KVKSLQYLALAALTTP-
KKIRPPLPSVAKLTEDRWNKPQKTKGHRGSHTMNGH*
>AB485642/B/BR/1990/BZ167
MENRWQVMIVWQVDRMRIKTWKSLVKHHMYISGKTRRWIYRHHYDSIHPKISSEVHIPLGD-ASL-IVTTYWGLHTGERD
WHLGQGVSIEWRKKTYSTQVDPDLADQLIHLYYFDCFSESAIRNAILGHIVIPRCEYQAGHN-KVKSLQYLALAVLTTP-
KKIRPPLPSVAKLTEDRWNKPQKTKGHRGSHTMNGH*
>AB564744/B/JP/-/DR1673
MENRWQVMIVWQVDRMRIRTWKSLVKHHMYVSKKAKGWFYRHHYESTHPKISSEVHIPLGD-ARL-VITTYWGLHTGERD
WHMGQGVSIEWRKRRYNTQVDPDLADQLIHLHYFDCFSESAIRNAILGHRVSPSCEYRAGHN-KVGSLQYLALAALVTP-
KKIKPPLPSVAKLTEDRWNKPQKTKDHRGSHTMNGH*
>AB564745/B/JP/-/DR1673
MENRWQVMIVWQVDRMRIRTWNSLVKHHMYVSKKAKGWFYRHHYESTHPKISSEVHIPLGD-ARL-VITTYWGLHTGERD
WHMGQGVSIEWRKRRYNTQVDPDLADQLIHLHYFDCFSESAIRNAILGHRVSPRCEYRAGHN-KVGSLQYLALAALVTP-
KKIKPPLPSVAKLTEDRWNKPQKTKDHRGSHTMNGH*
>AB564746/B/JP/-/DR2735
MENRWQVMIVWQVDRMRIRTWNSLVKHHMYVSKKAKGWFYRHHYESTHPKISSEVHIPLGD-AKL-VIITYWNLHTGERD
WHMGQGVSIEWRKRRYNTQVDPDLADQLIHLHYFDCFSESAIRNAILGHRVSPRCEYRAGHN-KVGSLQYLALAALVTP-
KKIKPPLPSVAKLTEDRWNKPQKTKDHRGSHTLNGH*
>AB565495/B/JP/-/JRC03B
MENRWQVMIVWQVDRMRIKAWKSLVKHHMYISGKAKRWVYKHHYESINPRISSEVHIPLGE-AKL-VVITYWGLHTGERD
WHLGQGASIEWRKKEYNTQVDPDLADQLIHLYYFDCFSESAIRNALLGRRVSPSCEYRAGHR-KVGSLQYLALTALITPI
KKRKPPLPSVKKLTEDRWNKPQKTKGHRGSHTMNGH*
>AB565496/B/JP/-/JRC03B
MENRWQVMIVWQVDRMRIKAWKSLVKHHMYISGKAKRWVYKHHYESINPRISSEVHIPVGE-AKL-VVITYWGLHTGERD
WHLGQGASIEWRKKEYNTQVDPDLADQLIHLYYFDCFSESAIRNALLGRRVSPSCEYRAGHR-KVGSLQYLALTALITPI
KKRKPPLPSVKKLTEDRWNKPQKTKGHRGSHTMNGH*
>AB565497/B/JP/-/JRC05B
MENRWQVMVVWQVDRMRIRTWKSLVKHHIYISKKAKGWYYRHHYESTHPKISSEVHIPLGD-AKL-VVTTYWGLHTGERD
WHLGQGVSIEWRKRRYSTQVDPEQADQLIHLYYFDCFSESAIRNSILGHRVSPRCEYQAGHN-KVGSLQYLALVALTTP-
KKIKPPLPSVKKLTEDRWNKPQKTKGHRGSHTMNGH*
>AB565498/B/JP/-/JRC05B
MENRWQVMVVWQVDRMRIRTWKSLVKHHIYISKKAKGWYYRHHYESTHPKISSEVHIPLGD-AKL-VVTTYWGLHTGERD
WHLGQGVSIEWRKRRYSTQVDPEQADQLIHLYYFDCFSESAIRNSILGHRVSPRCEYQAGHN-KVGSLQYLALVALTTP-
KKIKPPLPSVKKLTEDRWNKPQKTKGHRGSHTMNGH*
>AB565499/B/JP/-/JRC53B
MENRWQVMIVWQVDRMRIKTWKSLVKHHMYISRKAKGWVYRHHYESSNPRISSEVHIPLGE-AEL-RITTYWGLHTGERD
WHLGQGVSIEWRKKRYNTQVDPDLADQLIHLYYFDCFSDSAIRNALLGHRVSPSCEYQAGHS-KVGSLQYLALTALITPT
KKRKPPLPSVTKLTEDRWNKPQKTKGHRGSHTMNGH*
>AB565500/B/JP/-/JRC53B
MENRWQVMIVWQVDRMRIKTWKSLVKHHMYISRKAKGWVYRHHYESSNPRISSEVHIPLGE-AEL-RITTYWGLHTGERD
WHLGQGVSIEWRKKRYNTQVDPDLADQLIHLYYFDCFSDSAIRNALLGHRVSPSCEYQAGHS-KVGSLQYLALTALITPT
KKRKPPLPSVTKLTEDRWNKPQKTKGHRGSHTMNGH*
>AB565501/B/JP/-/JRC65B
MANRWQVTIVWQVDRMRINTWKSLVKHHIYISKKAKGWFYKHHYDSTHPKISSEVHIPLGD-AKL-VITTYWGLHTGERE
WHLGQGVSIEWRKMRYSTQVDPGLADQLIHLYYFDCFSDSAIRNAILGRIVSPSCDYQAGH--KVGSLQYLALAALITP-
RQRRPPLPSVAKLTEDRWNKPQRTKDHRGSHTISGH*
>AB565502/B/JP/-/JRC65B
MANRWQVMIVWQVDRMRINTWKSLVKHHIYISKKAKGWFYKHHYDSTHPKISSEVHIPLGD-AKL-VITTYWGLHTGERE
WHLGQGVSIEWRKMRYSTQVDPGLADQLIHLYYFDCFSDSAIRNAILGRIVSPSCDYQAGH--KVGSLQYLALAALITP-
RQRRPPLPSVAKLTEDRWNKPQRTKDHRGSHTISGH*
>AB604948/B/JP/-/DR1777
MENRWQVMIVWQVDRMRIKTWNSLVKHHMYISKKAKGWVYKHHYESTNPRVSSEVHIPLED-AKL-VVTTYWGLHTGERD
WHLGQGVSIEWRNRRYSTQIDPDLADQLIHLYYFDCFSESAIRKAILGHRVSPRCEYQAGHN-KVGSLQYLALAAVIAP-
KKRKPPLPSVRKLTEDRWNKPQKTKGHRGSHTMSGH*
>AB604949/B/JP/-/DR2735
MENRWQVMIVWQVDRMRIRTWNSLVKHHMYVSKKAKGWFYRHHYESTHPKISSEVHIPLGD-AKL-VIITYWNLHTGERD
WHMGQGVSIEWRKRRYNTQVDPDLADQLIHLHYFDCFSESAIRNAILGHRVSPRCEYRAGHN-KVGSLQYLALAALVTP-
KKIKPPLPSVAKLTEDRWNKPQKTKDHRGSHTMNGH*
>AB604950/B/JP/-/DR5929
MENRWQVMIVWQVDRMRIRTWKSLVKHHMYISGKAKKWSYRHHYESINPRISSEVHIPLGD-AKL-VITTYWGLHTGERD
WHLGQGVSIEWKTGRYNTQVDPDLADQLIHLYYFDCFSETAIRHAIVGRIVSPRCEFQAGHN-KVGSLQYLALAALITQ-
KRTKPPLPSVRKLTEDRWNKPQQTKGHRGSHTMNGH*
>AB604951/B/JP/-/DR5929
MENRWQVMIVWQVDRMRIRTWKSLVKHHMYISGKAKKWSYRHHYESINPRISSEVHIPLGD-AKL-VITTYWGLHTGERD
WHLGQGVSIEWKTGRYNTQVDPDLADQLIHLYYFDCFSETAIRHAIVGRIVSPRCEFQAGHN-KVGSLQYLALAALITQ-
KRTKPPLPSVRKLTEDRWNKPQQTKGHRGSHTMNGH*
>AB641836/B/JP/-/pJRC57B09
MANRWQVMIVWQVDRMRIRKWNSLVKHHIYISRKAKGWVYKHHYESTNPKISSEVHIPLGD-AKL-VIKTYWGLHTGERD
WHLGHGTSIEWRKERYNTQVDPDLADKLIHLHHFNCFSESAIRNAILGHRVSPRCEYQAGHN-KVGSLQYLALVALLTP-
KRRKPPLPSVAKLTEDKWNKPRKTKGHRGSHSMNGH*
>AB641837/B/JP/-/pJRC57B05
MANRWQVMIVWQVDRMRIRKWNSLVKHHIYISRKAKGWVYKHHYESTNPKISSEVHIPLGD-AKL-VIKTYWGLHTGERD
WHLGHGTSIEWRKERYNTQVDPDLADKLIHLHHFNCFSESAIRNAILGHRVSPRCEYQAGHN-KVGSLQYLALVALLTP-
KRRKPPLPSVAKLTEDKWNKPRKTKGHRGSHSMNGH*
>AB731663/B/JP/2008/08JP_NMC104_clone_01
MENRWQVMIVWQVDRMRIKTWKSLVKHHMYISKKAKGWVYRHHYESTHPRISSEVHIPLGD-ARL-VIKTYWGLHTGERD
WHLGQGVSIEWRKERYNTQVDPNLADQLIHLYYFDCFSESAIRKAILGQRVSPRCEYQAGHK-EVGSLQYLALTALITP-
KKIKPPLPSVTKLTEDRWNKPQKTKGHRGSHSMNGP*
>AB731664/B/JP/2008/08JP_NMC104_clone_09
MENRWQVMIVWQVDRMRIKTWKSLVKHHMYISKKAKGWVYRHHYESTHPRISSEVHIPLGD-ARL-VIKTYWGLHTGERD
WHLGQGVSIEWRKERYNTQVDPNLADQLIHLYYFDCFSESAIRKAILGQRVSPRCEYQAGHK-EVGSLQYLALTALITP-
KKIKPPLPSVTKLTEDRWNKPQKTKGHRGSHSMNGP*
>AB731669/B/JP/2011/11JP_NMC851C_clone_13
MENRWQVMIVWQVDRMRIRTWKSLVKHHMYISKKAKNWYYRHHYESTHPRISSEVHIPLGE-EKL-VITTYWGLHTGERE
WHLGQGASIEWRKGRYSTQVTPDLADQLIHLCYFDCFSDSAIRNALLGHRVSPSCEYQAGHN-KVGTLQYLALSALVAP-
KRRKPPLPSVAKLTEDRWNKPQKTKGHRGSHTMNGH*
>AB731670/B/JP/2011/11JP_NMC851C_clone_48
MENRWQVMIVWQVDRMRIRTWKSLVKHHMYISKKAKNWYYRHHYESTHPRISSEVHIPLGE-EKL-VITTYWGLHTGERE
WHLGQGASIEWRKGRYSTQVTPDLADQLIHLCYFDCFSDSAIRNALLGHRVSPSCEYQAGHN-KVGTLQYLALSALVAP-
KRRKPPLPSVAKLTEDRWNKPQKTKGHRGSHTMNGH*
>AF003887/B/FR/1985/NL43xWC001
MENRWQVKIVWQVDRMRIRTWKSLVKHHMYVSGKAKKWFYRHHYESTHPRISSEVHIPLGD-ANL-VITTYWGLHSGERD
WHLGQGVSIEWRKKRYSTQVDPGLADQLIHLYYFDCFSESAIRNAILGHRVSPSCEYQAGHN-KVGSLQYLALVALVAP-
KKIKPPLPSVTKLTEDRWNKPQKTKGHRGSHTMNGH*
>AF003888/B/FR/1985/NL43WC001
MENRWQVKIVWQVDRMRIRTWKSLVKHHMYVSGKAKKWFYRHHYESTHPRISSEVHIPLGD-ANL-VITTYWGLHSGERD
WHLGQGVSIEWRKKRYSTQVDPGLADQLIHLYYFDCFSESAIRNAILGHRVSPSCEYQAGHN-KVGSLQYLALVALVAP-
KKIKPPLPSVTKLTEDRWNKPQKTKGHRGSHTMNGH*
>AF004394/B/US/1986/AD87_ADA
MENRWQVMIVWQVDRMRIRTWKSLVKHHMYISGKAKKWVYKHHYESMNPRTSSEVHIPLGD-ARL-VIKTYWGLHTGERD
WHLGQGVSIEWRKKRYSTQVDPGLADQLIHIYYFDCFSESAIRNAILGYRVSPRCEYQAGHS-KVGSLQYLALTALITP-
RKIKPPLPSVTKLTEDRWNKPQKIKGHRGSHTMSGH*
>AF033819/B/FR/1983/HXB2_copy_LAI
MENRWQVMIVWQVDRMRIRTWKSLVKHHMYVSGKARGWFYRHHYESPHPRISSEVHIPLGD-ARL-VITTYWGLHTGERD
WHLGQGVSIEWRKKRYSTQVDPELADQLIHLYYFDCFSDSAIRKALLGHIVSPRCEYQAGHN-KVGSLQYLALAALITP-
KKIKPPLPSVTKLTEDRWNKPQKTKGHRGSHTMNGH*
>AF042100/B/AU/1986/MBC200
MENRWQVMIVWQVDRMRIRTWKSLVKHHMYISGKAKGWAYRHHYESTHPRISSEVHIPVRE-AKL-VITTYWGLHTGERD
WHLGQGVSIEWRKKRYSTQVDPDLADQLIHLYYFDCFSESAIRNAILGNRVSPRCEYQAGHN-KVGSLQYLALAALITP-
KKIKPPLPSVAKLTEDRWNKPQKTKGHRGSHTMNGH*
>AF042101/B/AU/1987/MBC925
MENRWQVMIVWQVDRMRIRTWKSLVKHHMYVSGKAKGWCYRHHYESTNPRISSEVHIPLGE-AKL-VIVTYWGLHTGERD
WHLGQGVSIEWRKKRYSTQVGPDLADQLIHLYYFDCFSESAIRKALLGHRVSPRCEYQAGHN-KVGSLQYLALAALITP-
KKIKPPLPSVTKLTEDRWNKPQKIKGHRGSHIMNGH*
>AF042102/B/AU/1993/MBC18_MBCC18
MENRWQVMIVWQVDRMRIRTWNSLVKHHMYVSKKAKGWIYRHHYENTHPKISSEVHIPLGD-ARL-VITTYWGLHTGERD
WHLGQGVSIEWRERTYRTQVDPELADQLIHIHYFDCFSDSAIRAAILGHRVRPSCEYQAGHN-KVGSLQYLALSALITP-
KKIKPPLPSVAKLTEDRWNKPQKTKGHRGSHTMNGH*
>AF042103/B/AU/1995/MBCC54
MENRWRVMIVWQVDRMRIRTWKSLVKHHMYVSRKATGWFYRHHYESHHPKISSEVHIPLGE-ARL-VITTYWGLHTGERD
WHLGQGVSIEWRKRGYSTQVDPGLADQLIHIYYFDCFSESAIRNAILGHRVRPSCEYQAGHN-KVGSLQYLALTALITP-
KKIKPPLPSVAKLTEDRWNKPQKTKGHRGSHTMNGH*
>AF042105/B/AU/1996/MBCD36
MENRWQVMIVWQVDRMRIRTWKSLVKHHIYISRKAKGWIYKHHYESTHPKKSSEVHIPLGE-AKL-IITTYWGLHTGERD
WHLGQGVSIEWRRGSYSTQVDPELADQLIHIYYFDCFSESAMRHTILGHRVSPRCEYQAGHN-KVGSLQYLALAALIPP-
KKIKPPLPSVTKLTEDRWNKPQKTKGHRGSHTMNGH*
>AF042106/B/AU/1993/MBCC18R01_C18R01
MENRWQVMIVWQVDRMRIRTWNSLVKHHMYVSKKAKGWIYRHHYENTHPKISSEVHIPLGE-ARL-VITTYWGLHTGERD
WHLGQGVSIEWRERTYRTQVDPELADQLIHIHYFDCFSESAIRSAILGYRVRHSCEYQAGHN-KVGSLQYLALTALITP-
KKIKPPLPSVAKLTEDRWNKPQKTKGHRGSHTMNGH*
>AF049494/B/US/-/499JC16
MENRWQVMIVWQVDRMRIRTWKSLVKHHVYVSKKARGWFYRHHYESTHPKISSEIHIPLGD-ARL-VVTTYWGLHTGERE
WHLGHGVSIEWRKRSYSTQVDPELADQLIHLYYFDCFSDSAIRKALLEHIVSPRCEYRAGHS-KVGSLQYLALSALITP-
KKIKPPLPSVTKLTEDRWNKPQKTKGHRGSHTMNGH*
>AF049495/B/US/-/NC7
MENRWQVMIVWQVDRMRIRTWTSLVKHHVYVSKKARGWFYRHHYESTHPKISSEIHIPLGD-ARL-VVTTYWGLHTGERE
WHLGHGVSIEWRKRSYSTQVDPELADQLIHLYYFDCFADSAIRKALLGHIVSPRCAYQAGHS-KVGSLQYLALSALITP-
KKIKPPLPSVTKLTEDRWNKPQKTKGHRGSHTMNGH*
>AF069140/B/US/1991/DH12_3
MENRWQVMIVWQVDRMRIRTWKSLVKHHMYVSKKAKGWFYRHHYESTHPRISSEVHIPLGD-ASL-VVTTYWGLHTGERD
WHLGQGVSIEWRKRRYSTQVDPDLADQLIHLYYFDCFSESAIRNAILGHRVSPRCEYQAGHN-KVGSLQYLALAALVTP-
RKIKPPLPSVAKLTEDRWNKSHKTKGHRGSHTMNGH*
>AF070521/B/FR/1985/NL43E9_LAI_IIIB_NY5
MENRWQVMIVWQVDRMRINTWKRLVKHHMYTSRKAKDWFYRHHYESTNPKISSEVHIPLGD-AKL-VITTYWGLHTGERD
WHLGQGVSIEWRKKRYSTQVDPDLADQLIHLHYFDCFSESAIRNTILGRIVSPRCEYQAGHN-KVGSLQYLALAALIKP-
KQIKPPLPSVRKLTEDRWNKPQKTKGHRGSHTMNGH*
>AF086817/B/TW/1994/TWCYS_LM49
MENRWQVMIVWQVDRMRIRAWKSLVKHHMYISKKAKGWLYKHHYESTHPRISSEVHIPLGD-ATL-VITTYWGLHTGERD
WHLGQGVSIEWRKRRYSTQVDPDQADQLIHLYYFDCFSESAIRKAIVGCRVSPRCEYQAGHN-KVGSLQYLALTALVQP-
KKIKPPLPSVVKLTEDRWNKPQKTKGHRGSHTMHGH*
>AF146728/B/AU/-/VH_VHPCR
MENRWQVMIVWQVDRMRIRTWKSLVKHHLYKSGKARRWVYRHHYESTHPRISSEVHIPLGE-ARL-VITTYWGLHTGERD
WHLGQGVSIEWRKRRYSTQVDPGLADQLIHMYYFDCFSESAIRNAILERIVSPSCEHQAGHN-KVGSLQYLALAALITP-
RQTKPPLPSVTKLTEDRWNKPRKTKGHRGSHTMSGH*
>AF224507/B/KR/1997/WK
MENRWQVMIVWQVDRMRIKTWKSLVKHHMYISKKAKEWVYRHHYESTHPRISSEVHIPLGD-AKL-VITTYWGLHTGERE
WHLGQGVSIEWRKKRYNTQVDPDLADKLIHLHYFDCFSDSAIRHAILGHRVRPKCEYQAGHN-KVGSLQYLALTALITP-
KKIKPPLPSVRKLTEDRWNKPQKTKGHRGSHTMNGH*
>AF256204/B/ES/1989/S61I1
MENRWQVMIVWQVDRMRIRTWKSLVKHHMYVSRKAKGWFYRHHYESTHPRISSEVHIPLGD-AKL-VITTYWGLHTGERD
WHLGQGVSIEWRKRRYSTQLDPNLADQLIHLHYFDCFSESAIRNAILGHVVSPRCEYQAGHN-KVGSLQYLALTALIRPR
KKIKPPLPSVTKLTEDRWNKPQKTKGHKGNHTMNGH*
>AF256206/B/ES/1989/S61G1
MENRWQVMIVWQVDRMRIRTWKSLVKHHMYVSRKAKGWFYRHHYESTHPRISSEVHIPLGD-AKL-VITTYWGLHTGEKD
WHLGQGVSIEWRKKRYSTQLDPNLADQLIHLHYFDCFSESAIRNAILGHIVSPRCEYQAGHN-KVGSLQYLALTALIRPR
KKIKPPLPSVTKLTEDRWNKPQKTKGHKGNHTMNGH*
>AF256207/B/ES/1989/S61G7
MENRWQVMIVWQVDRMRIRTWKSLVKHHMYVSRKAKGWFYRHHYESTHPRISSEVHIPLGD-AKL-VITTYWGLHTGERD
WHLGQGVSIEWRKKRYSTQLDPNLADQLIHLHYFDCFSESAIRNAILGHIVSPRCEYQAGHN-KVGSLQYLALTALIRPR
KKIKPPLPSVTKLTEDRWNKPQKTKGHKGNHTMNGH*
>AF256208/B/ES/1989/S61I15
MENRWQVMIVWQVDRMRIRTWKSLVKHHMYVSRKAKGWFYRHHYESTHPRISSEVHIPLGD-AKL-VITTYWGLHTGERD
WHLGQGVSIEWRKRRYSTQLDPNLADQLIHLHYFDCFSESAIRNAILGHIVSPRCEYQAGHN-KVGSLQYLALTALIRPR
KKIKPPLPSVTKLTEDRWNKPQKTKGHKGNHTMNGH*
>AF286365/B/US/1988/WR27
MENRWQVMIVWQVDRMRIRTWKSLVKHHIHISGKARRWIYKHHYENTHPRVSSEVHIPLGD-AML-VITTYWGLHTGERD
WHLGQGVSIEWRKQSYRTQVTPDLADQLIHLYYFNCFSESAIRQAIVGRIVSPRCEYQTGHN-KVGSLQYLALTALIKP-
KKIKPPLPSVKKLTEDRWNKPQKTKGHRGSHTMNGH*
>AF538302/B/AU/1999/1181
MENRWQVMIVWQVDRMRIRTWKSLIKHHMYVSKKAKGWVYKHHYENNHPRISSEVHIPLGD-AKL-VITTYWGLHTGERD
WHLGQGVSIEWRKRTYSTQVDPNLADQLIHLYYFDCFSDSAIRKAIVGKIVSPSCEYPAGHN-KVGSLQYLALAALITP-
KRTKPPLPSVTKLTEDRWNEPQKTKGHRGSHTMNGH*
>AF538303/B/AU/1999/1182
MENRWQVMIVWQEDRMRIRTWKSLVKHHMYISKKAKGWVYRHHYENTHPRISSEVHIPLGD-AKL-VITTYWGLHTGERD
WHLGQGVSIEWRKRRYSTQVDPNLADQLIHLYYFDCFSESAIRQAILGNIVSPRCEYPAGHN-KVGSLQDLALAALIKP-
KKIKPPLPSGTKLTEDRWNKPQKTKGHRGSHTMNGH*
>AF538304/B/AU/1995/C24
MENKWQVMIVWQVDRMRIKTWNSLVKHHMYISRKTKEWSYRHHYESTNPRISSEVHIPLGD-ARL-IVTTYWGLHVGERD
WHLGNGVSIEWRKKSYGTQVDPDLADQLIHLYYFDCFSESAIRNAILGRIVSPSCEYQAGHN-KVGSLQYLALTALIAP-
KKIKPPLPSIKKLTEDRWNKPQKTKGHRGSHTMNGH*
>AF538305/B/AU/1995/C42
MENRWQVMIVWQEDRMRIRTWNSLVKHHMYISKKAKGWSYRHHYESINPRISSEVHIPLGD-AKL-IVTTYWGLHTGERD
WHLGHGVSIEWRKKNYGTQVDPDLADKLIHLYYFDCFSETAIRNAILGRIVSPSCEYQAGHN-KVGSLQYLALTALITP-
KKIKPPLPSVKKLTEDRWNKPQKTKGHRGSHTMNGH*
>AF538306/B/AU/1995/C76
MENRWQVMIVWQVDRMRIKTWNSLVKHYMHISGKAKGWSYRHHYESINPRISSEVHIPLGD-AKL-VVTTYWGLHTGERD
WHLGHGASIEWRKKNYGTQVDPDLADQLIHLYYFDCFSESAIRKAILGRIVSPSCEYQAGHN-KVGSLQYLALAALITP-
KKIKPPLPSVRNLTEDRWNKPQKTKGHRGSHTMNGH*
>AF538307/B/AU/1995/C92
MENRWQVMIVWQVDRMRIRTWNSLVKHHMYISKKAKGWSYRHHYESNNPRISSEVHIPLRG-AKL-VVTTYWGLHIGERD
WHLGHGVSIEWRKKEYSTQVDPDLADQLIHLYYFDCFSESAIRNAILGRIVSPSCEYQAGHN-KVGSLQYLALAALITP-
KKRKPPLPSVAKLTEDKWNKPQKTKGHRGSHTMNGH*
>AJ271445/B/GB/1986/GB8_46R
MENRWQVMIVWQVDRMRIRTWKSLVKHHMYISGKAKKWVYKHHYENTHPRISSEVHIPLGE-ARL-VITTYWGLHTGERD
WHLGQGVSIEWRKRRYRTQVDPGLADQLIHQYYFDCFSESAIRNALLGRTVSPSCKYQAGHN-KVGSLQYLALTALITP-
KKIKPPLPSVTKLTEDRWNKPQKTKGHRGSHTMNGH*
>AX032749/B/FR/1985/pNL43_patent
MENRWQVMIVWQVDRMRINTWKRLVKHHMYISRKAKDWFYRHHYESTNPKISSEVHIPLGD-AKL-VITTYWGLHTGERD
WHLGQGVSIEWRKKRYSTQVDPDLADQLIHLHYFDCFSESAIRNTILGRIVSPRCEYQAGHN-KVGSLQYLALAALIKP-
KQIKPPLPSVRKLTEDRWNKPQKTKGHRGSHTMNGH*
>AX078307/B/FR/1983/LAI-patent
MENRWQVMIVWQVDRMRIRTWKSLVKHHMYVSGKARGWFYRHHYESPHPRISSEVHIPLGD-ARL-VITTYWGLHTGERD
WHLGQGVSIEWRKKRYSTQVDPELADQLIHLYYFDCFSDSAIRKALLGHIVSPRCEYQAGHN-KVGSLQYLALAALITP-
KKIKPPLPSVTKLTEDRWNKPQKTKGHRGSHTMNGH*
>AY037268/B/AR/1998/ARCH054
MENRWQVMIVWQVDRMRIRTWKSLVKHHMYTSKKAKGWVYRHHYENTHPRISSEVHIPLGD-ARL-VVTTYWGLHTGERD
WHLGQGVSIEWRKKKYSTQVDPDLVDQLIHLHYFDCFSDSAIRNAILGHIVNPSCEYQAGHN-KVGSLQYLALAALVSP-
KKIKPPLPSIKKLTEDRWNKPQKTKGHRGSHTMNGH*
>AY037269/B/AR/2000/ARMS008
MENRWQVMIVWQVDRMRINTWKSLVKYHMHVSKKAREWSYRHHYESTNPRISSEVHIPLGD-DKL-VITTYWNLHTGERD
WHLGQGVSIEWRTRRYRTQVDPDLADQLIHVYYFDCFSESAIRHAILGHIVIPKCEYQAGHN-KVGSLQYLALVALIKP-
KKIKPPLPSVKKLTEDRWNEPQKTKGRRGSHTMNGH*
>AY037270/B/BO/1999/BOL0122
MENRWQVMIVWQVDRMRIKTWKSLVKHHMYISKKAKGWCYRHHYENLHPRISGEVHIPLGP-AKL-VITTYWGLHTGERD
WHLGQGVSIEWRKERYATQVTPDIADQLIHLYYFDCFADSAIRKAILGRIVSPSCDFRAGHN-KVGSLQYLALAALVTP-
KKTKPPLPSLQILTEDRWNKPQKTKGHRESHTMNGH*
>AY037282/B/AR/1999/ARMA132
MENRWQVMIVWQVDRMRIRTWKSLVKHHMYISKKAKGWFYRHHYESTHPRISSEVHIPLGD-AKL-VITTYWGLHTGERD
WHLGQGVSIEWRKKRYSSQVDPNLADQLIHTYYFDCFSESAIRKAILGHIVSPSCEYQAGHN-KVGSLQYLALTTLIKP-
KKIKPPLPSVVKLTEDRWNKPQKTKGHRESHTMNGH*
>AY173951/B/TH/1990/BK132
MENRWQVMIVWQVDRMRIKTWKSLVKHHMYVSKKAKGWLYRHHYQSIHPRISSEVHIPLGE-ASL-VIKTYWGLHTGERE
WHLGQGVSIEWRKGRYNTQVDPGLADQLIHLYYFDCFSESAIRNAILGHIVSPSCEYQAGHN-KVGSLQYLALTALRTP-
KKIKPPLPSVRKLTEDRWNKPQKTKGHRESHTMNGH*
>AY173952/B/US/1990/US1
MENRWQVMIVWQVDRMRINTWKSLVKYHMYRSGKARGWFYKHHYESTNPRISSEVHIPLGD-ARL-VITTYWGLHTGERD
WHLGQGVSIEWRKKRYSTQVDPGLADQLIHLHYFDCFSESAIRNAIVGHIVRPSCEYQAGHN-RVRSLQYLALTALITP-
KKKKPPLPSVTKLTEDRWNKPQKTKGHRGNHTMNGH*
>AY173953/B/US/1990/US2
MENRWQVMIVWQVDRMRIRTWKSLVKHHMYISGKAKGWSYRHHYESTHPRISSEVHIPLGD-AGL-VVTTYWGLHTGERD
WHLGQGVSIEWRKKRYTTQVDPDLADQLIHLYYFDCFSESAIRNAILGRIVSPSCEYQAGHN-KVGSLQYLALAALITP-
KKIKPPLPSVKKLTEDRWNKPQKTKGHRGSHTMNGH*
>AY173954/B/US/1990/US3
MENRWQVMIVWQVDRMRIRTWKSLVKHHMYISRKAKGWFYRHHYESTHPRISSEVHIPLGE-ARL-VVTTYWGLQTGERD
WHLGQGVSIEWRKRRYSTQVDPDLADQLIHLYYFDCFSESAIRNAILGRLVSPSCEYQTGHN-KVGSLQYLALAALTAP-
KKIKPPLPSVRKLTEDRWNKPQKTKGHRGSHTMNGH*
>AY173955/B/US/1990/US4
MENRWQVMIVWQVDRMRIRAWNSLVKHHMYISRKAKDWCYKHHYESTNPRISSEVHIPLKD-AKL-VITTYWGLHTGEKD
WHLGQGVSIEWRKKRYSTQVDPDLADQLIHLYYFDCFSESAIRQAILGHRVSPRCEYQAGHN-KVGSLQYLALAALIKP-
KKIKPPLPSVRKLTEDRWNKPQKTKGHRGNHTMNGH*
>AY173956/B/BR/1989/BZ167
MENRWQVMIVWQVDRMRIKTWKSLVKHHMYISGKTRRWIYRHHYDSIHPKISSEVHIPLGD-ASL-VVTTYWGLHTGERD
WHLGQGVSIEWRKKRYSTQVDPDLADQLIHLYYFDCFSESAIRNAILGHIVIPRCEYQAGHN-KVESLQYLALTALTTP-
KKIRPPLPSVAKLTEDRWNKPQKTKGHRGSHTMNGH*
>AY180905/B/CN/2001/CNHN24
MENRWQAMIVWQVDRMRIRTWKSLVKHHVHISRKAKGWCYKHHYDSTHPKISSEVHIPLGD-AKL-VITTYWGLHTGERD
WHLGQGVSIEWRRERYSTQVEPGLADQLIHLYYFDCFSESAIRNAILGRVVSHSCDYLAGHN-KVGSLQYLALAALVTP-
KRRKPPLPSVAKLTEDRWNKPQRTKGHRGNHTMSGH*
>AY308760/B/US/1996/1333_d2
MENRWQVMIVWQVDRMRISTWKSLVKHHIHVSRKAKRWVYRHHYESTHPRISSEVHIPLGD-AKL-VIATYWGLHTGERD
WHLGQGVSIEWRRRRYSTQVDPDLADHLIHLYYFDCFSESAIRHAILGRIVSPSCEYQAGHS-XVGSLQYLALAALIPP-
KKKKPPLPSVTKLTEDRWNKPQKTKGHRGSHSMNGH*
>AY308761/B/US/1996/1299_d22
MENRWQAMIVWQVDRMRIRTWKSLVKHHIHISRKAKRWVYRHHYENTHPKISSEVHIPLGD-AKL-VIATYWGLHTGERD
WHLGQGVSIEWRKRRYSTQVDPDLADHLIHLYYFDCFSESAIRHAILGRIVSPSCEYQAGHS-XVGSLQYLALAALIPP-
KKIKPPLPSVAKLTEDRWNKPQKTKGHRGSHSMNGH*
>AY308762/B/US/1996/1304_d31
MENRWQAMIVWQVDRMRIXTWKSLVKHHIHISRKAKRWXYRHHYENTHPKISSEVHIPLGD-AKL-VIATYWGLHTGERD
WHLGQGVSIEWRKRRYSTQVDPDLADHLIHLYYFDCFSESAIRHAILGRIVSPSCEYQAGHS-KVGSLQYLALAALIPP-
KKIKPPLPSVAKLTEDRWNKPQKTKGHRGSHSMNGH*
>AY314044/B/CA/1996/WC10P_1
MENRWQVMIVWQVDRMRIRAWKSLVKHHMYISRKAKGWCYRHHYESTNPRISSEVHIPLGD-GKL-VITTYWGLHTGERD
WHLGQGVSIEWRKERYSTQVDPNTADQLIHLHHFDCFSESAIRNALLGHRVSPRCEYQAGHN-KVGSLQYLALVALTTP-
KKIKPPLPSVTKLTEDRWNKPQKTKGHRGSHTMNGHW
>AY314045/B/CA/1996/WC10P_2
MENRWQVMIVWQVDRMRIRAWKSLVKHHMYISRKAKGWCYRHHYESTNPRISSEVHIPPGD-GKL-VITTYWGLHTGERD
WHLGQGVSIEWRKERYSTQVDPNTADQLIHLHHFDCFSESAIRNALLGHRVSPRCEYQAGHN-KVGSLQYLALVALTTP-
KKIKPPLPSVTKLTEDRWNKPQKTKGHRGSHTMNGHW
>AY314046/B/CA/1996/WC10P_3
MENRWQVMIVWQVDRMRIRAWKSLVKHHMYISRKAKGWCYRHHYESTNPRISSEVHIPLGD-GKL-VITTYWGLHTGERD
WHLGQGVSIEWRKERYSTQVDPNTADQLIHLHHFDCFSESAIRNALLGHRVSPRCEYQAGHN-KVGSLQYLALVALTTP-
KKIKPPLPSVTKLTEDRWNKPQKTKGHRGSHTMNGHW
>AY314047/B/CA/1996/WC10P_4
MENRWQVMIVWQVDRMRIRAWKSLVKHHMYISRKAKGWCYRHHYESTNPRISSEVHIPLGD-GKL-VITTYWGLHTGERD
WHLGQGVSIEWRKERYSTQVDPNTADQLIHLHHFDCFSESAIRNALLGHRVSPRCEYQAGHN-KVGSLQYLALVALTTP-
KKIKPPLPSVTKLTEDRWNKPQKTKGHRGSHTMNGHW
>AY314048/B/CA/1996/WC10P_6
MENRWQVMIVWQVDRMRIRAWKSLVKHHMYISRKAKGWCYRHHYESTNPRISSEVHIPLGD-GKL-VITTYWGLHTGERD
WYLGQGVSIEWRKERYSTQVDPNTADQLIHLHHFDCFSESAIRNALLGHRVSPRCEYQAGHN-KVGSLQYLALVALTTP-
KKIKPPLPSVTKLTEDRWNKPQKTKGHRGSHTMNGHW
>AY314049/B/CA/1996/WC10P_7
MENRWQVMIVWQVDRMRIRAWKSLVKHHMYISRKAKGWCYRHHYESTNPRISSEVHIPLGD-GKL-VITTYWGLHTGERD
WHLGQGVSIEWRKERYSTQVDPNTADQLIHLHHFDCFSESAIRNALLGHRVSPRCEYQAGHN-KVGSLQYLALVALTTP-
KKIKPPLPSVTKLTEDRWNKPQKTKGHRGSHTMNGHW
>AY314050/B/CA/1996/WC10P_8
MENRWQVMIVWQVDRMRIRAWKSLVKHHMYISRKAKGWCYRHHYESTNPRISSEVHIPLGD-GKL-VITTYWGLHTGERD
WHLGQGVSIEWRKERYSTQVDPNTADQLIHLHHFDCFSESAIRNALLGHRVSPRCEYQAGHN-KVGSLQYLALVALTTP-
KKIKPPLPSVTKLTEDRWNKPQKTKGHRGSHTMNGHW
>AY314051/B/CA/1996/WC10P_9
MENRWQVMIVWQVDRMRIRAWKSLVKHHMYISRKAKGWCYRHHYESTNPRISSEVHIPLGD-GKL-VITTYWGLHTGERD
WHLGQGVSIEWRKERYSTQVDSNTADQLIHLHHFDCFSESAIRNALLGHRVSPRCEYQAGHN-KVGSLQYLALVALTTP-
KKIKPPLPSVTKLTEDRWNKPQKTKGHRGSHTMNGHW
>AY314052/B/CA/1996/WC10P_10
MENRWQVMIVWQVDRMRIRAWKSLVKHHMYISRKAKGWCYRHHYESTNPRISSEVHIPLGD-RKL-VITTYWGLHTGERD
WHLGQGVSIEWRKERYSTQVDPNTADQLIHLHHFDCFSESAIRNALLGHRVSPRCEYQAGHN-KVGSLQYLALVALTTP-
KKIKPPLPSVTKLTEDRWNKPQKTKGHRGSHTMNGHW
>AY314053/B/CA/1996/WC10P_11
MENRWQVMIVWQVDRMRIRAWKSLVKHHMYISRKAKGWCYRHHYESTNPRISSEVHIPLGD-GKL-VITTYWGLHTGERD
WHLGQGVSIEWRKERYSTQVDPNTADQLIHLHHFDCFSESAIRNALLGHRVSPRCEYQAGHN-KVGSLQYLALVALTTP-
KKIKPPLPSVTKLTEDRWNKPQKTKGHRGSHTMNGHW
>AY314054/B/CA/1996/WC10C_1
MENRWQVMIVWQVDRMRIRAWKSLVKHHMYISRKAKGWVYRHHYESTHPRISSKVHIPLRD-AEL-VITTYWGLHTGERD
WHLGQGVSIEWRKERYSTQVDPNTADQLIHLHHFDCFSESAIRNALLGHRVSPRCEYQAGHN-KVGSLQYLALVALTTP-
KKIKPPLPSVTKLTEDRWNKPQKTKGHRGSHTMNGH*
>AY314055/B/CA/1996/WC10C_3
MENRWQVMIVWQVDRMRIRAWKSLVKHHMYISRKVKGWVYRHHYESTHPRISSKVHIPLRD-AEL-VITTYWGLHTGERD
WHLGQGVSIEWRKERYSTQVDPNTADQLIHLHHFDCFSESAIRNALLGHRVSPRCEYQAGHN-KVGSLQYLALVALTTP-
KKIKPPLPSVTKLTEDRWNKPQKTKGHRGSHTMNGH*
>AY314056/B/CA/1996/WC10C_4
MENRWQVMIVWQVDRMRIRAWKSLVKHHMYISRKAKGWVYRHHYESTHPRISSKVHIPLRD-AEL-VITTYWGLHTGERD
WHLGQGVSIEWRKERYSTQVDPNTADQLIHLHHFDCFSESAIRNALLEHRVSPRCEYQAGHN-KVGSLQYLALVALTTP-
KKIKPPLPSVTKLTEDRWNKPQKTKGHRGSHTMNGH*
>AY314057/B/CA/1996/WC10C_5
MENRWQVMIVWQVDRMRIRAWKSLVKHHMYISRKAKGWVYRHHYESTHPRISSKVHIPLRD-AEL-VITTYWGLHTGERD
WHLGQGVSIEWRKERYSTQVDPNTADQLIHLHHFDCFSESAIRNALLGHRVSPRCEYQAGHN-KVGSLQYLALVALTTP-
KKIKPPLASVTKLTEDRWNKPQKTKGHRGSHTMNGH*
>AY314058/B/CA/1996/WC10C_6
MENRWQVMIVWQVDRMRIRAWKSLVKHHMYISRKAKGWVYRHHYESTHPRISSKVHIPLRD-AEL-VITTYWGLHTGERD
WHLGQGVSIEWRKERYSTQVDPNTADQLVHLHHFDCFSESAIRNALLGHRVSPRCEYQAGHN-KVGSLQYLALVALTTP-
KKIKPPLPSVTKLTEDRWNKPQKTKGHRGSHTMNGH*
>AY314059/B/CA/1996/WC10C_8
MENRWQVMIVWQVDRMRIRAWKSLVKHHMYISKKAKGWCYRHHYESTNPRISSEVHIPLGD-AKL-VVATYWGLHTGERD
WHLGQGVSIEWRKERYSTQVDPNTADQLIHLHHFDCFSESAIRNALLGHRVSPRCEYQAGHN-KVGSLQYLALVALTTP-
KKIKPPLPSVTKLTEDRWNKPQKTKGHRGSHTMNGH*
>AY314060/B/CA/1996/WC10C_9
MENRWQVMIVWQVDRMRIRAWKSLVKHHMYISRKAKGWVYRHYYESTHPRISSKVHIPLRD-AEL-VMTTYWGLHTGERD
WHLGQGVSIEWRKERYSTQVDPNTADQLIHLHHFDCFSESAIRNALLGHRVSPRCEYQAGHN-KVGSLQYLALVALTTP-
KKIKPPLPSVTKLTEDRWNKPQKTKGHRGSHTMNGH*
>AY314061/B/CA/1996/WC10C_10
MENRWQVMIVWQVDRMRIRAWKSLVKHHMYISRKAKGWVYRHHYESTHPRISSKVHIPLRD-AEL-VITTYWGLHTGERD
WHLGQGVSIEWRKERYSTQADPNTADQLIHLHHFDCFSESAIRNALLGHRVSPRCEYQAGHN-KVGSLQYLALVALTTP-
KKIKPPLPSVTKLTEDRWNKPQKTKGHRGSHTMNGH*
>AY314062/B/CA/1996/WC10C_11
MENRWQVMIVWQVDRMRIRAWKSLVKHHIYISRKAKEWCYRHHYESTNPRISSEVHIPLGD-GKL-VITTYWGLHTGERD
WHLGQGVSIEWRKERYSTQVDPNTADQLIHLHHFDCFSESAIRNALLGHRVSPRCEYQAGHN-KVGSLQYLALVALTTP-
KKIKPPLPSVTKLTEDRWNKPQKTKGHRGSHTMNGH*
>AY314063/B/CA/1996/WC10C_12
MENRWQVMIVWQVDRMRIRAWKSLVKHHMYISKKAKGWCYRHHYESTNPRISSEVHIPLGD-AKL-VVATYWGLHTGERD
WHLGQGVSIEWRKERYSTQVDPNTADQLIHLHHFDCFSESAIRNALLGHRVSPRCEYQAGHN-KVGSLQYLALVALTTP-
KKIKPPLPSVTKLTEDRWNKPQKTKGHRGSHTMNGHW
>AY331282/B/US/1997/1001_07
MENRWQVMIVWQVDRMRIRTWKSLVKHHMYISGKARGWCYRHHYESTHPRISSEVHIPLGE-ARL-VIITYWGLHTGERE
WHLGQGVSIEWRKGKYSTQVDPNLADQLIHLYYFDCFSESAIRNAILGNRVSPRCEYQAGHN-KVGSLQYLALTALITP-
RKIKPPLPSVTKLTEDRWNKPRKTKGHRGSHTMNGH*
>AY331283/B/US/1997/1001_09
MENRWQVMIVWQVDRMRIRTWKSLVKHHMYISGKARGWCYRHHYESTHPRISSEVHIPLGE-ARL-VIITYWGLHTGERE
WHLGQGVSIEWRKGKYSTQVDPNLADQLIHLYYFDCFSESAIRNAILGNRVSPRCEYQAGHN-KVGSLQYLALTALITP-
RKIKPPLPSVTKLTEDRWNKPRKTKGHRGSHTMNGH*
>AY331284/B/US/1997/1006_08
MENRWQVMIVWQVDRMRIRTWKSLVKHHIHVSKKAKGWLYRHHYESPHPRISSEVHIPLGG-AKL-VITTYWGLHTGERD
WHLGQGVSIEWRKRRYSTQVDPNQADQLIHLYYFDCFSESAIRNALLGHRVSPSCEYQAGHN-KVGSLQYLALAALIPP-
RRTKPPLPSVTKLTEDRWNKPQKTKGHRESHTMNGH*
>AY331285/B/US/1997/1012_08
MENRWQVMIVWQVDRMRIRTWKSLVKHHMYTSKKAKGWFYRHHYESTHPRISSEVHIPLGD-ARL-VVTTYWGLHTGERD
WHLGQGVSIEWRKKRYSTQVDPDLADQLIHLYYFDCFSESAIRNAILGHRVSPRCEYQAGHN-KVGSLQYLALVALIKP-
KKTKPPLPSVKKLTEDRWNKPQKTKGHRGSHTMNGH*
>AY331286/B/US/1997/1012_11
MENRWQVMIVWQVDRMRIRTWKSLVKHHMYTSKKAKGWFYRHHYESTHPRISSEVHIPLGD-ARL-VVTTYWGLHTGERD
WHLGQGVSIEWRKKRYSTQVDPDLADQLIHLYYFDCFSESAIRNAILGHRVSPRCEYQAGHN-KVGSLQYLALVALIKP-
KKTKPPLPSVKKLTEDRWNKPQKTKGHRGSHTMNGH*
>AY331287/B/US/1997/1013_03
MENRWQVMIVWQVDRMRIRAWKSLVKHHMYISKKAKGWFYRHHYESTHPRISSEVHIPLGD-AEL-VVTTYWGLHTGERD
WHLGQGVSIEWRKKRYSTQIDPDLADQLIHLYYFDCFSESAIRNAILGHIVSPSCEYQAGHN-KVGSLQYLALTALITP-
KKGKPPLPSVKKLTEDRWNKPQKTKGHRGNHTMNGH*
>AY331288/B/US/1997/1013_07
MENRWQVMIVWQVDRMRIXAWKSLVKXHMYISKKAKGWFYRHHYESTHPRISSEVHIPLGD-AEL-VVTTYWGLHTGERD
WHLGQGVSIEWRKKRYSTQXDPDLADQLIHLYYFDCFSESAIRNAILGHIVSPSCEYQAGHN-KVGSLQYLALTALITP-
KKGKPPLPSVKKLTEDRWNKPQKTKGHRGNHTMNGH*
>AY331289/B/US/1997/1018_06
MENRWQVMIVWQVDRMRISTWKSLVKYHMHISRKAKGWLYRHHYESNHPRISSEVHIPLGD-ARL-VITTYWGLLTGERD
WHLGQGVAIEWRKKRYNTQVDPNLADQLIHLYYFDCFSESAIRHAILGRIVSPSCEYPTGHN-KVGSLQYLALTALITP-
KKRKPPLPSVAKLTEDRWNKPRKTKGHRGNHTMSGH*
>AY331290/B/US/1997/1018_10
MENRWQVMIVWQVDRMRISTWKSLVKYHMHISRKAKGWLYRHHYESNHPRISSEVHIPLGD-ARL-VITTYWGLLTGERD
WHLGQGVAIEWRKKRYNTQVDPNLADQLIHLYYFDCFSESAIRHAILGRIVSPSCEYPTGHN-KVGSLQYLALTALITP-
KKRKPPLPSVAKLTEDRWNKPRKTKGHRGNHTMSGH*
>AY331291/B/US/1996/1027_05
MENRWQVMIVWQVDRMRIRTWKSLVKHHMYISKKAKGWFYRHHYESPHPRISSEVHIPLGD-AKL-VITTYWGLHTGERD
WHLGQGVSIEWKKRRYSTQVDPGLADQLIHLYYFDCFSESAIRKALLGHIVSPSCEYQAGHN-KVGSLQYLALAALTTP-
KRRKPPLPSVAKLTEDRWNKPQKTKGHRGNHTMNGH*
>AY331292/B/US/1996/1057_01
MENRWQVMIVWQVDRMRINTWKSLVKYHMYRSKKARGWFYRHHYDSTHPKISSEVHIPLGN-ARL-VITTYWGLHTGERD
WHLGQGVSIEWRERKYRTQVTPDLADRLIHLYYFDCFSESAIRKAILGHIVSPSCEYQAGHN-KVGSLQYLALAALITP-
KKIKPPLPSVTKLTEDRWNKPQKTKGHRESHTMNGH*
>AY331293/B/US/1996/1057_09
MENRWQVMIVWQVDRMRINTWKSLVKYHMYRSKKARGWFYRHHYDSTHPKISSEVHIPLGN-ARL-VITTYWGLHTGERD
WHLGQGVSIEWRERKYRTQVTPDLADRLIHLYYFDCFSESAIRKAILGHIVSPSCEYQAGHN-KVGSLQYLALAALITP-
KKIKPPLPSVTKLTEDRWNKPQKTKGHRESHTMNGH*
>AY331294/B/US/1998/1058_08
MENRWQVMIVWQVDRMRIRTWKSLVKHHMYISRKAKDWFYRHHYESTHPKISSEVHIPLED-AEL-VVTTYWGLHTGERE
WHLGQGVSIEWRKKRYSTQVDPDLADQLIHLYYFECFSDSAIRNALLGHRIRHRCEYQAGHN-KVGSLQYLALTALIKP-
KRRKPPLPSVAKLTEDRWNKSQQTKGHRGSHTMNGH*
>AY331295/B/US/1998/1058_11
MENRWQVMIVWQVDRMRIRTWKSLVKHHMYISRKAKDWFYRHHYESTHPKISSEVHIPLED-AEL-VVTTYWGLHTGERE
WHLGQGVSIEWRKKRYSTQVDPDLADQLIHLYYFECFSDSAIRNALLGHRIRHRCEYQAGHN-KVGSLQYLALTALIKP-
KRRKPPLPSVAKLTEDRWNKSQQTKGHRGSHTMNGH*
>AY331296/B/US/1999/PRB959_03
MENRWQVMIVWQVDRMRIRAWKSLVKHHMYVSKKAKGWFYRHHYESRHPRISSEVHIPLGD-AKL-VIATYWGLHTGERD
WHLGQGVSIEWRKRRYSTQVDPNLADQLIHMYYFDCFSESAIRHAILGHRVSPSCEYQAGHN-KVGSLQYLALTALVTP-
KKTKPPLPSVTKLTEDRWNEPQKTKGHRGSHTMNGH*
>AY331297/B/US/1999/PRB959_05
MENRWQVMIVWQVDRMRIRAWKSLVKHHMYVSKKAKGWFYRHHYESRHPRISSEVHIPLGD-AKL-VIATYWGLHTGERD
WHLGQGVSIEWRKRRYSTQVDPNLADQLIHMYYFDCFSESAIRHAILGHRVSPSCEYQAGHN-KVGSLQYLALTALVTP-
KKTKPPLPSVTKLTEDRWNEPQKTKGHRGSHTMNGH*
>AY332236/B/US/1997/1006_10
MENRWQVMIVWQVDRMRIRTWKSLVKHHIHVSKKAKGWLYRHHYESPHPRISSEVHIPLGG-AKL-VITTYWGLHTGERD
WHLGQGVSIEWRKRRYSTQVDPNQADQLIHLYYFDCFSESAIRNALLGHRVSPSCEYQAGHN-KVGSLQYLALAALIPP-
RRTKPPLPSVTKLTEDRWNKPQKTKGHRESHTMNGH*
>AY332237/B/US/1996/1027_03
MENRWQVMIVWQVDRMRIRTWKSLVKHHMYISKKAKGWFYRHHYESPHPRISSEVHIPLGD-AKL-VITTYWGLHTGERD
WHLGQGVSIEWKKRRYSTQVDPGLADQLIHLYYFDCFSESAIRKALLGHIVSPSCEYQAGHN-KVGSLQYLALAALTTP-
KRRKPPLPSVAKLTEDRWNKPQKTKGHRGNHTMNGH*
>AY352275/B/US/1984/SF33
MENRWQVMIVWQVDRMRIRTWKSLVKYHMYNSGKTKKWFYRHHYESTHPRISSEVHIPVGE-ATL-VITTYWGLHTGERD
WHLGQGVSIEWRKRKYSTQVDPGLADQLIHLYYFDCFSESAIRNAILGHIVSPRCEYQTGHN-KVGSLQYLALAALIKP-
KRMKPPLPSVAKLTEDRWNKPQRTKGHRGSHTMNGH*
>AY423381/B/NL/1999/671_99T12
MENRWQVMIVWQVDRMRIRTWKSLVKHHMYRSGKAKKWFYRHHYESTHPRISSEVHIPLGD-AKL-VITTYWGLHTGERD
WHLGQGVSIEWRERRYTTQVDPDLADQLIHVYYFDCFSESAIRNAILGRLVSPRCEYQAGHN-KVGSLQYLALAVLITP-
KKIKPPLPSVRKLTEDRWNKPRKTKGHRESHTMHGH*
>AY423382/B/NL/2000/671_00T93
MENRWQVMIVWQVDRMRIRTWKSLVKHHMYRSGKAKKWFYRHHYESTHPRISSEVHIPLGD-AKL-VITTYWGLHTGERD
WHLGQGVSIEWRERRYTTQVDPDLADQLIHVYYFDCFSESAIRNAILGRLVSPRCEYQAGHN-KVGSLQYLALAVLITP-
KKIKPPLPSVRKLTEDRWNKPRKTKGHRESHTMHGH*
>AY423383/B/NL/2000/671_00T162
MENRWQVMIVWQVDRMRIRTWKSLVKHHMYRSGKAKKWFYRHHYESTHPRISSEVHIPLGD-AKL-VIITYWGLHTGERD
WHLGQGVSIEWRERRYTTQVDPDLADQLIHVYYFDCFSESAIRNAILGRLVSPRCEYQAGHN-KVGSLQYLALAVLITP-
KKIKPPLPSVRKLTEDRWNKPRKTKGHRESHTMHGH*
>AY423384/B/NL/2000/671_00T167
MENRWQVMIVWQVDRMRIRTWKSLVKHHMYRSGKAKKWFYRHHYESTHPRISSEVHIPLGD-AKL-VITTYWGLHTGERD
WHLGQGVSIEWRERRYTTQVDPDLADQLIHVYYFDCFSESAIRNAILGRLVSPRCEYQAGHN-KVGSLQYLALAVLITP-
KKIKPPLPSVRKLTEDRWNKPRKTKGHRESHTMHGH*
>AY423385/B/NL/2000/671_00T169
MENRWQVMIVWQVDRMRIRTWKSLVKHHMYRSGKAKKWFYRHHYESTHPRISSEVHIPLGD-AKL-VITTYWGLHTGERD
WHLGQGVSIEWRERRYTTQVDPDLADQLIHVYYFDCFSESAIRNAILGRLVSPRCEYQAGHN-KVGSLQYLALAVLITP-
KKIKPPLPSVRKLTEDRWNKPRKTKGHRESHTMHGH*
>AY423386/B/NL/2000/671_00T103
MENRWQVMVVWQVDRMRIRTWKSLVKHHMYRSGKAKKWFYRHHYESTHPRISSEVHIPLGD-AKL-VITTYWGLHTGERD
WHLGQGVSIEWRERRYTTQVDPDLADQLIHVYYFDCFSESAIRNAILGRLVRPRCEYQAGHN-KVGSLQYLALAVLITP-
KKIKPPLPSVRKLTEDRWNKPRKTKGHRESHTMHGH*
>AY423387/B/NL/2000/671_00T36
MENRWQVMIVWQVDRMRIRTWKSLVKYHMYRSGKAKKWFYRHHYESTHPRISSEVHIPLGE-AKL-VITTYWGLHTGERD
WHLGQGVSIEWRERRYTTQVDPDLADQLIHVYYFDCFSESAIRNAILGRLVSPRCEYQAGHN-KVGSLQYLALAVLITP-
KKIKPPLPSVRKLTEDRWNKPRKTKGHRESHTMHGH*
>AY560107/B/US/1998/98USHVTN1925c1
MENRWQVMIVWQVDRMRIKTWKSLVKHHKYISKKTKGWIYKHHYENPHPRISSEIHIPLGD-ARL-VITTYWGLHTGERD
WHLGQGVSIEWRKERYSTQVDPGLADQLIHLYYFDCFSESAIRNAILGHIVSPSCEYQAGHK-KVGSLQYLALAALITP-
RKIKPPLPSITKLTEDRWNKPQKTKGHRGSQTMNGH*
>AY560108/B/US/1998/98USHVTN3605c9
MENRWQVMIVWQVDRMRIKAWKS-VKHHMYVSRKAKGWIYKHHYESINPRISSEVHIPLGD-ARL-VITTYWGLHTGERD
WHLGQGVSIEWRKKRYSTQVDPDLADQLIHLYYFDCFSESAIRNAILGHIGSPRCEYQAGHN-KVGSLQYLALVALITS-
KKTKPPLPSVAKLTEDRWNKPQKTKGHRGSHTMNGH*
>AY560109/B/US/1998/98USHVTN8229c6
MENRWQVMIVWQVDRMRISTWKSLVKYHMHISKKAKGWLYRHHYENTHPRISSEVHIPLGD-ARL-VIITYWGLHTGERE
WHLGQGVAIEWRKKRYSTQVDPGLADQLIHMYYFDCFSESAIRNAILGRLVNPRCEYRAGHN-KVGSLQYLALTALITP-
KKKKPPLPSVRKLTEDRWNKPQKTKGHRGNHTMNGH*
>AY560110/B/US/1998/98USHVTN941c1
MENRWQVMIVWQVDRMRIRAWNSLVKHHVHISKKAKGWVYKHHYESINPRISSEVHIPLGE-AKL-VITTYWGLHTGERD
WHLGQGVSIEWRTRRYSTQVDPNLADQLIHLYYFDCFSESAIRNAILGYRVSPRCEYQAGHN-KVGSLQYLALAALITP-
KKTKPPLPSVTKLTEDRWNKPQKTKGRRGSHTMNGH*
>AY561236/B/CO/2001/PCM001
MENRWQVMIVWQVDRMRIRTWKSLVKHHMYISKKAKGWFYRHHYESTHPKISSEVHIPLGE-NRL-VVTTYWGLHTGERD
WHLGQGVSIEWRKRRYSTQVDPDLADQLIHLYYFDCFSESAIRNAILGNLVRPRCEYQAGHN-KVESLQYLALTALITP-
KKIKPPLPSVKKLTEDRWNKPRKIKGHRGSHTMNGH*
>AY561237/B/CO/2001/PCM013
MENRWQVMIVWQVDRMRIRTWKSLVKHHMYISKKAKKWFYRHHYESTHPKISSEVHIPLGD-AEL-VITTYWGLHTGERD
WHLGQGVSIEWRKKRYSTQVDPSLADQLIHMYYFDCFSESAIRKAILGYRVSPRCEYQAGHS-KVGSLQYLALAALITP-
KKIKPPLPSVTKLTEDRWNKPQKTTGHRGSHSMNGH*
>AY561239/B/CO/2001/PCM039
MENRWQVMIVWQVDRMRISTWKSLVKYHMHVSRKAKKWVYRHHYELTHPRKGSEVHIPLGD--QL-VITTYWGLHTGERD
WHLGQGASIEWRKGKYSTQVDPGLADQLIHVHYFDCFSESAIRNAILGRIVSPRCEYQAGHN-KVGSLQYLALTALVKP-
KKIKPPLPSVAKLTEDRWNKPQKTKGHRESHSMNGH*
>AY561240/B/CO/2001/PCM074
MENRWQVMIVWQVDRMRIRTWKSLVKHHMYISGKAKGWVYKHHYESHNPRISSEVHIPLGD-DKL-XVTTYWGLHTGERD
WHLGQGVSIEWRKKRYNTQVDPNLADQMIHLYYFDCFSETAIRNALLGRIVRPRCEYQAGHN-KVGSLQYLALAALTTP-
KKTKPPLPSVTKLTEDRWNKPRRTKDHRGSQSMNGH*
>AY586542/B/CU/1999/Cu19
MENRWQVMIVWQVDRMRIRTWHSLVKHHKYISKKAERWVYKHHYESINPRISSEVHIPLGD-AKL-VIITYWGLHTGEKD
WHLGQGVSIEWKKGRYSTQVDPGLADQLIHQYYFDCFSESAIRNAILGHRVSPSCEYQAGHS-KVGSLQYLAIAALATP-
KRRKPPLPSVRKLTEDRWNKPQKTKGHRGSHTLNGH*
>AY586543/B/CU/1999/Cu43
MENRWQVMIVWQVDRMRIRAWNSLVKHHMYISKKAERWVYRHHYESSNPRVSSEVHIPVGQ-AKL-VITTYWGLHTGEKD
WHLGQGVSIEWRTKRYSTQVDPGLADQLIHQHYFDCFSESAIRNAILGHRVSPSCEYPAGHE-KVGSLQYLAIAALTTS-
KRRKPPLPSVKKLTEDRWNKPQKTKGHRGNHTMNGH*
>AY682547/B/RU/2004/04RU128005
MENRWQVMIVWQVDRMRIKTWNSIVKHHMYISRKAKKWVYRHHYESTNPKISSEVHIPLGD-AKL-VIKTYWGLHTGEQD
WHLGHGVSIEWRKRGYNTQVDPDLADQLIHLYYFDCFSESAIRNAIIGHIVSPRCEYPTGHN-KVGSLQYLALAAITTP-
NKRKPPLPSVAKLAEDRWNKPQKTRGHRENHTMNGH*
>AY713408/B/TH/1996/96TH_NP1538
MENRWQVMIVWQVDRMRINTWKSLVKHHMYISGKAKGWVYKHHYDSTHPKISSEVHIPLGD-ARL-VITTYWGLHTGERD
WHLGQGVSIEWRKKRYNTQVDPGLADQLIHLYYFDCFSESAIRNAILGRVVSPSCDYQAGHN-KVGSLQYLALAALIKP-
KKRRPPLPSVTKLTEDRWNEPQRTKGHRGSHTMSGH*
>AY713409/B/US/1985/BAL_85US_Ba_L
MENRWQVMIVWQVDRMRIRAWKSLVKYHMYVSKKAKGWFYRHHYESTHPRISSEVHIPLRD-AEL-VITTYWGLHTGERD
WHLGQGVSIEWRKKRYSTQVDPNLADQLIHLYYFDCFSESAIRNAILGRIVSPRCEYQAGHN-KVGSLQYLALAALVTP-
KKIKPPLPSVTKLTEDRWNKPQKIKGHRGSHTMNGH*
>AY713410/B/US/1994/94US_33931N
MENRWQVMIVWQVDRMRIRTWKSLVKHHMYISKKAKGWFYRHHYESTHPRISSEVHIPLGD-ARL-VVTTYWGLHTGERD
WHLGQGVSIEWRKRRYSTQVDPDLADQLIHLHYFDCFTDSAIRSAILGHLVSPRCEYQAGHN-KVGSLQYLALAALTTP-
KKIKPPLPSVRKLTEDRWNKPQKTKGHRGSRTMNGH*
>AY713411/B/FR/1992/92FR_BX08
MENRWQVMIVWQVDRMRIRTWNSLVKHHMYVSRKAEKWVYRHHYESTNPRISSEVYIPLGD-AKL-AITTYWGLHTGERD
WHLGQGVSIEWRKKRYSTQVDPDLADQLIHLYYFDCFSDSAIRKAILGRIVRPSCEYQAGHN-KVGSLQYLXLAALIKP-
KRTKPPLPSVRKLTEDRWNKPQKTKGHRESHTMNGHY
>AY713412/B/US/1990/90US_873
MENRWQVMIVWQVDRMRIRTWKSLVKHHMYISRKAKGWXYRHHYESTHPKISSEVHIPLKD-ARL-VITTYWGLHTGERD
WHLGQGVSVEWRKKSYRTQVDPDLADQLIHLYYFDCFSESAIRNAILGYRVSPRCEYQAGHN-KVGSLQYLALTALITP-
KKIKPPLPSVTKLTEDRWNKPQKTKGHRGSHTMNGH*
>AY751406/B/RU/2004/04RU129005
MENRWQVMIVWQVDRMRIRTWKSLVKHHMYISKKAKGWVYKHHYESXHPRISSEVHIPLGD-ATL-XXXTYWGLLTGERD
WHLGQGVSIEWRKKRYSTQVDPNLADQLIHLYYFDCFSESAIRNAIVGHRVSPSCEYQAGHS-KVGSLQYLALXALITP-
KRTKPPLPSVTKLTEDRWNKPQTTKDHRGSHTMNGH*
>AY751407/B/RU/2004/04RU139089
MENRWQVMIVWQVDRMRIRAWNSLVKHHKYISKKAKGWFYRHHYESTHPKISSEVHIPLED-GKL-VITTYWGLNTGERD
WHLGQGVSIEWRKRRYSTQVDPNLADQLIHLHYFDCFSESAIRNAILGRIVSPRCEYQAGHN-KVGSLQYLALTALIPS-
KKNKPPLPSVRKLTEDRWNKPQKTKGHRGNHTMNGH*
>AY779550/B/CA/1998/CANA3FULL
METRWQVMIVWQVDRMRIRTWKSLVKHHMYISRKAKEWMYKHHYENAHPRISSEVHIPLGD-AKV-VVTTYWGLHPGERD
WHLGQGVSIEWRKERYSTQVDPDLADQLIHLYYFDCFSESAIRNALLGRIVSPSCEYQAGHN-KVGSLQYLALAALITP-
KKTKPPLPSVKKLTEDRWNKPQKTKGHRGSHTMNGH*
>AY779551/B/CA/1999/CANA5FULL
MENRWQVMIVWQVDRMRIRTWKSLVKHHKYISRKAKGWIYKHHYENAHPRISSEVHIPLGD-AKM-VVTTYWGLHPGERD
WHLGQGVSIEWRKERYSTQVDPDLADQLIHLYYFDCFSESAIRNALLGRVVSPSCEYQAGHN-KVGSLQYLALAALITP-
KKTKPPLPSVKKLTEDRWNKPQKTKGHRGSHTMNGH*
>AY779552/B/CA/2000/CANA6FULL
MENRWQVMIVWQVDRMRIKTWKSLVKHHKYISRKAKGWIYKHHYENAHPRISSEVHIPLGD-AKV-VVTTYWGLHPGERD
WHLGQGVSIEWRKERYSTQVDPDLADQLIHLYYFDCFSESAIRNALLGRIVSPSCEYQAGHN-KVGSLQYLALAALITP-
KKTKPPLPSVKKLTEDRWNKPQKTKGHRGSHTMNGH*
>AY779553/B/CA/1997/CANB3FULL
MENRWQVMIVWQVDRMRIKTWKSLVKHHKYITGKAKEWIYKHHYENPHPRISSEVHIPLGD-AKV-VVTTYWGLHTGERD
WHLGQGVSIEWRKERYSTQVDPDLADQLIHLYYFDCFSESAIRNALLGRIVSPSCEYQAGHN-KVGSLQYLALAALITP-
KQIKPPLPSVAKLTEDRWNKPQKTKGHRESHTMNGH*
>AY779554/B/CA/1998/CANB4FULL
MENRWQVMIVWQVDRMRIKTWKSLVKHHKYITGKAKKWIYKHHYENPHPRIGSEVHIPLGD-AKV-VVTTYWGLHTGERD
WHLGQGVSIEWRKERYSTQVDPDLADQLIHLYYFDCLSESAIRNALLGRIVSPSCEYQAGHN-KVGSVQYLALAALITP-
KQIKPPLSSVRKLTENKWNKPQKTKGHRESHTMNGH*
>AY779555/B/CA/1998/CANB5FULL
MENKWQVIIVWQVDRMRIRTWKSLVKHHMYVSGKAKKWIYKHHYENPHPRIGSEVHIPLGD-AKV-VVTTYWGLHTGERD
WHLGQGVSIEWRKKRYSTQVDPDLADQLIHLYYFDCFSESAIRKPLLGRIVSPSCEYQAGHN-KVGSVQYLALAALITP-
KQIKPPLSSVAKLTEDRWNKPQKTKGHRESHTMNGH*
>AY779557/B/CA/1998/CANC10FULL
MENRWQVMIVWQVDRMRIRTWKSLVKHHMYISGKARGWTYKHHYENTHPRISSEVHIPLGD-AKM-VVTTYWGLHTGERD
WHLGQGVSIEWKKERYSTQVDPDLADQLIHLYYFDCFSESAIRNALLGHRVSPRCEYQTGHN-RVGSLQYLALAALIRP-
KRIKPPLPSVAKLTEDRWNKPQKTKGHRGSHTMNGH*
>AY779558/B/CA/1999/CAN11FULL
MENRWQVMIVWQVDRMRIRTWKSLVKHHMYTSGKARGWTYKHHYENIHPRISSEVHIPLGD-AKV-VVTTYWGLHTGERD
WHLGQGVSIEWKKERYSTQIDPDLADQLIHLYYFDCFSESAIRNALLGHRVSPRCEYQTGHN-KVGSLQYLALAALIRP-
KRIKPPLPSVAKLTEDRWNKPQKTKGHRGSHTMNGH*
>AY779559/B/CA/1992/CANC2FULL
MENRWQVMIVWQVDRMRIKTWKSLVKHHMYISGKARGWIYKHHYENAHPRISSEVHIPLGD-ARV-VVTTYWGLHTGERD
WHLGQGVSIEWRKERYSTQVDPDLADQLIHLYYFDCFSESAIRNALLGHRVSPSCEYQAGHN-KVGSLQYLTLAALITP-
KRIKPPLPSVAKLTEDRWNKPQKTKGHRGSHTMNGH*
>AY779560/B/CA/1994/CANC3FULL
MENRWQVMIVWQVDRMRIRTWKSLVKHHMYISGKARAWIYKHHYENAHPRISSEVHIPLGE-ARV-VVTTYWGLHTGERD
WHLGQGVSIEWRKKGYSTQVDPDLADQLIHLYYFDCFSESAIRNALLGHRVSPSCEYQAGHN-KVGSLQYLALAALITP-
RKIKPPLPSIAKLTEDRWNKPQKTKGHRGSHTMNGH*
>AY779561/B/CA/1992/CANC5FULL
MENRWQVMIVWQVDRMRIRTWKSLVKHHMYISGKARGWIYKHHYENAHPRISSEVHIPLGD-ARV-VVTTYWGLHTGERD
WHLGQGVSIEWRKKGYSTQVDPDLADQLIHLYYFDCFSESAIRNALLGHRVSPSCEYQAGHN-KVGSLQYLALAVLITP-
KRIKPPLPSVTKLTEDRWNKPQKTKGHRGSHTMNGH*
>AY779562/B/CA/1993/CANC6FULL
MENRWQVMIVWQVDRMRIRTWKSLVKHHMYISGKARGWTYKHHYENTHPRISSEVHIPLGD-AKM-VVTTYWGLHTGERD
WHLGQGVSIEWKKERYSTQVDPDLADQLIHLYYFDCFSESAIRNALLGHRVSPRCEYQTGHN-RVGSLQYLALAALIRP-
KRIKPPLPSVAKLTEDRWNKPQKTKGHRGSHTMNGH*
>AY779563/B/CA/1996/CANC8FULL
MENRWQVMIVWQVDRMRIRTWKSLVKHHMYISGKARGWTYKHHYENTHPRISSEVHIPLGD-AKV-VVTTYWGLHTGERD
WHLGQGVSIEWRKKGYSTQVDPDLADQLIHLYYFDCFSESAIRNALLGHRVSPRCEYQTGHN-KVGSLQYLALAALIRP-
KRIKPPLPSVAKLTEDRWNKPQKTKGHRGSHTMNGH*
>AY779564/B/CA/1996/CANA1FULL
MENRWQVMIVWQVDRMRIRTWKSLVKHHMYISRKAKGWIYKHHYENAHPRISSEVHIPLGD-AKV-VVTTYWGLHPGERD
WHLGQGVAIEWRKERYSTQIDPDLADQLIHLYYFDCFSESAIRNRPLGRIVSPSCEYQAGHN-KVGSLQYLALAALITP-
KKTKPPLPSVKKLTEDRWNKPQKTKGHRGSHTMNGH*
>AY781127/B/UY/2001/01UYTRA1179
MENRWQVMIVWQVDRMRISTWKSLVKYHMYISGKAKGWFYKHHYESPHPRISSEVHIPLGD-ARL-VITTYWGLHTGERD
WHLGQGVSIEWRNRRYKTQVTPDLADQLIHLYYFDCFSESAIRHAILGRIVRPRCDYQAGHN-KVGSLQYLALTALIKP-
KRIKPPLPSVRKLTEDRWNKPQKTKGHRGSHTMNGH*
>AY795904/B/YE/2002/02YE507
MENRWQVMIVWQADRMRIRTWISLVKHHIYISKKARGWVYRHHYESTNPRVSSEVQIPLGD-ARL-TITTYWGLHTGERD
WHLGQGVSIEWRRGRYSTQVDPNLADQLIHMHYFDCFSESAIRKALLGHRVSPRCEYQAGHN-KVGSLQYLALAALIKP-
KKIKPPLPSVTKLTEDRWNKPQKTKGHRGSHTMNGH*
>AY795905/B/YE/2002/02YE508
MENRWQVMIVWQVDRMRIRTWKSLVKHHMYVSKKAKGWVYRHHYESTHPRISSEVHIPLGD-ERL-VITTYWGLHTGERD
WHLGQGVSIEWRKERYSTQVDPNLADQLIHVYYFDCFSESAIRKALLGHRVSPRCEYQAGHN-KVGSLQYLALAALIKP-
KKIKPPLPSVTKLTEDRWNKPQKTKGHRGSHTMNGH*
>AY818644/B/AU/2004/Phcsffull04
MENRWQVMIVWQVDRMRIRTWKSLVKHHMYRSGKAKGWFYRHHYESTHPKISSEVHIPLGD-AKL-VIATYWGLHTGERD
WHLGQGVSIEWRKRRYSTQVDPGLADRLIHLHYFDCFSESAIRNAIVGHIVSPRCEYQAGHN-KVGSLQYLALTALRKP-
KRIKPPLPSVTKLTEDRWNKPQKTMGHRGNHTMNGH*
>AY819715/B/RU/2004/04RU139095
MXNRWQVMIVWQVDRMRIRTWKSLVKHHMYVSKKAKGWFYRHHYESPHPRISSEVHIPLGD-ARL-VIITYWRLHTGXXB
WHLGQGVSIEWRKKRYSTQVDPNLADHLIHLYYFBCFSDSAIRKAIVXHIVSPRCXYQAGHN-KVGSLQYLALTALIKP-
KKTKPPLPSVTKLTEBXWNKPHKTKGHRESQTINGH*
>AY835748/B/US/1983/5096_83
MENRWQVMIVWQVDRMRIRTWISLVKHHIYISRKAKGWVYRHHYESPHPRISSEVHVPLGD-ARL-VITTYWGLHTGERD
WHLGQGVSIEWRKRRYSTQVDPDLADQLIHLYYFNCFSESAIRNAILGRIVSPRCEYQAGHN-KVGSLQYLALVALTTP-
KKIKPPLPSIVKLTEDRWNKPQKTKGHRGNHTMNGH*
>AY835749/B/US/1986/5096_86
MENRWQVMIVWQVDRMRIRAWKSLVKHHMYVSRKAKGWFYRHHYESPHPRISSEVHVPLGD-ARL-VITTYWGLHTGERD
WHLGQGVSIEWRKRRYSTQVDPDLADQLIHLYYFDCFSESAIRNAILGRIVSPRCEYQAGHN-KVGSLQYLALVALTTP-
KKIKPPLPSIVKLTEDRWNKPQKTKGHRGNHTMNGH*
>AY835750/B/US/1989/5096_89
MENRWQVMIVWQVDRMRITTWISLVKHHIYISRKAKGWVYRHHYESPHPRISSEVHVPLGD-ARL-VITTYWGLHTGERD
WHLGQGVSIEWRKRRYSTQVDPDLADQLIHLYYFDCFSESAIRNAILGRIVSPRCEYQAGHN-KVGSLQYLALVALTTP-
KKIKPPLPSIVKLTEDRWNKPQKTKGHRGNHTMNGH*
>AY835751/B/US/1990/5096_90
MENRWQVMIVWQVDRMRIRAWISLVKHHMYVSRKAKGWFYRHHYESPHPRISSEVHIPLGD-ARL-VVTTYWGLHTGERD
WHLGQGVSIEWRKRKYSTQVGPNLADQLIHAHYFDCFSESAIRPAILGHIVSPRCEYQAGHN-KVGSLQYLALTAVIKP-
KKIKPPLPSVTKLTEDRWNKPQKTKGHRGSHTMNGH*
>AY835752/B/US/1992/5096_92
MENRWQVMIVWQVNGMRINIWISLVEHHMYVSRKAKGWVYRHHYENPHPRISSEVHIPLGD-ARL-VVTTYWGLHTGERD
WHLGQGVSIEWRTKRYSTQVDPDLADQLIHLYYFDCFSESAIRNAILGRIVSPRCEYQAGHN-KVGSLQYLALVALTTP-
KKIKPPLPSIVKLTEDRWNKPQKTKGHRGNHTMSGH*
>AY835753/B/US/1996/5155_96
MENRWQVMIVWQVDRMRIRTWKSLVKHHMYISGKAKGWVYRHHYESTNPRISSEVHIPLGD-AKL-VITTYWGLHTGERD
WHLGQGVSIEWRKRKYSTQVDPNLADQLIHAHYFDCFSESAIRGAILGHIVSPSCEYQAGHN-KVGSLQYLALTAVIKP-
KKIKPPLPSVTKLTEDRWNKPQKTKGHRGSHTMNGH*
>AY835754/B/US/1983/5084_83
MENRWQVMIVWQVHGMRINTWKSLVKHHMYISRKAKGWFYRHHYESFHPRVSSEVHVPLGD-AKL-VIMTYWGLHTGERD
WHLGQGVSIEWRKKRYSTQVDPGLADQLIHLYYFDCFSESAIRNAILGHIVSPRCEYQAGHN-KVGSLQYLALAALVTP-
KKIKPPLPSVTKLTEDRWNKPQKTKGHKGSHTMNGH*
>AY835755/B/US/1985/5157_85
MENRWQVMIVWQVDRMRIRTWKSLVKHHMYISGKAKGWFYRHHYESTDPRISSEVHIPLGD-ARL-VITTYWGLHTGERD
WHLGQGVSIEWRKKRYSTQVDPGLADRLIHLYYFDCFSESAIRNAILGRIVSPRCECQAGHN-KVGSLQYLALATLITP-
KKIKPPLPSVTKLTEDRWNKPQKTKGHRGSHTMNGH*
>AY835756/B/US/1986/5157_86
MENRWQVMIVWQVNRMRIRTWKSLVKHHMYISGKAKGWFYRHHYESTHPRISSEVHIPLGD-ARL-VITTYWGLHTGERD
WHLGQGVSIEWRKKRYSTQVDPGLADRLIHLYYFDCFSESAIRNAILGRIVSPRCECPAGHN-KVGSLQYLALATLITP-
KKIKPPLPSVTKLTEDRWNKPQKTKGHRGSHTMNGH*
>AY835757/B/US/1986/5113_86
MENKWQVMIVWQVDRMRIRTWKSLVKHHMYISGKAKGWLYRHHYENTHPRISSEVHIPLGD-ARL-VITTYWGLHTGERD
WHLGQGVSIEWRKRRYRTQVDPGLADRLIHLYYFDCFSESAIRKALLGHIVSPSCEYRAGHN-KVGSLQYLALAALITP-
KRRKPPLPSVTKLTEDRWNKPQKTKGHRGSHTMNGH*
>AY835758/B/US/1987/5113_87
MENRWQVMIVWQVDRMRIRTWKSLVKHHMYISGKAKNWFYRHHYESNHPRISSEVHIPLGD-ARL-VITTYWGLHTGERD
WHLGQGVSIEWRKGRYNTQVDPGLADRLIHMYYFDCFSESAIRKAILGHIVSPSCEYQAGHN-KVGSLQYLALAALIKP-
KKRKPPLPSVTKLTEDRWNKPQKTKGHRGSHTMHGH*
>AY835759/B/US/1982/5048_82
MENRWQVMIVWQVDRMRIRTWKSLVKHHMYISGKAKRWFYRHHYESTHPRISSEVHIPLGD-ARL-VITTYWGLHTGERD
WHLGQGVSIEWRKKRYSTQVDPDLADQLIHLYYFDCFSETAIRNAILGHIVSPSCEYQAGHN-KVGSLQYLALTALVTP-
KKIKPPLPSVAKLTEDRWNKPQKTKGHRGSHTMNGH*
>AY835760/B/US/1987/5048_87
MENRWQVMIVWQVDRMRIRTWKSLVKHHMYISGKAKDWFYRHHYESTHPRISSEVHIPLGD-ARL-VITTYWGLHTGERD
WHLGQGVSIEWRKKRYSTQVDPDLADQLIHLHYFDCFSETAIRNAILGHIVSPSCEYQAGHN-KVGSLQYLALTALVTP-
KKIKPPLPSVAKLTEDRWNKPRKTKGHRGSHTMNGH*
>AY835761/B/US/1991/5048_91
MENRWQVMIVWQVDRMRIRTWKSLVKHHMYISGKAKNWFYRHHYESTHPRISSEVHIPLGD-ARL-VITTYWGLHTGERD
WHLGQGVSIEWRKRRYSTQVDPDLADQLIHLHYFDCFSETAIRNAILGHIVSPRYEYQAGHN-KVGSLQYLALAALVTP-
KRIKPPLPSVAKLTEDRWNKPRKTKGHRGSHTMNGH*
>AY835762/B/US/1984/5160_84
MENRWQVMIVWQVDRMRIRTWKSLVKHHMYISGKAKGWIYKHHYENAHPRISSEVHIPLGD-ARL-VVTTYWGLHTGERD
WHLGQGVSIEWRKKRYSTQVDPGLADQLIHLYYFDCFSESAIRAAILGHRVSPICEYQAGHS-KVGSLQYLALAALITS-
KKIKPPLPSVRKLTEDRWNKPQKTKGHRGSHTMNGH*
>AY835763/B/US/1988/5160_88
MENRWQVMIVWQVDRMRIRTWKSLVKHHMYISGKAKGWFYKHHYESANPRISSEVHIPLGD-ARL-VITTYWGLHTGERD
WHLGQGVSIEWRKRRYSTQVDPGLADQLIHLYYFDCFSESAIRAAILGHRVSPICEYQAGHS-KVGSLQYLALTALITS-
KRIKPPLPSVKKLTEDRWNKPQKTKGRRGSHTMNGH*
>AY835764/B/US/1992/5160_92
MENRWQVMIVWQVDRMRIRTWKSLVKHHMYISGKAKRWIYKHHYESVNPRTSSEVHIPLGD-ARL-VVTTYWGLHTGERD
WHLGQGVSIEWRKESYSTQIDPDLADQLIHLYYFDCFSESAIRAAILGHRVSPICEYQAGHS-KVGSLQYLALTALVTS-
KRIKPPLPSVKKLTEDRWNKPQKTKDHRGNHTMNGH*
>AY835765/B/US/1984/5084_84
MENRWQVMIVWQIDGMRIRTWKSLVKHHMHISKKAKGWFYRHHYESLHPRVSSEVHIPLGD-AKL-VIKTYWGLHTGERD
WHLGQGVSIEWRKKRYSTQVDPDLADQLIHLYYFDCFSESAIRNAILGHIVSPRCEYQAGHN-KVGSLQYLALAALVTP-
KKIKPPLPSVTKLTEDRWNKPQKTKGHRGSHTMNGH*
>AY835766/B/US/1989/5073_89
MENRWQVMIVWQVDRMRIRTWKSLVKHHMYVSGKAKGWFYRHHYESTHPRTSSEVHIPLGD-ARL-VITTYWGLHTGERD
WHLGQGVSIEWRKRRYSTQVDPDLADQLIHLYYFDCFSESAIRQAILGHRVSPRCEYQAGHN-KVGSLQYLALAALITP-
KKTKPPLPSVAKLTEDRWNKPQKTKGRRGSHTMNGH*
>AY835767/B/US/1993/5073_93
MENRWQVMIVWQVDRMRIRTWKSLVKHHMYVSGKAKGWFYRHHYESTHPRTSSEVHIPLGD-ARL-VVTTYWGLHTGERD
WHLGQGVSIEWRKRRYSTQVDPDLADQLIHLYYFDCFSESAIRKAILGHRVSPRCEYQAGHN-KVGSLQYLALAALVTP-
KKTKPPLPSVAKLTEDRWNKPQKTKGRRGSHTMNGH*
>AY835768/B/US/1995/5073_95
MENRWQVMIVWQVDRMRINTWKSLVKHYMYVSKKAKGWFYRHHYENPTPRVSPEVHIPLGD-ARL-VITTYWGLHTGERD
WHLGHGVSIEWRKRRYSTQVDPDLADQLIHLYYFDCFSESAIRKAILGHIVSPRCEYQAGHN-KVGSLQYLALAALIKP-
KKRKPPLPSVAKLTEDRWNKPQKTKGHRGSHTMNGH*
>AY835769/B/US/1985/5077_85
MENRWQVMIVWQVDRMRIRTWKSLVKHHMYISKKAKGWFYRHHYESPHPRISSEVHIPLGD-ARL-VITTYWGLHTGERD
WHLGQGVSIEWRKRRYSTQVDPELADQLIHLYYFDCFSESAIRKAILGHIVSPRCEYQAGHN-KVGSLQYLALAALITP-
KKRKPPLPSVAKLTEDRWNKPQKTKGHKGNHTMNGH*
>AY835770/B/US/1983/5082_83
MENRWQVMIVWQVDRMRIRTWKSLVKHHMYISRKAKGWFYRHHYESTHPRISSEVHIPLGD-ARL-VITTYWGLHTGERD
WHLGQGVSIEWRKKRYSTQVDPNLADQLIHLYYFDCFSESAIRNAILGHRVSPSCEYQAGHN-KVGSLQYLALAALITP-
KKIKPPLPSVTKLTEDRWNKPRKTKGHRGSHTMNGH*
>AY835771/B/US/1986/5082_86
MENRWQVMIVWQVDRMRIRAWKSLVKHHMYISRKAKGWIYRHHYESTHPRISSEVHIPLGD-ARL-VITTYWGLHTGERD
WHLGQGVSIEWRKKRYSTQVDPNLADQLIHLYYFDCFSESAIRNAILGHRVSPSCEYQAGHN-KVGSLQYLALAALITP-
KKIKPPLPSVTKLTEDRWNKPRKTKGHRGNHTMNGH*
>AY835772/B/US/1997/5082_97
MENRWQVMIVWQVDRIRIRTWISLVKHHMYISKKAKGWIYKHHYESTNPRISSEVHIPLGD-ARL-VITTYWGLHTGERD
WHLGQGVSIEWRKRRYSTQVDPNLADRLIHLYYFDCFSESAIRNAILGHRVSPSCEYQAGHN-KVGSLQYLALAALITP-
KKIKPPLPSVTKLTEDRWNKPRKTKGHRESHTMNGH*
>AY835773/B/US/1994/5082_94
MENRWQVMIVWQVDRMRIRAWNSLVKHHMYISKKAKGWVYKHHYESTNPRISSEVHIPLGD-AKL-VITTYWGLHTGERD
WHLGQGVSIEWRKNRYSTQVDPNLADRLIHLYYFDCFSESAIRNAILGHRVSPSCEYQAGHN-KVGSLQYLALAALVTP-
KKTKPPLPSVTKLTEDRWNKPRKTKGHRESHTMNGH*
>AY835774/B/US/1986/5127_86
MENRWQVMIVWQVDRMRIRTWKSLVKHHMHISRKAGRWFYRHHYESTHPRISSEVHIPLGE-ARL-VITTYWGLHAGERD
WHLGQGVSIEWRKKRYSTQVDPGLADQLIHLYYFDCFSESAIRNAILGHIVSPSCEYQAGHN-KVGSLQYLALAALVTP-
KKIKPPLPSVLKLTEDRWNKPRKTKGHRGSHTMNGH*
>AY835775/B/US/1986/5084_86
MENRWQVMIVWQIDGMRINTWKRLVKHHMYISRKAKDWFYRHHYESTNPKVSSEVHIPLGD-ARL-VIKTYWGLHTGERD
WHLGQGVSIEWRKRRYSTQVDPSLADQLIHLYYFDCFSESAIRNAILGRIVSPRCEYQAGHN-KVGSLQYLALTALVTP-
KKIKPPLPSVVKLTEDRWNKPQKTKGHKGSHTMNGH*
>AY835776/B/US/1993/5127_93
MENRWQVMIVWQVDRMRIRTWKSLVKYHIYISKKAGRWFYRHHYESTNPKISSEVHIPLGE-ARL-VITTYWGLHAGERD
WHLGQGVSIEWRKRRYSTQVDPGLADQLIHLYYFDCFSESAIRNAILGHIVSPSCEYQAGHN-KVGSLQYLALAALVTP-
KKIKPPLPSVKKLTEDRWNKPQKTKGHRGSHTMNGH*
>AY835777/B/US/1983/5018_83
MENRWQVMIVWQVHRMRISTWKSLVKHHIHISKKAKKWIYRHHYESTHPRISSEVHIPLGD-DRL-VITTYWGLHTGERD
WHLGQGVSIEWRKKRYSTQVDPDLADQLIHLYHFDCFSESAIRNAILGRLVSPRCEYQAGHN-KVGSLQYLALAALITP-
KKIKPPLPSVKKLTEDRWNKPQKTKGHRGSHTMNGH*
>AY835778/B/US/1986/5018_86
MENRWQVMIVWQVNRMRISTWKSLVKHHIHISKKAKKWIYRHHYESTHPTISSEVHIPLGD-DRL-VITTYWGLHTGERD
WHLGQGVSIEWRKGRYSTQVDPDLADQLIHLYHFDCFSESAIRNAILGRLVSPRCEYQAGHN-KVGSLQYLALTALITP-
KKRKPPLPSVKKLTEDRWNKPQKTKGHRGSHTMNGH*
>AY835779/B/US/1984/5019_84
MENRWQVMIVWQVDGMRINTWKSLVKHHMYISGKAKGWVYKHHYESTHPRISSEVHIPLGD-AKL-VITTYWGLHTGERD
WHLGQGVSVEWRKKRYSTQVDPDLADHLIHLYYFDCFSESAIRNAILGHIVSPSCEYQAGHN-KVGSLQYLALAALITP-
KKIKPPLPSVAKLTEDRWNKPQKTKGHRGSHTMNGH*
>AY835780/B/US/1986/5019_86
MENRWQVMIVWQVHRMRINTWKSLVKHHMYISGKAKGWVYKHHYESTNPRISSEVHIPLGD-AKL-VVTTYWGLHTGERD
WHLGQGVSVEWRKKRYSTQVDPELADHLIHRYYFDCFSEAAIRNAILGHIVSPSCEYQAGHN-KVGSLQYLALAALITP-
KKIKPPLPSVAKLTEDRWNKPQKTKGHRGSHTMNGH*
>AY835781/B/US/1983/5157_83
MENRWQVMIVWQVERMRINTWKSLVKHHMYISGKAKGWFYRHHYESTHPRISSEVHIPLGD-ARL-VITTYWGLHTGERD
WHLGQGVSIEWRKKRYSTQVDPGLADRLIHLYYFDCFSESAIRNAILGRIVSPRCECQAGHN-KVGSLQYLALATLITP-
KKIKPPLPSVTKLTEDRWNKPQKTKGHRGSHTMNGH*
>AY839827/B/KR/2004/04LHS6
MENRWQVMIVWQVDRMRIRTWNSLVKHHMYVSKKAKGWIYRHHYESTHPRISSEVHIPLGD-AKL-VITTYWGLHTGERE
WHLGQGVSIEWRKKSYNTQVDPDLADKLIHLHYFDCFSDSAIRHAILGRIVRPKCEYQAGHN-TVGSLQYLALTALIAP-
KRIKPPLPSVRKLTEDRWNKPQKTKGHR---SMHGH*
>AY857022/B/AU/-/2870718
MENRWQVMIVWQVDRMRIRTWNSLVKHHMYVSKKAKGWFYRHHYESVHPKISSEVHIPLGD--KL-VVTTYWGLHTGERD
WHLGQGVSIEWRKKRYSTQVDPNLADQLIHLYYFDCFSESAVRRAILGHRVSPSCDYQAGHN-KVGSLQYLALAALITP-
KKTKPPLPSVAKLTEDRWNKPQKIKGHRGSQTMNGH*
>AY857144/B/AU/-/8634991
MENRWQVMIVWQVDRMRINTWKSLVKHHTHVSGKTKKWTYKHHYESINPRISSEVHIPLGD-ARL-VITTYWGLHTGERX
WHLGQGVSIEWRKRRYSTQVDPELADQLIXXXXXXXXXXXXXXXXILGRIVRPRCEYQAGHN-KVGTLQYLALTALITP-
KKRKPPLPSVRKLTEDRWNKPQRTKGHRESHTMSGH*
>AY857165/B/AU/-/9125091
MENRWQVMIVWQVDRMRISTWKSLVKHHIHVSKKAKGWLYRHHYESTNPRISSEVYIPLGD-ARL-VITTYWGLHTGERD
WHLGQGASIEWRKKRYSTQVGPXLADQLIHLYHFDCFSEAAIRXAILGRLVSPRCDYQAGHN-KVGSLQYLALAALIPP-
RKIKPSLPSVRKLTEDRWNKSQKTKGHRGSHTMNGH*
>AY970946/B/NL/1986/H434-8-A3
MENRWQVMIVWQVDRMRIRTWKSLVKHHIYISKKAKGWVYRHHYESTHPRISSEVHIPLGD-ARL-VITTYWGLHTGERD
WHLGQGVSIEWRKERYSTQVDPGIADQLIHLYYFDCFSESAIRNAILGRLVSPRCEHQAGHN-KVGSLQYLALVALITP-
KKIKPPLPSVKKLTEDRWNKPQKTKGHRGSHTMNGH*
>AY970947/B/NL/1986/H434-8-F4
MENRWQVMIVWQVDRMRIRTWKSLVKHHIYISKKAKGWVYRHHYESTHPRISSEVHIPLGD-ARL-VITTYWGLHTGERD
WHLGQGVSIEWRKERYSTQVDPGIADQLIHLYYFDCFSESAIRNAILGRLVSPRCEHQAGHN-KVGSLQYLALVALITP-
KKIKPPLPSVKKLTEDRWNKPQKTKGHRGSHTMNGH*
>AY970948/B/NL/1996/H434-42-A1
MENRWQVMIVWQVDRMRIRTWKSLVKHHIYISKKAKGWLYKHHYESTNPRISSEVHIPLGD-ARL-VITTYWGLHTGERD
WHLGQGVSIEWRKERYSTQVDPDIADQLIHLYYFDCFSESAIRNAILGHLVSPRCEYQAGHN-KVGSLQYLALVALIXP-
KKIKPPLPSVKKLTEDRWNKPQKTKGHRGSHTMNGH*
>AY970949/B/NL/1996/H434-42-C1
MENRWQVMIVWQVDRMRIRTWKSLVKHHIYISKKAKGWIYKHHYESTNPRISSEVHIPLGD-ARL-VITTYWGLHTGERD
WHLGQGVSIEWRKERYSTQVDPDIADQLIHLYYFDCFSESAIRNALLGRLVSPRCEHQAGHN-KVGSLQYLALVALIKP-
KKIKPPLPSVKKLTEDRWNKSQKTKGHRGSHTMNGH*
>AY970950/B/NL/1996/H434-42-E12
MENRWQVMIVWQVDRMRIRTWKSLVKHHIYISKRAKGWIYRHHYESTNPRISSEVHIPLGD-GRL-VITTYWGLHTGERD
WHLGQGVSIEWRKERYSTQVDPDIADQLIHLYYFDCFSESAIRNAILGHLVSPRCEYQAGHN-KVGSLQYLALVALLAP-
KKIKPPLPSIKKLTEDRWNKPRKTKGHRGSHTMNGH*
>BD238372/B/FR/1985/pNL43_patent
MENRWQVMIVWQVDRMRINTWKRLVKHHMYISRKAKDWFYRHHYESTNPKISSEVHIPLGD-AKL-VITTYWGLHTGERD
WHLGQGVSIEWRKKRYSTQVDPDLADQLIHLHYFDCFSESAIRNTILGRIVSPRCEYQAGHN-KVGSLQYLALAALIKP-
KQIKPPLPSVRKLTEDRWNKPQKTKGHRGSHTMNGH*
>BD298114/B/FR/1983/BH10_patent
MENRWQVMIVWQVDRMRIRTWKSLVKHHMYVSGKARGWFYRHHYESPHPRISSEVHIPLGD-ARL-VITTYWGLHTGERD
WHLGQGVSIEWRKKRYSTQVDPELADQLIHLYYFDCFSDSAIRKALLGHIVSPRCEYQAGHN-KVGSLQYLALAALITP-
KKIKPPLPSVTKLTEDRWNKPQKTKGHRGSHTMNGH*
>CS272319/B/FR/1985/pNL43_patent
MENRWQVMIVWQVDRMRINTWKRLVKHHMYISRKAKDWFYRHHYESTNPKISSEVHIPLGD-AKL-VITTYWGLHTGERD
WHLGQGVSIEWRKKRYSTQVDPDLADQLIHLHYFDCFSESAIRNTILGRIVSPRCEYQAGHN-KVGSLQYLALAALIKP-
KQIKPPLPSVRKLTEDRWNKPQKTKGHRGSHTMNGH*
>D10112/B/GB/1983/CAM1
MENRWQVMIVWQVDRMRIRTWKSLVKHHMYISGKAKKWSYRHHYESTHPRISSEVHIPLGE-ARL-VVTTYWGLHTGERD
WHLGQGVSIEWRTKGYNTQVDPDLADQLIHLYYFDCFSESAIRKAIVGRLVSPRCEYQAGHN-KVGSLQYLALTALIAP-
KKIKPPLPSVRKLTEDRWNKPQKTKGHRGSHTMNGH*
>D86068/B/FR/1983/MCK1_LAI_IIIB
MENRWQVMIVWQVDRMRIRTWKSLVKHHMYVSGKARGWFYRHHYESPHPRISSEVHIPLGD-ARL-VITTYWGLHTGERD
WHLGQGVSIEWRKKRYSTQVDPELADQLIHLYYFDCFSDSAIRKALLGHIVSPRCEYQAGHN-KVGSLQYLALAALITP-
KKIKPPLPSVTKLTEDRWNKPQKTKGHRGSHTMNGH*
>D86069/B/FR/1983/PM213_LAI_IIIB
MENRWQVMIVWQVDRMRIRTWKSLVKHHMYVSGKARGWFYRHHYESPHPRISSEVHIPLGD-ARL-VITTYWGLHTGERD
WHLGQGVSIEWRKKRYSTQVDPELADQLIHLYYFDCFSDSAIRKALLGHIVSPRCEYQAGHN-KVGSLQYLALAALITP-
KKVKPPLPSVTKLTEDRWNKPQKTKGHRGSHTMNGH*
>DD153311/B/FR/1985/pNL43-patent
MENRWQVMIVWQVDRMRINTWKRLVKHHMYISRKAKDWFYRHHYESTNPKISSEVHIPLGD-AKL-VITTYWGLHTGERD
WHLGQGVSIEWRKKRYSTQVDPDLADQLIHLHYFDCFSESAIRNTILGRIVSPRCEYQAGHN-KVGSLQYLALAALIKP-
KQIKPPLPSVRKLTEDRWNKPQKTKGHRGSHTMNGH*
>DD153312/B/FR/1985/pNL43-patent
MENRWQVMIVWQVDRMRINTWKRLVKHHMYISRKAKDWFYRHHYESTNPKISSEVHIPLGD-AKL-VITTYWGLHTGERD
WHLGQGVSIEWRKKRYSTQVDPDLADQLIHLHYFDCFSESAIRNTILGRIVSPRCEYQAGHN-KVGSLQYLALAALIKP-
KQIKPPLPSVRKLTEDRWNKPQKTKGHRGSHTMNGH*
>DL260745/B/FR/1983/HXB2_patent
MENRWQVMIVWQVDRMRIRTWKSLVKHHMYVSGKARGWFYRHHYESPHPRISSEVHIPLGD-ARL-VITTYWGLHTGERD
WHLGQGVSIEWRKKRYSTQVDPELADQLIHLYYFDCFSDSAIRKALLGHIVSPRCEYQAGHN-KVGSLQYLALAALITP-
KKIKPPLPSVTKLTEDRWNKPQKTKGHRGSHTMNGH*
>DL464814/B/FR/1983/HXB2_patent
MENRWQVMIVWQVDRMRIRTWKSLVKHHMYVSGKARGWFYRHHYESPHPRISSEVHIPLGD-ARL-VITTYWGLHTGERD
WHLGQGVSIEWRKKRYSTQVDPELADQLIHLYYFDCFSDSAIRKALLGHIVSPRCEYQAGHN-KVGSLQYLALAALITP-
KKIKPPLPSVTKLTEDRWNKPQKTKGHRGSHTMNGH*
>DM111087/B/FR/1985/pNL43-patent
MENRWQVMIVWQVDRMRINTWKRLVKHHMYISRKAKDWFYRHHYESTNPKISSEVHIPLGD-AKL-VITTYWGLHTGERD
WHLGQGVSIEWRKKRYSTQVDPDLADQLIHLHYFDCFSESAIRNTILGRIVSPRCEYQAGHN-KVGSLQYLALAALIKP-
KQIKPPLPSVRKLTEDRWNKPQKTKGHRGSHTMNGH*
>DQ007901/B/CN/2002/02HNsmx2
MENRWQVMIVWQVDRMRIRTWKSLVKHHMYTSGKAKGWFYRHHYESTHPKISSEVHIPLGD-AEL-VIITYWGLHTGERD
WHLGHGVSIEWRRKRYSTQVEPGLADQLIHLYYFDWFSESAIRNAILGRVVSPRCDYLAGHN-KVGSLQYLALAALVTP-
KRRKPPLPSVAKLTEDRWNKPQRTKGHRGNHTMSGH*
>DQ127534/B/US/-/AC_04_0_Days_Consen_fa
MENRWQVMIVWQVDRMRIRTWNSLVKHHMYKSRKAKGWCYKHHYESTNPRISSEVHIPLKD-AKL-VITTYWGLHTGEQD
WHLGQGVSIEWRERSYRTQVDPGLADQLIHLHYFDCFSESAIRKTIVGHRVSPRCEYQAGHN-KVGSLQYLALAALITP-
KKIKPPLPSVRKLTEDRWNKPQKTKGHRGSHTMNGH*
>DQ127535/B/US/-/AC_04_1650_Days_Seq1_fa
MENRWQVMIVWQVDRMRIRTWNSLVKHHMYKSRKAKGWCYKHHYESTNPRISSEVHIPLKD-AKL-VITTYWGLHTGEQD
WHLGQGVSIEWRERSYRTQVDPGLADQLIHLHYFDCFSESAIRKTIVGHRVSPRCEYQAGHN-KVGSLQYLALAALITP-
KKIKPPLPSVRKLTEDRWNKPQKTKGHRGSHTMNGH*
>DQ127536/B/US/-/AC_04_1650_Days_Seq2_fa
MENRWQVMIVWQVDRMRIRTWNSLVKHHMYKSRKAKGWCYKHHYESTNPRISSEVHIPLKD-AKL-VITTYWGLHTGEQD
WHLGQGVSIEWRERSYRTQVDPGLADQLIHLHYFDCFSESAIRKTIVGHRVSPRCEYQAGHN-KVGSLQYLALAALITP-
KKIKPPLPSVRKLTEDRWNKPQKTKGHRGSHTMNGH*
>DQ127537/B/US/-/AC_16_0_Days_Consen_fa
MENRWQVMIVWQVDRMRIRTWKSLVKHHMYRSKKANGWFYRHHYESPHPRISSEVHIPLGD-AKL-VVTTYWGLHTGERD
WHLGQGVSIEWRKKRYSTQVDPSLADQLIHLYYFDCFSESAIRNAILGHIVSPRCEYQAGHN-KVGSLQYLALAALITP-
KKIKPPLPSVKKLTEDRWNKPQKTKGYRGSHTMSGH*
>DQ127538/B/US/-/AC_16_1934_Days_Seq1_fa
MENRWQVMIVWQVDRMRIRTWKSLVKHHMYRSKKANGWFYRHHYESPHPRISSEVHIPLGD-AKL-VVTTYWGLHTGERD
WHLGQGVSIEWRKKRYSTQVDPSLADQLIHLYYFDCFSESAIRNAILGHIGSPRCEYQAGHN-KVGSLQYLALVALITP-
KKIKPPLPSVKKLTEDRWNKPQKTKGHRGSHTMSGH*
>DQ127539/B/US/-/AC_16_1934_Days_Seq2_fa
MENRWQVMIVWQVDRMRIRTWKSLVKHHMYRSKKANGWFYRHHYESPHPRISSEVHIPLGD-AKL-VVTTYWGLHTGERD
WHLGQGVSIEWRKKRYSTQVDPSLADQLIHLYYFDCFSESAIRNAILGHIGSPRCEYQAGHN-KVGSLQYLALVALITP-
KKIKPPLPSVKKLTEDRWNKPQKTKGHRGSHTMSGH*
>DQ127548/B/US/-/AC_59_41_Days_Seq1_fa
MENRWQVMIVWQVDRMRISTWKSLVKHHMYVSKKAKGWVYKHHYEGTHPRISSEVHIPLGD-AKL-IVTTYWGLHTGERE
WHLGQGVSIEWRKRRYSTQVDPGLADQLIHMYYFDCFSDSAIRRAIIGHIVSPSCEYQAGHN-KVGSLQYLALAALVTP-
RKIKPPLPSIAKLTEDRWNKPHKTKGHRGSHTMTGH*
>DQ127549/B/US/-/AC_59_41_Days_Seq2_fa
MENRWQVMIVWQVDRMRISTWKSLVKHHMYVSKKAKGWVYKHHYEGTHPRISSEVHIPLGD-AKL-IVTTYWGLHTGERE
WHLGQGVSIEWRKRRYSTQVDPGLADQLIHMYYFDCFSDSAIRRAIIGHIVSPSCEYQAGHN-KVGSLQYLALAALVTP-
RKIKPPLPSIAKLTEDRWNKPHKTKGHRGSHTMTGH*
>DQ127550/B/US/-/AC_59_111_Days_Seq1_fa
MENRWQVMIVWQVDRMRISTWKSLVKHHMYVSKKAKGWVYKHHYEGTHPRISSEVHIPLGD-AKL-IVTTYWGLHTGERE
WHLGQGVSIEWRKRRYSTQVDPGLADQLIHMYYFDCFSDSAIRRAIIGHIVSPSCEYQAGHN-KVGSLQYLALAALVTP-
RKIKPPLPSIAKLTEDRWNKPHKTKGHRGSHTMTGH*
>DQ127551/B/US/-/AC_59_111_Days_Seq2_fa
MENRWQVMIVWQVDRMRISTWKSLVKHHMYVSKKAKGWVYKHHYEGTHPRISSEVHIPLGD-AKL-IVTTYWGLHTGERE
WHLGQGVSIEWRKRRYSTQVDPGLADQLIHMYYFDCFSDSAIRRAIIGHIVSPSCEYQAGHN-KVGSLQYLALAALVTP-
RKIKPPLPSIAKLTEDRWNKPHKTKGHRGSHTMTGH*
>DQ207940/B/GE/2003/03GEMZ004
MENRWQVMIVWQVDRMRIRTWNSLVKHHMYISKKAAGWVYRHHYESTNPRTSSEVHIPLGD-AKL-VVITYWGLHTGEQD
WHLGQGVSIEWRKKEYSTQVDPGIADQLIHLYYFDCFSESAIRNAILGHIVSPRCEYQAGHS-KVGTLQYLALAALKRT-
KKRKPPLPSVRKLTEDRWNKPRKTKGHRGNNTMNGH*
>DQ207942/B/GE/2003/03GEMZ010
MENRWQVMIVWQVDRMRIKTWHSLVKYHMYISKKARDWRYRHHYESTHPKISSEVHIPLGD-AEL-VVITYWGLHSGERD
WHLGQGVSIEWRKKRYSTQVDPDSADQLIHLYYFDCFSESAIRRAIIGRLVSPRCEYQAGHN-KVGSLQYLALTALVKP-
KKKKPPLPSIRKLTEDRWNKPQRTKGHRGSHPMNGH*
>DQ295192/B/KR/2004/04LSK7
MENRWQVMIVWQVDRMRIKTWKSLVKHHKYISKKAKGWVYRHHYENPHPRISSEVHIPLGD-AKL-VITTYWGLHTGERE
WHLGQGVSIEWRKRSYTTQVDPDLADKLIHLYYFDCFSESAIRHAILGRLVRTRCEYPAGHN-QVGSLQYLALTALITP-
KKIKPPLPSVRKLTEDRWNKPQKTKGHRESHSMNGH*
>DQ295193/B/KR/2004/04KMH5
MENRWQVMIVWQVDRMRIRTWKSLVKHHMYISKKAKEWVYRHHYESTHPRISSEVHIPLGD-AKL-VITTYWGLHTGERE
WHLGQGVSIEWRKERYITQVDPDLADKLIHLHYFDCFSDSAIRHAILGHVVRPQCEYQAGHN-XVGSLQYLALRALITP-
KKIKPPLPSVRKLTEDRWNKPQKTKGHRGSHTMSGH*
>DQ295194/B/KR/2004/04WK7_HIV_1_wk
MENRWQVMIVWQVDRMRIKTWKSLVKHHMYVSKKAKEWVYRHHYESTHPRISSEVHIPLGD-AKL-VITTYWGLHTGERE
WHLGQGVSIEWRKKRYNTQVDPDLADKLIHLHYFDCFSDSAIRHAILGHRVRPKCEYQAGHN-KVGSLQYLALTALITP-
KKIKPPLPSVRKLTEDRWNKPQKTKGHRGSHTMNGH*
>DQ295196/B/KR/2004/04KYR8
MENRWQVMIVWQVDRMRIRTWKSLVKHHMYVSKKAKGWVYRHHYESTNPRISSEVHIPLGD-AKL-VITTYWGLNTGERE
WHLGQGVSIEWRKKRYNTQVDPDLADKLIHLHYFDCFSDSAIRHAILGNSVRPRCEYQAGHN-KVGSLQYLALIALITP-
KKIRPPLPSVKKLTEDRWNEPQKTKGHRGSHTMNGH*
>DQ322223/B/CA/-/GOL016V01
MENRWQVMIVWQVDRMRIKTWKSLVKHHMYISKKAKGWIYKHHYESNNPRTSSEVHIPLGD-AKL-VITTYWGLHTGERD
WHLGQGVSIEWRKKRYSTQVDPNLADQLIHLYYFDCFSETAIRKAILGHIVSPSCAYPAGHN-KVGSLQYLALAALLTP-
KRIKPPLPSVTKLTEDRWNKPQETKGHRGSHIMNGH*
>DQ322224/B/CA/-/GOL016V10
MENRWQVMIVWQVDRMRIKTWKSLVKHHMYISKKAKGWIYKHHYESNNPRTSSEVHIPLGD-AKL-VITTYWGLHTGERD
WHLGQGVSIEWRKKRYSTQVDPNLADQLIHLYYFDCFSETAIRKAILGHIVSPSCAYPAGHK-KVGSLQYLALAALLTP-
KRIKPPLPSVTKLTEDRWNKPQETKGHRGSHIMNGH*
>DQ322225/B/CA/-/HND_DRPI039V01
MENRWQVMIVWQVDRMRIRTWKSLVKHHMYISKKAKGWSYRHHYESTHPRXSSEVHIPLGE-DEL-VVTTYWGLHTGERD
WHLGQGVSIEWRKRRYRTQVDPDLADQLIHLYHFDCFTDSAIRNAILGHRVSPRCEYQTGHN-KVGSLQYLALAALIKP-
KKIKPPLPSVKKLTEDRWNKPRKTKGHRESHTINGH*
>DQ322226/B/CA/-/HND_DRPI039V08
MENRWQVMIVWQVDRMRIRTWKSLVKHHMYISKKAXGWSYRHHYESTHPRTSSEVHIPLGE-DEL-VVTTYWGLHTGERD
WHLGQGVSIEWRKRRYRTQVDPDLADQLIHLYHFDCFTDSAIRNAILGHRXSPRCEYXTGHN-KVGSLQXLALAALIKP-
KKIKPPLPSVKKLTEDRWNKPRKTKGHRESHTINGH*
>DQ322227/B/CA/-/HDM003V01
MENRWQVMIVWQVDRMRISTWKSLVKHHMYRSKKAKGWFYRHHYDSNHPKISSEVHIPLGD-ARL-VITTYWGLHTXERD
WHLGQGVSIEWRKRRYSTQVEPGLADQLIHLYYFDCFSDSAIRKAIXGHIVSPRCDYQAGHN-KVGSLQYLALAALIKP-
KQIKPPLPSVAKLTEDRWNKPQKTKGHRESHTMNGH*
>DQ322228/B/CA/-/HDM003V04
MENRWQVMIVWQVDRMRISTWKSLVKHHMYRSKKAKGWFYRHHYDSNHPKISSEVHIPLGD-ARL-VITTYWGLHTGERD
WHLGQGVSIEWRKRRYSTQVEPGLADQLIHLYYFDCFSDSAIRKAIVGHIVSPXCDYQAGHN-KVGSLQYLALAALIKP-
KQIKPPLPSVAKLTEDRWNKPQKTKGHRESHTMNGH*
>DQ322229/B/CA/-/HDM003V09_2
MENRWQVMIVWQVDRMRISTWKSLVKHHMYRSKKAKGWFYRHHYDSNHPKISSEVHIPLGD-ARL-VITTYWGLHTGERD
WHLGQGVSIEWRKRRYSTQVEPSLADQLIHLYYFDCFSDSAIRKAIVGQIVSPRCDYQAGHN-KVGSLQYLALAALIKP-
KQIKPPLPSVAKLTEDRWNKPQKTKGHRESHTMNGH*
>DQ322230/B/CA/-/HDM003V09_5
MENRWQVMIVWQVDRMRISTWKSLVKHHMYRSKKAKGWFYRHHYDSNHPKISSEVHIPLGD-ARL-VITTYWGLHTGERD
WHLGQGVSIEWRKRRYSTQVEPSLADQLIHLYYFDCFSDSAIRKAIVGQIVSPRCDYQAGHN-KVGSLQYLALAALIKP-
KQIKPPLPSVAKLTEDRWNKPQKTKGHRESHTMNGH*
>DQ322239/B/CA/-/HTM360V05_variant_3
MENRWQVMIVWQVDRMRINTWKSLVKHHMYSSRKTERWSYRHHYESTNPRISSEVHIPLGE-ARL-VIKTYWGLXTGERD
WHMGQGASIEWRKERYSTQVDPGLADQLIHXYYFDCFSESAIRNAILGRIVSPRCEYQAGHN-KVGSLQYLALTALITP-
RKTKPPLPSVTKLTEDRWNKPQRTKGXRGXHTMNGX*
>DQ354112/B/TH/1996/M140
MENRWQVMVVWQVDRMRIRAWNSLVKHHMYVSGKAKGWVYRHHYESTNPRTSSEVHIPLGK-AKL-VIKTYWGLHTGERE
WHLGQGVSIEWRKKRYSTQVDPNLADHLIHLYYFDCFSESAIRNTILGYRVSPRCEYPAGHS-KVGSLQYLALTALIHP-
TKRKPPLPSVTKLTEDRWNKPQKTKGHRGNH--NGH*
>DQ354119/B/TH/1996/M149
MENRWQVMIVWQVDRMRIRAWKSLVKHHMYISGKAKKWVYRHHYENTHPRISSEVHIPLGD-AEL-VITTYWGLHTGERD
WHLGQGVSIEWRKGRYSTQVDPNLADQLIHLHYFDCFSESAIRQAILGQVVRPKCEYQAGHN-KVGSLQYLALTALITP-
KKTKPPLPSVRKLTEDRWNKPQKTKGHRGSQPMNGQ*
>DQ358805/B/BR/2002/02BR002
MENRWQVMIVWQVDRMRIRTWNSLVKHHMYVSGKAKKWVYRHHYESTHPRISSEVHIPLGD-ARL-VITTYWGLHTGERD
WHLGQGVSIEWRKRRYSTQVDPDLADQLIHLYYFDCFSESAIRNAILGHIVRPRCEYQAGHN-KVGSLQYLALAALITP-
KKTKPPLPSVIKLTEDRWNKPQKTKGHRGSHTMSGH*
>DQ358808/B/BR/2002/02BR008
MENRWQVMIVWQVDRMRIRAWHSLVKHHIHISKKAKGWIYRHHYESTHPRISSEVHIPLGD-AKL-VVSTYWGLHTGERD
WHLGQGVSIEWRKRRYSTQVDPDLADQLIHLYYFDCFSESAIRNAILGHRVRPRCEYQAGHN-KVGSLQYLALTALITP-
KQTKPPLPSVRKLTEDRWNKPQKTKGHRGSHIMNGH*
>DQ358809/B/BR/2002/02BR011
MENRWQVMIVWQVDRMRIRTWNSLVKHHMYVSKKAKEWCYRHHYQSPHPRISSEVYIPLGE-AKL-VVTTYWGLHTGERD
WHLGQGVSIEWRKGRYSTQVDPDAADQLIHLYHFDCFSESAIRQALLGRIVRPRCNYQAGHN-KVGSLQYLALTALITP-
KKIKPPLPSVRKLTEDKWNEPRKTKGHRGSHTMNGH*
>DQ358810/B/BR/2002/02BR013
MENRWQVMIVWQVDRMRISTWKSLVKHHIHISKKAKGWVYRHHYENTHPKISSEVHIPLGD-AKL-VIITYWGLLTGERD
WHLGQGVSIEWRKRRYSTQVDPDLADQLIHLYYFDCFSESAIRNAILGHIVRPRCEYQAGHN-KVGSLQYLALAALIAP-
KKIKPPLPSVRKLTEDRWNKPQKTKGHRESHTMNGH*
>DQ383746/B/AR/2002/02AR114146
MENRWQVMIVWQVDRMRIRTWNSLVKHHMYISKKAKGWVYRHHYESTNPRISSEVHIPLGD-AKL-VITTYWGLHTGERD
WHLGQGVSIEWREKRYSSQVDPNLADQLIHLYYFDCFSESAIRSAILGHIVSPSCEYQAGHN-KVGSLQYLALAALITP-
KKRKPPLPSVGKLAEDRWNKPQKIKGHRGSHTMNGH*
>DQ383748/B/AR/2003/03AR137681
MENRWQVMIVWQVDRMRIRTWKSLVKHHIYVSRKAEGWLYRHHYESTHPRISSEVHIPLGD-AKL-VVTTYWGLHTGERE
WHLGQGVSIEWRKKRYSTQVDPDLADHLIHLHYFDCFSESAIRHAILGNRVRPRCEYQAGHN-KVGSLQYLALTALITP-
KKVKPPLPSVTRLTEDRWNKPQKTKGHRESHTMNGH*
>DQ383749/B/AR/2003/03AR138910
MENRWQVMIVWQVDRMRINTWKSLVKHHIYTSRKAKGWVYKHHYENFHPRISSEVHIPLGD-AKL-VVTTYWGLHAGERD
WHLGQGVSIEWRKERYNTQVDPNLADQLIHVYYFDCFSESAIRNAILGHIVTPSCEYQAGHN-KVGSLQYLALAALITP-
RKRRPPLPSVQKLTEDRWNEPQKTKGHRGSHTMNGH*
>DQ383751/B/AR/2004/04AR151263
MENRWQVMIVWQVDRMRIRAWKSLVKHHMFISKKAKRWFYRHHYESHHPRISSEVHIPLGD-AKL-VIVTYWGLHTGERD
WHLGQGVSIEWRKKRYHTQVTPDLADQLIHLHYFDCFSDSAIRNAILGRIVSPSCEYQAGHN-KVGSLQYLALTALITP-
KKTKPPLPSVTKLTEDRWNKPRKTKGHRGSHTVNGH*
>DQ383752/B/AR/2004/04AR151516
MENRWQVMIVWQVDRMRISTWKSLVKHHMYTSGKAKRWIYRHHYESTNPRISSEVHIPLGD-ARL-IITTYWGLHTGERE
WHLGQGVSIEWRKEKYSTQVDPDIADQLIHLYYFDCFSDSAIRKALLGHIVRPSCEYQAGHN-KVGSLQYLALAALVKP-
KRKRPPLPSVKKLTEDRWNKPQKTKGHRGNHTMSGH*
>DQ396398/B/ZA/2003/03ZAPS045MB2
MENRWQVMIVWQVDRMRIRTWKSLVKHHMYISKKARGWVYRHHFESHHPKISSEVHIPLG-KAKL-IITTYWGLHTGERE
WHLGQGVSIEWRKKRYSTQVDPGLADQLIHQYYFDCFSDTAIRKALLGHRVIHRCEYQAGHN-KVGSLQYLALAALLTP-
RKIKPPLPSVAKLTEDRWNKPQKTTGHRGSHTMNGH*
>DQ487188/B/US/1993/WCD32P0793
MENRWQVMIVWQVDRMRIRTWKSLVKHHMYISGKAKKWFYRHHYESTHPRISSEVHIPLRD-EAL-VVTTYWGLHTGERD
WHLGQGVSIEWRKNRYSTQVDPNLADQLIHLHYFDCFSESAIRNAILGHIVSPRCEYQAGHN-KVGSLQYLALAALVTPP
KKRKPPLPSVTKLTEDRWNKPQKTKGHRGSHTMNGH*
>DQ487189/B/US/1995/WCD32P1195
MENRWQVMIVWQVDRMRIRTWKSLVKHHMYISGKAKKWVYRHHYESTHPRISSEVHIPLGD-AEL-VVKTYWGLHTGERD
WHLGQGVSIEWRKDRYSTQVDPNLADQLIHLHYFDCFSESAIRNAILGHIVSPRCEYQAGHN-KVGSLQYLALAALVTPP
KKRKPPLPSVTKLTEDRWNKPQKTKGHRGSHTMNGH*
>DQ487190/B/US/1993/WCM32P0793
MENRWQVMIVWQVDRMRIRTWKSLVKHHMYVSGKAKGWFYRHHYESTHPRISSEVHIPLGA-AEL-VITTYWGLHTGERD
WHLGQGVSIEWRKKRYSTQVDPTLADQLIHLYYFDCFSESAIRNAILGHIVSPRCEYQAGHN-KVGSLQYLALAALATP-
KRRKPPLPSVTKLTEDRWNKPQKTKGHRGSHTMNGH*
>DQ487191/B/US/1996/WCM32P0896
MENRWQVMIVWQVDRMRIRTWKSLVKHHMYVSGKAKGWFYRHHYESTHPRISSEVHIPLGD-AEL-VITTYWGLHTGERD
WHLGQGVSIEWRKKRYSTQVDPTLADQLIHLYYFDCFSESAIRNAILGHIVSPRCEYQAGHN-KVGSLQYLALAALTTP-
KRRKPPLPSVTKLTEDRWNKPQKTKGHRGSHTMNGH*
>DQ672623/B/IT/2005/SG1
MENRWQVMIVWQVDRMRIRTWHSLVIHHKYMSKKAKNWVYRHHYENPHPRIGSEVHIPLGD-GKL-VITTYWGLHTGEQD
WQLGHGVSIEWRKERYSTQVDPDLADRLIHLYYFDCFSESAIRNAILGRRVSPLCEYQAGHN-KVGSLQYLALAALITP-
RRRKPPLPSVQKLTEDRWNKPQKTKGHRGSHTIDGH*
>DQ676870/B/AU/2003/PS1038_Day0
MENRWQVMIVWQVDRMRIRTWKSLVKHHMYTSRKAKGWFYRHHYESPHPRVSSEVHIPLG-MAKL-VVKTYWGLHTGERE
WHLGQGVSIEWRKKRYSTQVDPNXADQLIHLYYFDCFSESAIRNTILGRIVSPICEYQAGHN-KVGSLQYLALTALITP-
KRTKPPLPSXTKLTEDRWNKPQKIKGHRGSHTMNGH*
>DQ676871/B/AU/2004/PS1038_Day174
MENRWQVMIVWQVDRMRIRTWKSLVKHHMYXSRKAKGWFYRHHYESPHPRVSSEVHIPLG-MAKL-VVKTYWGLHTGERE
WHLGQGVSIEWRKKRYSTQVDPNXADQLIHLYYFDCFSESAIRNTILGRIVSPICEYQAGHN-KVGSLQYLALTALITP-
KXTKPPLPSXXKLTEDRWNKPQKIKGHRGSHTMNGH*
>DQ676874/B/AU/2002/PS2008_Day0
MENRWQVMIVWQVDRMRIRTWKSLVKHHMHISKKARGWVYRHHYESTHPRISSEVHIPLGE-AKL-VITTYWGLHTGERD
WHLGQGVSIEWRERRYSTQVDPGIADQLIHLHYFDCFSESAIRNAILGRIVSPSCEYQAGHN-KVGSLQYLALAALVTP-
KRRKPPLPSVKKLTEDRWNKPQRTKGHRESHTMNGH*
>DQ676875/B/AU/2003/PS2008_Day182
MENRWQVMIVWQVDRMRIRTWKSLVKHHMHISKKARGWVYRHHYESTHPRISSEVHIPLGE-AKL-VITTYWGLHTGERD
WHLGQGVSIEWRERRYSTQVDPGIADQLIHLHYFDCFSESAIRNAILGRIVSPSCEYQAGHN-KVGSLQYLALAALVTP-
KRRKPPLPSVKKLTEDRWNKPQRTKGHRESHTMNGH*
>DQ676876/B/AU/2003/PS2008_Day377
MENRWQVMIVWQVDRMRIRTWKSLVKHHMHISKKARGWVYRHHYESTHPRISSEVHIPLGE-AKL-VITTYWGLHTGERD
WHLGQGVSIEWRERRYSTQVDPGIADQLIHLHYFDCFSESAIRXAILGRIVSPSCEYQAGHN-KVGSLQYLALAALVTP-
KRRKPPLPSVKKLTEDRWNKPQRTKGHREXHTMNGH*
>DQ676877/B/AU/2003/PS2016_Day0
MENRWQVMIVWQVDRMRIRTWKSLVKHHMYRSKKAKKWFYRHHYEGTHPKISSEVHIPLGD-ARL-VITTYWGLQTGERD
WHLGQGVSIEWRKRRYSTQVDPIMADQLIHLHYFDCFSESAIRNTILGRIASPSCEYQAGHN-KVGSLQYLALTALVTP-
KKRKPPLPSVTKLTEDRWNEPQKTKGHRESQTMNGH*
>DQ676878/B/AU/2003/PS2016_Day193
MENRWQVMIVWQVDRMRIRTWKSLVKHHMYRSKKAKKWFYRHHYEXTHPKISSEVHIPLGD-ARL-VITTYWGLQTGERD
WHLGQGVSIEWRKRRYSTQVDPIMADQLIHLHYFDCFSESAIRNTILGRIASPSCEYQAGHN-KVGSLQYLALTALVTP-
KKRKPPLPSVTKLTEDRWNEPQKTKGHRESQTMNGH*
>DQ676879/B/AU/2004/PS2016_Day380
MENRWQVMIVWQVDRMRIRTWKSLVKHHMYRSKKAKKWXYRHHYEXTHPKISSEVHIPLGD-ARL-VITTYWGLQTGERD
WHLGQGVSIEWRXRRYSTQVDPXMADQLIHLHYFDCFSESAIRNTILGRIASPSCEYQAGHN-KVGSLQYLALTALVTP-
KKRKPPLPSVTKLTEDRWNEPQKTKGHRESQTMNGH*
>DQ676880/B/AU/2003/PS2019_Day0
MENRWQVMIVWQVDRMRIKTWKSLVKYHMYKSKKAKKWFYRHHYESIHPKISSEVHIPLGD-ARL-VITTYWGLHTGERD
WHLGQGVSIEWRKRRYRTQVDPIMADQLIHLHYFDCFSESAIRNTILGRIASPSCEYQAGHN-KVGSLQYLALTALVTP-
KKRKPPLPSVTKLTEDRWNEPQKTKGHRESQTMNGH*
>DQ676881/B/AU/2003/PS2019_Day171
MENRWQVMIVWQVDRMRIKTWKSLVKYHMYKSKKAKKWFYRHHYESIHPKISSEVHIPLGD-ARL-VITTYWGLHTGERD
WHLGQGVSIEWRKRRYRTQVDPIMADQLIHLHYFDCFSESAIRNTILGRIXSPXCEYQAGHN-KVGSLQYLALTALVTP-
KKRKPPLPSVTKLTEDRWNEPQKTKGHRESQTMNGH*
>DQ676882/B/AU/2004/PS2019_Day367
MENRWQVMIVWQVDRMRIKTWKSLVKYHMYKSKKAKKWFYRHHYESXHPKISSEVHIPLXD-ARL-VITTYWGLHTGERD
WHLGQGVSIEWRKRRYRTQVDPIMADQLIHLHYFDCFSESAIRNTILGRIVSPSCEYQAGHN-KVGSLQYLALTALVTP-
KKRKPPLPSVXKLTEDRWNEPXKTKXHRESQTMNGH*
>DQ676883/B/AU/2002/PS3002_Day0
MENRWQVMIVWQVDRMRIKTWNSLVKYHMYKSRKTRGWVYRHHYESTHPRISSEVHIPLEK-GNL-VITTYWGLHTGEKD
WHLGQGVSIEWRERRYTTQVDPXXADQLIHLHYFDCFSESAIRNAILGRIVSPRCEFQAGHN-KVGSLQYLALAALITL-
KKIKPPLPSVIKLTEDRWNKPQETKGHRGSHTMNGH*
>DQ676884/B/AU/2003/PS3002_Day199
MENRWQVMIVWQVDRMRIKTWNSLVKYHMYKSRKTRGWXYRHHYESTHPRISSEVHIPLEK-GNL-VXTTYWGLHTGEKD
WHLGQGVSIEWREXRYTTQVDPALADQLIHLHYFDCFSESAIRNAILGRIVSPRCEFQAGHN-KVGSLQYLALAALITL-
KKIKPPLPSVIKLTEDRWNKPQETKGHRGSHTMNGH*
>DQ676885/B/AU/2003/PS3002_Day385
MENRWQVMIVWQVDRMRIKTWNSLVKYHMYKSRKTRGWVYRHHYESTHPRISSEVHIPLEK-GNL-VITTYWGLHTGEKD
WHLGQGVSIEWRERRYTTQVDPXXADQLIHLHYFDCFSESAIRNAXLGRIVSPRCEFQAGHN-KVGSLQYLALAALXTL-
KKIKPPLPSVIKLTEDRWNKPQXTKGHRGSHTMNGH*
>DQ676886/B/AU/2003/PS4048_Day0
MENRWQVMIVWQVDRMRIRTWISLVKHHKYISRKTKEWIYRHHYENSHPRISSEIHIPLGE-ARL-VVTTYWGLHPGERD
WHLGHGASIEWRTRRYSTQVDPNLADQLIHLYYFDCFSESAIRNAILGRVVSPSCEYQAGHN-KVGSLQYLALAALRTP-
KKNKPPLPSIVKLTEDRWNEPQKIKGHRGSHTMNGH*
>DQ676887/B/AU/2004/PS4048_Day143
MENRWQVMIVWQVDRMRIRTWISLVKHHKYISRKTKEWIYRHHYENSHPRISSEIHIPLGE-XRL-VVTTYWGLHPGERD
WHLGHGASIEWRTRRYSTQVDPNLADQLIHLYYFDCFSESAIRNAILGRVVSPSCEYQAGHN-KVGSLQYLALAALRTP-
KKNKPPLPSIVKLTEDRWNEPQKIKGHRGSHTMNGH*
>DQ823362/B/UA/2001/01UAKV167
MENRWQVMIVWQVDRMRIRTWNSLVKHHMYISGKARKWCYKHHYESTNPRTSSEVHIPLGD-AKL-VVITYWGLHTGERE
WHLGQGVSIEWRKKKYSTQIDPDLADQLIHLYYFDCFSGSAIRSAILGRLVSPSCEYQTGHS-KVGSLQYLALAALVKP-
KRQKPPLPSVRKLTEDRWNKPQKTKGHRGSHTMHGH*
>DQ823363/B/UA/2001/01UAKV252
MENRWQVMIVWQVDRMRIRAWKSLVKYHIHISGKARKWCYRHHYESTHPRISSEVHIPLGD-AKL-VIITYWGLHTGERD
WHLGQGVSIEWRKKSYSTQVDPNLADQLIHQYYFDCFSESAIRNALIGRVVSPGCEYLAGHN-KVGSLQYLALAALVKP-
KKNKPPLPSIRKLTEDRWNKPQKTKGHRESHTMNGH*
>DQ823364/B/UA/2001/01UAKV259
MENRWQVMIVWQVDRMRIRAWNSLVKHHMYVSRKARKWCYKHHYESTNPKISSEVHIPLGE-AKL-VIKTYWGLHTGERD
WHLGQGVSIEWRKERYSTQVDPNLADQLIHLYYFDCFSESAIRNALLGRVVSPGCEYLAGHN-KVGSLQYLALTALVKP-
KKNKPPLPSIRKLTEDRWNKPQKTKGHRGSHIMNGH*
>DQ837381/B/KR/2005/05CSR3
MENRWQVMIVWQVDRMRIRTWKSLVKHHMYISRKAKGWVYRHHYENIHPRVSSEVHIPLGD-AKL-VVTTYWGLHTGERD
WHLGQGVSIEWRKGRYNTQVDPTLADQLIHRYYFDCFSDSAIRKAILGHIVSPSCEYQAGHN-KVGSLQYLALTALITP-
KKTKPPLPSVAKLTEDRWNKPQKTKGHKGSHTMNGH*
>DQ853436/B/US/2000/14294_1
MENRWQVMIVWQVDRMRIRTWKSLVKHHMYISGKARKWFYRHHYESINPRISSEVHIPLGD-AKL-VVITYWGLHTGERD
WHLGQGVSIEWRKGRYSTQVDPGLADQLIHMYYFDCFTESAIRNAILGHIVRPKCEYQTGHN-KVGSLQYLALTALITP-
KKRKPPLPSVKKLTEDRWNKPQKTKGHRGSHTMNGH*
>DQ853437/B/US/2000/14297_1
MENRWQVMIVWQVDRMRIRTWKSLVKHHIYISGKARKWLYRHHYESINPRISSEVHIPLGD-AKL-VVITYWGLHTGERD
WHLGQGVSIEWRKGRYSTQVDPGLADQLIHMYYFDCFTESAIRNAILGHIVRPKCEYQTGHN-KVGSLQYLALTALITP-
KKRKPPLPSVKKLTEDRWNKPQKTKGHRGSRTMNGH*
>DQ853438/B/US/2000/14300_1
MENRWQVMIVWQVDRMRIRTWKSLVKHHMYISGKARKWFYRHHYESPHPRISSEVHIPLGD-AKL-VVITYWGLHTGERD
WHLGQGVSIEWRKGRYSTQVDPGLADQLIHMYYFDCFTESAIRNAILGHIVRPKCEYQTGHN-KVGSLQYLALTALITP-
KKRKPPLPSVKKLTEDRWNKPQKTKGHRGSHTMNGH*
>DQ853439/B/US/2002/14186_1
MENRWQVMIVWQVDRMRIRTWKSLVKHHMYISGKARKWVYRHHYESINPRISSEVHIPLGD-AKL-VVITYWGLHTGERD
WHLGQGVSIEWRKGRYSTQVDPGLADQLIHMYYFDCFTESAIRNAILGHIVRPKCEYQTGHN-KVGSLQYLALTALITP-
KKRKPPLPSVKKLTEDRWNKPQKTKGHRGSHTMSGH*
>DQ853440/B/US/2002/14182_1
MENRWQVMIVWQVDRMRIKAWKSLVKHHMYISGKARKWVYRHHYESINPRISSEVHIPLGD-AKL-VVITYWGLHTGERD
WHLGQGVSIEWRKGRYSTQVDPGLADQLIHMYYFDCFTESAIRNAILGHIVRPKCEYQAGHN-KVGSLQYLALTALITP-
KKRKPPLPSVKKLTEDRWNKPQKTKGHRGSHTMNGH*
>DQ853441/B/US/2002/14189_1
MENRWQVMIVWQVDRMRIRTWKSLVKHHMYISGKARKWFYRHHYESINPRISSEVHIPLGD-AKL-VVITYWGLHTGERD
WHLGQGASIEWRKGRYSTQVDPGLADQLIHMYYFDCFTESAIRNAILGHIVRPKCGYQAGHN-KVGSLQYLALTALITP-
KKRKPPLPSVKKLTEDRWNKPQKTKGHRGSHTMNGH*
>DQ853442/B/US/2002/14184_1
MENRWQVMIVWQVDRMRIRTWKSLVKHHMYISGKARKWVYRHHYESINPRISSEVHIPLGD-AKL-VVITYWGLHTGERG
WHLGQGVSIEWRKGRYSTQVDPGLADQLIHMYYFDCFTESAIRNAILGHIVRPKCEYQAGHN-KVGSLQYLALTALITP-
KKRKPPLPSVKKLTEDRWNKPQKTKGHRGSHTMNGH*
>DQ853443/B/US/2002/14181_1
MENRWQVMIVWQVDRMRIRTWKSLVKHHMYISGKARKWVYRHHYESINPRISSEVHIPLGD-AKL-VVITYWGLHTGERD
WHLGQGVSIEWRKGRYSTQVDPGLADQLIHMYYFDCFTESAIRNAILGHIVRPKCEYQAGHN-KVGSLQYLALTALITP-
KKRKPPLPSVKKLTEDRWNKPQKTKGHRGSHTMNGH*
>DQ853444/B/US/2002/14183_1
MENRWQVMIVWQVDRMRIRTWKSLVKHHMYISGKARKWFYRHHYESPHPKISSEVHIPLGD-AKL-VVITYWGLHTGERD
WHLGQGVSIEWGKGRYSTQVDPGLADQLIHMYYFDCFTESAIRNAILGHIVRPKCEYQAGHN-KVGSLQYLALTALITP-
KKRKPPLPSVKKLTEDRWNKPQKTKGHRGSHTMNGH*
>DQ853445/B/US/2002/14185_1
MENRWQVMIVWQVDRMRIRTWKSLVKHHMYISGKARKWVYRHHYESINPRISSEVHIPLGD-AKL-VVITYWGLHTGERD
WHLGQGVSIEWRKGRYSTQVDPGLADQLIHMYYFDCFTESAIRNAILGHIVRPKCEYQAGHN-KVGSLQYLALTALITP-
KKRKPPLPSVKKLTEDRWNKPRKTKGHRGSHTMNGH*
>DQ853446/B/US/2002/14188_1
MENRWQVMIVWQVDRMRIRTWKSLVKHHMYISGKARKWFYRHHYESPHPRISSEVHIPLGD-AKL-VVITYWGLHTGERD
WHLGQGVSIEWRKGRYSTQVDPGLADQLIHMYYFDCFTESAIRNAILGHIVRPKCEYQTGHN-KVGSLQYLALTALITP-
KKRKPPLPSVKKLTEDRWNKPQKTKGHRGSHTMNGH*
>DQ853447/B/US/2002/14187_1
MENRWQVMIVWQVDRMRIRTWKSLVKHHMYISGKARKWLYRHHYESINPRISSEVHIPLGD-AKL-VVITYWGLHTGERD
WHLGQGVSIEWRKGRYSTQIDPGLADQLIHMYYFDCFTESAIRNAILGHIVRPKCEYQTGHN-KVGSLQYLALTALITP-
KKRKPPLPSVKKLTEDRWNKPQKTKGHRGSHTMNGH*
>DQ853448/B/US/2002/14190_1
MENRWQVMIVWQVDRMRIKAWKSLVKHHMYISGKARKWLYRHHYESINPRISSEVHIPLGD-AKL-VVITYWGLHTGERD
WHLGQGVSIEWRKGRYGTQVDPGLADQLIHMYYFDCFTESAIRNAILGHIVRPKCEYQTGHN-KVGSLQYLALTALITP-
KKRKPPLPSVKKLTEDRWNKPQKTKGHRGSHTMNGH*
>DQ853449/B/US/2000/14299_1
MENRWQVMIVWQVDRMRIRTWKSLVKHHMYISGKARKWLYRHHYESINPRISSEVHIPLGD-AKL-VVITYWGLHTGERD
WHLGQGVSIEWRKGRYSTQVDPGLADQLIHMYYFDCFTESAIRNAILGHIVRPKCEYQAGHN-KVGSLQYLALTALITP-
KKRKPPLPSVKKLTEDRWNKPQKTKGHRGSHTMNGH*
>DQ853450/B/US/2000/14302_1
MENRWQVMIVWQVDRMRIRTWKSLVKHHMYISGKARKWFYRHHYESINPRISSEVHIPLGD-AKL-VVITYWGLHTGERD
WHLGQGVSIEWRKGRYSTQVDPGLADQLIHMYYFDCFTESAIRNAILGHIVRPKCEYQTGHN-KVGSLQYLALTALITP-
KKRKPPLPSVKKLTEDRWNKPQKTKGHRGSHTMNGH*
>DQ853451/B/US/2000/14303_1
MENRWQVMIVWQVDRMRIRTWKSLVKHHMYISGKARKWFYRHHYESPHPRISSEVHIPLGD-AKL-VVITYWGLHTGERD
WHLGQGVSIEWRKGRYSTQVDPGLADQLIHMYYFDCFTESAIRNAILGHIVRPKCEYQTGHN-KVGSLQYLALTALITP-
KKRKPPLPSVKKLTEDRWNKPQKTKGHRGSHTMNGH*
>DQ853452/B/US/2000/14296_1
MENRWQVMIVWQVDRMRIRTWKSLVKHHMYISGKARKWFYRHHYESTHPKISSEVHIPLGD-AKL-VVITYWGLHTGERD
WHLGQGVSIEWRKGRYSTQVDPGLADQLIHMYYLDCFTESAIRNAILGHIVRPKCEYQAGHN-KVGSLQYLALTALVTP-
KKRKPPLPSVKKLTEDRWNKPQKTKGHRGSHTMNGH*
>DQ853453/B/US/2000/14298_1
MENRWQVMIVWQVDRMRIRTWKSLVKHHMYISGKARKWFYRHHYESPHPRISSEVHIPLGD-AKL-VVITYWGLHTGERD
WHLGQGVSIEWRKGRYSTQVDPGLADQLIHMYYFDCFTESAIRNAILGHIVRPKCEYQAGHN-KVGSLQYLALTALITP-
KKRKPPLPSVKKLTEDRWNKPQKTKGHRGSHTMNGH*
>DQ853454/B/US/2000/14295_1
MENRWQVMIVWQVDRMRIRTWKSLVKHHMYISGKARKWFYRHHYESINPRISSEVHIPLED-AKL-VVITYWGLHTGERD
WHLGQGVSIEWRKGRYSTQVDPGLADQLIHMYYFDCFTESAIRNAILGHIVRPKCEYQTGHN-KVGSLQYLALTALITP-
KKRKPPLPSVKKLTEDRWNKPQKTKGHRGSHTMNGH*
>DQ853455/B/US/1998/15387_1
MENRWQVMIVWQVDRMRIRTWKSLVKHHMYRSGKARKWFYGHHYESTHPRISSEVHIPLGD-AKL-VVITYWGLHTGERD
WHLGQGVSIEWRKGRYSTQVDPGLADQLIHMYYFDCFTESAIRNAILGHIVRPKCEYQAGHN-KVGSLQYLALTALITP-
KKRKPPLPSVKKLTEDRWNKPQKTKGHRGSRTMNGH*
>DQ853456/B/US/1998/15388_1
MENRWQVMIVWQVDRMRIRTWKSLVKHHMYRSGKARKWFYRHHYESTHPRISSEVHIPLGD-AKL-VVITYWGLHTGERD
WHLGQGVSIEWRKGRYSTQVDPGLADQLIHMYYFDCFTESAIRNAILGHIVRPKCEYQAGHN-KVGSLQYLALTALITP-
KKRKPPLPSVKKLTEDRWNKPQKTKGHRGSRTMNGH*
>DQ853457/B/US/1998/15389_1
MENRWQVMIVWQVDRMRIRTWKSLVKHHMYRSGKARKWFYRHHYESTHPRISSEVHIPLGD-AKL-VVITYWGLHTGERD
WHLGQGVSIEWRKGRYSTQVDPGLADQLIHMYYFDCFTESAIRNAILGHIVRPKCEYQAGHN-KVGSLQYLALTALITP-
KKRKPPLPSVKKLTEDRWNKPQKTKGHRGSRTMNGH*
>DQ853458/B/US/1998/15390_1
MENRWQVMIVWQVDRMRIRTWKSLVKHHMYRSGKARKWFYRHHYESTHPRISSEVHIPLGD-AKL-VVITYWGLHTGERD
WHLGQGVSIEWRKGRYSTQVDPGLADQLIHMYYFDCFTESAIRNAILGHIVRPKCEYQAGHN-KVGSLQYLALTALITP-
KKRKPPLPSVKKLTEDRWNKPQKTKGHRGSRTMNGH*
>DQ853459/B/US/1998/15382_1
MENRWQVMIVWQVDRMRIRTWKSLVKHHMYISGKARKWFYRHHYESTHPRISSEVHIPLGD-AKL-VVITYWGLHTGERD
WHLGQGVSIEWRKGRYSTQVDPGLADQLIHMYYFDCFTESAIRNAILGHIVRPKCEYQAGHN-KVGSLQYLALTALITP-
KTRKPPLPSVKKLTEDRWNKPQKTKGHRGSHTMNGH*
>DQ853460/B/US/1998/15386_1
MENRWQVMIVWQVDRMRIRTWKSLVKHHMYISGKARKWFYRHHYESTHPRISSEVHIPLGD-AKL-VVITYWGLHTGERD
WHLGQGVSIEWRKGRYSTQVDPGLADQLIHMYYFDCFTESAIRNAILGHIVRPKCEYQAGHN-KVGSLQYLALTALITP-
KTRKPPLPSVKKLTEDRWNKPQKTKGHRGSHTMNGH*
>DQ853461/B/US/1998/15383_1
MENRWQVMIVWQVDRMRIRTWKSLVKHHMYISGKARKWFYRHHYESTHPRISSEVHIPLGD-AKL-VVITYWGLHTGGRD
WHLGQGVSIEWRKGRYSTQVDPGLADQLIHMYYFDCFTESAIRNAILGHIVRPKCEYQAGHN-KVGSLQYLALTALITP-
KTRKPPLPSVKKLTEDRWNKPQKTKGHRGSHTMNGH*
>DQ853462/B/US/1998/15381_1
MENRRQVMIVWQVDRMRIRTWKSLVKHHMYISGKARKWFYRHHYESTHPRISSEVHIPLGD-AKL-VVITYWGPHTGERD
WHLGQGVSIEWRKGRYSTQVDPGLADQLIHMYYFDCFTESAIRNAILGHIVRPKCEYQAGHN-KVGSLQYLALTALITP-
KTRKPPLPSVKKLTEDRWNKPQKTKGHRGSHTMNGH*
>DQ853463/B/US/1998/15384_1
MENRWQVMIVWQVDRMRIRTWKSLVKHHMYISGKARKWFYRHHYESTHPRISSEVHIPLGD-AKL-VVITYWGLHTGERD
WHLGQGVSIEWRKGRYSTQIDPGLADQLIHIYYFDCFTESAIRNAILGHIVRPKCEYQAGHN-KVGSLQYLALTAVITP-
KTRKPPLPSVKKLTEDRWNKPQKTKGHRGSHTMNGH*
>DQ853464/B/US/1998/15385_1
MENRWQVMIVWQVDRMRIRTWKSLVKHHMYRSGKARKWFYRHHYESTHPRISSEVHIPLGD-AKL-VVITYWGLHTGERD
WHLGQGVSIEWRKGRYSTQVDPGLADQLIHMYYFDYFTESAIRNAILGHIVRPKCEYQAGHN-KVGSLQYLALTALITP-
KKRKPPLPSVKKLTEDRWNKPQKTKGHRGSRTMNGH*
>DQ854714/B/ES/1989/M61
MENRWQVMIVWQVDRMRIRTWKSLVKHHMYVSRKAKGWFYRHHYESTHPRISSEVHIPLGD-AKL-VITTYWGLHTGERD
WHLGQGVSIE*RKKRYSTQLDPNLADQLIHLHYFDCFSESAIRNAILGHIVSPRCEYQAGHN-KVESLQYLALTALIKPR
KKIKPPLPSVTKLTEDRWNKPQKTKGHKGSHTMNGH*
>DQ886031/B/US/-/F703
MENRWQVMIVWQVDRMRIRTWKSLVKHHMYISKKATGWVYRHHYESIHPRISSEVHIPLGD-ARL-VIKTYWGLHTGERD
WHLGQGVSIEWKIRRYSTQVSPDLADHLIHLYYFDCFSESAIRKAILGHIVSPRCEYQAGHN-KVGSLQYLALSALITP-
KKTKPPLPSITKLTEDRWNKPQKTKGHRGSHTRNGH*
>DQ886032/B/US/-/F7174
MENRWQVMIVWQVDRMRIRAWKSLVKHHMYISRKAKGWFYRHHYESPHPRVSSEVHIPLGD-ANL-VITTYWGLHTGERD
WHLGQGVSIEWRERRYSTQVDPNLADQLIHLYYFDCFSESAIRKAILGHIVSPSCEYQAGHN-KVGSLQYLALAALTKS-
KRRKPPLPSVAKLTEDRWNKPQKIKGHRGSHTMNGH*
>DQ886033/B/US/-/F7204
MASRWQVMIVWQVDRMRIRAWKSLVKHHMYISGKARGWFYRHHYESNNPRISSEVHIPLGD-ARL-VITTYWGLHTGERE
WHLGQGVSIEWRKRRYSTQVDPGLADQLIHLYYFDCFSESAIRNAILGHIVSPSCEYQAGHN-KVGSLQYLALTALIKP-
KRRKPPLPSVRKLTEDRWNEPRKTKGHRGNHTMNGH*
>DQ886034/B/US/-/L8146
MENKWQVMIVWQVDRMRISTWKSLVKHHMHISGKARGWVYRHHYESNNPRISSEVHIPLGE-AKM-VVTTYWGLHTGERD
WHLGQGVSIEWRERKYSTQVDPNLADQLIHLYYFDCFSESAIRKAILGHIVSPSCDYQAGHN-KVGSLQYLALTALIKP-
KQRKPPLPSVAKLTEDRWNKPQRTKGHRGNHTMNGH*
>DQ886035/B/US/-/L8157
MENRWQVMIVWQVDRMRIRTWKSLVKHHMYVSKKAKGWFYRHHYESTHPKISSEVHIPLGD-AEL-VIITYWGLHTGERD
WHLGQGVSIEWRKKRYSTQVDPNLADQLIHLYYFDCFAESAIRKAILGIRISPRCEYQAGHN-KVGSLQYLALAALITP-
KKIKPPLPSVKKLTEDRWNKPQKTKGHRGSHTMNGH*
>DQ886036/B/US/-/L8185
MENRWQVMIVWQVDRMRIRAWKSLVKHHMYISGKARKWFYRHHYESTHPKISSEVHIPLGD-EKL-VITTYWGLNTGERD
WHLGQGVSIEWRKNRYRTQVDPDLADQLIHLYYFDCFSESAIRQAILGLRVSPRCEYQAGHN-KVGSLQYLALTALIKP-
KKIKPPLPSVTKLTEDRWNKPQKTKGHRGSHTMNGH*
>DQ886037/B/US/2005/L8249
MENRWQVMIVWQVDRMRIRTWNSLVKHHMYISKKAKGWFYRHHYESNHPKISSEVHIPLGD-ATL-VITTYWGLHTGERD
WHLGQGVSIEWRRKRYSTQVDPNLADQLIHLHYFDCFSESAIRNAILGHIVSPRCDYQAGHN-KVGSLQYLALAVLIKP-
KKRKPPLPSVAKLTEDRWNKPQKTKGRRGNHTMNGH*
>DQ990880/B/CN/2005/05CNHB_hp3
MANRWQVMIVWQVDRMRIRTWKSLVKHHMYISRKAKGWCYKHHYDSTHPKISSEVHIPLGD-AKL-VITTYWGLHTGERD
WHLGQGVSIEWRRDRYSTQAEPSLADQLIHLYYFDCFSESAIRKAILGRVVSSSCNYPEGHS-KVGSLQYLALAALVTP-
KRRKPPLPSVAKLTEDRWNKPQRIKGHRGNHTMSGH*
>EF057102/B/CN/2001/pCNHN24
MENRWQAMIVWQVDRMRIRTWKSLVKHHVHISRKAKGWCYKHHYDSTHPKISSEVHIPLGD-AKL-VITTYWGLHTGERD
WHLGQGVSTEWRRERYSTQVEPGLADQLIHLYYFDCFSESAIRNAILGRVVSHSCDYLAGHN-KVGSLQYLALAALVTP-
KRRKPPLPSVAKLTEDRWNKPQRTKGHRRNHTMSGH*
>EF175209/B/US/1998/WC3_0498_1
MENRWQVMIVWQVDRMRIKTWKSLVKHHMYISRKAEGWVYKHHYESNNPRISSEVHIPLGD-ARL-IITTYWGLHTGERD
WHLGQGVSIEWRKERYSTQVDPVLADQLIHLYYFDCFSDSAIRNAILGKIVSPSCAYQAGHN-KVGSLQYLALTALITP-
KKIKPPLPSVAKLTEDRWNKPQRTKGHRGSHTMSGH*
>EF175210/B/US/1998/WC3_0498_2
MENRWQVMIVWQVDRMRIRTWKSLVKHHMYISRKAEGWVYKHHYESNNPRISSEVHIPLGD-ARL-IITTYWGLHTGERD
WHLGQGVSIEWRKERYSTQVDPVLADQLIHLYYFDCFSDSAIRNAILGKIVSPSCAYQAGHN-KVGSLQYLALTALITP-
KKIKPPLPSVAKLTEDRWNKPQRTKGHRGSHTMSGH*
>EF175211/B/US/1998/WC3_0498_3
MENRWQVMIVWQVDRMRIRTWKSLVKHHMYISRKAEGWVYKHHYESNNPRISSEVHIPLGD-ARL-IITTYWGLHTGERD
WHLGQGVSIEWRKERYSTQVDPVLADQLIHLYYFDCFSDSAIRNAILGKIVSPSCAYQAGHN-KVGSLQYLALTALITP-
KKIKPPLPSVAKLTEDRWNKPQRTKGHRGSHTMSGH*
>EF175212/B/US/1998/WC3_0498_4
MENRWQVMIVWQVDRMRIRTWKSLVKHHMYISRKAEGWVYKHHYESNNPRISSEVHIPLGD-ARL-IITTYWGLHTGERD
WHLGQGVSIEWRKERYSTQVDPVLADQLIHLYYFDCFSDSAIRNAILGKIVSPSCAYQAGHN-KVGSLQYLALTALITP-
KKIKPPLPSVAKLTEDRWNKPQRTKGHRGSHTMSGH*
>EF178338/B/AU/2004/MS2004_37_040
MENRWQVMIVWQVDRMRISTWKSLVKHHMHISKKAKGWSYRHHYEXNHPRISSEVHIPLGD-AKL-VIXTYWGLHTGERD
WHLGQGVSIEWRKNRYSTQVDPGLADQLIHLYYFDCFSESAIRNXILGRLVSPRCBYQXGHN-KVRSLQYLALTALIXP-
KRIKPPLPSVRKLTEDRWNKPQKTKGHRGNHTMNGH*
>EF178354/B/AU/2004/MS2004_37_056
MENRWQVMXVWQXNRMRIRAWKSLVKHHMYRSKKAKEWFYRHHYESNHPRISSEVHIPLGD-ARL-VITTYXGLHTGERD
WHLGQGVSIEWXKRRYNTQVDPNLADQLIXRYYFDCFSESAIXNAILGHRVSPSCEYQAGHN-KVGSLQYLALAALVXP-
KKIKPPLPSVTKLTEDRXNKPQKTKGHRGSHTMNGH*
>EF178358/B/AU/2004/MS2004_37_060
MENRWQVMIVWQVDRMRIRTWNSLVKHHMYVSRKAKNWFYRHHYESHHPKISSEVHIPLGE-ARL-IIKTYWGLHTGERD
WHLGQGVSIEWRKGKYNTQVDPNLADQLIHLHYFDCFSDSAIRQAILGHIVRPKCEYQAGHS-KVGSLQYLALTALIKP-
KKIKPPLPSVTKLTEDRWNKPQKTTGHKGSHTMNGH*
>EF363122/B/US/2000/ES1-16
MENRWQVMIVWQVDRMRIRKWKSLVKHHMYVSKKAKGWFYKHHYESPHPRISSEVHIPLG-MARL-VVITYWGLHTGERD
WHLGQGVSIEWRKRRYSTQVDPDLADQLIHLYYFDCFAESAIRNAILGRIVSPSCEYQAGHS-KVGSLQYLALTALITP-
KKIKPPLPSIKKLTEDRWNKPQKTKGHRGSHTMNGH*
>EF363123/B/US/2000/ES1-20
MENRWQVMIVWQVDRMRIRKWKSLVKHHMYVSKKAKGWFYKHHYESPHPRISSEVHIPLG-MARL-VVITYWGLHTGERD
WHLGQGVSIEWRKRRYSTQVDPDLADQLIHLYYFDCFAESAIRNAILGRVVSPSCEYQAGHS-KVGSLQYLALTALITP-
KKIKPPLPSIKKLTEDRWNKPQKTKGHRGSHTMNGH*
>EF363124/B/US/2004/ES4-24
MENRWQVMIVWQVDRMRIRTWKSLVKHHMYISGKAKGWFYRHHYENTHPKISSEVHIPLGD-ARL-VITTYWGLHTGERD
WHLGQGVSIEWRKKRYSTQVDPNLADQLIHLYYFDCFSESAIRNAILGHIVSPSCEYQAGHN-KVGSLQYLALAALITP-
KKRKPPLPSVTKLTEDRWNKPQGTKGHRGSHTMNGH*
>EF363125/B/US/2004/ES8-17
MENRWQVMIVWQVDRMRIRTWKSLVKHHMYISKKADRWFYRHHFESTHPKISSEVHIPLGD-AEL-VIITYWGLHTGERD
WHLGQGVSIEWRKKRYSTQVDPNLADQLIHLYYFDCFTESAIRNAILGNRVSPRCEYQAGHN-KVGSLQYLALAALVTP-
KKTKPPLPSVAKLTEDRWNKPQRTKGHRGSHTMNGH*
>EF363126/B/US/2004/ES8-43
MENRWQVMIVWQVDRMRIRTWKSLVKHHMYISKKADRWFYRHHFESTHPKISSEVHIPLGD-AEL-VIITYWGLHTGERD
WHLGQGVSIEWRKKRYSTQVDPNLADQLIHLYYFDCFTESAIRNAILGNRVSPRCEYQAGHN-KVGSLQYLALAALVTP-
KKTKPPLPSVAKLTEDRWNKPQRTKGHRGSHTMNGH*
>EF363127/B/US/2004/ES10-53
MENRWQVMIVWQVDRMRISTWKSLVKYHMYVSKKARGWFYRHHYESPHPKISSEVHIPLGE-ARL-VITTYWGLHTGERD
WHLGQGVSIEWRKRRYSTQVDPELADQLIHLYYFDCFSESAIRNAILGQIVSPRCEYQAGHN-KVGSLQYLALAALITP-
KRRKPPLPNVAKLTEDRWNKPRKTKGHRGNHTMNGH*
>EF514697/B/DK/2004/PMVL_018
MENKWQVMIVWQVDRMRINTWKSLVKYHIHISKKAKGWIYKHHYDSTHPRISSEVYIPLGD-ARL-VITTYWGLHTGERD
WHLGQGVSIEWRKKSYNTQVDPDLADQLIHLYYFDCFSESAIRNAILGHRVSPSCEYQAGHN-KVGSLQYLALTALRTP-
KKIKPPLPSVRKLTEDRWNEPQKIKGRRGSHTMNGH*
>EF514698/B/DK/2004/PMVL_027
MENRWQVLIVWQVDRMRISTWKSLVKHHIYVSRKAKGWVYRQHYESNHPRISSEVHIPLGD-AKL-VITTYWGLHAGERD
WHLGQGVSIEWRIKKYNTQVDPTLADQLIHMYYFDCFSESAIRNAILGHRVSPSCEYQAGHN-QVGSLQYLALAALITP-
KRRKPPLPSVKKLTEDRWNKPQKTKGHRGSHTMNGH*
>EF514699/B/DK/2004/PMVL_012
MENRWQVMIVWQVDRMRISTWKSLVKHHMFISKKAKGWFYRHHYENPHPRVSSEVHIPLGD-AKL-VIITYWGLHTGERE
WHLGQGVSIEWRKRRYSTQVDPGLADQLIHMYYFDCFSESAIRNAILGHRVSPRCEYQAGHN-KVGSLQYLALAALITP-
EKRKPPLPSVAKLTEDRWNKPQKTKGHRESHTMNGH*
>EF514700/B/DK/2004/PMVL_013
MENRWQVMIVWQIDRMRIRTWHSLVKHHKYISKKAKNWIYRPHYESAHPRISSEVHIPLKD-AVL-VVTTYWGLHTGEQE
WHLGHGASIEWRKKRYSTQVDPDLADQLIHLYYFNCFSESAIRNAILGRIVSPSCEYQAGHN-KVGSLQYLALTALITP-
KKIKPPLPSIKKLTEDRWNEPQKTKGHRGSHTMNGH*
>EF514701/B/DK/2004/PMVL_049
MENRWQVMIVWQVDRMRIKAWKSLVKHHMYISGKAKKWCYKHHYESINPRISSEVHIPLED-DKL-VITTYWGLHTGERD
WHLGQGVSIEWRKNRYRTQVDPNLADQLIHLYYFDCFSESAIRKAILGHIVSPRCDYQAGHN-KVGSLQYLALAALITP-
KKTKPPLPSVTKLTEDRWNKSQRTKGHRGSHTMNGH*
>EF514702/B/DK/2004/PMVL_025
MENRWQVMIVWQVDRMRINTWKSLVKYHMHVSKKARKWVYKHHYESNNPRISSEVHIPLGD-AKL-VITTYWGLHTGERD
WHLGQGVSIEWRKEXYNTQVDPNLADQLIHLYYFDCFSESAIRKAIVGHIVSPSCEYQAGHN-KVGSLQYLALVALTTP-
RKTKPPLPSVTKLTEDRWNEPQKTKGHRGSHTMNGH*
>EF514703/B/DK/2004/PMVL_039
MENRWQVMIVWQVDRMRIXAWKSLVKHHMYVSGKAKGWFYRHHYESTHPXISSEVHIPLGD-AKL-VITTYWGLHTGERD
WHLGQGVSIEWRKKRYSTQIDPNLADQLIHLYYFVCFSESAIRKALLGHRVSPRCEYQAGHN-KVGSLQYLALAALXKX-
KKTKPPLPSVAKLTEDRWNKPRKTKGHKESHTMNGH*
>EF514704/B/DK/2001/CTL_016
MENRWQVMIVWQVDRMRINAWKSLVKHHMYISKKAKRWCYKHHFESTNPRISSEVHIPLGD-AKL-VVTTYWGLQTGERE
WHLGNGASIEWRKKRYSTQVDPNLADQLIHLYYFDCFSESAIRKAILGQIVSPRCEYQAGHN-KVGSLQYLALAALITP-
KKTKPPLPSVKKLTEDRWNKPQRTKGHRESHTMSGH*
>EF514705/B/DK/2001/CTL_017
MENRWQVMIVWQVDRMRIKTWKSLVKHHMYISKKARGWFYRHHYESTHPKLSSEVHIPLGD-AKL-VISTYWGLHTGERD
WHLGQGVSIEWRKRNYSTQVDPNLADQLIHLHYFDCFSESAIRNAILGRIVSPSCDYQAGHN-KVGSLQYLALAALVTP-
KRIKPPLPSVAKLTEDRWNKPQKTRGHRGSHTMNGH*
>EF514706/B/DK/2001/CTL_018
MENRWQVMIVWQVDRMRIRTWKSLVKHHMYVSKKAKGWFYRHHYESTHPRISSEVHIPLGD-AKL-VITTYWGLHTGERD
WHLGQGVSIEWRRKRYNTQVDPDLADHLIHLHYFDCFSESAIRSAILGRRVSPRCEYQAGHN-KVGSLQYLALTALITP-
KKTKPPLPSVAKLTEDRWNKPQKTKGHRGSHTMNGH*
>EF514707/B/DK/2001/CTL_023
MENRWQVMIVWQVDRMKIRAWNSLVKHHMYISKKARGWVYRHHYESTNPRISSEVHIPLGD-AKL-VITTYWGLHTGERD
WHLGQGASIEWRKKNYRTQVTPDLADQLIHLYYFDCFSETAIRKAILGHRVSPRCEYQAGHN-KVGSLQYLALTALIAT-
KKTKPPLPSVTKLTEDRWNKPQKTKGHRGSQAMNGH*
>EF514708/B/DK/2001/CTL_030
MENRWQVMIVWQVDRMRIRTWKSLVKHHMHVSGKTKAWFYRHHYESTHPRISSEVHIPLGD-ARL-VVTTYWGLLTGERD
WHLGQGVSIEWRKRRYSTQVDPEVADQLIHLYYFDCFSETAIRNAIVGRVVSPKCEYQAGHN-KVRSLQYLALTALITP-
KKTKPPLPSVRKLTEDRWNKPQRTKGHRGSHTMNGH*
>EF514709/B/DK/2001/CTL_033
MENRWQVMIVWQVDRMRIRTWKSLVKHHIHVSKKTKGWVYRHHYESTNPRISSEVHIPLGD-AKL-VVTTYWGLHTGEKD
WHLGQGVSIKWETKRYNTQVDPDLADQLIHLYYFDCFSESAIRNAILGLRVSPSCEYQAGHN-KVGSLQYLALAALRTP-
KKTKPPLPSVKKLTEDRWNKPQKTKGHRGSHTMNGH*
>EF514710/B/DK/2001/CTL_035
MENRWQVMIVWQVDRMRINAWKSLVKHHMHRSKKAKKWCYKHHFESINPRISSEVHIPLGD-AKL-VVTTYWGLQPGERD
WHLGQGVSIEWRKKRYSTQVDPSLADQLIHLYYFDCFSESAIRNAILGHIVSPSCEYQAGHN-KVGSLQYLALAALITP-
KKIKPPLPSVKKLTEDRWNKPQRTKGHRESHTMNGH*
>EF514711/B/DK/2001/CTL_041
MENRWQVMIVWQVDRMRIKTWKSLVKHHMYVSGKAKGWFYRHHYESTHPRVSSEVHIPLGD-AEL-VVTTYWGLHTGERE
WHLGQGASIEWRKKRYSTQVDPHLADQLIHQYYFMCFSESAIRNAILGHRVSPRCEYQAGHN-KVGSLQYLALAALIRP-
KKIKPPLPSVAKLTEDRWNKPQKTKGHKGSHTVNGR*
>EF514712/B/DK/2001/CTL_043
MENRWQVMIVWQVDRMRIRTWKSLVKHHMYISRKAKGWFYRHHYESTHPRVSSEVHIPLGD-AKL-VITTYWGLHTGERD
WHLGQGV-I-WRKRRYSTQVDPGLADRLIHLYYFDCFSESAIRHAILGHRVSPSCEYQAGHT-KVGSLQYLALAAVITP-
KKTKPPLPSVAKLTEDRWNKPQKTKGHRGSHTRNGH*
>EF637046/B/BR/2003/BREPM2012
MENRWQVMIVWQVDRMRIRTWKSLVKHHMYISGKAKEWFYRHHYESTHPRISSEVHIPLGD-ARL-VITTYWGLHTGERD
WHLGQGVSIEWRKRRYSTQVDPDLADQLIHLYYFNCFSESAIRNAILGRIVSPKCEYQAGHN-RVGSLQYLALAALITP-
RRVKPPLPSVRKLTEDRWNKPHKTKGHRGNHSMNGH*
>EF637047/B/BR/2003/BREPM1040
MANRWQVMIVWQVDRMRIKTWKSLVKHHMYISGKAKGWVYRHHYESTHPRISSEVYIPLGD-AKL-VITTYWGLHTGERD
WHLGQGVSIEWRRRTYSTQVDPGLADQLIHMYYFDCFSESAIRNTILGHRVRPRCEYQAGHN-KVGSLQYLALAALITP-
KKIKPPLPSVRKLTEDRWNKPQKTKGHRGSHTLSGH*
>EF637048/B/BR/2003/BREPM1038
MENRWQVMIVWQVDRMRIRTWKSLVKHHMYISKKAKGWFYRHHYESNHPRISSEVHIPLGD-ARL-VITTYWGLHTGERD
WHLGQGVSIEWRKRRYSTQVDPDLADHLIHLHYFDCFSETAIRNAILGHRIRPRCEYQAGHN-KVGSLQYLALTALITP-
RKIKPPLPSVKKLTEDRWNKPRKTKGHRGSHSMNGH*
>EF637049/B/BR/2003/BREPM1035
MENRWQVMIVWQVDRMRIRTWKSLVKHHMHISGKAKKWSYRHHYESTHPRVSSEVHIPLGD-ARL-VVTTYWGLHTGERD
WHLGQGVSIEWRKRSYSTQVDPDLADQLIHLYYFDCFSESAIRQAILGRIVRPRCNYQAGHN-KVGSLQYLALTALIPP-
KEIKPPLPSVRKLTEDRWNKLQKTKGHRESHTMNGH*
>EF637051/B/BR/2003/BREPM1032
MENRWQVMIVWQVDRMRIRTWKSLVKHHMYVSKKAKKWSYRHHYESTNPRISSEVHIPLET-AKL-VITTYWGLHTGERD
WHLGQGVSIEWRERRYRTQVDPDLADQLIHLYYFDCFSESAIRHAILGRIVRPRCDYPAGHR-QVGSLQYLALTALVTP-
KKIKPPLPSVRKLTEDRWNKPQKTRDHRGSHTMNGH*
>EF637053/B/BR/2003/BREPM1028
MENRWQVMIVWQVDRMRIRTWNSLVKYHMYASGRARGWFYRHHYESNHPKISSEVHIPLGD-ATL-VVTTYWGLHTGERD
WHLGQGVSIEWRKKRYSTQVDPDLADQLIHLYYFDCFSESAIRNAILGCVVRPRCDYQAGHN-KVGSLQYLALTALVKP-
KRIKPPLPSVKKLTEDRWNKPQKTKGPRGSHTMNGH*
>EF637054/B/BR/2003/BREPM1027
MENRWQVMIVWQVDRMRIRTWKSLVKYHMYVSKKAKGWFYRHHYESTHPRVSSEVHIPLGA-AKL-VVITYWGLHTGERD
WHLGQGVSIEWRKRRYSTQVTPDLADQLIHLHYFDCFSDSAIRNTLLGRVVRPRCDYQAGHN-KVGSLQYLALAALIKP-
KKKKPPLPSVQKLTEDRWNKPQKTKGHRGSHTMNGH*
>EF637056/B/BR/2003/BREPM1024
MENRWQVMIVWQVDRMRIRTWNSLVKHHKYISGKTKKWVYRHHYESINPRISSEVLIPLGE-DKL-AITTYWGLHTGERD
WHLGQGVSIEWRKGKYSTQVDPDLADQLIHLYYFDCFSESAIRNALLGHIARPRCEYQAGHN-KVGSLQYLALAALVRP-
KRTKPPLPSVRKLTEDRWNKPQKTKGHRGNHTMNGH*
>EF637057/B/BR/2003/BREPM1023
MENRWQVMIVWQVDRMKIRTWNSLVKHHMYISKKAKGWFYKHHYESVHPKISSEVHIPLGD-GKL-VVTTYWGLHTGERA
WHLGHGVSIEWRKREYSTQVDPDLADQLIHLYYFDCFSESAIRNAILGHRVSPRCEYQAGHR-KVGSLQYLALAALLTP-
KKSKPPLPSVVKLTEDRWNKPRRTKGHRGSHTMNGH*
>EF694037/B/IN/-/11807
MENRWQVMIVWQVDRMRIRTWKSLVKHHMYISGKAKKWTYKHHYESPHPRIGSEVHIPLEE-AKL-VITTYWGLHTGERD
WHLGQGVSIEWREKRYSTQVDPGLADQLIHQYYFDCFSESAVRQAILGYIVSPRCEYQAGHN-KVGSLQYLALAALKTP-
KKIKPPLPSVKKLTEDRWNEPQKIKGHRGNHTMNGH*
>EU541617/B/-/-/pIIIB
MENRWQVMIVWQVDRMRINTWKRLVKHHMYISRKAKDWFYRHHYESTNPKISSEVHIPLGD-AKL-VITTYWGLHTGERD
WHLGQGVSIEWRKKRYSTQVDPDLADQLIHLHYFDCFSESAIRNTILGRIVSPRCEYQAGHN-KVGSLQYLALAALIKP-
KQIKPPLPSVRKLTEDRWNKPQKTKGHRGSHTMNGH*
>EU616639/B/US/-/AC160_T1_Day_22_Dom
MENRWQVMIVWQVDRMRIRTWKSLVKYHIYVSKKAKGWFYRHHYESTHPRISSEVHIPLGD-AEL-VISTYWGLLTGERD
WHLGQGVSIEWRKRRYRTQVDPDLADQLIHLYYFDCFSESAIRNAIVGHRVSPSCEYQAGHN-KVGSLQYLALAALITP-
KRRKPPLPSVKKLTEDRWNNSQKTKGHKENHTMNGH*
>EU616640/B/US/-/AC160_T2_Day_83_Dom
MENRWQVMIVWQVDRMRIRTWKSLVKYHIYVSKKAKGWFYRHHYESTHPRISSEVHIPLGD-AEL-VISTYWGLLTGERD
WHLGQGVSIEWRKRRYRTQVDPDLADQLIHLYYFDCFSESAIRNAIVGHRVSPSCEYQAGHN-KVGSLQYLALAALITP-
KRRKPPLPSVKKLTEDRWNNSQKTKGHKENHTMNGH*
>EU616641/B/US/-/AC160_T3_Day_419_Dom
MENRWQVMIVWQVDRMRIRTWKSLVKYHIYVSKKAKGWSYRHHYESTHPRISSEVHIPLGD-AEL-VISTYWGLLTGERD
WHLGQGVSIEWRKRRYKTQVDPDLADQLIHLYYFDCFSESAIRNAIVGHRVSPSCEYQAGHS-KVGSLQYLALAALITP-
KRKKPPLPSVKKLTEDRWNNSQKTKGHKENHTMNGH*
>EU616642/B/US/-/AC160_T4_Day_503_Dom
MENRWQVMIVWQVDRMRIRTWKSLVKHHIHVSRKTKGWFYRHHYESPHPRISSEVHIPLGE-ARL-VITTYWGLNTGERD
WHLGQGVSIEWRKKRYNTQVDPNLADQLIHLYYFDCFSESAIRKAILGNIVYPRCEYPAGHN-KVGSLQYLALTALITP-
KRARPPLPSVRKLTEDRWNKPQKTKGHKGNHTMNGH*
>EU616643/B/US/-/AC160_T5_Day_545_Dom
MENRWQVMIVWQVDRMRIRTWKSLVKHHIHVSRKTKGWFYRHHYESPHPRISSEVHIPLGE-ARL-VITTYWGLNTGERD
WHLGQGVSIEWRKKRYNTQVDPNLADQLIHLYYFDCFSESAIRKAILGNIVYPRCEYPAGHN-KVGSLQYLALTALITP-
KRARPPLPSVRKLTEDRWNKPQKTKGHKGNHTMNGH*
>EU616644/B/US/-/AC160_T6_Day_664_Dom
MENRWQVMIVWQVDRMRIRTWKSLVKHHIHVSKKTKGWFYRHHYESPHPRISSEVHIPLGE-ARL-VITTYWGLNTGERD
WHLGQGVSIEWRKKRYNTQVDPNLADQLIHLYYFDCFSESAIRKAILGNIVYPRCEYPAGHN-KVGSLQYLALTALITP-
KRARPPLPSVRKLTEDRWNKPQKTKGHKGNHTMNGH*
>EU616645/B/US/-/AC160_T7_Day_762_Dom
MENRWQVMIVWQVDRMRIRTWKSLVKHHIHVSKKTKGWLYRHHYESPHPRISSEVHIPLGE-AKL-VITTYWGLNTGERD
WHLGQGVSIEWRKKRYNTQVDPNLADQLIHLYYFDCFSESAIRKAILGNIVYPRCEYPAGHN-KVGSLQYLALTALITP-
KRARPPLPSVRKLTEDRWNKPQKTKGHKGNHTMNGH*
>EU616649/B/US/-/AC160_T9_Day_1034_Dom
MENRWQVMIVWQVDRMRIRTWKSLVKHHIHVSKKTKGWFYRHHYESPHPRISSEVHIPLGE-ARL-VITTYWGLNTGERD
WHLGQGVSIEWRKKRYNTQVDPNLADQLIHLYYFDCFSESAIRKAILGNIVYPRCEYPAGHN-KVGSLQYLALTALITP-
KRARPPLPSVRKLTEDRWNKPQKTKGHKGNHTMNGH*
>EU786672/B/ES/2005/X1890
MENRWQVMIVWQVDRMRIRTWKSLVKHHMYVSRKAKGWFYRHHYESTHPRISSEVHIPLGD-AKL-VVTTYWGLHTGERD
WHLGQGVSIEWRKKRYSTQVDPNLADRLIHLFYFDCFSESAIRNAILGRIVSPSCEYQAGHX-KVGSLQYLALAALITP-
KKIKPPLPSVAKLTEDRWNKPQKTKGHRGSHTMNGH*
>EU786674/B/ES/2006/X1958
MENRWQVMIVWQVDRMRIRAWKSLVKHHMYISKKAKGWFYKHHYESNNPRISSEVHIPLGE-ARL-VITTYWGLXTGEXE
WXLGQGVSIXWXERRYNTQVXPNLAXQLIHLHYFNCFSDSXIXNALLGHACSPRCEYQAGHN-QVGTLQYLALVALIKP-
KKTKPPLPSVSKLTEDRWNNPQKTKGHRGSHTMSGH*
>EU786675/B/ES/2006/X1959
MENRWQVMIVWQVDRMRIKTWKSLVKHHMYISKKAKGWFYRHHYETTHPRISSEVHIPLED-AKL-VITTYWGLHTGERD
WHLGQGVSIEWRKKRYSTQIDPILADQLIHLHYFDCFSXSAIXNAILGHIVSPRCEYQAGHN-KVGSLQYLALTALIKP-
KRIKPPLPSVKKLTEDRWNEPRKTKGHRGNHTMNGH*
>EU786676/B/ES/2006/X1998
MANRWQVMIVWQVDRMRIRTWNSLVKHHMYISKKAKKWSYRHHYESINPRISSEVHIPLGE-AKL-VVTTYWGLHAGEQD
WHLGQGVSIEWRKERYSTPEXPEXXXXXIXLNXFNXFSXSAIRNXVXXXKXXPRGENXAGHX-XXXS*XNLALXXVXLH-
XXRKQPLPSVKKLTEDRWNKPQETKGHRESHTMNGH*
>EU786677/B/ES/2006/X2102
MENRWQVMIVWQVDRMRIRTWKSLVKHHMYVSKKARGWVYRHHYQSMNPRISSEVHIPLGE-ARL-EIVTYWGLHTGERD
WHLGQGVSITWRKNRYSTQVDPGLADQLIHMHYFDCFSESAIRHAILGRIVSPSCEYHAGHK-KVGSLQYLALSALITP-
KETKPPLPSVAKLTEDRWNKPQKTKGHRESHTMNGH*
>EU786678/B/ES/2007/X2149
MENRWQVMIVWQVDRMRIRTWNSLVKHHKYISKKAKGWLYKHHYENPHPRVSSEVHIPLGD-AKL-VVTTYWGLHTGERD
WHLGQGVSIEWRKRTYSTQVDPNLADQLIHQYYFDCFSDSAIRNAILGHIVIPSCEYPAGHN-KVGSLQYLALAALTTS-
RKRKPPLPSIKKLTEDRWNKPQKTKGHRGSLTMNGH*
>EU786679/B/ES/2007/X2210_3
MENRWQVMIVWQVDRMRIRTWKSLVKHHIYVSKKARGWSYIHHYDSTNPRISSEVHIPLGD-AKI-IVTTYWGLHTGERD
WHLGQGVSIEWRQKRYSTQIDPNLADQLIHLYYFDCFSESAIRNALLRRIVRPSCEYQAGHN-KVGSLQYLALAAIVPP-
KKRKPPLPSVTKLTEDRWNKPQRTKGHKGNHTMNGH*
>EU786680/B/ES/2007/X2231
MENRWQVMIVWQVDRMRIRTWNSLVKHHMYISKKARGWVYRHHYENTHPKISSEVHIPLGK-DHL-VVTTYWGLHTGERD
WHLGQGVSIEWRKGRYNTQVDPDLADQLIHLHYFECFSXSAIRNAILGHRVIHRCEYRSGHK-KVGSLQYLALAALTKP-
KQIKPPLPSVVKLTEDRWNRPQKTKDHRGSQTMNGH*
>EU839596/B/DO/2005/05DO_162387
MENRWQVMIVWQVDRMRINTWKSLVKYHMNVSRKARGWFYRHHFESNHPRISSEVHIPLGE-AEL-VIITYWGLHTGERD
WHLGQGVSIEWRKRRYSTQVDPGLADQLIHLYYFDCFSESAIRQAILGHRVSPRCEYQAGHN-QVGSLQYLALAALTTP-
KKRKPPLPSVQKLTEDRWNKPQKTKGHKGSHTMNGH*
>EU839597/B/DO/2005/05DO_160884
MENRWQVMIVWQVDRMRIRTWKSLVKHHMYISKKARGWIYRHHYDSPHPKVSSEVHIPLGD-AKL-VIITYWGLQTGERD
WHLGQGVAIEWRTRTYRTQVDPDLADHLIHLYYFDCFSDSAIRKAILGYRVSPRCEYQAGHS-KVGSLQYLALAALVNP-
KKTKPPLPSVRKLTEDRWNKPHKTKDHRGSHTMYGH*
>EU839598/B/DO/2005/05DO_163007
MENRWQVMIVWQVDRMRIKTWKSLVKHHIYVSRKARGWFYRHHYESRHPKISSEVHIPLGD-AKL-VITTYWGLQTGERD
WHLGQGVSIEWRKGRYNTQVDPDLADQLIHLYYFNCFSESAIRQAILGHRVSPRCEYQAGHN-KVGSLQYLALVALVTP-
KRPKPPLPSVKKLTEDRWNEPQKTKGHRGSHTMSGH*
>EU839600/B/HT/2005/05HT_129517
MENRWQVMIVWQVDRMRIRTWKSLVKHHMYISKKAKGWFYRHHYESTHPRISSEVHIPLGD-ARL-VVTTYWGLHTGERD
WHLGQGVSIEWRKRRYSTQVDPDLADQLIHLHYFDCFSDSAIRQAILGHRVSPRCEYQAGHN-KVGSLQYLALAALVTA-
KKIKPPLPSVKKLTEDRWNKPQKTKGHRGSHTINGH*
>EU839601/B/HT/2005/05HT_129696
MENRWQVMIVWQVDRMRIRTWNSLVKHHMYNSKKAKGWFYRHHYEIIHPKISSEVHIPLGE-AKL-VVTTYWGLHTGERD
WHLGQGVSIDWRKKRYSTQVDPDLADQLIHLHYFDCFSDSAIRKAILGHRVSPRCEYQAGHN-KVGSLQYLALAALITP-
KKTKPPLPSVKKLTEDRWNKPQKTKGHRGNHTMSGH*
>EU839602/B/HT/2005/05HT_129389
MENRWQVMIVWQVDRMRIRAWKSLVKHHMYVSGKAKRWFYRHHYESTHPRISSEVHIPLGD-ARL-VITTYWGLHTGERD
WHLGQGVSIEWRKRRYSTQVDPGLADQLIHLYYFDCFSESAIRKAILGYRVSPRCEYQAGHN-KVGSLQYLALVALITP-
KKIKPPLPSVQKLTEDRWNKPQKIKGHRESPTMNGH*
>EU839603/B/HT/2005/05HT_129473
MENRWQVMIVWQVDRMRIRTWKSLVKHHMYISXKARKWFYRHHYESTHPKISSEVHIPLAD-GEL-VVTTYWGLNTGERD
WHLGQGVSIEWRKRRYSTQVDPDLADQLIHLYYFNCFSESAIRKAILGYRVSPRCEYQAGHN-KVGSLQYLALAALVKP-
KKIRPPLPSIKKLTEDRWNKPRKTKDHRESHTMNGH*
>EU839604/B/HT/2005/05HT_129805
MENRWQVMIVWQVDRMRIKTWKSLVKHHMYVSKKAKGWFYRHHYESPHPKISSEVHIPLRE-DKL-VITTYWGLHTGERD
WHLGQGVSIEWRKGRYSTQVDPDLADQLIHLYYFDCFSESAIRKAILGQIVRPRCEYQAGHN-KVGSLQYLALTALITP-
KRIKPPLPSVKKLTEDRWNMPQRTKGHRGSHTMNGH*
>EU839605/B/JM/2005/05JM_KJ108
MENRWQVMIVWQVDRMRIRTWNSLVKHHMYVSRKAKGWFYRHHYESPHPKISSEVHIPLGD-ARM-VITTYWGLHTGEKD
WHLGQGVSIEWRKRKYSTQVDPDQADQLIHLHYFDCFSESAIRQAILGYRVSPRCEYQAGHN-KVGSLQYLALAALTTP-
KKIKPPLPSVRKLTEDRWNKPQKTRGHRGSHTMNGH*
>EU839606/B/TT/2000/00TT_CRC08767
MENRWQVMIVWQVDRMRIRTWKSLVKHHMYSSKKAKGWFYRHHYESTHPRISSEVHIPLGD-EKL-VITTYWGLHTGERD
WHLGQGVSVEWRKKRYSTQVDPDLADQLIHLYYFDCFSESAIRKAILGELVRPRCEYQAGHN-KVGSLQYLALSALITP-
KKRRPPLPSVKKLTEDRWNKPQKTKGHRESHTMNGH*
>EU839607/B/TT/2000/00TT_CRC50018
MENRWQVMIVWQVDRMRIRAWKSLVKHHIYISKKAKGWFYRHHYESTHPRISSEVHIPIGE-AKL-VVTTYWGLQTGERD
WHLGQGVSIEWRKGRYGTQVDPDLADQLIHLYYFNCFSESAIRKAILGHIVYPRCDYQAGHN-KVGSLQYLALTALIAP-
KKIKPPLPSVRKLTEDRWNKPQKTKGHRGSHTMNGH*
>EU839608/B/TT/2001/01TT_CRC50069
MENRWQVMIVWQVDRMRIRAWKSLVKHHMHISKRARGWFYRHHYESTHPRISSEVHIPLGD-AKL-VITTYWGLHTGERD
WHLGQGVSVEWRKGRYSTQVDPDQADRLIHLYYFDCFSESAIRQAILGHRVSPRCNYPAGHS-KVGSLQYLALTALVKP-
RQIKPPLPSVKKLTEDRWNKPQKTKGHRESHTMNGH*
>EU839609/B/TT/2000/00TT_CRC50060
MENRWQVMIVWQVDRMRIRTWKSLVKYHMYMSRKAQGWSYRHHYESHHPRISSEVHIPLGD-AKL-VITTYWGLHTGERD
WHLGQGVSIEWRKRRYSTQVDPGLADQLIHQYYFDCFSDSAIRKAIVGHRVSPRCEYQAGHN-KVGSLQYLALTALITP-
KKIKPPLPSVRKLTEDRWNEPQKTKGHRGCHTMTGH*
>EU839610/B/TT/2001/01TT_CRC50077
MENRWQVMIVWQVDRMRIRTWKSLVKYHMYMSRKAQGWVYRHHYESHHPRISSEVHIPLGD-AKL-VITTYWGLHTGERD
WHLGQGVSIEWRRRRYSTQVDPGLADQLIHQYYFDCFSDSAIRKAIVGHRVSPRCEYQAGHN-KVGSLQYLALTALITP-
KKIKPPLPSVRKLTEDRWNEPQKTKGHRGS--MTGH*
>FB341548/B/FR/1983/HXB2_patent
MENRWQVMIVWQVDRMRIRTWKSLVKHHMYVSGKARGWFYRHHYESPHPRISSEVHIPLGD-ARL-VITTYWGLHTGERD
WHLGQGVSIEWRKKRYSTQVDPELADQLIHLYYFDCFSDSAIRKALLGHIVSPRCEYQAGHN-KVGSLQYLALAALITP-
KKIKPPLPSVTKLTEDRWNKPQKTKGHRGSHTMNGH*
>FB707281/B/FR/1983/HXB2-patent
MENRWQVMIVWQVDRMRIRTWKSLVKHHMYVSGKARGWFYRHHYESPHPRISSEVHIPLGD-ARL-VITTYWGLHTGERD
WHLGQGVSIEWRKKRYSTQVDPELADQLIHLYYFDCFSDSAIRKALLGHIVSPRCEYQAGHN-KVGSLQYLALAALITP-
KKIKPPLPSVTKLTEDRWNKPQKTKGHRGSHTMNGH*
>FJ195086/B/BR/2004/BREPM1070
MENRWQVMIVWQVDRMRIKTWKSLVKHHIHISKKAKEWVYRHHYESTNPKISSEVHIPLGD-ARL-VIKTYWGLHTGERE
WHLGQGVSIEWRKRRYNTQVDPDLADQLIHLYYFDCFSESAIRKAILGCIVRPRCEYHAGHN-KVGSLQYLALTALITP-
KRRKPPLPSVRKLTEDRWNKPQKTKGHRESHTMNGH*
>FJ195088/B/BR/2005/BREPM1084
MENRWQVMIVWQVDRMRIRTWKSLVKHHKYVSGKAREWFYRHHYESTHPRISSEVHIPLGE-ARL-VVITYWGLHTGERD
WHLGQGVSIEWRKKRYSTQVDPDLADRLIHLYYFDCFSESAIRNALLGRIVSPKCNYQAGHN-KVGSLQYLALTALITP-
KKIKPPLPSVKKLTEDRWNKPQKTKGHRGSHTMNGH*
>FJ195089/B/BR/2005/BREPM1093
MENRWQVMIVWQVDRMRIKTWKSLVKHHMYISRKAQGWVYKHHYQSSHPRISSEVHIPLGD-AKL-VVTTYWGLHTGERD
WHLGQGVSIEWRKRRYNTQVDPDIADQLIHLYYFDCFSESAIRNAILGRIVSPRCDYQAGHN-KVGSLQYLALTALIKP-
KKRTPPLPSVRKLTEDRWNKPQKTKGHRGSHTMNGH*
>FJ195090/B/BR/2004/BREPM1066
MENRWQVMIVWQVDRMRINTWKSLVKHHMHISRKAKGWFYRHHYESTHPRISSEVHIPLGD-AEL-VVTNYWGLHTGERD
WHLGQGVSIEWRKKRFSTQVDPSLADQLIHQYYFDCFSESAIRNAILGRIVRPRCEYQAGHN-KVGSLQYLALSVLLTP-
KRRKPPLPSVRKLTEDRWNKPQRIKGHRGNHTMNGH*
>FJ195091/B/BR/2005/BREPM1081
MENRWQVMIVWQVDRMRIRAWKSLVKHHMYTSKKARGWFYRHHYESHHPKISSEVHIPLGD-AKL-VVTTYWGLHTGERD
WHLGQGVSIEWRKRRYSTQVDPNIADQLIHLHYFDCFSDSAIRNAILGRIVSPRCDYPGGHN-KVGSLQYLALAALITP-
RRRKPPLPSVRKLTEDRWNKPQKTKGHKGNHTMHGH*
>FJ388890/B/CY/2005/CY018
MENRWQVMIVWQVDRMRIRTWKSLVKHHMYISGKARKWFYRHHYESTHPRISSEVHIPLGE--KL-VVTTYWGLHTGERD
WHLGQGVSIEWRTRRYSTQVDPNLADQLIHQYYFDCFSDAAIRSAILGHIVSPRCEYQAGHN-KVGSLQYLALAALVTP-
KRIKPPLPSVAKLTEDRWNRPRKTKGHKGSHTMNGH*
>FJ388891/B/CY/2005/CY020
MENRWQVMIVWQVDRMRIRTWISLVKYHMYRSKKAKEWFYRHHYESTHPRISSEVHIPLGE-AKL-VVITYWRLHTGERD
WHLGQGVSIEWRKKRYSTQVDPTLADQLIHLCYFDCFSESAIRNAILGHRVRPRCDYQAGHN-KVGSLQYLALVALVKP-
KRRKPPLPSVAKLTEDRWNKPQKTKGPKGNHSMNGH*
>FJ388895/B/CY/2005/CY028
MENRWQVMIVWQVDRMRIRTWKSLVKHHMYISGKAKGWSYRHHYESIHPRISSEVHIPLGD-AKL-VVKTYWGLHAGERD
WHLGQGVSIEWRKREYSTQVDPDLADQLIHLYYFDCFSDSAIRKALLGYRVSPRCEYQAGHN-KVGSLQYLALTALIKP-
KKIRPPLPSIKKLTEDRWNKPQKTKGHRGSHTINGH*
>FJ388898/B/CY/2005/CY032
MENRWQVMIVWQVDRMRINTWKSLVKYHMHISKKAKGWSYRHHYHSTHPKISSEVHIPLGN-ASLLVVTTYWGLHKGERD
WHLGQGVSIEWRQRKYSTQVDPNLADQLIHLYYFDCFSESAIRSALLGHRVSPSCNYQAGHS-KVGSLQYLALTALIPP-
EKIKPPLPSVTKLTEDRWNKPQKTKGHRGSHTMNGH*
>FJ388899/B/CY/2005/CY037
MENRWQVMIVWQVDRMRISTWKSLVKYHMYISKKARGWSYRHHYENPHPKISSAVHIPLGD-AKL-VVKTYWGLHTGERD
WHLGQGVSIEWRKKGYNTQVDPDLADQLIHSHYFDCFSESAIRNAIIGHRVSPRCEYQAGHN-KVGSLQYLALTALITP-
KKTKPPLPSIKKLTEDRWNKPQETKGHRGSHTMNGH*
>FJ388904/B/CY/2005/CY055
MENRWQVMIVWQVDRMRIRTWKSLVKHHIYISKKAKGWFYIHHYENPHPKISSEVHIPLGD-AKL-VITTYWGLHPGERA
WHLGQGVSIEWRKRRYSTQVDPDLADQLIHLHYFDCFSESAIRNAILGRLVSPRCEYQAGHN-QVGSLQYLALAALITP-
KQIKPPLPSVRKLTEDRWNKPQKTKGHRGNHTMNGH*
>FJ388905/B/CY/2005/CY056
MENRWQVMIVWQVDRMRIKTWNSLVKHHMYISKKARGWVYKHHYQSTHPKISSEVHIPLGD-AKL-VIITYWGLHTGERD
WHLGQGVSIEWRTEKYSTQVDPSLADQLIHMHYFDCFSESAIRNAILGHIVSPRCEYQAGHN-KVGSLQYLALTALIKP-
KKIKPPLPSVVKLTEDRWNKPQRIKGHRGSHTMNGHY
>FJ388910/B/CY/2005/CY065
MENRWQVMIVWQVDRMRIRTWKSLVKHHMYISGKAKGWIYKHHYENPHPRISSEVFIPLGD-AKL-VVTTYWGLHTGERD
WHLGQGVSIEWRQRRYSTQVDPDLADQLIHLYYFDCFSESAIRQAILRRIVSPSCEYQAGHN-KVGSLQYLAITALTTP-
KKIKPPLPSVSKLTEDRWNKPRKTKGHRGSHTMNGH*
>FJ388911/B/CY/2005/CY067
MENRWQVMIVWQVDRMRIRTWKSLVKHHMYISGKAKGWVYRHHYQSTNPRTSSEVHIPLGD-AKL-VIATYWGLHTGERE
WHLGQGVSIEWKKKRYSTQVDPDLADQLIHLHYFNCFSESAIRNAILGRLVSPRCEYQAGHN-QVGSLQYLALTALITP-
KKIKPPLPSVRKLTEDRWNKPQRTKGHRGNHTMNGH*
>FJ388912/B/CY/2005/CY068
MENRWQVMIVWQVDRMRIRTWKSLVKHHIHISKKAKGWVYRHHYESPHPRISSEVHIPLGD-SKL-VVATYWGLHTGERD
WHLGQGVSIEWRKQRYSTQVDPNLADQLIHLYYFDCFSESAIRRAILGRIVSPRCEYQAGHN-KVGSLQYLALAALITP-
RKTKPPLPSITKLTEDRWNKPQKTKGHRGSHTMNGH*
>FJ388914/B/CY/2005/CY072
MENRWQVMIVWQVDRMRIRTWISLVKHHMYISKKAKEWFYRRHYESTHPRISSEVHIPIGE-AKL-VVTTYWGLHTGERD
WHLGQGVSIEWRERRYSTQVDPNLADQLIHLHYFDCFSETAIRNAILGHRVSPRCDYQAGHN-KVGSLQYLALAALVKP-
KRRKPPLPSVAKLTEDRWNKPQKTKGHKGSHTMNGH*
>FJ388915/B/CY/2005/CY074
MENRWQVMIVWQVDRMRIRTWKSLVKHHIYISRKAKNWVYRHHYESINPRISSEVHIPLGD-GKL-VITTYWGLQTGERD
WHLGQGVSIEWREKRYSTQVDPDLADQLIHLHYFDCFSESAIRNAILGRLVSPRCEYPAGHN-QVGSLQYLALAALITP-
RKRKPPLPSVRKLTEDRWNKPQRTKDHRGSHTMNGH*
>FJ388916/B/CY/2005/CY075
MENRWQVMIVWQVDRMRIKTWKSLVKHHIYISRKARGWFYRHHYESTHPKISSEVHIPLGD-AKL-VITTYWGLHPGERA
WHLGQGVSIEWRKRRYSTQVDPDLADQLIHLHYFDCFSESAIRNAILGRLVSPRCEYQAGHN-KVGSLQYLALAALITP-
KKRKPPLPSVRKLTEDRWNKPQETKGHRGNHTMNGH*
>FJ388918/B/CY/2005/CY087
MENRWQVMIVWQVDRMRIKVWKSLVKHHIYISRKAKDWVYRHHYESTNPRISSEVHIPLGD-AKL-VITTYWGLQTGERD
WHLGQGVSIEWREKRYSTQVDPDLADQLIHLYYFDCFSESAIRHAILGRLVSPRCEYQAGHN-QVGSLQYLALAALITP-
KRRKPPLPSVRKLTEDRWNKPQRTKDHRGSHTMNGH*
>FJ388919/B/CY/2005/CY088
MENRWQVMIVWQVDRMRIRTWISLVKYHMYVSKKAKEWCYKHHYESTHPRISSEIHIPLGE-AKL-VVITYWGLHTGERD
WHLGQGVSVEWRKKRYSTQVDPDLADQLIHLYYFDCFSESAIRNAILGHIVSPRCDYQAGHN-KVGSLQYLALAALVKP-
KKRKPPLPSVAKLTEDRWNKPQKTKGHKESHTLNGH*
>FJ388920/B/CY/2005/CY089
MENRWQVMIVWQVDRMRIRTWISLVKYHMYVSKKAKEWVYRHHYESTHPRISSEIHIPLGE-AKL-VVITYWGLHTGERD
WHLGQGVSVEWRKKRYSTQVDPDLADQLIHLYYFDCFSESAIRNAILGHIVSPRCDYQAGHN-KVGSLQYLALAALVKP-
KKRKPPLPSVAKLTEDRWNKPQKTKGHKESHTMNGH*
>FJ388923/B/CY/2005/CY093
MENRWQVMIVWQVDRMRIRTWISLVKHHMYISKKAKEWFYRHHYESTHPRISSEVHIPLRE-AKL-VITTYWGLHTGERD
WHLGQGVSIEWRKKRYSTQVDPNLADQLIHLYYFDCFSESAIRNAILGHRVSPRCDYQAGHN-KVGSLQYLALAALVKP-
KKRKPPLPSVAKLTEDRWNKPQKTKGHKGSHTMNGH*
>FJ388924/B/CY/2005/CY097
MENRWQVMIVWQVDRMRIRTWISLVKYHMYVSKKAKEWFYRHHYESTHPRISSEIHIPLGE-AKL-VVITYWGLHTGERD
WHLGQGVSVEWRKKRYSTQVDPNLADQLIHLYYFDCFSESAIRNAILGHIVSPRCDYQAGHN-KVGSLQYLALAALVKP-
KKRKPPLPSVAKLTEDRWNKPQKTKGHKGSHTMNGH*
>FJ388927/B/CY/2005/CY110
MENRWQVMIVWQVDRMRIRAWNSLVKHHMYISKKANGWSYRHHYESINPKISSEVHIPLGD-AKL-VITTYWGLHTGERD
WHLGQGVSIEWKTGKYSTQVDPGLADQLIHMHYFDCFSECDIRRAILGHRVSPRCEYQAGHN-KVGSLQYLALTALITP-
KKRKPPLPSVAKLTEDRWNKPRKTKGHRGSHTMNGH*
>FJ388930/B/CY/2005/CY113
MENRWQVMIVWQVDRMRIKTWKSLVKHHMYISKKAKGWFYRHHYESTHPKVSSEVHIPLGE-ARL-VITTYWGLHTGERD
WHLGQGVSIEWRKRRYSTQVDPNLADQLIHLYYFDCFSESAIRKAILGHLVSPSCEYQAGHK-KVGSLQYLALAALVTT-
KRRKPPLPSVAKLTEDRWNEPQKIKGHRGSHTMNGH*
>FJ388931/B/CY/2005/CY120
MENRWQVMIVWQVDRMRIKAWKSLVKHHKYISKKARGWVYKHHYENPHPRVSSEVHIPLRE-AKL-VITTYWGLHTGERD
WHLGQGVSIEWRKESYSTQVDPGLADQLIHMQYFDCFSESAIRNAILGELVSPRCEYQAGHN-KVGSLQYLALTALIKP-
KKIKPPLPSVAKLTEDRWNKPQKIKGHRESHTMNGH*
>FJ388933/B/CY/2005/CY124
MENRWQVMIVWQVDRMRINTWKSLVKPHIYISRKAKGWLYRHHYENTHPKISSEVHIPLGD-DKL-VITTYWGLLTGERD
WHLGQGVSIEWRKKRYNTQVDPELADQLIHLYYFDCFSESAIRNAIVGHIVSPSCEYQAGHN-KVGSLQYLALTALITP-
KRRKPPLPSVTKLTEDRWNKPRKTKGHRGSHTMNGH*
>FJ388934/B/CY/2005/CY130
MENRWQVMIVWQVDRMKIRTWHSLVKHHKYISKKAKGWVYKPHYESTHPRVNSEVHIPLGD-AKL-VIITYWGLHTGERE
WHLGHGVSIEWRKRRYSTQVDPDLADQLIHLYYFDCFSESAIRNAILGHRVSPRCEYQAGHN-KVGSLQYLALTALVTP-
RKKKPPLPSIKKLTEDRWNKPQKTKDHRGNRTMSGH*
>FJ388935/B/CY/2005/CY131
MANKWQVMIVWQVDRMRIRTWHSLVKHHMYISKKAKGWSYKHHYESTNPRVSSEVHIPLGD-AKL-VVSTYWGLHTGERD
WHLGQGVSIEWRKKGYNTQVDPDLADQLIHLYYFNCFSDSAIRQATLGHIVTSRCEYRAGHN-KVGSLQYLALVALTTP-
KRIKPPLPSVAKLAEDKWNKPQRTKGHRENHTMSGH*
>FJ388936/B/CY/2005/CY132
MENRWQVMIVWQVDRMRIRTWKNLVKHHMYISGKNKKWFYRHHYESTHPRISSEVHLPPG-KAKL-VVTTYWGLHTGERD
WHLGQGVSIEWRKRRYSTQVDPNLADQLIHLYYFECFSEAAIRSAILGHIVSPRCDYQAGHN-KVGSLQYLALAALVKP-
KKIKPPLPSVAKLTEDRWNRPRKTKGHKGSHTMNGH*
>FJ388937/B/CY/2005/CY137
MENRWQVMIVWQVDRMRINKWKSLVKHHMYISKKARGWFYRHHYENPHPRISSEVYIPLGD-AKL-VVTTYWGLHTGERD
WHLGQGVSIEWRKRRYRTQVDPGLADRLIHMQYFDCFSESAIRKAILGELVSPRCEYQAGHN-KVGSLQYLALTALITP-
KKIKPPLPSVTKLTEDRWNKPQKIKGHRESHTMNGH*
>FJ388939/B/CY/2005/CY141
MENRWQVMIVWQVDRMKIRTWHSLVKHHKYISKKAKGWVYKPHYENTHPRVNSEVHIPLGD-AKL-VVITYWGLHTGERE
WHLGHGVSIEWRKRRYSTQVDPDLADQLIHLYYFDCFSESAIRNAILGHRVSPRCEYQAGHN-KVGSLQYLALTALVTP-
RKKKPPLPSIKKLTEDRWNKPQKTKGHRGNLTMSGH*
>FJ388940/B/CY/2005/CY149
MENRWQVMIVWQVDRMRIRTWKSLVKHHMFISRKARGWFYKHHYDSPHPKISSEVHIPLGD-AKL-VITTYWGLHTGERN
WHLGQGVSIEWRKRRYSTQVDPGLADQLIHLHYFDCFSDSAIRNAILGRIVIPCCEYQAGHN-GVGTLQYLALAALVKS-
KQRKPPLPSVVKLTEDRWNKPQKTKGHRGNHMLNGH*
>FJ388941/B/CY/2005/CY150
MENRWQVMIVWQVDRMRINKWKSLVKYHMFISKKTRRWIYRHHYESTNPRISSEVHIPLRE-ARL-VVTTYWGLHTGERD
WHLGQGVSIEWREKNYSTQVDPNLADQLIHLYYFDCFSEAAIRQAILGHRVSPRCEYQAGHN-KVGSLQYLALTALITP-
KKTKPPLPSVTKLTEDRWNKPQRTKGHRGNHTMNGH*
>FJ388947/B/CY/2006/CY165
MENRWQVMIVWQVDRMRIRTWISLVKHHMYISKKAKGWFYRHHYESPHPRISSEVHIPLGD-ARL-VVITYWGLHTGERD
WHLGQGVSIEWRRKRYNTQVDPNLADQLIHLYYFDCFSESAIRNAILGHRVSPRCDYQAGHN-KVGSLQYLALAAVVKT-
KKTKPPLPSVAKLTEDRWNKPQKTKGHKGSHTMNGH*
>FJ388949/B/CY/2006/CY168
MENRWQVMIVWQVDRMRINTWKSLVKYHMHISKKARKWCYKHHYESLNPRTSSEVHIPLGE-AKL-VVKTYWGLHTGERD
WHLGQGVSIEWMTGRYNTQVDPDVADQLIHQHYFDCFSDSAIRNALLGRIVSPSCEYQTGHN-KGGSLQYLALAALVKP-
RKKKPPLPSIRKLTEDRWNKLPEIKGHRESHTMNGH*
>FJ388955/B/CY/2006/CY180
MENRWQVMIVWQVDRMRIRTWKSLVKHHIYRSKKAKGWFYRHHYESTHPKISSEVHIPLGD-AKL-VVTTYWGLNTGERD
WHLGQGVSVEWRKRKYSTQVDPDLADQLIHLHHFDCFSESAIRSAILGQIVRPKCEYQAGHN-KVGSLQYLALVAITTP-
RKTKPPLPSVEKLTEDRWNKPQKTKGRRESHTMNGH*
>FJ388957/B/CY/2005/CY033
MENRWQVMIVWQVDRMRIRTWISLVKHHMYISKKAKEWSYRHHYESTNPRISSEVHIPLRE-AKL-VVTTYWGLHTGERD
WHLGQGVSIEWRKKRYSTQVDPNLADQLIHLYYFDCFSESAIRNAILGHIVSPRCDYQAGHN-KVGSLQYLALAALVKP-
KRRKPPLPSVAKLTEDRWNKPQKTKGHKGSHTMNGH*
>FJ388958/B/CY/2005/CY035
MENRWQVMIVWQVDRMRIRTWKSLVKHHIYISKKAKGWLYKHHYESTNPRISSEVHIPLGD-ASL-VITTYWGLQTGERD
WHLGQGVSMEWRKRRYRTQVDPDIADQLIHMYYFDCFSESAIRNAILGRIVSPSCDYQAGHS-KVGSLQYLALTALVTP-
KKTKPPLPSVRKLTEDRWNKPQRIKGHRGSHTMHGH*
>FJ388959/B/CY/2005/CY036
MENRWQVMIVWQVDRMRIRTWISLVKYHMYISKKAKEWFYRHHYESTHPRISSEVHIPLGE-DKL-VVITYWGLHTGERD
WHLGQGVSIEWRKKRYSTQVDPNLADQLIHLYYFDCFSESAIRNAILGHRVSPRCDYQAGHN-KVGSLQYLALAALVKP-
KKRKPPLPSVAKLTEDRWNKPQKTKGHKGSHTMNGH*
>FJ388960/B/CY/2005/CY070
MENRWQVMIVWQVDRMRIRTWKSLVKHHMHVSKKAKGWFYRHHYESTHPRISSEVHIPLGE-AKL-VVTTYWGLHTGERD
WHLGQGVSIEWRRKRYSTQVDPNLADQLIHLYYFDCFSESAIRSAILGHIVSPSCDYQAGHN-KVGSLQYLALAALVTP-
KKRKPPLPSVAKLTEDRWNKPQKTKGRKGSHTMNGH*
>FJ388962/B/CY/2005/CY082
MENRWQGMIVWQVDRMRIRTWISLVKHHMYISKKAKEWFYRHHYESTHPRISSEVHIPLGE-AEL-VVKTYWGLHTGERD
WHLGQGVSIEWRKKRYSTQVDPNLADQLIHLYYFDCFSESAIRNAILGHIVSSRCDYQAGHN-KVGSLQYLALAALVKP-
KKRKPPLPSVAKLTEDRWNKPQKTKGHKGSHTMNGH*
>FJ388963/B/CY/2005/CY096
MENRWQVMIVWQVDRMRIKTWKSLVKHHIYISKKAKGWLYRHHYESTNPRISSEVHIPLGE-ASL-VISTYWGLQTGERD
WHLGQGVSIEWRKRRYRTQVDPSLADQLIHMYYFDCFSESAIRKAILGRIVSPSCDYQAGHS-KVGSLQYLALTALVTP-
KRTRPPLPSVRKLTEDRWNKPQRIKGHRGSHTINGH*
>FJ388964/B/CY/2005/CY100
MENRWQVMIVWQVDRMRIRTWKSLVKHHIYISKKAKGWSYKHHYESTHPKISSEVHIPLGD-AKL-VIITYWGLHTGERE
WHLGQGVSIEWRKRRYSTQVDPDLADQLIHLYYFDCFSESAIRNAILGHIVRPKCEYQAGHN-KVGSLQYLALAALTTP-
KRIKPPLPSVAKLTEDRWNEPQKTKGHRGSHTMNGH*
>FJ388965/B/CY/2005/CY142
MENRWQVMIVWQVDRMRIRTWNSLVKHHMYISKKAKGWVYKHHYESTNPKISSEVHIPLGD-AKL-VIKTYWGLHTGERD
WHLGQGVSIEWRKERYSTQVDPGLADQLIHMYYFDCFAESAIRQAILGHRVSPSCEYQAGHNNKVGSLQYLALAAIITP-
KKIKPPLPSVTKLTEDRWNEPQKTKGHRGSHTMNGH*
>FJ403482/B/CY/2005/CY122
MENRWQVMIVWQVDRMRINTWKSLVKYHMYRSRKAEKWFYRHHYESTHPRISSEVHIPLGD-AKL-VIITYWGLHTGERD
WHLGQGVSIEWRKRRYSTQVDPNLADQLIHLYYFDCFSESAIRSAIVGRRVSPSCEYQAGHN-KVGSLQYLALAALVAP-
KRTKPPLPSVAKLTEDRWNKPQKTKGHRGSHTMNGH*
>FJ460499/B/HK/2006/HK002
MANRWQVMIVWQVDRMRIRTWHSLVKHHMYISKKAKGWSYRHHYESIHPKISSEVHIPLGD-ETL-VVTTYWGLQTGERD
WHMGQGVSIEWRKKGYRTQVDPGLADKLIHLHYFDCFSDSAVRKAILGHRVSPSCEYQAGHN-QVGSLQYLALKALITP-
KRIKPPLPSVTKLTEDRWNKPQKTTGHRGSHTMNGH*
>FJ460500/B/HK/2006/HK003
MANRWQVMIVWQVDRMRIRTWHSLVKYHMHISKKAKGWSYKHHYESIHPKISSEVHIPLGD-ETL-VITTYWGLQTGERD
WHMGHGVSIEWRKKGYRTQVDPGLADKLIHLHYFDCFSDSAVRKAILGHRVSPSCEYQAGHN-QVGSLQYLALKALITP-
KKIKPPLPSVTKLTEDRWNKPQKTTGHRGSHTMHGH*
>FJ460501/B/HK/2006/HK004
MANRWQVMIVWQVDRMRIKTWNSLVKHHMYISKKAKGWSYKHHYESIHPKISSEVHIPLGD-EIL-VITTYWGLQTGERD
WHMGQGVSIEWRKKGYRTQVDPGLADKLIHLHYFDCFSDSAVRKAILGHRVSPSCEYQAGHN-QVGSLQYLALTALITP-
KRIKPPLPSVTKLTEDRWNKPQKTTGHRGSHTMHGH*
>FJ469682/B/US/2005/01144G
MENRWQVMIVWQVDRMRIRTWKSLVKHHMYISKKAKGWFYRHHYESTHPKISSEVHIPLGD-AKL-VITTYWGLHTGERD
WHLGQGVSIEWRKKRYSTQVDPGLADQLIHMYYFDCFSESAIRKAILGHRVSPSCEYQAGHN-KVGSLQYLALAALITP-
KKRKPPLPSVAKLTEDRWNKPQKTKGHRGSHTMTGH*
>FJ469683/B/US/2005/012286G
MENRWQVMIVWQVDRMRIRTWNSLVKHHMYISGKARGWLYRHHYESTNPRISSEVHIPLGD-ARL-VITTYWGLHTGERD
WHLGQGVSIEWRKKRYSTQVDPALADQLIHMHYFDCFSESAIRNAILGNRISPRCEYQAGHN-KVGSLQYLALTALVTP-
KKRKPPLPSVAKLTEDRWNKPQKTKGHRGSHTINGH*
>FJ469684/B/US/2004/014837G
MENRWQVMIVWQVDRMRIRTWNSLVKHHIHISKKTRRWVYRHHYESTNPRVSSEVHIPLGD-AKL-VITTYWGMHTGERE
WHMGQGVSIEWRKKRYSTQVDPGLADQLIHLHYFDCFSESAIRNAIIGRVVSPSCEYQAGHN-KVGSLQYLALSALIKP-
KKKKPPLPSVRKLTEDRWNKPQKTKGHRGNHIMNGH*
>FJ469685/B/US/-/1229I
MENRWQVMIVWQVDRMRIRTWKSLVKHHIYISKKAKEWCYRHHYESIHPRKSSEVHIPLGE-ARL-VVTTYWGLHTGERD
WHLGQGVSIEWRRERYSTQVDPDLADQLIHLYYFDCFSESAIRNAILGRIVSPSCDYQAGHN-KVGSLQYLALAALVTP-
KRIKPPLPSVKKLTEDRWNEPQKTKGHRGSHTMSGH*
>FJ469686/B/US/2003/AT01480
MENRWQVMIVWQVDRMRIRAWNSLVKHHMYISGKARKWCYKHHYESINPRVSSEVHIPIGD-AKL-VVTTYWGLHAGERD
WHLGQGVSIEWRKERYNTQVTPDLADQLIHMYYFDCFSESAIRNAILGHRISPRCEYQAGHN-KVGSLQYLALAALIKP-
KKRKPPLPSVTKLTEDRWNKPQKTKGHRGNHTMNGH*
>FJ469687/B/US/2002/CR0017Q
MENRWQVMIVWQVDRMRIRTWKSLVKHHMFVSKKAKGWFYRHHYESRHPKISSEVHIPLGE-ARL-VITTYWGLHTGERD
WHLGQGVSIEWRKRRYSTQVDPDLADHLIHVYYFDCFSDSAIRKAILGQIVSPSCEYPAGHN-KVGSLQYLALAALIKP-
KKIKPPLPSVAKLTEDRWNKPQRTKGHRESHTMNGH*
>FJ469688/B/US/2002/CR0023W
MENRWQVMIVWQVDRMRIRAWKSLVKHHMHISKKTKEWCYRHHYESPHPRISSEVHIPLGD-ARL-VVTTYWGLHTGERD
WHLGQGVSIEWRKKRYRTQVTPDLADQLIHLYYFDCFSESAIRQAILGRIVSPSCEYQAGHN-KVGSLQYLALAALIKP-
KKTKPPLPSVAKLTEDRWNKPQKTKGHKGSHTMNGH*
>FJ469689/B/US/2007/CR0027M
MENRWQVMIVWQVDRMRIRTWNSLVKHHIHISGKAKRWVYRHHYESTNPRISSEVHIPLGD-AEL-VVTTYWGLHTGERD
WHLGQGVSIEWRQKRYSTQVDPNLADQLIHLYYFDCFSESAIRNALLGNRVRPRCEYQAGHN-KVGSLQYLALAALIPP-
KRRKPPLPSVTKLTEDRWNKPQKTKGHRGSHTMNGH*
>FJ469690/B/US/-/CR0036W
MENRWQVMIVWQVDRMRIRTWKSLVKHHMYISGKAKGWLYKHHYESTHPRTSSEVHIPLGD-ARL-VVTTYWGLHTGERD
WHLGQGVSIEWRKRRYSTQVTPDLADRLIHLYYFDCFSESAIRNAILGRIVSPSCDYQAGHN-KVGSLQYLALTALITP-
KRIKPPLPSITKLTEDRWNKPQKTKGHRGSHTMNGH*
>FJ469691/B/US/2006/CR0047U
MENRWQVMIVWQVDRMRIRTWKSLVKHHMYISGKARKWFYRHHYESTHPKTSSEVHIPLGD-AEL-VVTTYWGLNTGERD
WHLGQGVSIEWRKNRYRTQVDPDLADQLIHLYYFDCFSESAIRQALLGRIVSPSCEYHAGHS-KVGSLQYLALTALIKP-
KKIKPPLPSVAKLTEDRWNKPQKTKGHRGSHTMNGH*
>FJ469692/B/US/-/CR0050Z
MENRWQVMIVWQVDRMRIRTWKSLVKHHMYISKKAGKWFYRHHYESTHPKISSEVHIPLGD-AKL-VITTYWGLHTGERD
WHLGQGVSIEWRINRYSTQVDPGLADQLIHLYYFDCFSESAVRKAILGHRVRPRCEYQAGHN-KVGSLQYLALVALITP-
KKTKPPLPSVTKLTEDRWNKPQRTTGHRGSHTMNGH*
>FJ469693/B/US/2002/CR0058S
MENRWQVMIVWQVDRMRIRTWKSLVKHHMYISKKAKGWFYRHHYESTNPRISSEVHIPLGD-ASL-VITTYWGLHTGERD
WHLGQGVSIEWREKRYRTQVDPGLADQLIHLYYFDCFSESAIRHAILGRVVSPSCEYQAGHN-KVGSLQYLAITALTSP-
KKIKPPLPSVTKLTEDRWNKPRKTKGHRGNHTMNGH*
>FJ469694/B/US/-/CR0059T
MENRWQVMIVWQVDRMRIRTWKSLVKHHIHISKKAKGWVYKHHYESTHPRISSEVHIPLEE-AKL-VITTYWGLHTGERD
WHLGQGVSIEWRKRRYSTQVDPNTADQLIHLYYFDCFSESAIRKALLGQLVSPICEHRAGHN-KVGSLQYLALTALVTP-
RKIKPPLPSVTKLTEDRWNKPRKTKGHRESHTMNGH*
>FJ469695/B/US/2004/CR0068P
MENRWQVMIVWQVDRMRIRTWKSLVKHHMYISKKAKGWIYRHHYENPHPRVGSEVHIPLGD-AKL-VITTYWGLHTGERD
WHLGQGVSIEWRKERYNTQVDPNLADQLIHLHYFDCFSESAIRNAILGYRVSPSCEYQAGHN-KVGSLQYLALVALTTP-
KKKKPPLPSVTKLTEDRWNEPRKTKGRRGSHTMNGH*
>FJ469696/B/US/2006/CR0078
MENRWQVMIVWQVDRMRISTWKSLVKHHMYTSRKARKWLYKHHYENTHPKISSEVHIPLGD-ARL-VIITYWGLHTGERD
WHLGQGVSIEWRKKRYSTQVTPDLADQLIHLYYFDCFSESAIRNAILGRIVSPSCEYQAGHN-KVGSLQYLALAALIAP-
KKTKPPLPSVTKLTEDRWNKPRRTKGHRGSHTMNGH*
>FJ469697/B/US/2004/CR0080N
MANRWQVMIVWQVDRMRIRTWKSLVKHHMYISGKARGWFYRHHYESTHPRISSEVHIPLGD-AEL-VITTYWGLHTGERD
WHLGQGVSIEWRKKRYSTQVDPGLADQLIHTYYFDCFSESAIRNAILGHRVSPRCEYQAGHN-KVGSLQYLALAALRKP-
KKTKPPLPSVKKLTEDRWNEPQKTKGHRGSHTMNGH*
>FJ469698/B/US/2004/CR0116Y
MENRWQVMIVWQVDRMRIRTWKSLVKHHMYISRKAKGWFYRHHYESPHPRISSEVHIPLGD-AKL-VVITYWGLHTGERD
WHMGQGVSIEWRKRRYSTQVDPILADHLIHLHYFDCFSEAAIRHAILGRIVSPRCEYQAGHN-KVGSLQYLALTALIKP-
EEIKPPLPSVTKLTEDRWNKHQKIKGHRGSHTMNGH*
>FJ469699/B/US/-/CR0127W
MENRWQVMIVWQVDRMRIRAWKSLVKHHMYISKKAKGWSYRHHYQSTNPRVSSEVHIPLGD-AKL-VITTYWGLHTGERD
WHLGQGASIEWRKKGYSTQVDPNLADKLIHLYYFDCFSESAIRNALLGYRVSPRCEYQAGHN-KVGSLQYLALTALIKP-
KKIKPPLPSVTKLTEDRWNKPQKTKGHRGSHTMNGH*
>FJ469700/B/US/2006/CR0131
MENRWQVMIVWQVDRMRISTWKSLVKHHMYISKKARGWFYRHHYESTHPRISSEVHIPLGE-AKL-VIITYWGLHTGERE
WHLGQGVSIEWRIRRYRSQIDPKLADQLIHLHYFDCFSESAIRNAILGRIVSPSCEYQAGHN-KVGSLQYLALIALIKP-
RKKRPPLPSVTKLTEDRWNKPQKIKGHRESHTMNGH*
>FJ469701/B/US/2003/CR0154X
MENRWQVMIVWQVDRMRIKTWKSLVKHHMYISKKAQGWIYKHHYESTHPRISSEVHVPLGD-NRL-VITTYWGLHTGERD
WHLGQGVSIEWRKKRYSTQVDPDLADQLIHLYYFDCFSESAIRNAILGHIVSPSCEYQAGHS-KVGSLQYLALTALIKP-
KQVKPPLPSVRKLTEDRWNKPRKTKGHRGNHTMNGH*
>FJ469702/B/US/-/CR0164U
MENRWQVMIVWQVDRMRISTWKSLVKHHIHVSKKAKKWVYKHHYESTNPRVSSEVHIPLGD-AKL-VIKTYWGLHTGERE
WHLGQGVSIEWRKRRYSTQVDPGLADQLIHLYYFDCFSESAIRNAILGHIVSPRCEYQAGHN-KVGSLQYLALAALVTP-
KRIKPPLPSVTKLTEDRWNKPQKTKGHRESHTMSGH*
>FJ469703/B/US/2005/CR0175S
MENRWQVMIVWQVDRMRIRTWKSLVKHHMYISGKARGWCYRHHYESNHPRVSSEVHIPLGD-ARV-VVKTYWGLHTGERE
WHLGQGVSIEWRKKKYSTQIDPNLADQLIHLYYFDCFSESAIRNAILGYRVSPRCEYQAGHN-KVGSLQYLALTALITP-
RRVKPPLPSVTKLTEDRWNKPQKTKGHKGSHTMNGH*
>FJ469704/B/US/-/CR0192W
MENRWQVMIVWQVDRMKIRTWNSLVKHHMYVSGKAKDWCYRHHYESTNPRISSEVHIPLGE-ARL-VVITYWGLHTGERD
WHLGHGASIEWRKKRYSTQVDPETADRLIHMYYFDCFSESAIRNAILGYRIGPSCEYQAGHN-KVESLQYLALTALITP-
KKIKPPLPSITKLTEDRWNKPQKTKGRRGNHTMNGH*
>FJ469705/B/US/-/CR0206U
MANRWQVMIVWQVDRMRIRTWKSLVKHHMYISKKAKGWFYRHHYESTHPKISSEVHIPLGD-AKL-VIITYWGLHTGERD
WHLGQGVSIEWRKRKYSTQIDPNLADQLIHLHYFDCFSESAIRKAILGHRVSPSCEYQAGHN-KVGSLQYLALATLITP-
KKIKPPLPSVAKLTEDRWNKPQKTKDHRGSHTMTGQ*
>FJ469706/B/US/2005/CR0208W
MENRWQVMIVWQVDRMRIRTWKSLVKHHMHVSKKAKGWVYRHHYDSTHPKISSEVHIPLRE-GTL-IVTTYWGLHTGERE
WHLGQGVSIEWRKRRYSTQVDPNLADQLIHMYYFDCFSESAIRKAILGQVVSPSCDYQAGHT-KVGSLQYLALKALVIP-
KKRKPPLPSIAKLTEDRWNKPQKTKGHRESHSMNGH*
>FJ469707/B/US/2007/CR0214
MENRWQVMIVWQVDRMRIRAWKSLVKHHMYISGKARGWFYRHHYDSHHPKISSEVHIPLGD-ARL-VITTYWGLHTGERE
WHLGQGVSIEWRKRRYSTQVDPGLADQLIHMYYFDCFSESAIRNAILGHIVSPSCDYRAGHN-KVGSLQYLALTALIKP-
KKIKPPLPSVRKLTEDRWNAPQKTKGHRENHTMNGH*
>FJ469708/B/US/2006/CR0215
MENRWQVMIVWQVDRMRIKTWKSLVKHHMYISGKAKKWFYRHHYESTHPKISSEVHIPLGD-EKL-VVTTYWGLNTGERA
WHLGQGVSIEWRKNRYRTQVDPDLADQLIHLYYFDCFSESAIRQALLGRIVRTRCEYQAGHN-KVGSLQYLALTALIKP-
RRIKPPLPSVAKLTEDRWNEPQKTKGRRGSHTMNGH*
>FJ469709/B/US/2006/CR0222X
MENRWQVMIVWQVDRMRIRTWKSLVKHHMYVSRKAKGWFYRHHYESPHPRISSEVHIPLGD-AKL-VITTYWGLHTGERD
WHLGQGVSIEWRKRRYSTQVDPNLADQLIHLYYFDCFSESAIRNAILGHIASPRCEYQAGHS-QVGSLQYLALTAVIKT-
KQRKPPLPSVAKLTEDRWNKPRKTKGHRESHSMNGHW
>FJ469710/B/US/2006/CR0228Q
MANRWQVMIVWQVDRMRIRTWNSLVKHHMYISRKARGWVYRHHYESHNPRISSEVHIPLGD-AKM-VITTYWGLHTGERD
WHLGQGVSIEWKKRTYSTQVDPDLADQLIHLYYFDCFSESAIRNAILGHRVSPSCEYQAGHN-KVGSLQYLALTALITP-
KRIKPPLPSVRKLTEDRWNKPQKTKGHRG-----GH*
>FJ469711/B/US/-/CR0234
MENRWQVMIVWQVDRMRIKTWKSLVKHHMYISKKAKGWSYRHHYENNHPRISSEVHIPLGD-AKL-VVITYWGLQTGERD
WHLGQGVSIEWRKRSYSTQVDPNLADQLIHLYHFDCFSDSAIRKAILGRIVSPSCEYQAGHN-KVGSLQYLALAALTTP-
RRTKPPLPSITKLTEDRWNKPQKTKGHRESHTMHGH*
>FJ469712/B/US/-/CR0248X
MENRWQVLIVWQVDRMRIRTWNSLVKHHMYISKKAKGWFYRHHYESNHPKISSEVHIPLGE-ARL-VVTTYWGLHTGERD
WHLGQGVSIEWRKGRYNTQVDPNLADQLIHLYYFDCFSESAIRNAILGHRVSPRCEYQAGHN-KVGSLQYLALAALLKP-
KKKRPPLPSVAKLTEDRWNKPQKIKGHRGSHTMHGH*
>FJ469713/B/US/2007/CR0275
MENRWQVMIVWQVDRMRINKWKSLVKHHMHISRKAKKWSYRHHYESTHPRISSEVHIPLGD-AKL-VVTTYWGLHTGERD
WHLGHGVSIEWRQRRYSTQVDPSLADQLIHLYYFDCFSESAIRQAILGHIVSPSCEYQAGHN-KVGSLQYLALAALVKP-
KKRRPPLPSVEKLTEDRWNKPQKTKDHRGSHTMNGH*
>FJ469714/B/US/2006/CR0276Z
MENRWQVMIVWQVDRMRIRTWKSLVKHHMYISKKAKNWFYRHHYESHHPRISSEVHIPLGD-ARL-VVTTYWGLHTGERE
WHLGQGASIEWRKRRYSTQIDPDLADQLIHLHYFDCFSESAIRNAILGRIVSPRCEYQTGHN-KVKSLQYLALAALTTP-
KRTKPPLPSVRKLTEDRWNKPQKTKGRRGSHTMNGH*
>FJ469715/B/US/-/CR0289Z
MENRWQVMIVWQVDRMRIRTWNSLVKHHMYISKKAQRWIYRHHYESTNPRISSEVHIPLGE-AKL-VIITYWGLHAGERD
WHLGQGVSIEWRERRYSTQVDPHLADKLIHLYYFDCFSESAIRNAILGRIVSPSCEYQAGHN-KVGSLQYLALAALRTP-
KKRKPPLPSVAKLTEDRWNKSQKTKGHRENQTMSGH*
>FJ469716/B/US/2007/CR0295S
MENRWQVMIVWQVDRMKIRTWNSLVKHHMYISKKAKGWCYKHHYESNNPRVSSEVHIPLKD-AKL-VITTYWGLHTGEKD
WHLGHGVSIEWRERSYRTQVDPDLADQLIHLYYFDCFSESAIRKAIVGLRVSPRCEYQAGHN-KVGSLQYLALAALIAP-
KKRKPPLPSVKKLTEDRWNKPHKTKGHRGSHTMNGH*
>FJ469717/B/US/2005/CR0307R
MESRWQVMIVWQVDRMRINTWKSLVKYHMHVSKKARKWVYKHHYEHTHPRISSEVHIPLGD-AKL-VVTTYWGLHTGERD
WHLGQGVSIEWRERRYSTQVDPDLADQLIHIYYFDCFSETAIRNAILGNIVRPRCEYQAGHN-KVGSLQYLALTALIAP-
KQTKPPLPSVRKLTEDRWNKPQKTKDHRGSHTMHGH*
>FJ469718/B/US/2005/CR0312W
MENRWQVMIVWQVDRMRINQWKSLVKYHMYISKKAKGWFYRHHYESTHPRISSEVHIPLGE-AKL-VVITYWGLHTGERD
WHLGQGVSIEWRKGRYSTQVDPDQADQLIHLHYFDCFSESAIRKAILGHRVSPRCEYQTGHN-KVGSLQYLALTALIKP-
KRIKPPLPSVAKLTEDRWNKPQKTKGHRGSHTMNGH*
>FJ469719/B/US/-/CR0317N
MENRWQVMIVWQVDRMRIRTWKSLVKHHIYISKKAKGWVYKHHYESTHPRISSEVHIPLGD-GKL-VVTTYWGLHTGERD
WHLGQGVSIEWRKERYNTQVAPDLADQLIHLYYFDCFSESAIRKAILGHRVSPRCEYQAGHN-KVGTLQYLALAALTRP-
KKIKPPLPSVAKLTEDRWNTPQKTKGHRGSHTMNGH*
>FJ469720/B/US/-/CR0331P
MENRWQVMIVWQVDRMRIRTWKSLVKHHMYISKKAKGWFYRHHYESTHPKISSEVHIPLGD-AKL-VITTYWGLHTGERG
WHLGQGVSIEWRKKRYSTQVDPGLADQLIHMYYFDCFSESAIRKAILGHRVSPSCEYQAGHN-KVGSLQYLALAALITP-
KKRKPPLPSVAKLTEDRWNQPQKTKGHRGNHTMTGH*
>FJ469721/B/US/2007/CR0339X
MENRWQVMIVWQVDRMRINTWKSIVKHHMYISGKARGWVYRHHYESLNPRISSEVYIPLGD-AKL-VITTYWGLHTGERD
WHLGQGVSIEWRKEKYSTQVDPDLADQLIHLHYFDCFSETAIRNAILGHIVSPSCEYQAGHS-KVGSLQYLALAALIKP-
KRIKPPLPSVAKLTEDRWNKPQKTKGHRGSHTMHGH*
>FJ469722/B/US/2004/CR0345Q
MENRWQVMIVWLVDRMRINIWKSLVKHHMYISKKARGWSYRHHYESTNPRISSEVHIPLG-KAKL-VITTYWGLHTGERD
WHLGQGVSIEWKTKKYSTQVDPDLADRLIHLHYFDCFSESAIRKIIVGHRVSPRCEYQAGHN-KVGSLQYLALAALIIP-
ERRKPPLPSVAKLTEDRWNKPQKTKGHRESHTMNGH*
>FJ469723/B/US/2006/CR0361T
MENRWQVMIVWQVDRMRINTWKSIVKYHIHISKKAKGWVYHHHYEGTHPRISSEVHIPLGD-ARL-VITTYWGLHTGERD
WHLGQGVSIEWRKKRYSTQVDPDLADQLIHLYYFDCFSESAIRKAILGRLVSPRCEYQAGHN-KVGSLQYLALTAIITP-
KKIKPPLPSVRKLTEDRWNKPQKTKGHRGSHTMNGH*
>FJ469724/B/US/2005/CR0367Z
MENRWQVMIVWQVDRMRIRTWKSLVKHHMYISKKAKGWFYRHHYENTHPKISSEVHIPLGD-AKL-VITTYWGLHTGERD
WHLGQGVSIEWRKRKYSTQVDPGLADQLIHMYYFDCFSDSAIRKAILGHRVSPSCEYQAGHN-KVGSLQYLALAALITP-
KRRKPPLPSVAKLTEDRWNKPQKTKGHRGSHTMTGH*
>FJ469725/B/US/-/CR0382N
MENRWQVMIVWQVDRMRIKTWKSLVKHHMYISGKAKKWVYKHHYDSTHPKVSSEVHIPLRD-AKL-VVKTYWGLHTGERD
WHLGQGVSIEWRKERYSTQVDPDLADKLIHLHYFDCFSESAIRNAILGLRVSPRCEYQAGHN-QVGSLQYLALAALITP-
KKIKPPLPSVKKLTEDRWNKPQKTKGHRGSHTMNGH*
>FJ469726/B/US/-/CR0413T
MENRWQVVIVWQVDRMRIRAWKSLVKHHIHISKKAKEWVYRHHYESTNPRISSEVYIPLGD-ARL-VITTYWGLHTGERD
WHLGQGVSIEWRKKRYSTQVDPDLADQLIHLYYFDCFSESAIRNAILGQIVSPSCEYQAGHN-KVGSLQYLALTALITP-
RRRKPPLPSVKKLTEDRWNEPQKIKGHRGSHTMNGH*
>FJ469727/B/US/-/F701
MENRWQVMIVWQVDRMRIRTWKSLVKHHMYISKKAKGWFYRHHYENPHPRVSSEVHIPLGD-ARL-VITTYWGLHTGERD
WHLGHGVSIEWRKRRYSTQVDPDLADRLIHLYYFDCFSDSAIRNAILGNRVSPRCEYQTGHN-KVGSLQYLALVALTTP-
KKIKPPLPSVKKLTEDRWNKPQRTKGHRGSHTMNGH*
>FJ469729/B/US/-/F710
MENRWQVMIVWQVDRMRIRAWKSLVKHHMYISRKAKGWFYRHHYESHHPRISSEVHIPLGE-ARL-VVTTYWGLHTGERE
WHLGQGVSIEWRKKRYSTQVDPDLADQLIHLHYFECFSESAIRNAILGYRVSPRCEYQAGHN-KVGSLQYLALTALIAP-
KKTKPPLPSIKKLTEDRWNKPQKTKGHRGSHTMNGH*
>FJ469730/B/US/2002/F714
MENRWQVMIVWQVDRMRIRAWKSLVKHHMYISGKARGWFYRHHYQSRHPRISSEVHIPLGD-ARL-VITTYWGLHTGERD
WHLGQGVSIEWRKKRYSTQVDPGLADQLIHLHYFDCFSESAIRNATLGRIVSPRCEYQAGHN-QVGSLQYLALAALTTP-
KKIKPPLPSVTKLTEDRWNKPQKTKGHRESQTMNGH*
>FJ469731/B/US/2003/F7157
MENRWQVMIVWQVDRMRIRTWNSLVKHHMHVSKKARGWSYRHHYENIHPKISSEVHIPLGD-AKL-VVITYWGLHTGERD
WHLGQGVSIEWRKRSYSTQVDPDLADQLIHLYYFDCFSESAVRKAILGHIVSPRCEYQAGHN-KVGSLQYLALAALITP-
KRRKPPLPSVAKLTEDRWNKPQRTKGHKGSHTMNGH*
>FJ469732/B/US/2004/F7165
MENRWQVMIVWQVDRMRIRTWKSLVKHHMYSSKKAKKWFYRHHYESTHPRISSEVHIPLGD-ARL-IITTYWGLHTGERD
WHLGQGVSIEWRKRRYSTQVDPHLADQLIHLYYFDCFSESAIRNAILGHIVSPRCEYQAGHN-KVGSLQYLALAALVTP-
KKIKPPLPSVAKLTEDRWNKPQKTKGHRGSHTMNGH*
>FJ469733/B/US/2004/F7172
MENRWQVMIVWQVDRMRIRTWNSLVKHHMYISKKAQRWIYRHHYESTNPRISSEVHIPLGE-AKL-VIITYWGLHVGERD
WHLGQGVSIEWRERRYSTQVDPNLADKLIHLYYFDCFSESAIRNAILGRIVSPSCEYQAGHN-KVGSLQYLALAALRTP-
KKRKPPLPSVAKLTEDRWNKSQKTKGHRENQTMSGH*
>FJ469734/B/US/2002/F719
MENRWQVMIVWQVDRMRIRTWNSLVKHHMYVSRKARGWFYRHHYESSHPKISSEVHIPLGD-AKL-VITTYWGLHTGERD
WHLGQGVSIEWRKRRYSTQVDPDLADQLIHLHYFDCFSESAIRNAILGHIVSPSCEYQAGHN-KVGSLQYLALATLIPP-
KRRKPPLPSVAKLTEDRWNKPQRTKGRRGSHTMNGH*
>FJ469735/B/US/2002/F762P
MENRWQVMIVWQVDRMRIRTWKSLVKHHMYRSKKAKEWIYRHHYESTNPRISSEVHIPLGD-ERL-VITTYWGLHTGERD
WHLGQGVSIEWRKRRYRTQVDPDLADQLIHLHYFDCFSESAIRKAIVGHRVSPRCEYQAGHN-KVGSLQYLALAALITP-
KKIKPPLPSVRKLTEDRWNKPQETKGHRESHTINGH*
>FJ469737/B/US/2002/F797
MENRWQVMIVWQVDRMRIRTWKSLVKHHMYVSKKAKGWFYRHHYESTHPRISSEVHIPLGD-ARL-VITTYWGLHTGERD
WHLGQGVSIEWRQRRYSTQVDPNLADQLIHLYYFDCFSDSAIRKAIVGHIVSPRCEYQAGHN-KVGSLQYLALAALITP-
KKIRPPLPSVKKLTEDRWNKPQKTKGHRGSHTMNGH*
>FJ469738/B/US/2001/L805
MENRWQVMIVWQVDRMRIRTWKSLVKHHMYISKKTKEWVYRHHYESTNPRISSEVHIPLGD-AGL-VITTYWGLHTGERD
WHLGQGVSIEWRKKRYSTQVDPNLADQLIHQYYFDCFSDTAIRRALLGHRVSPRCEYQAGHN-KVGSLQYLALTALIKP-
KRVKPPLPSVTKLTEDRWNKPRKTTGHRGSHTMNGH*
>FJ469739/B/US/2003/L8107
MENRWQVMIVWQVDRMRIKTWKSLVKHHMYVSRKAKGWVYKHHYENTNPRISSEVHIPLED-ARL-VITTYWGLHTGERD
WHLGQGVSIEWRKRSYSSQVDPNLADQLIHLYYFDCFSESAIREAILGHIVSPSCEYQAGHN-KVGSLQYLALAALITP-
RKRKPPLPSVAKLTEDRWNKPQKIKGHRGSHTMNGH*
>FJ469740/B/US/2003/L8116
MENRWQVMIVWQVDRMRISTWKSLVKYHTHVSKKAKGWVYKHHYESPHPRISSEVHIPLGD-AKL-VITTYWGLHTGERE
WHLGQGVSIEWRIRRYSTQVDPDQADQLIHLYYFNCFSESAIRNAILGHIVNPRCEYQAGHD-KVASLQYLALTALITP-
KQTKPPLPSVAKLTEDRWNKPRKTKGHRGNSSMSEH*
>FJ469742/B/US/2003/L8152
MENRWQVMIVWQVDRMRIRTWNSLVKHHMYNSKKARGWFYRHHYESSHPKISSEVHIPLGE-AKL-VITTYWGLHTGERD
WHLGQGVSIEWRKNRYNTQVDPNLADQLIHLYYFNCFSEAAVRQAILGRIVSPRCEYQAGHN-TVGSLQYLALTALVKS-
ERRKPPLPSVAKLTEDRWNKPQKTKGHRGSRSMHGH*
>FJ469743/B/US/2003/L8180
MANRWQVMIVWQVDRMRIRTWISLVKYHMYRSGKAKQWFYRHHYESPHPRISSEVHIPLKD-EKL-VITTYWGLHTGERE
WHLGQGVSIEWRKGRYSTQVDPDLADQLIHLYYFDCFSDSAIRKAILGYRVSPRCEYRAGHN-KVGSLQYLALTALIPP-
KKIKPPLPSVKKLTEDRWNKPQKTKGHRGSHTMNGH*
>FJ469744/B/US/-/L8188
MENRWQVMIVWQVDRMRIRAWNSLVKHHMYISRKAKGWSYRHHYESTNPRTSSEVHIPLGN-AKL-VITTYWGLHTGERD
WHLGQGVSIEWREKGYNTQVDPNLADQLIHLYYFDCFSESAIRNAILGHRVSPRCEYQAGHN-KVGSLQYLALTALVTP-
ERRKPPLPSVTKLTEDRWSKPQKTKGRRGSHTMNGH*
>FJ469745/B/US/2004/L819
MENRWQVMIVWQVDRMRIRTWKSLVKHHMYISGKAKKWFYRHHYESIHPKVSSEVHIPLGD-AEL-IITTYWGLNTGERD
WHLGQGVSMEWRKNRYRTQVDPDLADQLIHLYYFDCFSESAIRQAILGRIVSPRCEYQAGHN-KVGSLQYLALTALIKP-
KKRKPPLPSVTKLTEDRWNKPQKTKGHRGSHTMNGH*
>FJ469746/B/US/2005/L8249
MENRWQVMIVWQVDRMRIRTWNSLVKHHMYISKKAKGWFYRHHYESNHPKISSEVHIPLGD-ATL-VITTYWGLHTGERD
WHLGQGVSIEWRRKRYSTQVDPNLADQLIHLHYFDCFSESAIRNAILGHIVSPRCDYQAGHN-KVGSLQYLALAVLIKP-
KKRKPPLPSVAKLTEDRWNKPQKTKGRRGNHTMNGH*
>FJ469747/B/US/2005/L827
MENRWQVMIVWQVDRMRIRTWKSLVKHHMYISRKAKGWSYRHHYESSNPRTSSEVHIPLGN-AKL-VITTYWGLHTGERD
WHLGQGVSIEWRKERYSTQVDPNIADQLIHLYYFDCFSESAIRNAILGHIVSPRCEYQAGHN-KVGSLQYLALAALITP-
KKRKPPLPSIKKLTEDRWNKPQQTKGHRGSHTMNGH*
>FJ469748/B/US/2002/L861P
MENRWQVMIVWQVDRMRIRAWKSLVKHHMYISKKAKGWSYRHHYESTHPKVSSEVHIPLGD-AKL-VITTYWGLHTGERD
WHLGQGVSIEWRERRYSTQVDPNLADHLIHTHYFDCFSESAIRNAILGHRVSPRCEYQAGHN-KVGSLQYLALAALITP-
KRTKPPLPSVTKLTEDRWNKPQKTKGHRGSHSLNGH*
>FJ469749/B/US/2002/L893P
MENRWQVMIVWQVDRMRIRTWKSLVKHHMYISGKARKWFYRHHYESTHPKISSEVHIPLGD-AEL-VITTYWGLNTGERD
WHLGQGVSIEWRKNRYRTQVDPDLADQLIHLYYFDCFSESAIRQAILGRIVSPRCEYQAGHN-KVGSLQYLALTALIKP-
KKTKPPLPSVTKLTEDRWNKPQKTKGHKGSHTMNGH*
>FJ469750/B/US/-/L896
MENRWQVMIVWQVDRMRIRAWKSLVKHHMYISRKARGWFYRHHYESTHPRISSEVHIPLGN-AVL-VVTTYWGLHTGERD
WHLGQGVSVEWRTKRYSTQVDPNLADQLIHLYYFDCFSESAIRNALLGYRVSPRCDYQAGHN-KVGSLQYLALTALITP-
KKRKPPLPSVTKLTEDRWNKPQKTKGHRGSHTMNGH*
>FJ469751/B/US/2002/MTF
MENRWQVMIVWQVDRMRIKTWHSLVKHHKYISKKAKEWIYRHHYENPHPRVSSEVHIPLGD-ARL-VITTYWGLHTGERD
WHLGQGVSIEWRKERYSTQVDPNLADHLIHMYYFDCFSESAIRNAIIGRLVSPRCEYQAGHN-KVGSLQYLALTALAPP-
KKIKPPLPSVRKLTEDRWNKPQKTKGHRESHTMNGH*
>FJ469752/B/US/-/NCQ
MENKWQVMIVWQVDRMRIKTWKSLVKHHIHISKKAKKWVYKHHYENTHPKISSEVHIPLGD-AKL-VVTTYWGLHTGERD
WHLGQGVSIEWRKRRYSTQVDPDLADQLIHLHYFNCFSDSAIRKALLGHLVSPSCEYQAGHN-KVGSLQYLALTALITP-
KKSKPPLPSVVKLTEDRWNKPQKTKGHRGSHTMSGH*
>FJ469753/B/US/2003/PRLS01
MENRWQVMIVWQVDRMRISTWKSLVKHHIHISKKAKKWVYRHHYESTHPKISSEVHIPTGD-AKL-VIKTYWGLHTGERD
WHLGQGVSIEWRKRGYSTQVDPDIADQLIHLYYFDCFSESAIRKAILGHIVSPRCEYQTGHN-KVGSLQYLALAALITP-
KKIKPPLPSVAKLTEDRWNKPQKTKGHRESHTMNGH*
>FJ469754/B/US/2002/PRLS02
MENRWQVMIVWQVDRMRIRTWNSLVKHHMYVSRKARGWFYRHHYESPHPKVSSEVHIPLGD-AKL-VITTYWGLHTGERD
WHLGQGVSIEWRKRRYSTQVDPDLADQLIHLHYFDCFSESAIRHAILGHIVSPSCEYQAGHN-KVGSLQYLALATLIPP-
KRRKPPLPSVAKLTEDRWNKPQRTKGRRGSHTMNGH*
>FJ469755/B/US/2003/PRLS04
MENRWQVMIVWQVDRMKIRTWNSLVKHHMYVSKKAKGWVYKHHYESTNPRISSEVHIPLGD-AKL-VITTYWGLHTGERD
WHLGQGVSIEWRKRSYSSQVDPNLADQLIHLYYFDCFTESAIRKALLGHIVSPSCEYQAGHN-KVGSLQYLALAALIRP-
KKRKPPLPSVAKLTEDRWNKPHKTKGHRGSHTMHRH*
>FJ469756/B/US/-/PRLS05
MENRWQVMIVWQVDRMRIRTWNSLVKHHMYVSRKAKGWFYRHHYESTHPKISSEVHIPLGD-ARL-VITTYWGLHTGERD
WHLGQGVSIEWRKRRYSTQVDPNTADQLIHMYYFDCFSGSAIRNAILGNRVSPRCEYQAGHK-KVGSLQYLALTALITP-
KRRKPPLPSVTKLTEDRWNKPQKTKDHRESHTMNGH*
>FJ469757/B/US/2002/PRLS08
MENRWQVMIVWQVDRMRIRTWKSLVKHHMYISKKAKGWFYRHHYESTHPRISSEVHIPLGD-AKL-VVTTYWGLHTGERE
WHLGQGVSIEWRKRRYSTQVDPNLADQLIHLYYFDCFSESAIRKAILGHRVSPRCEYQAGHN-KVGSLQYLALAALTTP-
KRTKPPLPSVAKLTEDRWNKPQKTKGHRGNHTMNGH*
>FJ469758/B/US/2002/PRLS09
MENRWQVMIVWQVDRMRISTWKSLVKHHMHISKKTKRWVYRHHYESTHPRISSEVHIPLGD-AVL-VITTYWGLHTGERE
WHLGQGVSIEWRKERYSTQVDPNLADQLIHLHYFDCFSDSAIRKAILGHIVSPSCEYQAGHK-KVGSLQYLALAALITP-
KKRKPPLPSVAKLTEDRWNKPQKIKGHRGSHTMNGH*
>FJ469760/B/US/2002/PRLS16
MENRWQVMIVWQVDRMRIRAWKSLVKHHMYISKKAKGWFYRHHYESTHPRISSEVHIPLGE-AKL-VITTYWGLNTGERD
WHLGQGVSIEWRKRRYSTQVDPTLADQLIHTHYFDCFSESAIRNAILGYRVSPRCEYQAGHN-KVGSLQYLALTALIAP-
KKRKPPLPSVTKLTEDRWNKPQKTKGHKGSHTMHGH*
>FJ469761/B/US/-/PRLS17
MENRWQVMIVWQVDRMRIRAWKSLVKHHMHISGKARRWIYRHHYESTNPRISSEVHIPLGD-AKL-VITTYWGLHTGERD
WHLGQGVSIEWRKKKYSTQVDPNLADHLIHLYYFDCFSESAIRNALLGHIVSPRCEYQAGHN-KVGSLQYLALTALTKP-
KKTKPPLPSVTKLTEDRWNKPQKTKGHRGSHTMNGH*
>FJ469762/B/US/2002/PRLS18
MENRWQVMIVWQVDRMRISTWKSLVKYHTHVSKKAKGWVYKHHYESPHPRISSEVHIPLGD-AKL-VITTYWGLHTGERE
WHLGQGVSIEWRIRRYSTQVDPDQADQLIHLYYFNCFSESAIRNAILGHIVNPRCEYQAGHD-KVASLQYLALTALITP-
KQTKPPLPSVAKLTEDRWNKPRKTKGHRGNSSMNGH*
>FJ469763/B/US/-/PRLS19
MENRWQVMIVWQVDRMRIRTWNSLVKHHIYVSRKAKGWVYKHHYESIHPRISSEVHIPLGD-AKL-VIITYWGLHTGERD
WHLGQGVSIEWRKRRYSTQVDPGLADQLIHLYYFNCFSESAIRKAIVGRIVSPSCEYQAGHN-KVGSLQYLALAALITP-
KKIKPPLPSVTKLTEDRWNKPQKTKGHQESHTMTGH*
>FJ469764/B/US/2003/PRLS24
MENRWQVTVVWQVDRMRIRAWKSLVKHHMHISGKARKWVYKHHYESTNPRISSQVYIPLGD-ASL-VVTTYWGLHTGERD
WHLGQGASIEWRTGNYSTQVDPNLADQLIHLYYFDCFSESAIRKALLGHRVSPRCEYPAGHN-KVGSLQYLALTALVTP-
RKTKPPLPSVTKLTEDRWNKPRKTKGHRGSHTMNGH*
>FJ469765/B/US/2003/PRLS25
MENRWQVMIVWQVDRMRIRTWKSLVKHHMYISRKAKGWFYRHHYENPHPRVSSEVHIPLGD-ARL-VITTYWGLHTGDRD
WHLGQGVSIEWRKRRYNTQVDPDLADRLIHLYYFDCFSDSAIRNAILGNRVSPRCEYQTGHN-KVGSLQYLALVALTTP-
KKIKPPLPSVKKLTEDRWNKPQRTKGHRGSHTMNGH*
>FJ469766/B/US/-/PRLS28
MENRWQVMIVWQVDRMRIRTWKSLVKHHMYISRKAKGWFYRHHYESTHPRISSEVHIPLGE-ARL-VVTTYWGLQTGERD
WHLGQGVSIEWRKRRYSTQVDPDLADQLIHLYYFDCFSESAIRNAILGHIVSPRCEYQAGHN-KVGSLQYLALAALITP-
KKIKPPLPSVAKLTEDRWNKPQKTKGHRGSHTMNGH*
>FJ469767/B/US/-/SH8127
MENRWQVMIVWQVDRMRIKTWKSLVKHHMYISKKAKGWVYRHHYESTHPRISSEVHIPLGD-ARL-VVTTYWGLHTGERD
WHLGQGVSIEWRKRRYSTQVDPDLADRLIHLYYFDCFSESAIRQAILGFRVSPRCEYQAGHN-KVGSPQYLALTALVKP-
KRIKPPLPSVRKLTEDRWNEPQKTKGHRGNHTMNGH*
>FJ469768/B/US/-/SH8183
MENRWQVMIVWQVDRMRIRAWKSLVKHHMYISRKAKGWVYRHHYESTHPRISSEVHIPLGD-GKL-VITTYWGLHTGERD
WHLGQGVSIEWRKKSYSTQVDPNLADQLMHLYYFDCFSESAIRNAILGHRVSPRCEYQAGHN-KVGSLQYLALAALVTP-
KRIKPPLPSVAKLTEDRWNKPQKTKGHRGSHTMNGH*
>FJ469769/B/US/-/SH8229
MENRWQVMVVWQVDRMRIKTWISLVKYHMYISKKAKEWFYRHHYESTHPKISSEIHIPLGD-AKL-VVTTYWGLHTGERD
WHLGQGVAIEWRKRRYSTQVDPNLADQLIHLYYFDCFSESAIRKAILGHIVRPRCEYQAGHN-KVGSLQYLALVALIKP-
KRIKPPLPSVAKLTEDRWNKPRKTKGHKGSHTMNGH*
>FJ469770/B/US/2003/SH8233
MENRWQGMIVWQVDRMRIRTWNSLVKHHMYVSKKAKGWLYKHHYESSNPRTSSEVHIPLGD-ARL-IVKTYWGLHTGERD
WHLGQGVSIEWRKERYSTQVDPNLADQLIHLYYFDCFSDSAIRRAILGHIVSPRCDFPAGHN-KVGSLQYLTLAALITP-
KKIKPPLPSVTKLTEDRWNKPQKTKGHRGSHTMSGH*
>FJ469772/B/US/2004/SH858
MENRWQVMIVWQVDRMRIRTWKSLVKHHMYISRKAKKWVYRHHYQSTHPKISSEVHIPLGD-AKL-VITTYWGLNTGERD
WHLGQGVSIEWRKNGYRTQVDPDLADQLIHLYYFDCFSESAIRQALLGHRVSPSCDYQAGHN-KVGSLQYLALTALIKP-
KKIKPPLPSVAKLTEDRWNKPQKTKGHRGSHTMNGH*
>FJ495818/B/US/2006/CH40E_flA1
MENRWQVMIVWQVDRMRIRAWKSLVKHHMYVSGRARGWFYRHHYESTHPRISSEVHIPLGE-DRL-VVTTYWGLHTGERN
WHLGQGVSIEWRKKRYSTQVDPNLADQLIHLYYFDCFSESAIRKAILGRIVSPRCDYQAGHN-KVGSLQYLALTALIKP-
KRTKPPLPSVTKLTEDRWNKPQKTKGHRGSHTMNGH*
>FJ495819/B/US/2006/CH40E_flA2
MENRWQVMIVWQVDRMRIRAWKSLVKHHMYVSGRARGWFYRHHYESTHPRISSEVHIPLGE-DRL-VVTTYWGLHTGERN
WHLGQGVSIEWRKKRYSTQVDPNLADQLIHLYYFDCFSESAIRKAILGRIVSPRCDYQAGHN-KVGSLQYLALTALIKP-
KRTKPPLPSVTKLTEDRWNKPQKTKGHRGSHTMNGH*
>FJ495820/B/US/2006/CH40E_flA3
MENRWQVMIVWQVDRMRIRAWKSLVKHHMYVSGRARGWFYRHHYESTHPRISSEVHIPLGE-DRL-VVTTYWGLHTGERN
WHLGQGVSIEWRKKRYSTQVDPNLADQLIHLYYFDCFSESAIRKAILGRIVSPRCDYQAGHN-KVGSLQYLALTALIKP-
KRTKPPLPSVTKLTEDRWNKPQKTKGHRGSHTMNGH*
>FJ495821/B/US/2006/CH40E_flC7
MENRWQVMIVWQVDRMRIRAWKSLVKHHMYVSGRARGWFYRHHYESTHPRISSEVHIPLGE-DRL-VVTTYWGLHTGERN
WHLGQGVSIEWRKKRYSTQVDPNLADQLIHLYYFDCFSESAIRKAILGRIVSPRCDYQAGHN-KVGSLQYLALTALIKP-
KRTKPPLPSVTKLTEDRWNKPQKTKGHRGSHTMNGH*
>FJ495822/B/US/2006/CH40E_flF10
MENRWQVMIVWQVDRMRIRAWKSLVKHHMYVSGRARGWFYRHHYESTHPRISSEVHIPLGE-DRL-VVTTYWGLHTGERN
WHLGQGVSIEWRKKRYSTQVDPNLADQLIHLYYFDCFSESAIRKAILGRIVSPRCDYQAGHN-KVGSLQYLALTALIKP-
KRTKPPLPSVTKLTEDRWNKPQKTKGHRGSHTMNGH*
>FJ495823/B/US/2006/CH40E_flF7
MENRWQVMIVWQVDRMRIRAWKSLVKHHMYVSGRARGWFYRHHYESTHPRISSEVHIPLGE-DRL-VVTTYWGLHTGERN
WHLGQGVSIEWRKKRYSTQVDPNLADQLIHLYYFDCFSESAIRKAILGRIVSPRCDYQAGHN-KVGSLQYLALTALIKP-
KRTKPPLPSVTKLTEDRWNKPQKTKGHRGSHTMNGH*
>FJ495824/B/US/2006/CH40E_flF9
MENRWQVMIVWQVDRMRIRAWKSLVKHHMYVSGRARGWFYRHHYESTHPRISSEVHIPLGE-DRL-VVTTYWGLHTGERN
WHLGQGVSIEWRKKRYSTQVDPNLADQLIHLYYFDCFSESAIRKAILGRIVSPRCDYQAGHN-KVGSLQYLALTALIKP-
KRTKPPLPSVTKLTEDRWNKPQKTKGHRGSHTMNGH*
>FJ495825/B/US/2006/CH40E_flG3
MENRWQVMIVWQVDRMRIRAWKSLVKHHMYVSGRARGWFYRHHYESTHPRISSEVHIPLGE-DRL-VVTTYWGLHTGERN
WHLGQGVSIEWRKKRYSTQVDPNLADQLIHLYYFDCFSESAIRKAILGRIVSPRCDYQAGHN-KVGSLQYLALTALIKP-
KRTKPPLPSVTKLTEDRWNKPQKTKGHRGSHTMNGH*
>FJ495826/B/US/2006/CH40E_flG6
MENRWQVMIVWQVDRMRIRAWKSLVKHHMYVSGRARGWFYRHHYESTHPRISSEVHIPLGE-DRL-VVTTYWGLHTGERN
WHLGQGVSIEWRKKRYSTQVDPNLADQLIHLYYFDCFSESAIRKAILGRIVSPRCDYQAGHN-KVGSLQYLALTALIKP-
KRTKPPLPSVTKLTEDRWNKPQKTKGHRGSHTMNGH*
>FJ495937/B/US/2006/CH58E_flA1
MENRWQVMIVWQVDRMRIRTWNSLVKHHMYISRRAKGWFYRHHYESTHPKISSEVHIPLGE-ARL-VITTYWNLHTGERE
WHLGQGVSIEWRKRRYSTQVDPGLADQLIHLYYFDCFSESAIRNALLGHRVSPRCDYQAGHN-KVGSLQYLALAALITP-
KKRKPPLPSVAKLTEDRWNKPQKTKGRKGNHTMNGH*
>FJ495939/B/US/2006/CH58E_flA7
MENRWQVMIVWQVDRMRIRTWNSLVKHHMYISRRAKGWFYRHHYESTHPKISSEVHIPLGE-ARL-VITTYWNLHTGERE
WHLGQGVSIEWRKRRYSTQVDPGLADQLIHLYYFDCFSESAIRNALLGHRVSPRCDYQAGHN-KVGSLQYLALAALITP-
KKRKPPLPSVAKLTEDRWNKPQKTKGRKGNHTMNGH*
>FJ495940/B/US/2006/CH58E_flA8
MENRWQVMIVWQVDRMRIRTWNSLVKHHMYISRRAKGWFYRHHYESTHPKISSEVHIPLGE-ARL-VITTYWNLHTGERE
WHLGQGVSIEWRKRRYSTQVDPGLADQLIHLYYFDCFSESAIRNALLGHRVSPRCDYQAGHN-KVGSLQYLALAALITP-
KKRKPPLPSVAKLTEDRWNKPQKTKGRKGNHTMNGH*
>FJ495941/B/US/2006/CH58E_flA9
MENRWQVMIVWQVDRMRIRTWNSLVKHHMYISRRAKGWFYRHHYESTHPKISSEVHIPLGE-ARL-VITTYWNLHTGERE
WHLGQGVSIEWRKRRYSTQVDPGLADQLIHLYYFDCFSESAIRNALLGHRVSPRCDYQAGHN-KVGSLQYLALAALITP-
KKRKPPLPSVAKLTEDRWNKPQKTKGRKGNHTMNGH*
>FJ495942/B/US/2006/CH58E_flC4
MENRWQVMIVWQVDRMRIRTWNSLVKHHMYISRRAKGWFYRHHYESTHPKISSEVHIPLGE-ARL-VITTYWNLHTGERE
WHLGQGVSIEWRKRRYSTQVDPGLADQLIHLYYFDCFSESAIRNALLGHRVSPRCDYQAGHN-KVGSLQYLALAALITP-
KKRKPPLPSVAKLTEDRWNKPQKTKGRKGNHTMNGH*
>FJ495943/B/US/2006/CH58E_flC5
MENRWQVMIVWQVDRMRIRTWNSLVKHHMYISRRAKGWFYRHHYESTHPKISSEVHIPLGE-ARL-VITTXWNLHTGERE
WHLGQGVSIEWRKRRYSTQVDPGLADQLIHLYYFDCFSESAIRNALLGHRVSPRCDYQAGHN-KVGSLQYLALAALITP-
KKRKPPLPSVAKLTEDRWNKPQKTKGRKGNHTMNGH*
>FJ496000/B/US/2006/CH77E_flA1
MENRWQVMIVWQVDRMRINTWKSLVKHHMYVSRKARRWFYRHHYESTHPRISSEVHIPLG-MAKL-VIITYWGLHTGERD
WHLGQGVSIEWRQKRYSTQVDPNLADQLIHLYYFDCFSESAIRNAILGHIVSPRCEYQAGHN-KIGSLQYLALTALIKP-
KRRKPPLPSVAKLTEDRWNKPQKTKDHRGSHTMNGH*
>FJ496001/B/US/2006/CH77E_flA2
MENRWQVMIVWQVDRMRINTWKSLVKHHMYVSRKARRWFYRHHYESTHPRISSEVHIPLG-MAKL-VIITYWGLHTGERD
WHLGQGVSIEWRQKRYSTQVDPNLADQLIHLYYFDCFSESAIRNAILGHIVSPRCEYQAGHN-KIGSLQYLALTALIKP-
KRRKPPLPSVAKLTEDRWNKPQKTKDHRGSHTMNGH*
>FJ496002/B/US/2006/CH77E_flB3
MENRWQVMIVWQVDRMRINTWKSLVKHHMYVSRKARRWFYRHHYESTHPRISSEVHIPLG-MAKL-VIITYWGLHTGERD
WHLGQGVSIEWRQKRYSTQVDPNLADQLIHLYYFDCFSESAIRNAILGHIVSPRCEYQAGHN-KIGSLQYLALTALIKP-
KRRKPPLPSVAKLTEDRWNKPQKTKDHRGSHTMNGH*
>FJ496003/B/US/2006/CH77E_flC3
MENRWQVMIVWQVDRMRINTWKSLVKHHMYVSRKARRWFYRHHYESTHPRISSEVHIPLG-MAKL-VIITYWGLHTGERD
WHLGQGVSIEWRQKRYSTQVDPNLADQLIHLYYFDCFSESAIRNAILGHIVSPRCEYQAGHN-KIGSLQYLALTALIKP-
KRRKPPLPSVAKLTEDRWNKPQKTKDHRGSHTMNGH*
>FJ496004/B/US/2006/CH77E_flC4
MENRWQVMIVWQVDRMRINTWKSLVKHHMYVSRKARRWFYRHHYESTHPRISSEVHIPLG-MAKL-VIITYWGLHTGERD
WHLGQGVSIEWRQKRYSTQVDPNLADQLIHLYYFDCFSESAIRNAILGHIVSPRCEYQAGHN-KIGSLQYLALTALIKP-
KRRKPPLPSVAKLTEDRWNKPQKTKDHRGSHTMNGH*
>FJ496005/B/US/2006/CH77E_flC7
MENRWQVMIVWQVDRMRINTWKSLVKHHMYVSRKARRWFYRHHYESTHPRISSEVHIPLG-MAKL-VIITYWGLHTGERD
WHLGQGVSIEWRQKRYSTQVDPNLADQLIHLYYFDCFSESAIRNAILGHIVSPRCEYQAGHN-KIGSLQYLALTALIKP-
KRRKPPLPSVAKLTEDRWNKPQKTKDHRGSHTMNGH*
>FJ496006/B/US/2006/CH77E_flC9
MENRWQVMIVWQVDRMRINTWKSLVKHHMYVSRKARRWFYRHHYESTHPRISSEVHIPLG-MAKL-VIITYWGLHTGERD
WHLGQGVSIEWRQKRYSTQVDPNLADQLIHLYYFDCFSESAIRNAILGHIVSPRCEYQAGHN-KIGSLQYLALTALIKP-
KRRKPPLPSVAKLTEDRWNKPQKTKDHRGSHTMNGH*
>FJ496007/B/US/2006/CH77E_flD5
MENRWQVMIVWQVDRMRINTWKSLVKHHMYVSRKARRWFYRHHYESTHPRISSEVHIPLG-MAKL-VIITYWGLHTGERD
WHLGQGVSIEWRQKRYSTQVDPNLADQLIHLYYFDCFSESAIRNAILGHIVSPRCEYQAGHN-KIGSLQYLALTALIKP-
KRRKPPLPSVAKLTEDRWNKPQKTKDHRGSHTMNGH*
>FJ496072/B/US/2002/04013226_2_flA8
MENRWQVVIVWQVDRMRIRAWKSLVKHHMYISKKARGWSYRHHYESTHPRISSEVHIPLG-MWKL-VITTYWGLHTGERD
WHLGQGVSIEWRKGRYSTQVDPNLADQLIHMYYFDCFSESAIRIAILGHIVRPKCEYPTGHS-KVGSLQYLALTALVTP-
KKIKPPLPSVTKLTEDRWNKPRKTKGHRGSHTMNGH*
>FJ496073/B/US/2002/04013226_2_flA9
MENRWQVMIVWQVDRMRIRAWKSLVKHHMYISKKARGWSYRHHYESTHPRISSEVHIPLG-MWKL-VITTYWGLHTGERD
WHLGQGVSIEWRKGRYSTQVDPNLADQLIHMYYFDCFSESAIRIAILGHIVRPKCEYPTGHS-KVGSLQYLALTALVTP-
KKIKPPLPSVTKLTEDRWNKPRKTKGHRGSHTMNGH*
>FJ496074/B/US/2002/04013226_2_flB10
MENRWQVMIVWQVDRMRIRAWKSLVKHHMYISKKARGWSYRHHYESTHPRISSEVHIPLG-MWKL-VITTYWGLHTGERD
WHLGQGVSIEWRKGRYSTQVDPNLADQLIHMYYFDCFSESAIRIAILGHIVRPKCEYPTGHS-KVGSLQYLALTALVTP-
KKIKPPLPSVTKLTEDRWNKPRKTKGHRGSHTMNGH*
>FJ496075/B/US/2002/04013226_2_flC1
MENRWQVMIVWQVDRMRIRAWKSLVKHHMYISKKARGWSYRHHYESTHPRISSEVHIPLG-MWKL-VITTYWGLHTGERD
WHLGQGVSIEWRKGRYSTQVDPNLADQLIHMYYFDCFSESAIRIAILGHIVRPKCEYPTGHS-KVGSLQYLALTALVTP-
KKIKPPLPSVTKLTEDRWNKPRKTKGHRGSHTMNGH*
>FJ496076/B/US/2002/04013226_2_flD12
MENRWQVMIVWQVDRMRIRAWKSLVKHHMYISKKARGWSYRHHYESTHPRISSEVHIPLG-MWKL-VITTYWGLHTGERD
WHLGQGVSIEWRKGRYSTQVDPNLADQLIHMYYFDCFSESAIRIAILGHIVRPKCEYPTGHS-KVGSLQYLALTALVTP-
KKIKPPLPSVTKLTEDRWNKPRKTKGHRGSHTMNGH*
>FJ496077/B/US/2002/04013226_2_flD7
MENRWQVMIVWQVDRMRIRAWKSLVKHHMYISKKARGWSYRHHYESTHPRISSEVHIPLG-MWKL-VITTYWGLHTGERD
WHLGQGVSIEWRKGRYSTQVDPNLADQLIHMYYFDCFSESAIRIAILGHIVRPKCEYPTGHS-KVGSLQYLALTALVTP-
KKIKPPLPSVTKLTEDRWNKPRKTKGHRGSHTMNGH*
>FJ496078/B/US/2002/04013226_2_flH11
MENRWQVMIVWQVDRMRIRAWKSLVKHHMYISKKARGWSYRHHYESTHPRISSEVHIPLG-MWKL-VITTYWGLHTGERD
WHLGQGVSIEWRKGRYSTQVDPNLADQLIHMYYFDCFSESAIRIAILGHIVRPKCEYPTGHS-KVGSLQYLALTALVTP-
KKIKPPLPSVTKLTEDRWNKPRKTKGHRGSHTMNGH*
>FJ496079/B/US/2002/04013226_2_flH5
MENRWQVMIVWQVDRMRIRAWKSLVKHHMYISKKARGWSYRHHYESTHPRISSEVHIPLG-MWKL-VITTYWGLHTGERD
WHLGQGVSIEWRKGRYSTQVDPNLADQLIHMYYFDCFSESAIRIAILGHIVRPKCEYPTGHS-KVGSLQYLALTALVTP-
KKIKPPLPSVTKLTEDRWNKPRKTKGHRGSHTMNGH*
>FJ496080/B/US/2002/04013226_2_flH6
MENRWQVMIVWQVDRMRIRAWKSLVKHHMYISKKARGWSYRHHYESTHPRISSEVHIPLG-MWKL-VITTYWGLHTGERD
WHLGQGVSIEWRKGRYSTQVDPNLADQLIHMYYFDCFSESAIRIAILGHIVRPKCEYPTGHS-KVGSLQYLALTALVTP-
KKIKPPLPSVTKLTEDRWNKPRKTKGHRGSHTMNGH*
>FJ496081/B/US/2005/04013396_0_flE6
MENRWQVMIVWQVDRMRIKTWKSLVKHHMYISKKAKGWFYRHHYDSPHPKISSEVHIPLG-IAKL-VITTYWGLHTGERD
WHLGQGVSIEWRKRRYSTQVDPNLADQLIHLHYFDCFSESAIRNAILGRLVSPRCDYQAGHN-KVGSLQYLALAALVTP-
KKIKPPLPSVTKLTEDRWNKPRKTKGHRESHSMNGH*
>FJ496082/B/US/2005/04013396_0_flF3
MENRWQVMIVWQVDRMRIKTWKSLVKHHMYISKKAKGWFYRHHYDSPHPKISSEVHIPLE-IAKL-VITTYWGLHTGERD
WHLGQGVSIEWRKRRYSTQVDPNLADQLIHLHYFDCFSESAIRNAILGRLVSPRCDYQAGHN-KVGSLQYLALAALVTP-
KKIKPPLPSVTKLTEDRWNKPRKTKGHRESHSMNGH*
>FJ496083/B/US/2005/04013396_0_flF4
MENRWQVMIVWQVDRMRIKTWKSLVKHHMYISKKAKGWFYRHHYDSPHPKISSEVHIPLG-IAKL-VITTYWGLHTGERD
WHLGQGVSIEWRKRRYSTQVDPNLADQLIHLHYFDCFSESAIRNAILGRLVSPRCDYQAGHN-KVGSLQYLALAALVTP-
KKIKPPLPSVTKLTEDRWNKPRKTKGHRESHSMNGH*
>FJ496084/B/US/2005/04013396_0_flG7
MENRWQVMIVWQVDRMRIKTWKSLVKHHMYISKKAKGWFYRHHYDSPHPKISSEVHIPLG-IAKL-VITTYWGLHTGERD
WHLGQGVSIEWRKRRYSTQVDPNLADQLIHLHYFDCFSESAIRNAILGRLVSPRCDYQAGHN-KVGSLQYLALAALVTP-
KKIKPPLPSVTKLTEDRWNKPRKTKGHRESHSMNGH*
>FJ496085/B/US/2005/04013396_0_flG8
MENRWQVMIVWQVDRMRIKTWKSLVKHHMYISKKAKGWFYRHHYDSPHPKISSEVHIPLG-IAKL-VITTYWGLHTGERD
WHLGQGVSIEWRKRRYSTQVDPNLADQLIHLHYFDCFSESAIRNAILGRLVSPRCDYQAGHN-KVGSLQYLALAALVTP-
KKIKPPLPSVTKLTEDRWNKPRKTKGHRESHSMNGH*
>FJ496145/B/US/1991/SUMA_flC5
MENRWQVMIVWQVDRMRIRTWKSLVKHHMHISKKAKGWSYRHHYESTNPRVSSEVHIPLGD-AKL-VIVTYWGLHTGERD
WHLGQGVSIEWRKGRYGTQVDPNLADQLIHLYYFDCFSESAIRNAILGYRVSPRCEYQAGHN-KVGSLQYLALAAVVTP-
KKIKPPLPSVTKLTEDRWNKPQKTKGHRGSHTMHGH*
>FJ496146/B/US/1991/SUMA_flC7
MENRWQVMIVWQVDRMRIRTWKSLVKHHMHISKKAKGWSYRHHYESTNPRVSSEVHIPLGD-AKL-VIVTYWGLHTGERD
WHLGQGVSIEWRKGRYGTQVDPNLADQLIHLYYFDCFSESAIRNAILGYRVSPRCEYQAGHN-KVGSLQYLALAAVVTP-
KKIKPPLPSVTKLTEDRWNKPQKTKGHRGSHTMHGH*
>FJ496147/B/US/1991/SUMA_flD10
MENRWQVMIVWQVDRMRIRTWKSLVKHHMHISKKAKGWSYRHHYESTNPRVSSEVHIPLGD-AKL-VIVTYWGLHTGERD
WHLGQGVSIEWRKGRYGTQVDPNLADQLIHLYYFDCFSESAIRNAILGYRVSPRCEYQAGHN-KVGSLQYLALAAVVTP-
KKIKPPLPSVTKLTEDRWNKPQKTKGHRGSHTMHGH*
>FJ496148/B/US/1991/SUMA_flD3
MENRWQVMIVWQVDRMRIRTWKSLVKHHMHISKKAKGWSYRHHYESTNPRVSSEVHIPLGD-AKL-VIVTYWGLHTGERD
WHLGQGVSIEWRKGRYGTQVDPNLADQLIHLYYFDCFSESAIRNAILGYRVSPRCEYQAGHN-KVGSLQYLALAAVVTP-
KKIKPPLPSVTKLTEDRWNKPQKTKGHRGSHTMHGH*
>FJ496149/B/US/1991/SUMA_flE5
MENRWQVMIVWQVDRMRIRTWKSLVKHHMHISKKAKGWSYRHHYESTNPRVSSEVHIPLGD-AKL-VIVTYWGLHTGERD
WHLGQGVSIEWRKGRYGTQVDPNLADQLIHLYYFDCFSESAIRNAILGYRVSPRCEYQAGHN-KVGSLQYLALAAVVTP-
KKIKPPLPSVTKLTEDRWNKPQKTKGHRGSHTMHGH*
>FJ496150/B/US/1991/SUMA_flE7
MENRWQVMIVWQVDRMRIRTWKSLVKHHMHISKKAKGWSYRHHYESTNPRVSSEVHIPLGD-AKL-VIVTYWGLHTGERD
WHLGQGVSIEWRKGRYGTQVDPNLADQLIHLYYFDCFSESAIRNAILGYRVSPRCEYQAGHN-KVGSLQYLALAAVVTP-
KKIKPPLPSVTKLTEDRWNKPQKTKGHRGSHTMHGH*
>FJ496151/B/US/2001/TRJO_flA1
MENRWQVMIVWQVDRMRIRTWNSLVKHHMYISKKAKGWFYRHHYESHHPKISSEVHIPLGD-ARL-VITTYWGLHTGERD
WHLGQGVSIEWRKRRYSTQVDPGLADQLIHMHYFDCFSESAIRSAILGHRVRPRCEYQAGHT-KVGSLQYLALTALIAQ-
KKRKPPLPSVAKLTEDRWNKPQKTKGRRGNHIMNGH*
>FJ496152/B/US/2001/TRJO_flA2
MENRWQVMIVWQVDRMRIRTWNSLVKHHMYISKKAKGWFYRHHYESHHPKISSEVHIPLGD-ARL-VITTYWGLHTGERD
WHLGQGVSIEWRKRRYSTQVDPGLADQLIHMHYFDCFSESAIRSAILGHRVRPRCEYQAGHT-KVGSLQYLALTALIAQ-
KKRKPPLPSVAKLTEDRWNKPQKTKGRRGNHIMNGH*
>FJ496153/B/US/2001/TRJO_flA9
MENRWQVMIVWQVDRMRIRTWNSLVKHHMYISKKAKGWFYRHHYESHHPKISSEVHIPLGD-ARL-VITTYWGLHTGERD
WHLGQGVSIEWRKRRYSTQVDPGLADQLIHMHYFDCFSESAIRSAILGHRVRPRCEYQAGHT-KVGSLQYLALTALIAQ-
KKRKPPLPSVAKLTEDRWNKPQKTKGRRGNHIMNGH*
>FJ496154/B/US/2001/TRJO_flB1
MENRWQVMIVWQVDRMRXRTWNSLVKHHMYISKKAKGWFYRHHYESHHPKISSEVHIPLGD-ARL-VITTYWGLHTGERD
WHLGQGVSIEWRKRRYSTQVDPGLADQLIHMHYFDCFSESAIRSAILGHRVRPRCEYQAGHT-KVGSLQYLALTALIAQ-
KKRKPPLPSVAKLTEDRWNKPQKTKGRRGNHIMNGH*
>FJ496155/B/US/2001/TRJO_flC6
MENRWQVMIVWQVDRMRIRTWNSLVKHHMYISKKAKGWFYRHHYESHHPKISSEVHIPLGD-ARL-VITTYWGLHTGERD
WHLGQGVSIEWRKRRYSTQVDPGLADQLIHMHYFDCFSESAIRSAILGHRVRPRCEYQAGHT-KVGSLQYLALTALIAQ-
KKRKPPLPSVAKLTEDRWNKPQKTKGRRGNHIMNGH*
>FJ496156/B/US/2001/TRJO_flC9
MENRWQVMIVWQVDRMRIRTWNSLVKHHMYISKKAKGWFYRHHYESHHPKISSEVHIPLGD-ARL-VITTYWGLHTGERD
WHLGQGVSIEWRKRRYSTQVDPGLADQLIHMHYFDCFSESAIRSAILGHRVRPRCEYQAGHT-KVGSLQYLALTALIAQ-
KKRKPPLPSVAKLTEDRWNKPQKTKGRRGNHIMNGH*
>FJ496157/B/US/2001/TRJO_flD3
MENRWQVMIVWQVDRMRIRTWNSLVKHHMYISKKAKGWFYRHHYESHHPKISSEVHIPLGD-ARL-VITTYWGLHTGERD
WHLGQGVSIEWRKRRYSTQVDPGLADQLIHMHYFDCFSESAIRSATLGHRVRPRCEYQAGHT-KVGSLQYLALTALIAQ-
KKRKPPLPSVAKLTEDRWNKPQKTKGRRGNHIMNGH*
>FJ496158/B/US/1990/WEAU_flA11
MENRWQVMIVWQVDRMRIRTWKSLVKHHMYISKKAKGWSYRHHYESTHPRISSEVHIPLGE-GKL-VITTYWGLHTGERD
WHLGQGVSIEWRKQRYSTQVDPDLADQLIHLYHFDCFSESAIRNAILGHLVIPRCEYQAGHN-KVGSLQYLALTALITP-
KKIKPPLPSVRKLTEDRWNKPQKTKGHRGSHTMNGH*
>FJ496159/B/US/1990/WEAU_flE1
MENRWQVMIVWQVDRMRIRTWKSLVKHHMYISKKAKGWSYRHHYESTHPRISSEVHIPLGE-GKL-VITTYWGLHTGERD
WHLGQGVSIEWRKQRYSTQVDPDLADQLIHLYHFDCFSESAIRNAILGHLVIPRCEYQAGHN-KVGSLQYLALTALITP-
KKIKPPLPSVRKLTEDRWNKPQKTKGHRGSHTMNGH*
>FJ496160/B/US/1990/WEAU_flE3
MENRWQVMIVWQVDRMRIRTWKSLVKHHMYISKKAKGWSYRHHYESTHPRISSEVHIPLGE-GKL-VITTYWGLHTGERD
WHLGQGVSIEWRKQRYSTQVDPDLADQLIHLYHFDCFSESAIRNAILGHLVIPRCEYQAGHN-KVGSLQYLALTALITP-
KKIKPPLPSVRKLTEDRWNKPQKTKGHRGSHTMNGH*
>FJ496161/B/US/1990/WEAU_flE8
MENRWQVMIVWQVDRMRIRTWKSLVKHHMYISKKAKGWSYRHHYESTHPRISSEVHIPLGE-GKL-VITTYWGLHTGERD
WHLGQGVSIEWRKQRYSTQVDPDLADQLIHLYHFDCFSESAIRNAILGHLVIPRCEYQAGHN-KVGSLQYLALTALITP-
KKIKPPLPSVRKLTEDRWNKPQKTKGHRGSHTMNGH*
>FJ496162/B/US/1990/WEAU_flF2
MENRWQVMIVWQVDRMRIRTWKSLVKHHMYISKKAKGWSYRHHYESTHPRISSEVHIPLGE-GKL-VITTYWGLHTGERD
WHLGQGVSIEWRKQRYSTQVDPDLADQLIHLYHFDCFSESAIRNAILGHLVIPRXEYQAGHN-KVGSLQYLALTALITP-
KKIKPPLPSVRKLTEDRWNKPQKTKGHRGSHTMNGH*
>FJ496163/B/US/1990/WEAU_flF5
MENRWQVMIVWQVDRMRIRTWKSLVKHHMYISKKAKGWSYRHHYESTHPRISSEVHIPLGE-GKL-VITTYWGLHTGERD
WHLGQGVSIEWRKQRYSTQVDPDLADQLIHLYHFDCFSESAIRNAILGHLVIPRCEYQAGHN-KVGSLQYLALTALITP-
KKIKPPLPSVRKLTEDRWNKPQKTKGHRGSHTMNGH*
>FJ496164/B/US/1990/WEAU_flF6
MENRWQVMIVWQVGRMRIRTWKSLVKHHMYISKKAKGWSYRHHYESTHPRISSEVHIPLGE-GKL-VITTYWGLHTGERD
WHLGQGVSIEWRKQRYSTQVDPDLADQLIHLYHFDCFSESAIRNAILGHLVIPRCEYQAGHN-KVGSLQYLALTALITP-
KKIKPPLPSVRKLTEDRWNKPQKTKGHRGSHTMNGH*
>FJ496165/B/US/1990/WEAU_flF7
MENRWQVMIVWQVDRMRIRTWKSLVKHHMYISKKAKGWSYRHHYESTHPRISSEVHIPLGE-GKL-VITTYWGLHTGERD
WHLGQGVSIEWRKQRYSTQVDPDLADQLIHLYHFDCFSESAIRNAILGHLVIPRCEYQAGHN-KVGSLQYLALTALITP-
KKIKPPLPSVRKLTEDRWNKPQKTKGHRGSHTMNGH*
>FJ496166/B/US/1990/WEAU_flF9
MENRWQVMIVWQVDRMRIRTWKSLVKHHMYISKKAKGWSYRHHYESTHPRISSEVHIPLGE-GKL-VITTYWGLHTGERD
WHLGQGVSIEWRKQRYSTQVDPDLADQLIHLYHFDCFSESAIRNAILGHLVIPRCEYQAGHN-KVGSLQYLALTALITP-
KKIKPPLPSVRKLTEDRWNKPQKTKGHRGSHTMNGH*
>FJ496167/B/US/2000/WITO_flA1
MENRWQVMIVWQVDRMRIRAWNSLVKHHMYISKKAAGWFYRHHYESQHPKISSEVHIPIGE-ARL-VITTYWGLNTGERD
WHLGQGVSIEWRKKKYSTQVDPDLADQLIHLYYFDCFSESAIRNTILGHRVSPRCEYQAGHN-KVGSLQYLALTALIKP-
KKRKPPLPSVAKLTEDRWNKPQRTKGRRGSHTMNGH*
>FJ496168/B/US/2000/WITO_flA2
MENRWQVMIVWQVDRMRIRAWNSLVKHHMYISKKAAGWFYRHHYESQHPKISSEVHIPIGE-ARL-VITTYWGLNTGERD
WHLGQGVSIEWRKKKYSTQVDPDLADQLIHLYYFDCFSESAIRNTILGHRVSPRCEYQAGHN-KVGSLQYLALTALIKP-
KKRKPPLPSVAKLTEDRWNKPQRTKGRRGSHTMNGH*
>FJ496169/B/US/2000/WITO_flB3
MENRWQVMIVWQVDRMRIRAWNSLVKHHMYISKKAAGWFYRHHYESQHPKISSEVHIPIGE-ARL-VITTYWGLNTGERD
WHLGQGVSIEWRKKKYSTQVDPDLADQLIHLYYFDCFSESAIRNTILGHRVSPRCEYQAGHN-KVGSLQYLALTALIKP-
KKRKPPLPSVAKLTEDRWNKPQRTKGRRGSHTMNGH*
>FJ496170/B/US/2000/WITO_flC1
MENRWQVMIVWQVDRMRIRAWNSLVKHHMYISKKAAGWFYRHHYESQHPKISSEVHIPIGE-ARL-VITTYWGLNTGERD
WHLGQGVSIEWRKKKYSTQVDPDLADQLIHLYYFDCFSESAIRNTILGHRVSPRCEYQAGHN-KVGSLQYLALTALIKP-
KKRKPPLPSVAKLTEDRWNKPQRTKGRRGSHTMNGH*
>FJ496171/B/US/2000/WITO_flC10
MENRWQVMIVWQVDRMRIRAWNSLVKHHMYISKKAAGWFYRHHYESQHPKISSEVHIPIGE-ARL-VITTYWGLNTGERD
WHLGQGVSIEWRKKKYSTQVDPDLADQLIHLYYFDCFSESAIRNTILGHRVSPRCEYQAGHN-KVGSLQYLALTALIKP-
KKRKPPLPSVAKLTEDRWNKPQRTKGRRGSHTMNGH*
>FJ496172/B/US/2000/WITO_flC3
MENRWQVMIVWQVDRMRIRAWNSLVKHHMYISKKAAGWFYRHHYESQHPKISSEVHIPIGE-ARL-VITTYWGLNTGERD
WHLGQGVSIEWRKKKYSTQVDPDLADQLIHLYYFDCFSESAIRNTILGHRVSPRCEYQAGHN-KVGSLQYLALTALIKP-
KKRKPPLPSVAKLTEDRWNKPQRTKGRRGSHTMNGH*
>FJ496174/B/US/2000/WITO_flC9
MENRWQVMIVWQVDRMRIRAWNSLVKHHMYISKKAAGWFYRHHYESQHPKISSEVHIPIGE-ARL-VITTYWGLNTGERD
WHLGQGVSIEWRKKKYSTQVDPDLADQLIHLYYFDCFSESAIRNTILGHRVSPRCEYQAGHN-KVGSLQYLALTALIKP-
KKRKPPLPSVAKLTEDRWNKPQRTKGRRGSHTMNGH*
>FJ496175/B/US/2000/WITO_flD5
MENRWQVMIVWQVDRMRIRAWNSLVKHHMYISKKAAGWFYRHHYESQHPKISSEVHIPIGE-ARL-VITTYWGLNTGERD
WHLGQGVSIEWRKKKYSTQVDPDLADQLIHLYYFDCFSESAIRNTILGHRVSPRCEYQAGHN-KVGSLQYLALTALIKP-
KKRKPPLPSVAKLTEDRWNKPQRTKGRRGSHTMNGH*
>FJ496176/B/US/2000/WITO_flE1
MENRWQVMIVWQVDRMRIRAWNSLVKHHMYISKKAAGWFYRHHYESQHPKISSEVHIPIGE-ARL-VITTYWGLNTGERD
WHLGQGVSIEWRKKKYSTQVDPDLADQLIHLYYFDCFSESAIRNTILGHRVSPRCEYQAGHN-KVGSLQYLALTALIKP-
KKRKPPLPSVAKLTEDRWNKPQRTKGRRGSHTMNGH*
>FJ496177/B/US/2000/WITO_flE10
MENRWQVMIVWQVDRMRIRAWNSLVKHHMYISKKAAGWFYRHHYESQHPKISSEVHIPIGE-ARL-VITTYWGLNTGERD
WHLGQGVSIEWRKKKYSTQVDPDLADQLIHLYYFDCFSESAIRNTILGHRVSPRCEYQAGHN-KVGSLQYLALTALIKP-
KKRKPPLPSVAKLTEDRWNKPQRTKGRRGSHTMNGH*
>FJ496178/B/US/2000/WITO_flE11
MENRWQVMIVWQVDRMRIRAWNSLVKHHMYISKKAAGWFYRHHYESQHPKISSEVHIPIGE-ARL-VITTYWGLNTGERD
WHLGQGVSIEWRKKKYSTQVDPDLADQLIHLYYFDCFSESAIRNTILGHRVSPRCEYQAGHN-KVGSLQYLALTALIKP-
KKRKPPLPSVAKLTEDRWNKPQRTKGRRGSHTMNGH*
>FJ496179/B/US/2000/WITO_flE2
MENRWQVMIVWQVDRMRIRAWNSLVKHHMYISKKAAGWFYRHHYESQHPKISSEVHIPIGE-ARL-VITTYWGLNTGERD
WHLGQGVSIEWRKKKYSTQVDPDLADQLIHLYYFDCFSESAIRNTILGHRVSPRCEYQAGHN-KVGSLQYLALTALIKP-
KKRKPPLPSVAKLTEDRWNKPQRTKGRRGSHTMNGH*
>FJ496180/B/US/2000/WITO_flE3
MENRWQVMIVWQVDRMRIRAWNSLVKHHMYISKKAAGWFYRHHYESQHPKISSEVHIPIGE-ARL-VITTYWGLNTGERD
WHLGQGVSIEWRKKKYSTQVDPDLADQLIHLYYFDCFSESAIRNTILGHRVSPRCEYQAGHN-KVGSLQYLALTALIKP-
KKRKPPLPSVAKLTEDRWNKPQRTKGRRGSHAMNGH*
>FJ496181/B/US/2000/WITO_flF2
MENRWQVMIVWQVDRMRIRAWNSLVKHHMYISKKAAGWFYRHHYESQHPKISSEVHIPIGE-ARL-VITTYWGLNTGERD
WHLGQGVSIEWRKKKYSTQVDPDLADQLIHLYYFDCFSESAIRNTILGHRVSPRCEYQAGHN-KVGSLQYLALTALIKP-
KKRKPPLPSVAKLTEDRWNKPQRTKGRRGSHTMNGH*
>FJ496182/B/US/2000/WITO_flF4
MENRWQVMIVWQVDRMRIRAWNSLVKHHMYISKKAAGWFYRHHYESQHPKISSEVHIPIGE-ARL-VITTYWGLNTGERD
WHLGQGVSIEWRKKKYSTQVDPDLADQLIHLYYFDCFSESAIRNTILGHRVSPRCEYQAGHN-KVGSLQYLALTALIKP-
KKRKPPLPSVAKLTEDRWNKPQRTKGRRGSHTMNGH*
>FJ496184/B/US/2000/WITO_flH3
MENRWQVMIVWQVDRMRIRAWNSLVKHHMYISKKAAGWFYRHHYESQHPKISSEVHIPIGE-ARL-VITTYWGLNTGERD
WHLGQGVSIEWRKKKYSTQVDPDLADQLIHLYYFDCFSESAIRNTILGHRVSPRCEYQAGHN-KVGSLQYLALTALIKP-
KKRKPPLPSVAKLTEDRWNKPQRTKGRRGSHTMNGH*
>FJ647145/B/ZA/1985/R84
MENRWQVMIVWQVDRMRIRTWNSLVKHHMYRSGKARGWVYRHHYESTHPRISSEVHIPLGD-ARL-IITTYWGLHTGERD
WHLGQGVSIEWRKERYSTQVDPSLADQLIHMYYFNCFSESAIRNAILGHRVSPSCEYQAGHN-KVGSLQYLALAALITP-
KRIKPPLPSVTKLTEDRWNKPQKTKGHRGSHTMNGH*
>FJ670524/B/ES/2008/X2400-3
MENRWQVMIVWQVDRMRIRTWNSLVKHHMYVSKKARGWIYRHHYENTHPKISSEVHIPLGK-DHL-VVTTYWGLHTGERD
WHLGQGVSIEWRKGRYNTQVDPDLADQLIHLYYFECFSESAIRSAILGHRVIHRCEYQSGHK-KVGSLQYLALAALTKP-
KQIKPPLPSVVKLTEDRWNKPQKTKDHRGSQTMNGQ*
>FJ670525/B/ES/2008/X2425-2
MENRWQVMIVWQVDRMRIRTWNSLVKYHIHTSKKAKKWVYRHHYESPNPRVSSEVHIPLGD-DKL-VVTTYWGLHTGERD
WHLGQGVSIEWRKERYRTQVDPDLADHLIHLHYFDCFSESAIRQAILGHRVSPRCEYQAGHN-KVGSLQYLALAAFIKP-
KKRKPPLPSVKKLTEDRWNESQKTRDHRESHTINGH*
>FJ670531/B/ES/2008/P2008
MENRWQVMIVWQVDRMRIKTWKSLVKHHMHRSRKAKDWSYRHHYESTHPRISSEVHIPLGE-ARL-VVTTYWGLQTGERD
WHLGQGVSIEWRKRRYSTQVDPDLADQLIHLYYFDCFSESAIRNAILGHIVIPRCEYQAGHN-KVGSLQYLALAALITP-
KKTRPPLPSVKKLTEDRWNKPQKTKGHRGSHTMNGH*
>FJ694790/B/DK/2007/PMVL_011
MENRWQVMIVWQIDRMRIRTWNSLVKHHMYISGKAKKWVYRHHYESIHPKISSEVHIPLGE-AKM-VVTTYWGLHTGERD
WHLGHGASIEWRKGSYSTQVDPETADQLIHLYYFDCFSESAIRNAILGHRVSPSCEYQAGHN-KVGSLQYLALAALTTP-
KRIKPPLPSVTKLTEDRWNKPQKTKGHRESHTMSGH*
>FJ853620/B/ES/2008/P2021-3
MENRWQAIIVWQVDRMRIRAWKSLVKHHKYISKKAKNWHYRHHYDSTHPRISSEVHIPLED-ATL-VVTTYWGLHTGERD
WHLGQGVSIEWRKRRYSTQVDPDLADQLIHLYYFDCFSESAIRNALLGYRVSPRCDYQTGHN-KVGSLQYLALTALITP-
KKTKPPLPSIKKLTEDRWNKPQRTKGHRGSHTMNGH*
>FJ853622/B/ES/2008/X2510_2
MENRWQVMIVWQVDRMRIRTWKSLVKYHMYRSRKAEKWFYRHHYESIHPRISSEVHIPLGD-AKL-VVTTYWGLHAGERD
WHLGQGVSIEWRKRSYSTQVEPDLADRLIHMYYFDCFSESAIRNIILGHRVSPRCEYQAGHN-KVGSLQYLALAALVTP-
KKIKPPLPSVTKLTEDRWNKPQKTKGHRGNHTMNGH*
>FW555696/B/FR/1985/pNL43_patent
MENRWQVMIVWQVDRMRINTWKRLVKHHMYISRKAKDWFYRHHYESTNPKISSEVHIPLGD-AKL-VITTYWGLHTGERD
WHLGQGVSIEWRKKRYSTQVDPDLADQLIHLHYFDCFSESAIRNTILGRIVSPRCEYQAGHN-KVGSLQYLALAALIKP-
KQIKPPLPSVRKLTEDRWNKPQKTKGHRGSHTMNGH*
>GQ372988/B/ES/2008/ES_X2515_3
MENRWQVMIVWQVDRMRIRTWKSLVKHHMYVSGKARKWFYRHHYESRHPKISSEVHIPLRD-AEL-VVTTYWGLHTGERD
WHLGQGVSIEWRKGRYSTQVDPDLADQLIHLNYFDCFSESAIKNALLGHIVRPRCEYQAGHN-KVGSLQYLALTALIKP-
KKRKPPLPSVKKLTEDRWNKPQKTKGHRGNHTMNGH*
>GQ372990/B/ES/2008/ES_X2556_3
MENRWQVMIVWQVDRMRIRTWISLVKHHIYISRKAKGWCYKHHYETHHPRKSSXVHIPLGG-ARM-VITTYWGLHTGERD
WHLGQGVSVEWRKGKYNTQIDPNLADQLIHTYYFDCFSESAIRKAILGHIVSPRCEYRAGHN-KVGSLQYLALTALITP-
KKIKPPLPSVTKLTEDRWNKPQKTKGHRGCHTMNGH*
>GQ386779/B/ES/1989/G1p1
MENRWQVMIVWQVDRMRIRTWKSLVKHHMYVSRKAKGWFYRHHYESTHPRISSEVHIPLGD-AKL-VITTYWGLHTGERD
WHLGQGVSIEWRKKRYSTQLDPNLADQLIHLHYFDCFSESAIRNAILGHIVSPRCEYQAGHN-KVGSLQYLALTALIRPR
KKIKPPLPSVTKLTEDRWNKPQKTKGHKGNHTMNGH*
>GQ386780/B/ES/1989/G1p11
MENRWQVMIVWQVDRMRIRTWKSLVKHHMYVSRKAKGWFYRHHYESTHPRISSEVHIPLGD-AKL-VITTYWGLHTGERD
WHLGQGVSIEWRKKRYSTQLDPNLADQLIHLHYFDCFSESAIRNAILGHIVSPRCEYQAGHN-KVGSLQYLALTALIRPR
KKIKPPLPSVTKLTEDRWNKPQKTKGHKGNHTMNGH*
>GQ386781/B/ES/1989/G1_5p11
MENRWQVMIVWQVDRMRIRTWKSLVKHHMYVSRKAKGWFYRHHYESTHPRISSEVHIPLGD-AKL-VITTYWGLHTGERD
WHLGQGVSIEWRKKRYSTQLDPNLADQLIHLHYFDCFSESAIRNAILGHIVSPRCEYQAGHN-KVGSLQYLALTALIRPR
KKIKPPLPSVTKLTEDRWNKPQKTKGHKGNHTMNGH*
>GQ386782/B/ES/1989/G2p1
MENRWQVMIVWQVDRMRIRTWKSLVKHHMYVSRKAKGWFYRHHYESTHPRISSEVHIPLGD-AKL-VITTYWGLHTGERD
WHLGQGVSIEWRKKRYSTQLDPNLADQLIHLHYFDCLSESAIRNAILGHIVSPRCEYQAGHN-KVGSLQYLALTALIRPR
KKIKPPLPSVTKLTEDRWNKPQKTKGHKGNHTMNGH*
>GQ386783/B/ES/1989/G2p11
MENRWQVMIVWQVDRMRIRTWKSLVKHHMYVSRKAKGWFYRHHYESTHPRISSEVHIPLGD-AKL-VITTYWGLHTGERD
WHLGQGVSIEWRKKRYSTQLDPNLADQLIHLHYFDCLSESAIRNAILGHIVSPRCEYQAGHN-KVGSLQYLALTALIRPR
KKIKPPLPSVTKLTEDRWNKPQKTKGHKGNHTMNGH*
>GQ386784/B/ES/1989/I1p1
MENRWQVMIVWQVDRMRIRTWKSLVKHHMYVSRKAKGWFYRHHYESTHPRISSEVHIPLGD-AKL-VITTYWGLHTGERD
WHLGQGVSIEWRKRRYSTQLDPNLADQLIHLHYFDCFSESAIRNAILGHIVSPRCEYQAGHN-KVGSLQYLALTALIRPR
KKIKPPLPSVTKLTEDRWNKPQKTKGHKGNHTMNGH*
>GQ386785/B/ES/1989/I1p11
MENRWQVMIVWQVDRMRIRTWKSLVKHHMYVSRKAKGWFYRHHYESTHPRISSEVHIPLGD-AKL-VITTYWGLHTGERD
WHLGQGVSIEWRKRRYSTQLDPNLADQLIHLHYFDCFSESAIRNAILGHIVSPRCEYQAGHN-KVGSLQYLALTALIRPR
KKIKPPLPSVTKLTEDRWNKPQKTKGHKGNHTMNGH*
>GQ386786/B/ES/1989/I5p1
MENRWQVMIVWQVDRMRIRTWKSLVKHHMYVSRKAKGWFYRHHYESTHPRISSEVHIPLGD-AKL-VITTYWGLHTGERD
WHLGQGVSIEWRKRRYSTQLDPNLADQLIHLHYFDCFSESAIRNAILGHIVSPRCEYQAGHN-KVGSLQYLALTALIRPR
KKIKPPLPSVTKLTEDRWNKPQKTKGHKGNHTMNGH*
>GQ386787/B/ES/1989/I5p11
MENRWQVMIVWQVDRMRIRTWKSLVKHHMYVSRKAKGWFYRHHYESTHPRISSEVHIPLGD-AKL-VITTYWGLHTGERD
WHLGQGVSIEWRKRRYSTQLDPNLADQLIHLHYFDCFSESAIRNAILGHIVSPRCEYQAGHN-KVGSLQYLALTALIRPR
KKIKPPLPSVTKLTEDRWNKPQKTKGHKGNHTMNGH*
>GQ386792/B/ES/1989/E1_5p1
MENRWQVMIVWQVDRMRIRTWKSLVKHHMYVSRKAKGWFYRHHYESTHPRISSEVHIPLGD-AKL-VITTYWGLHTGERD
WHLGQGVSIEWRKRRYSTQLDPNLADQLIHLHYFDCFSESAIRNAILGHIVSPRCEYQAGHN-KVGSLQYSALTALIRPR
KKIKPPLPSVTKLTEDRWNKPQKTKGHKGNHTMNGH*
>GQ386793/B/ES/1989/E1_5p11
MENRWQVMIVWQVDRMRIRTWKSLVKHHMYVSRKAKGWFYRHHYESTHPRISSEVHIPLGD-AKL-VITTYWGLHTGERD
WHLGQGVSIEWRKRRYSTQLDPNLADQLIHLHYFDCFSESAIRNAILGHIVSPRCEYQAGHN-KVGSLQYSALTALIRPR
KKIKPPLPSVTKLTEDRWNKPQKTKGHKGNHTMNGH*
>GU177863/B/CN/1999/plwj
MENRWQVMIVWQVDRMRIRTWKSLVKHHMYISKKAKGWFYKHHYDSTHPKISSEVHIPLGD-AKL-VITTYWGLHTGERD
WHLGQGVSIEWRKERYSTQVEPGLADYLIHLYYFDCFSDSAIRNAILGRVVSPSCDYLAGHN-KIRSLQYLALAALVTP-
KRRKPPLPSVAKLTEDRWNKPQRTKGHRGNHTISGH*
>GU362881/B/ES/2009/P2149_3
MENRWQVMIVWQVDRMRIRTWNSIVKHHMYVSKKAKGWSYKHHYENPHPRVXSEVHIPLGD-AKL-VIITYWGLHTGERD
WHLGQGVSIEWKKERYSTQVDPNLANQLIHMHYFDCFSKSAIRQAILGYRVSPRCEYQAGHN-KVGSLQYLALTALIKP-
KKIKPPLPSVTKLTEDRWNKPRKTKGHKGSHSMSGH*
>GU362883/B/ES/2008/X2555_2
MENRWQAIIVWQVDRMRINTWKSLVKYHMHISKKAKGWSYRHHYESMNPRISSEVHIPLGE-ARL-KVTTYWGLHTGERD
WHLGQGASIEWRKERYSTQITPDLADQLIHLHYFDCFSESAIRNAILGHIVSPSCEYQAGHN-KVGSLQYLALTALITP-
KRRKPPLPSIKKLTEDRWNEPQKTKGHRGNHTVNGH*
>GU362885/B/ES/2009/X2689_2
MENRWQVMIVWQVDRMRIRTWKSLVKHHIHVSKKAKGWIYKHHYENTHPRISSEVHIPLKE-ARL-VITTYWGLHTGERD
WHLGQGVSIEWRTKTYRTQVTPDLABQLIHLYYFDCFSESAIRNAILGFRVSPRCEHQAGHN-KVGSLQFLALTALITP-
KKTKPPLPSVEKLTEDRWNKPRKTKGRKGSQTMNGH*
>GU362886/B/ES/2008/X2574_2
MENRWQGMIVWQVDRMRIRIWISLVKHHIYISKKASRWLYKHHYQSTNPRISSEVHIPLGD-AKL-VVTTYWGLHTGERD
WHLGQGVSIEWRQRRYSTQVDPGLADQLIHLYYFDCFSESAIRHAILGHRISPSCEYQAGHN-KVGSLQYLALTALLKTP
RKRKPPLPSVKKLTEDRWNEPRKTKGHKGSHTMNGH*
>GU647196/B/CN/1999/plwj11_6
MENRWQVMIVWQVDRMRIRTWKSLVKHHIHISRKAKGWIYKHHYDSTHPKISSEVHIPLGD-AKL-VITTYWGLHTGERD
WHLGQGVSIEWRKERYSTQVEPGLADYLIHLYYFDCFSDSAIRNAILGRVVSPSCDYLAGHN-KIRSLQYLALAALVTP-
KRRKPPLPSVAKLTEDRWNKPQRTKGHRGNHTISGH*
>GU647197/B/CN/1999/plwj5_6
MENRWQVMIVWQVDRMRIRTWKSLVKHHMYISKKAKGWFYKHHYDSTHPKISSEVHIPLGD-AKL-VITTYWGLHTGERD
WHLGQGVSIEWRKERYSTQVEPGLADYLIHLYYFDCFSDSAIRNAILGRVVSPSCDYLAGHN-KIRSLQYLALAALVTP-
KRRKPPLPSVAKLTEDRWNKPQRTKGHRGNHTISGH*
>GU647198/B/CN/1999/plwj2_6
MENRWQVMIVWQVDRMRIRTWKSLVKHHMYISKKAKGWFYKHHYDSTHPKISSEVHIPLGD-AKL-VITTYWGLHTGERD
WHLGQGVSIEWRKERYSTQVEPGLADYLIHLYYFDCFSDSAIRNAILGRVVSPSCDYLAGHN-KIRSLQYLALAALVTP-
KRRKPPLPSVAKLTEDRWNKPQRTKGHRGNHTISGH*
>HH978650/B/FR/1983/HXB2_patent
MENRWQVMIVWQVDRMRIRTWKSLVKHHMYVSGKARGWFYRHHYESPHPRISSEVHIPLGD-ARL-VITTYWGLHTGERD
WHLGQGVSIEWRKKRYSTQVDPELADQLIHLYYFDCFSDSAIRKALLGHIVSPRCEYQAGHN-KVGSLQYLALAALITP-
KKIKPPLPSVTKLTEDRWNKPQKTKGHRGSHTMNGH*
>HI964165/B/FR/1983/HXB2_patent
MENRWQVMIVWQVDRMRIRTWKSLVKHHMYVSGKARGWFYRHHYESPHPRISSEVHIPLGD-ARL-VITTYWGLHTGERD
WHLGQGVSIEWRKKRYSTQVDPELADQLIHLYYFDCFSDSAIRKALLGHIVSPRCEYQAGHN-KVGSLQYLALAALITP-
KKIKPPLPSVTKLTEDRWNKPQKTKGHRGSHTMNGH*
>HM469975/B/ES/2009/S61_E1_5p21
MENRWQVMIVWQVDRMRIRTWKSLVKHHMYVSRKAKGWFYRHHYESTHPRISSEVHIPLGD-AKL-VITTYWGLHTGERD
WHLGQGVSIEWRKRRYSTQLDPNLADQLIHLHYFDCFSESAIRNAILGHIVSPRCEYQAGHN-KVGSLQYSALTALIRPR
KKIXPPLPSVTKLTEDRWNKPQKTKGHKGNHTMNGH*
>HM469977/B/ES/2009/S61_G2p21
MENRWQVMIVWQVDRMRIRTWKSLVKHHMYVSRKAKGWFYRHHYESTHPRISSEVHIPLGD-AKL-VITTYWGLHTGERD
WHLGQGVSIEWRKKRYSTQLDPNLADQLIHLHYFDCLSESAIRNAILGHIVSPRCEYQAGHN-KVGSLQYLALTALIRPR
KKIKPPLPSVTKLTEDRWNKPQKTKGHKGNHTMNGH*
>HM469978/B/ES/2009/S61_G1_5p21
MENRWQVMIVWQVDRMRIRTWKSLVKHHMYVSRKAKGWFYRHHYESTHPRISSEVHIPLGD-AKL-VITTYWGLHTGERD
WHLGQGVSIEWRKKRYSTQLDPNLADQLIHLHYFDCFSESAIRNAILGHIVSPRCEYQAGHN-KVGSLQYLALTALIRPR
KKIKPPLPSVTKLTEDRWNKPQKTKGHKGNHTMNGH*
>HM469979/B/ES/2009/S61_H1_5p21
MENRWQVMIVWQVDRMRIRTWKSLVKHHMYVSRKAKGWFYRHHYESTHPRISSEVHIPLGD-AKL-VITTYWGLHTGERD
WHLGQGVSIEWRKKRYSTQLDPNLADQLIHLHYFDCFSESAIRNAILGHIVSPRCEYQAGHN-KVGSLQYLALTALIRPR
KKIKPPLPSVTKLTEDRWNKPQKTKGHKGSHTMNGH*
>HM469980/B/ES/2009/S61_I1p21
MENRWQVMIVWQVDRMRIRTWKSLVKHHMYVSRKAKGWFYRHHYESTHPRISSEVHIPLGD-AKL-VITTYWGLHTGERD
WHLGQGVSIEWRKRRYSTQLDPNLADQLIHLHYFDCFSESAIRNAILGHIVSPRCEYQAGHN-KVGSLQYLALTALIRPR
KKIKPPLPSVTKLTEDRWNKPQKTKGHKGNHTMNGH*
>HM469981/B/ES/2009/S61_I5p21
MENRWQVMIVWQVDRMRIRTWKSLVKHHMYVSRKAKGWFYRHHYESTHPRISSEVHIPLGD-AKL-VITTYWGLHTGERD
WHLGQGVSIEWRKRRYSTQLDPNLADQLIHLHYFDCFSKSAIRNAILGHIVSPRCEYQAGHN-KVGSLQYLALTALIRPR
KKIKPPLPSVTKLTEDRWNKPQKTKGHKGNHTMNGH*
>HM586187/B/GB/2003/MM33d12p
MENRWQVMIVWQVDRMRISTWKGLVKYHMHKSGKAKGWAYRHHYESTHPRISSQTYIPLGD-ARL-VITTYWGLHTGERD
WHLGQGVSIEWRKRRYSTQVDPGTADQLIHLYYFDCFSESAIRNAILGYRVRPSCEYPAGHC-KVGSLQYLALAALVTP-
KRIKPPLPSVVKLTEDRWNEPQKTKGHRGSHTRNGH*
>HM586193/B/GB/2004/MM39d11p
MENRWQVMIVWQVDRMRIRTWKSLVKHHMHISRKAKGWFYRHHYESTHPRVSSEVHIPLED-ARL-VITTYWGLHTGERD
WHLGQGVSIEWRKRRYRTQVSPDLADQLIHLYYFDCFADSAIRNAILGHIVSPRCEYQAGHN-KVGSLQYLALTALIRP-
KKTKPPLPSVAKLTEDRWNKPQKTKGHRGSHTMSGH*
>HM586198/B/GB/2004/MM42d22_GN1
MENKWQVMIVWQVDRMRISTWKSLVKHHIHTSKKAKGWSYKHHYESNNPRISSEVHIPLGD-AKL-VISTYWGLHTGERD
WHLGQGVSIEWRERRYNTQVDPGLADQLIHLHYFDCFSESAIRKAILGHIVSPSCDYQAGHN-KVGSLQYLALTALIKP-
KRTKPPLPSVKKLTEDRWNKPQKTKGHRENHTMNGH*
>HM586200/B/GB/2004/MM42d92_GN1
MENKWQVMIVWQVDRMRISTWKSLVKHHIHTSKKAXGWSYXHHYESNNPRISSEVHIPLGD-AKL-VISTYWGLHTGERD
WHLGQGVSIEWRERRYSTQVDPGLADQLIHLHYFDCFSESAIRKAILGHIVSPSCDYQAGHN-KVGSLQYLALTALIKP-
KRTKPPLPSVKKLTEDRWNKPQKTKGHRENHTMNGH*
>HM586202/B/GB/2005/MM42d183_GN1
MENKWQVMIVWQVDRMRISTWKSLVKHHIHTSKKAKGWSYKHHYESNNPRISSEVHIPLGD-AKL-VISTYWGLHTGERD
WHLGQGVSIEWRERRYSTQVDPGLADQLIHLHYFDCFSESAIRKAILGHIVSPSCDYQAGHN-KVGSLQYLALTALIKP-
KRTKPPLPSVKKLTEDRWNKPQKTKGHRENHTMNGH*
>HM586204/B/GB/2005/MM42d324_GN1
MENKWQVMIVWQVDRMRISTWKSLVKHHIHTSKKAKGWSYKHHYESNNPRISSEVHIPLGD-AKL-VISTYWGLHTGERD
WHLGQGVSIEWRERRYSTQVDPGLADQLIHLHYFDCFSESAIRKAILGHIVSPSCDYQAGHN-KVGSLQYLALTALIKP-
KRTKPPLPSVKKLTEDRWNKPQKTKGHRENHTMNGH*
>HM586206/B/GB/2004/MM43d21_GN1
MENRWQVMIVWQVDRMRINTWKSLVKHHMYISKKAKGWFYRHHYESPHPRISSEVHIPLGD-AKL-VVTTYWGLHTGERE
WHLGQGVSIEWRKKRYSTQVDPNLADQLIHLYYFDCFSESAIRGAILGHIVSPSCEYQAGHN-KVGSLQYLALTALITP-
KKKRPPLPSVAKLTEDRWNKPQKTKGHKESHLMNGH*
>HM586207/B/GB/2005/MM43d101_GN1
MENRWQVMIVWQVDRMRINTWKSLVKHHMYISKKAKGWFYRHHYESPHPRISSEVHIPLGD-AKL-VVTTYWGLHTGERE
WHLGQGVSIEWRKKRYSTQVDPNLADQLIHLYYFDCFSXSAIRRAILGHIVSPSCEYQAGHN-KVGSLQYLALTALITP-
KKKRPPLPSVAKLTEDRWNKPQKTKGHKESHLMNGH*
>HM586208/B/GB/2005/MM43d228_GN1
MENRWQVMIVWQVDRMRINTWKSLVKHHMYISKKAKGWFYRHHYESPHPRISSEVHIPLGD-AKL-VVTTYWGLHTGERE
WHLGQGVSIEWRKKRYSTQVDPNLADQLIHLYYFDCFSDSAIRRAILGHIVSPSCEYQAGHN-KVGSLQYLALTALITP-
KKKRPPLPSVAKLTEDRWNKPQKTKGHKEXHLMNGH*
>HM586209/B/GB/2005/MM43d368_GN1
MENRWQVMIVWQVDRMRINTWKSLVXHHMYISKKAKGWFYRHHYESPHPRISSEVHIPLGD-AKL-VVTTYWGLHTGERE
WHLGQGVSIEWRKKRYSTQVDPNLADQLIHLYYFDCFSDSAIRRAILGHIVSPSCEYQAGHN-KVGSLQYLALTALITS-
KKKRPPLPSVAKLTEDRWNKPQKTKGHKESHLMTGH*
>HM586210/B/GB/2005/MM45d22_GN1
MENRWQAMIVWQVDRMRIRTWKSLVKHHMYVSKKAQGWFYRHHYESTHPRISSEVHIPLGE-AKL-VIKTYWGLHTGERE
WHLGQGVSIEWRIKRYSTQVDPNLADQLIHLYYFDCFSESAIRNTILGHRVSPRCEYQAGHN-KVGSLQYLALATLIAP-
RKIKPPLPSVTKLTEDRWNKPRKTKGHRGSHTMNGH*
>HM586211/B/GB/2005/MM45d87_GN1
MENRWQAMIVWQVNRMRIRTWKSLVKHHMYVSKKAQGWFYRHHYESTHPRISSEVHIPLGE-AKL-VIKTYWGLHTGERE
WHLGQGVSIEWRIKRYSTQVDPNLADQLIHLYYFDCFSESAIRNTILGHRVSPRCEYQAGHN-KVGSLQYLALATLIAP-
RKIKPPLPSVTKLTEDRWNKPRKTKGHRGSHTMNGH*
>HM586212/B/GB/2005/MM45d213_GN1
MENRWQAMIVWQVDRMRIRTWKSLVKHHMYVSKKAQGWFYRHHYESTHPRISSEVHIPLGE-AKL-VIKTYWGLHTGERE
WHLGQGVSIEWRIKRYSTQVDPNLADQLIHLYYFDCFSESAIRNTILGHRVSPRCEYQAGHN-KVGSLQYLALATLIAP-
RKIKPPLPSVTKLTEDRWNKPRKTKGHRGSHTMNGH*
>HQ215554/B/CN/2008/1106
MENRWQVMIVWQVDRMRIRTWNSLVKHHMYISKKAKGWLYKHHYESTNPRINSEVHIPLGD-AKL-VVTTYWXLHTGERD
WHMGQGVSIEWRERRYSTQVDPDLADQLIHLYYFDCFSESAIRNAILGRIVRPRCNYQAGHS-KVGSLQYLALTALIKP-
KKAKPPLPSVRKLTEDRWNKPQRTKGHRGSHTMHGH*
>HQ215556/B/CN/2009/1121
MENRWQVMIVWQVDRMRIRTWNSLVKHHIHISKKAKGWLYRHHYENHHPRINSEVHIPLGD-AKL-VVTTYWGLHTGERD
WHLGQGVSIEWRKRRYSTQVDPDLADQLIHLYYFDCFSESAIRNAILGNIVRPRCNYPAGHN-KVGSLQYLALAALIKP-
KQIKPPLPSVKKLTEDRWNKPQKIKGHRGSHTMSGH*
>JA806687/B/FR/1983/HXB2-patent
MENRWQVMIVWQVDRMRIRTWKSLVKHHMYVSGKARGWFYRHHYESPHPRISSEVHIPLGD-ARL-VITTYWGLHTGERD
WHLGQGVSIEWRKKRYSTQVDPELADQLIHLYYFDCFSDSAIRKALLGHIVSPRCEYQAGHN-KVGSLQYLALAALITP-
KKIKPPLPSVTKLTEDRWNKPQKTKGHRGSHTMNGH*
>JF320003/B/US/2006/502_0341_FL05
MENRWQVMIVWQVDRMRIRTWKSLVKHHMYISGKARGWFYRHHYESSHPRISSEVHIPVGD-ARL-VITTYWGLHTGERD
WHLGQGVSIEWRKRRYSTQVDPDLADQLIHLYYFDCFSGSAIRKAILGRIVSPSCEYPAGHS-KVGSLQYLALAALITP-
KGRKPPLPSVRKLTEDRWNKPQKTKGHKGCLTTSGH*
>JF320005/B/US/2006/502_0341_FL04
MENRWQVMIVWQVDRMRIRTWKSLVKHHMYISGKARGWFYRHHYESSHPRISSEVHIPVGD-ARL-VITTYWGLHTGERD
WHLGQGVSIEWRKRRYSTQVDPDLADQLIHLYYFDCFSGSAIRKAILGRIVSPSCEYPAGHS-KVGSLQYLALAALITP-
KGRKPPLPSVRKLTEDRWNKPQKTKGHKGCLTTSGH*
>JF320006/B/US/2006/502_0341_FL07
MENRWQVMIVWQVDRMRIRTWKSLVKHHMYISGKARGWFYRHHYESSHPRISSEVHIPVGD-ARL-VITTYWGLHTGERD
WHLGQGVSIEWRKRRYSTQVDPDLADQLIHLYYFDCFSGSAIRKAILGRIVSPSCEYPAGHS-KVGSLQYLALAALITP-
KGRKPPLPSVRKLTEDRWNKPQKTKGHKGCLTTSGH*
>JF320008/B/PE/2006/502_0524_FL04
MENRWQVMIVWQVDRMRIRTWKSLVKHHMYISGKARGWFYRHHYESTHPRISSEVHIPLGD-SKL-VITTYWGLHTGERD
WHMGQGVSIEWRKKKYHTQVDPFLADQLIHTYYFDCFSESAIRNAILGHIVSPRCEYQAGHN-KVGSLQYLALTALIKP-
KKTKPPLPSVTKLTEDRWNKPRKTKGHRGNHTMSGH*
>JF320009/B/PE/2006/502_0524_FL05
MENRWQVMIVWQVDRMRIRTWKSLVKHHMYISGKARGWFYRHHYESTHPRISSEVHIPLGD-SKL-VVTTYWGLHTGERD
WHMGQGVSIEWRKKKYHTQVDPFLADQLIHTYYFDCFSESAIRNAILGHIVSPRCEYQAGHN-KVGSLQYLALTALIKP-
KKTKPPLPSVTKLTEDRWNKPRKTKGHRGNHTMSGH*
>JF320010/B/PE/2006/502_0524_FL06
MENRWQVMIVWQVDRMRIRTWKSLVKHHMYISGKARGWFYRHHYESTHPRISSEVHIPLGD-SKL-VVTTYWGLHTGERD
WHMGQGVSIEWRKKKYHTQVDPFLADQLIHTYYFDCFSESAIRNAILGHIVSPRCEYQAGHN-KVGSLQYLALTALIKP-
KKTKPPLPSVTKLTEDRWNKPRKTKGHRGNHTMSGH*
>JF320012/B/PE/2007/502_1399_wg6
MENKWQVMIVWQVDRMRIKTWKSLVKHHMYISKKTKGWIYRHHYESTNPRVSSAVHIPLGD-AKL-VITTYWGLHTGERD
WHLGQGASIEWRERRYSTQVDPNTADQLIHLYYFDCFAESAIRQAILGLRVSPSC-YQAGHN-KVGSLQYLALAALVTP-
KRVKPPLPSVTKLTEDRWNKPQRTKGHRGNHTMHGH*
>JF320013/B/PE/2007/502_1399_wg4
MENKWQVMIVWQVDRMRIKTWKSLVKHHMYISKKTKGWIYRHHYESTNPRISSAVHIPLGD-AKL-VITTYWGLHTGERD
WHLGQGVSIEWRERRYSTQVDPNTADQLIHLYYFDCFAESAIRQAILGLRVSPSCEYQAGHN-KVGSLQYLALAALVAP-
KRVKPPLPSVTKLTEDRWNKPQRTKGHRGNHTMHGH*
>JF320014/B/PE/2007/502_1399_wg5
MENKWQVMIVWQVDRMRIKTWKSLVKHHIYISKKTKGWIYRHHYESTNPRVSSAVHIPLGD-AKL-VITTYWGLHTGERD
WHLGQGASIEWRERRYSTQVDPNTADQLIHLYYFDCFAESAIRQAILGPRVSPSCEYQAGHN-KVGSLQYLALAALVTP-
KRVKPPLPSVTKLTEDRWNKPQRTKGHRGNHTMHGH*
>JF320015/B/PE/2007/502_1399_wg1
MENKWQVMIVWQVDRMRIKTWKSLVKHHMYISKKTKGWIYRHHYESTNPRISSAVHIPLGD-AKL-VITTYWGLHTGERD
WHLGQGVSIEWRERRYSTQVDPNTADQLIHLYYFDCFAESAIRQAILGLRVSPRCEYQAGHN-KVGSLQYLALAALVAP-
KRVKPPLPSVTKLTEDRWNKSQKTKGHRGNHTMHGH*
>JF320016/B/PE/2007/502_1399_wg3
MENKWQVMIVWQVDRMRIKTWKSLVKHHMYISKKTKGWIYRHHYESTNPRVSSAVHIPLGD-AKL-VITTYWGLHTGERD
WHLGQGVSIEWRERRYSTQVDPNTADQLIHLYYFDCFAESAIRQAILGLRVSPRCEYQAGHN-KVGSLQYLALAALVAP-
KRVKPPLPSVTKLTEDRWNKPQRTKGHRGNHTMHGH*
>JF320017/B/PE/2007/502_2649_wg2
MENRWQVMIVWQVDRMRISTWKSLVKHHMYNSKKAQGWFYRHHYESTHPRISSEVIIPIGP-ARL-VVTTYWGLHTGERD
WHLGQGVSIEWRQREYSTQVDPNVADQLIHLYYFDCFSDSAIRKALLGYRVSPRCEYSAGHN-KVGSLQYLALTALVKS-
KKRKPPLPSVAKLAEDRWNNPRKTTGHQGNHMRHGH*
>JF320018/B/PE/2007/502_2254_FL6
MENRWQGMIVWQVDRMRIRTWKSLVKHHMHISGKAKKWVYKHHYESINPRISSEVHIPLGD-AKL-IITTYWGLHTGERD
WHLGQGVSIEWREKRYSTQVDPNLADQLIHVYYFDCFTDSAIRKAILGHIVSPICEYQAGHN-KVGSLQYLALAALITP-
KKRKPPLPSVAKLTEDRWNKPQKTKGHKGNHTMNGH*
>JF320019/B/PE/2007/502_2649_wg8
MENRWQVMIVWQVDRMRISTWKSLVKHHMYNSKKAQGWFYRHHYESTHPRISSEVIIPIGP-ARL-VVTTYWGLHTGERD
WHLGQGVSIEWRQREYSTQVDPNVADQLIHLYYFDCFSDSAIRKALLGYRVSPRCEYSAGHN-KVGSLQYLALTALVKS-
KKRKPPLPSVAKLTEDRWNNPRKTTGHQGNHMRHGH*
>JF320020/B/PE/2007/502_2254_FL2
MENRWQGMIVWQVDRMRIRTWKSLVKHHMHISGKAKKWVYKHHYESINPRISSEVHIPLGD-AKL-IITTYWGLHTGERD
WHLGQGVSIEWREKRYSTQVDPNLADQLIHVYYFDCFTDSAIRKAILGHIVSPICEYQAGHN-KVGSLQYLALAALITP-
KKRKPPLPSVAKLTEDRWNKPQKTKGHKGNHTMNGH*
>JF320021/B/PE/2007/502_2254_FL5
MENRWQGMIVWQVDRMRIRTWKSLVKHHMHISGKAKKWVYKHHYESINPRISSEVHIPLGD-AKL-IITTYWGLHTGERD
WHLGQGVSIEWREKRYSTQVDPNLADQLIHVYYFDCFTDSAIRKAILGHIVSPICEYQAGHN-KVGSLQYLALAALITP-
KKRKPPLPSVAKLTEDRWNKPQKTKGHKGNHTMNGH*
>JF320022/B/PE/2007/502_2649_wg7
MENRWQVMIVWQVDRMRISTWKSLVKHHMYNSKKAQGWFYRHHYESTHPRISSEVIIPIGP-ARL-VVTTYWGLHTGERD
WHLGQGVSIEWRQREYSTQVDPNVADQLIHLYYFDCFSDSAIRKALLGYRVSPRCEYSAGHN-KVGSLQYLALTALVKS-
KKRKPPLPSVAKLTEDRWNNPRKTTGHQGNHMRHGH*
>JF320023/B/PE/2007/502_2254_FL3
MENRWQGMIVWQVDRMRIRTWKSLVKHHMHISGKAKKWVYKHHYESINPRISSEVHIPLGD-AKL-IITTYWGLHTGERD
WHLGQGVSIEWREKRYSTQVDPNLADQLIHVYYFDCFTDSAIRKAILGHIVSPICEYQAGHN-KVGSLQYLALAALITP-
KKRKPPLPSVAKLTEDRWNKPQKTKGHKGNHTMNGH*
>JF320024/B/PE/2007/502_2254_FL1
MENRWQGMIVWQVDRMRIRTWKSLVKHHMHISGKAKKWVYKHHYESINPRISSEVHIPLGD-AKL-IITTYWGLHTGERD
WHLGQGVSIEWREKRYSTQVDPNLADQLIHVYYFDCFTDSAIRKAILGHIVSPICEYQAGHN-KVGSLQYLALAALITP-
KKRKPPLPSVAKLTEDRWNKPQKTKGHKGNHTMNGH*
>JF320025/B/PE/2007/502_2649_wg10
MENRWQVMIVWQVDRMRISTWKSLVKHHMYNSKKAQGWFYRHHYESTHPRISSEVIIPIGP-ARL-VVTTYWGLHTGERD
WHLGQGVSIEWRQREYSTQVDPNVADQLIHLYYFDCFSDSAIRKALLGYRVSPRCEYSAGHN-KVGSLQYLALTALVKS-
KKRKPPLPSVAKLTEDRWNNPRKTTGHQGNHMRHGH*
>JF320026/B/PE/2007/502_2254_FL4
MENRWQGMIVWQVDRMRIRTWKSLVKHHMHISGKAKKWVYKHHYESINPRISSEVHIPLGD-AKL-IITTYWGLHTGERD
WHLGQGVSIEWREKRYSTQVDPNLADQLIHVYYFDCFTDSAIRKAILGHIVSPICEYQAGHN-KVGSLQYLALAALITP-
KKRKPPLPSVAKLTEDRWNKPQKTKGHKGNHTMNGH*
>JF320027/B/PE/2007/502_2649_wg5
MENRWQVMIVWQVDRMRISTWKSLVKHHMYNSKKAQGWFYRHHYESTHPRISSEVIIPIGP-ARL-VVTTYWGLHTGERD
WHLGQGVSIEWRQREYSTQVDPNVADQLIHLYYFDCFSDSAIRKALLGYRVSPRCEYSAGHN-KVGSLQYLALTALVKS-
KKRKPPLPSVAKLTEDRWNNPRKTTGHQGNHMRHGH*
>JF320028/B/PE/2007/502_2349_wg2
MENRWQVMIVWQVDRMRISTWKSLVKYHMHISKKAKNWFYRHHYESTHPRISSEVHIPLGE-STL-VVTTYWGLHTGERE
WHLGQGVSIEWRKRRYNTQVDPNLADRLIHLHYFDCFSESAIRKALLGLRVSPRCEYPAGHN-QVGPLQYLALAVLIKQ-
KRKKPPLPSVAKLTEDRWNRPQKTKGHRGNQAMNGH*
>JF320029/B/PE/2007/502_2349_wg9
MENRWQVMIVWQVDRMRISTWKSLVKYHMHISKKAKNWFYRHHYESTHPRISSEVHIPLGE-STL-VVTTYWGLHTGERE
WHLGQGVSIEWRNRRYNTQVDPNLADRLIHLHYFDCFSESAIRKALLGLRVSPRCEYPAGHN-QVGPLQYLALAVLIKQ-
KRKKPPLPSVAKLTEDRWNRPQKTKGHRGNQAMNGH*
>JF320030/B/PE/2007/502_2649_wg3
MENRWQVMIVWQVDRMRISTWKSLVKHHMYNSKKAQGWFYRHHYESTHPRISSEVIIPIGP-ARL-VVTTYWGLHTGERD
WHLGQGVSIEWRQREYSTQVDPNVADQLIHLYYFDCFSDSAIRKALLGYRVSPRCEYSAGHN-KVGSLQYLALTALVKS-
KKRKPPLPSVAKLTEDRWNNPRKTTGHQGNHMRHGH*
>JF320031/B/PE/2007/502_2349_wg4
MENRWQVMIVWQVDRMRISTWKSLVKYHMHISKKAKNWFYRHHYESTHPRISSEVHIPLGE-STL-VVTTYWGLHTGERE
WHLGQGVSIEWRKRRYXXQVDPNLADRLIHLHYFDCFSESAIRKALLGLRVSPRCEYPAGHN-QVGPLQYLALAVLIKQ-
KRKKPPLPSVAKLTEDRWNRPQKTKGHRGNQAMNGH*
>JF320032/B/PE/2007/502_2349_wg5
MENRWQVMIVWQVDRMRISTWKSLVKYHMHISKKAKNWFYRHHYESTHPRISSEVHIPLGE-STL-VVTTYWGLHTGERE
WHLGQGVSIEWRKRRYSSQVDPNLADRLIHLHYFDCFSESAIRKALLGLRVSPRCEYPAGHN-QVGPLQYLALAVLIKQ-
KRKKPPLPSVAKLTEDRWNRPQKTKGHRGNQAMNGH*
>JF320033/B/PE/2007/502_2649_wg4
MENRWQVMIVWQVDRMRISTWKSLVKHHMYNSKKAQGWFYRHHYESTHPRISSEVIIPIGP-ARL-VVTTYWGLHTGERD
WHLGQGVSIEWRQREYSTQVDPNVADQLIHLYYFDCFSDSAIRKALLGYRVSPRCEYSAGHN-KVGSLQYLALTALVKS-
KKRKPPLPSVAKLTEDRWNNPRKTTGHQGNHMRHGH*
>JF320034/B/PE/2007/502_2649_wg1
MENRWQVMIVWQVDRMRISTWKSLVKHHMYNSKKAQGWFYRHHYESTHPRISSEVIIPIGP-ARL-VVTTYWGLHTGERD
WHLGQGVSIEWRQREYSTQVDPNVADQLIHLYYFDCFSDSAIRKALLGYRVSPRCEYSAGHN-KVGSLQYLALTALVKS-
KKRKPPLPSVAKLTEDRWNNPRKTTGHQGNHMRHGH*
>JF320035/B/PE/2007/502_2649_wg9
MENRWQVMIVWQVDRMRISTWKSLVKHHMYNSKKAQGWFYRHHYESTHPRISSEVIIPTGP-ARL-VVTTYWGLHTGERD
WHLGQGVSIEWRQREYSTQVDPNVADQLIHLYYFDCFSDSAIRKALLGYRVSPRCEYSAGHN-KVGSLQYLALTALVKS-
KKRKPPLPSVAKLTEDRWNNPRKTTGHQGNHMRHGH*
>JF320036/B/US/2006/502_0227_FL05
MENRWQVMIVWQVDRMRIRAWKSLIKHHMYISKKARGWFYRHHYESHHPKISSEVHIPLGD-ARL-VITTYWGLHTGERD
WHLGQGVSIEWRKERYSTQVDPDLADQLIHLYYFNCFSESAIRNAILGHRVSPRCEYQAGHN-KVGSLQYLALVALIKP-
KKTKPPLPSVKKLTEDRWNKPQKTKGHRGNHTMNGH*
>JF320038/B/US/2006/502_0572_FL06
MENRWQVMIVWQVDRMRIRTWNSLVKHHMHVSRKAKKWVYKHHYESINPRISSEVHIPLGD-AKL-VITTYWGLHTGERD
WHLGQGVSIEWRKKRYSTQVDPGLADQLINLYYFDCFSESAIRNAILGHIVTPSCEYLAGHN-KVGSLQYLALAALRKP-
KKTRPPLPSVAKLTEDRWNKPQKTKGHRGSHTMNGH*
>JF320039/B/US/2006/502_0572_FL02
MENRWQVMIVWQVDRMRIRTWNSLVKHHMHVSRKAKKWVYKHHYESINPRISSEVHIPLGD-AKL-VITTYWGLHTGERD
WHLGQGVSIEWRKKRYSTQVDPGLADQLIHLYYFDCFSESAIRNAILGHIVTPSCEYLAGHN-KVGSLQYLALAALRKP-
KKTRPPLPSVAKLTEDRWNKPQKTKGHRGSHTMNGH*
>JF320040/B/US/2006/502_0572_FL07
MENRWQVMIVWQVDRMRIRTWNSLVKHHMHVSRKAKKWVYKHHYESINPRISSEVHIPLGD-AKL-VITTYWGLHTGERD
WHLGQGVSIEWRKKRYSTQVDPGLADQLIHLYYFDCFSESAIRNAILGHIVTPSCEYLAGHN-KVGSLQYLALAALRKP-
KKTRPPLPSVAKLTEDRWNKPQKTKGHRGSHTMNGH*
>JF320041/B/US/2006/502_0572_FL01
MENRWQVMIVWQVDRMRIRTWNSLVKHHMHVSRKAKKWVYKHHYESINPRISSEVHIPLGD-AKL-VITTYWGLHTGERD
WHLGQGVSIEWRKKRYSTQVDPGLADQLIHLYYFDCFSESAIRNAILGHIVTPSCEYLAGHN-KVGSLQYLALAALRKP-
KKTRPPLPSVAKLTEDRWNKPQKTKGHRGSHTMNGH*
>JF320042/B/US/2006/502_0572_FL03
MENRWQVMIVWQVDRMRIRTWNSLVKHHMHVSRKAKKWVYKHHYESINPRISSEVHIPLGD-AKL-VITTYWGLHTGERD
WHLGQGVSIEWRKKRYSTQVDPGLADQLIHLYYFDCFSESAIRNAILGHIVTPSCEYLAGHN-KVGSLQYLALAALRKP-
KKTRPPLPSVAKLTEDRWNKPQKTKGHRGSHTMNGH*
>JF320043/B/US/2005/502_1400_FL02
MENRWQVMIVWQVDRMRIRTWKSLVKHHMYISKKAKGWVYKHHYENTHPRISSEVHIPLGE-AEL-VVTTYWGLHTGERD
WHLGQGVSIEWRTRGYSTQVEPDLADQLIHLYHFDCFSESAIRNALLGHRVSPRCEYQAGHN-KVGSLQYLALAALKTP-
KRIKPPLPSVAKLTEDRWNKPRKTKGHRGSHTMNGH*
>JF320044/B/US/2006/502_1174_FL07
MENRWQVMIVWQVDRMKIRTWNSLVKHHMYISKKAKGWVYRHHHENAHPKISSEVHIPLGD-AKL-VITTYWGLHTGERD
WHLGHGASIEWRKGRYSTQVDPNLADQLIHLYYFDCFSESAIRNAILGHIVSPRCDYQAGHN-KVGSLQYLALAALTTP-
KKRKPPLPSVAKLTEDRWNKPQKTKGHKGSHTMNGH*
>JF320045/B/US/2007/502_1115_wg1
MENRWQVMIVWQVDRMRIRTWKSLVKHHIHISKKAKGWFYRHHYESTHPRISSEVHIPLGE-ARL-VITTYWGLHTGERD
WHLGQGVSIEWRKRRYSTQVDPNLADQLIHLYYFDCFSESAIRKAILGQIVSPSCEYQAGHN-KVRSLQYLALTALITP-
KKIKPPLPSVRKLTEDRWNKPQKTKGHRGSHTMNGH*
>JF320046/B/US/2005/502_1400_FL05
MENRWQVMIVWQVDRMRIRTWKSLVKHHMYISKKAKGWVYKHHYENTHPRISSEVHIPLGE-AEL-VVTTYWGLHTGERD
WHLGQGVSIEWRTRGYSTQVEPDLADQLIHLYHFDCFSESAIRNALLGHRVSPRCEYQAGHN-KVGSLQYLALAALKTP-
KRIKPPLPSVAKLTEDRWNKPRKTKGHRGSHTMNGH*
>JF320047/B/US/2006/502_1174_FL06
MENRWQVMIVWQVDRMKIRTWNSLVKHHMYISKKAKGWVYRHHHENTHPKISSEVHIPLGD-AKL-VITTYWGLHTGERD
WHLGHGASIEWRKGRYSTQVDPNLADQLIHLYYFDCFSESAIRNAILGHIVSPRCDYQAGHN-KVGSLQYLALAALTTP-
KKRKPPLPSVAKLTEDRWNKPQKTKGHKGSHTMNGH*
>JF320048/B/US/2006/502_0309_wg13
MENRWQVMIVWQVDRMRIRTWKSLVKHHIHISKRAKGWLYRHHYENTHPKISSEVHIPLGD-AKL-VVITYWGLHTGERD
WHLGQGVSIEWRKRGYRTQVDPGLADQLIHLHYFDCFSESAIRNAILGRIVSPSCEYQAGHN-KVGSLQYLALTALIPL-
KRRKPPLPSVTKLTEDRWNKPQKTKGHRGNHTMNGH*
>JF320049/B/US/2006/502_1174_FL02
MENRWQVMIVWQVDRMKIRTWNSLVKHHMYISKKAKGWVYRHHHENAHPKISSEVHIPLGD-AKL-VITTYWGLHTGERD
WHLGHGASIEWRKGRYSTQVDPNLADQLIHLYYFDCFSESAIRNAILGHIVSPRCDYQAGHN-KVGSLQYLALAALTTP-
KKRKPPLPSVAKLTEDRWNKPQKTKGHKGSHTMNGH*
>JF320050/B/US/2005/502_1400_FL01
MENRWQVMIVWQVDRMRIRTWKSLVKHHMYISKKAKGWVYKHHYENTHPRISSEVHIPLGE-AEL-VVTTYWGLHTGERD
WHLGQGVSIEWRTRGYSTQVEPDLADQLIHLYHFDCFSESAIRNALLGHRVSPRCEYQAGHN-KVGSLQYLALAALKTP-
KRIKPPLPSVAKLTEDRWNKPRKTKGHRGSHTMNGH*
>JF320051/B/US/2006/502_1174_FL01
MENRWQVMIVWQVDRMKIRTWNSLVKHHMYISKKAKGWVYRHHHENAHPKISSEVHIPLGD-AKL-VITTYWGLHTGERD
WHLGHGASIEWRKGRYSTQVDPNLADQLIHLYYFDCFSESAIRNAILGHIVSPRCDYQAGHN-KVGSLQYLALAALTTP-
KKRKPPLPSVAKLTEDRWNKPQKTKGHKGSHTMNGH*
>JF320052/B/US/2007/502_1115_wg3
MENRWQVMIVWQVDRMRIRTWKSLVKHHIHISKKAKGWFYRHHYESTHPRISSEVHIPLGE-ARL-VITTYWGLHTGERD
WHLGQGVSIEWRKRRYSTQVDPNLADQLIHLYYFDCFSESAIRKAILGQIVSPSCEYQAGHN-KVRSLQYLALTALITP-
KKIKPPLPSVRKLTEDRWNKPQKTKGHRGSHTMNGH*
>JF320053/B/US/2006/502_1174_FL09
MENRWQVMIVWQVDRMKIRTWNSLVKHHMYISKKAKGWVYRHHHENAHPKISSEVHIPLGD-AKL-VITTYWGLHTGERD
WHLGHGASIEWRKGRYSTQVDPNLADQLIHLYYFDCFSESAIRNAILGHIVSPRCDYQAGHN-KVGSLQYLALAALTTP-
KKRKPPLPSVAKLTEDRWNKPQKTKGHKGSHTMNGH*
>JF320054/B/US/2005/502_2495_wg02
MENRWQVMIVWQVDRMRIRTWKSLVKHHMYISRKAKGWLYRHHYESPNPRISSEVHIPLGD-AKL-VVKTYWGLHTGERE
WHLGQGVSIEWRKRRYSTQVDPSLADQLIHTYYFDCFSESAIRQAILGRIVSPSCEYQAGHN-KVGSLQYLALAALITP-
KRIKPPLPSVAKLTEDRWNKPRKTKGHRGSHTMNGH*
>JF320055/B/US/2006/502_1174_FL04
MENRWQVMIVWQVDRMKIRTWNSLVKHHMYISKKAKGWVYRHHHENAHPKISSEVHIPLGD-AKL-VITTYWGLHTGERD
WHLGHGASIEWRKGRYSTQVDPNLADQLIHLYYFDCFSESAIRNAILGHIVSPRCDYQAGHN-KVGSLQYLALAALTTP-
KKRKPPLPSVAKLTEDRWNKPQKTKGHKGSHTMNGH*
>JF320056/B/US/2006/502_0309_wg02
MENRWQVMIVWQVDRMRIRTWKSLVKHHIHISKRAKGWLYRHHYENTHPKISSEVHIPLGD-AKL-VVITYWGLHTGERD
WHLGQGVSIEWRKRGYRTQVDPGLADQLIHLHYFDCFSESAIRNAILGRIVSPSCEYQAGHN-KVGSLQYLALTALIPL-
KRRKPPLPSVTKLTEDRWNKPQKTKGHRGNHTMNGH*
>JF320058/B/US/2006/502_1174_FL05
MENRWQVMIVWQVDRMKIRTWNSLVKHHMYISKKAKGWVYRHHHENAHPKISSEVHIPLGD-AKL-VITTYWGLHTGERD
WHLGHGASIEWRKGRYSTQVDPNLADQLIHLYYFDCFSESAIRNAILGHIVSPRCDYQAGHN-KVGSLQYLALAALTTP-
KKRKPPLPSVAKLTEDRWNKPQKTKGHKGSHTMNGH*
>JF320059/B/US/2005/502_0223_wg1
MENRWQVMIVWQVDRMRIRAWISLVKHHMYISKKAKGWFYRHHYESTHPRISSEVHIPLRD-EKL-VVTTYWGLQTGERD
WHLGQGVSIEWRKGRYSTQVDPDLADQLIHLYYFDCFSESAIRNAILGRRVSPRCEYQAGHN-KVGSLQYLALAALIKP-
KQIKPPLPSVAKLTEDRWNKPQKTKGHRGSHTMNGH*
>JF320060/B/US/2006/502_1174_FL08
MENRWQVMIVWQVDRMKIRTWNSLVKHHMYISKKAKGWVYRHHHENAHPKISSEVHIPLGD-AKL-VITTYWGLHTGERD
WHLGHGASIEWRKGRYSTQVDPNLADQLIHLYYFDCFSESAIRNAILGHIVSPRCDYQAGHN-KVGSLQYLALAALTTP-
KKRKPPLPSVAKLTEDRWNKPQKTKGHKGSHTMNGH*
>JF320061/B/US/2005/502_2495_wg03
MENRWQVMIVWQVDRMRIRTWKSLVKHHMYISRKAKGWLYRHHYESPNPRISSEVHIPLGD-AKL-VVKTYWGLHTGERE
WHLGQGVSIEWRKRRYSTQVDPSLADQLIHTYYFDCFSESAIRQAILGRIVSPSCEYQAGHN-KVGSLQYLALAALITP-
KRIKPPLPSVAKLTEDRWNKPRKTKGHRGSHTMNGH*
>JF320062/B/US/2006/502_1174_FL11
MENRWQVMIVWQVDRMKIRTWNSLVKHHMYISKKAKGWVYRHHHENAHPKISSEVHIPLGD-AKL-VITTYWGLHTGERD
WHLGHGASIEWRKGRYSTQVDPNLADQLIHLYYFDCFSESAIRNAILGHIVSPRCDYQAGHN-KVGSLQYLALTALTTP-
KKRKPPLPSVAKLTEDRWNKPQKTKGHKGSHTMNGH*
>JF320064/B/US/2006/502_1174_FL03
MENRWQVMIVWQVDRMKIRTWNSLVKHHMYISKKAKGWVYRHHHENAHPKISSEVHIPLGD-AKL-VITTYWGLHTGERD
WHLGHGASIEWRKGRYSTQVDPNLADQLIHLYYFDCFSESAIRNAILGHIVSPRCDYQAGHN-KVGSLQYLALAALTTP-
KKRKPPLPSVAKLTEDRWNKPQKTKGHKGSHTMNGH*
>JF320065/B/US/2006/502_0309_wg14
MENRWQVMIVWQVDRMRIRTWKSLVKHHIHISKRAKGWLYRHHYENTHPKISSEVHIPLGD-AKL-VVITYWGLHTGERD
WHLGQGVSIEWRKRGYRTQVDPGLADQLIHLHYFDCFSESAIRNAILGRIVSPSCEYQAGHN-KVGSLQYLALTALIPL-
KRRKPPLPSVTKLTEDRWNKPQKTKGHRGNHTMNGH*
>JF320066/B/US/2005/502_1400_FL03
MENRWQVMIVWQVDRMRIRTWKSLVKHHMYISKKAKGWVYKHHYENTHPRISSEVHIPLGE-AEL-VVTTYWGLHTGERD
WHLGQGVSIEWRTRGYSTQVEPDLADQLIHLYHFDCFSESAIRNALLGHRVSPRCEYQAGHN-KVGSLQYLALAALKTP-
KRIKPPLPSVAKLTEDRWNKPRKTKGHRGSHTMNGH*
>JF320067/B/US/2005/502_1400_FL04
MENRWQVMIVWQVDRMRIRTWKSLVKHHMYISKKAKGWVYKHHYENTHPRISSEVHIPLGE-AEL-VVTTYWGLHTGERD
WHLGQGVSIEWRTRGYSTQVEPDLADQLIHLYHFDCFSESAIRNALLGHRVSPRCEYQAGHN-KVGSLQYLALAALKTP-
KRIKPPLPSVAKLTEDRWNKPRKTKGHRGSHTMNGH*
>JF320068/B/US/2006/502_0309_wg12
MENRWQVMIVWQVDRMRIRTWKSLVKHHIHISKRAKGWLYRHHYENTHPKISSEVHIPLGD-AKL-VVITYWGLHTGERD
WHLGQGVSIEWRKRGYRTQVDPGLADQLIHLHYFDCFSESAIRNAILGRIVSPSCEYQAGHN-KVGSLQYLALTALIPL-
KRRKPPLPSVTKLTEDRWNKPQKTKGHRGNHTMNGH*
>JF320069/B/US/2007/502_1115_wg2
MENRWQVMIVWQVDRMRIRTWKSLVKHHIHISKKAKGWFYRHHYESTHPRISSEVHIPLGE-ARL-VITTYWGLHTGERD
WHLGQGVSIEWRKRRYSTQVDPNLADQLIHLYYFDCFSESAIRKAILGQIVSPSCEYQAGHN-KVRSLQYLALTALITP-
KKIKPPLPSVRKLTEDRWNKPQKTKGHRGSHTMNGH*
>JF320070/B/US/2007/502_1115_wg6
MENRWQVMIVWQVDRMRIRTWKSLVKHHIHISKKAKGWFYRHHYESTHPRISSEVHIPLGE-ARL-VITTYWGLHTGERD
WHLGQGVSIEWRKRRYSTQVDPNLADQLIHLYYFDCFSESAIRKAILGQIVSPSCEYQAGHN-KVRSLQYLALTALITP-
KKIKPPLPSVRKLTEDRWNKPQKTKGHRGSHTMNGH*
>JF320071/B/US/2006/502_0309_wg04
MENRWQVMIVWQVDRMRIRTWKSLVKHHIHISKRAKGWLYRHHYENTHPKISSEVHIPLGD-AKL-VVITYWGLHTGERD
WHLGQGVSIEWRKRGYRTQVDPGLADQLIHLHYFDCFSESAIRNAILGRIVSPSCEYQAGHN-KVGSLQYLALTALIPL-
KRRKPPLPSVTKLTEDRWNKPQKTKGHRGNHTMNGH*
>JF320081/B/US/2006/502_0341_FL06
MENRWQVMIVWQVDRMRIRTWKSLVKHHMYISGKARGWFYRHHYESSHPRISSEVHIPVGD-ARL-VITTYWGLHTGERD
WHLGQGVSIEWRKRRYSTQVDPDLADQLIHLYYFDCFSGSAIRKAILGRIVSPSCEYPAGHS-KVGSLQYLALAALITP-
KGRKPPLPSVRKLTEDRWNKPQKTKGHKGCLTTSGH*
>JF320082/B/US/2006/502_0341_FL03
MENRWQVMIVWQVDRMRIRTWKSLVKHHMYISGKARGWFYRHHYESSHPRISSEVHIPVGD-ARL-VITTYWGLHTGERD
WHLGQGVSIEWRKRRYSTQVDPDLADQLIHLYYFDCFSGSAIRKAILGRIVSPSCEYPAGHS-KVGSLQYLALAALITP-
KGRKPPLPSVRKLTEDRWNKPQKTKGHKGCLTTSGH*
>JF320097/B/US/2006/502_0346_wg02
MENRWQVMIVWQVDRMRISTWKSLVKHHMHISKKAKKWIYRHHYENTHPRISSEVYIPLGD-AKL-AVTTYWGLHTGERD
WHLGQGVSIEWRKRRYSTQVDPGLADRLIHLYYFDCFSESAIRKAIVGRIVSPRCEYQAGHN-KVGSLQYLALAALTTP-
QKTKPPLPSVAKLTEDRWNKPQKTKGHRGSHTMNGH*
>JF320098/B/US/2006/502_0346_wg01
MENRWQVMIVWQVDRMRISTWKSLVKHHMHISKKAKKWIYRHHYENTHPRISSEVYIPLGD-AKL-VVTTYWGLHTGERD
WHLGQGVSIEWRKRRYSTQVDPGLADRLIHLYYFDCFSESAIRKAIVGRIVSPRCEYQTGHN-KVGSLQYLALAALTTP-
QKTKPPLPSVAKLTEDRWNKPQKTKGHRGSHTMNGH*
>JF320120/B/US/2006/502_1619_FL09
MENRWQVMIVWQVDRMRIRTWNSLVKHHMYMSKKTKGWIYKHHYQSNNPKISSEVHIPLGE-ARL-IITTYWGLHTGEKD
WHLGQGVSIEWRKERYSTQVDPGLADQLIHVYYFDCFSESAIRNAIIGQIVRPRCEYQAGHN-KVGSLQYLALTALIKP-
KKGKPPLPSVAKLAEDRWNKPQKTKGHKGSQTMHGH*
>JF320121/B/US/2006/502_1619_FL08
MENRWQVTIVWQVDRMRIRTWNSLVKHHMYRSKKAKGWIYKHHYQSNNPKISSEVHIPLGE-ARL-IITTYWGLHTGEKD
WHLGQGVSIEWRKERYSTQVDPGLADQLIHVYYFDCFSESAIRNAIIGQIVRPRCEYQAGHN-KVGSLQYLALTALIKP-
KKGKPPLPSVAKLAEDRWNKPQKTKGHKGNQTMHGH*
>JF320122/B/US/2006/502_1619_FL03
MENRWQVMIVWQVDRMRIRTWNSLVKHHMYMSKKTKGWIYKHHYQSNNPKISSEVHIPLGE-ARL-IITTYWGLHTGEKD
WHLGQGVSIEWRKERYSTQVDPGLADQLIHVYYFDCFSESAIRNAIIGQIVRPRCEYQAGHN-KVGSLQYLALTALIKP-
KKGKPPLPSVAKLAEDRWNKPQKTKGHKGSQTMHGH*
>JF320123/B/US/2006/502_1619_FL01
MENRWQVTIVWQVDRMRIRTWNSLVKHHMYRSKKAKGWIYKHHYQSNNPKISSEVHIPLGE-ARL-IITTYWGLHTGEKD
WHLGQGVSIEWRKERYSTQVDPGLADQLIHVHYFDCFSESAIRNAIIGQIVRPRCEYQAGHN-KVGSLQYLALTALIKP-
KKGKPPLPSVAKLAEDRWNKPQKTKGHKGNQTMHGH*
>JF320124/B/US/2006/502_1619_FL10
MENRWQVTIVWQVDRMRIRTWNSLVKHHMYRSKKAKGWIYKHHYQSNNPKISSEVHIPLGE-ARL-IITTYWGLHTGEKD
WHLGQGVSIEWRKERYSTQVDPGLADQLIHVYYFDCFSESAIRNAIIGQIVRPRCEYQAGHN-KVGSLQYLALTALIKP-
KKGKPPLPSVAKLAEDRWNKPQKTKGHKGNQTMHGH*
>JF320125/B/US/2006/502_1619_FL05
MENRWQVTIVWQVDRMRIRTWNSLVKHHMYRSKKAKGWIYKHHYQSNNPKISSEVHIPLGE-ARL-IITTYWGLHTGEKD
WHLGQGVSIEWRKERYSTQVDPGLADQLIHVYYFDCFSESAIRNAIIGQIVRPRCEYQAGHN-KVGSLQYLALTALIKP-
KKGKPPLPSVAKLAEDRWNKPQKTKGHKGNQTMHGH*
>JF320126/B/US/2006/502_1619_FL06
MENRWQVMIVWQVDRMRIRTWNSLVKHHMYMSKKTKGWIYKHHYQSNNPKISSEVHIPLGE-ARL-IITTYWGLHTGEKD
WHLGQGVSIEWRKERYSTQVDPGLADQLIHVYYFDCFSESAIRNAIIGQIVRPRCEYQAGHN-KVGSLQYLALTALIKP-
KKGKPPLPSVAKLAEDRWNKPQKTKGHKGSQTMHGH*
>JF320127/B/US/2006/502_1619_FL04
MENRWQVTIVWQVDRMRIRTWNSLVKHHMYRSKKAKGWIYKHHYQSNNPKISSEVHIPLGE-ARL-IITTYWGLHTGEKD
WHLGQGVSIEWRKERYSTQVDPGLADQLIHVYYFDCFSESAIRNAIIGQIVRPRCEYQAGHN-KVGSLQYLALTALIKP-
KKGKPPLPSVAKLAEDRWNKPQKTKGHKGNQTMHGH*
>JF320128/B/US/2006/502_1619_FL07
MENRWQVTIVWQVDRMRIRTWNSLVKHHMYRSKKAKGWIYKHHYQSNNPKISSEVHIPLGE-ARL-IITTYWGLHTGEKD
WHLGQGVSIEWRKERYSTQVDPGLADQLIHVYYFDCFSESAIRNAIIGQIVRPRCEYQAGHN-KVGSLQYLALTALIKP-
KKGKPPLPSVAKLAEDRWNKPQKTKGHKGNQTMHGH*
>JF320129/B/US/2006/502_1619_FL02
MENRWQVTIVWQVDRMRIRTWNSLVKHHMYRSKKAKGWIYKHHYQSNNPKISSEVHIPLGE-ARL-IITTYWGLHTGEKD
WHLGQGVSIEWRKERYSTQVDPGLADQLIHVYYFDCFSESAIRNAIIGQIVRPRCEYQAGHN-KVGSLQYLALTALIKP-
KKGKPPLPSVAKLAEDRWNKPQKTKGHKGNQTMHGH*
>JF320144/B/US/2006/502_1211_FL04
MENRWQVRIVWQVDRMRTRTWISLVKYHMHISKKAKEWVYRHHYESRHPKISSEVHIPLGD-ARL-VVTTYWGLHTGERA
WHLGQGVSIEWRKRKYSTQVDPDLADQLIHLYYFDCFSESAIRNAILGHRVSPRCEYQAGHN-KVGSLQYLALIALITP-
KKRKPPLPSVKKLTEDRWNKPQKIKDHRGSHTINGH*
>JF320145/B/US/2006/502_2667_FL03
MENRWQVMIVWQVDRMRIRTWKSLVKHHMHITKKAKRWFYRHHYESTHPKISSEVHIPLKD-AEL-VVTTYWGLHTGERD
WHLGQGVSIEWRQKRYRTQVDPGLADQLIHLHYFDCFSESAIRNAILGRIVSPSCEYQAGHN-QVGSLQYLALKALIAP-
KKTKPPLPSAAKLTEDRWNKPRKTKGRRESHTMNGH*
>JF320146/B/US/2006/502_1211_FL05
MENRWQVMIVWQVDRMRTRTWISLVKYHMHISKKAKEWVYRHHYESRHPKISSEVHIPLGD-ARL-VVTTYWGLHTGERA
WHLGQGVSIEWRKRKYSTQVDPDLADQLIHLYYFDCFSESAIRNAILGHRVSPRCEYQAGHN-KVGSLQYLALIALITP-
KKRKPPLPSVKKLTEDRWNKPQKIKDHRGSHTINGH*
>JF320147/B/US/2006/502_2667_FL01
MENRWQVMIVWQVDRMRIRTWKSLVKHHMHITKKAKRWFYRHHYESTHPKISSEVHIPLKD-AEL-VVTTYWGLHTGERD
WHLGQGVSIEWRQKRYRTQVDPGLADQLIHLHYFDCFSESAIRNAILGRIVSPSCEYQAGHN-QVGSLQYLALKALIAP-
KKTKPPLPSAAKLTEDRWNKPRKTKGRRESHTMNGH*
>JF320148/B/US/2006/502_1211_FL02
MENRWQVMIVWQVDRMRTRTWISLVKYHMHISKKAKEWVYRHHYESRHPKISSEVHIPLGD-ARL-VVTTYWGLHTGERA
WHLGQGVSIEWRKRKYSTQVDPDLADQLIHLYYFDCFSESAIRNAILGHRVSPRCEYQAGHN-KVGSLQYLALIALITP-
KKRKPPLPSVKKLTEDRWNKPQKIKDHRGSHTINGH*
>JF320149/B/US/2006/502_1211_FL03
MENRWQVMIVWQVDRMRTRTWISLVKYHMHISKKAKEWVYRHHYESRHPKISSEVHIPLGD-ARL-VVTTYWGLHTGERA
WHLGQGVSIEWRKRKYSTQVDPDLADQLIHLYYFDCFSESAIRNAILGHRVSPRCEYQAGHN-KVGSLQYLALIALITP-
KKRKPPLPSVKKLTEDRWNKPQKIKDHRGSHTINGH*
>JF320150/B/US/2007/502_1478_wg4
MENRWQVMIVWQVDRMRIRTWKSLVKHHMYISKKAKGWSYRHHYESTNPRISSEVYIPLGD-ATL-VVTTYWGLHTGERD
WHLGQGVSIEWRKRRYSTQIDPNLADKLIHQYYFDCFSDSAIRKAILGYRVSPRCEYQAGHN-KVGSLQYLALTALIAP-
KKTKPPLPSVAKLTEDRWNKPQKIKGHRESHTMNGH*
>JF320151/B/US/2006/502_1211_FL01
MENRWQVMIVWQVDRMRTRTWISLVKYHMHISKKAKEWVYRHHYESRHQKISSEVHIPLGD-ARL-VVTTYWGLHTGERA
WHLGQGVSIEWRKRKYSTQVDPDLADQLIHLYYFDCFSESAIRNAILGHRVSPRCEYQAGHN-KVGSLQYLALIALITP-
KKRKPPLPSVKKLTEDRWNKPQKIKDHRGSHTINGH*
>JF320152/B/US/2006/502_2667_FL02
MENRWQVMIVWQVDRMRIRTWKSLVKHHMHITKKAKRWFYRHHYESTHPKISSEVHIPLKD-AEL-VVTTYWGLHTGERD
WHLGQGVSIEWRQKRYRTQVDPGLADQLIHLHYFDCFSESAIRNAILGRIVSPSCEYQAGHN-QVGSLQYLALKALIAP-
KKTKPPLPSAAKLTEDRWNKPRKTKGRRESHTMNGH*
>JF320153/B/US/2006/502_2667_FL04
MENRWQVMIVWQVDRMRIRTWKSLVKHHMHITKKAKRWFYRHHYESTHPKISSEVHIPLKD-AEL-VVTTYWGLHTGERD
WHLGQGVSIEWRQKRYRTQVDPGLADQLIHLHYFDCFSESAIRNAILGRIVSPSCEYQAGHN-QVGSLQYLALKALIAP-
KKTKPPLPSAAKLTEDRWNKPRKTKGRRESHTMNGH*
>JF320154/B/US/2006/502_2667_FL05
MENRWQVMIVWQVDRMRIRTWKSLVKHHMHITKKAKRWFYRHHYESTHPKISSEVHIPLKD-AEL-VVTTYWGLHTGERD
WHLGQGVSIEWRQKRYRTQVDPGLADQLIHLHYFDCFSESAIRNAILGRIVSPSCEYQAGHN-QVGSLQYLALKALIAP-
KKTKPPLPSAAKLTEDRWNKPRKTKGRRESHTMNGH*
>JF320155/B/US/2007/502_1478_wg2
MENRWQVMIVWQVDRMRIRTWKSLVKHHMYISKKAKGWSYRHHYESTNPRISSEVYIPLGD-ATL-VVTTYWGLHTGERD
WHLGQGVSIEWRKRRYSTQIDPNLADKLIHQYYFDCFSDSAIRKAILGYRVSPRCEYQAGHN-KVGSLQYLALTALIAP-
KKTKPPLPSVAKLTEDRWNKPQKIKGHRESHTMNGH*
>JF320156/B/US/2007/502_1478_wg3
MENRWQVMIVWQVDRMRIRTWKSLVKHHMYISKKAKGWSYRHHYESTNPRISSEVYIPLGD-ATL-VVTTYWGLHTGERD
WHLGQGVSIEWRKRRYSTQIDPNLADKLIHQYYFDCFSDSAIRKAILGYRVSPRCEYQAGHN-KVGSLQYLALTALIAP-
KKTKPPLPSVAKLTEDRWNKPQKIKGHRESHTMNGH*
>JF320157/B/US/2007/502_1478_wg5
MENRWQVMIVXQVDRMRIRTWKSLVKHHMYISKKAKGWSYRHHYESTNPRISSEVYIPLGD-ATL-VVTTYWGLHTGERD
WHLGQGVSIEWRKRRYSTQIDPNLADKLIHQYYFDCFSDSAIRKAILGYRVSPRCEYQAGHN-KVGSLQYLALTALIAP-
KKTKPPLPSVAKLTEDRWNKPQKIKGHRESHTMNGH*
>JF320158/B/US/2007/502_1478_wg1
MENRWQVMIVWQVDRMRIRTWKSLVKHHMYISKKAKGWSYRHHYESTNPRISSEVYIPLGD-ATL-VVTTYWGLHTGERD
WHLGQGVSIEWRKRRYSTQIDPNLADKLIHQYYFDCFSDSAIRKAILGYRVSPRCEYQAGHN-KVGSLQYLALTALIAP-
KKTKPPLPSVAKLTEDRWNKPQKIKGHRESHTMNGH*
>JF320160/B/US/2006/502_0923_wg07
MENRWQVMIVWQVDRMRIRTWNSLVKHHMYISKKAKGWSYRHHYENTNPRISSEVHIPLGD-AKL-VVSTYWGLHMGERD
WHLGHGVSIEWRKRKYSTQVDPDLADQLIHLYYFDCFSESAIRNAILGRIVSPSCEYQAGHN-KVGSLQYLALSVLITK-
KKKTPPLPSVAKLTEDRWNKPQKIKGHRGSHTMNGH*
>JF320161/B/US/2006/502_0923_wg04
MENRWQVMIVWQVDRMRIRTWNSLVKHHMYISKKAKGWSYRHHYENTNPRISSEVHIPLGD-AKL-VVSTYWGLHMGERD
WHLGHGVSIEWRKRKYSTQVDPDLADQLIHLYYFDCFSESAIRNAILGRIVSPSCEYQAGHN-KVGSLQYLALSVLITK-
KKKTPPLPSVAKLTEDRWNKPQKIKGHRGSHTMNGH*
>JF320162/B/US/2006/502_0923_wg01
MENRWQVMIVWQVDRMRIRTWNSLVKHHMYISKKAKGWSYRHHYENTNPRISSEVHIPLGD-AKL-VVSTYWGLHMGERD
WHLGHGVSIEWRKRKYSTQVDPDLADQLIHLYYFDCFSESAIRNAILGRIVSPSCEYQAGHN-KVGSLQYLALSVLITK-
KKKTPPLPSVAKLTEDRWNKPQKIKGHRGSHTMNGH*
>JF320163/B/US/2006/502_0923_wg02
MENRWQVMIVWQVDRMRIRTWNSLVKHHMYISKKAKGWSYRHHYENTNPRISSEVHIPLGD-AKL-VVSTYWGLHMGERD
WHLGHGVSIEWRKRKYSTQVDPDLADQLIHLYYFDCFSESAIRNAILGRIVSPSCEYQAGHN-KVGSLQYLALSVLITK-
KKKTPPLPSVAKLTEDRWNKPQKIKGHRGSHTMNGH*
>JF320164/B/US/2006/502_0923_wg08
MENRWQVMIVWQVDRMRIRTWNSLVKHHMYISKKAKGWSYRHHYENTNPRISSEVHIPLGD-AKL-VVSTYWGLHMGERD
WHLGHGVSIEWRKRKYSTQVDPDLADQLIHLYYFDCFSESAIRNAILGRIVSPSCEYQAGHN-KVGSLQYLALSVLITK-
KKKTPPLPSVAKLTEDRWNKPQKIKGHRGSHTMNGH*
>JF320165/B/US/2006/502_0923_wg03
MENRWQVMIVWQVDRMRIRTWNSLVKHHMYISKKAKGWSYRHHYENTNPRISSEVHIPLGD-AKL-VVSTYWGLHMGERD
WHLGHGVSIEWRKRKYSTQVDPDLADQLIHLYYFDCFSESAIRNAILGRIVSPSCEYQAGHN-KVGSLQYLALSVLITK-
KKKTPPLPSVAKLTEDRWNKPQKIKGHRGSHTMNGH*
>JF320166/B/US/2006/502_0923_wg06
MENRWQVMIVWQVDRMRIRTWNSLVKHHMYISKKAKGWSYRHHYENTNPRISSEVHIPLGD-AKL-VVSTYWGLHMGERD
WHLGHGVSIEWRKRKYSTQVDPDLADQLIHLYYFDCFSESAIRNAILGRIVSPSCEYQAGHN-KVGSLQYLALSVLITK-
KKKTPPLPSVAKLTEDRWNKPQKIKGHRGSHTMNGH*
>JF320167/B/US/2006/502_0923_wg05
MENRWQVMIVWQVDRMRIRTWNSLVKHHMYISKKAKGWSYRHHYENTNPRISSEVHIPLGD-AKL-VVSTYWGLHMGERD
WHLGHGVSIEWRKRKYSTQVDPDLADQLIHLYYFDCFSESAIRNAILGRIVSPSCEYQAGHN-KVGSLQYLALSVLITK-
KKKTPPLPSVAKLTEDRWNKPQKIKGHRGSHTMNGH*
>JF320169/B/US/2006/502_1055_FL01
MENRWQVMIVWQVDRMRIRTWKSLVKHHMHISGKAKKWSYRHHYESTNPRVSSEVHIPLGD-ARL-VITTYWGLHTGERD
WHLGQGVSIEWRKRRYSTQIDPGLADQLIHLYYFDCFSESAIRKAILGHIVSPRCEYQAGHN-KVGSLQYLALAALITP-
KKRKPPLPSVAKLIEDRWNKPQKTKGHKGSHTMSGH*
>JF320171/B/US/2006/502_1055_FL02
MENRWQVMIVWQVDRMRIRTWKSLVKHHMHISGKAKKWSYRHHYESTNPRVSSEVHIPLGD-ARL-VITTYWGLHTGERD
WHLGQGVSIEWRKRRYSTQIDPGLADQLIHLYYFDCFSESAIRKAILGHIVSPRCEYQAGHN-KVGSLQYLALAALITP-
KKRKPPLPSVAKLIEDRWNKPQKTKGHKGSHTMSGH*
>JF320179/B/US/2007/502_1897_wg2
MENRWQVMIVWQVDRMRIRAWKSLVKHHIYISRKAKNWFYRHHYESPHPKISSEVHIPLGD-AKL-VIITYWGLNTGERD
WHLGQGVSIEWRKRRYSTQVDPDLADQLIHLYYFDCFSESAIRNAILGRVVRPKCEYQAGHN-KVGSLQYLALTALIKP-
KRIKPPLPSVRKLTEDRWNKPQRTKGHRGSHTMNGH*
>JF320181/B/US/2007/502_1897_wg4
MENRWQVMIVWQVDRMRIRAWKSLVKHHIYISRKAKNWFYRHHYESPHPKISSEVHIPLGD-TKL-VIITYWGLNTGERD
WHLGQGVSIEWRKRRYSTQVDPDLADQLIHLYYFDCFSESAIRNAILGRVVRPKCEYQAGHN-KVGSLQYLALTALIKP-
KRIKPPLPSVRKLTEDRWNKPQRTKGHRGSHTMNGH*
>JF320182/B/US/2007/502_1897_wg6
MENRWQVMIVWQVDRMRIRAWKSLVKHHIYISRKAKNWFYRHHYESPHPKISSEVHIPLGD-AKL-VIITYWGLNTGERD
WHLGQGVSIEWRKRRYSTQVDPDLADQLIHLYYFDCFSESAIRNAILGRVVRPKCEYQAGHN-KVGSLQYLALTALIKP-
KRIKPPLPSVRKLTEDRWNKPQRTKGHRGSHTMNGH*
>JF320183/B/PE/2006/502_0491_wg5
MENRWQVMIVWQVDRMRIRTWKSLVKHHIHVSKKAQGWIYRHHYESTHPRISSEVHIPLGD-AQL-VIKTYWGLHTGERE
WHLGQGASIEWRKRRYSTQVDPSMADQLIHMYYFDCFSESAIRKAILGHRVSPRCEYQAGHN-KVGSLQYLALVALIKP-
KKIKPPLPSVTKLTEDRWNEPQKTKGHRGSHTTNGH*
>JF320185/B/US/2005/502_2136_FL02
MANRWQVMIVWQVDRMRIRAWKSLVKHHMYVSKKARGWSYKHHYDSPHPKVSSEVHIPLGD-ARL-VITTYWGLHTGERD
WHLGQGVSIEWKKRRYSTQVDPNLADQLIHLYHFDCFSESAIRKAILGHIVRPSCEYQAGHN-KVGSLQYLALAALISP-
KKRKPPLPSVAKLTEDRWNKPQKTKGHKGSHTMNGH*
>JF320186/B/PE/2006/502_0648_FL03
MENRWQVMIVWQVDRMRIRTWKSIVKYHMYVSRKAKGWMYRHHYENTHPRISSQVYIPLGD-ASL-VVTTYWGLHTGERD
WHLGQGVSIEWRQRKYSTQVDPNLADQLIHLYYFDCFSESAIRHAILGRIVSPSCEYQAGHN-KVGSLQYLALAALTTP-
KKIKPPLPSVKKLTEDRWNKPRKTKGHRGSHTMNGH*
>JF320187/B/PE/2006/502_0491_wg3
MENRWQVMIVWQVDRMRIRTWKSLVKHHIHVSKKAQGWIYRHHYESTHPRISSEVHIPLGD-AQL-VIKTYWGLHTGERE
WHLGQGASIEWRKRRYSTQVDPSMADQLIHMYYFDCFSESAIRKAILGHRVSPRCEYQAGHN-KVGSLQYLALVALIKP-
KKIKPPLPSVTKLTEDRWNEPQKTKGHRGSHTTNGH*
>JF320188/B/US/2005/502_2136_FL03
MANRWQVMIVWQVDRMRIRAWKSLVKHHMYVSKKARGWSYKHHYDSPHPKVSSEVHIPLGD-ARL-VITTYWGLHTGERD
WHLGQGVSIEWKKRRYSTQVDPNLADQLIHLYHFDCFSESAIRKAILGHIVRPSCEYQAGHN-KVGSLQYLALAALISP-
KKRKPPLPSVAKLTEDRWNKPQKTKGHKGSHTMNGH*
>JF320189/B/PE/2007/502_2622_wg1
MENRWQVMIVWQVDRMRIRTWKSLVKHHMYISGKAKGWVYKHHYESSNPRISSEVHIPLGD-EKL-VVTTYWGLHTGERD
WHLGQGVSIEWRKERYSTQVDPDIADQLIHLYYFDCFSESVIRNAIIGHIVRPRCEYQAGHN-KVGSLQYLALVALTTP-
KKIKPPLPSVKKLTEDRWNKSQKTKGHRGSHSMSGH*
>JF320190/B/US/2005/502_2136_FL05
MANRWQVMIVWQVDRMRIRAWKSLVKHHMYVSKKARGWSYKHHYDSPHPKVSSEVHIPLGD-ARL-VITTYWGLHTGERD
WHLGQGVSIEWKKRRYSTQVDPNLADQLIHLYHFDCFSESAIRKAILGHIVRPSCEYQAGHN-KVGSLQYLALAALISP-
KKRKPPLPSVAKLTEDRWNKPQKTKGHKGSHTMNGH*
>JF320191/B/PE/2007/502_0525_wg5
MENRWQVMIVWQVDRMRINTWKSIVKHHMHVSGKAKRWSYRHHYEGTHPRISSEVHIPLGW-EKL-VITTYWGLHTGERD
WHLGQGVSIEWRKDKYSTQVDPNLADQLIHLYYFDCFSESAIRNAIVGRIVSPRCEYHAGHN-KVGSLQYLALTALVTP-
KKIKPPLPSVAKLTEDRWNKPRKTKGHRGSHTMNGH*
>JF320192/B/US/2005/502_2136_FL04
MANRWQVMIVWQVDRMRIRAWKSLVKHHMYVSKKARGWSYKHHYDSPHPKVSSEVHIPLGD-ARL-VITTYWGLHTGERD
WHLGQGVSIEWKKRRYSTQVDPNLADQLIHLYHFDCFSESAIRKAILGHIVRPSCEYQAGHN-KVGSLQYLALAALISP-
KKRKPPLPSVAKLTEDRWNKPQKTKGHKGSHTMNGH*
>JF320193/B/PE/2006/502_0648_FL05
MENRWQVMIVWQVDRMRIRTWKSIVKYHMYVSRKAKGWMYRHHYENTHPRISSQVYIPLGD-ASL-VVTTYWGLHTGERD
WHLGQGVSIEWRQRKYSTQVDPNLADQLIHLYYFDCFSESAIRHAILGRIVSPSCEYQAGHN-KVGSLQYLALAALTTP-
KKIKPPLPSVKKLTEDRWNKPRKTKGHRGSHTMNGH*
>JF320194/B/US/2005/502_2136_FL01
MANRWQVMIVWQVDRMRIRAWKSLVKHHMYVSKKARGWSYKHHYDSPHPKVSSEVHIPLGD-ARL-VITTYWGLHTGERD
WHLGQGVSIEWKKRRYSTQVDPNLADQLIHLYHFDCFSESAIRKAILGHIVRPSCEYQAGHN-KVGSLQYLALAALISP-
KKRKPPLPSVAKLTEDRWNKPQKTKGHKGSHTMNGH*
>JF320195/B/PE/2007/502_0525_wg2
MENRWQVMIVWQVDRMRINTWKSIVKHHMHVSGKAKRWSYRHHYEGTHPRISSEVHIPLGW-EKL-VITTYWGLHTGERD
WHLGQGVSIEWRKDKYSTQVDPNLADQLIHLYYFDCFSESAIRNAIVGRIVSPRCEYHAGHN-KVGSLQYLALTALVTP-
KKIKPPLPSVAKLTEDRWNKPRKTKGHRGSHTMNGH*
>JF320196/B/PE/2006/502_0841_FL03
MENRWQVMIVWQVDRMRIKTWKSLVKHHMYISKKAKGWVYRHHYENTHPRISSEVHIPLGD-AKL-VVTTYWGLHTGEKA
WHLGQGVSIEWRKRRYSTQVDPDIADQLIHLHYFDCFSESAIRKAILGRIVSPRCEYQAGHN-KVGSLQYLALAALTTP-
KRIKPPLPSIKKLTEDRWNEPQKTKGHRGSHTMTGH*
>JF320197/B/US/2007/502_2289_05
MANRWQVMVVWQVDRMRIRTWKSLVKHHIYISKKVKGWSYRHHYESTNPRISSEVHIPLGD-ASL-VITTYWGLHTGERD
WHLGQGVSIEWRKRRYHTQVDPGLADRLIHLYYFDCFSESAIRNAILGRIGSPRCEYQAGHN-KVGSLQYLALTALITP-
KKRKPPLPSVRKLTEDRWNKPQKTKGHRESHTMNGH*
>JF320198/B/PE/2007/502_1047_wg4
MENRWQVMIVWQVDRMRIRTWKSLVKHHIHISRKAKKWYYKHHYESTNPRVSSEVHIPLRD-EKL-VITTYWGLHTGERE
WHLGQGVSIEWRSKRYNTQVDPDLADRLIHLYYFECFSESAIRNAILGHRVSPSCEYQAGHN-KVGSLQYLALTALITP-
QRRRPPLPSVAKLTEDRWNKPQKTKDHRGSHSMNGH*
>JF320199/B/PE/2007/502_0525_wg4
MENRWQVMIVWQVDRMRINTWKSIVKHHMHVSGKAKRWSYRHHYEGTHPRISSEVHIPLGW-EKL-VITTYWGLHTGERD
WHLGQGVSIEWRKDKYSTQVDPNLADQLIHLYYFDCFSESAIRNAIVGRIVSPRCEYHAGHN-KVGSLQYLALTALVTP-
KKIKPPLPSVAKLTEDRWNKPRKTKGHRGSHTMNGH*
>JF320200/B/US/2007/502_2289_06
MANRWQVMVVWQVDRMRIRTWKSLVKHHIYISKKVKGWSYRHHYESTNPRISSEVHIPLGD-ARL-VIKTYWGLHTGERD
WHLGQGVSIEWRKRRYHTQVDPGLADRLIHLYYFDCFSESAIRNAILGRIGSPRCEYQAGHN-KVGSLQYLALTALITP-
KKRKPPLPSVRKLTEDRWNKPQKTKGHRESHTMNGH*
>JF320201/B/PE/2006/502_0648_FL04
MENRWQVMIVWQVDRMRIRTWKSIVKYHMYVSRKAKGWMYRHHYENTHPRISSQVYIPLGD-ASL-VVTTYWGLHTGERD
WHLGQGVSIEWRQRKYSTQVDPNLADQLIHLYYFDCFSESAIRHAILGRIVSPSCEYQAGHN-KVGSLQYLALAALTTP-
KKIKPPLPSVKKLTEDRWNKPRKTKGHRGSHTMNGH*
>JF320202/B/US/2007/502_2289_02
MANRWQVMVVWQVDRMRIRTWKSLVKHHIYISKKVKGWSYRHHYESTNPRISSEVHIPLGD-DRL-VITTYWGLHTGERD
WHLGQGVSIEWRKRRYHTQVDPGLADRLIHLYYFDCFSESAIRNAILGRIGSPRCEYQAGHN-KVGSLQYLALTALITP-
KKRKPPLPSVRKLTEDRWNKPQKTKGHRESHTMNGH*
>JF320203/B/PE/2006/502_0524_FL03
MENRWQVMIVWQVDRMRIRTWKSLVKHHMYISGKARGWFYRHHYESTHPRISSEVHIPLGD-SKL-VVTTYWGLHTGERD
WHMGQGVSIEWRKKKYHTQVDPFLADQLIHTYYFDCFSESAIRNAILGHIVSPRCEYQAGHN-KVGSLQYLALTALIKP-
KKTKPPLPSVTKLTEDRWNKPRKTKGHRGNHTMSGH*
>JF320204/B/PE/2007/502_0525_wg1
MENRWQVMIVWQVDRMRINTWKSIVKHHMHVSGKAKRWSYRHHYEGTHPRISSEVHIPLGW-EKL-VITTYWGLHTGERD
WHLGQGVSIEWRKDKYSTQVDPNLADQLIHLYYFDCFSESAIRNAIVGRIVSPRCEYHAGHN-KVGSLQYLALTALVTP-
KKIKPPLPSVAKLTEDRWNKPRKTKGHRGSHTMNGH*
>JF320205/B/US/2007/502_2289_03
MANRWQVMVVWQVDRMRIRTWKSLVKHHIYISKKVKGWSYRHHYESTNPRISSEVHIPLGD-ARL-VIKTYWGLHTGERD
WHLGQGVSIEWRKRRYHTQVDPGLADRLIHLYYFDCFSESAIRNAILGRIGSPRCEYQAGHN-KVGSLQYLALTALITP-
KKRKPPLPSVRKLTEDRWNXPQKTKGHRESHTMNGH*
>JF320206/B/PE/2007/502_2622_wg3
MENRWQVMIVWQVDRMRIRTWKSLVKHHMYISGKAKGWVYKHHYESSNPRISSEVHIPLGD-EKL-VVTTYWGLHTGERD
WHLGQGVSIEWRKERYSTQVDPDIADQLIHLYYFDCFSESAIRNAIIGHIVRPRCEYQAGHN-KVGSLQYLALVALTTP-
KKIKPPLPSVKKLTEDRWNKSQKTKGHRGSHSMSGH*
>JF320207/B/US/2007/502_2289_04
MANRWQVMVVWQVDRMRIRTWKSLVKHHIYISKKVKGWSYRHHYESTNPRISSEVHIPLGD-XRL-VIKTYWGLHTGERD
WHLGQGVSIEWRKRRYHTQVDPGLADRLIHLYYFDCFSESAIRNAILGRIGSPRCEYQAGHN-KVGSLQYLALTALITP-
KKRKPPLPSVRKLTEDRWNKPQKTKGHRESHTMNGH*
>JF320208/B/PE/2006/502_0841_FL04
MENRWQVMIVWQVDRMRIKTWKGLVKHHMYISKKAKGWVYRHHYENTHPRISSEVHIPLGD-AKL-VVTTYWGLHTGERA
WHLGQGVSIEWRKRRYSTQVDPDIADQLIHLHYFDCFSESAIRKAILGRIVSPRCEYQAGHN-KVGSLQYLALAALTTP-
KRIKPPLPSIKKLTEDRWNEPQKTKGHRGSHTMTGH*
>JF320209/B/PE/2006/502_0491_wg1
MENRWQVMIVWQVDRMRIRTWKSLVKHHIHVSKKAQGWIYRHHYESTHPRISSEVHIPLGD-AQL-VIKTYWGLHTGERE
WHLGQGASIEWRKRRYSTQVDPSMADQLIHMYYFDCFSESAIRKAILGHRVSPRCEYQAGHN-KVGSLQYLALVALIKP-
KKIKPPLPSVTKLTEDRWNEPQKTKGHRGSHTTNGH*
>JF320211/B/PE/2007/502_2622_wg5
MENRWQVMIVWQVDRMRIRTWKSLVKHHMYISGKAKGWVYKHHYESSNPRISSEVHIPLGD-EKL-VVTTYWGLHTGERD
WHLGQGVSIEWRKERYSTQVDPDIADQLIHLYYFDCFSESAIRNAIIGHIVRPRCEYQAGHN-KVGSLQYLALVALTTP-
KKIKPPLPSVKKLTEDRWNKSQKTKGHRGSHSMSGH*
>JF320212/B/PE/2006/502_0491_wg4
MENRWQVMIVWQVDRMRIRTWKSLVKHHIHVSKKAQGWIYRHHYESTHPRISSEVHIPLGD-AQL-VIKTYWGLHTGERE
WHLGQGASIEWRKRRYSTQVDPSMADQLIHMYYFDCFSESAIRKAILGHRVSPRCEYQAGHN-KVGSLQYLALVALIKP-
KKIKPPLPSVTKLTEDRWNEPQKTKGHRGSHTTNGH*
>JF320213/B/PE/2007/502_0525_wg3
MENRWQVMIVWQVDRMRINTWKSIVKHHMHVSGKAKRWSYRHHYEGTHPRISSEVHIPLGW-EKL-VITTYWGLHTGERD
WHLGQGVSIEWRKDKYSTQVDPNLADQLIHLYYFDCFSESAIRNAIVGRIVSPRCEYHAGHN-KVGSLQYLALTALVTP-
KKIKPPLPSVAKLTEDRWNKPRKTKGHRGSHTMNGH*
>JF320214/B/PE/2006/502_0524_FL08
MENRWQVMIVWQVDRMRIRTWKSLVKHHMYISGKARGWFYRHHYESTHPRISSEVHIPLGD-SKL-VVTTYWGLHTGERD
WHMGQGVSIEWRKKKYHTQVDPFLADQLIHTYYFDCFSESAIRNAILGHIVSPRCEYQAGHN-KVGSLQYLALTALIKP-
KKTKPPLPSVTKLTEDRWNKPRKTKGHRGNHTMSGH*
>JF320215/B/PE/2006/502_0648_FL02
MENRWQVMIVWQVDRMRIRTWKSIVKYHMYVSRKAKGWMYRHHYENTHPRISSQVYIPLGD-ASL-VVTTYWGLHTGERD
WHLGQGVSIEWRQRKYSTQVDPNLADQLIHLYYFDCFSESAIRHAILGRIVSPSCEYQAGHN-KVGSLQYLALAALTTP-
KKIKPPLPSVKKLTEDRWNKPRKTKGHRGSHTMNGH*
>JF320216/B/PE/2007/502_1047_wg3
MENRWQVMIVWQVDRMRIRTWKSLVKHHIHISRKAKKWYYKHHYESTNPRVSSEVHIPLRD-EKL-VITTYWGLHTGERE
WHLGQGVSIEWRSKRYNTQVDPDLADRLIHLYYFECFSESAIRNAILGHRVSPSCEYQAGHN-KVGSLQYLALTALITP-
QRRRPPLPSVAKLTEDRWNKPQKTKDHRGSHSMNGH*
>JF320217/B/PE/2007/502_2622_wg2
MENRWQVMIVWQVDRMRIRTWKSLVKHHMYISGKAKGWVYKHHYESSNPRISSEVHIPLGD-EKL-VVTTYWGLHTGERD
WHLGQGVSIEWRKERYSTQVDPDIADQLIHLYYFDCFSESAIRNAIIGHIVRPRCEYQAGHN-KVGSLQYLALVALTTP-
KKIKPPLPSVKKLTEDRWNKSQKTKGHRGSHSMSGH*
>JF320218/B/PE/2006/502_0841_FL05
MENRWQVMIVWQVDRMRIKTWKSLVKHHMYISKKAKGWVYRHHYENTHPRISSEVHIPLGD-AKL-VVTTYWGLHTGERA
WHLGQGASIEWRKRRYSTQVDPDIADQLIHLHYFDCFSESAIRKAILGRIVSPRCEYQAGHN-KVGSLQYLALAALTTP-
KRIKPPLPSIKKLTEDRWNEPQKTKGHRGSHTMTGH*
>JF320219/B/PE/2006/502_0524_FL07
MENRWQVMIVWQVDRMRIRTWKSLVKHHMYISGKARGWFYRHHYESTHPRISSEVHIPLGD-SKL-VVTTYWGLHTGERD
WHMGQGVSIEWRKKKYHTQVDPFLADQLIHTYYFDCFSESAIRNAILGHIVSPRCEYQAGHN-KVGSLQYLALTALIKP-
KKTKPPLPSVTKLTEDRWNKPRKTKGHRGNHTMSGH*
>JF320220/B/PE/2007/502_2622_wg4
MENRWQVMIVWQVDRMRIRTWKSLVKHHMYISGKAKGWVYKHHYESSNPRISSEVHIPLGD-EKL-VVTTYWGLHTGERD
WHLGQGVSIEWRKERYSTQVDPDIADQLIHLYYFDCFSESAIRNAIIGHIVRPRCEYQAGHN-KVGSLQYLALVALTTP-
KKIKPPLPSVKKLTEDRWNKSQKTKGHRGSHSMSGH*
>JF320221/B/PE/2006/502_0524_FL02
MENRWQVMIVWQVDRMRIRTWKSLVKHHMYISGKARGWFYRHHYESTHPRISSEVHIPLGD-SKL-VVTTYWGLHTGERD
WHMGQGVSIEWRKKKYHTQVDPFLADQLIHTYYFDCFSESAIRNAILGHIVSPRCEYQAGHN-KVGSLQYLALTALIKP-
KKTKPPLPSVTKLTEDRWNKPRKTKGHRGNHTMSGH*
>JF320222/B/PE/2006/502_0524_FL09
MENRWQVMIVWQVDRMRIRTWKSLVKHHMYISGKARGWFYRHHYESTHPRISSEVHIPLGD-SKL-VVTTYWGLHTGERD
WHMGQGVSIEWRKKKYHTQVDPFLADQLIHTYYFDCFSESAIRNAILGHIVSPRCEYQAGHN-KVGSLQYLALTALIKP-
KKTKPPLPSVTKLTEDRWNKPRKTKGHRGNHTMSGH*
>JF320223/B/PE/2006/502_0841_FL07
MENRWQVMIVWQVDRMRIKTWKSLVKHHMYISKKAKGWVYRHHYENTHPRISSEVHIPLGD-AKL-VVTTYWGLHTGERA
WHLGQGVSIEWRKRRYSTQVDPDIADQLIHLHYFDCFSESAIRKAILGRIVSPRCEYQAGHN-KVGSLQYLALAALTTP-
KRIKPPLPSIKKLTEDRWNEPQKTKGHRGSHTMTGH*
>JF320224/B/PE/2006/502_0524_FL01
MENRWQVMIVWQVDRMRIRTWKSLVKHHMYISGKARGWFYRHHYESTHPRISSEVHIPLGD-SKL-VVTTYWGLHTGERD
WHMGQGVSIEWRKKKYHTQVDPFLADQLIHTYYFDCFSESAIRNAILGHIVSPRCEYQAGHN-KVGSLQYLALTALIKP-
KKTKPPLPSVTKLTEDRWNKPRKTKGHRGNHTMSGH*
>JF320225/B/PE/2007/502_1047_wg2
MENRWQVMIVWQVDRMRIRTWKSLVKHHIHISRKAKKWYYKHHYESTNPRVSSEVHIPLRD-EKL-VITTYWGLHTGERE
WHLGQGVSIEWRSKRYNTQVDPDLADRLIHLYYFECFSESAIRNAILGHRVSPSCEYQAGHN-KVGSLQYLALTALITP-
QRRRPPLPSVAKLTEDRWNKPQKTKDHRGSHSMNGH*
>JF320226/B/PE/2007/502_1047_wg5
MENRWQVMIVWQVDRMRIRTWKSLVKHHIHISRKAKKWYYKHHYESTNPRVSSEVHIPLRD-EKL-VITTYWGLHTGERE
WHLGQGVSIEWRSKRYNTQVDPDLADRLIHLYYFECFSESAIRNAILGHRVSPSCEYQAGHN-KVGSLQYLALTALITP-
QRRRPPLPSVAKLTEDRWNKPQKTKDHRGSHSMNGH*
>JF320227/B/PE/2007/502_1047_wg1
MENRWQVMIVWQVDRMRIRTWKSLVKHHIHISRKAKKWYYKHHYESTNPRVSSEVHIPLRD-EKL-VITTYWGLHTGERE
WHLGQGVSIEWRSKRYNTQVDPDLADRLIHLYYFECFSESAIRNAILGHRVSPSCEYQAGHN-KVGSLQYLALTALITP-
QRRRPPLPSVAKLTEDRWNKPQKTKDHRGSHSMNGH*
>JF320241/B/PE/2006/502_2794_FL01
MENRWQVMIVWQVDRMRIRTWKSLVKHHMYVSKKAKRWFYRHHYESTHPRISSEVHIPLGD-AEL-VITTYWGLHTGERE
WHLGQGVSIEWRKRRYSTQVDPGLADQLIHLYYFDCFSESAIRNAILGRIVSPSCEYQAGHS-RVRSLQYLALTALITP-
KKIKPPLPSVTKLTEDRWNKHQKTKGHRGSHLRNGH*
>JF320242/B/PE/2006/502_2794_FL03
MENRWQVMIVWQVDRMRIRTWKSLVKHHMYVSKKAKRWFYRHHYESTHPRISSEVHIPLGD-AEL-VITTYWGLHTGERE
WHLGQGVSIEWRKRRYSTQVDPGLADQLIHLYYFDCFSESAIRNAILGRIVSPSCEYQAGHS-RVRSLQYLALTALITP-
KKIKPPLPSVTKLTEDRWNKHQKTKGHRGSHLRNGH*
>JF320243/B/PE/2006/502_2794_FL02
MENRWQVMIVWQVDRMRIRTWKSLVKHHMYVSKKAKRWFYRHHYESTHPRISSEVHIPLGD-AEL-VITTYWGLHTGERE
WHLGQGVSIEWRKRRYSTQVDPGLADQLIHLYYFDCFSESAIRNAILGRIVSPSCEYQAGHS-RVRSLQYLALTALITP-
KKIKPPLPSVTKLTEDRWNKHQKTKGHRGSHLRNGH*
>JF320244/B/PE/2006/502_2794_FL05
MENRWQVMIVWQVDRMRIRTWKSLVKHHMYVSKKAKRWFYRHHYESTHPRISSEVHIPLGD-AEL-VITTYWGLHTGERE
WHLGQGVSIEWRKRRYSTQVDPGLADQLIHLYYFDCFSESAIRNAILGRIVSPSCEYQAGHS-RVRSLQYLALTALITP-
KKIKPPLPSVTKLTEDRWNKHQKTKGHRGSHLRNGH*
>JF320245/B/PE/2006/502_2794_FL04
MENRWQVMIVWQVDRMRIRTWKSLVKHHMYVSKKAKRWFYRHHYESTHPRISSEVHIPLGD-AEL-VITTYWGLHTGERE
WHLGQGVSIEWRKRRYSTQVDPGLADQLIHLYYFDCFSESAIRNAILGRIVSPSCEYQAGHS-RVRSLQYLALTALITP-
KKIKPPLPSVTKLTEDRWNKHQKTKGHRGSHLRNGH*
>JF320247/B/US/2006/502_0227_FL06
MENRWQVMIVWQVDRMRIRAWKSLIKHHMYISKKARGWFYRHHYESHHPKISSEVHIPLGD-ARL-VITTYWGLHTGERD
WHLGQGVSIEWRKERYSTQVDPDLADQLIHLYYFNCFSESAIRNAILGHRVSPRCEYQAGHN-KVGSLQYLALVALIKP-
KKTKPPLPSVKKLTEDRWNKPQKTKGHRGNHTMNGH*
>JF320250/B/US/2006/502_0227_FL10
MENRWQVMIVWQVDRMRIRTWKSLVKHHMYTSGKVRGWFYRHHYESHHPKISSEVHIPLGD-AKL-VITTYWGLHTGERD
WHLGQGVSIEWRKRRYSTQVDPGLADQLIHLYYFDCFSESAIRNAILGHRVSPRCEYQAGHN-KVGSLQYLALAALIKP-
KKTKPPLPSVKKLTEDRWNKPQKTKGHRGNHTMNGH*
>JF320251/B/US/2006/502_0227_FL08
MENRWQVMIVWQVDRMRIRAWKSLIKHHMYISKKARGWFYRHHYESHHPKISSEVHIPLGD-ARL-VITTYWGLHTGERD
WHLGQGVSIEWRKERYSTQVDPDLADQLIHLYYFNCFSESAIRNAILGHRVSPRCEYQAGHN-KVGSLQYLALVALIKP-
KKTKPPLPSVKKLTEDRWNKPQKTKGHRGNHTMNGH*
>JF320253/B/US/2006/502_0227_FL02
MENRWQVMIVWQVDRMRIRTWKSLVKHHMYTSGKVRGWFYRHHYESHHPKISSEVHIPLGD-AKL-VITTYWGLHTGERD
WHLGQGVSIEWRKRRYSTQVDPGLADQLIHLYYFDCFSESAIRNAILGHRVSPRCEYQAGHN-KVGSLQYLALAALIKP-
KKTKPPLPSVKKLTEDRWNKPQKTKGHRGNHTMNGH*
>JF320255/B/US/2006/502_0227_FL09
MENRWQVMIVWQVDRMRIRAWKSLIKHHMYISKKARGWFYRHHYESHHPKISSEVHIPLGD-ARL-VITTYWGLHTGERD
WHLGQGVSIEWRKERYSTQVDPDLADQLIHLYYFNCFSESAIRNAILGHRVSPRCEYQAGHN-KVGSLQYLALVALIKP-
KKTKPPLPSVKKLTEDRWNKPQKTKGHRGNHTMNGH*
>JF320256/B/US/2006/502_0227_FL03
MENRWQVMIVWQVDRMRIRTWKSLVKHHMYTSGKVRGWFYRHHYESHHPKISSEVHIPLGD-AKL-VITTYWGLHTGERD
WHLGQGVSIEWRKRRYSTQVDPGLADQLIHLYYFDCFSESAIRNAILGHRVSPRCEYQAGHN-KVGSLQYLALAALIKP-
KKTKPPLPSVKKLTEDRWNKPQKTKGHRGNHTMNGH*
>JF320257/B/US/2006/502_0227_FL07
MENRWQVMIVWQVDRMRIRTWKSLVKHHMYTSGKVRGWFYRHHYESHHPKISSEVHIPLGD-AKL-VITTYWGLHTGERD
WHLGQGVSIEWRKRRYSTQVDPGLADQLIHLYYFDCFSESAIRNAILGHRVSPRCEYQAGHN-KVGSLQYLALAALIKP-
KKTKPPLPSVKKLTEDRWNKPQKTKGHRGNHTMTGH*
>JF320263/B/US/2006/502_0839_wg01
MENRWQVMIVWQVDRMRIRTWKSLVKHHMYSSKKAKGWFYRHHYESTHPKISSEVHIPLGD-DRL-VITTYWGLHTGERD
WHLGQGVSIEWRKRRYSTQVDPNLADQLIHLYYFDCFSESAIRNAILGHRVSPRCEYQAGHN-KVGSLQYLALAALITP-
KKRKPPLPSVTKLTEDRWNKPQKTKGHRGSHTMNGH*
>JF320267/B/US/2006/502_0839_wg04
MENRWQVMIVWQVDRMRIRTWKSLVKHHMYSSKKAKGWFYRHHYESTHPKISSEVHIPLGD-DRL-VITTYWGLHTGERD
WHLGQGVSIEWRKRRYSTQVDPNLADQLIHLYYFDCFSESAIRNAILGHRVSPRCEYQAGHN-KVGSLQYLALAALITP-
KKRKPPLPSVTKLTEDRWNKPQKTKGHRGSHTMNGH*
>JF320268/B/US/2006/502_0839_wg03
MENRWQVMIVWQVDRMRIRTWKSLVKHHMYSSKKAKGWFYRHHYESTHPKISSEVHIPLGD-DRL-VITTYWGLHTGERD
WHLGQGVSIEWRKRRYSTQVDPNLADQLIHLYYFDCFSESAIRNAILGHRVSPRCEYQAGHN-KVGSLQYLALAALITP-
KKRKPPLPSVTKLTEDRWNKPQKTKGHRGSHTMNGH*
>JF320269/B/US/2006/502_0839_wg02
MENRWQVMIVWQVDRMRIRTWKSLVKHHMYSSKKAKGWFYRHHYESTHPKISSEVHIPLGD-DRL-VITTYWGLHTGERD
WHLGQGVSIEWRKRRYSTQVDPNLADQLIHLYYFDCFSESAIRNAILGHRVSPRCEYQAGHN-KVGSLQYLALAALITP-
KKRKPPLPSVTKLTEDRWNKPQKTKGHRGSHTMNGH*
>JF320271/B/US/2006/502_0839_wg05
MENRWQVMIVWQVDRMRIRTWKSLVKHHMYSSKKAKGWFYRHHYESTHPKISSEVHIPLGD-DRL-VITTYWGLHTGERD
WHLGQGVSIEWRKRRYSTQVDPNLADQLIHLYYFDCFSESAIRNAILGHRVSPRCEYQAGHN-KVGSLQYLALAALITP-
KKSKPPLPSVTKLTEDRWNKPQKTKGHRGSHTMNGH*
>JF320356/B/US/2006/502_1512_FL01
MENRWQVMIVWQVDRMRIRTWNSLIKHHMYVSKKAKGWFYRHHYESTHPKKSSEVHIPLRE-AKL-VITTYWGLHTGERD
WHLGQGVSIEWRQRRYSTQIDPDLADQLIHLYYFDCFSESAIRNAILGHRVSPRCEYQAGHN-KVGSLQYLALAALVQP-
KKRKPPLPSVVKLTEDRWNKPRRTKGHRENHIMNGH*
>JF320361/B/US/2005/502_1926_FL01
MENRWQVTIVWQVDRMRIRTWKSLVKHHMYISKKAKRWSYKHHYESTNPRVSSEVHIPLGD-GRL-VITTYWGLHTGERD
WHLGQGVSIEWRKKRYSTQVDPGLADQLIHLYYFDCFSESAIRNAILGRRVSPSCEYQAGHN-KVGSLQYLALAALVTP-
KRTKPPLPSVTKLTEDRWNKPQKTTGHRGNHTMNGH*
>JF320363/B/US/2006/502_0176_FL06
MENRWQVMIVWQVDRMRISTWKSLVKHHIHVTGKTKGWVYRHHHESTNPRISSEVHIPLGE-AKM-VVTTYWGLLTGERE
WHLGQGVSIEWRKKRYSTQVDPDLADQLIHLYYFDCFSESAIRNAILGHRVSPRCEYQAGHN-KVGSLQYLALVALITP-
RRKRPPLPSVKKLTEDRWNKPPRTKGHRGSHTMNGH*
>JF320364/B/US/2006/502_0176_FL09
MENRWQVMIVWQVDRMRISTWKSLVKHHIHVTGKTKGWVYRHHYESTNPRISSEVHIPLGE-AKM-VVTTYWGLLTGERE
WHLGQGVSIEWRKKRYSTQVDPDLADQLIHLYYFDCFSESAIRNAILGHRVSPRCEYQAGHN-KVGSLQYLALVALITP-
RRKRPPLPSVKKLTEDRWNKPPRTKGHRGSHTMNGH*
>JF320365/B/US/2006/502_0176_FL02
MENRWQVMIVWQVDRMRISTWKSLVKHHIHVTGKTKGWVYRHHYESTNPRISSEVHIPLGE-AKM-VVTTYWGLLTGERE
WHLGQGVSIEWRKKRYSTQVDPDLADQLIHLYYFDCFSESAIRNAILGHRVSPRCEYQAGHN-KVGSLQYLALVALITP-
RRKRPPLPSVKKLTEDRWNKPPRTKGHRGSHTMNGH*
>JF320366/B/US/2006/502_0176_FL10
MENRWQVMIVWQVDRMRISTWKSLVKHHIHVTGKTKGWVYRHHYESTNPRISSEVHIPLGE-AKM-VVTTYWGLLTGERE
WHLGQGVSIEWRKKRYSTQVDPDLADQLIHLYYFDCFSESAIRNAILGHRVSPRCEYQAGHN-KVGSLQYLALVALITP-
RRKRPPLPSVKKLTEDRWNKPPRTKGHRGSHTMNGH*
>JF320374/B/US/2006/502_0176_FL04
MENRWQVMIVWQVDRMRISTWKSLVKHHIHVTGKTKGWVYRHHYESTNPRISSEVHIPLGE-AKM-VVTTYWGLLTGERE
WHLGQGVSIEWRKKRYSTQVDPDLADQLIHLYYFDCFSESAIRNAILGHRVSPRCEYQAGHN-KVGSLQYLALVALITP-
RRKRPPLPSVKKLTEDRWNKPPRTKGHRGSHTMNGH*
>JF320411/B/CA/2006/502_1027_wg02
MENRWQVMIVWQVDRMRIKTWKSLVKHHMYISRKARGWIYRHHYESHHPRTSSEVHIPLGD-SKL-VVTTYWGLHTGERE
WHLGQGVSIEWRKRTYSTQVDPNLADQLIHLYYFDCFSESAIRKAILGHIGSPRCEYQAGHN-KVGSLQYLALAALKTP-
KKIKPPLPSVAKLTEDRWNKPQRTKGHRGSHTMSGQ*
>JF320412/B/CA/2006/502_1027_wg10
MENRWQVMIVWQVDRMRIKTWKSLVKHHMYISRKARGWIYRHHYESHHPRTSSEVHIPLGD-SKL-VVTTYWGLHTGERE
WHLGQGVSIEWRKRTYSTQVDPNLADQLIHLYYFDCFSESAIRKAILGHIGSPRCEYQAGHN-KVGSLQYLALAALKTP-
KKIKPPLPSVAKLTEDRWNKPQRTKGHRGSHTMNGQ*
>JF320413/B/CA/2006/502_1027_wg01
MENRWQVMIVWQVDRMRIKTWKSLVKHHMYISRKARGWIYRHHYESHHPRTSSEVHIPLGD-SKL-VVTTYWGLHTGERE
WHLGQGVSIEWRKRTYSTQVDPNLADQLIHLYYFDCFSESAIRKAILGHIGSPRCEYQAGHN-KVGSLQYLALAALKTP-
KKIKPPLPSVAKLTEDRWNKPQRTKGHRGSHTMNGQ*
>JF320414/B/CA/2006/502_1027_wg09
MENRWQVMIVWQVDRMRIKTWKSLVKHHMYISRKARGWIYRHHYESHHPRTSSEVYIPLGD-SKL-IVTTYWGLHTGERE
WHLGQGVSIEWRKRTYSTQVDPNLADQLIHLYYFDCFSESAIRKAILGYIGSPRCEYQAGHN-KVGSLQYLALAALKTP-
KKIKPPLPSVAKLTEDRWNKPQRTKGHRGSHTMNGQ*
>JF320415/B/CA/2006/502_1027_wg07
MENRWQVMIVWQVDRMRIKTWKSLVKHHMYISRKARGWIYRHHYESHHPRTSSEVHIPLGD-SKL-VVTTYWGLHTGERE
WHLGQGVSIEWRKRTYSTQVDPNLADQLIHLYYFBCFSESAIRKAILGHIGSPRCEYQAGHN-KVGSLQYLALAALKTP-
KKIKPPLPSVAKLTEDRWNKPQRTKGHRGSHTMNGQ*
>JF320416/B/CA/2006/502_1027_wg04
MENRWQVMIVWQVDRMRIKTWKSLVKHHMYISRKARGWIYRHHYESHHPRTSSEVHIPLGD-SKL-VVTTYWGLHTGERE
WHLGQGVSIEWRKRTYSTQVDPNLADQLIHLYYFDCFSESAIRKAILGHIGSPRCEYQAGHN-KVGSLQYLALAALKTP-
KKIKPPLPSVAKLTEDRWNKPQRTKGHRGSHTMNGQ*
>JF320417/B/CA/2006/502_1027_wg11
MENRWQVMIVWQVDRMRIKTWKSLVKHHMYISRKARGWIYRHHYESHHPRTSSEVHIPLGD-SKL-VVTTYWGLHTGERE
WHLGQGVSIEWRKRTYSTQVDPNLADQLIHLYYFDCFSESAIRKAILGHIGSPRCEYQAGHN-KVGSLQYLALAALQTP-
KKIKPPLPSVAKLTEDRWNKPQRTKGHRGSHTMNGQ*
>JF320418/B/CA/2006/502_1027_wg05
MENRWQVMIVWQVDRMRIKTWKSLVKHHMYISRKARGWIYRHHYESHHPRTSSEVHIPLGD-XKL-VVTTYWGLHTGERE
WHLGQGVSIEWRKRTYSTQVDPNLADQLIHLYYFDCFSESAIRKAILGHIGSPRCEYQAGHN-KVGSLQYLALAALKTP-
KKIKPPLPSVAKLTEDRWNKPQRTKGHRGSHTMSGQ*
>JF320419/B/CA/2006/502_1027_wg03
MENRWQVMIVWQVDRMRIKTWKSLVKHHMYISRKARGWIYRHHYESHHPRTSSEVYIPLGD-SKL-VVTTYWGLHTGERE
WHLGQGVSIEWRKRTYSTQVDPNLADQLIHLYYFDCFSESAIRKAILGHIGSPRCEYQAGHN-KVGSLQYLALAALKTP-
KKIKPPLPSVAKLTEDRWNKPQRTKGHRGSHTMNGQ*
>JF320420/B/CA/2006/502_1027_wg06
MENRWQVMIVWQVDRMRIKTWKSLVKHHMYISRKARGWIYRHHYESHHPRTSSEVHIPLGD-SKL-VVTTYWGLHTGERE
WHLGQGVSIEWRKRTYSTQVDPNLADQLIHLYYFNCFSESAIRKAILGHXXSPRCEYQAGHN-KVGSLQYLALAALKTP-
KKIKPPLPSVAKLTEDRWNKPQRTKGHRGSHTMNGQ*
>JF320423/B/CA/2007/502_1191_05
MENRWQVMIVWQVDRMRIRTWKSLVKHHMYISKKANGWFYRHHYDSPHPKISSEVHIPLGD-AKL-VIATYWGLHTGERD
WHLGQGVSIEWRKRRYSTQVDPNIADQLIHLYYFDCFSDSAIRNALLGHRVRPRCEYQAGHN-QVGSLQYLALVALTAT-
KKTKPPLPSVRKLTEDRWNKPQKTKGHRGSHTINGH*
>JF320424/B/CA/2007/502_1191_03
MENRWQVMIVWQVDRMRIRTWKSLVKHHMYISKKANGWFYRHHYDSPHPKISSEVHIPLGD-AKL-VIATYWGLHTGERD
WHLGQGVSIEWRKRRYSTQVDPNIADQLIHLYYFDCFSDSAIRNALLGHRVRPRCEYQAGHN-QVGSLQYLALVALTAT-
KKTKPPLPSVRKLTEDRWNKPQKTKGHRGSHTINGH*
>JF320425/B/CA/2007/502_1191_07
MENRWQVMIVWQVDRMRIRTWKSLVKHHMYISKKANGWFYRHHYDSPHPKIGSEVHIPLGD-AKL-VIATYWGLHTGERD
WHLGQGVSIEWRKRRYSTQVDPNIADQLIHLYYFDCFSDSAIRNALLGHRVRPRCEYQAGHN-QVGSLQYLALVALTAT-
KKTKPPLPSVRKLTEDRWNKPQKTKGHRGSHTINGH*
>JF320426/B/CA/2007/502_1191_06
MENRWQVMIVWQVDRMRIRTWKSLVKHHMYISKKANGWFYRHHYDSPHPKISSEVHIPLGD-AKL-VIATYWGLHTGERD
WHLGQGVSIEWRKRRYSTQVDPNIADQLIHLYYFDCFSDSAIRNALLGHRVRPRCEYQAGHN-QVGSLQYLALVALTAT-
KKTKPPLPSVRKLTEDRWNKPQKTKGHRGSHTINGH*
>JF320427/B/CA/2006/502_1799_FL02
MENRWQVMIVWQVDRMRIRTWKSLVKYHMYMSKKAKGWVYKHHYESTHPKISSEVHIPLGD-TTL-VVTTYWGLHTGERD
WHLGQGVSIEWRKDRYNTQVDPTVADQLIHLYYFDCFSESAIRKAIVGHRVSPRCEYQAGHN-KVGSLQYLALAALLTP-
RKIKPPLPSVTKLTEDRWNKPQKTKGHRGSHTMNGH*
>JF320428/B/CA/2006/502_1799_FL03
MENRWQVMIVWQVDRMRIRTWKSLVKYHMYMSKKAKGWVYKHHYESTHPKISSEVHIPLGD-TTL-VVTTYWGLHTGERD
WHLGQGVSIEWRKDRYNTQVDPTVADQLIHLYYFDCFSESAIRKAIVGHRVSPRCEYQAGHN-KVGSLQYLALAALLTP-
RKIKPPLPSVTKLTEDRWNKPQKTKGHRGSHTMNGH*
>JF320429/B/CA/2006/502_1799_FL01
MENRWQVMIVWQVDRMRIRTWKSLVKYHMYMSKKAKGWVYKHHYESTHPKISSEVHIPLGD-TTL-VVTTYWGLHTGERD
WHLGQGVSIEWRKDRYNTQVDPTVADQLIHLYYFDCFSESAIRKAIVGHRVSPRCEYQAGHN-KVGSLQYLALAALLTP-
RKIKPPLPSVTKLTEDRWNKPQKTKGHRGSHTMNGH*
>JF320430/B/CA/2006/502_1799_FL05
MENRWQVMIVWQVDRMRIRTWKSLVKYHMYMSKKAKGWVYKHHYESTHPKISSEVHIPLGD-TTL-VVTTYWGLHTGERD
WHLGQGVSIEWRKDRYNTQVDPTVADQLIHLYYFDCFSESAIRKAIVGHRVSPRCEYQAGHN-KVGSLQYLALAALLTP-
RKIKPPLPSVTKLTEDRWNKPQKTKGHRGSHTMNGH*
>JF320431/B/CA/2006/502_1799_FL04
MENRWQVMIVWQVDRMRIRTWKSLVKYHMYMSKKAKGWVYKHHYESTHPKISSEVHIPLGD-TTL-VVTTYWGLHTGERD
WHLGQGVSIEWRKDRYNTQVDPTVADQLIHLYYFDCFSESAIRKAIVGHRVSPRCEYQAGHN-KVGSLQYLALAALLTP-
RKIKPPLPSVTKLTEDRWNKPQKTKGHRGSHTMNGH*
>JF320460/B/US/2007/502_1709_07
MENRWQVMIVWQVDRMRIRTWNSLVKHHMYISRKAKGWVYRHHYDSPHPKISSEVHIPLGD-AKL-VVITYWGLHPGERN
WHLGQGVSIEWRKKRYSTQVTPDLADQLIHLYYFDCFSDSAIRKAILGHIVSPRCDYQAGHN-KVGSLQYLALKALIAP-
KKIKPPLPSVAKLTEDRWNKPQKTKGHRGSHSMNGQ*
>JF320461/B/US/2007/502_1709_10
MENRWQVMIVWQVDRMRIRTWNSLVKHHMYISRKAKGWVYRHHYDSPHPKISSKVHIPLGD-AKL-VVITYWGLHQGERD
WHLGQGVSIEWRKKRYSTQVDPNLADQLIHLYYFDCFSDSAIRKAILGHIVSPRCDYQAGHN-KVGSLQYLALKALIAP-
KKIKPPLPSVAKLTEDRWNKPQKTKGHRGSHSMNGQ*
>JF320462/B/US/2007/502_1709_06
MENRWQVMIVWQVDRMRIRTWNSLVKHHMYISRKAKGWVYRHHYDSPHPKISSEVHIPLGD-AKL-VVITYWGLHPGERN
WHLGQGVSIEWRKRGYSTQVDPNLADQLIHLYYFDCFSDSAIRKAILGHIVSPRCDYQAGHN-KVGSLQYLALKALITP-
KRIKPPLPSVAKLTEDRWNKPQKTKGHRGSHSMNGQ*
>JF320463/B/US/2007/502_1709_14
MENRWQVMIVWQVDRMRIRTWNSLVKHHMYISRKAKGWVYRHHYDSPHPKISSEVHIPLGD-AKL-VVITYWGLHPGERN
WHLGQGVSIEWRKRRYSTQVDPNLADQLIHLYYFDCFSDSAIRKAILGHIVSPRCDYQAGHN-KVGSLQYLALKALIAP-
KKIKPPLPSVAKLTEDRWNKPQKTKGHRGSHSMNGQ*
>JF320464/B/US/2007/502_1709_09
MENRWQVMIVWQVDRMRIRTWNSLVKHHMYISRKAKGWVYRHHYDSPHPKISSEVHIPLGD-AKL-VVRTYWGLHPGERN
WHLGQGVSIEWRKRRYSTQVDPNLADQLIHLYYFDCFSDSAIRKAILGHIVSPRCDYQAGHN-KVGSLQYLALKALITP-
KRIKPPLPSVAKLTEDRWNKPQKTKGHRGSHSMNGQ*
>JF320465/B/US/2007/502_1709_11
MENRWQVMIVWQVDRMRIRTWNSLVKHHMYISRKAKGWVYRHHYDSPHPKISSEVHIPLGD-AKL-VVITYWGLHSGERD
WHLGQGVSIEWRKRRYSTQVDPNLADQLIHLYYFDCFSESAIRKAILGHIVSPRCDYQAGHN-KVGSLQYLALKALIAP-
KKIKPPLPSVAKLTEDRWNKPQKTKGHRGSHSMNGQ*
>JF320466/B/US/2007/502_1709_02
MENRWQVMIVWQVDRMRIRTWISVVKHHMYISRKAKGWVYRHHYDSPHPKISSEVRIPLGD-AEL-VVTTYWGLHTGERD
WHLGQGVSIEWRKERYRTQVTPDLADQLIHLYYFDCFSESAIRKAILGHIVSPRCDYQAGHN-KVGSLQYLALKALIAP-
KKIKPPLPSVAKLTEDRWNKPQKTKGHRGSHSMNGQ*
>JF320467/B/US/2007/502_1709_04
MENRWQVMIVWQVDRMRIRTWNSLVKHHMYISRKAKGWVYRHHYDSPHPKISSEVHIPLGD-AKL-VVITYWGLHPGERN
WHLGQGVSIEWRKKRYSTQVDPNLADQLIHLYYFDCFSDSAIRKAILGHIVSPRCDYQAGHN-KVGSLQYLALKALIAP-
KKIKPPLPSVAKLTEDRWNKPQKTKGHRGSHSMNGQ*
>JF320468/B/US/2007/502_1709_03
MENRWQVMIVWQVDRMRIRTWNSLVKHHMYISRKAKGWVYRHHYDSPHPKISSEVHIPLGD-AKL-VVITYWGLHPGERN
WHLGQGVSIEWRKRRYSTQVDPNLADQLIHLYYFDCFSDSAIRKAILGHIVSPRCDYQAGHN-KVGSLQYLALKALIAP-
KKIKPPLPSVAKLTEDRWNKPQKTKGHRGSHSMNGQ*
>JF320469/B/US/2007/502_1709_08
MENRWQVMIVWQVDRMRIRTWNSLVKHHMYISRKAKGWVYRHHYDSPHPKISSEVHIPLGD-AKL-VVITYWGLHPGERN
WHLGQGVSIEWRKRRYSTQVDPNLADQLIHLYYFDCFSDSAIRKAILGHIVSPRCDYQAGHN-KVGSLQYLALKALITP-
KRIKPPLPSVAKLTEDRWNKPQKTKGHRGSHSMNGQ*
>JF320470/B/US/2007/502_1709_12
MENRWQVMIVWQVDRMRIRTWNSLVKHHMYISRKAKGWVYRHHYDSPHPKISSEVHIPLGD-AKL-VVTTYWGLHPGEQD
WHLGQGVSIEWRKKRYSTQVDPNLADQLIHLYYFDCFSDSAIRKAILGHIVSPRCDYQAGHN-KVGSLQYLALKALIAP-
KKIKPPLPSVAKLTEDRWNKPQKTKGHRGSHSMNGQ*
>JF320477/B/US/2005/502_1926_FL04
MENRWQVTIVWQVDRMRIRTWKSLVKHHMYISKKAKRWSYKHHYESTNPRVSSEVHIPLGD-GRL-VITTYWGLHTGERD
WHLGQGVSIEWRKKRYSTQVDPGLADQLIHLYYFDCFSESAIRNAILGRRVSPSCEYQAGHN-KVGSLQYLALAALVTP-
KRTKPPLPSVTKLTEDRWNKPQKTTGHRGNHTMNGH*
>JF320478/B/US/2005/502_1926_FL03
MENRWQVTIVWQVDRMRIRTWKSLVKHHMYISKKAKRWSYKHHYESTNPRVSSEVHIPLGD-GRL-VITTYWGLHTGERD
WHLGQGVSIEWRKKRYSTQVDPGLADQLIHLYYFDCFSESAIRNAILGRRVSPSCEYQAGHN-KVGSLQYLALAALVTP-
KRTKPPLPSVTKLTEDRWNKPQKTTGHRGNHTMNGH*
>JF320482/B/US/2005/502_2008_FL12
MENRWQGMIVWQVDRMRINTWKSLVKYHMHVSKKAKKWVYKHHYESTNPRISSEVHIPLGE-AKL-VITTYWGLHTGERD
WHLGQGVSIEWRKERYSTQVDPGLADQLIHLYYFDCFSESAIRQAILGHRVSPSCEYQAGHN-KVGALQYLALTALITP-
KRRKPPLPSVTKLTEDRWNKPQKTKGHRGSHTLNGH*
>JF320483/B/US/2005/502_1926_FL02
MENRWQVTIVWQVDRMRIRTWKSLVKHHMYISKKAKRWSYKHHYESTNPRVSSEVHIPLGD-GRL-VITTYWGLHTGERD
WHLGQGVSIEWRKKRYSTQVDPGLADQLIHLYYFDCFSESAIRNAILGRRVSPSCEYQAGHN-KVGSLQYLALAALVTP-
KRTKPPLPSVTKLTEDRWNKPQKTTGHRGNHTMNGH*
>JF320484/B/US/2005/502_2008_FL04
MENRWQGMIVWQVDRMRINTWKSLVKYHMHVSKKAKKWVYKHHYESTNPRISSEVHIPLGE-AKL-VITTYWGLHTGERD
WHLGQGVSIEWRKERYSTQVDPGLADQLIHLYYFDCFSESAIRQAILGHRVSPSCEYQAGHN-KVGALQYLALTALITP-
KRRKPPLPSVTKLTEDRWNKPQKTKGHRGSHTLNGH*
>JF320485/B/US/2005/502_2008_FL08
MENRWQGMIVWQVDRMRINTWKSLVKYHMHVSKKAKKWVYKHHYESTNPRISSEVHIPLGE-AKL-VITTYWGLHTGERD
WHLGQGVSIEWRKERYSTQVDPGLADQLIHLYYFDCFSESAIRQAILGHRVSPSCEYQAGHN-KVGTLQYLAITALITP-
KRRKPPLPSVTKLTEDRWNKPQKTKGHRGSHTLNGH*
>JF320486/B/US/2005/502_2008_FL03
MENRWQGMIVWQVDRMRINTWKSLVKYHMHVSKKAKKWVYKHHYESTNPRISSEVHIPLGE-AKL-VITTYWGLHTGERD
WHLGQGVSIEWRKERYSTQVDPGLADQLIHLYYFDCFSESAIRQAILGHRVSPSCEYQAGHN-KVGALQYLALTALITP-
KRRKPPLPSVTKLTEDRWNKPQKTKGHRGSHTLNGH*
>JF320487/B/US/2005/502_2008_FL01
MENRWQGMIVWQVDRMRINTWKSLVKYHMHVSKKAKKWVYKHHYESTNPRISSEVHIPLGE-AKL-VITTYWGLHTGERD
WHLGQGVSIEWRKERYSTQVDPGLADQLIHLYYFDCFSESAIRQAILGHRVSPSCEYQAGHN-KVGALQYLALTALITP-
KRRKPPLPSVTKLTEDRWNKPQKTKGHRGSHTLNGH*
>JF320488/B/US/2005/502_2008_FL10
MENRWQGMIVWQVDRMRINTWKSLVKYHMHVSKKAKKWVYKHHYESTNPRISSEVHIPLGE-AKL-VITTYWGLHTGERD
WHLGQGVSIEWRKERYSTQVDPGLADQLIHLYYFDCFSESAIRQAILGHRVSPSCEYQAGHN-KVGALQYLALTALITP-
KRRKPPLPSVTKLTEDRWNKPQKTKGHRGSHTLNGH*
>JF320489/B/US/2005/502_2008_FL11
MENRWQGMIVWQVDRMRINTWKSLVKYHMHVSKKAKKWVYKHHYESTNPRISSEVHIPLGE-AKL-VITTYWGLHTGERD
WHLGQGVSIEWRKERYSTQVDPGLADQLIHLYYFDCFSESAIRQAILGHRVSPSCEYQAGHN-KVGALQYLALTALITP-
KRRKPPLPSVTKLTEDRWNKPQKTKGHRGSHTLNGH*
>JF320490/B/US/2005/502_2008_FL02
MENRWQGMIVWQVDRMRINTWKSLVKYHMHVSKKAKKWVYKHHYESTNPRISSEVHIPLGE-AKL-VITTYWGLHTGERD
WHLGQGVSIEWRKERYSTQVDPGLADQLIHLYYFDCFSESAIRQAILGHRVSPSCEYQAGHN-KVGALQYLALTALITP-
KRRKPPLPSVTKLTEDRWNKPQKTKGHRGSHTLNGH*
>JF320491/B/US/2005/502_2008_FL09
MENRWQGMIVWQVDRMRINTWKSLVKYHMHVSKKAKKWVYKHHYESTNPRISSEVHIPLGE-AKL-VITTYWGLHTGERD
WHLGQGVSIEWRKERYSTQVDPGLADQLIHLYYFDCFSESAIRQAILGHRVSPSCEYQAGHN-KVGALQYLALTALITP-
KRRKPPLPSVTKLTEDRWNKPQKTKGHRGSHTLNGH*
>JF320492/B/US/2005/502_2008_FL07
MENRWQGMIVWQVDRMRINTWKSLVKYHMHVSKKAKKWVYKHHYESTNPRISSEVHIPLGE-AKL-VITTYWGLHTGERD
WHLGQGVSIEWRKERYSTQVDPGLADQLIHLYYFDCFSESAIRQAILGHRVSPSCEYQAGHN-KVGALQYLALTALITP-
KRRKPPLPSVTKLTEDRWNKPQKTKGHRGSHTLNGH*
>JF320515/B/US/2006/502_0176_FL07
MENRWQVMIVWQVDRMRISTWKSLVKHHIHVTGKTKGWVYRHHYESTNPRISSEVHIPLGE-AKM-VVTTYWGLLTGERE
WHLGQGVSIEWRKKRYSTQVDPDLADQLIHLYYFDCFSESAIRNTILGHRVSPRCEYQAGHN-KVGSLQYLALVALITP-
RRKRPPLPSVKKLTEDRWNKPPRTKGHRGSHTMNGH*
>JF320516/B/US/2006/502_0176_FL01
MENRWQVMIVWQVDRMRISTWKSLVKHHIHVTGKTKGWVYRHHYESTNPRISSEVHIPLGE-AKM-VVTTYWGLLTGERE
WHLGQGVSIEWRKRRYSTQVDPDLADQLIHLYYFDCFSESAIRNAILGHRVSPRCEYQAGHN-KVGSLQYLALVALITP-
RRKRPPLPSVKKLTEDRWNKPPRTKGHRGSHTMNGH*
>JF320518/B/US/2006/502_0176_FL03
MENRWQVMIVWQVDRMRISTWKSLVKHHIHVTGKTKGWVYRHHYESTNPRISSEVHIPLGE-AKM-IVTTYWGLLTGERE
WHLGQGVSIEWRKKRYSTQVDPDLADQLIHLYYFDCFSESAIRNAILGHRVSPRCEYQAGHN-KVGSLQYLALVALITP-
RRKRPPLPSVKKLTEDRWNKPPRTKGHRGSHTMNGH*
>JF320519/B/US/2006/502_0176_FL05
MENRWQVMIVWQVDRMRISTWKSLVKHHIHVTGKTKGWVYRHHYESTNPRISSEVHIPLGE-AKM-VVTTYWGLLTGERE
WHLGQGVSIEWRKKRYSTQVDPDLADQLIHLYYFDCFSESAIRNAILGHRVSPRCEYQAGHN-KVGSLQYLALVALITP-
RRKRPPLPSVKKLTEDRWNKPPRTKGHRGSHTMNGH*
>JF320526/B/US/2006/502_0717_FL02
MENRWQVMIVWQVDRMRIRTWKSLVKYHMYISGKAKKWVYRHHYENTNPRISSAVHIPLGD-AKL-VITTYWGLHTGERD
WHLGQGVSIVWRTKRYSTQVDPDLADRLIHLYYFDCFSESAIRSAIVGHLVSPRCEYQTGHN-KVGSLQYLALTALITP-
KKIKPPLPSVRKLTEDRWNKPQKTKGHRGSHTMNGH*
>JF320529/B/US/2006/502_0717_FL01
MENRWQVMIVWQVDRMRIRTWKSLVKYHMYISGKAKKWVYRHHYENTNPRISSAVHIPLGD-AKL-VITTYWGLHTGERD
WHLGQGVSIVWRTKRYSTQVDPDLADRLIHLYYFDCFSESAIRSAIVGHLVSPRCEYQTGHN-KVGSLQYLALTALITP-
KKIKPPLPSVRKLTEDRWNKPQKTKGHRGSHTMNGH*
>JF320530/B/US/2007/502_0823_05
MENRWQVMIVWQVDRMRIKTWNSLVKHHMYSSRKAKGWVYRHHYENTHPKISSEVHIPLGD-AKL-VVITYWGLQTGERD
WHLGQGVSIEWRKERYSTQVDPDLADRLIHQHYFDCFSDSAIRKAIVGHLVRPKCEYPAGHN-KVGSLQYLALTALLKP-
KKIKPPLPSIRKLTEDRWNKPQKTKGHRGHHTMNGH*
>JF320531/B/US/2007/502_0823_04
MENRWQVMIVWQVDRMRIKTWNSLVKHHMYSSRKAKGWVYRHHYENTHPKISSEVHIPLGD-AKL-VVITYWGLQTGERD
WHLGQGVSIEWRKERYSTQVDPDLADRLIHQHYFDCFSDSAIRKAIVGHLVRPKCEYPAGHN-KVGSLQYLALTALLKP-
KKIKPPLPSIRKLTEDRWNKPQKTKGHRGHHTMNGH*
>JF320532/B/US/2007/502_0823_02
MENRWQVMIVWQVDRMRIKTWNSLVKHHMYSSRKAKGWVYRHHYENTHPKISSEVHIPLGD-AKL-VVITYWGLQTGERD
WHLGQGVSIEWRKERYSTQVDPDLADRLIHQHYFDCFSDSAIRKAIVGHLVRPKCEYPAGHN-KVGSLQYLALTALLKP-
KKIKPPLPSIRKLTEDRWNKPQKTKGHRGHHTMNGH*
>JF320533/B/US/2007/502_0823_01
MENRWQVMIVWQVDRMRIKTWNSLVKHHMYSSRKAKGWVYRHHYENTHPKISSEVHIPLGD-AKL-VVITYWGLQTGERD
WHLGQGVSIEWRKERYSTQVDPDLADRLIHQHYFDCFSDSAIRKAIVGHLVRPKCEYPAGHN-KVGSLQYLALTALLKP-
KKIKPPLPSIRKLTEDRWNKPQKTKGHRGHHTMNGH*
>JF320534/B/US/2007/502_0823_06
MENRWQVMIVWQVDRMRIKTWNSLVKHHMYSSRKAKGWVYRHHYENTHPKISSEVHIPLGD-AKL-VVITYWGLQTGERD
WHLGQGVSIEWRKERYSTQVDPDLADRLIHQHYFDCFSDSAIRKAIVGHLVRPKCEYPAGHN-KVGSLQYLALTALLKP-
KKIKPPLPSIRKLTEDRWNKPQKTKGHRGHHTMNGH*
>JF320535/B/US/2007/502_0823_03
MENRWQVMIVWQVDRMRIKTWNSLVKHHMYSSRKAKGWVYRHHYENTHPKISSEVHIPLGD-AKL-VVITYWGLQTGERD
WHLGQGVSIEWRKERYSTQVDPDLADRLIHQHYFDCFSDSAIRKAIVGHLVRPKCEYPAGHN-KVGSLQYLALTALLKP-
KKIKPPLPSIRKLTEDRWNKPQKTKGHRGHHTMNGH*
>JF320536/B/US/2007/502_0823_07
MENRWQVMIVWQVDRMRIKTWNSLVKHHMYSSRKAKGWVYRHHYENTHPKISSEVHIPLGD-AKL-VVITYWGLQTGERD
WHLGQGVSIEWRKERYSTQVDPDLADRLIHQHYFDCFSDSAIRKAIVGHLVRPKCEYPAGHN-KVGSLQYLALTALLKP-
KKIKPPLPSIRKLTEDRWNKPQKTKGHRGHHTMNGH*
>JF320559/B/US/2007/502_0364_wg5
MENRWQVMIVWQVDRMRIRTWKSLVKHHMYISKKAKGWFYRHHYESHHPKISSEVHIPIGD-ARL-VVTTYWGLHTGERD
WHLGQGVSIEWRQRRYNTQVDPDLADQLIHLYYFDCFSESAIRKAILGHRVSPSCEYQAGHK-KVGSLQYLALTALVTP-
KRRKPPLPSVAKLTEDRWNKPQKTKGHRGNHSMNGL*
>JF320561/B/US/2007/502_0364_wg4
MENRWQVMIVWQVDRMRIRTWKSLVKHHMYISKKAKGWFYRHHYESHHPKISSEVHIPIGD-ARL-VVTTYWGLHTGERD
WHLGQGVSIEWRQRRYNTQVDPDLADQLIHLYYFDCFSESAIRKAILGHRVSPSCEYQAGHK-KVGSLQYLALTALVTP-
KRRKPPLPSVAKLTEDRWNKPQKTKGHRGNHSMNGL*
>JF320562/B/US/2007/502_0364_wg1
MENRWQVMIVWQVDRMRIRTWKSLVKHHMYISKKAKGWFYRHHYESHHPKISSEVHIPIGD-ARL-VVTTYWGLHTGERD
WHLGQGVSIEWRQRRYNTQVDPDLADQLIHLYYFDCFSESAIRKAILGHRVSPSCEYQAGHK-KVGSLQYLALTALVTP-
KRRKPPLPSVAKLTEDRWNKPQKTKGHRGNHSMNGL*
>JF320563/B/US/2007/502_0364_wg2
MENRWQVMIVWQVDRMRIRTWKSLVKHHMYISKKAKGWFYRHHYESHHPKISSEVHIPIGD-ARL-VVTTYWGLHTGERD
WHLGQGVSIEWRQRRYNTQVDPDLADQLIHLYYFDCFSESAIRKAILGHRVSPSCEYQAGHK-KVGSLQYLALTALVTP-
KRRKPPLPSVAKLTEDRWNKPQKTKGHRGNHSMNGL*
>JF320564/B/US/2006/502_1046_FL04
MENRWQVMIVWQVDRMRIRTWHSLVKHHMYISRKAKNWSYRPHYASPHPRVSSEVHIPLGD-ARL-VITTYWGLHPGERD
WQLGHGVSIEWRQKKYNTQVDPDLADQLIHLYYFDCFSESAIRSAILGRIVSPSCEYQAGHN-KVGSLQYLALAALIKP-
KKIKPPLPGVRKLTEDRWNKPQKTKGHKGSQTMNGH*
>JF320565/B/US/2006/502_1046_FL05
MENRWQVMIVWQVDRMRIRTWHSLVKHHMYISRKAKNWSYRPHYASPHPRVSSEVHIPLGD-ARL-VITTYWGLHPGERD
WQLGHGVSIEWRQKKYNTQVDPDLADQLIHLYYFDCFSESAIRSAILGRIVSPSCEYQAGHN-KVGSLQYLALAALIKP-
KKIKPPLPSVRKLTEDRWNKPQKTKGHKGSQTMNGH*
>JF320566/B/US/2006/502_1046_FL01
MENRWQVMIVWQVDRMRIRTWHSLVKHHMYISRKAKNWSYRPHYASPHPRVSSEVHIPLGD-ARL-VITTYWGLHPGERD
WQLGHGVSIEWRQKKYNTQVDPDLADQLIHLYYFDCFSESAIRSAILGRIVSPSCEYQAGHN-KVGSLQYLALAALIKP-
KKIKPPLPSVRKLTEDRWNKPQKTKGHKGSQTMNGH*
>JF320567/B/US/2006/502_1046_FL03
MENRWQVMIVWQVDRMRIRTWHSLVKHHMYISRKAKNWSYRPHYASPHPRVSSEVHIPLGD-ARL-VITTYWGLHPGERD
WQLGHGVSIEWRQKKYNTQVDPDLADQLIHLYYFDCFSESAIRSAILGRIVSPSCEYQAGHN-KVGSLQYLALAALIKP-
KKIKPPLPSVRKLTEDRWNKPQKTKGHKGSQTMNGH*
>JF320568/B/US/2006/502_1046_FL02
MENRWQVMIVWQVDRMRIRTWHSLVKHHMYISRKAKNWSYRPHYASPHPRVSSEVHIPLGD-ARL-VITTYWGLHPGERD
WQLGHGVSIEWRQKKYNTQVDPDLADQLIHLYYFDCFSESAIRSAILGRIVSPSCEYQAGHN-KVGSLQYLALAALIKP-
KKIKPPLPSVRKLTEDRWNKPQKTKGHKGSQTMNGH*
>JF320577/B/US/2007/502_2305_01
MENRWQVMIVWQVDRMRIRTWKSLVKHHMYSSKKTKGWIYKHHYENTHPKISSEVHIPLGD-AKL-VITTYWGLHTGERD
WHLGQGVSIEWRKERYSTQVDPGLADQLIHIYYFDCFSDSAIRKAILGHIVRPQCEYQAGHN-KVGSLQYLALSALITP-
KKIKPPLPSVTKLTEDRWNKPQKTKGHQGSHTMHGH*
>JF320613/B/US/2006/502_0062_FL04
MENRWQVMIVWLVDRMRINKWKSLVKYHTHISKKTKGWNYKHHYESTHPRISSEVHIPLGE-AKL-VVTTYWGLHPGERD
WHLGQGISIEWKQRSYNTQVDPDLADQLIHLYYFDCFSDSAIRKAILGHIVSPRCEYQAGHN-KVGSLQCLALTALVKT-
RKTKPPLPSVKKLTEDRWNKPQKTKGHRGSHTMNGH*
>JF320615/B/US/2006/502_0053_wg06
MENRWQVMIVWQVDRMRIRTWNSLVKHHMYVSGKAEGWVYRHHYDSINPKISSEVHIPLGD-AKL-VIKTYWGLHTGERD
WHLGQGVSIEWRKGGYNTQVDPSLADRLIHLYYFDCFSESAIRKAILGNIVRPRCDYQAGHN-KVGSLQYLALAALIKP-
KKTKPPLPSVTKLTEDRWNKPQKTKGHRGSRTMNGH*
>JF320616/B/US/2006/502_0062_FL02
MENRWQVMIVWLVDRMRINKWKSLVKYHTHISKKTKGWNYKHHYESTHPRISSEVHIPLGE-AKL-VVTTYWGLHPGERD
WHLGQGISIEWKQRSYNTQVDPDLADQLIHLYYFDCFSDSAIRKAILGHIVSPRCEYQAGHN-KVGSLQCLALTALVKT-
RKTKPPLPSVKKLTEDRWNKPQKTKGHRGSHTMNGH*
>JF320617/B/US/2006/502_0053_wg01
MENRWQVMIVWQVDRMRIRTWNSLVKHHMYVSGKAEGWVYRHHYDSINPKISSEVHIPLGD-AKL-VIKTYWGLHTGERD
WHLGQGVSIEWRKGGYNTQVDPSLADRLIHLYYFDCFSESAIRKAILGNIVRPRCDYQAGHN-KVGSLQYLALAALIKP-
KKTKPPLPSVTKLTEDRWNKPQKTKGHRGSRTMNGH*
>JF320619/B/US/2006/502_0062_FL06
MENRWQVMIVWLVDRMRINKWKSLVKYHTHISKKTKGWNYKHHYESTHPRISSEVHIPLGE-AKL-VVTTYWGLHPGERD
WHLGQGISIEWKQRSYNTQVDPDLADQLIHLYYFDCFSDSAIRKAILGHIVSPRCEYQAGHN-KVGSLQCLALTALVKT-
RKTKPPLPSVKKLTEDRWNKPQKTKGHRGSHTMNGH*
>JF320620/B/US/2006/502_0053_wg10
MENRWQVMIVWQVDRMRIRTWNSLVKHHMYVSGKAEGWVYRHHYDSINPKISSEVHIPLGD-AKL-VIKTYWGLHTGERD
WHLGQGVSIEWRKGGYNTQVDPSLADRLIHLYYFDCFSESAIRKAILGNIVRPRCDYQAGHN-KVGSLQYLALAALIKP-
KKTKPPLPSVTKLTEDRWNKPQKTKGHRGSRTMNGH*
>JF320621/B/US/2006/502_0053_wg09
MENRWQVMIVWQVDRMRIRTWNSLVKHHMYVSGKAEGWVYRHHYDSINPKISSEVHIPLGD-AKL-VIKTYWGLHTGERD
WHLGQGVSIEWRKGGYNTQVDPSLADRLIHLYYFDCFSESAIRKAILGNIVRPRCDYQAGHN-KVGSLQYLALAALIKP-
KKTKPPLPSVTKLTEDRWNKPQKTKGHRGSRTMNGH*
>JF320622/B/US/2006/502_0062_FL05
MENRWQVMIVWLVDRMRINKWKSLVKYHTHISKKTKGWNYKHHYESTHPRISSEVHIPLGE-AKL-VVTTYWGLHPGERD
WHLGQGISIEWKQRSYNTQVDPDLADQLIHLYYFDCFSDSAIRKAILGHIVSPRCEYQAGHN-KVGSLQCLALTALVKT-
RKTKPPLPSVKKLTEDRWNKPQKTKGHRGSHTMNGH*
>JF320624/B/US/2006/502_0053_wg04
MENRWQVMIVWQVDRMRIRTWNSLVKHHMYVSGKAEGWVYRHHYDSINPKISSEVHIPLGD-AKL-VIKTYWGLHTGERD
WHLGQGVSIEWRKGGYNTQVDPSLADRLIHLYYFDCFSESAIRKAILGNIVRPRCDYQAGHN-KVGSLQYLALAALIKP-
KKTKPPLPSVTKLTEDRWNKPQKTKGHRGSRTMNGH*
>JF320626/B/US/2006/502_0053_wg05
MENRWQVMIVWQVDRMRIRTWNSLVKHHMYVSGKAEGWVYRHHYDSINPKISSEVHIPLGD-AKL-VIKTYWGLHTGERD
WHLGQGVSIEWRKGGYNTQVDPSLADRLIHLYYFDCFSESAIRKAILGNIVRPRCDYQAGHN-KVGSLQYLALAALIKP-
KKTKPPLPSVTKLTEDRWNKPQKTKGHRGSRTMNGH*
>JF320627/B/US/2006/502_0053_wg07
MENRWQVMIVWQVDRMRIRTWNSLVKHHMYVSGKAEGWVYRHHYDSINPKISSEVHIPLGD-AKL-VIKTYWGLHTGERD
WHLGQGVSIEWRKGGYNTQVDPSLADRLIHLYYFDCFSESAIRKAILGNIVRPRCDYQAGHN-KVGSLQYLALAALIKP-
KKTKPPLPSVTKLTEDRWNKPQKTKGHRGSRTMNGH*
>JF320628/B/US/2006/502_0062_FL03
MENRWQVMIVWLVDRMRINKWKSLVKYHTHISKKTKGWNYKHHYESTHPRISSEVHIPLGE-AKL-VVTTYWGLHPGERD
WHLGQGISIEWKQRSYNTQVDPDLADQLIHLYYFDCFSDSAIRKAILGHIVSPRCEYQAGHN-KVGSLQCLALTALVKT-
RKTKPPLPSVKKLTEDRWNKPQKTKGHRGSHTMNGH*
>JF320629/B/US/2006/502_0062_FL01
MENRWQVMIVWLVDRMRINKWKSLVKYHTHISKKTKGWNYKHHYESTHPRISSEVHIPLGE-AKL-VVTTYWGLHPGERD
WHLGQGISIEWKQRSYNTQVDPDLADQLIHLYYFDCFSDSAIRKAILGHIVSPRCEYQAGHN-KVGSLQCLALTALVKT-
RKTKPPLPSVKKLTEDRWNKPQKTKGHRGSHTMNGH*
>JF683736/B/CY/2007/CY181
MENRWQVMIVWQVDRMRIRTWNSLVKHHMYVSKKAKGWIYKHPYESINPRISSEVHIPLGE-AKL-VITTYWGLHAGERD
WHLGQGVSIEWRKRSYSTQVDPDLADQLIHLYYFDCFSESAIRNAILGHIVSPRCEYQAGHN-KVGSLQYLALAALIKP-
TKKKPPLPSVKKLTEDRWNKPQKTKGHRGSHTMNGH*
>JF683738/B/CY/2007/CY184
MENRWQVMIVWQVDRMRIRTWKSLVKHHMYISKKAKGWFYRHHYESTHPRISSEVHIPLGD-SKL-VITTYWGLHTGERD
WHLGQGVSVEWRKRRYSTQVDPDLADRLIHLHYFDCFSESAIRNAILGRLVSPRCEYHAGHN-QVGSLQYLALTALIKT-
KKRKPPLPSVRKLTEDRWNKPQKTKGHRGNHTMNGH*
>JF683741/B/CY/2007/CY188
MENRWQVMIVWQVDRMRIRTWKSLVKHHMYISKKAKGWSYKHHYESTNPRISSEVHEPLGD-AKL-VVSTYWGLHTGERD
WHLGQGVSIEWRKRSYKTQVDPEQADRLIHLYHFDCFSETAIRNAIIGHIVSPSCEYQAGHN-KVGSLQYLALAALTTP-
KKIKPPLPSVKKLTEDRWNKPQKTKGHRGSHTINGH*
>JF683742/B/CY/2007/CY189
MENRWQVMIVWQVDRMRIRTWNSLVKHHMYVSKKAKGWFYRHHYENIHPKISSEVHIPVGD-AKL-VITTYWGLHTGERD
WHLGQGVSIEWRKRRYSTQVDPNLADQLIHLYYFDCFSESAIRHAILGHIVSPSCDYQAGHN-KVGSLQYLALAALVKP-
KRIKPPLPSVAKLTEDRWNRPQKTKGHKGSHTMNGH*
>JF683743/B/CY/2007/CY190
MENRWQAMIVWQVDRMRIRTWKSLVKHHMHISKKAKGWIYKHHYESTHPRVSSEVHIPLGD-AKL-VIATYWGLHTGERD
WHLGQGVSIEWRKRRYSTQVDPEMADQLIHLHYFDCFSESAIRSAILGHIVSPSCEYQAGHN-KVGSLQYLALTALITP-
KRRKPPLPSIAKLTEDRWNKPRKTKGHRGSHTMNGH*
>JF683746/B/CY/2007/CY194
MENRWQAMIVWQVDRMRIRTWKSLVKHHMHISKKAKGWIYKHHYESTHPRVSSEVHIPLGD-AKL-VIATYWGLHTGERD
WHLGQGVSIEWRKRRYNTQVDPEMADQLIHLHYFDCFSESAIRSAILGHIVSPSCEYQAGHN-KVGSLQYLALTALITP-
KRRKPPLPSIAKLTEDRWNKPRKTKGHRGSHTMNGH*
>JF683747/B/CY/2007/CY195
MENRWQVMIVWQVDRMRIRTWKSLVKHHMHISKKAKGWFYKHHYESIHPRISSEVHIPLGE-AKL-VVTTYWGLNTGERD
WHLGQGVSIEWRERRYRTQVDPGVADQLIHLHYFDCFSESAIRQALLGRIVSPSCEYQAGHN-QVGPLQYLALTALIRP-
KRRKPPLPSVKKLTEDRWNKPQKTKGHKGSHTMNGH*
>JF683749/B/CY/2007/CY197
MANRWQVMIVWQVDRMRINTWKSLVKYHKHVSKKAKGWLYRHHYESPNPRISSEVHIPLGD-ARL-VITTYWGLHTGERE
WHLGQGVSIEWRKGRYSTQVDPGLADQLIHLHYFDCFSESAIRNAILGHIVRPRCEYQAGHN-KVGSLQYLALAALAKP-
KRKKPPLPSVTKLTEDRWNKPQKTKDHKENHTVNGH*
>JF683750/B/CY/2007/CY198
MANRWQVMIVWQVDRMRINTWKSLVKYHKHVSKKAKGWLYRHHYESPNPRISSEVHIPLGD-ARL-VITTYWGLNTGERD
WHLGQGVSIEWRKRRYSTQVDPDLADQLIHLYYFDCFSESAIRNAILRPIVSPRCEYQAGHN-KVGSLQYLALTALIAP-
KQRKPPLPSVAKLTEDRWNKPQKTKGHRGSHTMNGY*
>JF683751/B/CY/2007/CY199
MENRWQVMIVWQVDRMRIRTWNSLVKHHIHVSKKTKGWVYRHHYESTHPRISSEVYIPLGD-AKL-VITTYWGLHTGEKD
WHLGQGVSIEWKTKRYITQVDPDLADQLIHLYYFDCFSESAIRNAILGHRVSPSCEYQAGHN-KVGSLQYLALAALRAP-
KKTKPPLPSVKKLTEDRWNKPQKTKGHRGSHTMNGH*
>JF683753/B/CY/2007/CY201
MENRWQVMIVWQVDRMRINKWKSLVKHHMYVSKKAARWCYKHHFESNNPRISSEVHIPLGE-AKL-VIATYWGLHTGERE
WHLGQGASIEWRKNRYSTQVDPGLADQLIHQYYFDCFSESAIRNAILGNIVSPRCEYQAGHN-KVGTLQYLALAALITP-
KKTRPPLPSVAKLTEDRWNKPQKTKGHRGSHTMNGH*
>JF683754/B/CY/2007/CY202
MENRWQVMIVWQVDRMRIRTWISLVKHHMYISKKAKRWFYRHHYESTHPRISSEVHIPLRE-AEL-VVTTYWGLQTGERD
WHLGQGVSIEWRTKRYSTQVDPNLADQLIHLYYFDCFSESAIRNAILGHVVSPRCDYQAGHN-KVGSLQYLALTALVKS-
KRRKPPLPSVAKLTEDRWNKPQKTKGHKGSHTMNGH*
>JF683756/B/CY/2007/CY204
MENRWQVMIVWQVDRMRIKTWNSLVKHHMYVSKKARKWVYKHHYENSNSKVSSEVHIPLGE-AKL-VIKTYWGLHTGERD
WHLGQGVSVEWRKERYSTQVDPDLADQLIHLYYFDCFSESAIRNAILGHVVSPKCEYQTGHN-KVGSLQYLALTALIRP-
KQRKPPLPSVRKLTEDRWNKPQKTKGHRESHTMNGH*
>JF683764/B/CY/2007/CY214
MENRWQVMIVWQVDRMRIRTWKSLVKHHMYISGKARKWFYRHHYESTHPKISSEIHIPLGD-AKL-VITTYWGLNTGERD
WHLGQGVSIEWRIRKYSTQVGPDLADQLIHLHYFDCFSESAIRKAILGHRVSPSCEYQAGHN-KVGSLQYLALAALIKP-
KKTKPPLPSVVKLTEDRWNEPQKTKGRRGSHTMNGH*
>JF683765/B/CY/2007/CY216
MENRWQVMIVWQVDRMRIRAWKSLVKHHMYISGKARGWGYRHHYESNHPKISSEVHIPLGD-ARV-VVKTYWGLHTGERD
WHLGQGVSIEWRKRKYSTQIDPNLADQLIHMYYFDCFSESAIRNAILGHRVSPRCEYQAGHN-KVGSLQYLALTALIKP-
KRTKPPLPSVTKLTEDRWNKPQKTKGHKGSHTMNGH*
>JF683769/B/CY/2008/CY220
MENRWQVMIVWQVDRMRIRTWNSLVKHHMHISKKAKDWVYRHHYESTNPRISSEVYIPLGD-SRL-VTTTYWGLHAGERD
WHLGQGISIEWRKEKYSTQVDPDLADQLIHLYYFDCFSESAIRNAILGHRVSPRCEYQAGHN-KVGSLQYLALTALIKP-
KRRKPPLPSVKKLTEDRWNKSQKTKGHRGNHSMNGH*
>JF683773/B/CY/2008/CY224
MENRWQVMIVWQVDRMRIRTWKSLVKHHKYISGKAKKWVYRHHYENPHPRIGSEVHIPLGD-AKL-VITTYWGLHTGERD
WHLGQGVSIEWRKRSYSTQVDPGLADQLIHIYYFDCFSESAIRNAILGHIVSPRCEYQAGHN-KVGSLQYLALAALITP-
RKIKPPLPSVTKLTEDRWNKPQETKGHRGNHTMNGH*
>JF683775/B/CY/2008/CY226
MENKWQVMIVWQVDRMRIRTWKSLVKHHMYISKKAKKWVYKHHYESIHPRISSEVHIPLGD-AKL-VVTTYWGLHTGERD
WHLGQGVSIEWRKKQYSTQVDPNLADHLIHLYYFDCFSESAIRNAILGRIVSPSCEYQAGHS-KVGSLQYLALTALTAQ-
KKRKPPLPSVTKLTEDRWNEPQKTKGHRESHTMNGH*
>JF683778/B/CY/2008/CY229
MENRWQVMIVWQVDRMRIRTWNSLVKHHKYVSRKAKGWLYRHHYENPHPRVSSEVHIPLGD-ATL-VITTYWGLHTGERD
WHLGHGVSIEWRKKRYVTQVDPDLADKLIHLHYFDCFSESAIRNAILGRIVSPRCECQAGHN-KVGSLQYLALAALVPP-
QKTKPPLPSVKKLTEDRWNKPQKTKGHRESHTMNGH*
>JF683781/B/CY/2008/CY232
MENRWQVMIVWQVDRMRIRTWKSLVKHHMFVSKKAKGWVYKHHYESINPRISSEVHIPLGD-AKL-TIITYWGLHTGERD
WHLGQGVSIEWRKKGYITQVDPNLADQLIHLYYFDCFSESAIRKAILGHRVSPRCEYQAGHN-KVGSLQYLALIALITP-
KRIKPPLPSVTKLTEDRWNESQRTKGHRGSHTMNGH*
>JF683784/B/CY/2008/CY237
MENRWQVMVVWQVDRMRISTWKSLVKHHMHISKKTKGWVYKHHYESTNPRTSSEVHIPLGD-AKL-VITTYWGLHTGERD
WHLGQGVSIEWRTEGYNTQVDPHLADQLIHLYYFNCFSESAIRKAIIGYRVSPRCEYQAGHN-KVGSLQYLALTALITP-
KQTRPPLPSVTKLTEDRWNKPQKTKGHRGSHTMNGH*
>JF683785/B/CY/2008/CY238
MENRWQVMIVWQVDRMRINTWKSLVKHHIHISKKARKWVYRHHYENTHPRISSEVHIPLGD-AKF-VIITYWGLHTGERD
WHLGQGVSIEWRKRRYSTQVEPDLADQLIHLYYFDCFAESAIRNAILGHIVSPRCEYQAGHN-KVGSLQYLALAALTKP-
KKTKPPLPSVAKLTEDRWNKPQRTKDHRESHTMSGH*
>JF683787/B/CY/2009/CY241
MENRWQVMIVWQVDRMRIRTWNSLVKYHMYRSKKARGWFYRHHYESTHPKVSSEVHIPLGD-ARL-VITTYWGLHTGERD
WHLGQGASIEWRKRRYSTQVDPNLADQLIHLYYFDCFSESAIRNTILGHRVSPSCEYQAGHN-KVGSLQYLALAVLITT-
KKRKPPLPSVAKLTEDRWNKPQKTKGHKGSHTMNGH*
>JF683788/B/CY/2009/CY242
MENRWQVMIVWQVDRMRIKTWKSLVKYHMYISKRAKGWFYRHHYESAHPKISSEVHIPLGD-AEL-VVKTYWGLNTGERE
WHLGQGVSIEWKLKRYHTQVDPDLADQLIHLYYFDCFSESAIRNALLGRIVSPRCDYQAGHN-KVGSLQYLALAALITP-
RRRKPPLPSVRKLTEDRWNEPQKTRNHRGSHTMSGH*
>JF683790/B/CY/2009/CY244
MENRWQVMIVWQVDRMRINTWKSLVKYHMHISKKARRWCYKHHYDSINPKISSEVHIPLGE-AKL-VIATYWGLHTGERD
WHLGQGVSIEWRKERYSTQVDPDLADQLIHLYYFDCFSESAIRNAILGRIVSPSCEYQAGHN-KVGTLQYLALTALITP-
KRTKPPLPSVKKLTEDRWNKPQKTKGHRGNHTMNGH*
>JF683791/B/CY/2009/CY246
MENRWQVMIVWQVDRMRIRAWNSLVKHHMYISGKARGWGYKHHYESNHPKISSEVHIPLGD-ARV-VVKTYWGLHTGERD
WHLGQGVSIEWRKRRYSTQIDPNLADQLIHLYYFDCFSESAIRNAILGHRVSPRCEYQAGHN-KVGSLQYLALTALIKP-
KRTKPPLPSVAKLTEDRWNKPQKTKGHKGSHTMNGH*
>JF683793/B/CY/2009/CY250
MENRWQVMIVWQVDRMRIHKWKSLVKYHIHISKKAKKWTYRHHYESTNPRISSEVHIPLGD-AKL-VVKTYWGLHTGERD
WHLGQGVSIEWKKERYNTQVDPDLADQLIHLYYFDCFSETAIRNAIIGHIVSPRCEYQAGHK-KVESLQYLALAALITP-
KKIKPPLPSIKKLTEDRWNKPQKTKGHRGNHSRTGH*
>JF683794/B/CY/2009/CY251
MENRWQVMIVWQVDRMRIRTWKSLVKHHMYISRKAKKWTYKHHYDSINPRISSEVHIPLGD-AKL-VITTYWGLHTGERD
WHLGQGVSIEWRKRKYSTQVDPGLADQLIHMHYFDCFSESAIRQAILGHIVIPRCEYQAGHN-KVGSLQYLALAALVTP-
KRTKPPLPSVTKLTEDRWNKPQRTKDHRGNHTMNGH*
>JF683796/B/CY/2009/CY253
MENRWQVMIVWQVDRMRIRTWKSLVKYHKYRSGKAKEWLYRHHYDSTHPKISSEVHIPLGD-SRL-VVTTYWGLHTGERD
WHLGQGVSIEWRKRRYSTQVDPDLADQLIHLYYFDCFSEAAIRQAILGHIVRPRCNYQAGHN-KVGSLQYLALTALITP-
KKIKPPLPSVSKLTEDRWNKPQKTKGHRESHTMNGH*
>JF683797/B/CY/2009/CY254
MENRWQVMIVWQVDRMRISKWKSLVKYHMYISKKAQGWSYRHHYESNNPRISSEVHIPLGD-AKL-VVATYWGLHTGERE
WHLGQGVSIEWRKRKYNTQVDPGLADQLIHLYYFDCFSESAIRNAILGYRVSPRCEYQAGHN-KVGSLQYLALAALITP-
KRRKPPLPSVRKLTEDRWNEPRKTKGHRGSHTMNGH*
>JF683801/B/CY/2009/CY258
MANRWQVMIVWQVDRMRINTWKSLVKYHMYISRKAKEWRYRHHYESPHPRISSEVHIPLGD-AGL-VVTTYWGLHTGERD
WHLGQGVSIEWRKRRYRTQVDPDLADQLIHLYYFDCFSESAIRNAILGRIVRPSCEYQSGHN-KVGSLQYLALTALTKP-
KKRKPPLPSVRKLTEDRWNKPQKTKGHRESHTMNGH*
>JF683804/B/CY/2009/CY262
MENRWQVMIVWQVDRMRIRTWKSLVKHHMYISRKAKKWSYKHHYESTNPRISSEVHIPLGD-ASL-VITTYWGLHTGERE
WHLGQGVSIEWRKEKYSTQVDPNLADQLIHLYYFDCFSESAIRNALLGYRIRPSCEYPAGHN-KVGSLQYLALAALVTP-
KKIKPPLPSVVKLTEDRWNEPRKTKGHRGSHTMNGH*
>JF683805/B/CY/2009/CY263
MENRWQVMIVWQVDRMRIRAWNSLVKHHMYISRKAKEWAYKHHYESTNPKISSEVHIPLGE-AKL-VITTYWGLHTGERD
WHMGQGVSIEWRQGTYNTQVDPGLADQLIHMYYFDCFSDSAIRKALLGHRVSPRCEYQAGHN-KVGSLQYLAITALIKP-
KKKKPPLPSVTKLTEDRWNKSQKTKGHKGSHSMDGH*
>JF683807/B/CY/2009/CY266
MENRWQVMIVWQVDRMRIRTWHSIVKYHMYVSKKAKKWVYKHHYESTNPRISSEVHIPLGE-AKL-VVATYWGLHTGERE
WHLGNGVSIEWRKQRYSTQIDPDLADHLIHLYYFDCFTDYAIRSAILGRIVIPRCEYQAGHS-QVGSLQYLALTALIPS-
RKIKPPLPSVKKLTEDRWNKPQGTKGH-----MHGH*
>JF683808/B/CY/2009/CY267
MENRWQVMIVWQVDRMRIKAWKSLVKHHMYISGKARGWGYKHHYESNHPKISSEVHIPLGD-ARV-VVKTYWGLHTGERD
WHLGQGASIEWRKRRYSTQIDPNLADQLIHLYYFDCFSESAIRNAILGHRVSPRCEYQAGHN-KVGSLQYLALTALIKP-
KGTKPPLPSVAKLTEDRWNKPQKTKGHKGSHTMNGH*
>JF683809/B/CY/2009/CY268
MENRWQAMIVWQVDRMRIRTWKSLVKHHMHISKKAKGWIYKHHYESTHPRVSSEVHIPLGD-ARL-VITTYWGLHTGERD
WHLGQGVSIEWRKRRYSTQVDPELADQLIHLHYFDCFSESAIRSAILGHIVSPSCEYQAGHY-KVGSLQYLALTALITP-
KRRKPPLPSIAKLTEDRWNKPRETKGHRGSHTMNGH*
>JF689852/B/US/2005/05US_SAJ_NVS12
MENRWQVMIVWQVDRMRIRAWKSLVKHHMYISRKAKRWFYRHHYESTHPRISSEVHIPLGD-AKL-VILTYWGLHTGERD
WHLGQGVSIEWRKKRYSTQVDPNLADQLIHLYYFDCFAESAIRNAILGTRVSPRCEYQAGHN-KVGSLQYLALVALITP-
KKIKPPLPSVAKLTEDRWNEPQKTKGHRGSHTMNGH*
>JF689854/B/US/2005/05US_SAJ_NVS16
MENRWQVMIVWQVDRMRIRTWKSLVKHHIYISKQAKGWFYRHHYESTHPKISSEVHIPLGD-ARL-IITTYWGLHTGERD
WHLGQGVSIEWRERRYSTQVDPNLADQLIHLYYFDCFSESAIRNAILGHVVSPRCDYQAGHN-KVGSLQYLALAALITP-
KRIKPPLPSITKLTEDRWNKPQKTKGHRGSHTMNGH*
>JF689856/B/US/2005/05US_SAJ_NVS3
MENRWQVMIVWQVDRMRIRAWKSLVKHHMYISGKARGWFYRHHYESTHPRISSEVHIPLGE-AKL-VVTTYWGLHTGERD
WHLGQGVSIEWRKRRYSTQVDPNLADQLIHLYYFNCFSESAIRKAILGHIVKPSCEYQAGHN-KVGSLQYLALTALIKP-
KKIKPPLPSVATLTEDRWNKPRKTKGHRGSHTMNGH*
>JF689857/B/US/2005/05US_SAJ_NVS5
MENRWQVMIVWQVDRMRIRTWKSLVKHHMYISRKARGWFYRHHYESTHPKISSEVHIPLED-ARL-VITTYWGLNTGERD
WHLGQGVSIEWRKKRYSTQVDPDLADQLIHLYYFDCFSESAIRNAILGYRVSPRCEYQAGHN-KVGSLQYLALTALITP-
KKIKPPLPSVAKLTEDRWNKPQRTKGHRGSHTMNGH*
>JF689859/B/US/2005/05US_SAJ_NVS8
MENRWQVMIVWQVDRMRIKTWKSLVKHHMYITGKAKRWFYRHHYESSHPKISSEVHIPLGD-DRL-VITTYWGLHTGERD
WHLGQGVSIEWRKKRYSTQVDPDLADQLIHLYYFDCFSESAIRNAILGHIVRPRCEYQAGHN-KVGSLQYLALAALITP-
KKIKPPLPSVKKLTEDRWNKPQKTKGHRGSHTMNGH*
>JF689860/B/US/2005/05US_SAJ_NVS9
MENRWQVMIVWQVDRMRVKTWKSLVKHHMYISKKAKGWFYRHHYESTHPKISSEVHIPIGE-ARL-VIATYWGLHTGERD
WHLGQGVSIEWRQRRYSTQVDPNLADQLIHVYYFDCFSESAIRNAILGHRVSPRCEYQAGHN-KVGSLQYLALTALVTP-
QQRKPPLPSVTKLTEDRWNKPQRTKGHRESHTINGHS
>JF689862/B/US/2006/06US_SAJ_C164_SC
MENRWQVMIVWQVDRMRIRTWKSLVKHHMYVSKKAKGWFYRHHYESTHPRISSEVHIPLGD-AKL-VIITYWGLHTGERD
WHLGQGVSIEWRKKRYSTQVDPSLADQLIHLHYFDCFSDSAIRNAILGHIVRPSCEYQAGHN-KVGSLQYLALAALITP-
KRKKPPLPSVAKLTEDRWNKPQRTKGHRGSHTMNGH*
>JF689863/B/US/2006/06US_SAJ_C165_TJ
MENRWQVMIVWQVDRMRINTWKSLVKHHMYVSKKARRWIYRHHYESTNPRISSEVHIPLGD-AKL-IVKTYWGLHTGERE
WHLGQGVSIEWRKERYSTQVDPDLADQLIHLYYFDCFSESAIRKAILGHIVSPRCEYQAGHN-KVGSLQYLALTALIKP-
KKVKPPLPSIKKLTEDRWNEPQKTKGHRGSHTMNGH*
>JF689864/B/US/2006/06US_SAJ_C166_SG
MENRWQVMIVWQVDRMRIRXWISLVKXHMYISRKARGWFYRHHYECPHPRISSEVHIPLGE-ARL-VIKTYWGLHPGERE
WHLGQGVSIEWRKRRYSTQVDPHIADQLIHLYYFDCFSESAIRNAILGNRISPRCEYQAGHN-KVGSLQYLALTALITP-
KRRKPPLPSVAKLTEDRWNKPQKTKGHRESHTMNGH*
>JF689865/B/US/2006/06US_SAJ_C167_LH
MENRWQVMIVWQVDRMRIRTWKSLVKHHMYISKKAKGWFYRHHYESTHPRIGSEVHIPLGD-AKL-VIVTYWGLHTGERD
WHLGQGVSIEWRKKRYSTQVDPNLADQLIHLYYFDCFADTAIRNAILGNRVSPRCEYQAGHN-KVGSLQYLALVALITP-
KKIKPPLPSVAKLTEDRWNKPQKTKGHRGSHTMNGH*
>JF689866/B/US/2006/06US_SAJ_C168_LS
MENRWQVMIVWQVDRMRIRAWNSLVKHHMYVSKKARGWFYRHHYESTHPKISSEVHIPIGE-EKL-VIITYWGLHTGERD
WHLGQGVSIEWRKGRYSTQVDPSLADQLIHLYYFDCFSESAIRNAILGRIVRPSCEYQAGHN-KVGSLQYLALTALIAP-
KRRKPPLPSVRKLTEDRWNKPQRTKGHRGSHTMNGH*
>JF689867/B/US/2006/06US_SAJ_C169_JS
MENRWQAMIVWQVDRMRIRTWKSLVKHHMYISKKAKRWFYRHHYESTHPRISSEVHIPLGD-AEL-VIITYWGLHTGERE
WHLGQGVAIEWRKKRYSTQVDPNLADQLIHMYYFDCFTESAIRSAILGYRVSPRCEYQAGHN-KVGSLQYLALAALIKP-
KRIKPPLPSVAKLTEDIWNKPQKTKGHRGSHTMNGH*
>JF689870/B/US/2006/06US_SAJ_NVS22
MENRWQVMIVWQVDRMRIRAWKSLVKHHMYISKKAKGWCYRHHYESTHPRISSEVHIPLGE-AEL-VIITYWGLHTGERD
WHLGQGVSIEWRKKRYSTQVDPNLADQLIHLYYFDCFADSAIRNTILGNRVSPRCEYQAGHN-KVGSLQYLALTALITP-
KKRKPPLPSVTKLTEDRWNKPQKNKGHRGSHTMNGH*
>JF689871/B/US/2006/06US_SAJ_NVS23
MENRWQVMIVWQVDRMRIRTWKSLVKYHMYVSKKARGWFYRHHYESPHPRISSEVHIPLGE-ARL-VITTYWGLHTGERD
WHLGQGVSIEWRTRRYSTQVDPVLADQLIHLYYFDCFSESAIRNAILGHIVSPSCEYQAGHN-KVGSLQYLALAALVKP-
KKRKPPLPSVTKLTEDRWNKPQKTKGHRGSHTMNGH*
>JF689872/B/US/2006/06US_SAJ_NVS27
MENRWQVMVVWQVDRMRIRTWKSLVKHHMYISGKAKGWFYRHHYESTHPRTSSEVHVPLGD-AKL-VIITYWGLHTGERD
WHLGQGVSIEWRKGRYSTQVDPNLADQLIHLYYFDCFSESAIRKAILGHIVSPRCEYQAGHN-KVGSLQYLALAALTTS-
KRIKPPLPSVAKLTEDRWNKPQRIKGHRGSHTMNGH*
>JF689873/B/US/2006/06US_SAJ_NVS31
MENRWQVMIVWQVDRMRIRTWKSLVKHHMYVSGKAKGWFYRHHYESTHPRISSEVHIPLGD-ARL-VITTYWGLHTGERD
WHLGQGVSIEWRKKRYSTQVDPNLADQLIHLYYFDCFSESAIRNAILGHIVSPSCEYQAGHN-KVGSLQYLALAALITP-
KKIKPPLPSVTKLTEDRWNKPQKTKGHRGSHTMNGH*
>JF689874/B/US/2006/06US_SAJ_NVS32
MENRWQVMIVWQVDRMRIRTWNSLVKHHMYNSKKARGWFYRHHYESNHPRTSSEVHIPLGD-AKL-VITTYWGLHTGERE
WHLGQGASIEWRKRRYSTQVDPGLADQLIHLYYFDCFSESAIRKAILGHIVIPSCEYQAGHN-KVGSLQYLALTALIAP-
KRRKPPLPSVAKLTEDRWNKPQKTKGHRGSNTMNGH*
>JF689875/B/US/2006/06US_SAJ_NVS35
MENRWQVMIVWHVDRMRINTWKSLVKYHKYVSKKAKGWFYRHHYESTHPRISSEVHIPLGD-AEL-VIITYWGLHTGERD
WHLGQGVSIEWRKKRYSTQVDPNLADQLIHLYYFNCFTESAIRNAILGNRVSPRCEYQAGHN-KVGSLQYLALTALITP-
KKIKPPLPSVTKLTEDRWNKPQKTKGHRGSHTMNGH*
>JF689876/B/US/2006/06US_SAJ_NVS39
MENRWQVMIVWQVDRMRIRAWKSLVKHHMHISRKAKGWLYRHHYESTHPRISSEVHIPLED-AEL-VIITYWGLHTGERD
WHLGQGVSIEWRKKRYSTQVDPNLADQLIHLYYFDCFAESAIRNAILGNRVSPRCEYQAGHN-KVGSLQYLALAALITP-
KRIKPPLPSVTKLTEDRWNKPQKTKGHRGSHTMNGH*
>JF689877/B/US/2007/07US_SAJ_C154
MENRWQVMIVWQVDRMRIRTWKSLVKHHKYISGKAKRWVYRHHYENPHPRVSSEVHIPLGE-AKL-VITTYWGLHPGERD
WHLGQGVSIEWRKKEYSTQVDPGLADKLIHLYYFDCFSESAIRKALLGHIVRPRCEYQAGHN-KVESLQYLALTALITP-
KRTKPPLPSVAKLTEDRWNEPQKTKGHRGNHTMNGH*
>JF689879/B/US/2007/07US_SAJ_C156
MENRWQVMIVWQVDRMRIRTWKSLVKHHMYISKKAKDWFYRHHYESTHPRISSEVHIPLGD-AKL-VITTYWGLHTGERD
WHLGQGVSIEWRKKRYSTQVDPDLADQLIHLYYFDCFSESAIRKALLGHLVSPRCDYPAGHN-KVGSLQYLALTALITP-
KKIKPPLPSVKKLTEDRWNEPQKIKGHRGSHTMNGH*
>JF689883/B/US/2007/07US_SAJ_C161_H1
MENRWQVMVVWQVDRMRIRTWKSLVKHHMYISKKAKGWFYRHHYESPHPRISSEVHIPLEE-ARL-VITTYWGLHTGERD
WQLGHGVSIEWRKGRYSTQVDPELADQLIHLYYFDCFADSAIRKAILGHIVSPRCEYQAGHN-KVGSLQYLALAALIKP-
KKIKPPLPSVAKLTEDRWNKPQKTKGHRGSHTMNGH*
>JF689884/B/US/2007/07US_SAJ_C162_H2
MENRWQVMIVWQVDRMRIRAWKSLVKHHMYISKKAKGWFYRHHYESTHPRISSEVHIPLGD-AKL-VXITYWGLHTGERD
WHLGQGVSIEWRKKRYSTQVDPNLADQLIHLYYFDCFADTAIRNAILGNRVSPRCEYQAGHN-KVGSLQYLALVALITP-
KKIKPPLPSVAKLTEDRWNKPQKTKGHRGSHTMNGH*
>JF689885/B/US/2007/07US_SAJ_C163_H3
MENRWQVMIVWQVDRMRIRAWKSLVKHHMYISKKAKGWFYRHHYESNHPKISSEVHIPLGD-AKL-VVKTYWGLHTGERE
WHLGQGVSIEWRKGRYNTQVDPGLADQLIHTHYFDCFSESAIRNAILGHRVSPRCEYQAGHN-KVGSLQYLALVALTTP-
KQIKPPLPSVAKLTEDRWNKPQKTKGHRGSRTMNGH*
>JF689886/B/US/2007/07US_SAJ_C166_MS
MENRWQVMIVWQVDRMRIRTWHSIVKHHKYISKKAKGWQYKHHYENSHPRVSSEVHIPLKE-AKL-VVTTYWGLHPGERE
WQLGHGVSIEWRQGRYSTQIDPDLADQLIHLYHFDCFSESAIRQAILGHRVSPRCEYQAGHN-KVGSLQYLALAALTTP-
RKTKPPLPSVRKLTEDRWNKPQKTKGHRESHTMTGH*
>JF689887/B/US/2007/07US_SAJ_C200
MENRWQVMIVWQVDRMRIRAWTSLVKHHIYISRKARGWFYRHHYESNHPKISSEVHIPVGD-ARL-VITTYWGLHTGERD
WHLGQGVSIEWRKRRYSTQVDPBXADQLIHLYYFDCFSESAIRKAILGHIVSPXCEFQAGHN-KVGSLQYLALTALIKP-
KKRKPPLPSVTKLTEDRWNKPQRTKGRRGSHTMSGH*
>JF689889/B/US/2007/07US_SAJ_NVS42
MENRWQVMIVWQVDRMRIRAWKSLVKHHMHISKKAGKWFYRHHYENTHPKISSEVHIPLED-AKL-VVTTFWGLHTGERD
WHLGQGVSIEWRKRRYSTQVDPNLADQLIHLYYFDCFSESAIRKAIVGHIVSPVCEYQVGHN-KVGSLQYLALTALIKP-
KKRKPPLPSVAKLTEDRWNKPQRTKGHRGSHIMNGH*
>JF689890/B/US/2007/07US_SAJ_NVS48
MENRWQVMIVWQVDRMRIRTWISLVKHHMYISGKAKKWFYRHHYESTHPRISSEVHIPLGD-AEL-VVTTYWGLHTGERD
WHLGQGVSIEWRKKRYSTQVDPILADQLIHLYYFDCFSESAIRNAILGHRVSPRCVYQAGHN-KVGSLQYLALAALITP-
KKIKPPLPSVAKLTEDRWNKPQKTKGHRGSHTMNGH*
>JF689892/B/US/2007/07US_SAJ_NVS54
MENRWQVMIVWQVDRMRIRTWKSLVKHHMHISKKAKRWVYRHHYESTNPRISSEVHIPLGD-EKL-VITTYWGLHTGERD
WHLGQGVSIEWRKDRYSTQVDPNLADQLIHLYYFDCFSESAIRNAILGGIVSPRCEYQAGHN-KVGSLQYLALAALITP-
KKVKPPLPSVTKLTEDRWNKPQKTKGHRGSHTMNGH*
>JF689894/B/US/2008/08US_SAJ_C202
MENRWQVMIVWQVDRMRIRTWKSLVKXHMHISKKAKRWFYRHHYESTHPKISSEVHIPLGD-ATL-VITTYWGLHTGERD
WHLGQGVSIEWRRKKYRTQVDPNLADQLIHMHYFDCFTDSAIRNALLGNRVSPRCEYQAGHN-KVGSLQYLALTALIPP-
RKRKPPLPSVAKLTEDXWNKPQETKGNKGSHTMHGH*
>JF689895/B/US/2008/08US_SAJ_C203
MENRWQVMIVWQVDRMRIKAWKSLVKYHMYRSKKAKGWFYRHHYETTHPRISSEVHIPLGD-AKL-VVTTYWGLHTGERD
WHLGQGASIEWRKRRYSTQVDPNLADQLIHLYYFDCFSESAIRNAIVGDIVSPRCEYQAGHN-KVGSLQYLALAALVKP-
KKCKPPLPSVTKLTEDRWNKPQETKDHRESHTMNGH*
>JF689896/B/US/2008/08US_SAJ_C204
MENRWQVMIVWQVDRMRIKAWKSLVKHHMYISKKAKGWFYRHHYESTHPRISSEVHIPLGD-AEL-VIITYWGLHTGERD
WHLGQGVSIEWRKKRYSTQVDPNLADQLIHLYYFDCFADSAIRNAILGNRVSPRCEYQTGHN-KVGSLQYLALAALIKP-
ARRKPPLPSVAKLTEDRWSEPQKTKGHRGNHTMNGH*
>JF689897/B/US/2008/08US_SAJ_C205
MENRWQVMIVWQVDRMRIRXWKXLVKHHMXISKKAKGWFYRHHYESTHPKISSEVHIPLGD-ARL-VITTYWGLXTGERD
WHLGXGVSIEWRKRXYSTQVDPNLADQLIHLYYFDCFSESAIRNAILGHVVSPRCEHQAGHN-KVGSLQYLALTALVTP-
RKTKPPLPSVAKLTEDRWNKPQKTKGHRGNHTMNGH*
>JF932470/B/CN/2007/AH070017
MENRWQVMIVWQVDRMRIRTWKSLVKHHIYTSRKAKGWGYKHHYDSTHPKISSEVHIPLGD-AKL-VITTYWGLHTGERD
WHLGQGVSIEWRRERYSTQVEPGLADQLIHLYYFDCFSEAAVRNAILGRVVSPSCDYLAGHN-KVGSLQYLALAALVKP-
KRRKPPLPSVAKLTEDRWNKPQRTKGHRGNHTMSGH*
>JF932471/B/CN/2007/AH070018
MENRWQVMIVWQVDRMRISTWKSLVKYHMHISKKAKGWVYKHHYDSTHPKISSEVHIPLGD-AKL-VVTTYWGLHTGERD
WHLGQGVSIEWRKERYSTQVEPGLADQLIHLYYFDCFSESAIRQAILGRIVSPSCDYLAGHN-KVGSLQYLALTALIKP-
KRKKPPLPSVAKLTEDRWNKPQRTKGHRGSHTMSGH*
>JF932473/B/CN/2007/BJ070030
MENRWQAMIVWQVDRMRIRTWKSLVKHHMYISGKAKGWVYKHHYDSTHPKIGSEVHIPLGD-AKL-VITTYWGLHTGERD
WHLGQGVSIEWRRKRYSTQVEPGLADQLIHLYYFDCFSESAIRNALLGRVVSPRCDYLAGHN-KVGSLQYLALTALVTP-
KRRKPPLPSVAKLTEDRWNKPQKTKGHRGNHTMSGH*
>JF932474/B/CN/2007/CBJC261
MENRWQVMIVWQVDRMRIRTWKSLVKHHMYISKKAKGWFYRHHYESTHPKISSEVHIPLGD-AKL-VITTYWGLHTGERD
WHLGQGVSIEWRKKKYSTQVNPGLADQLIHLYYFDCFSESAIRNAILGRVVSPSCDYLAGHN-KVGSLQYLALAALVKP-
KRKKPPLPSVAKLTEDRWNKPQRTKGHRGNHTMSGH*
>JF932475/B/CN/2007/CBJC392
MENRWQAMIVWQVDRMRISTWKSIVKHHMYISKKAKGWCYRHHYDSTHPKISSEVHIPLGD-AKL-VITTYWGLHTGERD
WHLGQGVSIEWRRKRYSTQVEPGLADQLIHLYYFDCFSESAIRNAILGRVVSPRCDYLAGHN-KVGSLQYLALAALVTP-
KRRKPPLPSVAKLTEDRWNKPQRTKDHRENHTMSGH*
>JF932478/B/CN/2008/CBJC476
MENRWQAMIVWQVDRMRISAWKSLVKHHMYISRKAKRWVYKHHYDSTHPKISSEVHIPLGD-DKL-VITTYWGLHTGERD
WHLGQGVSIEWRRKRYSTQVEPGLADQLIHLYYFDCFSESAIRNAILGRVVSPSCEYLAGHN-KVGSLQYLALAALVTP-
KRRKPPLPSVAKLTEDRWNKPQKTKGHRGNHTMSGH*
>JF932479/B/CN/2008/CBJC489
MENRWQVMIVWQVDRMRIRAWKSLVKHHMYNSKKAKGWFYRHHYESTHPKISSEVHIPLGD-AKL-VITTYWGLHTGERD
WHLGQGVSIEWRKKKYSTQVEPGLADQLIHLYYFDCFSESAIRNAILGRVVSPRCDYLAGHN-KVGSLQYLALAALVKP-
KRRKPPLPSVAKLTEDRWNKPQRTKGHRGNHTMSGH*
>JF932480/B/CN/2008/CBJC500
MENRWQVMIVWQVDRMRIRAWKSLVKHHMHISRKAKGWFYRHHYESTHPKISSEVHIPLGD-AKL-VITTYWGLHTGERD
WHLGQGVSIEWRRKRYSTQVEPGLADQLIHLYYFDCFSESAIRNAILGRVVSPRCDYLAGHN-KVGSLQYLALAALVKP-
KRRKPPLPSVAKLTEDRWNKPQRTKGHRGNHTMSGH*
>JF932482/B/CN/2006/CC056
MENRWQVMIVWQVDRMRIRTWKSLVKHHMYISKKAKGWVYRHHYDSTHPKISSEVHIPLGD-AKL-VITTYWGLHTGERD
WHLGQGVSIEWRRKRYSTQVEPDMADHLIHLYYFDCFSESAIRKAILGRVVSPICDYIAGHN-KVGSLQYLALAALVAP-
KRRKPPLPSVAKLTEDRWNEPQRTKGHRGNHTMSGH*
>JF932483/B/CN/2007/FJ070016
MENRWQVMIVWQVDRMRIRTWKSLVKHHMYRSKKAKGWFYRHHYESTHPKISSEVHIPLGD-AKL-VITTYWGLHTGERD
WHLGQGVSVEWRRKRYSTQVEPDLADRLIHLYYFDCFSDSAIRNAILGRVVSPSCDYLAGHN-KVGSLQYLALAALVTP-
KRRKPPLPSVAKLTEDRWNKPQRTKGHRGTHTMSGH*
>JF932484/B/CN/2007/GS070017
MENRWQVMIVWQVDRMRIRTWKSLVKHHMHISRKAKGWVYKHHYDSNHPKISSEVHIPLGD-AKL-VITTFWGLHTGERD
WHLGQGVSIEWRRERYSTQVEPGLADHLIHLYYFDCFSESAIRNAILGRVVSPRCDYIAGHN-KVGSLQYLALKALVTP-
KRRKPPLPSVAKLTEDRWNKPQRTKGHRENQTMSGH*
>JF932485/B/CN/2007/GZ070002
MENRWQVMIVWQVDRMRIRTWNSLVKHHMYISRKAKGWCYKHHYDSTHPKISSEVHIPLGD-AEL-VITTYWGLHTGERD
WHLGQGVSIEWRRKRYSTQVEPGLADQLIHLYYFDCFSESAIRNAILGRVVSPRCDYLAGHN-KVGSLQYLALAALVPP-
KRRKPPLPSVAKLTEDRWNKPQRTKGHRGNHTMSGH*
>JF932486/B/CN/2007/GZ070030
MENRWQVMIVWQVDRMRIRTWNSLVKHHMYISKKAKGWFYRHHYESTHPKISSEVHIPLGD-AKL-VITTYWGLHTGERD
WHLGQGVSIEWRRKRYSTQVEPGLADQLIHLYYFDCFSESAIRNAILGRVVSPRCDYLAGHN-KVGSLQYLALAALVTP-
KRRKPPLPSVAKLTEDRWNKPQRTKGHRGNHTMSGH*
>JF932487/B/CN/2007/HB070006
MENRWQVMIVWQVDRMRIKTWKSLVKHHMYISRKAKGWLYKHHYDSTHPKISSEVHIPLGD-AKL-VITTYWGLHTGERD
WHLGQGVSIEWRKKRYSTQVEPGLADQLIHLYYFDCFSESAIRNAIVGRVVSPRCDYLAGHS-KVGSLQYLALAALVTP-
KRRKPPLPSVAKLTEDRWNKPQRTKGHRGNHTMSGH*
>JF932488/B/CN/2007/HB070022
MANRWQVMIVWQVDRMRIRTWKSLVKHHMYISKKAKGWFYKHHYDSPHPKISSEVHIPLGD-ATL-VITTYWGLHAGERD
WHLGQGVSIEWRRKRYSTQVEPGLADQLIHLYYFDCFSESAIRQAILGRIVSPRCDYLAGHN-KVGSLQYLALAALVKL-
KRRKPPLPSVAKLTEDRWNKPQRTKGHRGNHTMSGH*
>JF932489/B/CN/2007/HB070035
MENRWQVMIVWQVDRMRIRTWKSLVKHHMYISRRAKGWLYKHHYDSTHPKISSEVHIPLGD-AKL-VITTYWGLHTGEKD
WHLGQGVSIEWRRKRYSTQVEPGLADQLIHLYYFDCFSESAIRNAIIGRVVSPSCDYLAGHN-KVGTLQYLALAALVKP-
KRRSPPLPSVAKLTEDRWNKPQRTKGHRGNHTMSGH*
>JF932490/B/CN/2007/JL070038
MENRWQAMIVWQVDRMRIRTWKSLVKHHMYISKKAKGWFYRHHYESTHPRISSEVHIPLGD-AKL-VITTYWGLHTGERD
WHLGQGVSIEWKKRRYSTQVEPGLADQLIHMYYFDCFSESAIRNAILGRVVSPSCDYLAGHN-KVGSLQYLALAALVKP-
KRRKPPLPSVAKLTEDRWNKPQRTKGHRGNHTMSGH*
>JF932491/B/CN/2007/JS070389
MENRWQAMIVWQVDRMRIRTWKSLVKHHMYISKKAKGWVYKHHYDSTHPKISSEVHIPLGD-AKL-VITTYWGLHTGERD
WHLGQGVSIEWRRKRYSTQVEPGLADQLIHLYYFDCFSESAIRNAILGRIVSPSCDYLAGHN-KVGSLQYLALAALVTP-
KRRKPPLPSVAKLTEDRWNKPQKTKGHRGNHTMSGH*
>JF932494/B/CN/2009/YN09P0014
MENRWQVMIVWQVDRMRIKTWKSLVKHHMYISKKAKGWYYRHHYDSTHPKISSEVHIPLGD-ARM-VVTTYWGLHTGERD
WHLGQGVSIEWRKRRYRTQIDPGLADQLIHLHYFDCFSESAIRQAILGRVVTPICDYQAGHR-KVGSLQYLALTALIKP-
RRRKPPLPSVKKLTEDRWNKPQRIMGHRGSHTMSGH*
>JF932498/B/CN/2008/cbjc468
MENRWQAMIVWQVDRMRIRTWKSLVKHHMYTSRKAKGWFYKHHYDSIHPKISSEVHIPLGD-AKL-VITTYWGLHLGERD
WHLGQGVSIEWRRKRYSTQVEPGLADQLIHLYYFDCFSESAIRNAILGRVVSPSCDYLAGHN-KVGSLQYLALAALVTP-
KRRKPPLPSVAKLTEDRWNKPQRTKGHRGNHTMSGH*
>JF932499/B/CN/2007/hb070025
MENRWQVMVVWQVDRMRIRTWKSLVKHHMYRSGKAKGWFYKHHYDSIHPKISSEVHIPLGE-AKL-VITTYWGLHTGERD
WHLGQGVSIEWRRKRYSTQVEPGLADQLIHLYYFDCFSESAIRNAIVGRVVSPSCDYLAGHN-KVGSLQYLALAALVAP-
KRRKPPLPSVAKLTEDRWNKPQRTKGHRGNHTMSGH*
>JF932500/B/CN/2007/hen1345
MENRWQVMIVWQVDRMRIRTWKSLVKHHMYISRKAKGWIYKHHYDSTHPKISSEVHIPLGD-AKL-VITTYWGLHTGERD
WHLGQGVSIEWRRKRYSTQVEPDLADQLIHLYYFDCFSESAIRNAILGRIVSPSCDYLEGHN-KVGSLQYLALAALVTP-
KRRKPPLPSVAKLTEDRWNKPQRTKGHRGNHTMSGH*
>JN024100/B/US/2004/USPI83747EI6y04121pcWG2B5
MENRWQVMIVWQVDRMRIRAWKSLVKHHMYISGKARGWSYRHHYESPHPRISSEVHIPLGD-AKL-VVTTYWGLHTGERD
WHLGQGVSIEWRKRRYSTQVDPDLADQLIHVYYFDCFSETAIRNTLLGRRVSPRCEYQAGHN-KVGSLQYLALVALIKP-
KRTKPPLPSVKKLTEDRWNKPQRTKGHRGNHTMNGH*
>JN024101/B/US/2004/USPI83747EI6y04121pcWG2B1
MENRWQVMIVWQVDRMRIRAWKSLVKHHMYISGKARGWSYRHHYESPHPRISSEVHIPLGD-AKL-VVTTYWGLHTGERD
WHLGQGVSIEWRRRRYSTQVDPDLADQLIHVYYFDCFSETAIRNTLLGRRVSPRCEYQAGHN-KVGSLQYLALVALIKP-
KRTKPPLPSVKKLTEDRWNKPQKTKGHRGNHTMNGH*
>JN024103/B/US/2004/USPI83747EI6y04121pcWG2B7
MENRWQVMIVWQVDRMRIRAWKSLVKHHMYISGKARGWSYRHHYESPHPRISSEVHIPLGD-AKL-VVTTYWGLHTGERD
WHLGQGVSIEWRKRRYSTQVDPDLADQLIHVYYFDCFSETAIRNTLLGRRVSPRCEYQAGHN-KVGSLQYLALVALIKP-
KRTKPPLPSVKKLTEDRWNKPQKTKGHRGNHTMNGH*
>JN024104/B/US/2004/USPI83747EI6y04121pcWG2B8
MENRWQVMIVWQVDRMRIRAWKSLVKHHMYISGKARGWSYRHHYESPHPRISSEAHIPLGD-AKL-VVTTYWGLHTGERD
WHLGQGVSIEWRKRRYSTQVDPDLADQLIHVYYFDCFSETAIRNTLLGRRVSPRCEYQAGHN-KVGSLQYLALVALIKP-
KRTKPPLPSVKKLTEDRWNKPQKTKGHRGNHTMNGH*
>JN024105/B/US/2004/USPI83747EI6y04121pcWG2B10
MENRWQVMIVWQVDRMRIRAWKSLVKHHMYISGKARGWSYRHHYESPHPRISSEVHIPLGD-AKL-VVTTYWGLHTGERD
WHLGQGVSIEWRKRRYSTQVDPDLADQLIHVYYFDCFSETAIRNTLLGRRVSPRCEYQAGHN-KVGSLQYLALVALIKP-
KRTKPPLPSVKKLTEDRWNKPQKTKGHRGNHTMNGH*
>JN024106/B/US/2004/USPI83747EI6y04121pcWG2B9
MENRWQVMIVWQVDRMRIRAWKSLVKHHMYISGKARGWSYRHHYESPHPRISSEVHIPLGD-AKL-VVTTYWGLHTGERD
WHLGQGVSIEWRKRRYSTQVDPDLADQLIRVYYFDCFSETAIRNTLLGRRVSPRCEYQAGHN-KVGSLQYLALVALIKP-
KRTKPPLPSVKKLTEDRWNKPQKTKGHRGNHTMNGH*
>JN024107/B/US/2004/USPI83747EI6y04121pcWG2B3
MENRWQVMIVWQVDRMRIRAWKSLVKHHMYISGRARGWSYRHHYESPHPRISSEVHIPLGD-AKL-VVTTYWGLHTGERD
WHLGQGVSIEWRKRRYSTQVDPDLADQLIHVYYFDCFSETAIRNTLLGRRVSPRCEYQAGHN-KVGSLQYLALVALIKP-
KRTKPPLPSVKKLTEDRWNKPQKTKGHRGNHTMNGH*
>JN024108/B/US/2004/USPI83747EI6y04121pcWG2B4
MENRWQVMIVWQVDRMRIRAWKSLVKHHMYISGKARGWSYRHHYESPHPRISSEVHIPLGD-AKL-VVTTYWGLHTGERD
WHLGQGVSIEWRKRRYSTQVDPDLADQLIHVYYFDCFSETAIRSTLLGRRVSPRCEYQAGHN-KVGSLQYLALVALIKP-
KRTKPPLPSVKKLTEDRWNKPQKTKGHRGNHTMNGH*
>JN024109/B/US/2004/USPI83747EI6y04121pcWG2B2
MENRWQVMIVWQVDRMRIRAWKSLVKHHMYISGKARGWSYRHHYESPHPRISSEVHIPLGD-AKL-VVTTYWGLHTGERD
WHLGQGVSIEWRKRRYSTQVDPDLADQLIHVYYFDCFSETAIRNTLLGRRVSPRCEYQAGHN-KVGSLQYLALVALIKP-
KRTKPPLPSVKKLTEDRWNKPQKTKGHRGNHTMNGH*
>JN024110/B/US/2004/USPI83747EI12y04121pcWG2B10
MENRWQVMIVWQVDRMRIRAWKSLVNHHMYISGKARGWSYRHHYESPHPRISSEVHIPLGD-AKL-VVTTYWGLHTGERD
WHLGQGVSIEWRKRRYSTQVDPDLADQLIHVYYFDCFSETAIRNTLLGRRVSPRCEYQAGHN-KVGSLQYLALVALIKP-
KRTKPPLPSVKKLTEDRWDKPQKTKGHRGNHTMNGH*
>JN024111/B/US/2004/USPI83747EI12y04121pcWG2B3
MENRWQVMIVWQVDRMRIRAWKSLVKHHMYISGKARGWSYRHHYESPHPRISSEVHIPLGD-AKL-VVTTYWGLHTGERD
WHLGQGVSIEWRKRRYSTQVDPDLADQLIHVYYFDCFSETAIRNTLLGRRVSPRCEYQAGHN-KVGSLQYLALVALIKP-
KRTKPPLPSVKKLTEDRWDKPQKTKGHRGNHTMNGH*
>JN024112/B/US/2004/USPI83747EI12y04121pcWG2B7
MENRWQVMIVWQVDRMRIRAWKSLVKHHMYISGKARGWSYRHHYESPHPRISSEVHIPLGD-AKL-VVTTYWGLHTGERD
WHLGQGVSIEWRKRRYSTQVDPDLADQLIHVYYFDCFSETAIRNTLLGRRVSPRCEYQAGHN-KVGSLQYLALVALIKP-
KRTKPPLPGVKKLTEDRWNKPQKTKGHRGNHTMNGH*
>JN024113/B/US/2004/USPI83747EI12y04121pcWG2B2
MENRWQVMIVWQVDRMRIRAWKSLVKHHMYISGKARGWSYRHHYESPHPRIRSEVHIPLGD-AKL-VVTTYWGLHTGERD
WHLGQGVSIEWRKRRYSTQVDPDLADQLIHVYYFDCFSETAIRNTLLGRRVSPRCEYQAGHN-KVGSLQYLALVALIKP-
KRTKPPLPSVKKLTEDRWNKPQKTKGHRGNHTMNGH*
>JN024114/B/US/2004/USPI83747EI12y04121pcWG2B6
MENRWQVMIVWQVDRMRIRAWKSLVKHHMYISGKARGWSYRHHYESPHPRISSEVHIPLGD-AKL-VVTTYWGLHAGERD
WHLGQGVSIEWRKRRYSTQVDPDLADQLIHVYYFDCFSETAIRNTLLGRRVSPRCEYQAGHN-KVGSLQYLALVALIKP-
KRTKPPLPSVKKLTEDRWNKPQKTKGHGGNHTMNGH*
>JN024115/B/US/2004/USPI83747EI12y04121pcWG2B5
MENRWQVMIVWQVDRMRIRAWKSLVKHHMYISGKARGWSYRHHYESPHPRISSEVHIPLGD-AKL-VVTTYWGLHTGERD
WHLGQGVSIEWRKRRYSTQVDPDLADQLIHVYYFDCFSGTAIRNTLLGRRVSPRCEYQAGHN-KVGSLQYLALVALIKP-
KRTKPPLPSVKKLTEDRWNKPQKTKGHRGNHTMNGH*
>JN024116/B/US/2004/USPI83747EI12y04121pcWG2B8
MENRWQVMIVWQVDRMRIRAWKSLVKHHMYISGKARGWSYRHHYESPHPRISSEVHIPLGD-AKL-VVTTYWGLHTGERD
WHLGQGVSIEWRKRRYSTQVDPDLADQLIHVYYFDCFSETAIRNTLLGRRVSPRCEYQAGHN-KVGPLQYLALVALIKP-
KRTKPPLPSVKKLTEDRWNKPQKTKGHRGNHTMNGH*
>JN024117/B/US/2004/USPI83747EI12y04121pcWG2B1
MENRWQVMIVWQVDRMRIRAWKSLVKHHMYISGKARGWSYRHHYESPHPRISSEVHIPLGD-AKL-VVTTYWGLHTGERD
WHLGQGVSIEWRKRRYSTQVDPDLADQLIHVYYFDCFSETAIRNTLLGRRVSPRCEYQAGHN-KVGSLQYLALVALIKP-
KRTKPPLPSVKKLTEDRWNKPQKTKGHRGNHTMNGH*
>JN024118/B/US/2004/USPI83747EI12y04121pcWG2B4
MENRWQVMIVWQVDRMRIRAWKSLVKHHMYISGKARGWSYRHHYESPHPRISSEVHIPLGD-AKL-VVTTYWGLHTGERD
WHLGQGVSIEWRKRRYSTQVDPDLADQLIHVYYFDCFSETAIRNTLLGRRVSPRCEYQAGHN-KVESLQYLALVALIKP-
KRTKPPLPSVKKLTEDRWNKPQKTKGHRGNHTMNGH*
>JN024119/B/US/2004/USPI83747EI12y04121pcWG2B9
MENRWQVMIVWQVDRMRIRAWKSLVKHHMYISGKARGWSYRHHYESPHPRISSEVHIPLGD-AKL-VVTTYWGLHTGERD
WHLGQGVSIEWRKRRYSTQVDPDLADQLIHVYYFDCFSETAIRNTLLGRRVSPRCEYQAGHN-KVGSLQYLALVALIKP-
KRTKPPLPSVKKLTEDRWNKPQKTKGHRGNHTMNGH*
>JN024120/B/US/2005/USPI83747EI21y05011pcWG2B5
MENRWQVMIVWQVDRMRIRAWKSLVKHHMYISGKARGWSYRHHYESPHPRISSEVHIPLGD-AKL-VVTTYWGLHTGERD
WHLGQGVSIEWRKRRYSTQVDPDLAGQLIHVYYFDCFSETAIGNTLLGRRVSPRCEYQAGHN-KVGSLQYLALVALIKP-
KRTKPPLPSVKKLTEDRWNKPQKTKGHRGNHTMNGH*
>JN024121/B/US/2005/USPI83747EI21y05011pcWG2B4
MENRWQVMIVWQVDRMRIRAWKSLVKHHMYISGKARGWSYRHHYESPHPRISSEVHIPLGD-AKL-VVTTYWGLHTGERD
WHLGQGVSIEWRKRRYSTQVDPDLADQLIHVYYFDCFSETAIRNTLLGRRVSPRCEYQAGHN-KVGSLQYLALVALIKP-
KRTKPPLPSVKKLTEDRWNKPQKTKGHRGNHTMNGH*
>JN024122/B/US/2005/USPI83747EI21y05011pcWG2B10
MENRWQVMIVWQVDRMRIRAWKSLVKHHMYISGKARGWSYRHHYESPHPRISSEVHIPLGD-AKL-VVTTYWGLHTGERD
WHLGQGVSIEWRKRRYSTQVDPDLADQLIHVYYFDCFSETAIRNTLLGRRVSPRCEYQAGHN-KVGSLQYLALVALIKP-
KRTKPPLPSVKKLTEDRWNKPQKTKGHRGNHTMNGH*
>JN024123/B/US/2005/USPI83747EI21y05011pcWG2B1
MENRWQVMIVWQIDRMRIRAWKSLVKHHMYISGEARGWSYRHHYESPHPRISSEVHIPLGD-AKL-VVTTYWGLHTGERD
WHLGQGVSIEWRKRRYSTQVDPDLADQLIHVYYFDCFSETAIRNTLLGRRVSPRCEYQAGHN-KVGSLQYLALVALIKP-
KRTKPPLPSVKKLTEDRWNKPQKTKGHRGNHTMNGH*
>JN024124/B/US/2005/USPI83747EI21y05011pcWG2B8
MENRWQVMIVWQVDRMRIRAWKSLVKHHMYISGKARGWSYRHHYESPHPRISSEVHIPLGD-AKL-VVTTYWGLHTGERD
WHLGQGVSIEWRKRRYSTQVDPDLADQLIHVYYFDCFSETAIRNTLLGRRVSPRCEYQAGHN-KVGSLQYLALVALIKP-
KRTKPPLPSVKKLTEDRWNKPQKTKGHRGNHTMNGH*
>JN024125/B/US/2005/USPI83747EI21y05011pcWG2B3
MENRWQVMIVWQVDRMRIRAWKSLVKHHMYISGKARGWSYRHHYESPHPRISSEVHIPLGD-AKL-VVTTYWGLHTGERD
WHLGQGVSIEWRKRRYSTQVDPDLADQLIHVYYFDCFSETAIRNTLLGRRVSPRCEYQAGRN-KVGSLQYLALVALIKP-
KRTKPPLPSVKKLTEDRWNKPQKTKGHRGNHTMNGH*
>JN024126/B/US/2005/USPI83747EI21y05011pcWG2B6
MENRWQVMIVWQVDRMRIRAWKSLVKHHMYISGKARGWSYRHHYESPHPRISSEVHIPLGD-AKL-VVTTYWGLHTGERD
WHLGQGVSIEWRKRRYSTQVDPDLADQLIHVYYFDCFSETAIRNTLLGRRVSPRCEYQAGHN-KVGSLQYLALVALIKP-
KRTKPPLPSVKKLTEDRWNKPQKTKGHRGNHTMNGH*
>JN024127/B/US/2005/USPI83747EI21y05011pcWG2B7
MENRWQVMIVWQVDRMRIRAWKSLVKHHMYISGKARGWSYRHHYESPHPRISSEVHIPLGD-AKL-VVTTYWGLHTGERD
WHLGQGVSIEWRKRRYSTQVDPDLADQLIHVYYFDCFSETAIRNTLLGRRVSPRCEYQAGHN-KVGSLQYLALVALIKP-
KRTKPPLPSVKKLTEDRWNKPQKTKGHRGNHTMNGH*
>JN024128/B/US/2005/USPI83747EI21y05011pcWG2B2
MENRWQVMIVWQVDRMRIRAWKSLVKHHMYISGKARGWSYRHHYESPHPRISSEVHIPLGD-AKL-VVTTYWGLHTGERD
WHLGQGVSIEWRKRRYSTQVDPDLADQLIHVYYFDCFSETAIRNTLLGRRVSPRCEYQAGHN-KVGSLQYLALVALIKP-
KRTKPPLPSVKKLTEDRWNKPQKTKGHRGNHTMNGH*
>JN024129/B/US/2005/USPI83747EI21y05011pcWG2B9
MENRWQVMIVWQVDRMRIRAWKSLVKHHMYISGKARGWSYRHHYESPHPRISSEVHIPLGD-AKL-VVTTYWGLHTGERD
WHLGQGVSIEWRKRRYSTQVDPDLADQLIHVYYFDCFSETAIRNTLLGRRVSPRCEYQAGHN-KVGSLQYLALVALIKP-
KRTKPPLPSVKKLTEDRWNKPQKTKGHRGNHTMNGH*
>JN024130/B/US/2005/USPI83747EI42y05011pcWG2B3
MENRWQVMIVWQVDRMRIRAWKSLVKHHMYISGKARGWSYRHHYESPHPRISSEVHIPLGD-AKL-VVTTYWGLHTGERD
WHLGQGVSIEWRKRRYSTQVDPDLADQLIHVYYFDCFSETAIRNTLLGRRVSPRCEYQAGHN-KVGSLQYLALVALIKP-
KRTKPPLPSVKKLTEDRWNKPQKTKGHRGDHTMNGH*
>JN024131/B/US/2005/USPI83747EI42y05011pcWG2B8
MENRWQVMIVWQVDRMRIRAWKSLVKHHMYISGKARGWSYRHHYESPHPRISSEVHIPLGD-AKL-VVTTYWGLHTGERD
WHLGQGVSIEWRKRRYSTQVDPDLADQLIHVYYFDCFSETAIRNTLLGRRVSPRCEYQAGHN-KVGSLQYLALVALIKP-
KRTKPPLPSVKKLTEDRWNKPQKTKGHRGNHTMNGH*
>JN024132/B/US/2005/USPI83747EI42y05011pcWG2B10
MENRWQVMIVWQVDRMRIRAWKSLVKHHMYISGKARGWSYRHHYESPHPRISSEVHIPLGD-AKL-VVTTYWGLHTGERD
WHLGQGVSIEWRKRRYSTQVDPDLADQLIHVYYFDCFSETAIRNTLLGRRVSPRCEYQAGHN-KVGSLQYLALVALIKP-
KRTKPPLPSVKKLTEDRWNKPQKTKGHRGNHTMNGH*
>JN024133/B/US/2005/USPI83747EI42y05011pcWG2B2
MESRWQVMIVWQVDRMRIRAWKSLVKHHMYISGKARGWSYRHHYESPHPRISSEVHIPLGD-AKL-VVTTYWGLHTGERD
WHLGQGVSIEWRKRRYSTQVDPDLADQLIHVYYFDCFSETAIRNTLLGRRVSPRCEYQAGHN-KVGSLQYLALVALIKP-
KRTKPPLPSVKKLTEDRWNKPQKTKGHRGNHTMNGH*
>JN024134/B/US/2005/USPI83747EI42y05011pcWG2B4
MENRWQVMIVWQVDRMRIRAWKSLVKHHMYISGKARGWSYRHHYESPHPRISSEVHIPLGD-AKL-VVTTYWGLHTGERD
WHLGQGVSIEWRKRRYSTQVDPDLADQLIHVYYFDCFSETAIRNTLLGRRVSPRCEYQAGHN-KVGSLQYLALVALIKP-
KRTKPPLPSVKRLTEDRWNKPQKTKGHRGNHTMNGH*
>JN024135/B/US/2005/USPI83747EI42y05011pcWG2B7
MENRWQVMIVWQVDRMRIRAWKSLVKHHMYISGKARGWSYRHHYESPHPRISSEVHIPLGD-AKL-VVTTYWGLHTGERD
WHLGQGVSIEWRKRRYSTQVDPDLADQLIHVYYFDCFSETAIRNTSLGRRVSPGCEYQAGHN-KVGSLQYLALAALIKP-
KRTKPPLPSVKKLTEDRWNKPQKTKGHRGNHTMNGH*
>JN024136/B/US/2005/USPI83747EI42y05011pcWG2B1
MENRWQVMIVWQVDRMRIRAWKSLVKHHMYISGKARGWSYRHHYESPHPRISSEVHIPLGD-AKL-VVTTYWGLHTGERD
WHLGQGVSIEWRKRRYSTQVDPDLADQLIHVYYFDCFSETAIRNTLLGRGVSPRCEYQAGHN-KVGSLQYLALVALIKP-
KRTKPPLPSVKKLTEDRWNKPQKTKGHRGNHTMNGH*
>JN024137/B/US/2005/USPI83747EI42y05011pcWG2B5
MENRWQVMIVWQVDRMRIRAWKSLVKHRMYISGKARGWSYRHHYESPHPRISSEVHIPLGD-AKL-VVTTYWGLHTGERD
WHLGQGVSIEWRKRRYSTQVDPDLADQLIHVYYFDCFSETAIRNTLLGRRVSPRCEYQAGHN-KVGSLQYLALVALIKP-
KRTKPPLPSVKKLTEDRWNKPQKTKGHRGNHTMNGH*
>JN024138/B/US/2005/USPI83747EI42y05011pcWG2B6
MENRWQVMIVWQVDRMRIRAWKSLVKHHMYISGKARGWSYRHHYESPHPRISSEVHIPLGD-AKL-VVTTYWGLHTGERD
WHLGQGVSIEWRKRRYSTQVDPDLADQLIHVYYFDCFSETAIRNTLLGRRVSPRCEYQAGHN-KVGSLQYLALVALIKP-
KRTKPPLPSVKKLTEDRWNKPQKTKGHRGNHTTNGH*
>JN024139/B/US/2005/USPI83747EI48y05021pcWG2B1
MENRWQVMIVWQVDRMRIRAWKSLVKHHMYISGKARGWSYRHHYESPHPRISSEVHIPLGD-AKL-VVTTYWGLHTGERD
WHLGQGVSIEWRKRRYSTQVDPDLADQLIHVYYFDCFSETAIRNTLLGRRVSPRCEYQAGHN-KVGSLQYLALVALIKP-
KRTKPPLPSVKKLTEDRWNKPQKTKGHRGNHIMNGH*
>JN024140/B/US/2005/USPI83747EI48y05021pcWG2B2
MENRWQVMIVWQVDRMRIRAWKSLVKHHMYISGKARGWSYRHHYESPHPRISSEVHIPLGD-AKL-VVTTYWGLHTGERD
WHLGQGVSIEWRKRRYSTQVDPDLADQLIHVYYFDCFSETAIRNTLLGRRVSPRCEYQAGHN-KVGSLQYLALVALIKP-
KRTKPPLPSVKKLTEDRWNKPQKTKGHRGNHTMNGH*
>JN024141/B/US/2005/USPI83747EI48y05021pcWG2B10
MENRWQVMIVWQVDRMRIRAWKSLVKHHMYISGKARGWSYRHHYESPHPRISSEVHIPLGD-AKL-VVTTYWGLHTGERD
RHLGQGVSIEWRKRRYSTQVDPDLADQLIHVYYFDCFSETAIRNTLLGRRVSPRCEYQAGHN-KVGSLQYLALVALIKP-
KRTKPPLPSVKKLTEDRWNKPQKTKDHRGNHTMNGH*
>JN024142/B/US/2005/USPI83747EI48y05021pcWG2B6
MENRWQVMIVWQVDKMRIRAWKSLVKHHMYISGKARGWSYRHHYESPHPRISSEVHIPLGD-AKL-VVTTYWGLHTGERD
WHLGQGVSIEWRKRRYSTQVDPDLADQLIHVYYFDCFSETAIRNTLLGRRVSPRCEYQAGHN-KVGSLQYLALVALIKP-
KRTKPPLPSVKKLTEDRWNRPQKTKGHRGNHTMNGH*
>JN024143/B/US/2005/USPI83747EI48y05021pcWG2B9
MENRWQVMIVWQVDRMRIRAWKSLVKHHMYISGKVRGWSYRHHYESPHPRISSEVHIPLGD-AKL-VVTTYWGLHTGERD
WHLGQGVSIEWRKRRYSTQVDPDLADQLIHVYYFDCFSETAIRNTLLGRRVSPRCEYQAGHN-KVGSLQYLALVALIKP-
KRTKPPLPSVKKLTEDRWNKPQKTKGHRGNHTMNGH*
>JN024144/B/US/2005/USPI83747EI48y05021pcWG2B3
MENRWQVMIVWQVDRMRIRAWKSLVKHHMYISGKARGWSYRHHYESPHPRISSEVHIPLGD-AKL-VVTTYWGLHTGERD
*HLGQGVSIEWRKRRYSTQVDPDLADQLIHVYYFDCFSETAIRNTLLGRRVSPRCEYQAGHN-KVGSLQYLALVTLIKP-
KRTKPPLPSVKKLTEDRWNKPQKTKGHRGNHTMNGH*
>JN024145/B/US/2005/USPI83747EI48y05021pcWG2B7
MENRWQVMIVWQVDRMRIRAWKSLVKHHMYISGKARGWSYRHHYESPHPRISSEVHIPLGD-AKL-VVTTYWGLHTGERD
WHLGQGVSIEWRKRRYSTQVDPDLADQLIHVYYFDCFSETAIRNTLLGRRVSPRCEYQAGHN-KVGSLQYLALVALIKP-
KRTKPPLPSVKKLTEDRWNKPQKTKGHRGNHTMNGH*
>JN024146/B/US/2005/USPI83747EI48y05021pcWG2B5
MENRWQVMIVWQVDRMRIRAWKSLVKHHMYISGKARGWSYRHHYESPHPRISSEVHIPLGD-VKL-VVTTYWGLHTGERG
WHLGQGVSIEWRKRRYSTQVDPDLADQLIHVYYFDCFSETAIRNTLLGRRVSPRCGYQAGHN-KVGSLQYLALVALIKP-
KRTKPPLPSVKKLTEDRWNKPQKTKGHRGNHTMNGH*
>JN024147/B/US/2005/USPI83747EI48y05021pcWG2B4
MENRWQVMIVWQVDRMRIRAWKSLVKHHMYISGKARGWSYRHHYESPHPRISSEVHIPLGD-AKL-VVTTYWGLHTGERD
WHLGQGVSIEWRKRRYSTQVDPDLADQLIHVYYFDCFSETAIRNTLLGRRVSPRCEYQAGHN-KVGSLQYLALVALIKP-
KRTKPPLPSVKKLTEDRWNKPQKTKGHRGNHTMNGH*
>JN024148/B/US/2005/USPI83747EI48y05021pcWG2B8
MENRWQVMIVWQVDRMRIRAWKSLVKHHMYISGKARGWSYRHHYESPHPRISSEVHIPLGD-AKL-VVTTYWGLHTGERD
WHLGQGVSIEWRKRRYSTQVDPDLADQLIHVYYFDCFSETAIRNTLLGRRVSPRCEYQAGHN-KVGSLQYLALVALIKP-
KRTKPPLPSVKKLTEDRWNKPQKTKDHRGNHTMNGH*
>JN024149/B/US/2005/USPI83747EI57y05021pcWG2B3
MENRWQVMIVWQVDRMRIRAWKSLVKHHMYISGKARGWSYRHHYESPHPRISSEVHIPLGD-AKL-VVTTYWGLHTGERD
WHLGQGVSIEWRKRRYSTQVDPDLADQLIHVYYFDCFSETAIRNTLLGRRVSPRCEYQAGHN-KVGSLQYLALVALIKP-
KRTKPPLPSVKKLTEDRWNKPQKTKGHRGNHTMNGH*
>JN024150/B/US/2005/USPI83747EI57y05021pcWG2B4
MENRWQVMIVWQVDRMRIRAWKSLVKHHMYISGKARGWSYRHHYESPHPRISSEVHIPLGD-AKL-VVTTYWGLHTGERD
WHLGQGVSIEWRKRRYSTQVDPDLADQLIHVYYFDCFSETAIRNTLLGRRVSPRCEYQAGHN-KVGSLQYLALVALIKP-
KRTKPSLPSVKKLTEDRWNKPQKTKGHRGNHTMNGH*
>JN024151/B/US/2005/USPI83747EI57y05021pcWG2B9
MENRWQVMIVWQVDRMRIRAWKSLVKHHMYISGKARGWSYRHHYESPHPRISSEVHIPLGD-AKL-VVTTYWGLHTGERD
WHLGQGVSIEWRKRRYSTQVDPDLADQLIHVYYFDCFSETAIRNTLLGRRVSPRCEYQAGHN-KVGSLQYLALVALIKP-
KRTKPPLPSVKKLTEDRWNKPQKTKGHRGNHTMNGH*
>JN024152/B/US/2005/USPI83747EI57y05021pcWG2B7
MENRWQVMIVWQVDRMRIRAWKSLVKHHMYISGKARGWSYRHHYESPHPRISSEVHIPLGD-AKL-VVTTYWGLHTGERD
WHLGQGVSIEWRKRRYSTQVDPDLADQLIHVYYFDCFSETAIRNTLLGRRVSPRCEYQAGHN-KVGSLQYLALVALIKP-
KRTKPPLPSVKKLTEDRWNKPQKTKGHRGNHTMNGH*
>JN024153/B/US/2005/USPI83747EI57y05021pcWG2B6
MENRWQVVIVWQVDRMRIRAWKSLVKHHMYISGKARGWSYRHHYESPHPRISSEVHIPLGD-AKL-VVTTYWGLHTGERD
*HLGQGVSIEWRKRRYSTQVDPDLADQLIHVYYFDCFSETAIRNTLLGRRVSPRCEYQAGHN-KVGSLQYLALVALIKP-
KRTKPPLPSVKKLTEDRWNKPQKTKGHRGNHTMNGH*
>JN024154/B/US/2005/USPI83747EI57y05021pcWG2B8
MENRWQVMIVWQVDRMRIRAWKSLVKHHMYISGKARGWSYRHHYESPHPRISSEVHIPLGD-AKL-VVTTYWGLHTGESD
WHLGQGVSIEWRKRRYSTQVDPDLADQLIHVYYFDCFSETAIRNTLLGRRVSPRCEYQAGHN-KVGSLQYLALVALIKP-
KRTKPPLPSVKKLTEDRWNKPQKTKGHRGNHTMNGH*
>JN024155/B/US/2005/USPI83747EI57y05021pcWG2B10
MENRWQVMIVWQVDRMRIRAWKSLVKHHMYISGKARGWSYRHHYESPHPRISSEVHIPLGD-AKL-VVTTYWGLHTGESD
WHLGQGVSIEWRKRRYSTQVDPDLADQLIHVYYFDCFSETAIRNTLLGRRVSPRCEYQAGHN-KVGSLQYLALVALIKP-
KRTKPPLPSVKKLTEDRWNKPQKTKGHRGNHTMNGH*
>JN024156/B/US/2005/USPI83747EI57y05021pcWG2B5
MENRWQVMIVWQVDRMRIRAWKSLVKHHMYISGKARGWSYRHHYESPHPRISSEVHIPLGD-AKL-VVTTYWGLHTGERD
WHLGQGVSIEWRKRRYSTQVDPDLADQLIHVYYFDCFSETAIRNTLLGRRVSPRCEYQAGHN-KVGSLQYLALVALIKP-
KRTKPPLPSVKKLTEDRWNKPQKTKGHRGNHTMNGH*
>JN024157/B/US/2005/USPI83747EI57y05021pcWG2B2
MENRWQVMIVWQVDRMRIRAWKSLVKHHMYISGKARGWSYRHHYESPHPRISSEVHIPLGD-AKL-VVTTYWGLHTGERD
WHLGQRVSIEWRKRRYSTQVDPDLADQLIHVYYFDCFSETAIRNTLLGRRVSPRCEYQAGHN-KVGSLQYLALVALIKP-
KRTKPPLPSVKKLTEDRWNKPQKTKGHRGNHTMNGH*
>JN024158/B/US/2005/USPI83747EI57y05021pcWG2B1
MENRWQVMIVWQVDRMRIRAWKSLVKHHMYISGKARGWSYRHHYESPHPRISSEVHIPLGD-AKL-VVTTYWGLHTGERD
WHLGQGVSIEWRKRRYSTQVDPDLADQLIHVYYFDCFSETAIRNTLLGRRVSPRCEYQAGHN-KVGSLQYLALVALIKP-
KRTKPPLPSVKKLTEDRWNKPQKTKGHRGNHTMNGH*
>JN024159/B/US/2005/USPI83747EI69y05021pcWG2B16
MENRWQVMIVWQVDRMRIRAWKSLVKHHMYISGKARGWSYRHHYESPHPRISSEVHIPLGD-AKL-VVTTYWGLHTGERD
WHLGQGVSIEWRKRRYSTQVDPDLAGQLIHVYYFDCFSETAIRNTLLGRRVSPRCEYQAGHN-KVGSLQYLALVALIKP-
KRTKPPLPSVKKLTEDRWNKPQKTKGRRGNHTMNGH*
>JN024160/B/US/2005/USPI83747EI69y05021pcWG2B11
MENRWQVMIVWQVDRMRIRAWKSLVKHHMYISGKARGWSYRHHYESPHPRISSEVHIPLGD-AKL-VVTTYWGLHTGERD
WHLGQGVSIEWRKRRYSTQVDPDLADQLIHVYYFDCFSETAIRNTLLGRRVSPRCEYQAGHN-KVGSLQYLALVALIKP-
KRTKPPLPSVKKLTEDRWNKPQKTKGHRGNHTMNGH*
>JN024161/B/US/2005/USPI83747EI69y05021pcWG2B13
MENRWQVMIVWQVDRMRIRAWKSLVKHHMYISGKARGWSYRHHYESPHPRISSEVHIPLGD-AKL-VVTTYWGLHTGERD
WHLGQGVSIEWRKRRYSTQVDPDLADQLIHVYYFDCFSETAIRNTLLGRRVSPRCEYQAGHN-KVGSLQYLALVALIKP-
KRTKPPLPSVKKLTEDRWNKPQKTKGHRGNHTMNGH*
>JN024162/B/US/2005/USPI83747EI69y05021pcWG2B12
MENRWQVMIVWQVDRMRIRAWKSLVKHHMYISGKARGWSYRHHYESPHPRISSEVHIPLGD-AKL-VVTTYWGLHTGERD
WHLGQGVSIEWRKRRYSTQVDPDLADQLIHVYYFDCFSETAIRNTLLGRRVSPRCEYQAGHN-KVGSLQYLALVALIKP-
KRTKPPLPSVKKLTEDRWNKPQKTKGHRGNHTMNGH*
>JN024163/B/US/2005/USPI83747EI69y05021pcWG2B14
MENRWQVMIVWQVDRMRIRAWKSLVKHHMYISGKARGWSYRHHYESPHPRISSEVHIPLGD-AKL-VVTTYWGLHTGERD
WHLGQGVSIEWRKRRYSTQVDPGLADQLIHVYYFDCFSETAIRNTLLGRRVSPRCEYQAGHN-KVGSLQYLALVALIKP-
KRTKPPLPSVKKLTEDRWNKPQKTKGHRGNHTMNGH*
>JN024164/B/US/2005/USPI83747EI69y05021pcWG2B15
MENRWQVMIVWQVDRMRIRAWKSLVKHHMYISGKARGWSYRHHYESPHPRISSEVHIPLGD-AKL-VVTTYWGLHTGERD
WHLGQGVSIEWRKRRYSTQVDPDLADQLIHVYYFDCFSETAIRNTLLGRRVSPRCEYQAGHN-KVGSLQYLALVALIKP-
KRTKPPLPSVKKLTEDRWNKPQKTKGHRGNHTMNGH*
>JN024165/B/US/2005/USPI83747EI98y05031pcWG2B8
MENRWQVMIVWQVDRMRIRAWKSLVKHHMYISGKARGWSYRHHYESPHPRISSEVHIPLGD-AKL-VVTTYWGLHTGERD
WHLGQGVSIEWRKRRYSTQVDPDLADQLIHVYYFDCFSETAIRNTLLGRRVSPRCEYQAGHN-KVGSLQYLALVALIKP-
KRTKPPLPSVKKLTEDRWNKPQKTKGHRGNHTMNGH*
>JN024166/B/US/2005/USPI83747EI98y05031pcWG2B5
MENRWQVMIVWQVDRMRIRAWKSLVKHHMYISGKARGWSYRHHYESPHPRISSEVHIPLGD-AKL-VVTTYWGLHTGERD
WHLGQGVSIEWRKRRYSTQVDPDLADQLIHVYYFDCFSETAIRNTLLGRRVSPRCEYQAGHN-KVGSLQYLALVALIKP-
KRTKPPLPSVKKLTEDRWNKPQKTKGHRGNHTMNGH*
>JN024167/B/US/2005/USPI83747EI98y05031pcWG2B2
MENRWQVMVVWQVDRMRIRAWKSLVKHHMYISGKARGWAYRHHYESPHPRISSEVHIPLGD-AKL-VVTTYWGLHTGERD
WHLGQGVSIEWRKRRYSTQVDPDLADQLIHVYYFDCFSETAIRNTLLGRRVSPRYEYQAGHN-KVGSLQYLALVALIKP-
KRAKPPLPSVKKLTEDRWNKPQKTKGHRGNHTMNGH*
>JN024168/B/US/2005/USPI83747EI98y05031pcWG2B7
MENRWQVMIVWQVDRMRIRAWKSLVKHHMYISGKARGWSYRHHYESPHPRISSEVHIPLGD-AKL-VVTTYWGLHTGERD
WHLGQGVSIEWRKRRYSTQVDPDLADQLIHVYYFDCFSETAIRNTLLGRRVSPRCEYQAGHN-KVGSLQYLALVALIKP-
KRTKPPLPSVKKLTEDRWNKPQKTKGHRGNHTMNGH*
>JN024169/B/US/2005/USPI83747EI98y05031pcWG2B4
MENRWQVMIVWQVDRMRIRAWKSLVKHHMYISGKARGWSYRHHYESPHPRISSEVHIPLGD-AKL-VVTTYWGLHTGERD
WHLGQGVSIEWRKRRYSTQVDPDLADQLIHVYYFDCFSETAIRNTLLGRRVSPRCEYQAGHN-KVGSLQYLALVALIKP-
KRTKPPLPSAKKLTEDRWNKPQKTKGHRGNHTMNGH*
>JN024170/B/US/2005/USPI83747EI98y05031pcWG2B11
MENRWQVMIVWQVDRMRIRAWKSLVKHHMYISGKARGWSYRHHYESPHPRISSEVHIPLGD-AKL-VVTTYWGLHTGERD
WHLGQGVSIEWRKRRYSTQVDPDLADQLIHVYYFDCFSETAIRNTLLGRRVSPRCEYQAGHN-KVGSLQYLALVALIKP-
KRTKPPLPSVKKLTEDRWNKPQKTKGHRGNHTMSGH*
>JN024171/B/US/2005/USPI83747EI98y05031pcWG2B10
MENRWQVMIVWQVDRMRIRAWKSLVKHHKYISGKARGWSYRHHYESPHPRISSEVHIPLGD-AKL-VVTTYWGLHTGERD
WHLGQGVSIEWRKRRYSTQVDPDLADQLIHVYYFDCFSETAIRNTLLGRRVSPRCEYQAGHN-KVGSLQYLALVALIKP-
KRTKPPLPSVKKLTEDRWNKPQKTKGHRGNHTMNGH*
>JN024172/B/US/2005/USPI83747EI98y05031pcWG2B1
MENRWQVMIVWQVDRMRIRAWKSLVKHHMYISGKARGWSYRHHYENPHPRISSEVHIPLGD-AKL-VVTTYWGLHTGERD
WHLGQGVSIEWRKRRYSTQVDPDLADQLIHVYYFDCFSETAIRNTLLGRRVSPRCEYQAGHN-KVGSLQYLALVALIKP-
KRTKPPLPSVKKLTEDRWNKPQKTKGHRGNHTMNGH*
>JN024173/B/US/2005/USPI83747EI98y05031pcWG2B6
MENRWQVMIVWQVDRMRIRAWKSLVKHHMYISGKARGWSYRHHYESPHPRISSEVHIPLGD-AKL-VVTTYWGLHTGERD
WHLGQGVSIEWRKRRYSTQVDPDLADQLIHVYYFDCFSETAIRNTLLGRRVSPRCEYQAGHN-KVGSLQYLALVALIKP-
KRTKPPLPSVKKLTEDRWNKPQKTKGHRGNHTMNGH*
>JN024174/B/US/2005/USPI83747EI154y05051pcWG2B3
MENRWQVMIVWQVDRMRIRAWKSLVKHHMYISGKARGWSYRHHYESPHPRISSEVHIPLGD-AKL-VVTTYWGLHTGERD
WHLGQGVSIEWRKRRYSTQVDPDLADQLIHVYYFDCFSETAIRNTLLGRRVSPRCEYQAGHN-KVGSLQYLALVALIKP-
KRTKPPLPSVKKLTEDRWNKPQKTKGHRGNHTMNGH*
>JN024175/B/US/2005/USPI83747EI154y05051pcWG2B10
MENRWQVMIVWQVDRMRIRAWKSLVKHHMYISGKARGWSYRHHYESPHPRISSEVHIPLGD-AKL-VVTTYWGLHTGERD
WHLGQGVSIEWRKRRYSTQVDPDLADQLIHVYYFDCFSETAIRNTLLGRRVSPRCEYQAGHN-KVGSLQYLALVALIKP-
KRTKPPLPSVKKLTEDRWNKPQKSKGHRGNHTMNGH*
>JN024176/B/US/2005/USPI83747EI154y05051pcWG2B7
MENRWQVMIVWQVDRMRIRAWKSLVKHHMYISGKARGWSYRHHYESPHPRISSEVHIPLGD-AKL-VVTTYWGLRTGERD
WHLGQGVSIEWRKRRYSTQVDPDLADQLIHVYYFDCFSETAIRNTLLGRRVSPRCEYQAGHN-KVGSLQYLALVALIKP-
KRTKPPLPSVKKLTEDRWNKPQKTKGHRGNHTVNGH*
>JN024177/B/US/2005/USPI83747EI154y05051pcWG2B1
MENRWQVMIVWQVDRMRIRAWKSLVKHHMYISGKARGWSYRHHYESPHPRISSEVHIPLGD-AKL-VVTTYWGLHTGERD
WHLGQGVSIEWRKRRYSTQVDPDLADQLIHVYYFDCFSETAIRNTLLGRRVSPRCEYQAGHN-KVGSLQYLALVALIKP-
KRTKPPLPSVKKLTEDRWNKPQKTKGHRGNHTMNGH*
>JN024179/B/US/2005/USPI83747EI154y05051pcWG2B8
MENRWQVMIVWQVDRMRIRAWKSLVKHHMYISGKARGWSYRHHYESPHPRISSEVHIPLGD-AKL-VVTTYWGLHTGERD
WHLGQGVSIEWRKRRYSTQVDPDLADQLIHVYYFDCFSETAIRNTLLGRRVSPRCEYQAGHN-KVGSLQYLALVALIKP-
KRTKPPLPGVKKLTEDRWNKPQKTKGHRGNHTMNGH*
>JN024180/B/US/2005/USPI83747EI154y05051pcWG2B5
MENRWQVMIVWQVDRMRIRAWKSLVKHHMYISGKARGWSYRHHYESPHPRISSEVHIPLGD-AKL-VVTTYWGLHTGERD
WHLGQGVSIEWRKRRYSTQVDPDLADQLIHVYYFDCFSETAIRNTLLGRRVSPRCEYQAGHN-KVGSLQYLALVALIKP-
KRTKPPLPSVKKLTEDRWNKPQKTKGHRGNHTMNGH*
>JN024181/B/US/2005/USPI83747EI154y05051pcWG2B6
MENRWQVMIVWQVDRMRIRAWKSLVKHHMYISGKARGWSYRHHYESPHPRISSEVHIPLGD-AKL-VVTTYWGLHTGERD
WHLGQGVSIEWRKRRYSTQVDPDLADQLIHVYYFDCFSETAIRNTLLGRRVSPRCEYQAGHN-KVGSLQYLALVALIKP-
KRTKPPLPSVKKLTEDRWNKPQKTKGHRGNHTMNGH*
>JN024182/B/US/2005/USPI83747EI210y05071pcWG2B1
MENRWQVMIVWQVDRMRIRAWKSLVKHHMYISGKARGWSYRHHYESPHPRISSEVHIPLGD-AKL-VVTTYWGLHTGERD
WHLGQGVSIEWRKRRYSTQVDPDLADQLIHVYYFDCFSETAIRNTLLGRRVSPRCEYQAGHN-KVGSLQYLALVALIKP-
KRTKPPLPSVKKLTEDRWNKPQKTKGHRGNHTMNGH*
>JN024183/B/US/2005/USPI83747EI210y05071pcWG2B2
MENRWQVMIVWQVDRMRIRAWKSLVKHHMYISGKARGWSYRHHYESPHPRISSEVHIPLGD-AKL-VVTTYWGLHTGERD
WHLGQGVSIEWRKRRYSTQVDPDLADQLIHVYYFDCFSETAIRNTLLGRRVSPRCEYQAGHN-KVGSLQYLALVALIKP-
KRTKPPLPSVKKLTEDRWNKPQKTKGHRGNHTMNGH*
>JN024184/B/US/2005/USPI83747EI210y05071pcWG2B5
MENRWQVMIVWQVDRMRIRAWKSLVKHHMYISGKARGWSYRHHYESPHPRISSEVHIPLGD-AKL-VVTTYWGLHTGERD
WHLGQGVSIEWRKRRYSTQVDPDLADQLIHVYYFDCFSETAIRNTLLGRRVSPRCEYQAGHN-KVGSLQYLALVALIKP-
KRTKPPLPSVKKLTEDRWNKPQKTKGHRGNHTTNGH*
>JN024185/B/US/2005/USPI83747EI210y05071pcWG2B4
MENRWQVMIVWQVDRMRIRAWKSLVKHHMYISGKARGWSYRHHYESPHPRISSEVHIPLGD-AKL-VVTTYWGLHTGERD
WHLGQGVSIEWRKRRYSTQVDPDLADQLIHVYYFDCFSETAIRNTLLGRRVSPRCEYQAGHN-KVGSLQYLALVALIKP-
KRTKPPLPSVKKLTEDRWNKPQKTKGHRGNHTMNGH*
>JN024186/B/US/2005/USPI83747EI210y05071pcWG2B6
MENRWQVMIVWQVDRMRIRAWKSLVKHHMYISGKARGWSYRHHYESPHPRISSEVHIPLGD-AKL-VVTTYWGLHTGERD
WHLGQGVSIEWRKRRYSTQVDPDLADQLIHVYYFDCFSETAIRNTLLGRRVSPRCEYQAGHN-KVGSLQYLALVALIKP-
KRTKPPLPSVKKLTEDRWNKPQKTKGHRGNHTMNGH*
>JN024187/B/US/2005/USPI83747EI273y05091pcWG2B8
MENRWQVMIVWQVDRMRIRAWKSLVKHHMYISGKARGWSYRHHYESPHPRTSPEVHIPLGD-AKL-VVTTYWGLHTGERD
WHLGQGVSIEWRKRRYSTQVDPDLADQLIHVYYFDCFSETAIRNTLLGRRVSPRCEYQAGHN-KVGSLQYLALVALIKP-
KRTKPPLPSVKKLTEDRWNKPQKTKGHRGNHTVNGH*
>JN024188/B/US/2005/USPI83747EI273y05091pcWG2B2
MENRWQVMIVWQVDRMRIRAWKSLVKHHMYISGKAREWSYRHHYESPHPRISSEVHIPLGD-AKL-VVTTYWGLHTGERD
WHLGQGVSIEWRKGRYSTQVDPDLADQLIHVYYFDCFSETAIRNTLLGRRVSPRCEYQAGHN-KVGSLQYLALVALIKP-
KRTKPPLPSVKKLTEDRWNKPQKTKGHRGNHTMNGH*
>JN024189/B/US/2005/USPI83747EI273y05091pcWG2B1
MENRWQVMIVWQVDRMRIRAWKSLVKHHMYISGKARGWSYRHHYESPHPRISSEVHIPLGD-AKL-VVTTYWGLHTGEGD
WHLGQGVSIEWRKRRYSTQIDPDLADQLIHVYYFDCFSETAIRNTLLGRRVSPRCEYQAGHN-KVGSLQYLALVALIKP-
KRTKPPLPSVKKLTEDRWNKPQKTKGHRGNHTMNGH*
>JN024190/B/US/2005/USPI83747EI273y05091pcWG2B5
MENRWQVMIVWQVDRMRIRAWKSLVKHHMYISGKARGW--------------SEVHIPLGD-AKL-VVTTYWGLHTGERD
WHLGQGVSIEWRKRRYSTQVDPDLADQLIHVYYFDCFSETAIRNTLLGRRVSPRCEYQAGHN-KVGSLQYLALVALIKP-
KRTKPPLPSVKKLTEDRWNKPQKTKGHRGNHTMNGH*
>JN024191/B/US/2005/USPI83747EI273y05091pcWG2B7
MENRWQVMIVWQVDRMRIRARKSLVKHHMYISGKARGWSYRHHYESPHPRISSEVHIPLGD-AKL-VVTTYWGLHTGERD
WHLGQGVSIEWRKRRYSTQVDPDLADQLIHVYYFDCFSETAIRNTLLGRRVSPRCEYQAGHN-KVGSLQYLALVALIKP-
KRTKPPLPSVKKLTEDRWNKPQKTKGHRGNHTMNGH*
>JN024192/B/US/2005/USPI83747EI273y05091pcWG2B4
MENRWQVMIVWQVDRMRIRAWKSLVKHHMYISGKARGWSYRHHYESPHPRISSEVHIPLGD-AKL-VVTTYWGLHTGERD
WHLGQGVSIEWRKRRYSTQVDPDLADQLIHVYYFDCFSETAIRNTLLGRRVSPRCEYQAGHN-KVGSLQYLALVALIKP-
KRTKPPLPSVKKLTEDRWNKPQKTKGHRGNHTMNGH*
>JN024193/B/US/2005/USPI83747EI350y05111pcWG2B23
MENRWQVMIVWQVDRMRIRAWKSLVKHHMYISGKARGWSYRHHYESPHPRISSEVHIPLGD-AKL-VVTTYWGLHTGERD
WHLGQGVSIEWRKRRYSTQVDPDLADQLIHVYYFDCFSETAIRNTLLGRRVSPRCEYQAGRN-KVGSLQYLALVALIKP-
KRTKPHLPSVKKLTEDRWNKPQKTKGHRGNHTMNGH*
>JN024194/B/US/2005/USPI83747EI350y05111pcWG2B21
MENRWQVMIVWQVDRMRIRAWKSLVKHHMYISGKARGWSYRHHYESPHPRISSEVHIPLGD-AKL-VVTTYWGLHTGERD
WHLGQGVSIEWRKRRYSTQVDPDLADQLIHVYYFDCFSETAIRNTLLGRRVSPRCEYQAGHN-KVGSLQYLALVALIKP-
KRTKPPLPSIKKLTEDRWNKPQKTKGHRGNHTMNGH*
>JN024195/B/US/2005/USPI83747EI350y05111pcWG2B20
MENRWQVMIVWQVDRMRIRAWKSLVKHHMYISGKARGWSYRHHYESPHPRISSEVHIPLGD-AKL-VVTTYWGLHTGERD
WHLGQGVSIEWRKRRYSTQVDPDLADQLIHVYYFDCFSETAIRNTLLGRRVSPRCEYQAGHN-KVGSLQYLALVALIKP-
KRTKPPLPSIKKLTEDRWNKPQKTKGHRGNHTMNGH*
>JN024196/B/US/2005/USPI83747EI350y05111pcWG2B36
MENRWQVMIVWQVDRMRIRAWKSLVKHHMYISGKARGWSYRHHYESPHPRISSEVHIPLGD-AKL-VVTTYWGLHTGERD
WHLGQGVSIEWRKRRYSTQVDPDLADQLIHVYYFDCFSETAIRNTLLGRRVSPRCEYQAGHN-KVGSLQYLALVALIKP-
KRTKPRLPSVKKLTEDRWNKPQKTKGHRGNHTMNGH*
>JN024197/B/US/2005/USPI83747EI350y05111pcWG2B19
MENRWQVMIVWQVDRMRIRAWKSLVKRHMYISGKARGWSYRHHYESPHPRISSEVHIPLGD-AKL-VVTTYWGLHTGERD
WHLGQGVSIEWRKRRYSTQVDPDLADQLIHVYYFDCFSETAIRNTLLGRRVSPRCEYQAGHN-KVGSLQYLALVALIKP-
KRTKPPLPSVKKLTEDRWNKPQKTKGHRGNHTMNGH*
>JN024198/B/US/2005/USPI83747EI350y05111pcWG2B18
MENRWQVMIVWQVDRMRIRAWKSLVKHHMYISGKARGWSYRHHYESPHPRISSEVHIPLGD-AKL-VVTTYWGLHTGERD
WHLGQGVSIEWRKRRYSTQVDPDLADQLIHVYYFDCFSETAIRNTLLGRRVSPRCEYQAGHN-KVGSLQYLALVALIKP-
KRTKPPLPSIKKLTEDRWNKPQKTKGHRGNHTMNGH*
>JN024199/B/US/2005/USPI83747EI350y05111pcWG2B22
MENRWQVMIVWQVDRMRIRAWKSLVKHHMYISGKARGWSYRHHYESPHPRISSEVHIPLGD-AKL-VVTTYWGLHTGERD
WHLGQGVSIEWRKRRYSTQVDPDLADQLIHVYYFDCFSETAIRNTLLGRRVSPRCEYQAGHN-KVGSLQYLALVALIKP-
KRTKPPLPSVKKLTEDRWNKPQKTKGHRGNHTMNGH*
>JN024200/B/US/2005/USPI83747EI350y05111pcWG2B37
MENRWQVMIVWQVDRMRIRAWKSLVKHHMYISGKARGWSYRHHYESPHPRISSEVHIPLGD-AKL-VVTTYWGLHTGERD
WHLGQGVSIEWRKRKYSTQVDPDLADQLIHVYYFDCFSETAIRNTLLGRRVSPRCEYQAGHN-KVGSLQYLALVALIKP-
KRTTPPLPSVKKLTEDRWNKPQKTKGHRGNHTMNGH*
>JN024201/B/US/2005/USPI83747EI350y05111pcWG2B24
MESRWQVMIVWQVDRMRIRAWKSLVKHHMYISGKARGWSYRHHYESPHPRISSEVHIPLGD-AKL-VVTTYWGLHTGERD
WHLGQGVSIEWRKRRYSTQVDPDLADQLIHVYYFDCFSETAIRNTLLGRRVSPRCEYQAGHN-KVGSLQYLALVALIKP-
KRTKPPLPSVKKLTEDRWNKPQKTKGHRGNHTMNGH*
>JN024202/B/US/2005/USPI83747EI350y05111pcWG2B30
MENRWQVMIVWQVDRMRIRAWKSLVKHHMYISGKARGWSYRHHYESPHPRISSEVHIPLGD-AKL-VVTTYWGLHTGERD
WHLGQGVSIEWRKRRYSTQVDPDLADQLIHVYYFDCFSETAIRNTLLGRRVSPRCEYQAGHN-KVGSLQYLALVALIKP-
KRTKPPLPSVKKLTEDRWNKPQKTKGHRGNHTMNGH*
>JN024203/B/US/2004/USPI71101EI7y04051pcWG2B14
MENRWQVVIVWQVDRMRIRAWKSLVKHHMYISRKAKGWLYRHHYESPHPRISSEVHIPLGD-AKL-VMTTYWGLHTGERE
WHLGQGVSIEWRKKRYSTQVDPNLADQLIHIYYFDCFSESAIREAILGHRVSPRCEYQAGHN-KVGSLQYLALAALIAP-
KRRKPPLPSVAKLTEDRWNKPQKTKGHKESHMLNGH*
>JN024204/B/US/2004/USPI71101EI7y04051pcWG2B1
MENRWQVMIVWQVDRMRIRAWKSLVKHHMYISRKAKGWLYRHHYESPHPRISSEVHIPLGD-AKL-VMTTYWGLHTGERE
WHLGQGVSIEWRKKRYSTQVDPNLADQLIHIYYFDCFSESAIREAILGHRVSPRCEYQAGHN-KVGSLQYLALAALIAP-
KRRKPPLPSVAKLTEDRWNKPQKTKGHKESHMLNGH*
>JN024205/B/US/2004/USPI71101EI7y04051pcWG2B13
MENRWQVMIVWQVDRMRIRAWKSLVKHHMYISRKAKGWLYRHHYESPHPRISSEVHIPLGD-AKL-VMTTYWGLHTGERE
WHLGQGVSIEWRKKRYSTQVDPNLADQLIHIYYFDCFSESAIREAILGHRVSPRCEYQAGHN-KVGSLQYLALAALIAP-
KRRKPPLPSVAKLTEDRWNKPQKTKGHKESHMLNGH*
>JN024206/B/US/2004/USPI71101EI7y04051pcWG2B8
MENRWQVMIVWQVDRMRIRAWKSLVKHHMYISRKAKGWLYRHHYESPHPRISSEVHIPLGD-AKL-VMTTYWGLHTGERE
WHLGQGVSIEWRKKRYSTQVDPNLADQLIHIYYFDCFSESAIREAILGHRVSPRCEYQAGHN-KVGSLQYLALAALIAP-
KRRKPPLPSVAKLTEDRWNKPQKTKGHKESHMLNGH*
>JN024208/B/US/2004/USPI71101EI7y04051pcWG2B11
MENRWQVMIVWQVDRMRIRAWKSLVKHHMYISRKAKGWLYRHHYESPHPRISSEVHIPLGD-AKL-VMTTYWGLHTGERE
WHLGQGVSIEWRKKRYSTQVDPNLADQLIRIYYFDCFSESAIREAILGHRVSPRCEYQAGHN-KVGSLQYLALAALIAP-
KRRKPPLPSVAKLTEDRWNKPQKTKGHKESHMLNGH*
>JN024209/B/US/2004/USPI71101EI7y04051pcWG2B2
MENRWQVMIVWQVDRMRIRAWKSLVKHHMYISRKAKGWLYRHHYESPHPRISSEVHIPLGD-AKL-VMTTYWGLHTGERE
WHLGQGVSIEWRKKRYSTQVDPNLADQLIHIYYFDCFSESAIREAILGHRVSPRCEYQAGHN-KVRSLQYLALAALIAP-
KRRKPPLPSVAKLTEDRWNKPQKTKGHKESHMLNGH*
>JN024210/B/US/2004/USPI71101EI7y04051pcWG2B9
MENRWQVMIVWQVDRMRIRAWKSLVKHHMYISRKAKGWLYRHHYESPHPRISSEVHIPLGD-AKL-VMTTYWGLHTGERE
WHLGQGVSIEWRKKRYSTQVDPNLADQLIHIYYFDCFSESAIREAILGHRVSPRCEYQAGHN-KVGSLQYLALAALIAP-
KRRKPPLPSVAKLTEDRWNKPQKTKGHKESHMLNGH*
>JN024211/B/US/2004/USPI71101EI7y04051pcWG2B10
MENRWQVMIVWQVDRMRIRAWKSLVKHHMYISRKAKGWLYRHHYESPHPRISSEVHIPLGD-AKL-VMTTYWGLHTGERE
WHLGQGVSIEWRKKRYSTQVDPNLADQLIHIYYFDCFSESAIREAILGHRVSPRCEYQAGHN-KVGSLQYLALAALIAP-
KRRKPPLPSVAKLTEDRWNKPQKTKGHKESHMLNGH*
>JN024212/B/US/2004/USPI71101EI7y04051pcWG2B12
MENRWQVMIVWQVDRMRIRAWKSLVKHHMYISRKAKGWLYRHHYESPHPRISSEVHIPLGD-AKL-VMTTYWGLHTGERE
WHLGQGVSIEWRKKRYSTQVDPNLADQLIHIYYFDCFSESAIREAILGHRVSPRCEYQAGHN-KVGSLQYLALAALIAP-
KRRKPPLPSVAKLTEDRWNKPQKTKGHKESHMLNGH*
>JN024213/B/US/2004/USPI71101EI14y04061pcWG2B9
MENRWQVMIMWQVDRMRIRAWKSLVKHHMYISRKAKGWLYRHHYESPHPRISSEVHIPLGD-AKL-VMTTYWGLHTGERE
WHLGQGVSIEWRKKRYSTQVDPNLADQLIHIYYFDCFSESAIREAILGHRVSPRCEYQAGHN-KVGSLQYLALAALIAP-
KRRKPPLPSVAKLTEDRWNKPQKTKGHKESHMLNGH*
>JN024214/B/US/2004/USPI71101EI14y04061pcWG2B5
MENRWQVMIVWQVDRMRIRAWKSLVKHHMYISRKAKGWLYRHHYESPHPRISSEVHIPLGD-AKL-VMTTYWGLHTGERE
WHLGQGVSIEWRKKRYSTQVDPNLADQLIHIYYFDCFSESAIREAILGHRVSPRCEYQAGHN-KVGSLQYLALAALIAP-
KRRKPPLPSVAKLTEDRWNKPQKTKGHKESHMLNGH*
>JN024215/B/US/2004/USPI71101EI14y04061pcWG2B4
MENRWQVMIVWQVDRMRIRAWKSLVKHHMYISRKAKGWLYRHHYESPHPRISSEVYIPLGD-AKL-VMTTYWGLHTGERE
WHLGQGVSIEWRKKRYSTQVDPNLADQLIHIYYFDCFSESAIREAILGHRVSPRCEYQAGHN-KVGSLQYLALAALIAP-
KRRKPPLPSVAKLTEDRWNKPQKTKGHKESHMLNGH*
>JN024216/B/US/2004/USPI71101EI14y04061pcWG2B6
MENRWQVMIVWQVDRMRIRAWKSLVKHHMYISRKAKGWLYRHHYESPHPRISSEVHIPLGD-AKL-VMTTYWGLHTGERE
WHLGQGVSIEWRKKRYSTQVDPNLADQLIHIYYFDCFSESAIREAILGHRVSPRCEYQAGHN-KVGSLQYLALAALIAP-
KRRKPPLPSVAKLTEDRWNKPQKTKGHKESHMLNGH*
>JN024217/B/US/2004/USPI71101EI14y04061pcWG2B10
MENRWQVMIVWQVDRMRIRAWKSLVKHHMYISRKAKGWLYRHHYESPHPRISSEVHIPLGD-AKL-VMTTYWGLHTGERE
WHLGQGVSIEWRKKRYSTQVDPNLADQLIHIYYFDCFSESAIREAILGHRVSPRCEYQAGHN-KVGSLQYLALAALIAP-
KRRKPPLPSVAKLTEDRWNKPQKTKGHKESHMLNGH*
>JN024218/B/US/2004/USPI71101EI14y04061pcWG2B7
MENRWQVMIVWQVDRMRIRAWKSLVKHHMYISRKAKGWLYRHHYESPHPRISSEVHIPLGD-AKL-VMTTYWGLHTGERE
WHLGQGVSIEWRKKRYSTQVDPNLADQLIHIYYFDCFSESAIREAILGHRVSPRCEYQAGHN-KVGSLQYLALAALIAP-
KRRKPPLPSVAKLTEDRWNKPQKTKGHKESHMLNGH*
>JN024219/B/US/2004/USPI71101EI14y04061pcWG2B3
MENRWQVMIVWQVDRMRIRAWKSLVKHHMYISRKAKGWLY-HHYESPHPRISSEVHIPLGD-AKL-VMTTYWGLHTGERE
WHLGQGVSIEWRKKRYSTQVDPNLADQLIHIYYFDCFSESAIREAILGHRVSPRCEYQAGHN-KVGSLQYLALAALIAP-
KRRKPPLPSVAKLTEDRWNKPQKTKGHKGSHMLNGH*
>JN024220/B/US/2004/USPI71101EI14y04061pcWG2B2
MENRWQVMIVWQVDRMRIRAWKSLVKHHMYISRKAKGWLYRHHYESLHPRISSEVHIPLGD-AKL-VMTTYWDLHTGERE
WHLGQGVSIEWRKKRYSTQVDPNLADQLIHIYYFDCFSESAIREAILGHRVSPRCEYQAGHN-KVGSLQYLALAALIAP-
KRRKPPLPSVAKLTEDRWNKPQKTKGHKESHMLNGH*
>JN024221/B/US/2004/USPI71101EI14y04061pcWG2B8
MENRWQVMIVWQVDRMRIRAWKSLVKHHMYISRKAKGWLYRHHYESPHPRISSEVHIPLGD-AKL-VMTTYWGLHTGERE
WHLGQGVSIEWRKKRY--QVDPNLADQLIHIYYFDCFSESAIREAILGHRVSPRCEYQAGHN-KVGSLQYLALAALIAP-
KRRKPPLPSVAKLTEDRWNKPQKTKGHKESHMLNGH*
>JN024222/B/US/2004/USPI71101EI14y04061pcWG2B1
MENRWQVMIVWQVDRMRIRAWKSLVKHHMYISRKAKGWLYRHHYESPHPRISSEVHIPLGD-AKL-VMTTYWGLHTGERE
WHLGQGVSIEWRKKRYGTQVDPNLADQLIHIYYFDCFSESAIREAILGHRVSPRCEYQAGHN-KVGSLQYLALAALIAP-
KRRKPPLPSVAKLTEDRWNKPQKTKGHKESHMLNGH*
>JN024223/B/US/2004/USPI71101EI21y04061pcWG2B5
MENRWQVMIVWQVDRMRIRAWKSLVKHHMYISRKAKGWLYRHHYESPHPRISSEVHIPLGD-AKL-VMTTYWGLHTGERE
WHLGQGVSIEWRKKRYSTQVDPNLADQLIHIYYFDCFSESAIREAILGHRVSPRCEYQAGHN-KVGSLQYLALAALIAP-
KRRKPPLPSVAKLTEDRWNKPQKTKGHKESHMLNGH*
>JN024224/B/US/2004/USPI71101EI21y04061pcWG2B15
MENRWQVMIVWQVDRMRIRAWKSLVKHHMYISRKAKGWLYRHHYESPHPRISSEVHIPLGD-AKL-VMTTYWGLHTGERE
WHLGQGVSIEWRKKRYSTQVDPNLADQLIHIYYFDCFSESAIREAILGHRVSPRCEYQAGHN-KVGSLQYLALAALIAP-
KRRKPPLPSVAKLTEDRWNKPQKTKGHKESHMLNGH*
>JN024226/B/US/2004/USPI71101EI21y04061pcWG2B12
MENRWQVMIVWQVDRMRIRAWKSLVKHHMYISRKAKGWWYRHHYESPHPRISSEVHIPLGD-AKL-VMTTYWGLHTGERE
WHLGQGVSIEWRKKRYSTQVDPNLADQLIHIYYFDCFSESAIREAILGHRVSPRCEYQAGHN-KVGSLQYLALAALIAP-
KRRKPPLPSVAKLTEDRWNKPQKTKGHKESHMLNGH*
>JN024227/B/US/2004/USPI71101EI21y04061pcWG2B11
MENRWQVMIVWQVDRMRIRAWKSLVKHHMYISRKAKGWLYRHHYESPHPRISSEVHIPLGD-AKL-VMTTYWGLHTGERE
WHLGQGVSIEWRKKRYSTQVDPNLADQLIHIYYFDCFSESAIREAILGHRVSPRCEYQAGHN-KVGSLQYLALAALIAP-
KRRKPPLPSVAKLTEDRWNKPQKTKGHKESHMLNGH*
>JN024228/B/US/2004/USPI71101EI21y04061pcWG2B14
MENRWQVMIVWQVDRMRIRAWKSLVKHHMYISRKAKGWLYRHHYESPHPRISSEVHIPLGD-AKL-VMTTYWGLHTGERE
WHLGQGVSIEWRKKRYSTQVDPNLADQLIHIYYFDCFSESAIREAILGHRVSPRCEYQAGHN-KVGSLQYLALAALIAP-
KRRKPPLPSVAKLTEDRWNKPQKTKGHKESHMLNGH*
>JN024229/B/US/2004/USPI71101EI21y04061pcWG2B16
MENR*QVMIVWQVDRMRIRAWKSLVKHHMYISRKAKGWLYRHHYESPHPRISSEVHIPLGD-AKL-VMTTYWGLHTGERE
WHLGQGVSIEWRKKRYSTQVDPNLADQLIHIYYFDCFSESAIREAILGHRVSPRCEYQAGHN-KVGSLQYLALAALIAP-
KRRKPPLPSVAKLTEDRWNKPQKTKGHKESHMLNGH*
>JN024230/B/US/2004/USPI71101EI21y04061pcWG2B6
MENRWQVMIVWQVDRMRIRAWKSLVKHHMYISRKAKGWLYRHHYESPHPRISSEVHIPLGD-AKL-VITTYWGLHTGERE
WHLGQGVSIEWRKKRYSTQVDPNLADQLIHIYYFDCFSESAIREAILGHRVSPRCEYQAGHN-KVGSLQYLALAALIAP-
KRRKPPLPSVAKLTEDRWNKPQKTKGHKESHMLNGH*
>JN024231/B/US/2004/USPI71101EI21y04061pcWG2B3
MENRWQVMIVWQVDRMRIRAWKSLVKHHMYISRKAKGWLYRHHYESPHPRISSEVHIPLGD-AKL-AMTTYWGLHTGERE
WHLGQGVSIEWRKKRYSTQVDPNLADQLIHIYYFDCFSESAIREAILGHRVSPRCEYQAGHN-KVGSLQYLALAALIAP-
KRRKPPLPSVAKLTEDRWNKPQKTKGHKESHMLNGH*
>JN024232/B/US/2004/USPI71101EI21y04061pcWG2B13
MENGWQVMIVWQVDRMRIRAWKSLVKHHMYISRKAKGWSYRHHYESPHPRISSEVHIPLGD-AKL-VMTTYWGLHTGERE
WHLGQGVSIEWRKKRYSTQVDPNLADQLIHIYYFDCFSESAIREAILGHRVSPRCEYQAGHN-KVGSLQYLALAALIAP-
KRRKPPLPSVAKLTEDRWNKPQKTKGHKESHMLNGH*
>JN024233/B/US/2004/USPI71101EI21y04061pcWG2B7
MENRWQVMIVWQVDRMRIRAWKSLVKHHMYISRKAKGWLYRHHYESPHPRISSEVHIPLGD-AKL-VMTTYWGLHTGERE
WHLGQGVSIEWRKKRYSTQVDPNLADQLIHIYYFDCFSESAIREAILGHRVSPRCEYQAGHN-KVGSLQYLALAALIAP-
KRRKPPLPSVAKLTEDRWNKPQKTKGHKESHMLNGH*
>JN024234/B/US/2004/USPI71101EI21y04061pcWG2B1
MENRWQVMIVWQVDRMRIRAWKSLVKHHMYISRKAKGWLYRHHYESPHPRISSEVHIPLGD-AKL-VMTTYWGLHTGERE
WHLGQGVSIEWRKRRYSTQVDPNLADQLIHIYYFDCFSESAIREAILGHRVSPRCEYQAGHN-KVGSLQYLALAALIAP-
KRRKPPLPSVAKLTEDRWNKPQKTKGHKESHMLNGH*
>JN024235/B/US/2004/USPI71101EI21y04061pcWG2B4
MENRWQVMIVWQVDRMRIRAWKSLVKHHMYISRKAKGWLYRHHYESPHPRISSEVHIPLGD-AKL-VMTTYWGLHTGERE
WHLGQGVSIEWRKKRYSTQVDPNLADQLIHIYYFDCFSESAIREAILGHRVSPRCEYQAGHN-KVGSLQYLALAALIAP-
KGRKPPLPSVAKLTEDRWNKPQKTKGHKESHMLNGH*
>JN024236/B/US/2004/USPI71101EI44y04071pcWG2B1
MENRWQVMIVWQVDRMRIRAWKSLVKHHMYISRKAKGWLYRHHYESPHPRISSEVHIPLGD-AKL-VMTTYWGLHTGERE
WHLGQGVSIEWRKKRYSTQVDPNLADQLIHIYYFDCFSESAIREAILGHRVSPRCEYQAGHN-KVGSLQYLALAALIAP-
KRRKPPLPSVAKLTEDRWNKPQKTKGHKESHMLNGH*
>JN024237/B/US/2004/USPI71101EI44y04071pcWG2B8
MENRWQVMIVWQVDRMRIRAWKSLVKHHMYISRKAKGWLYRHHYESPHPRISSEVHIPLGD-AKL-VMTTYWGLHTGERE
WHLGQGVSIEWRKKRYSTQVDPNLADQLIHIYYFDCFSESAIREAILGHRVSPRCEYQAGHN-KVGSLQYLALAALIAP-
KRRKPPLPSVAKLTEDRWNKPQKTKGHKESHMLNGH*
>JN024238/B/US/2004/USPI71101EI44y04071pcWG2B4
MENRWQVMIVWQVDRMRIRAWKSLVKHHMYISRKAKGWLYRHHYESPHPRISSEVHIPLGD-AKL-VVTTYWGLHTGERE
WHLGQGVSIEWRKKRYSTQVDPNLADQLIHIYYFDCFSESAIREAILGHRVSPRCEYQAGHN-KVGSLQYLALAALIAP-
KRRKPPLPSVAKLTEDRWNKPQKTKGHKESHMLNGH*
>JN024239/B/US/2004/USPI71101EI44y04071pcWG2B9
MENRWQVMIVWQVDRMRIRAWKSLVKHHMYISRKAKGWLYRHHYESPHPRISSEVHIPLGD-AKL-VMTTYWGLHTGERE
WHLGQGVSIEWRKKRYSTQVDPNLADQLIHIYYFDCFSESAIREAILGHRVSPRCEYQAGHN-KVGSLQYLALAALIAP-
KRRKPPLPSVAKLTEDRWNKPQKTKGHKESHMLNGH*
>JN024241/B/US/2004/USPI71101EI44y04071pcWG2B6
MENRWQVMIVWQVDRMRIRAWKSLVKHHMYISRKAKGWLYRHHYESPHPRISSEVHIPLGD-AKL-VMTTYWGLHTGERE
WHLGQGVSIEWRKKRYSTQVDPNLADQLIHIYYFDCFSESAIREAILGHRVSPRCEYQAGHN-KVGSLQYLALAALIAP-
KRRKPPLPSVAKLTEDRWNKPQKTKGHKESHMLNGH*
>JN024242/B/US/2004/USPI71101EI44y04071pcWG2B2
MENRWQVMIVWQVDRMGIRAWKSLVKHHMYISRKAKGWLYRHHYESPHPRISSEVHIPLGD-AKL-VMTTYWGLHTGERE
WHLGQGVSIEWRKKRYSTQVDPNLADQLIHIYYFDCFSESAIREAILGHRVSPRCEYQAGHN-KVGSLQYLALAALIAP-
KRRKPPLPSVAKLTEDRWNKPQKTKGHKESHMLNGH*
>JN024243/B/US/2004/USPI71101EI44y04071pcWG2B5
MENRWQVMIVWQVDRMRIRAWKSLVKHHMYISRKAKGWLYRHHYESPHPRISSEVHIPLGD-AKL-VMTTYWGLHTGERE
WHLGQGVSIEWRKKRYSTQVDPNLADQLIHIYYFDCFSESAIREAILGHRVSPRCEYQAGHN-KVGSLQYLALAALIAP-
KRRKPPLPSVAKLTEDRWNKPQKTKGHKESHMLNGH*
>JN024244/B/US/2004/USPI71101EI44y04071pcWG2B7
MENRWQVMIVWQVDRMRIRAWKSLVKHHMYISRKAKGWLYRHHYESPHPRISSEVHIPLGD-AKL-VMTTYWGLHTGERE
WHLGQGVSIEWRKKRYSTQVDPNLADQLIHIYYFDCFSESAIREAILGHRVSPRCEYQAGHN-KVGSLQYLALAALIAP-
KRRKPPLPSVAKLTEDRWNKPQKTKGHKESHMLNGH*
>JN024245/B/US/2004/USPI71101EI68y04071pcWG2B9
MENRWQVMIVWQVDRMRIRAWKSLVKHHMYISRKAKGWLYRHHYESPHPRISSEVHIPLGD-AKL-VMTTYWGLHTGERE
WHLGQGVSIEWRKKRYSTQVDPNLADQLIHIYYFDCFSESAIREAILGHRVSPRCEYQAGHN-KVGSLQYLALAALIAP-
KRRKPPLPSVAKLTEDRWNKPQKTKGHKESHMLNGH*
>JN024246/B/US/2004/USPI71101EI68y04071pcWG2B6
MENRWQVMIVWQVDRMRIRAWKSLVKHHMYISRKAKGWLYRHHYESPHPRISSEVHIPLGD-AKL-VMTTYWGLHTGERE
WHLGQGVSIEWRKKRYSTQVDPNLADQLIHIYYFDCFSESAIREAILGHRVSPRCEYQAGHN-KVGSLQYLALAALIAP-
KRRKPPLPSVAKLTEDRWNKPQKTKGHKESHMLNGH*
>JN024247/B/US/2004/USPI71101EI68y04071pcWG2B5
MENRWQVMIVWQVDRMRIRAWKSLVKHHMYISRKAKGWLYRHHYESPHPRISSEVHIPLGD-AKL-VMTTYWGLHTGERE
WHLGQGVSIEWRKKRYSTQVDPNLADQLIHIYYFDCFSESAIREAILGHRVSPRCEYQAGHN-KVGSLQYLALAALIAP-
KRRKPPLPSVAKLTEDRWNKPQKTKGHKESHMLNGH*
>JN024248/B/US/2004/USPI71101EI68y04071pcWG2B4
MENRWQVMIVWQVDRMRIRAWKSLVKHHMYISRKAKGWLYRHHYESPHPRISSEVHIPLGD-AKL-VMTTYWGLHTGERE
WHLGQGVSIEWRKKRYSTQVDPNLADQLIHIYYFDCFSESAIREAILGHRVSPRCEYQAGHN-KVGSLQYLALAALIAP-
KRRKPPLPSVAKLTEDRWNKPQKTKGHKESHMLNGH*
>JN024249/B/US/2004/USPI71101EI68y04071pcWG2B3
MENRWQVMIVWQVDRMRIRAWKSLVKHHMYISRKAKGWLYRHHYGSPHPRISSEVHIPLGD-AKL-VMTTYWGLHTGERE
WHLGQGVSIEWRKKRYSTQVDPNLADQLIHTYYFDCFSESAIREAILGHRVSPRCEYQAGHN-KVGSLQYLALAALIAP-
KRRKPPLPSVAKLTEDRWNKPQKTKGHKESHMLNGH*
>JN024250/B/US/2004/USPI71101EI68y04071pcWG2B7
MENRWQVMIVWQVDRMRIRAWKSLVKHHMYISRKAKGWLYRHHYESPHPRISSEVHIPLGD-AKL-VMTTYWGLHTGERE
WHLGQGVSIEWRKKRYSTQVDPNLADQLIHIYYFDCFSESAIREAILGHRVSPRCEYQAGHN-KVGSLQYLALAALIAP-
KRRKPPLPSVAKLTEDR*NKPQKTKGHKESHMLNGH*
>JN024251/B/US/2004/USPI71101EI68y04071pcWG2B2
MENRWQVMIVWQVDRMRIRAWKSLVKHHMYISRKAKGWLYRHHYESPHPRISSEVHIPLGD-AKL-VMTTYWGLHTGERE
WHLGQGVSIEWRKKRYSTQVDPNLADQLIHIYYFDCFSESAIREAILGHRVSPRCEYQAGHN-KVGSLQYLALAALIAP-
KRRKPPLPSVAKLTEDRWNKPQKTKGHKESHMLNGH*
>JN024252/B/US/2004/USPI71101EI68y04071pcWG2B10
MENRWQVMIVWQVDRMRIRAWKSLVKHHMYISRKAKGWLYRHHYESPHPRISSEVHIPLGD-AKL-VMTTYWGLHTGERE
WHLGQGVSIEWRKKRYSTQVDPNLADQLIHIYYFDCFSESAIREAILGHRVSPRCEYQAGHN-KVGSLQYLALAALIAP-
KRRKPPLPSVAKLTEDRWNKPQKTKGHKESHMLNGH*
>JN024253/B/US/2004/USPI71101EI68y04071pcWG2B8
MENRWQVMIVWQVDRMRIRAWKSLVKHHMYISRKAKGWLYRHHYESPHPRISSEVHIPLGD-AKL-VMTTYWGLHTGERE
WHLGQGVSIEWRKKRYSTQVDPNLADQLIHIYYFDCFSESAIREAILGHRVSPRCEYQAGHN-KVGSLQYLALAALIAP-
KRRKPPLPSVAKLTEDRWNKPQKTKGHKESHMLNGH*
>JN024254/B/US/2004/USPI71101EI68y04071pcWG2B1
MENRWQVMIVWQVDRMRIRAWKSLVKHHMYISRKAKGWLYRHHYESPHPRISSEVHIPLGD-AKL-VMTTYWGLHTGERK
WHLGQGVSIEWRKKRYSTQVDPSLADQLIHIYYFDCFSESAIREAILGHRVSPRCEYQAGHN-KVGSLQYLALAALIAP-
KRRKPPLPSVAKLTEDRWNKPQKTKGHKESHMLNGH*
>JN024255/B/US/2004/USPI71101EI97y04081pcWG2B7
MENRWQVMIVWQVDRMRIRAWKSLVKHHMCISRKAKGWLYRHHYESPHPRISSEVHIPLGD-AKL-VITTYWGLHTGERE
WHLGQGVSIEWRKKRYSTQVDPNLADQLIHIYYFDCFSESAIREAILGHRVSPRCEYQAGHN-KVGSLQYLALAALIAP-
KRRKPPLPSVAKLTEDRWNKPQKTKGHKESHMLNGH*
>JN024256/B/US/2004/USPI71101EI97y04081pcWG2B3
MENRWQVMIVWQVDRMRIRAWKSLVKHHMYISRKAKGWLYRHHYESLHPRISSEVHIPLGD-AKL-VMTTYWGLHTGERE
WHLGQGVSIEWRKKRYGTQVDPNLADQLIHIYYFDCFSESAIREAILGHRVSPRCEYQAGHN-KVGSLQYLALAALIAP-
KRGKPPLPSVAKLTEDRWNKPQKTKGHKESHMLNGH*
>JN024257/B/US/2004/USPI71101EI97y04081pcWG2B9
MENRWQVMIVWQVDRMRIRAWKSLVKHHMYISRKAKGWLYRHHYESPHPRISSEVHIPLGD-AKL-VMTTYWGLHTGERE
WHLGQGVSIEWRKKRYSTQVDPNLADQLIHIYYFDCFSESAIREAILGHRVSPRCEYQAGHN-KVGSLQYLALAALIAP-
KRRKPPLPSVAKLTEDRWNKPQKTKGHKESHMLNGH*
>JN024258/B/US/2004/USPI71101EI97y04081pcWG2B8
MENRWQVMIVWQVDRMRIRAWKSLVKHHMYISRKAKGWLYGHHYESPHPRISSEVHIPLGD-AKL-VVTTYWGLHTGERE
WHLGQGVSIEWRKKRYSTQVDPNLADQLIHIYYFDCFSESAIREAILGRRVSPRCEYQAGHN-KVGSLQYLALAALIAP-
KRRKPPLPSVAKLTEDRWNKPQKTKGHKESHMLNGH*
>JN024259/B/US/2004/USPI71101EI97y04081pcWG2B4
MENRWQVMIVWQVDRMRIRAWKSLVKHHMYISRKAKGWLYRHHYESPHPRISSEVHIPLGD-AKL-VMTTYWGLHTGERE
WHLGQGVSIEWRKKRYSTQVDPNLADQLIHIYYFDCFSESAIREAILGHRVSPRCEYQAGHN-KVGSLQYLALAALIAP-
KRRKPPLPSVAKLTEDRWNKPQKTKGHKESHMLNGH*
>JN024260/B/US/2004/USPI71101EI97y04081pcWG2B2
MENRWQVMIVWQVDRMRIRAWKSLV-HHMYISRKAKGWLYRHHYESPHPRISSEVHIPLGD-AKL-VITTYWGLHTGERE
WHLGQGVSIEWRKKRYSTQVDPNLADQLIHIYYFDCFSESAIREAILGHRVSPRCEYQAGHN-KVGSLQYLALTALIAP-
KRRKPPLPSVAKLTEDRWNKPQKTKGHKESHMLNGH*
>JN024261/B/US/2004/USPI71101EI97y04081pcWG2B5
MENRWQVMIVWQVDRMRIRAWKSLVKHHMYISRKAKGWLYRHHYESPHPRISSEVHIPLGD-AKL-VITTYWGLHTGERE
WHLGQGVSIEWRKKRYSTQVDPNLADQLIHIYYFDCFSESAIREAILGHRVSPRCEYQAGHN-KVGSLQYLALAALIAP-
KRRKPPLPSVAKLTEDRWNKPQKTKGHKESHMLNGH*
>JN024262/B/US/2004/USPI71101EI97y04081pcWG2B10
MESRWQVMIVWQVDRMRIRAWKSLVKHHMYISRKAKGWLYRHHYESPHPRISSEVHIPLGD-AKL-VMTTYWGLHTGERE
WHLGQGVSIEWRKRRYSTQVDPNLADQLIHIYYFDCFSESAIREAILGHRVSPRCEYQAGHN-KVGSLQYLALAALIAP-
KRRKPPLPSVAKLTEDRWNKPQKTKGHKESHMLNGH*
>JN024263/B/US/2004/USPI71101EI97y04081pcWG2B6
MENRWQVMIVWQVDRMRIRAWKSLVKHHMYISRKAKGWLYRHHYESPHPRISSEVHIPLGD-AKL-VMTTYWGLHTGERE
WHLGQGVSIEWRKKRYSTQVDPNLADQLIHIYYFDCFSESAIREAILGHRASPRCEYQAGHN-KVGSLQYLALAALIAP-
KRRKPPLPSVAKLTEDRWNKPQKTKGHKESHMLNGH*
>JN024264/B/US/2004/USPI71101EI97y04081pcWG2B1
MENRWQVMIVWQVDRMRIRAWKSLVKHHMYISRKAKGWLYRHHYESPHPRISSEVHIPLGD-AKL-VMTTYWGLHTGERE
WHLGQGVSIEWRKKRYSTQVDPNLADQLIHIYYLDCFSESAIREAILGHRVSPRCEYQAGHN-KVGSLQYLALAALIAP-
KRRKPPLPSVAKLTEDRWNKPQKTKGHKESHMLNGH*
>JN024265/B/US/2004/USPI71101EI181y04111pcWG2B7
MENRWQVMIVWQVDRMRIRAWKSLVKHHMYISRKAKGWLYRHHYESPHPRISSEVHIPLGD-AKL-VITTYWGLHTGERE
WHLGQGVSIEWRKKRYSTQVDPNLADQLIHIYYFDCFSESAIREAILGHRVSPRCEYQAGHN-KVGSLQYLALAALIAP-
KRRKPPLPSVAKLTEDRWNKPQKTKGHKESHMLNGH*
>JN024266/B/US/2004/USPI71101EI181y04111pcWG2B8
MENRWQVMIVWQVDRMRIRAWKSLVKHHMYISRKAKGWLYRHHYESPHPRISSEVHIPLGD-AKL-VITTYWGLHTGERE
WHLGQGVSIEWRKKRYSTQVDPNLADQLIHIYYFDCFSESAIREAILGHRVSPRCEYQAGHN-KVGSLQYLALAALIAP-
KRRKPPLPSVAKLTEDRWNKPQKTKGHKESHMLNGH*
>JN024267/B/US/2004/USPI71101EI181y04111pcWG2B3
MENRWQVMIVWQVDRMRIRAWKSLVKHHMYISRKAKGWLYRHHYESPHPRISSEVHIPLGD-AKL-VITTYWGLHTGERE
WHLGQGVSIEWRKKRYSTQVDPNLADQLIHIYYFDCFSESAIREAILGHRVSPRCEYQAGHN-KVGSLQYLALAALIAP-
KRRKPPLPSVAKLTEDRWNKPQKTKGHKEGHMLNGH*
>JN024268/B/US/2004/USPI71101EI181y04111pcWG2B5
MENRWQVMIVWQVDRMRIRAWKSLVKHHMYISRKAKGWLYRHHYESPHPRISSEVHIPLGD-AKL-VITTYWGLHTGERE
WHLGQGVSIEWRKRRYSTQVDPNLADQLIHIYYFDCFSESAIREAILGHRVSPRCEYQAGHN-KVGSLQYLALAALIAP-
KRRKPPLPSVAKLTEDRWNKPQKTKGHKESHMLNGH*
>JN024269/B/US/2004/USPI71101EI181y04111pcWG2B4
MENRWQVMIVWQVDRMRIRAWKSLVKHHMYISRKAKGWLYRHHYESPHPRISSEVHIPLGD-AKL-VITTYWGLHTGERE
WHLGQGVSIEWRKKRYSTQVDPNLADQLIHIYYFDCFSESAIREAILGHRVSPRCEYQAGHI-KVGSLQYLALAALIAP-
KRRKPPLPSVAKLTEDRWNKPQKTKGHKESHMLNGH*
>JN024270/B/US/2004/USPI71101EI181y04111pcWG2B10
MENRWQVMIVWQVDRMRIRAWKSLVKHHMYISRKAKGWLYRHHYESPHPRISSEVHIPLGD-AKL-VITTYWGLHTGERE
WHLGQGVSIEWRKKRYSTQVDPNLADQLIHIYYFDCFSESAIREAILGHRVSPRCEYQAGHN-KVGSLQYLALAALIAP-
KRRKPPLPSVAKLTEDRWNKPQKTKGHKESHMLNGH*
>JN024271/B/US/2004/USPI71101EI181y04111pcWG2B2
MENRWQVMIVWQVDRMRIRAWKSLVKHHMYISRKAKGWLYRHHYESPHPRISSEVHIPLGD-AKL-VITTYWGLHTGERE
WHLGQGVSIEWRKKRYSTQVDPNLADQLIHIYYFDCFSESAIREAILGHRVSPRCEYQAGHN-KVGSLQYLALAALRAP-
KRRKPPLPSVAKLTEDRWNKPQKTKGHKESHMLNGH*
>JN024272/B/US/2004/USPI71101EI181y04111pcWG2B9
MENRWQVMIVWQVDRMRIRAWKSLVKHHMYISRKAKGWLYRHHYESPHPRISSEVHIPLGD-AKL-VITTYWGLHTGERE
WHLGQGASIEWRKKRYSTQVDPNLADQLIHIYYFDCFSESAIREAILGHRVSPRCEYQAGHN-KVGSLQYLALAALIAP-
KRRKPPLPSVAKLTEDRWNKPQKTKGHKESHMLNGH*
>JN024273/B/US/2004/USPI71101EI181y04111pcWG2B6
MENRWQVMIVWQVDRMRIRAWKSLVKHHMYISRKAKGWLYRHHYESPHPRISSEVHIPLGD-AKL-VITTYWGLHTGERE
WHLGQGVSIEWRKKRYSTQVDPNLADQLIHIYYFDCFSESAIREAILGHRVSPRCEYQAGHN-KVGSLQYLALAALIAP-
KRRKPPLPSVAKLTEDRWNKPQKTKGHKESHMLNGH*
>JN024274/B/US/1995/USPI90770EI3y95061pcWG2B3
MENRWQVMIVWQVDRMRIRTWNSIVKHHMYVSKKAKGWIYKHHYESTNPRISSEVYIPLGD-AKL-VITTYWGLHTGERD
WQLGHGVSIEWRKERYSTQVDPDLADQLIHLYYFDCFSDSAIRQAILGHRVSPGCEYQAGHN-KVGSLQYLALTALITP-
KRRKPPLPSVKKLTEDRWNEPQKTRGHRGSHTMNGH*
>JN024275/B/US/1995/USPI90770EI3y95061pcWG2B1
MENRWQVMIVWQVDRMRIRTWNSIVKHHMYVSKKAKGWIYKHHYESTNPRISSEVYIPLGD-AKL-VITTYWGLHTGERD
WQLGHGVSIEWRKERYSTQVDPDLADQLIHLYYFDCFSDSAIRQAILGHRASPRCEYQAGHN-KVGSLQYLALTALITP-
KRRKPPLPSVKKLTEDRWNEPQKTRGHRGSHTMNGH*
>JN024276/B/US/1995/USPI90770EI3y95061pcWG2B7
MENRWQVMIVWQVDRMRIRTWNSIVKHHMYVSKKAKGWIYKHHYESTNPRISSEVYIPLGD-AKL-VITTYWGLHTGERD
WQLGHGVSIEWRKERYSAQVDPDLADQLIHLYYFDCFSDSAIRQAILGHRVSPRCEYQAGHN-KVGSLQYLALTALITP-
KRRKPPLPSVKKLTEDRWNEPQKTRGHRGSHTMNGH*
>JN024277/B/US/1995/USPI90770EI3y95061pcWG2B10
MENRWQVMIVWQVDRMRIRTWNSIVKHHMYVSKKAKGWIYKHHYESTNPRISSEVYIPLGD-AKL-VITTYWGLHTGERD
WQLGHGVSIEWRKERHSTQVDPDLADQLIHLYYFDCFSDSAIRQAILGHRVSPRCEYQAGHN-KVGSLQYLALTALITP-
KRRKPPLPSVKKLTEDRWNEPQKTRGHRGSHTMNGH*
>JN024278/B/US/1995/USPI90770EI3y95061pcWG2B6
MENRWQVMIVWQVDRMRIRTWNSIVKHHMYVSKKAKGWIYKHHYESTNPRISSEVYIPLGD-AKL-VITTYWGLHTGERD
WQLGHGVSIEWRKERYSTQVDPDLADQLIHLYYFDCFSDSAIRQAILGHRVSPRCEYQAGHN-KVGSLQYLALTALITP-
KRRKPPLPSVKKLTEDRWNEPQKTRGHRGSHTMNGH*
>JN024279/B/US/1995/USPI90770EI3y95061pcWG2B9
MENRWQVMIV*QVDRMRIRTWNSIVKHHMYVSKKAKGWIYKHHYESTNPRISSEVYIPLGD-AKL-VITTYWGLHTGERD
WQLGHGVSIEWRKERYSTQVDPDLADQLIHLYYFDCFSDSAIRQAILGHRVSPRCEYQAGHN-KVGSLQYLALTALITP-
KRRKPPLPSVKKLTEDRWNEPQKTRGHRGSHTMNGH*
>JN024280/B/US/1995/USPI90770EI3y95061pcWG2B2
MENRWQVMIVWQVDRMRIRTWNSIVKHHMYVSKKAKGWIYKHHYESTNPRISSEVYIPLGD-AKL-VITTYWGLHTGERD
WQLGHGVSIEWRKERYSTQVDPDLADQLIHLYYFDCFSDSAIRQAILGHRVSPRCEYQAGHN-KVGSLQYLALTALITP-
KRRKPPLPSVKKLTEDRWNEPQKTRGHRGSHTMNGH*
>JN024281/B/US/1995/USPI90770EI3y95061pcWG2B5
MENRWQVMIVWQVDRMRIRTWNSIVKHHMYVSKKAKGWIYKHHYESTNPRISSEVYIPLGD-AKL-VITTYWSLHTGERD
WQLGHGVSIEWRKERYSTQVDPDLADQLIHLYYFDCFSDSAIRQAILGHRVSPRCEYQAGHN-KVGSLQYLALTALITP-
KRRKPPLPSVKKLTEDRWNEPQKTRGHRGSHTMNGH*
>JN024282/B/US/1995/USPI90770EI3y95061pcWG2B4
MENRWQVMIVWQVDRMRIRTWNSIVKHHMYVSKKAKGWIYKHHYESTNPRISSEVYIPLGD-AKL-VITTYWGLHTGERD
WQLGHGVSIEWRKERYSTQVDPDLADQLIHLYYFDCFSDSAIRQAILGHRVSPRCEYQAGHN-KVGSLQYLALTALITP-
KRRKPPLPSVKKLTEDRWNEPQKTRGHRGSHTMNGH*
>JN024284/B/US/1995/USPI90770EI12y95071pcWG2B12
MENRWQVMIVWQVDRMRIRTWNSIVKHHMYVSKKAKGWIYKHHYESTNPRISSEVYIPLGD-AKL-VITTYWGLHTGERD
WQLGHGVSIEWRKERYSTQVDPDLADQLIHLYYFDCFSDSAIRQAILGHRVSPRCEYQAGHN-KVGSLQYLALTALITP-
KRRKPPLPSVKKLTEDRWNEPQKTRGHRGSHTMNGH*
>JN024285/B/US/1995/USPI90770EI12y95071pcWG2B5
MENRWQVMIVWQVDRMRIRTWNSIVKHHMYVSKKAKGWIYKHHYESTNPRISSEVYIPLGD-AKL-VITTYWGLHTGERD
WQLGHGVSIEWRKERYSTQVDPDLADQLIHLYYFDCFSDSAIRQAILGHRVSPRCEYQAGHN-KVGSLQYLALTALITP-
KRRKPPLPSVKKLTEDRWNEPQKTRGHRGSHTMNGH*
>JN024286/B/US/1995/USPI90770EI12y95071pcWG2B3
MENRWQVMIVWQVDRMRIRTWNSIVKHHMYVSKKAKGWIYKHHYESTNPRINSEVYIPLGD-AKL-VITTYWGLHTGERD
WQLGHGVSIEWRKERYSTQVDPDLADQLIHLYYFDCFSDSAIRQAILGHRVSPRCEYQAGHN-KVGSLQYLALTALITP-
KRRKPPLPSVKKLTEDRWNEPQKTRGHRGSHTMNGH*
>JN024287/B/US/1995/USPI90770EI12y95071pcWG2B6
MENRWQVMIVWQVDRMRIRTWNSIVKHHMYVSKKAKGWIYKHHYESTNPRISPEVYIPLGD-AKL-VITTYWGLHTGERD
WQLGHGVSIEWRKERYSTQVDPDLADQLIHLYYFDCFSDSAIRQAILGHRVSPRCEYQAGHN-KVGSLQYLALTALITP-
KRRKPPLPSVKKLTEDRWNEPQKTRGHRGGHTMNGH*
>JN024288/B/US/1995/USPI90770EI12y95071pcWG2B4
MENRWQVMIVWQVDRMRIRTWNSIVKHHMYVSKKAKGWIYKHHYESTNPRISSEVYIPLGD-AKL-VITTYWGLHTGERD
WQLGHGVSIEWRKERYSTQVDPDLADQLIHLYYFDCFSDSAIRQAILGHRVSPRCEYQAGHN-KVGSLQYLALTALITP-
KRRKPPLPSVKKLTEDRWNEPQKTRGHRGSHTMNGH*
>JN024289/B/US/1995/USPI90770EI12y95071pcWG2B7
MENGWQVMIVWQVDRMRIRTWNSIVKHHMYVSKKAKGWIYKHHYESTNPRISSEVYIPLGD-AKL-VITTYWGLHTGERD
WQLGHGVSIEWRKERYSTQVDPDLADQLIHLYYFDCFSDSAIRQAILGHRVSPRCEYQAGHN-KVGSLQYLALTALITP-
KRRKPPLPSVKKLTEDRWNEPQKTRGHRGSHTMNGH*
>JN024290/B/US/1995/USPI90770EI12y95071pcWG2B1
MENRWQVMIVWQVDRMRIRTWNSIVKHHMYVSKKAKGWIYKHHYESTNPRISSEVYIPLGD-AKL-VITTYWGLHTGERD
WQLGHGVSIEWRKERYSTQVDPDLADQLIHLYYFDCFSDSAIRQAILGHRVSPRCEYQAGHN-KVGSLQYLALTALITP-
KRRKPPLPNVKKLTEDRWNEPQKTRGHRGSHTMNGH*
>JN024291/B/US/1995/USPI90770EI12y95071pcWG2B8
MENRWQVMIVWQVDRMRIRTWNSIVKHHMYVSKKAKGWIYKHHYESTNPRISSEVYIPLGD-AKL-VITTYWGLHTGERD
WQLGHGVSIEWRKERYSTQVDPDLADQLIHLYYFDCFSDSAIRQAILGHRVSPRCEYQAGHN-KVGSLQYLALTALITP-
KRRKPPLPSVKKLTEDRWNEPQKTRGHRGSYTMNGH*
>JN024292/B/US/1995/USPI90770EI12y95071pcWG2B2
MENRWQVMIVWQVDRMRIRTWNSIVKHHMYVSKKAKGWIYKHHYESTNPRISSEVYIPLGD-AKL-VITTYWGLHTGERD
WQLGHGVSIEWRKERYSTQVDPDLADQLIHLYYFDCFSDSAIRQAILGHRVSPRCEYQAGHN-KVGSLQYLALTALITP-
KRRKPPLPSVKKLTEDRWNEPQKTRGHRGSHTMNGH*
>JN024293/B/US/1995/USPI90770EI15y95071pcWG2B3
MENRWQVMIVWQVDRMRIRTWNSIVKHHMYVSKKAKGWIYKHHYESTNPRISSEVYIPLGD-AKL-VITTYWGLHTGERD
WQLGHGVSIEWRKERYSTQVDPDLADQLIHLYYFDCFSDSAIRQAILGHRVSPRCEYQAGHN-KVGSLQYLALTALITP-
KRRKPPLPSVKKLTEDRWNEPQKTRGHRGSHTMNGH*
>JN024294/B/US/1995/USPI90770EI15y95071pcWG2B5
MENRWQVMIVWQVDRMRIRTWNSIVKHHMYVSKKAKGWIYKHHYESTNPRISSEVYIPLGD-AKL-VITTYWGLHTGERD
WQLGHGVSIEWRKERYSTQVDPDLADQLIHLYYFDCFSDSAIRQAILGHRVSPRCEYQAGHN-KVGSLQYLALTALITP-
KRRRPPLPSVKKLTEDRWNEPQKTRGHRGSHTMNGH*
>JN024295/B/US/1995/USPI90770EI15y95071pcWG2B8
MENRWQVMIVWQVDRMRIRTWNSIVKHHMYVSKKAKGWIYKHHYESTNPRISSEVYIPLGD-AKL-VITTYWGLHTGERD
WQLGHGVSIEWRKERYSTQVDPDLADQLIHLYYFDCFSDSAIRQAILGHRVSPRCEYQAGHN-KVGSLQYLALTALITP-
KRRKPPLPSVKKLTEDRWNEPQKTRGHRGSHTMNGH*
>JN024296/B/US/1995/USPI90770EI15y95071pcWG2B10
MENRWQVMIVWQVDRMRIRTWNSIVKHHMYVSKKAKGWIYKHHYESTNPRISSEVYIPLGD-AKL-VITTYWGLHTGERD
WQLGHGVSIEWRKERYSTQVDPDLADQLIHLYYFDCFSDSAIRQAILGHRVSPRCEYQAGHN-KVGSLQYLALTALITP-
KRRRPPLPSVKKLTEDRWNEPQKTRGHRGSHTMNGH*
>JN024297/B/US/1995/USPI90770EI15y95071pcWG2B9
MENRWQVMIVWQVDRMRIRTWNSIVKHHMYVSKKAKGWIYKHHYESTNPRISSEVYIPLGD-AKL-VITTYWGLHTGERD
WQLGHGVSIEWRKERYSTQVDPDLADQLIHLYYFDCFSDSAIRQAILGHRVSPRCEYQAGHN-KVGSLQYLALTALITP-
KRRKPPLPSVKKLTEDRWNEPQKTRGHRGSHTMNGH*
>JN024298/B/US/1995/USPI90770EI15y95071pcWG2B4
MENRWQVMIVWQVDRMRIRTWSSIVKHHMYVSKKAKGWIYKHHYESTNPRISSEVYIPLGD-AKL-VITTYWGLHTGERD
WQLGHGVSIEWRKERYSTQVDPDLADQLIHLYYFDCFSDSAIRQAILGHRVSPRCEYQAGHN-KVGSLQYLALTALITP-
KRRKPPLPSVKKLTEDRWNEPQKTRGHRGSHTMNGH*
>JN024299/B/US/1995/USPI90770EI15y95071pcWG2B2
MENRWQVMIVWQVDRMRIRTWNSIVKHHMYVSKKAKGWIYKHHYESTNPRISSEVYIPLGD-AKL-VITTYWGLHTGERD
WQLGHGVSIEWRKERYSTQVDPDLADQLIHLYYFDCFSDSAIRQAILGHRVSPRCEYQAGHN-KVGSLQYLALTALITP-
KRRKPPLPSVKKLTEDRWNEPQKTRGHRGSHTMNGH*
>JN024300/B/US/1995/USPI90770EI15y95071pcWG2B7
MENRWQVMIVWQVDRMRIRTWNSIVKHHMYVSKKAKGWIYKHHYESTNPRISSEVYIPLGD-AKL-VITTYWGLHTGERD
WQLGHGVSIEWRKERYSTQVDPDLADQLIHLYYFDCFSDSAIRQAILGHRVRPRCEYQAGHN-KVGSLQYLALTALITP-
KRRKPPLPSVKKLTEDRWNEPQKTRGHRGSHTMNGH*
>JN024301/B/US/1995/USPI90770EI15y95071pcWG2B1
MENRWQVMIVWQVDRMRIRTWNSIVKHHMYVSKKAKGWIYKHHYESTNPRISSEVYIPLGD-AKL-VITTYWGLHTGERD
WQLGHGVSIEWRKERYSTQVDPDLADQLIHLYYFDCFSDSAIRQAILGHRVSPRCEYQAGHN-KVGSLQYLALTALITP-
KRRKPPLPSVKKLTEDRWNEPQKTRGHRGSHTMNGH*
>JN024302/B/US/1995/USPI90770EI15y95071pcWG2B6
MENRWQVMIVWQVDRMRIRTWNSIVKHHMYVSKKAKGWIYKHHYESTNPRISSEVYIPLGD-AKL-VITTYWGLHTGERD
WQLGHGVSIEWRKERYSTQVDPDLADQLIHLYYFDCFSDSAIRQAILGHRVSPRCEYQAGRN-KVGSLQYLALTALITP-
KRRKPPLPSVKKLTEDRWNEPQKTRGHRGSHTMNGH*
>JN024303/B/US/1995/USPI90770EI72y95091pcWG2B7
MENRWQVMIVWQVDRMRIRTWNSIVKHHMYVSKKAKGWIYKHHYESTNPRISSEVYIPLGD-AKL-VITTYWGLHTGERD
WQLGHGVSIEWRKERYSTQADPDLADQLIHLYYFDCFSDSAIRQAILGHRVSPRCEYQAGHN-KVGSLQYLALTALITP-
KRRKPPLPSVKKLTEDRWNEPQKTRGHRGSHTMNGH*
>JN024304/B/US/1995/USPI90770EI72y95091pcWG2B2
MENRWQVMIVWQVDRMRIRTWNSIVKHHMYVSKKAKGWIYKHHYESTNPRISSEVYIPLGD-AKL-VITTYWGLHTGERD
WQLGHGVSIEWRKERYSTQVDPDLADQLIHLYYFDCFSDSAIRQAILGHRVSPRCEYQAGHN-KVGSLQYLALTALITP-
KRRKPPLPSVKKLTEDRWNEPQKTRGHRGSHTMNGH*
>JN024305/B/US/1995/USPI90770EI72y95091pcWG2B4
MENRWQVMIVWQVDRMRIRTWNSIVKHHMYVSKKAKGWIYKHHYESTNPRISSEVYIPLGD-AKL-VITTYWGLHTGERD
WQLGHGVSIEWRKERCSTQVDPDLADQLIHLYYFDCFSDSAIRQAILGHRVSPRCEYQAGHN-KVGSLQYLALTALITP-
KRRKPPLPSVKKLTEDRWNEPQKTRGHRGSHTMNGH*
>JN024306/B/US/1995/USPI90770EI72y95091pcWG2B1
VENRWQVMIAWQVDRMRIRTWNSIVKHHMYVSKKAKGWIYKHHYESTNPRISSEVYIPLGD-AKL-VITTYWGLHTGERD
WQLGHGVSIEWRKERYSTQVDPDLADQLIHLYYFDCFSDSAIRQAILGHRVSPRCEYQAGHN-KVGSLQYLALTALITP-
KRRKPPLPSVKKLTEDRWNEPQKTRGHRGSHTMNGH*
>JN024307/B/US/1995/USPI90770EI72y95091pcWG2B5
MENRWQVMIVWQVDRMRIRTWNSIVKHHMYVSKKAKGWIYKHHYESTNPRISSEVYIPLGD-AKL-VITTYWGLHTGERD
WQLGHGVSIEWRKERYSTQVDPDLADQLIHLYYFDCFSDSAIRQAILGHRVSPRCEYQAGHN-KVGSLQYLALTALITP-
KRRKPPLPSVKKLTEDRWNESQKTRGHRGSHTMNGH*
>JN024308/B/US/1995/USPI90770EI72y95091pcWG2B10
MENRWQVMIVWQVDRMRIRTWNSIVKHHMYVSKKAKGWIYKHHYESTNPRISSEVYIPLGD-AKL-VITTYWGLHTGERD
WQLGHGVSIEWRKERYSTQVDPGLADQLIHLYYFDCFSDSAIRQAILGHRVSPRCEYQAGHN-KVGSLQYLALTALITP-
KRRKPPLPSVKKLTEDRWNEPQKTRGHRGSHTMNGH*
>JN024309/B/US/1995/USPI90770EI72y95091pcWG2B3
MENRWQVMIVWQVDRMRIRTWNSIVKHHMYVSKKAKGWIYKHHYESTNPRISSEVYIPLGD-AKL-VITTYWGLHTGERD
WQLGHGVSIEWRKERYSTQVDPDLADQLIHLYHFDCFSDSAIRQAILGHRVSPRCEYQAGHN-KVGSLQYLALTALITP-
KRRKPPLPSVKKLTEDRWNEPQKTRGHRGSHTMNGH*
>JN024310/B/US/1995/USPI90770EI72y95091pcWG2B8
MENRWQVMIVWQVDRMRIRTWNSIVKHHMYVSKKAKGWIYKHHYESTNPRISSEVYIPLGD-AKL-VITTYWGLHTGERD
WQLGHGVSIEWRKERYSTQVDPDLADQLIHLYYFDCFSDSAIRQAILGHRVSPRCEYQAGHN-KVGSLQYLALTALITP-
KRRKPPLPSVKRLIEDRWNEPQKTRGHRGSHTMNGH*
>JN024311/B/US/1995/USPI90770EI72y95091pcWG2B6
MENRWQVMIVWQVDRMRIRTWNSIVKHHMYVSKKAKGWIYKHHYESTNPRISSEVYIPLGD-AKL-VITTYWGLHTGERD
WQLGHGVSIEWRKERYSTQVDPDLADQLIHLYYFDCFSDSAIRQAILGHRVSPRCEYQAGHN-KVGSLQYLALTALITP-
KRRKPPLPSVKKLTEDRWNEPQKTRGHRGSHTMNGH*
>JN024312/B/US/1995/USPI90770EI72y95091pcWG2B9
MENRWQVMIVWQVDRMRIRTWNSIVKHHMYVSKKAKGWIYKHHYESTNPRISSEVYIPLGD-AKL-VITTYWGLHTGERD
WQLGHGVSIEWRKERYSTQVDPDLADQLIHLYYFDCFSDSAIRQAILGHRVSPRCEYQAGHN-KVGSLQYLALTALITP-
KRRKPPLPSVKKLTEDRWNEPQKTRGHRGSHTMNGH*
>JN024313/B/US/1995/USPI90770EI99y95101pcWG2B5
MENRWQVMIVWQVDRMRIRTWNSIVKHHMYVSKKAKGWIYKHHYESTNPRISSEVYIPLGD-AKL-VITTYWGLHTGERD
WQLGHGVSIEWRKERYSTQVDPDLADQLIHLYYFDCFSDSAIRQAILGHRVSPRCEYQAGHN-KVGSLQYLALTALITP-
KRRKPPLPSVKKLTEDRWNEPQKTRGHRGSHTMNGH*
>JN024314/B/US/1995/USPI90770EI99y95101pcWG2B9
MENRWQVMIVWQVDRMRIRTWNSIVKHHMYVSKKAKGWIYKHHYESTNPRISSEVYIPLGD-AKL-VITTYWGLHTGERD
WQLGHGVSIEWRKERYSTQVDPDLADQLIHLYYFDCFSDSAIRQAILGHRVSPRCEYQAGHN-KVGSLQYLALTALITP-
KRRKPPLPSVKKLTEDRWNEPQKTRGHRGSHTMNGH*
>JN024315/B/US/1995/USPI90770EI99y95101pcWG2B6
MENRWQVMIVWQVDRMRIRTWNSIVKHHMYVSKKAKGWIYKHHYESTNPRISSEVYIPLGD-AKL-VITTYWGLHTGERD
WQLGHGVSIEWRKERYSTQVDPDLADQLIHLYYFDCFSDSAIRQAILGHRVSPRCEYQAGHN-KVGSLQYLALTALITP-
KRRKPPLPSVKKLTEDRWNEPQKTRGHRGSHTMNGH*
>JN024316/B/US/1995/USPI90770EI99y95101pcWG2B8
MENRWQVMIVWQVDRMRIRTWNSIVKHHMYVSKKAKGWIYKHHYESTNPRISSEVYIPLGD-AKL-VITTYWGLHTGERD
WQLGHGVSIEWRKERYSTQVDPDLADQLIHLYYFDCFSDSAIRQAILGHRVSPRCEYQAGHN-KVGSLQYLALTALITP-
KRRKPPLPSVKKLTEDR*NEPQKTRGHRGSHTMNGH*
>JN024317/B/US/1995/USPI90770EI99y95101pcWG2B2
MENRWQVMIVWQVDRMRIRTWNSIVKHHMYVSKKAKGWIYKHHYESTNPRISSEVYIPLGD-AKL-VITTYWGLHTGERD
WQLGHGVSIEWRKERYSTQVDPDLADQLIHLYYFDCFSDSAIRQAILGHRVSPRCEYQAGHN-KVGSLQYLALTALITP-
KRRKPPLPSVKKLTEDRWNEPQKTRGHRGSHTMNGR*
>JN024318/B/US/1995/USPI90770EI99y95101pcWG2B3
MENRWQVMIVWQVDRMRIRTWNSIVKHHMYVSKKAKGWIYKHHYESTNPRISSEVYIPLGD-AKL-VITTYWGLHTGERD
WQLGHGVSIEWRKERYSTQVDPDLADQLIHLYYFDCFSDSAIRQAILGHRVSPRCEYQAGHN-KVGSLQYLALTALITP-
KRRKPPLPSVKKLTEDRWNEPQKTRGHRGSHTMNGH*
>JN024319/B/US/1995/USPI90770EI99y95101pcWG2B7
MEN*WQVMIVWQVDRMRIRTWNSIVKHHMYVSKKAKGWIYKHHYESTNPRISSEVYIPLGD-AKL-VITTYWGLHTGERD
WQLGHGVSIEWRKERYSTQVDPDLADQLIHLYYFDCFSDSAIRQAILGHRVSPRCEYQAGHN-KVGSLQYLALTALITP-
KRRKPPLPSVKKLTEDRWNEPQKTRGHRGSHTMNGH*
>JN024320/B/US/1995/USPI90770EI99y95101pcWG2B1
MENRWQVMIVWQVDRMRIRTWNSIVKHHMYVSKKAKGWIYKHHYESTNPRISSEVYIPLGD-AKL-VITTYWGLHTGERD
WQLGHGVSIEWRKERYSTQVDPDLADQLIHLYYFDCFSDSAIRQAILGHRVSPRCEYQAGHN-KIGSLQYLALTALITP-
KRRKPPLPSVKKLTEDRWNEPQKTRGHRGSHTMNGH*
>JN024321/B/US/1995/USPI90770EI99y95101pcWG2B4
MENRWQVMIVWQVDRMRIRTWNSIVKHHMYVSKKAKGWIYKHHYESTNPRISSEVYIPLGD-AKL-VITTYWGLHTGERD
WQLGHGVSIEWRKERYSTQVDPDLADQLIHLYYFDCFSDSAIRQAILGHRVSPRCEYQAGHN-KVGSLQYLALTALITP-
KRRKPPLPSVKKLTEDRWNEPQRTRGHRGSHTMNGH*
>JN024322/B/US/1995/USPI90770EI129y95111pcWG2B9
MENRWQVMIVWQVDRMRIRTWNSIVKHHMYVSKKAKGWIYKHHYESTNPRISSEVYIPLGD-AKL-VITTYWGLHTGERD
WQLGHGVSIEWRKERYSTQVDPDLADQLIHLYYFDCFSDSAIRQAILGHRVSPRCEYQAGHN-KVGSLQYLALTALITP-
KRRKPPLPSVKKLTEDRWNEPQKTRGHRGSHTMNGH*
>JN024323/B/US/1995/USPI90770EI129y95111pcWG2B10
MENRWQVMIVWQVDRMRIRTWNSIVKHHMYVSKKAKGWIYKHHYESTNPRISSEVYIPLGD-AKL-VITTYWGLHTGERD
WQLGHGVSIEWRKERYSTQVDPDLADQLIHLYYFDCFSDSAIRQAILGHRVSPRCEYQAGHN-KVGSLQYLALTALITP-
KRRKPPLPSVKKLTEDRWNEPQKTRGHRGSHTMNGH*
>JN024324/B/US/1995/USPI90770EI129y95111pcWG2B6
MENRWQVMIVWQVDRMRIRTWNSIVKHHMYVSKKAKGWIYKHHYESTNPRISSEVYIPLGD-AKL-VITTYWGLHTGERD
WQLGHGVSIEWRKERYSTQVDPDLADQLIHLYYFDCFSDSAIRQAILGHRVSPRCEYQAGHN-KVGSLQYLALTALITP-
KRRKPPLPSVKKLTEDRWNEPQKTRGHRGSHTMNGH*
>JN024325/B/US/1995/USPI90770EI129y95111pcWG2B7
MENRWQVMIVWQVDRMRIRTWNGIVKHHMYVSKKAKGWIYKHHYESTNPRISSEVYIPLGD-AKL-VITTYWGLHTGERD
WQLGHGVSIEWRKERYSTQVDPDLADQLIHLYYFDCFSDSAIRQAILGHRVSPRCEYQAGHN-KVGSLQYLALTALITP-
KRRKPPLPSVKKLTEDRWNEPQKTRGHRGSHTMNGH*
>JN024326/B/US/1995/USPI90770EI129y95111pcWG2B2
MENRWQVVIVWQVDRMRIRTWNSIVKHHMYVSKKAKGWIYKHHYESTNPRISSEVYIPLGD-AKL-VITTYWGLHTGERD
WQLGHGVSIEWRKERYSTQVDPDLADQLIHLYYFDCFSDSAIRQAILGHRVSPRCEYQAGHN-KVGSLQYLALTALITP-
KRRKPPLPSVKKLTEDRWNEPQKTRGHRGSHTMNGH*
>JN024327/B/US/1995/USPI90770EI129y95111pcWG2B8
MENRWQVMIVWQVDRMRIRTWNSIVKHHMYVSKKAKGWIYKHHYESTNPRISSEVYIPLGD-AKL-VITTYWGLHTGERD
WQLGHGVSIEWRKERYSTQVDPDLADQLIHLYYFDCFSDSAIRQAILGHRVSPRCEYQAGHN-KVGSLQYLALTALITP-
KRRKPPLPSVKKLTEDRWNEPQKTRGHRGSHTMNGH*
>JN024328/B/US/1995/USPI90770EI129y95111pcWG2B3
MENRWRVMIVWQVDRMRIRTWNSIVKHHMYVSKKAKGWIYKHHYESTNPRISSEVYIPLGD-AKL-VITTYWGLHTGERD
WQLGHGVSIEWRKERYSTQVDPDLADQLIHLYYFDCFSDSAIRQAILGHRVSPRCEYQAGHN-KVGSLQYLALTALKTP-
KRRKPPLPSVKKLTEDRWNEPQKTRGHRGSHTMNGH*
>JN024329/B/US/1995/USPI90770EI129y95111pcWG2B1
MENRWQVMIVWQVDRMRIRTWNSIVKHHMYVSKKAKGWIYKHHYESTNPRISSEVYIPLGD-AKL-VITTYWGLHTGERD
WQLGHGVSIEWRKERYSTQVDPDLADQLIHLYYFDCFSDSAIRQAILGHRVSPRCEYQAGHN-KVGSLQYLALTALITP-
KRRKPPLPSVKKLTEDRWNEPQKTRGHRGSHTMNGH*
>JN024330/B/US/1995/USPI90770EI129y95111pcWG2B4
MENRWQVMIVWQVDRMRIRTWNSIVKHHMYVSKKAKGWIYKHHYESTNPRISSEVYIPLGD-AKL-VITTYWGLHTGERD
WQLGHGVSIEWRKERYSTQVDPDLADQLIHLYYFDCFSDSAIRQAILGHRVSPRCEYQAGHN-KVGSLQYLALTALITP-
KRRKPPLPSVKKLTEDRWNEPQKTRGHRGSHTMNGH*
>JN024331/B/US/1996/USPI90770EI197y96011pcWG2B1
MENRWQVMIVWQVDRMRIRTWNSIVKHHMYVSKKAKGWIYKHHYESTNPRISSEVYIPLGD-AKL-VITTYWGLHTGERD
WQLGHGVSIEWRKERYSTQVDPDLADQLIHLYYFDCFSDSAIRQAILGHRVSPRCEYQAGHN-KVGSLQYLALTALITP-
KRRKPPLPSVKKLTEDRWNEPQKTRGHRGSHTMNGH*
>JN024332/B/US/1996/USPI90770EI197y96011pcWG2B6
MENRWQVMIVWQVDRMRIRTWNSIVKHHMYVSKKAKGWIYKHHYESTNPRISSEVYIPLGD-AKL-VITTYWGLHTGERD
WQLGHGVSIEWRKERYSTQVDPDLADQLIHLYYFDCFSDSAIRQAILGHRVSPRCEYQAGHN-KVGSLQYLALTALVTP-
KRRKPPLPSVKKLTEDRWNEPQKTRGHRGSHTMNGH*
>JN024333/B/US/1996/USPI90770EI197y96011pcWG2B8
MENRWQVMIVWQVDRMRIRAWNSIVKHHMYVSKKAKGWIYKHHYESTNPRISSEVYIPLGD-AKL-VITTYWGLHTGERD
WQLGHGVSIEWRKERYSTQVDPDLTDQLIHLYYFDCFSDSAIRQAILGHRVSPRCEYQAGHN-KVGSLQYLALTALITP-
KRRRPPLPSVKKLTEDRWNEPQKTRGHRGSHTMNGH*
>JN024334/B/US/1996/USPI90770EI197y96011pcWG2B9
MENRWQVMIVWQVDRMRIRTWNSIVKHHMYVSKKAKGWIYKHHYESTNPRISSEVYTPLGD-AKL-VITTYWGLHTGERD
WQLGHGVSIEWRKERYSTQVDPDLADQLIHLYYFDCFSDSAIRQAILGHRVSPRCEYQAGHN-KVGSLQYLALTALITP-
KRRKPPLPSVKKLTEDRWNEPQKTRGHRGSHTMNGH*
>JN024335/B/US/1996/USPI90770EI197y96011pcWG2B2
MENRWQVMIVWQVDRMRIRTWNSIVKHHMYVSKKAKGWIYKHHYESTNPRISSEVYIPLGD-AKL-VITTYWGLHTGERD
WQLGHGVSIEWRKERYSTQVDPDLADQLIHLYYFDCFSDSAIRQAILGHRVSPRCEYQAGHN-KVGSLQYLALTALITP-
KRRKPPLPSVKKLTEDRWNEPQKTRGHRGSHTMNGH*
>JN024336/B/US/1996/USPI90770EI197y96011pcWG2B7
MENRWQVMIVWQVDRMRIRTWNSIVKHHMYVSKKA-GWIYKHHYESTNPRISSEVYIPLGD-AKL-VITTYWGLHTGERD
WQLGHGVSIEWRKERYSTQVDPDLADQLIHLYYFDCFSDSAIRQAILGHRVSPRCEYQAGHN-KVGSLQYLALTALITP-
KRRKPPLPSVKKLTEDRWNEPQKTRGHRGSHTMNGH*
>JN024337/B/US/1996/USPI90770EI197y96011pcWG2B5
MENRWQVMIVWQVDRMRIRTWNSIVKHHMYVSKKAKGWIYKHHYESTNPRISSEVYIPLGD-AKL-VITTYWGLHTGERD
WQLGHGVSIEWRKERYSTQVDPDLADQLIHLYYFDYFSDSAIGQAILGHRVSPRCEYQAGRN-KVGSLQYLALTALVTP-
KRRKPPLPSVKKLTEDRWNEPQKTRGHRGSHTMNGH*
>JN024338/B/US/1996/USPI90770EI197y96011pcWG2B3
MENRWQVMIVWQVDRMRIRAWNSIVKHHMYVSKKAKGWIYKHHYESTNPRISSEVYIPLGD-AKL-VITTYWGLHTGERD
WQLGHGVSIEWRKERYSTQVDPDLADRLIHLYYFDCFSDSAIRQAILGHRVSPRCEYQAGHN-KVGSLQYLALTALITP-
KRRKPPLPSVKKLTEDRWNEPQKTRGHRGSHTMNGH*
>JN024339/B/US/2005/USPI88403EI14y05121pcWG2B9
MENRWQVMIVWQVDRMRINTWKSLVKYHIHMSKKAKNWVYRHHYENTHPRISSEVHIPLED-AKL-VITTYWGLHTGEQD
WHLGQGVSIEWRKERYSTQVDPGLADQLIHLYYFDCFSESAIRRAILGHRVSPSCEYQAGHN-KVGSLQYLALAALIKP-
KKRKPPLPSVAKLTEDRWSKPRKTRDHKGNHTMNGH*
>JN024340/B/US/2005/USPI88403EI14y05121pcWG2B5
MENRWQVMIVWQVDRMRINTWKSLVKYHIHMSKKAKNWVYRHHYENTHPRISSEVHIPLED-AKL-VITTYWGLHTGEQD
WHLGQGVSIEWRKERYSTQVDPGLADQLIHLYYFDCFSESAIRRAILGHRVSPSCEYQAGHN-KVGSLQYLALAALIKP-
KKRKPPLPSVAKLTEDRWNKPRKTRDHKGNHTMNGH*
>JN024341/B/US/2005/USPI88403EI14y05121pcWG2B2
MENRWQVMIVWQVDRMRINTWKSLVKYHIHMSKKAKNWVYRHHYENTHPRISSEVHIPLED-AKL-VITTYWGLHTGEQD
WHLGQGVSIEWRKERYSTQVDPGLADQLIHLYYFDCFSESAIRRAILGHRVSPSCEYQAGHN-KVGSLQYLALAALIKP-
KKRKPPLPSVAKLTEDRWNKPRKTRDHKGNHTMNGH*
>JN024342/B/US/2005/USPI88403EI14y05121pcWG2B6
MENRWQVMIVWQVDRMRINTWKSLVKYHIHMSKKAKNWVYRHHYENTHPRISSEVHIPLEG-AKL-VITTYWGLHTGEQD
WHLGQGVSIEWRKERYSTQVDPGLADQLIHLYYFDCFSESAIRRAILGHRVSPSCEYQAGHN-KVGSLQYLALAALIKP-
KKRKPPLPSVAKLTEDRWNKPRRTRDHKGNHTMNGH*
>JN024343/B/US/2005/USPI88403EI14y05121pcWG2B4
MESRWQVMIVWQVDRMRINTWKSLVKYHIHMSKKAKNWVYRHHYENTHPRISSEVHIPLED-AKL-VITTYWGLHTGEQD
WHLGQGVSIEWRKERYSTQVDPGLADQLIHLYYFDCFSESAIRRAILGHRVSPSCEYQAGHN-KVGSLQYLALAALIKP-
KKRKPPLPSVAKLTEDRWNKPRKTRDHKGNHTMNGH*
>JN024344/B/US/2005/USPI88403EI14y05121pcWG2B7
MENRWQVMIVWQVDRMRINTWKSLVKYHIHMSKKAKNWVYRHHYENTHPRISSEVHIPLED-AKL-VITTYWGLHTGEQD
WHLGQGVSIEWRKERYSTQVDPGLADQLIHLYYFDCFSESAIRRAILGHRVSPSCEYQAGHN-KVGSLQYLALAALIKP-
KKRKPPLPSVAKLTEDRWNKPRKTRDHKGNHTMNGH*
>JN024345/B/US/2005/USPI88403EI14y05121pcWG2B1
MENRWQVMIVWQVDRMRINTWKSLVKYHIHMSKKAKNWVYRHHYENTHPRISSEVHIPLED-AKL-VITTYWGLHTGEQD
WHLGQGVSIEWRKERYSTQVDPGLADQLIHLYYFDCFSESAIRRAILGHRVSPSCEYQAGHN-KVGSLQYLALAALIKP-
KKRKPPLPSVAKLTEDRWNKPRKTRDHKGNHTMNGH*
>JN024346/B/US/2005/USPI88403EI14y05121pcWG2B10
MENRWQVMIVWQVDRMRINTWKSLVKYHIHMSKKAKNWVYRHHYENTHPRISSEVHIPLED-AKL-VITTYWGLHTGEQD
WHLGQGVSIEWRKERYSTQVDPGLADQLIHLYYFDCFSESAIRRAILGHRVSPSCEYQAGHN-KVGSLQYLALAALIKP-
KKRKPPLPSVAKLTEDRWNKPRKTRDHKGNHTMNGH*
>JN024347/B/US/2005/USPI88403EI14y05121pcWG2B8
MENRWQVMIVWQVDRMRINTWKSLVKYHIHMSKKAKNWVYRHHYENTHPRISSEVHIPLED-AKL-VITTYWGLHTGEQD
WHLGQGVSIEWRKERYSTQVDPGLADQLIHLYYFDCFSESAIRRAILGHRVSPSCEYQAGHN-KVGSLQYLALAALIKP-
KKRKPPLPSVAKLTEDRWSKLRKTRDHKGNHTMNGH*
>JN024348/B/US/2005/USPI88403EI14y05121pcWG2B3
MENRWQVMIVWQVDRMRINTWKSLVKYHIH-SKKAKNWVYRHHYENTHPGISSEVHIPLED-AKL-VITTYWGLHTGEQD
WHLGQGVSIEWRKERYSTQVDPGLADQLIHLYYFDCFSESAIRRAILGHRVSPSCEYQAGHN-KVGSLQYLALAALIKP-
KKRKPPLPSVAKLTEDRWNKPRKTRDHKGNHTMNGH*
>JN024349/B/US/2005/USPI38417EI25y05051pcWG2B4
MENRWQVMVVWQVDRMRIRTWKSLVKHHMYISKKARGWFYRHHYENIHPKISSEVHIPLGE-AKL-VIITYWGLQTGERD
WHLGQGVSIEWRERKYRTQVDPNLADQLIHLYYFDCFSESAIRKAIVGDIVSPRCEYQAGHN-KVGSLQYLALTALITP-
KRKKPPLPSVAKLTEDRWNKPRRTKGHRGSHTMNGH*
>JN024350/B/US/2005/USPI38417EI25y05051pcWG2B1
MENRWQVMVVWQVDRMRIRTWKSLVKHHMYISKKARGRFYRHHYENIHPKISSEVHIPLGE-AKL-VIITYWGLQTGERD
WHLGQGVSIEWRERKYRTQVDPNLADQLIHLYYFDCFSESAIRKAIVGDIVSPRCEYQAGHN-KVGSLQYLALTALITP-
KRKKPPLPSVAKLTEDRWNKPRRTKGHRGSHTMNGH*
>JN024351/B/US/2005/USPI38417EI25y05051pcWG2B5
MENRWQVMVVWQVDRMRIRTWKSLVKHHMYISKKARGWFYRHHYENIHPKISSEVHIPLGE-AKL-VIITYWGLQTGERD
WHLGQGVSIEWRERKYRTQVDPNLADQLIHLYYFDCFSESAIRKAIVGDIVSPRCEYQAGHN-KVGSLQYLALTALITP-
KRKKPPLPSVAKLTEDRWNKPRRTKGHRGSHTMNGH*
>JN024352/B/US/2005/USPI38417EI25y05051pcWG2B2
MENRWQVMVVWQVDRMRIRTWKSLVKHHMYISKKARGWFYRHHYENIHPKISSEVHIPLGE-AKL-VIITYWGLQTGERD
WHLGQGVSIEWRERKYRTQVDPNLADQLIHLYYFDCFSESAIRKAIVGDIVSPRCEYQAGHN-KVGSLQYLALTALITP-
KRKKPPLPSVAKLTEDRWNKPRRTKGHRGSHTMNGH*
>JN024353/B/US/2005/USPI38417EI25y05051pcWG2B3
MENRWQVMVVWQVDRMRIRTWKSLVKHHMYISKKARGWCYRHHYENIHPKISSEVHIPLGE-AKL-VIITYWGLQTGERD
WHLGQGVSIEWRERKYRTQVDPNLADQLIHLYYFDCFSESAIRKTIVGDIVSPRCEYQAGHN-KVGSLQYLALTALITP-
KRKKPPLPSVAKLTEDRWNKPRRTKGHRGSHTMNGH*
>JN024354/B/US/2005/USPI38417EI33y05051pcWG2B4
MENRWQVMVVWQVDRMRIRTWKSLVKHHMYISKKARGWFYRHHYENIHPKISSEVHIPLGE-AKL-VIITYWGLQTGERD
WHLGQGVSIEWRERKYRTQVGPNLADQLIHLYYFDCFSESAIRKAIVGDIVSPRCEYQAGHN-KVGSLQYLALTALITP-
KRKKPPLPSVAKLTEDRWNKPRRTKGHRGSHTMNGH*
>JN024355/B/US/2005/USPI38417EI33y05051pcWG2B11
MENRWQVMVVWQVDRMRIRTWKSLVKHHMYISKKARGWFYRHHYENIHPKISSEVHIPLGE-AKL-VIITYWGLQTGERD
WHLGQGVSIEWRERKYRTQVDPNLADQLIHLYYFDCFSESAIRKAIVGDIVSPRCEYQAGHN-KVGSLQYLALTALITP-
KRKKPPLPSVAKLTEDRWNKPRRTKGRRGSHTMNGH*
>JN024356/B/US/2005/USPI38417EI33y05051pcWG2B16
MENRWQVMVVWQVDRMRIRTWKSLVKHHMYISKKARGWFYRHHYENIHPKISSEVHIPLGE-AKL-VIITYWGLQTGERD
WHLGQGVSIEWRERKYRTQVDPNLADQLIHLYYFDCFSESAIRKAIVGDIVSPRCEYQAGHN-KVGSLQYLALTALITP-
KRKKPPLPSVAKLTEDRWNKPRRAKGHRGSHTMNGH*
>JN024357/B/US/2005/USPI38417EI33y05051pcWG2B12
MENRWQVMVVWQVDRMRIRTWKSLVKHHMYISKKARGWFYRHHYENIHPKISSEVHIPLGE-AKL-VIITYWGLQTGERD
WHLGQGVSIEWRERKYRTQVDPNLADQLIHLYYFDCFSESAIRKAIVGDIVSPRCEYQAGHN-KVGSLQYLALTALITP-
KRKKPPLPSVAKLTEDRWNKPRRTKGHRGSHTMNGH*
>JN024358/B/US/2005/USPI38417EI33y05051pcWG2B1
MENRWQVMVVWQVDRMRIRTWKSLVKHHMYISKKARGWFYRHHYENIHPKISSEVHIPLGE-AKL-VIITYWGLQTGERD
WHLGQGVSIEWRERKYRTQVDPNLADQLIHLYYFDCFSESAIRKAIVGDIVSPRCEYQAGHN-KVGSLQYLALTALITP-
KRKKPPLPSVAKLTEDRWNKPRRTKGHRGSHTMNGH*
>JN024359/B/US/2005/USPI38417EI33y05051pcWG2B6
MENRWQVMVVWQVDRMRIRTWKSLVKHHMYISKKARGWFYRHHYENIHPKISSEVHIPLGE-AKL-VIITYWGLQTGERD
WHLGQGVSIEWRERKYRTQVDPNLADQLIHLYYFDCFSESAIRKAIVGDIVSPRCEYQAGHN-KVGSLQYLALTALITP-
KRKKPPLPSVAKLTEDRWNKPRRTKGHRGSHTMNGH*
>JN024360/B/US/2005/USPI38417EI33y05051pcWG2B17
MENRWQVMVVWQVDRMRIRTWKSLVKHHMYISKKARGWFYRHHYENIHPKISSEVHIPLGE-AKL-VIITYWGLQTGERD
WHLGQGVSIEWRERKYRTQVDPNLADQLIHLYYFDCFSESAIRKAIVGDIVSPRCEYQAGHN-KVGSLQYLALTALITP-
KRKKPPLPSVAKLTEDRWNKPRRTKGHRGSHTMNGH*
>JN024361/B/US/2005/USPI38417EI33y05051pcWG2B7
MENRWQVMVVWQVDRMRIRTWKSLVKHHMYISKKARGWFYRHHYENIHPKISSEVHIPLGE-AKL-VIITYWGLQTGERD
WHLGQGVSIEWRERKYRTQVDPNLADQLIHLYYFDCFSESAIRKAIVGDIVSPRCEYQAGHN-KVGSLQYLALTALITP-
KRKKPPLPSVAKLTEDRWNKPRRTKGHRGSHTMNGH*
>JN024362/B/US/2005/USPI38417EI33y05051pcWG2B13
MENRWQVMVVWQVDRMRIRTWKSLVKHHMYISKKARGWFYRHHYENIHPKISSEVHIPLGE-AKL-VIITYWGLQTGERD
WHLGQGVSIEWRERKYRTQVDPNLADQLIHLYYFDCFSESAIRKAIVGDIVSPRCEYQAGHN-KVGSLQYLALTALITP-
KRKKPPLPSVAKLTEDRWNKPRRTKGHRGSHTMNGH*
>JN024363/B/US/2005/USPI38417EI33y05051pcWG2B2
MENRWQVMVVWQVDRMRIKTWKSLVKHHMYISKKARGWFYRHHYENIHPKISSEVHIPLGE-AKL-VIITYWGLQTGERD
WHLGQGVSIEWRERKYRTQVDPNLADQLIHLYYFDCFSESAIRKAIVGDIVSPRCEYQAGHN-KVGSLQYLALTALITP-
KRKKPPLPSVAKLTEDRWNKPRRTKGHRGGHTMNGH*
>JN024364/B/US/2005/USPI38417EI40y05051pcWG2B5
MENRWQVMVVWQVDRMRIRTWKSLVKHHMYISKKARGWFYRHHYENIHPKISSEVHIPLGE-AKL-VIITYWGLQTGERD
WHLGQGVSIEWRERKYRTQVDPNLADQLIHLYYFDCFSESAIRKAIVGDIVSPRCEYQAGHN-KVGSLQYLALTALITP-
KRKKPPLPSVAKLTEDRWNKPRRTKGHRGSHTMNGH*
>JN024365/B/US/2005/USPI38417EI40y05051pcWG2B10
MENRWQVMVVWQVDRMRIRTWKSLVKHHMYISKKARGWFYRHHYENIHPKISSEVHIPLGE-AKL-VIITYWGLQTGERD
WHLGQGVSIEWRERKYRTQVDPNLADQLIHLYYFDCFSESAIRKAIVGDIVSPRCEYQAGHN-KVGSLQYLALTALITP-
KRKKPPLPSVAKLTEDRWNKPRRTKGHRGSHTMNGH*
>JN024366/B/US/2005/USPI38417EI40y05051pcWG2B2
MENRWQVMVVWQVDRMRIRTWKSLVKHHMYISKKARGWFYRHHYENIHPKISSEVHIPLGE-AKL-VIITYWGLQTGERD
WHLGQGVSIEWRERKYRTQVDPNLADQLIHLYYFDCFSESAIRKAIVGDIVSPRCEYQAGHN-KVGSLQYLALTALITP-
KRKKPPLPSVAKLTEDRWNKPRRTKGHRGSHTMNGH*
>JN024367/B/US/2005/USPI38417EI40y05051pcWG2B7
MENRWQVMVVWQVDRMRIRTWKSLVKHHMYISKKARGWFYRHHYENIHPKISSEVHIPLGE-AKL-VIITYWGLQTGERD
WHLGQGVSIEWRERKYRTQVDPNLADQLIHLYYFDCFSESAIRKAIVGDIVSPRCEYQAGHN-KVGSLQYLALTALITP-
KRKKPPLPSVAKLTEDRWNKPRRTKGHRGSHTMNGH*
>JN024368/B/US/2005/USPI38417EI40y05051pcWG2B1
MENRWQVMVVWQVDRMRIRTWKSLVKHHMYISKKARGWFYRHHYENIHPKINSEVHIPLGE-AKL-VIITYWGLQTGERD
WHLGQGVSIEWRERKYRTQVDPNLADQLIHLYYFDCFSESAIRKAIVGDIVSPRCEYQAGHN-KVGSLQYLALTALITP-
KRKKPPLPSVAKLTEDRWNKPRRTKGHRGSHTMNGH*
>JN024369/B/US/2005/USPI38417EI40y05051pcWG2B11
MENRWQVMVVWQVDRMRIRTWKSLVKHHMYISKKARGWFYRHHYENIHPKISSEVHIPLGE-AKL-VIITYWGLQTGERD
WHLGQGVSIEWRERKYRTQVDPNLADQLIHLYYFDCFSESAIRKAIVGDIVSPRCEYQAGHN-KVGSLQYLALTALITP-
KRKKPPLPSVAKLTEDRWNKPRRTKGHRGSHTMNGHW
>JN024370/B/US/2005/USPI38417EI40y05051pcWG2B12
MENRWQVMVVWQVDRMRIRTWKSLVKHHMYISKKARGWFYRHHYENIHPKISSEVHIPLGE-AKL-VIITYWGLQTGERD
WHLGQGVSIEWRERKYRTQVDPNLADQLIHLYYFDCFSESAIRKAIVGDIVSPRCEYQAGHN-KVGSLQYLALTALITP-
KRKKPPLPSVAKLTEDRWNKPRRTKGHRGSHTMNGH*
>JN024371/B/US/2005/USPI38417EI40y05051pcWG2B6
MENRWQVMVVWQVDRMRIRTWKSLVKHHMYISKKARGWFYRHHYENIHPKISSEVHIPLGE-AKL-VIITYWGLQTGERD
WHLGQGVSIEWRERKYRTQVDPNLADQLIHLYYFDCFSESAIRKAIVGDIVSPRCEYQAGHN-KVGSLQYLALTALITP-
KRKKPPLPSVAKLTEDGWNKPRRTKGHRGSHTMNGH*
>JN024372/B/US/2005/USPI38417EI40y05051pcWG2B9
MENRWQVMVVWQVDRMRIRTWKSLVKHHMYISKKARGWFYRHHYENIHPKISSEVHIPLGE-AKL-VIITYWGLQTGERD
WHLGQGVSIEWRERKYRTQVDPNLADQLIHLYYFDCFSESAIRKAIVGDIVSPRCEYQAGHN-KVGSLQYLALTALITP-
KRKKPPLPSVAKLTEDRWNKPRRTKGHRGSHTMNGH*
>JN024373/B/US/2005/USPI38417EI40y05051pcWG2B3
MENRWQVMVVWQVDRMRIRTWKSLVKHHMYISKKARGWFYRHHYENIHPKIGSEVHIPLGE-AKL-VIITYWGLQTGERD
WHLGQGVSIEWRERKYRTQVDPNLADQLIHLYYFDCFSEPAIRKAIVGDIVSPRCEYQAGHN-KVGSLQYLALTALITP-
KRKKPPLPSVAKLTEDRWNKPRRTKGHRGSHTMNGH*
>JN024374/B/US/2005/USPI38417EI40y05051pcWG2B4
MENRWQVMVVWQVDRMRIRTWKSLVKHHMYISKKARGWFYRHHYENIHPKISSEVHIPLGE-AKL-VIITYWGLQTGERD
WHLGQGVSIEWRERKYRTQVDPNLADQLIHLYYFDCFSESAIRKAIVGDIVSPRCEYQAGHN-KVGSLQYLALTALITP-
KRKKPPLPSVAKLTEDRWNKPRRTKGHRGSHTMNGH*
>JN024375/B/US/2005/USPI38417EI40y05051pcWG2B8
MENRWQVMVVWQVDRMRIRTWKSLVKHHMYISKKARG*FYRHHYENIHPKISSEVHIPLGE-AKL-VIITYWGLQTGERD
WHLGQGVSIEWRERKYRTQVDPNLADQLIHLYYFDCFSESAIRKAIVGDIVSPRCEYQAGHN-KVGSLQYLALTALITP-
KRKKPPLPSVAKLTEDRWNKPRRTKGHRGSHTMNGH*
>JN024376/B/US/2005/USPI38417EI53y05061pcWG2B7
MENRWQVMVVWQVDRMRIRTWKSLVKHHMYISKKARGWFYRHHYENIHPKISSEVHIPLGE-AKL-VIITYWGLQTGERD
WHLGQGVSIEWRERKYRTQVDPNLADQLIHLYYFDCFSESAIRKAIVGDIVSPRCEYQAGHN-KVGSLQYLALTALITP-
KRKKPPLPSVAKLTEDRWNKPRRTKGHRGSHTMNGH*
>JN024377/B/US/2005/USPI38417EI53y05061pcWG2B5
MESRWQVMVVWQVDRMRIRTWKSLVKHHMYISKKARGWFYRHHYENIHPKISSEVHIPLGE-AKL-VIITYWGLQTGERD
WHLGQGVSIEWRERKYRTQVDPNLADQLIHLYYFDCFSESAIRKAIVGDIVSPRCEYQAGHN-KVGSLQYLALTALITP-
KRKKPPLPSVAKLTEDRWNKPRRTKGHRGSHTMNGH*
>JN024378/B/US/2005/USPI38417EI53y05061pcWG2B8
MENRWQVMVVWQVDRMRIRTWKSLVKHHMYISKKARGWFYRHHYENIHPKISSEVHIPLGE-AKL-VIITYWGLQTGERD
WHLGQGVSIEWRERKYRTQVDPNLADQLIHLYYFDCFSESAIRKAIVGDIVSPRCEYQAGHN-KVGSLQYLALTALITP-
KRKKPPLPSVAKLTEDRWNKPRRTKGHRGSHTMNGH*
>JN024379/B/US/2005/USPI38417EI53y05061pcWG2B1
MENRWQVMVVWQVDRMRIRTWKSLVKHHMYISKKARGWFYRHHYENIHPKISSEAHIPLGE-AKL-VIITYWGLQTGERD
WHLGQGVSIEWRERKYRTQVDPNLADQLIHLYYFDCFSESAIRKAIVGDIVSPRCEYQAGHN-KVGSLQYLALTALITP-
KRKKPPLPSVAKLTEDRWNKPRRTKGHRGSHTMNGH*
>JN024380/B/US/2005/USPI38417EI53y05061pcWG2B9
MENRWQVMVVWQVDRMRIRTWKSLVKHHMYISKKARGWFYRHHYENIHPKISSEVHIPLGE-AKL-VIITYWGLQTGERD
WHLGQGVSIEWRERKYRTQVDPNLADQLIHLYYFDCFSESAIRKAIVGDIVSPRCEYQAGHN-KVGSLQYLALTALITP-
KRKKPPLPSVAKLTEDRWNKPRRTKGHRGSHTMNGH*
>JN024381/B/US/2005/USPI38417EI53y05061pcWG2B4
MENRWQVMVVWQVDRMRIRTWKSLVKHHMYISKKARGWFYRHHYENIHPKISSEVHIPLGE-AKL-VIITYWGLQTGERD
WHLGQGVSIEWRERKYRTQVDPNLADQLIHLYYFDCFSESAIRKAIVGDIVSPRCEYQAGHN-KVGSLQYLALTALITP-
KRKKPPLPSVAKLTEDRWNKPLRTKGHRGSHTMNGH*
>JN024382/B/US/2005/USPI38417EI53y05061pcWG2B6
MENRWQVMVVWQVDRMRIRTWKSLVKHHMYISKKARGWFYRHHYENIHPKISSEVHIPLGE-AKL-VIITYWGLQTGERD
WHLGQGVSIEWRERKYRTQVDPNLADQLIHLYYFDCFSESAIRKAIVGDIVSPRCEYQAGHN-KVGSLQYLALAALITP-
KRKKPPLPSVAKLTEDRWNKPRRTKGHRGSHTMNGH*
>JN024383/B/US/2005/USPI38417EI53y05061pcWG2B2
MENRWQVMVVWQVDRMRIRTWKSLVKHHMYIPKKARGWFYRHHYENIHPKISSEVHIPLGE-AKL-VIITYWGLQTGERD
WHLGRGVSIEWRERKYRTQVDPNLADQLIHLYYFDCFSESAIRKAIVGDIVSPRCEYQAGHN-KVGSLQYLALTALITP-
KRKKPPLPSVAKLTEDRWNKPRRTKGHRGSHTMNGH*
>JN024384/B/US/2005/USPI38417EI53y05061pcWG2B10
MENRWQVMVVWQVDRMRIRTWKSLVKHHMYISKKARGWFYRHHYENIHPKISSEVHIPLGE-AKL-VIITYWGLQTGERD
WHLGQGVSIEWRERKYRTQVDPNLADQLIHLYYFDCFSESAIRKAIVGDIVSPRCEYQAGRN-KVGSLQYLALTALITP-
KRKKPPLPSVAKLTEDRWNKPRRTKGHRGSHTMNGH*
>JN024385/B/US/2005/USPI38417EI53y05061pcWG2B3
MENRWQVMVVWQVDRMRIRTWKSLVKHHMYISKKARGWFYRHHYENIHPKISSEVHIPLGE-AKL-VIITYWGLQTGERD
WHLGQGVSIEWRERKYRTQVDPNLADQLIHLYYFDCFSESAIRKAIVGDIVSPRCEYQAGHN-KVGSLQYLALTALITP-
KRKKPPLPSVAKLTEDRWNKPRRTKGHRGSHTMNGH*
>JN024386/B/US/2005/USPI38417EI83y05071pcWG2B4
MENRWQVMVVWQVDRMRIRTWKSLVKHHMYISKKARGWFYRHHYENIHPKISSEVHIPLGE-AKL-VIITYWGLQTGERD
WHLGQGVSIEWRERKYRTQVDPNLADQLIHLYYFDCFSESAIRKAIVGDIVSPRCEYQAGHN-KVGSLQYLALTALITP-
KRKKPPLPSVAKLTEDRWNKPRRTKGHRGSHTMNGH*
>JN024387/B/US/2005/USPI38417EI83y05071pcWG2B12
MENRWQVMVVWQVDRMRIRTWKSLVKHHMYISKKARGWFYRHHYENIHPKISSEVHIPLGE-AKL-VIITYWGLQTGERD
WHLGQGVSIEWRERKYRTQVGPNLADQLIHLYYFDCFSESAIRKAIVGDIVSPRCEYQAGHN-KVGSLQYLALTALITP-
KRKKPPLPSVAKLTEDRWNKPRRTKGHRGSHTMNGH*
>JN024388/B/US/2005/USPI38417EI83y05071pcWG2B3
MENRWQVMVVWQVDRMRIRTWKNLVKHHMYISKKARGWFYRHHYENIHPKISSEVHIPLGE-AKL-VIITYWGLQTGERD
WHLGQGVSIEWRERKYRTQVDPNLADQLIHLYYFDCFSESAIRKAIVGDIVSPRCEYQAGHN-KVGSLQYLALTALITP-
KRKKPPLPSVAKLTGDRWNKPRRTKGHRGSHTMNGH*
>JN024389/B/US/2005/USPI38417EI83y05071pcWG2B6
MENRWQVMVVWQVDRMRIRTWKSLVKHHMYISKKARGWFYRHHYENIHPKISSEVHIPLGE-AKL-VIITYWGLQTGERD
WHLGQGVSIEWRERKYRTQVDPNLADQLIHLYYFDCFSESAIRKAIVGDIVSPRCEYQAGHN-KVGSLQYLALTALITP-
KRKKPPLPSVAKLTEDRWNKPRRTKGHRGSHTMNGH*
>JN024390/B/US/2005/USPI38417EI83y05071pcWG2B11
MENRWQVMVVWQVDRMRIRTWKSLVKHHMYISKKARGWFYRHHYENIHPKISSEVHIPLGE-AKL-VIITYWGLQTGERD
WHLGQGVSIEWRERKYRTQVDPNLADQLIHLYYFDCFSESAIRKAIVGDIVSPRCEYQAGHN-KVGSLQYLALTALITP-
KRKKPPLPSVAKLTEDRWNKPRRTKGHRGSHTMNGH*
>JN024391/B/US/2005/USPI38417EI83y05071pcWG2B7
MENRWQVMVVWQVDRMRIRTWKSLVKHHMYISKKARGWFYRHHYENIHPKISSEVHIPLGE-AKL-VIITYWGLQTGERD
WHLGQGVSIEWRERKYRTQVDPNLADQLIHLYYFDCFSESAIRKAIVGDIVSPRCEYQAGHN-KVGSLQYLALTALITP-
KRKKPPLPSVAKLTEDRWNKPRRTKGHRGSHTMNGH*
>JN024392/B/US/2005/USPI38417EI83y05071pcWG2B15
MENRWQVMVVWQVDRMRIRTWKSLVKHHMYISKKARGWFYRHHYENIHPKISSEVHIPLGE-AKL-VIITYWGLQTGERD
WHLGQGVSIEWRERKYRTQVDPNLADQLIHLYYFDCFSESAIRKAIVGDIVSPGCEYQAGHN-KVGSLQYLALTALITP-
KRKKPPLPSVAKLTEDRWNKPRRTKGHRGSHTMNGH*
>JN024393/B/US/2005/USPI38417EI83y05071pcWG2B13
MENGWQVMVVWQVDRMRIRTWKSLVKHHMYISKKARGWFYRHHYENIHPKISSEVHIPLGE-AKL-VIITYWGLQTGERD
WHLGQGVSIEWRERKYRTQVDPNLADQLIHLYYFDCFSESAIRKAIVGDIVSPRCEYQAGHN-KVGSLQYLALTALITP-
KRKKPPLPSVAKLTEDRWNKPRRTKGHRGSHTMNGH*
>JN024394/B/US/2005/USPI38417EI83y05071pcWG2B5
MENRWQVMVVWQVDRMRIRIWKSLVKHHMYISKKARGWFYRHHYENIHPKISSEVHIPLGE-AKL-VIITYWGLQTGERD
WHLGQGVSIEWRERKYRTQVDPNLADQLIHLYYFDCFSESAIRKAIVGDIVSPRCEYQAGHN-KVGSLQYLALTALITP-
KRKKPPLPSVAKLTEDRWNKPRRTKGHRGSHTMNGH*
>JN024395/B/US/2005/USPI38417EI83y05071pcWG2B8
MENRWQVMVVWQVDRMRIRTWRSLVKHHMYISKKARGWFYRHHYENIHPKISSEVHIPLGE-AKL-VIITYWGLQTGERD
WHLGQGVSIEWRERKYRTQVDPNLADQLIHLYYFDCFSESAIRKAVVGDIVSPRCEYQAGHN-KVGSLQYLALTALITP-
KRKKPPLPSVAKLTEDRWNKPRRTKGHRGSHTMNGH*
>JN024396/B/US/2005/USPI38417EI112y05081pcWG2B29
MENRWQVMVVWQVDRMRIRTWKSLVKHHMYISKKARGWFYRHHYENIHPKISSEVHIPLGE-AKL-VIITYWGLQTGERD
WHLGQGVSIEWRERKYRTQVDPNLADQLIHLYYFDCFSESAIRKAIVGDIVSPRCEYQAGHN-KVGSLQYLALTALITP-
KRKKPPLPSVAKLTEDRWNKPRRTKGHRGSHTMNGH*
>JN024397/B/US/2005/USPI38417EI112y05081pcWG2B35
MENRWQVMVVWQVDRMRIRTWKSLVKHHMYISKKARGWFYRHHYENIHPKISSEVHIPLGE-AKL-VIITYWGLQTGERD
WHLGQGVSIEWRERKYRTQVDPNLADQLIHLYYFDCFSESAIRKAIVGDIVSPRCEYQAGHN-KVGSLQYLALTALITP-
KRKKPPLPSVAKLTEDRWNKPRRTKGHRGSHTMNGH*
>JN024398/B/US/2005/USPI38417EI112y05081pcWG2B26
MENRWQVMVVWQVDRMRIRTWKSLVKHHMYISKKARGWFYRHHYEDIHPKISSEVHIPLGE-AKL-VIITYWGLQTGERD
WHLGQGVSIEWRERKYRTQVDPNLADQLIHLYYFDCFSESAIRKAIVGGIVSPRCEYQAGHN-KVGSLQYLALTALITP-
KRKKPPLPSVAKLTEDRWNKPRRTKGHRGSHTMNGH*
>JN024399/B/US/2005/USPI38417EI112y05081pcWG2B27
MENRWQVMVVWQVDRMRIRTWKSLVKHHMYISKKARGWFYRHHYENIHPKISSEVHIPLGE-AKL-VIITYWGLQTGERD
WHLGQGVSIEWRERKYRTQVDPNLADQLIHLYYFDCFSESAIRKAIVGDIVSPRCEYQAGHN-KVGSLQYLALTALITP-
KRKKPPLPSVAKLTEDRWNKPRRTKGHRGSHTMNGH*
>JN024400/B/US/2005/USPI38417EI112y05081pcWG2B31
MENRWQVMVVWQVDRMRIRTWKSLVKHHMYISKKARGWFYRHHYENIHPKISSEVHIPLGE-AKL-VIITYWGLQTGERD
WHLGQGVSIEWRERKYRTQVDPNLADQLIHLYYFDCFSESAIRKAIVGDIVSPRCEYQAGHN-KVGSLQYLALTALITP-
KRKKPPLPSVAKLTEDRWNKPRRTKGHRGSHTMNGH*
>JN024401/B/US/2005/USPI38417EI112y05081pcWG2B32
MENRWQVMVVWQVDRMRIRTWKSLVKHHMYISKKARGWFYRHHYENIHPKISSEVHIPLGE-AKL-VIITYWGLQTGERD
WHLGQGVSIEWRERKYRTQVDPNLADQLIHLYYFDCFSESAIRKAIVGDIVSPRCEYQAGHN-KVGSLQYLALTALITP-
KRKKPPLPSVAKLTEDRWNKPRRTKGHRGSHTMNGH*
>JN024402/B/US/2005/USPI38417EI112y05081pcWG2B28
MENRWQVMVVWQVDRMRIRTWKSLVKHHMYISKKARGWFYRHHYENIHPKISSEVHIPLGE-AKL-VIITYWGLQTGERD
WHLGQGVSIEWRERKYRTQVDPNLADQLIHLYYFDCFSESAIRKAIVGDIVSPRCEYQAGHN-KVGSLQYLALTALITP-
KRKKPPLPSVAKLTEDRWNKPRRTKGHRGSHTMNGH*
>JN024403/B/US/2005/USPI38417EI112y05081pcWG2B33
MENRWQVMVVWQVDRMRIRTWKSLVKHHMYISKKARGWFYRHHYENIHPKISSEVHIPLGE-AKL-VIITYWGLQTGERD
WHLGQGVSIEWRERKYRTQVDPNLADQLIHLYYFDCFSESAIRKAIVGDIVSPRCEYQAGHN-KVGSLQYLALTALITP-
KRKKPPLPSVAKLAEDRWNKPRRTKGHRGSHTMNGH*
>JN024404/B/US/2005/USPI38417EI112y05081pcWG2B34
MENRWQVMVVWQVDRMRIRTWKSLVKHHMYISKKARGWFYRHHYENIHPKISSEVHIPLGE-AKL-VIITYWGLQTGERD
WHLGQGVSIEWRERKYRTQVDPNLADQLIHLYYFDCFSESAIRKAIVGDIVSPRCEYQAGHN-KVGSLQYLALTALITP-
KRKKPPLPSVAKLTEDRWNKPRRTKGHRGSHTMNGH*
>JN024405/B/US/2005/USPI38417EI140y05091pcWG2B4
MENRWQVMVVWQLDRMRIRTWKSLVKHHMYISKKARGWFYRHHYENIHPKIGSEVHIPLGE-AKL-VIITYWGLQTGERD
WHLGQGVSIEWRERKYRTQVDPNLADQLIHLYYFDCFSESAIRKAIVGDIVSPRCEYQAGHN-KVGSLQYLALTALITP-
KRKKPPLPSVAKLTEDRWNKPRRTKGHRGSHTMNGH*
>JN024406/B/US/2005/USPI38417EI140y05091pcWG2B12
MENRWQVMVVWQVDRMRIRTWKSLVKHHMYISKKARGWFYRHHYENIHPKISSEVHIPLGV-AKL-VIITYWGLQTGERD
WHLGQGVSIEWRERKYRTQVDPNLADQLIHLYYFDCFSESAIRKAIVGDIVSPRCEYQAGHN-KVGSLQYLALTALITP-
KRKKPPLPSVAKLTEDRWNKPRRTKGHRGSHTMNGH*
>JN024407/B/US/2005/USPI38417EI140y05091pcWG2B3
MENRWQVMVVWQVDRMRIRTWKSLVKHHMYISKKARGWFYRHHYENIHPKISSEVHIPLGE-AKL-VIITYWGLQTGERD
WHLGQGVSIEWRERKYRTQVDPNLADQLIHLYYFDCFSESAIRKAIVGDIVSPRCEYQAGHN-KVGSLQYLALTALITP-
KRKKPPLPSVAKLTEDRWNKPRRTKGHRGSHTMNGH*
>JN024408/B/US/2005/USPI38417EI140y05091pcWG2B6
MENRWQVMVVWQVDRMRIRTWKSLVKHHMYISKKARGWFYRHHYENIHPKISSEVHIPLGE-AKL-VIITYWGLQTGERD
WHLGQGVSIEWRERKYRTQVDPNLADQLIHLYYFDCFSESAIRKAIVGDIVSPRCEYQAGHN-KVGSLQYLALTALITP-
KRKKPPLPSVAKLTEDRWNKPRRTKGHRGSHTMNGH*
>JN024409/B/US/2005/USPI38417EI140y05091pcWG2B10
MENRWQVMVVWQVDRMRIRTWKSLVKHHMYISKKARGWFYRHHYENIHPKISSEVHIPLRE-AKL-VIITYWGLQTGERD
WHLGQGVSIEWRERKYRTQVDPNLADQLIHLYYFDCFSESAIRKAIVGDIVSPRCEYQAGHN-KVGSLQYLALTALITP-
KRKKPPLPSVAKLTEDRWNKPRRTKGHRGSHTMNGH*
>JN024410/B/US/2005/USPI38417EI140y05091pcWG2B9
MENRWQVMVVWQVDRMRIRTWKSLVKHHMYISKKARGWFYRHHYENIHPKISSEVHIPLGE-AKL-VIITYWGLQTGERD
WHLGQGVSIEWRERKYRTQVDPNLADQLIHLYYFDCFSESAIRKAIVGDIVSPRCEYQAGHN-KVGSLQYLALTALITP-
KRKKPPLPSVAKLTEDRWNKPRRTKGHRGSHTMNGH*
>JN024411/B/US/2005/USPI38417EI140y05091pcWG2B5
MENRWQVMVVWQVDRMRIRTWKSLVKHHMYISKKARGWFYRHHYENIHPKISSEVHIPLGE-AKL-VIITYWGLQTGERD
WHLGQGVSIEWRERKYRTQVDPNLADQLIHLYYFDCFSESAIRKAIVGDIVSPRCEYQAGHN-KVGSLQYLALTALITP-
KRKKPPLPSVAKLTEDRWNKPRRTKGHRGSHTMNGH*
>JN024412/B/US/2005/USPI38417EI140y05091pcWG2B1
MENRWQVMVVWQVDRMRIRTWKSLVKHHMYISKKARGWFYRHHYENIHPKISSEVHIPLGE-AKL-VIITYWGLQTGERD
WHLGQGVSIEWRERKYRTQVDPNLADQLIHLYYFDCFSESAIRKTIVGDIVSPRCEYQAGHN-KVGSLQYLALTALITP-
KRKKPPLPSVAKLTEDRWNKPRRTKGHRGSHTMNGH*
>JN024413/B/US/2005/USPI38417EI140y05091pcWG2B2
MENRWQVMVVWQVDRMRIRTWKSLVKHHMYISKKARGWFYRHHYENIHPKISSEVHIPLGE-AKL-VIITYWGLQTGERD
WHLGQGVSIEWRERKYRTQVDPNLADQLIHLYYFDCFSESAIRKAIVGDIVSPRCEYQAGHN-KVGSLQYLALTALITP-
KRKKPPLPSVAKLTEDRWYKPRRTKGHRGSHTMNGH*
>JN024414/B/US/2005/USPI38417EI140y05091pcWG2B13
MENRWQVMVVWQVDRMRIRTWKSLVKHHMYISKKARGWFYRHHYENIHPKISSEVHIPLGE-AKL-VIITYWGLQTGERD
WHLGQGVSIEWRERKYRTQVDPNLADQLIHLYYFDCFSESAIRKAIVGDIVSPRCEYQAGHN-KVGSLQYLALTALITP-
KRKKPPLPSVAKLTEDRWNKPRRTKGHRGSHTMNGH*
>JN024415/B/US/2005/USPI38417EI243y05121pcWG2B10
MENRWQVMVVWQVDRMRIRTWKSLVKHHMYISKKARGWFYRHHYENIHPKISSEVHIPLGV-AKL-VIITYWGLQTGERD
WHLGQGVSIEWRERKYRTQVDPNLADQLIHLYYFDCFSESAIRKAIVGDIVSPRCEYQAGHN-KVGSLQYLALTALITP-
KRKKPPLPSVAKLTEDRWNKPRRTKGHRGSHTMNGH*
>JN024416/B/US/2005/USPI38417EI243y05121pcWG2B4
MENRWQVMVVWQVDRVRIRTWKSLVKHHMYISKKARGWFYRHHYENIHPKISSEVHIPLGK-AKL-VIITYWGLQTGERD
WHLGQGVSIEWRERKYRTQVDPNLADQLIHLYYFDCFSESAIRKAIVGDIVSPRCEYQAGHN-KVGSLQYLALTALITP-
KRKKPPLPSVAKLTEDRWNKPRRTKGHRGSHTMNGH*
>JN024417/B/US/2005/USPI38417EI243y05121pcWG2B7
MENRWQVMVVWQVDRMRIRTWKNLVKHHMYISKKARGWFYRHHYENIHPKISSEVHIPLGE-AKL-VIITYWGLQTGERD
WHLGQGVSIEWRERKYRTQVDPNLADQLIHLYYFDCFSESAIRKAIVGDIVSPRCEYQAGHN-KVGSLQYLALTALITP-
KRKKPPLPSVAKLTGDRWNKPRRTKGHRGSHTMNGH*
>JN024418/B/US/2005/USPI38417EI243y05121pcWG2B6
MENRWQVMVVWQVDRMRIRTWKSLVKHHMYISKKARGWFYRHHYENIHPKISSEVHIPLGE-AKL-VIKTYWGLQTGERD
WHLGQGVSIEWRERKYRTQVDPNLADQLIHLYYFDCFSESAIRKAIVGDIVSPRCEYQAGHN-KVGSLQYLALTALITP-
KRKKPPLPSVAKLTEDRWNKPRRTKGHRGSHTMNGH*
>JN024419/B/US/2005/USPI38417EI243y05121pcWG2B5
MENRWQVMVVWQVDRMRIRTWKSLVKHHMYISKKARGWFYRHHYENTHPKISSEVHIPLGK-AKL-VIITYWGLQTGERD
WHLGQGVSIEWRERKYRTQVDPNLADQLIHLYYFDCFSESAIRKAIVGDIVSPRCEYQAGHN-KVGSLQYLALTALITP-
KRKKPPLPSVAKLTEDRWNKPRRTKGHRGSHTMNGH*
>JN024420/B/US/2005/USPI38417EI243y05121pcWG2B2
MENRWQVMVVWQVDRMRIRTWKSLVKHHMYISKKARGWFYRHHYENIHPKISSEVHIPLGE-AKL-VIITYWGLQTGERD
WHLGQGVSIEWRERKYRTQVDPNLADQLIHLYYFDCFSESAIRKAIVGDIVSPRCEYQAGHN-KVGSLQYLALTALITP-
KRKKPPLPSVAKLTEDRWNKPRRTKGHRGNHTMNGH*
>JN024421/B/US/2005/USPI38417EI243y05121pcWG2B8
MENRWQVMVVWQVDRMRIRTWKSLVKHHMYISKKARGWFYRHHYENIHPKISSEVHIPLGV-AKL-VIITYWGLQTGERD
WHLGQGVSIEWRERKYRTQVDPNLADQLIHLYYFDCFSESAIRKAIVGDIVSPRCEYQAGHN-KVGSLQYLALTALITP-
KRKKPPLPSVAKLTEDRWNKPRRTKGHRGSHTMNGH*
>JN024422/B/US/1996/USPI55751EI18y96071pcWG2B2
MENRWQVMIVWQVDRMRIRTWNSLVKHHMYKSKKARGWFYRHHYESTHPKISSEVHIPLGD-GRL-VITTYWGLHTGERD
WHLGQGVSIEWRKRRYSTQVDPGIADQLIHLYYFDCFSESAIRNAILGRIVS-RCEYQAGHS-KVGPLKYLALAALVTP-
KKIKPPLPSVTKLTEDRWNKPQKTKGRRGSHTMNGH*
>JN024423/B/US/1996/USPI55751EI18y96071pcWG2B1
MENRWQVMIVWQVDRMRIRTWNSLVKHHMYKSKKARGWFYRHHYESTHPKISSEVHIPLGD-GRL-VITTYWGLHTGERD
WHLGQGVSIEWRKRRYSTQVDPGIADQLIHLYYFDCFSESAIRNAILGRIVS-RCEYQAGHS-KVGPLKYLALAALVTP-
KKIKPPLPSVTKLTEDRWNKPQKTKGRRGSHTMNGH*
>JN024424/B/US/1996/USPI55751EI18y96071pcWG2B5
MENRWQVMIVWQVDRMRIRTWNSLVKHHMYKSKKARGWFYRHHYESTHPKISSEVHIPLGD-GRL-VITTYWGLHTGERD
WHLGQGVSIEWRKRRYSTQVDPGIADQLIHLYYFDCFSESAIRNAILGRIVS-RCEYQAGHS-KVGPLKYLALAALVTP-
KKIKPPLPSVTKLTEDRWNKPQKTKGRRGSHTMNGH*
>JN024425/B/US/1996/USPI55751EI18y96071pcWG2B6
MENRWQVMIVWQVDRMRIRTWNSLVKHHMYKSKKARGWFYRHHYESTHPKISSEVHIPLGD-GRL-VITTYWGLHTGERD
WHLGQGVSIEWRKRRYSTQVDPGIADQLIHLYYFDCFSESAIRNAILGRIVS-RCEYQAGHS-KVGPLKYLALAALVTP-
KKIKPPLPSVTKLTEDRWNKPQKTKGRRGSHTMNGH*
>JN024426/B/US/1996/USPI55751EI18y96071pcWG2B3
MENRWQVMIVWQVDRMRIRTWNSLVKHHMYKSKKARGWFYRHHYESTHPKISSEVHIPLGD-GRL-VITTYWGLHTGERD
WHLGQGVSIEWRKRRYSTQVDPGIADQLIHLYYFDCFSESAIRNAILGRIVS-RCEYQAGHS-KVGPLKYLALAALVTP-
KKIKPPLPSVTKLTEDRWNKPQKTKGRRGSHTMNGH*
>JN024427/B/US/1996/USPI55751EI32y96071pcWG2B9
MENRWQVMIVWQVDRMRIRTWNSLVKHHMYKSKKARGWFYRHHYESTHPKISSEVHIPLGD-GRL-VITTYWGLHTGERD
WHLGQGVSVEWRKRRYSTQVDPGIADQLIHLYYFDCFSESAIRNAILGRIVS-RCEYQAGHS-KVGPLKYLALAALVTP-
KKIKPPLPSVTKLTEDRWNKPQKTKGRRGSHTMNGH*
>JN024428/B/US/1996/USPI55751EI32y96071pcWG2B15
MENRWQVMIVWQVDRMRIRTWNSLVKHHMYKSKKARGWFYRHHYESTHPKISSEVHIPLGD-GRL-VITTYWGLHTGERD
WHLGQGVSIEWRKRRYSTQVDPGIADQLIHLYYFDCFSESAIRNAILGRIVS-RCEYQAGHN-KVGPLKYLALAALVTP-
KKIKPPLPSVTKLTEDRWNKPQKTKGRRGSHTMNGH*
>JN024429/B/US/1996/USPI55751EI32y96071pcWG2B2
MENRWQVMIVWQVDRMRIRTWNSLVKHHMYKSKKARGWFYRHHYESTHPKISSEVHIPLGD-GRL-VITTYWGLHTGERD
WHLGQGVSIEWRKRRYSTQVDPGIADQLIHLYYFDCFSESAIRNAVLGRIVS-RCEYQAGHS-KVGPLKYLALAALVTP-
KKIKPPLPSVTKLTEDRWNKPQKTKGRRGSHTMNGR*
>JN024430/B/US/1996/USPI55751EI32y96071pcWG2B6
MENRWQVMIVWQVDRMRIRTWNSLVKHHMYKSKKARGWFYRHHYESTHPKISSEVHIPLGD-GRL-VITTYWGLHTGERD
WHLGQGVSIEWRKRRYSTQVDPGIADQLIHLYYFDCFSESAIRNAILGRIVS-RCEYQAGHS-KVGPLKYLALAALVTP-
KKIKPPLPSVTKLTEDRWNKPQKTKGRRGSHTMNGH*
>JN024431/B/US/1996/USPI55751EI32y96071pcWG2B16
MENRWQVMIVWQVDRMRIRTWNSLVKHHMYKSKKARGWFYRHHYESTHPKISSEVHIPLGD-GRL-VITTYWGLHTGERD
WHLGQGVSIEWRKRRYSTQVDPGIADQLIHLYYFDCFSESAIRNAILGRIVS-RCEYQAGHS-KVGPLKYLALAALVTP-
KKIKPPLPSVTKLTEDRWNKPQKTKGRRGSHTMNGH*
>JN024432/B/US/1996/USPI55751EI32y96071pcWG2B18
MENRWQVMIVWQVDRMRIRTWNSLVKHHMYKSKKARGWFYRHHYESTHPKISSEVHIPLGD-GRL-VITTYWGLHTGERD
WHLGQGVSIEWRKRRYSTQVDPGIADQLIHLYYFDCFSESAIRNAILGRIVS-RCEYQAGHS-KVGPLKYLALAALVTP-
KKIKPPLPSVTKLTEDRWNKPQKTKGRRGSHTMNGH*
>JN024434/B/US/1996/USPI55751EI32y96071pcWG2B17
MENRWQVMIVWQVDRMRIRTWNSLVKHHMYKSKKARGWFYRHHYESTHPKISSEVHIPLGD-GRL-VITTYWGLHTGERD
WHLGQGVSIEWRKRRYSTQVDPGIADQLIHLYYFDCFSESAIRNAILGRIVS-RCEYQAGHS-KVGPLKYLALAALVTP-
KKIKPPLPSVTKLTEDRWNKPQKTKGRRGSHTMNGH*
>JN024435/B/US/1996/USPI55751EI32y96071pcWG2B5
MENRWQVMIVWQVDRMRIRTWNSLVKHHMYKSKKARGWFYRHHYESTHPKISSEVHIPLGD-GRL-VITTYWGLHTGERD
WHLGQGVSIEWRKRRYSTQVDPGIADQLIHLYYFDCFSESAIRNAILGRIVS-RCEYQAGHS-KVGPLKYLALAALITP-
KKIKPPLPSVTKLTEDRWNKPQKTKGRRGSHTMNGH*
>JN024436/B/US/2005/USPI55751EI3343y05081pcWG2B10
MENRWQVMIVWQVDRMRIRTWNSLVKHHMYKSKKARGWFYRHHYESTHPKISSEVHIPLGD-GRL-VITTYWGLHTGERD
WHLGQGVSIEWRKRRYSTQVDPGIADQLIHLYYFDCFSGSAIRNAILGRIVS-RCEYQAGHS-KVGPLKYLALAALVTP-
KRIKPPLPNVTKLTEDRWNKPQRTKGHRGSHTMNGH*
>JN024437/B/US/2005/USPI55751EI3343y05081pcWG2B3
MENRWQVMIVWQVDRMRIRTWNSLVKHHMYKSKKARGWFYRHHYESTHPKISSEVHIPLGD-GKL-VITTYWGLHTGERD
WHLGQGVSIEWRKRRYSTQVDPGIADQLIHLYYFDCFSGSAIRNAILGRIVS-RCEYQAGHS-KVGPLKY-ALAALVKP-
KKIKPPLPSVTKLTEDRWNKPQKTKGHRGSHTMSGH*
>JN024438/B/US/2005/USPI55751EI3343y05081pcWG2B4
MENRWQVMIVWQVDRMRTRTWNSLVKHHIYKSKKARGWFYRHHYESTHPKISSEVHIPLGD-GRL-VITTYWGLHTGERD
WHLGQGVSIEWRKRRYCTQVDPGIADQLIHLYYFDCFSGSAIRNAILGRIVS-RCEYQAGHS-KVGPLKYLALAALVTP-
KKIKPPLPSVTKLTEDRWNKPQRTKGHQGSHTMNGH*
>JN024439/B/US/2005/USPI55751EI3343y05081pcWG2B9
MENRWQVMIVWQVDRMRIRTWNSLVKHHMYKSKKARGWFYRHHYESIHPKISSEVHIPLGD-GRL-VITTYWGLHTGERD
WHLGQGVSIEWRKRRYSTQVDPGIADQLIHLYYFDCFSGSAIRNAILGRIVS-RCEYQAGHS-KVGPLKYLALAALVTP-
KRIKPPLPSVTKLTEDRWNKPQRIKGHRGSHAMNGH*
>JN024440/B/US/2005/USPI55751EI3343y05081pcWG2B2
MENRWQVMIVWQVDRMRIRTWNSLVKHHMYKSKKARGWFYRHHYESTHPKISSEVPIPLGD-GRL-VITTYWGLHTGERD
WHLGQGVSIEWRKRRYSTQVDPGIADQLIHLYYFDCFSGSAIRNAILGRIVS-RCEYQAGHS-KVGPLKYLALAALVTP-
KKIKPPLPSVTKLTEDRWNKPQRTKGHRGSHTMNGH*
>JN024441/B/US/2005/USPI55751EI3343y05081pcWG2B5
MENRWQVMIVWQVDRMRIRTWNSLVKHHMYKSKKARGWFYRHHYESTHPKISSEVHIPLGD-GRL-VITTYWGLHTGERD
WHLGQGVSIEWRKRRYSTQVDPGIADQLIHLYYFDCFSGSAIRNAILGRIVS-RCEYQAGRS-KVGPLKYLALAALVTP-
KKIKPPLPSVTKLTEDRWNKPQRTKGHRGSHTMNGH*
>JN024442/B/US/2005/USPI55751EI3343y05081pcWG2B1
MENRWQVMIVWQVDRMRIRTWNSLVKHHMYKSKKARGWFYRHHYESTHPKISSEVHIPLGD-GGL-VITTYWGLHTGERD
WHLGQGVSIEWRKRRYSTQVDPGIADQLIHLYYFDCFSGSAIRNAILGRIVS-RCEYQAGHS-KVGPLKYLALTALVTP-
KRIKPPLPSVTKLTEDRWNKPQRTKGHRGSHTMNGH*
>JN024443/B/US/2005/USPI55751EI3394y05101pcWG2B2
MENRWQVMIVWQVDRMRIRTWNSLVKHHIYKSKKARGWFYRHHYESTHPKISSEVHIPLGD-GRL-VITTYWGLHTGERD
WHLGQGVSIEWRKRRYSTQVDPGIADQLIHLYYFDCFSGSAIRNAILGRIVS-RCEYQAGHS-KVGPLKYLALAALVTP-
KRIKPPLPSVTKLTEDRWNKPQRTKGHRGSHTMSGH*
>JN024444/B/US/2005/USPI55751EI3394y05101pcWG2B6
MENRWQVMIVWQVDRMRIRTWNSLVKHHMYKSKKARGWFYRHHYESTHPKISSEVHIPLGD-GRL-VITTYWGLHTGERD
WHLGQGVSIEWRKRRYSTQVDPGIADQLIHLYYFDCFSGSAIRNAILGRIVS-RCEYQAGHS-KVGPLKYLALAALVTP-
KRIKPPLPSVTKLTEDRWNKPQRTKGHQGSHTMNGH*
>JN024445/B/US/2005/USPI55751EI3394y05101pcWG2B1
MENRWQVMIVWQVDRMRIRTWNSLVKHHIYKSKKARGWFYRHHYESTHPKISSEVHIPLGD-GRL-VITTYWGLHTGERG
WHLGQGVSIEWRKRRYSTQVDPGIADQLIHLYYFDCFSGSAIRNAILGRIVS-RCEYQAGHS-KVGPLKYLALAALVTP-
KRIKPPLPSVTKLTEDRWNKPQRTKGHRGSHTMNGH*
>JN024446/B/US/2005/USPI55751EI3394y05101pcWG2B7
MENRWQVMIVWQVDRMRIRTWNSLVKHHMYISKKARGWFYRHHYESIHPKISSEVHIPLGD-GRL-V-ITYWGLHTGERD
WHLGQGVSIEWKKRRYSTQVDPGIADQLIHLYYFDCFSGSAIRNAIFGRIVS-RCEYQAGHS-KVGPLKYLALAALVTP-
KRIKPPLPSVTKLTEDRWNKPQRTKGHRGSHTMNGH*
>JN024447/B/US/2005/USPI55751EI3394y05101pcWG2B4
MENRWQVMIVWQVDRMRIRTWNSLVKHHMYKSKKARGWFYRHHYESTHPKISSEVHIPLGD-GRL-VITTYWGLHTGERD
WHLGQGVSIEWRKRRYSTQVDPGIADQLIHLYYFDCFSGSAIRNAILGRIVS-RCEYQAGHS-KVGPLKYLALAALVTP-
KKIKPPLPSVTKLTEDRWNKPQRIKGHRGSHTMNGH*
>JN024448/B/US/2005/USPI55751EI3394y05101pcWG2B5
MENRWQVMIVWQVDRMRIRTWNSLVKHHIYKSKKARGWFYRHHYESTHPKISSEVHIPLGD-GKL-VITTYWGLHTGERD
WHLGQGVSIEWRKRRYSTQVDPGIADQLIHLYYFDCFSGSAIRNAILGRIVS-RCEYQAGHS-KVGPLKYLALAALVTP-
KRIKPPLPSVTKLTEDRWNKPQRTKGHRGSHTMNGH*
>JN024449/B/US/2005/USPI55751EI3394y05101pcWG2B3
MENRWQVMIVWQVDRMRIRTWNSLVKHHIYKSKKARGWFYRHHYESTHPKISSEVHIPLGD-GRL-VITTYWGLHTGERD
WHLGQGVSIEWRKRRYSTQVDPGIADQLIHLYYFDCFSGSAIRNAILGRIVS-RCEYQAGHS-KVGPLKYLALAALVTP-
KKIKPPLPSVTKLTEDRWNMPQRTKGHRGSHTMNGH*
>JN024450/B/US/2005/USPI38051EI3y05121pcWG2B1
MENRWQVMIVWQVDRMRINTWKSLVKYHIHMSKKAKNWVYRHHYENTHPRISSEVHIPLED-AKL-VITTYWGLHTGEQD
WHLGQGVSIEWRKERYSTQVDPGLADQLIHLYYFDCFSESAIRRAILGHRVSPSCEYQAGHN-KVGSLQYLALAALIKP-
KKRKPPLPSVAKLTEDRWNKPRKTRDHKGNHTMNGH*
>JN024451/B/US/2005/USPI38051EI3y05121pcWG2B2
MENRWQVMIVWQVDRMRINTWKSLVKYHIHMSKKAKNWVYRHHYENTHPRISSEVHIPLED-AKL-VITTYWGLHTGEQD
WHLGQGVSIEWRKERYSTQVDPGLADQLIHLYYFDCFSESAIRRAILGHRVSPSCEYQAGHN-KVGSLQYLALAALIKP-
KKRKPPLPSVAKLTEDRWNKPRKTRDHKGNHTMNGH*
>JN024452/B/US/2005/USPI38051EI3y05121pcWG2B7
MENRWQVMIVWQVDRMRINTWKSLVKYHIHMSKKAKNWVYRHHYENTHPRISSEVHIPLED-AKL-VITTYWGLHTGEQD
WHLGQGVSIEWRKERYSTQVDPGLADQLIHLYYFDCFSESAIRRAILGHRVSPSCEYQAGHN-KVGSLQYLALAALIKP-
KKRKPPLPSVAKLTEDRWNKPRKTRDHKGNHTMNEH*
>JN024453/B/US/2005/USPI38051EI3y05121pcWG2B9
MENRWQVMIVWQVDRMRINTWKSLVKYHIHMSKKAKNWVYRHHYENTHPRISSEVHIPLED-AKL-VITTYWGLHTGEQD
WHLGQGVSIEWRKERYSTQVDPGLADQLIHLYYFDCFSESAIRRAILGHRVSPSCEYQAGHN-KVGSLQYLALAALIKP-
KKRKPPLPSVAKLAEDRWNKPRKTRDHKGNHTMNGH*
>JN024454/B/US/2005/USPI38051EI3y05121pcWG2B3
MENRWQVMIVWQVDRMRINTWKSLVKYHIHMSKKVKNWVYRHHYENTHPRISSEVHIPLED-AKL-VITTYWGLHTGEQD
WHLGQGVSIEWRKERYSTQVDPGLADQLIHLYYFDCFSESAIRRAILGHRVSPSCEYQAGHN-KVGSLQYLALAALIKP-
KKRKPPLPSVAKLTEDRWNKPRKTRDHKGNHTMNGH*
>JN024455/B/US/2005/USPI38051EI3y05121pcWG2B6
MENRWQVMIVWQVDRMRINTWKSLVKYHIHMSKKAKNWVYRHHYENTHPRISSEVHIPLED-AKL-VITTYWGLHTGEQD
WHLGQGVSIEWRKE*YSTQVDPGLADQLIHLYYFDCFSESAIRRAILGHRVSPSCEYQAGHN-KVGSLQYLALAALIKP-
KKRKPPLPSVAKLTEDRWNKPRKTRDHKGNHTMNGH*
>JN024456/B/US/2005/USPI38051EI3y05121pcWG2B10
MENRWQVMIVWQVDRMRINTWKSLVKYHIHMSKKARNWVYRHHYENTHPRISSEVHIPLED-AKL-VITTYWGLHTGEQD
WHLGQGVSIEWRKERYSTQVDPGLADQLIHLYYFDCFSESAIRRAILGHRVSPSCEYQAGHN-KVGSLQYLALAALIKP-
KKRKPPLPSVAKLTEDRWNKPRKTRDHKGNHTMNGH*
>JN024457/B/US/2005/USPI38051EI3y05121pcWG2B8
MENRWQVMIVWQVDRMRINTWKSLVKYHIHMSKKAKNWVYRHHYENTHPRISSEVHIPLED-AKL-VITTYWGLHTGEQD
WHLGQGVSIEWRKERYSTQVDPGLADQLIHLYYFDCFSESAIRRAILGHRVSPSCEYQAGHN-KVGSLQYLALAALIKP-
KKRKPPLPSVAKLTEDRWNKPRKTRDHKGNHTMNGH*
>JN024458/B/US/2005/USPI38051EI3y05121pcWG2B4
MENRWQVMIVWQVDRMRINTWKSLVKYHIHMSKKAKNWVYRHHYENTHPRISSEVHIPLED-AKL-VITTYWGLHTGEQD
WHLGQGVSIEWRKERYSTQVDPGLADQLIHLYYFDCFSESAIRRAILGHRVSPSCEYQAGHN-KVGSLQYLALAALIKP-
KKRKPPLPSVAKLTEDRWNKPRKTRDHKGNHTMNGH*
>JN024459/B/US/2005/USPI51550EI3285y05051pcWG2B1
MENRWQVMVVWQVDRMRIRTWKSLVKHHMYISKKARGWFYRHHYENTRPKISSEVHIPLGE-AKI-VIITYWGLQTGERD
RHLGQGVSIEWRERKYSTQVDPNLADQLIHLYYFDCFSESAIRKAIVGDIVSPRCEYQAGHN-KVGSLQYLALSALITP-
KRKKPPLPSVAKLTEDRWNKPRRTKGHGGSHTMHGH*
>JN024460/B/US/2005/USPI51550EI3285y05051pcWG2B6
MENRWQVMVVWQIDRMRIRTWKSLVKHHIYISKKARGWFYRHHYENTHPKISSEVHIPLGE-AKL-VIITYWGLQTGERD
WHLGQGVSIEWRERKYRTQVDPNLADQLIHLYYFDCFSESAIRKAIVGDIVSPRCEYQAGHN-KVGSLQYLALTALITP-
KRKKPPLPSVAKLTEDRWNKSRRTKGHRGSRTMNGH*
>JN024461/B/US/2005/USPI51550EI3285y05051pcWG2B10
MENRWQVMVVWQVDRMRIRTWKSLVKHHIYISEKARGWFYRHHYENTHPKISSEVHIPLGE-AKL-VIITYWGLQTGERD
WHLGQGVSIEWRERKYSTQVDPNLADQLIHLYYFDCFSESAIRKAIVGDIVSPRCEYQAGHN-KVGSLQYLALTALITP-
KRKKPPLPSVAKLTEDRWNKPRRTKGHRGSHTMNGH*
>JN024462/B/US/2005/USPI51550EI3285y05051pcWG2B3
MENRWQVMVVWQVDRMRIRTWKSLVKHHMYVSKKARGWFYRHHYENTHPKISSEVHIPLGE-AKL-VVITYWGLQTGERD
WHLGQGVSIEWRERKYRTQVDPNLADQLIHLYYFDCFSESAIRKAIVGDIVSPRCEYQAGHN-KVGSLQYLALSALITP-
KRKKPPLPSVAKLTEDRWNKPRRTKGHGGSHTMHGH*
>JN024463/B/US/2005/USPI51550EI3285y05051pcWG2B4
MENRWQVMVVWQVDRMRIRTWKSLVKHHIYISKKARGWFYRHHYENTHPKISSEVHIPLGE-AKL-VIITYWGLQTGERD
WHLGQGVSIEWRERKYRTQVDPNLADQLIHLYYFDCFSESAIRKAIVGDIVSPRCEYQAGHN-KVGSLQYLALTALITP-
KRKKPPLPSVAKLTEDRWNKPRRTKGHRGSHTMNGH*
>JN024464/B/US/2005/USPI51550EI3285y05051pcWG2B9
MENRWQVMVVWQVDRMRIRTWKSLVKHHMYVSKKARGWFYGHHYENTHPKISSEIHIPLGE-AKL-VIVTYWGLQTGERD
WHLGQGVSIEWRERKYRTQVDPNLADQLIHLYYFDRFSESAIRKAIVGDIVSPRCEYQAGHN-KVGSLQYLALTALITP-
KRKKPPLPSVAKLTEDRWNKPRRTKGHRGSHTMNGH*
>JN024465/B/US/2005/USPI51550EI3285y05051pcWG2B5
MENRWQVMVVWQVDRMRIRTWKSLVKHHMYVSKKARGWFYRHHYENTHPKISSEVHIPLGE-AKL-VIITYWGLQTGERD
WHLGQGVSIEWRERKYRTQVDPNLADQLIHLYYFDCFSESAIRKAIVGDIVSPRCEYQAGHN-KVGSLQYLALTALITP-
KRKKPPLPSVAKLTEDRWNKPRRTKGHRGSHTMNGH*
>JN024467/B/US/2005/USPI51550EI3285y05051pcWG2B7
MENRWQVMVVWQVDRMRIRTWKSLVKHHIYISKKARGWFYRHHYENTHPKISSEVHIPLGE-AKL-VIITYWGLQTGERD
WHLGQGVSIEWRERKYRTQVDPNLADQLIHLYYFDCFSESAIRKAIVGDIVSPRCEYQAGHN-KVGSLQYLALSALITP-
KRKKPPLPSVAKLTEDRWNKPRRTKGHGGSHTMHGH*
>JN024468/B/US/2005/USPI51550EI3285y05051pcWG2B2
MENRWQVMVVWQVDRMRIRTWKSLVKHHMYISKKARGWFYRHHYENTHPKISSEVHIPLGE-AKL-VIITYWGLQTGERD
WHLGQGVSIEWRERKYRTQVDPNLADQLIHLYYFDCFSESAIRKAIVGDIVSPRCEYQAGHN-KVGSLQYLALSALITP-
KRKKPPLPSVAKLTEDRWNKPRRTKGHRGSHTMNGH*
>JN024469/B/US/2005/USPI11286EI13y05091pcWG2B1
MENRWQVMIVWQVDRMRIRTWNSLVKHHMYKSKEARGWFYRHHYESTHPKISSEVHIPLGD-GRL-VTTTYWGLHTGERD
WHLGQGVSIEWRKRRYSTQVDPGIADQLIHLYYFDCFSGSAIRNAILGRIVS-RCEYQAGHS-KVGPLKYLALAALVTP-
KKIKPPLPSVTKLTEDRWNKPQRTKGHRGSHTMNGH*
>JN024470/B/US/2005/USPI11286EI13y05091pcWG2B12
MENRWQVMIVWQVDRMRIRTWNSLVKHHMYKSKKARGWFYRHHYESTHPKISSEVHIPLGD-GRL-VITTYWGLHTGERD
WHLGQGVSIEWRKRRYSTQVDPGIADQLIHLYYFDCFSGSAIRNAILGRIVS-RCEYQAGHS-KVGPLKYLALAALVTP-
KKIKPPLPSVTKLTEDRWNKPQRTKGHRGSHTMNGH*
>JN024471/B/US/2005/USPI11286EI13y05091pcWG2B13
MENRWQVMIVWQVDRMRIRTWNSLVKHHMYKSKKARGWFYRHHYESTHPKISSEVHIPLGD-GRL-VITTYWGLHTGERD
WHLGQGVSIEWRKRRYSTQVDPGIADQLIHLYYFDCFSGSAIRNAILGRIVS-RCEYQAGHS-KVGPLKYLALAALVTP-
KKIKPPLPSVTKLTEDRWNKPQRTKGHRGSHTMNGH*
>JN024472/B/US/2005/USPI11286EI13y05091pcWG2B7
MENRWQVMIVWQVDRMRIRTWNSLVKHHMYKSKKARGWFYRHHYESTHPKISSEVHIPLGD-GRL-VITTYWGLHTGERD
WHLGQGVSIEWRKRRYSTQVDPGIADQLIHLYYFDCFSGSAIRNAILGRIVS-RCEYQAGHS-KVGPLKYLALAALVTP-
KKIKPPLPSVTKLTEDRWNKPQRTKGHRGSHTMNGH*
>JN024474/B/US/2005/USPI11286EI13y05091pcWG2B9
MENRWQVMIVWQVDRMRIRTWNSLVKHHMYKSKKARGWFYRHHYESTHPKISSEVHIPLGD-GRL-VITTYWGLHTGERD
WHLGQGVSIEWRKRRYSTQVDPGIADQLIHLYYFDCFSGSAIRNAILGRIVS-RCEYQAGHS-KVGPLKYLALAALVTP-
KKIKPPLPSVTKLTEDRWNKPQRTKGHRGSHTMNGH*
>JN024475/B/US/2005/USPI11286EI13y05091pcWG2B10
MENRWQVMIVWQVDRMRIRTWNSLVKHHMYKSKKARGWFYRHHYESTHPKISSEVHIPLGD-GRL-VITTYWGLHTGERD
WHLGQGVSIEWRKRRYSTQVDPGIADQLIHLYYFDCFSGSAIRNAILGRIVS-RCEYQAGHS-KVGPLKYLALAALVTP-
KKIKPPLPSVTKLTEDRWNKPQRTKGHRGSHTMNGH*
>JN024476/B/US/2005/USPI11286EI13y05091pcWG2B8
MENRWQVMIVWQVDRMRIRTWNSLVKHHMYKSKKARGWFYRHHYESTHPKISSEVHIPLGD-GRL-VITTYWGLHTGERD
WHLGQGVSIEWRKRRYSTQVDPGIADQLIHLYYFDCFSGSAIRNAILGRIVS-RCEYQAGHS-KVGPLKYLALAALVTP-
KKIKPPLPSVTKLTEGRWNKPQRTKGHRGSHTMNGH*
>JN024477/B/US/2005/USPI11286EI13y05091pcWG2B15
MENRWQVMIVWQVDRMRIRTWNSLVKHHMYKSKKARGWFYRHHYESTHPKISSEVHIPLGD-GRL-VITTYWGLHTGERD
WHLGQGVSIEWRKRRYSTQVDPGIADQLIHLYYFDCFSGSAIRNAILGRIVS-RCEYQAGHS-KVGPLKYLALAALVTP-
KKIKPPLPSVTKLTEDRWNKPQRTKGHRGSHTMNGH*
>JN024478/B/US/2005/USPI11286EI18y05091pcWG2B9
MENRWQVMIVWQVDRMRIRTWNSLVKHHMYKSKKARGWFYRHHYESTHPKISSEVHIPLGD-GRL-VITTYWGLHTGERD
WHLGQGVSIEWRKRRYSTQVDPGIADQLIHLYYFDCFSGSAIRNAILGRIVS-RCEYQAGHS-KVGPLKYLALAALVTP-
KKIKPPLPSVTKLTEDRWNKPQRTKGHRGSHTMNGH*
>JN024479/B/US/2005/USPI11286EI18y05091pcWG2B2
MKNRWQVMIVWQVDRMRIRTWNSLVKHHMYKSKKARGWFYRHHYESTHPKISSEVHIPLGD-GRL-VITTYWGLHTGERD
WHLGQGVSIEWRKRRYSTQVDPGIADQLIHLYYFDCFSGSAIRNAILGRVVS-RCEYQAGHS-KVGPLKYLALAALVTP-
KKIKPPLPSVTKLTEDRWNKPQRTKGHRGSHTMNGH*
>JN024481/B/US/2005/USPI11286EI18y05091pcWG2B5
MENRWQVMIVWQVDRMRIRTWNSLVKHHMYKSKKARGWFYRHHYESTHPKISSEVHIPLGD-GRL-VITTYWGLHTGERD
WHLGQGVSIEWRKRRYSTQVDPGIADQLIHLYYFDCFSGSAIRNVILGRIVS-RCEYQAGHS-KVGPLKYLALAALVTP-
KKIKPPLPSVTKLTEDRWNKPQRTKGHRGSHTMNGH*
>JN024482/B/US/2005/USPI11286EI18y05091pcWG2B8
MENRWQVMIVWQVDRMRIRTWNSLVKHHMYKSKKARGWFYRHHYESTHPKISSEVHIPLGD-GRL-VITTYWGLHTGERD
WHLGQGVSIEWRKRRYSTQVDPGIADQLIHLYYFDCFSGSAIRNAILGRIVS-RCEYQAGHS-KVGPLKYLALAALVTP-
KKIKPPLPSVTKLTEDRWNEPQRTKGHRGSHTMNGH*
>JN024483/B/US/2005/USPI11286EI18y05091pcWG2B3
MENRWQVMIVWQVDRMRIRTWNSLVKHHMYKSKKARGWFYRHHYESTHPKISSEVHIPQGD-GRL-VITTYWGLHTGERD
WHLGQGGSIEWRKRRYSTQVDPGIADQLIHLYYFDCFSGSAIRNAILGRIVS-RCEYQAGHS-KVGPLKYLALAALVTP-
KKIKPPLPSVTKLTEDRWNKPQRTKGHRGSHTMNGH*
>JN024484/B/US/2005/USPI11286EI18y05091pcWG2B1
MENRWQVMIVWQVDRMRIRTWNSLVKHHMYKSKKARGWFYRHHYESTHPKISSEVHIPLGD-GRL-VITTYWGLHTGERD
WHLGQGVSIEWRKRRYSTQVDPGIADQLIHLYYFDCFSGSAIRNAILGRIVS-RCEYQAGHS-KVGPLKYLALAALVTP-
KKIKPPLPSVTKLTEDRWNKPQRTKGHRGSHTMNGH*
>JN024485/B/US/2005/USPI11286EI26y05091pcWG2B5
MENRWQVMIVWQVDRMRIRTWNSLVKHHMYKSKKARGWFYRHHYESTHPKISSEVHIPLGD-GRL-VITTYWGLHTGERD
WHLGQGVSIEWRKRRYSTQVDPGIADQLIHLYYFDCFSGSAIRNAILGRIVS-RCEYQAGHS-KVGPLKYLALAALVTP-
KKIKPPLPSVTKLTEDRWNKPQRTKGHRGSHTMNGH*
>JN024486/B/US/2005/USPI11286EI26y05091pcWG2B8
MENRWQVMIVWQVDRMRIRTWNSLVKHHMYKSKKARGWFYRHHYESTHPKISSEVHIPLGD-GRL-VITTYWGLHTGERD
WHLGQGVSIEWRKRRYSTQVDPGIADQLIHLYYFDCFSGSAIRNAILGRIVS-RCEYQAGHS-KVGPLKYLALAALVTP-
KKIKPPLPSVTKLTEDRWNKPQRTKGHRGSHTMNGH*
>JN024487/B/US/2005/USPI11286EI26y05091pcWG2B7
MENRWQVMIVWQVDRMRIRTWNSLVKHHMYKSKKARGWFYRHHYESTHPKISSEVHVPLGD-GRL-VITTYWGLHTGERD
WHLGQGVSIEWRKRRYSTQVDPGIADQLIHLYYFDCFSGSAIRNAILGRIVS-RCEYQAGHS-KVGPLKYLALAALVTP-
KKIKPPLPSVTKLTEDRWNKPQRTKGHRGSHTMNGH*
>JN024488/B/US/2005/USPI11286EI26y05091pcWG2B6
MENRWQVMIVWQVDRMRIRTWNSLVKHHMYKSKKARGWFYRHHYESTHPKISSEVHIPLGD-GRL-VITTYWGLHTGERD
WHLGQGVSIEWRKRRYSTQVDPGIADQLIHLYYFDCFSGSAIRNAILGRIVS-RCEYQAGHS-KVGPLKYLALAALVTP-
KKIKPPLPSVTKLTEDRWNKPQRTKGHRGSHTMNGH*
>JN024489/B/US/2005/USPI11286EI26y05091pcWG2B4
MENRWQVMIVWQVDRMRIRTWNSLVKHHMYKSKKARGWFYRHHYESTHPKISSEVHIPLGD-GRL-VITTYWGLHTGERD
WHLGQGVSIEWRKRRYSTQVDPGIADQLIHLYYFDCFSGSAIRNAILGRIVS-RCEYQAGHS-KVGPLKYSALAALVTP-
KKIKPPLPSVTKLTEDRWNKPQRTKGHRGSHTMNGH*
>JN024490/B/US/2005/USPI11286EI26y05091pcWG2B2
MENRWQVMIVWQVDRMRIRTWNSLVKHHMYKSKKARGWFYRHHYESTHPKISSEVHIPLGD-GRL-VITTYWGLHTGEGD
WHLGQGVSMEWRKRRYSTQVDPGIADQLIHLYYFDCFSGSAIRNAILGRIVS-RCEYQAGHS-KVGPLKYLALAALVTP-
KKIKPPLPSVTKLTEDRWNKPQRTKGHRGSHTMNGH*
>JN024491/B/US/2005/USPI11286EI26y05091pcWG2B1
MENRWQVMIVWQVDRMRIRTWNSLVKHHMYKSKKARGWFYRHHYESTHPKIGSEVHIPLGD-GRL-VITTYWGLHTGERD
WHSGQGVSIEWRKRRYSTQVDPGIADQLIHLYYFDCFSGSAIRNAILGRIVS-RCEYQAGHS-KVGPLKYLALAALVTP-
KKIKPPLPSVTKLTEDRWNKPQRTKDHRGSHTMNGH*
>JN024492/B/US/2005/USPI11286EI26y05091pcWG2B3
MENRWQVMIVWQVDRMRIRTWNSLVKHHMYKSKKARGWFYRHHYESTHPKISSEVHIPLGD-GRL-VITTYWGLHTGERD
WHLGQGVSIEWRKRRYSTQVDPGIADQLIHLYYFDCFSGSAIRNAILGRIVS-RCEYQAGHS-KVGPLKYLALAALVTP-
KKIKPPLPSVTKLTEDRWNKPQRTKGHRGSHTMNGH*
>JN024493/B/US/2005/USPI83747EI57y05021pcWG2B13
MENRWQVMIVWQVDGMRIRAWKSLVKHHMYISGKARGWSYRHHYESPHPRISSEVHIPLGD-AKL-VVTTYWGLHTGERD
WHLGQGVSIEWRKRRYSTQVDPDLADQLIHVYYFDCFSETAIRNTLLGRRVSPRCEYQAGHN-KVGSLQYLALVALIKP-
KRTKPPLPSVKKLTEDRWNKPQKTKGHRGNHTMNGH*
>JN024494/B/US/2005/USPI83747EI57y05021pcWG2B14
MENRWQVMIVWQVDRMRIRAWKSLVKHHMYISGKARGWSYRHHYESPHPRISSEVHIPLGD-AKL-VVTTYWGLHTGERD
WHLGQGVSIEWRKRRYSTQVDPDLADQLIHVYYFDCFSETAIRNTLLGRRVSPRCEYQAGHN-KVGSLQYLALVALIKP-
KRTKPPLPSVKKLTEDRWNKPQKTKGHRGNHTMNGH*
>JN024495/B/US/2005/USPI83747EI98y05031pcWG2B12
MENRWQVMIVWQVDRMRIRAWKSLVKHHMYISGKARGWSYRHHYESPHPRISSEVHIPLGD-AKL-VVTTYWGLHTGERD
WHLGQGVSIEWRKGRYSTQVDPDLADQLIHVYYFDCFSETAIRNTLLGRRVSPRCEYQAGHN-KVGSLQYLALVALIKP-
KRTKPPLPSVKKLTEDRWNKPQKTKGHRGNHTMNGH*
>JN024496/B/US/2004/USPI71101EI21y04061pcWG2B10
MENRWQVMIVWQVDRMRIRTWKSLVKHHMYISRKAKGWLYRHHYESPHPRISSEVHIPLGD-AKL-VMTTYWGLHTGERE
WHLGQGVSIEWRKKRYSTQVDPNLADQLIHIYYFDCFSESAIREAILGHRVSPRCEYQAGHN-KVGSLQYLALAALIAP-
KRRKPPLPSVAKLTEDRWNKPQKTKGHKESHMLNGH*
>JN024497/B/US/2004/USPI71101EI21y04061pcWG2B8
MENRWQVMIVWQVDRMRIRAWKSLVKHHMYISRKAKGWLYRHHYESPHPRISSEVHIPLGD-AKL-VMTTYWGLHTGERE
WHLGQGVSIEWRKKRYSTQVDPNLADQLIHIYYFDCFSESAIREAILGHRVSPRCEYQAGHN-KVGSLQYLALAALIAP-
KRRKPPLPSVAKLTEDRWNKPQKTKGHKESHMLNGH*
>JN024498/B/US/1995/USPI90770EI129y95111pcWG2B11
MENRWQVMIVWQVDRMRIRTWNSIVKHHMYVSKKAKGWIYKHHYESTNPRISSEVYIPLGD-AKL-VITTYWGLHTGERD
WQLGHGVSIEWRKERYSTQVDPDLADQLIHLYYFDCFSDSAIRQAILGHRVSPRCEYQAGHN-KVGSLQYLALTALITP-
KRRKPPLPSVKKLTEDRWNEPQKTRGHRGSHTMNGH*
>JN024499/B/US/1996/USPI90770EI197y96011pcWG2B11
MENRWQVMIVWQVDRMRIRTWNSIVKHHMYVSKKAKGWIYKHHYESTNPRISSEVYIPLGD-AKL-VITTYWGLHTGERD
WQLGHGVSIEWRKERYSTQVDPDLADQLIHLYYFDCFSDSAIRQAILGHRVSPRCEYQAGHN-EVGSLQYLALTALITP-
KRRKPPLPSVKKLTEDRWNEPQKTRGHRGSHTMNGH*
>JN024500/B/US/1996/USPI90770EI197y96011pcWG2B4
MENRWQVMIVWQVDRMRIRTWNSIVKHHMYVSKKAKGWIYKHHYESTNPRISSEVYIPLGD-AKL-VITTYWGLHTGERD
WQLGHGVSIEWRKERYSTQVDPDLADQLIHLYYFDCFSDSAIRQAILGHRVSPRCEYQAGHN-KVGSLQYLALTALITP-
KRRKPPSPSVKKLTEDRWNEPQKTRGHRGSHTMNGH*
>JN024501/B/US/1996/USPI55751EI18y96071pcWG2B10
MENRWQVMIVWQVDRMRIRTWNSLVKHHMYKSKKARGWFYRHHYESTHPKISSEVHIPLGD-GRL-VITTYWGLHTGERD
WHLGQGVSIEWRKRRYSTQVDPGIADQLIHLYYFDCFSESAIRNAILGRIVS-RCEYQAGHS-KVGPLKYLALAALVTP-
KKIKPPLPSVTKLTEDRWNKPQKTKGRRGSHTMNGH*
>JN024502/B/US/1996/USPI55751EI18y96071pcWG2B11
MENRWQVMIVWQVDRMRIRTWNSLVKHHMYKSKKARGWFYRHHYESTHPKISSEVHIPLGD-GRL-VITTYWGLHTGERD
WHLGQGVSIEWRKRRYSTQVDPGIADQLIHLYYFDCFSESAIRNAILGRIVS-RCEYQAGHS-KVGPLKYLALAALVTP-
KKIKPPLPSVTKLTEDRWNKPQKTKGRRGSHTMNGH*
>JN024503/B/US/1996/USPI55751EI18y96071pcWG2B7
MENRWQVMIVWQVDRMRIRTWNSLVKHHMYKSKKARGWFYRHHYESTHPKISSEVHIPLGD-GRL-VITTYWGLHTGERD
WHLGQGVSIEWRKRRYSTQVDPGIADQLIHLYYFDCFSESAIRNAILGRIVS-RCEYQAGHS-KVGPLKYLALAALVTP-
KKIKPPLPSVTKLTEDRWNKPQKTKGRRGSHTMNGH*
>JN024504/B/US/1996/USPI55751EI18y96071pcWG2B8
MENRWQVMIVWQVDRMRIRTWNSLVKHHMYKSKKARGWFYRHHYESTHPKISSEVHIPLGD-GRL-VITTYWGLHTGERG
WHLGQGVSIEWRKRRYSTQVDPGIADQLIHLYYFDCFSESAIRNAILGRIVS-RCEYQAGHS-KVGPLKYLALAALVTP-
KKIKPPLPSVTKLTEDRWNKPQKTKGRRGSHTMNGH*
>JN024505/B/US/1996/USPI55751EI18y96071pcWG2B9
MENRWQVMIVWQVDRMRIRTWNSLVKHHMYKSKKARGWFYRHRYESTHPKISSEVHIPLGD-GRL-VITTYWGLHTGERD
WHLGQGVSIEWRKRRYSTQVDPGIADQLIHLYYFDCFSESAIRNAILGRIVS-RCEYQAGHS-KVGPLKYLALAALVTP-
KKIKPPLPSVTKLTEDRWNKPQKTKGRRGSHTMNGH*
>JN024506/B/US/2005/USPI55751EI3343y05081pcWG2B6
MENRWQVMIVWQVDRMRIRTWNSLVKHHMYISKKAWGWFYRHHYESIHPKISSEVHIPLGD-GRL-VITTYWGLHTGERD
WHLGQGVSIEWRKRRYSTQVDPGMADQLIHLYYFDCFSGSAIRNAILGRIVS-RCEYQAGHS-KVGPLKYLALAALVTP-
KKIKPPLPSVTKLTEDRWNKPQKTKGHRGSHTMSGH*
>JN024507/B/US/2005/USPI55751EI3343y05081pcWG2B7
MENRWQVMIVWQVDRMRIRTWNSLVKHHMYKSKKARGWVYRHHYESTHPKISSEVHIPLGD-GRL-VITTYWGLHTGERD
WHLGQGVSIEWRKRRYSTQVDPGIADQLIHLYYFDCFSGSAIRNAILGRIVS-RCEYQAGHS-KVGPLKYLALAALVTP-
KKIKPPLPSVTKLTEDRWNKPQRTKGHRGSHTMNGH*
>JN024508/B/US/2005/USPI55751EI3343y05081pcWG2B8
MENRWQVMIVWQVDRMRIRTWNSLVKHHIYKSKKARGWFYRHHYESTHPKISSEVHIPLGD-GRL-VITTYWGLHTGERD
WHLGQGVSIGWRKRRYSTQVDPGIADQLIHLYYFDCFSGSAIRNAILGRIVS-RCEYQAGHS-KVGPLKYLALAALVTP-
KKIKPPLPSVTKLTEDRWNKPQRTKGHRGSHTMNGH*
>JN024509/B/US/2005/USPI55751EI3394y05101pcWG2B8
MENRWQVMIVWQVDRMRIRTWNSLVKHHMYKSKKARGWFYRHHYESTHPKISSEVHIPLGD-GRL-VITTYWGLHTGERD
WHLGQGVSIEWRKRRYSTQVDPGIADQLIHLYYFDCFSGSAIRNAILGRIVS-RCEYQAGHS-KVGPLKYLALAALVTP-
KKIKPPLPSVTKLTEDRWNKPQRTKGHRGSHTMNGH*
>JN024510/B/US/2005/USPI55751EI3394y05101pcWG2B9
MENRWQVMIVWQVDRMRIRTWNSLVKHHMYKSKKARGWFYRHHYESTHPKISSEVHIPLGD-GRL-VITTYWGLHTGERD
WHLGQGVSIEWRKRRYSTQVDPGIADQLIHLYYFDCFSGSAIRNAILGRIVS-RCEYQAGHS-KVGPLKYLALAALVTP-
KRIKPPLPSVTKLTEDRWNKPQRTKGHQGSHTMNGH*
>JN024511/B/US/2004/USPI71101EI44y04071pcWG2B10
MENRWQVMIVWQVDRMGIRAWKSLVKHHMYISRKAKGWLYRHHYESPHPRISSEVHIPLGD-AKL-VMTTYWGLHTGERE
WHLGQGVSIEWRKKRYSTQVDPNLADQLIHIYYFDCFSESAIREAILGHRVSPRCEYQAGHN-KVGSLQYLALAALIAP-
KRRKPPLPSVAKLTEDRWNKPQKTKGHKESHMLNGH*
>JN024512/B/US/2004/USPI71101EI127y04091pcWG2B1
MENRWQVMIVWQVDRMRIRAWKSLVKHHMYISRKAKGWLYRHHYESPHPRISSEVHIPLGD-AKL-VITTYWGLHTGERE
WHLGQGVSIEWRKKRYSTQVDPNLADQLIHIYYFDCFSESAIREAILGHRVSPRCEYQAGHN-KVGSLQYLALAALIAP-
KRRKPPLPSVAKLTEDRWNKPQKTKGHKESHMLNGH*
>JN024513/B/US/2004/USPI71101EI127y04091pcWG2B10
MENRWQVMIVWQVDRMRIRAWKSLVKHHMYISRKAKGWLYRHHYESPHPRISSEVHIPLGD-AKL-VITTYWGLHTGERE
WHLGQGVSIEWRKKRYSTQVDPNLADQLIHIYYFDCFSESAIREAILGHRVSPRCEYQAGHN-KVGSLQYLALAALIAP-
KRRKPPLPSVAKLTEDRWNKPQKTKGHKESHMLNGH*
>JN024514/B/US/2004/USPI71101EI127y04091pcWG2B2
MENRWQVMIVWQVDRMRIRAWKSLVKHHMYISRKAKGWLYRHHYESPHPRISSEVHIPLGD-AKL-VITTYWGLHTGERE
WHLGQGVSIEWRKKRYSTQVDPNLADQLIHIYYFDCFSESAIREAILGHRVSPRCEYQAGHN-KVGSLQYLALAALIAP-
KRRKPPLPSVAKLTEDRWNKPQKTKGHKESHMLNGH*
>JN024515/B/US/2004/USPI71101EI127y04091pcWG2B3
MENRWQVMIVWQVDRMRIRAWKSLVKHHMYISRKAKGWLYRHHYESPHPRISSEVHIPLGD-AKL-VITTYWGLHTGERE
WHLGQGVSIEWRKKRYSTQVDPNLADQLIHIYYFDCFSESAIREAILGHRVSPRCEYQAGHN-KVGSLQYLALAALIAP-
KRRKPPLPSVAKLTEDRWNKPQKTKGHKESHMLNGH*
>JN024516/B/US/2004/USPI71101EI127y04091pcWG2B4
MENRWQVMIVWQVDRMRIRAWNSLVKHHMYISRKAKGWLYRHHYESPHPRISSEVHIPLGD-AKL-VMTTYWGLHTGERE
WHLGQGVSIEWRKKRYSTQVDPNLADQLIHIYYFDCFSESAIREAILGHRVSPRCEYQAGHN-KVGSLQYLALAALIAP-
KRRKPPLPSVAKLTEDRWNKPQKTKGHKESHMLNGH*
>JN024517/B/US/2004/USPI71101EI127y04091pcWG2B5
MENRWQVMIVWQVDRMRIRAWKSLVKHHMYISRKAKGWLYRHHYESPHPRISSEVHIPLGD-AKL-VITTYWGLHTGERE
WHLGQGVSIEWRKKRYSTQVDPNLADQLIHIYYFDCFSESAIREAILGRRVSPRCEYQAGHN-KVGSLQYLALAALIAP-
KRRKPPLPSVAKLTEDRWNKPQKTKGHKESHMLNGH*
>JN024518/B/US/2004/USPI71101EI127y04091pcWG2B7
MENRWQVMIVWQVDRMRIRAWKSLVKHHMYISRKAKGWLYRHHYESPHPRISSEVHIPLGD-AKL-VITTYWGLHTGERE
WHLGQGVSIEWRKKRYSTQVDPNLADQLIHIYYFDCFSESAIREAILGHRVSPRCEYQAGHN-KVGSLQYLALAALIAP-
KRRKPPLPSVAKLTEDRWNKPQKTKGHKESHMLNGH*
>JN024519/B/US/2004/USPI71101EI127y04091pcWG2B8
MENRWQVMIVWQVDRMRIRAWKSLVKHHTYISRKAKGWLYRHHYESPHPRISSEVHIPLGD-AKL-VVTTYWGLHTGERE
WHLGQGVSIEWRKKRYSTQVDPNLADQLIHIYYFDCFSESAIREAILGHRVSPRCEYQAGHN-KVGSLQYLALAALIAP-
KRRKPPLPSVAKLTEDRWNKPQKTKGHKESHMLNGH*
>JN024520/B/US/2004/USPI71101EI127y04091pcWG2B9
MENRWQVMIVWQVDRMRIRAWKSLVKHHMYIPRKAKGWLYRHHYESPHPRISSEVHIPLGD-AKL-VITTYWGLHTGERE
WHLGQGVSIEWRKKRYSTQVDPNLADQLIHIYYFDCLSESAIREAILGHRVSPRCEYQAGHN-KVGSLQYLALAALIAP-
KRRKPPLPSVAKLTEDRWNKPQKTKGHKESHMLNGH*
>JN024521/B/US/2004/USPI71101EI181y04111pcWG2B1
MENRWQVMIVWQVDRMRIRAWKSLVKHHMYISRKAKGWLYRHHYESPHPRISSEVHIPLGD-AKL-VITTYWGLHTGERE
WHLGQGVSIEWRKKRYSTQVDPNLADQLIHIYYFDCFSESAIREAILGHRVSPRCEYQAGHN-KVGSLQYLALAALIAP-
KRRKPPLPSVAKLTEDRWNKPQKTKGHKESHMLNGH*
>JN024522/B/US/2005/USPI83747EI154y05051pcWG2B4
MENRWQVMIVWQVDRMRIRAWKSLVKHHMYISGKARGWSYRHHYESPHPRISSEVHIPLGD-AKL-VVTTYWGLHTGERD
WHLGQGVSIEWRKRRYSTQVDPDLADQLIHVYYFDCFSETAIRNTLLGRRVSPRCEYQAGHN-KVGSLQYLALVALIKP-
KRTKPPLPSVKKLTEDRWNKPQKTKGHRGNHTMNGH*
>JN024523/B/US/2005/USPI83747EI154y05051pcWG2B9
MENRWQVMIVWQVDRMRIRAWKSLVKHHMYISGKARGWSYRHHYESPHPRISSEVHIPLGD-AKL-VVTTYWGLHTGERD
RHLGQGVSIEWRKRRYSTQVDPDLADQLIHVYYFDCFSETAIRNTLLGRRVSPRCEYQAEHN-KVGSLQYLALVALIKP-
KRTKPPLPSVKKLTEDRWNKPQKTKGHRGNHTMNGH*
>JN024524/B/US/2005/USPI83747EI210y05071pcWG2B10
MENRWQVMIVWQVDRMRVRAWKSLVKHHMYISGKARGWSYRHHYESPHPRISSEVHIPLGD-AKL-VVTTYWGLHTGERD
WHLGQGVSIEWRKRRYSTQVDPDLADQLIHVYYFDCFSETAIRNTLLGRRVSPRCEYQAGHN-KVGSLQYLALVALIKP-
KRTKPPLPSVKKLTEDRWNKPQKTKGHRGNHTMNGH*
>JN024525/B/US/2005/USPI83747EI210y05071pcWG2B11
MENRWQVMIVWQVDRMRIRAWKSLVKHHMYISGKARGWSYRHHYESPHPRISSEVHIPLGD-AKL-VVTTYWGLHTGERD
WHLGQGVSIEWRKRRYSTQVDPDLADQLIHVYYFDCFSETAIRNTLLGRRVSPRCEYQAGHN-KVGSLQYLALVALIKP-
KRTKPPLPSVKKLTEDRWNKPQKTKGHRGSHTMNGH*
>JN024526/B/US/2005/USPI83747EI210y05071pcWG2B12
MENRWQVMIVWQVDRMRIRAWKSLVKHHMYISGKARGWSYRHHYESPHPRISSEVHIPLGD-AKL-VVTTYWGLHTGERD
WHLGQGVSIEWRKKRYSTQVDPDLADQLIHVYYFDCFSETAIRNTLLGRRVSPRCEYQAGHN-KVGSLQYLALVALIKP-
KRTKPPLPSVKKLTEDRWNKPQKTKGHRGNHTMNGH*
>JN024527/B/US/2005/USPI83747EI210y05071pcWG2B13
MENRWQVMIVWQVDRMRIRAWKSLVKHHMYISGKARGWSYRHHYESPHPRISSEVHIPLGD-AKL-VVTTYWGLHTGERD
*HLGQGVSIEWRKRRYSTQVDPDLADQLIHVYYFDCFSETAIRNTLLGRRVSPRCEYQAGHN-KVGSLQYLALVALIKP-
KRTKPPLPSVKKLTEDRWNKPQKTKGHRGNHTMNGH*
>JN024528/B/US/2005/USPI83747EI210y05071pcWG2B14
MGNRWQVMIVWQVDRMRIRAWKSLVKHHMYISGKARGWSYRHHYESPHPRISSEVHIPLGD-AKL-VVTTYWGLHTGERD
WHLGQGVSIEWRKRRYSTQVDPDLADQLIHVYYFDCFSETAIRNTLLGRRVSPRCEYQAGHN-KVGSLQYLALVALIKP-
KRTKPPLPSVKKLTEDRWNKPQKTKGHRGNHTMNGH*
>JN024529/B/US/2005/USPI83747EI273y05091pcWG2B10
MENRWQVMIVWQVDRMRIRAWKSLVKHHMYISGKARGWSYRHHYESPHPRISSEVHIPLGD-AKL-VVTTYWGLHTGERD
*HLGQGVSIEWRKRRYSTQVDPDLADQLIHVYYFDCFSETAIRNTLLGRRVSPRCEYQAGHN-KVGSLQYLALVALIKP-
KRTKPPLPSVKKLTEDRWNKPQKTKGHRGNHTMNGH*
>JN024530/B/US/2005/USPI83747EI273y05091pcWG2B12
MENRWQVMIVWQVDRMRIRAWKSLVKHHMYISGKARGWSYRHHYESPHPRISSEVHIPLGD-AKL-VVTTYWGLHTGERD
WHLGQGVSIEWRKRRYSTQVDPDLADQLIHVYYFDCFSETAIRNTLLGRRVSPRCEYQAGHN-KVGSLQYLALVALIKP-
KRTKPPLPSVKKLTEDRWNKPQKTKGHRGNHTMNGH*
>JN024531/B/US/2005/USPI83747EI273y05091pcWG2B6
MENRWQVMIVWQVDRMRIRAWKSLVKHHMYISGKARGWSYRHHYESPHPRISSEVHIPLGD-AKL-VVTTYWGLHTGERD
WHLGQGVSIEWRKRRYSTQVDPDLADQLIHVYYFDCFSETAIRNTLLGRRVSPRCEYQAGHN-KVGSLQYLALVALIKP-
KRTKPPLPSVKKLTEDRWNKPQKTKGHRGNHTMNGH*
>JN024532/B/US/2005/USPI83747EI273y05091pcWG2B9
MENRWQVMIVWQVDRMRIRAWKSLVKHHMYISGKARGWSYRHHYESPHPRISSEVHIPLGD-AKL-VVTTYWGLHTGERD
WHLGQGVSIEWRKRRYSTQVDPDLAD*LIHVYYFDCFSETAIRNTLLGRRVSPRCEYQAGHN-KVGSLQYLALVALIKP-
KKTKPPLPSVKKLTEDRWNKPQKTKGHRGNHTMNGH*
>JN024533/B/US/2005/USPI83747EI57y05021pcWG2B11
MENRWQVMIVWQVDRMRIRAWKSLVKYHMYISGKARGWSYRHHYESPHPRISSEVHIPLGD-AKL-VVTTYWGLHTGERD
WHLGQGVSIEWRKRRYSTQVDPDLADQLIHVYYFDCFSETAIRNTLLGRRVSPRCEYQAGHN-KVGSLQYLALVALIKP-
KRTKPPLPSVKKLTEDRWNKPQKTKGHRGNHTMNGH*
>JN024534/B/US/2005/USPI83747EI57y05021pcWG2B12
MENRWQVMIVWQVDRMRIRAWKSLVKHHMYISGKARGWSYRHHYESPHPRISSEVHIPLGD-AKL-VVTTYWGLHTGERD
WHLGQGVSIEWRKRRYSTQVDPDLADQLIHVYYFDCLSETAIRNTLLGRRVSPRCEYQAGHN-KVGSLQYLALVALIKP-
KRTKPPLPSVKKLTEDRWNKPQKTKGHRGNHTMNGH*
>JN024535/B/US/2005/USPI83747EI69y05021pcWG2B10
MENRWQVMIVWQVDRMRIRAWKSLVKHHMYISGKARGWSYRHHYESPHPRISSEVHIPLGD-AKL-VVTTYWGLHTGERD
WHLGQGVSIEWRKRRYSTQVDPDLADQLIHVYYFDCFSETAIRNTLLGRRVSPRCEYQAGHN-KVGSLQYLALVALIKP-
KRTKPPLPSVKKLTEDRWNKPQKTKGHRGNHTMNGH*
>JN024536/B/US/2005/USPI83747EI69y05021pcWG2B9
MENRWQVMIVWQVDRMRIRAWKSLVKHHMYISGKARGWSYRHHYESPHPRISSEVHIPLGD-AKL-VVTTYWGLHTGERD
WHLGQGVSIEWRKRRYSTQVDPDLADQLIHVYYFDCFSETAIRNTLLGRRVSPRCEYQAGHN-KVGSLQYLALVALIKP-
KRTKPPLPSVKKLTEDRWNKPQKTKGHRGNHTMNGH*
>JN024537/B/US/2005/USPI83747EI98y05031pcWG2B16
MENRWQVMIVWQVDRMRIRAWKSLVKHHMYISGKARGWSYRHHYESPHPRISSEVHIPLGD-AKL-VVTTYWGLHTGERD
WHLGQGVSIEWRKRRYNTQVDPDLADQLIHVYYFDCFSETAIRNTLLGRRVSPRCEYQAGHN-KVGSLQYLALVALIKP-
KRTKPPLPSVKKLTEDRWNKPQKTKGHRGNHTMNGH*
>JN024538/B/US/2005/USPI38417EI25y05051pcWG2B11
MENRWQVMVVWQVDRMRIRTWKSLVKHHMYISKKARGWFYRHHYENIHPKISSEVHIPLGE-AKL-VIITYWGLQTGERD
WHLGQGVSIEWRERKYRTQVDPNLADQLIHLYYFDCFSESAIRKAIVGDIVSPRCEYQAGHN-KVGSLQYLALTALITP-
KRKKPPLPSVAKLTEDRWNKPRRTKGHRGSHTMNGH*
>JN024539/B/US/2005/USPI38417EI25y05051pcWG2B13
MENRWQVMVVWQVDRMRIRTWKSLVKHHMYISKKARGRFYRHHYENIHPKISSEVHIPLGE-AKL-VIITYWGLQTGERD
WHLGQGVSIEWRERKYRTQVDPNLADQLIHLYYFDCFSESAIRKAIVGDIVSPRCEYQAGHN-KVGSLQYLALTALITP-
KRKKPPLPSVAKLTEDRWNKPRRTKGHRGSHTMNGH*
>JN024540/B/US/2005/USPI38417EI25y05051pcWG2B15
MENRWQVMVVWQVDRMRIRTWKSLVKHHMYISKKARGWFYRHHYENIHPKISSEVHIPLGE-AKL-VIITYWGLQTGERD
WHLGQGVSIEWRERKYRTQVDPNLADQLIHLYYFDCFSESAIRKAIVGDIVSPRCEYQAGHN-KVGSLQYLALTALITP-
KRKKPPLPSVAKLTEDRWNKPRRTKGHRGSHTMNGH*
>JN024541/B/US/2005/USPI38417EI25y05051pcWG2B16
MENRWQVMVVWQVDRMRIRTWKSLVKHHMYISKKARGWFYRHHYENIHPKISSEVHIPLGE-AKL-VIITYWGLQTGERD
WHLGQGVSIEWRERKYRTQVDPNLADQLIHLYYFDCFSESAIRKAIVGDIVSPRCEYQAGHN-KVGSLQYLALTALITP-
KRKKPPLPSVAKLTEDRWNKPRRTKGHRGSHTMNGH*
>JN024542/B/US/2005/USPI38417EI112y05081pcWG2B14
MENRWQVMVVWQVDRMRIRTWKSLVKHHMYISKKARGWFYRHHYENIHPKISSEVHIPLGE-AKL-VIITYWGLQTGERD
WHLGQGVSIEWRERKYRTQVDPNLADQLIHLYYFDCFSESAIRKAIVGDIVSPRCEYQAGHN-KVGSLQYLALTALITP-
KRKKPPLPSVAKLTEDRWNKPRRTKGHRGSHTMNGH*
>JN024543/B/US/2005/USPI38417EI112y05081pcWG2B15
MENRWQVMVVWQVDRMRIRTWKSLVKHHMYISKKARGWFYRHHYENIHPKISSEVHIPLGE-AKL-VIITYWGLQTGERD
WHLGQGVSIEWRERKYRTQVDPNLADQLIHLYYFDCFSESAIRKAIVGDIVSPRCEYQAGHN-KVGSLQYLALTALITP-
KRKKPPLPSVAKLTEDRWNKPRRTKGHRGSHTMNGH*
>JN024544/B/US/2005/USPI38417EI196y05101pcWG2B1
MENRWQVMVVWQVDRMRIRTWKSLVKHHMYISKKARGWFYRHHYENIHPKISSEVHIPLGE-AKL-VIITYWGLQTGERD
WHLGQGVSIEWRERKYRTQVDPNLADQLIHLYYFDCFSESAIRKAIVGDIVSPRCEYQAGHN-KVGSLQYLALTALITP-
KRKKPPLPSVAKLTEDRWNKPRRTKGHRGSHTMNGH*
>JN024545/B/US/2005/USPI38417EI196y05101pcWG2B10
MENRWQVMVVWQVDRMRIRTWKSLVKHHMYISKKARGWFYRHHYENIHPKISSEVHIPLGV-AKL-VIITYWGLQTGERD
WHLGQGVSIEWRERKYRTQVDPNLADQLIHLYYFDCFSESAIRKAIVGDIVSPRCEYQAGHS-KVGSLQYLALTALITP-
KRKKPPLPSVAKLTEDRWNKPRRTKGHRGSHTMNGH*
>JN024546/B/US/2005/USPI38417EI196y05101pcWG2B2
MENRW*VMVVWQVDRMRIRTWKSLVKHHMYISKKARGWFYRHHYENIHPKISSEVHIPLGV-AKL-VIITYWGLQTGERD
WHLGQGVSIEWRERKYRTQVDPNLADQLIHLYYSDCFSESAIRKAIVGDIVSPRCEYQAGHN-KVGSLQYLALTALITP-
KRKKPPLPSVAKLTEDRWNKPRRTKGHRGSHTMNGH*
>JN024547/B/US/2005/USPI38417EI196y05101pcWG2B3
MENRWQVMVVWQVDRMRIRTWKSLVKHHMYISKKARGWFYRHHYENIHPKISSEVHIPLGE-AKL-VIITYWGLQTGERE
WHLGQGVSIEWRERKYRTQVDPNLADQLIHLYYFDCFSESAIRKAIVGDIVSPRCEYQAGHN-KVGSLQYLALTALITP-
KRKKPPLPSVAKPTEDRWNKPRRTKGHRGSHTMNGH*
>JN024548/B/US/2005/USPI38417EI196y05101pcWG2B4
MENRWQVMVVWQVDRMRIRTWKSLVKHHMYISKKARGWFYRHHYENIHPKISSEVHIPLGE-AKL-VIITYWGLQTGERD
WHLGQGVSIEWRERKYRTQVDPNLADQLIQLYYFDCFSESAIRKAIVGDIVSPRCEYQAGHN-KVGSLQYLALTALITP-
KRKKPPLPSVAKLTEDRWNKPRRTKGHRGSHTMNGH*
>JN024549/B/US/2005/USPI38417EI196y05101pcWG2B5
MENRWQVMVVWQVDRMRIRTWKSLVKHHMYISKKARGWFYRHHYENIHPKISSEVHIPLGE-AKL-VIITYWGLQTGERD
WHLGQGVSIEWRERKYRTQVDPNLADQLIHLYYFDCFSESAIRKAIVGDIVSPRCEYQAGHN-KVGSLQYLALTALITP-
KRKKPPLPSVAKLTEDRWNKPRRTKGHRGSHTMNGH*
>JN024550/B/US/2005/USPI38417EI196y05101pcWG2B6
MENRWQVMVVWQVDRMRIRTWKSLVKHHMYISKKARGWFYRHHYENIHPKISSEVHIPLGK-AKL-VIITYWGLQTGERD
WHLGQGVSIEWRERKYRTQVDPNLADQLIHLYYFDCFSESAIRKAIVGDIVSPRCEYQAGHN-KVGSLQYLALTALITP-
KRKKPPLPSVAKLTEDRWNKPRRTKGHRGSHTMNGH*
>JN024551/B/US/2005/USPI38417EI196y05101pcWG2B7
MENRWQVMVVWQVDRMRIRTWKSLVKHHMYISRKARGWFYRHHYENIHPKISSEVHIPLGE-AKL-VIITYWGLQTGERD
WHLGQGVSIEWRERKYRTQVDPNLADQLIHLYYFDCFSESAIRKAMVGDIVSPRCEYQAGHN-KVGSLQYLALTALITP-
KRKKPPLPSVAKLTEDRWNKPRRTKGHRGSHTMNGH*
>JN024552/B/US/2005/USPI38417EI196y05101pcWG2B8
MENRWQVMVVWQVDRMRIRTWKSLVKHHMYISKKARGWFYRHHYENIHPKISSEVHIPLGV-AKL-VIITYWGLQTGERD
WHLGQGVSIEWRERKYRTQVDPNLADQLIHLYYFDCFSESAIRKAIVGDIVSPRCEYQAGHN-KVGSLQYLALTALITP-
KRKKPPLPSVAKLTEDRWNKPRRTKGHRGSHTMNGH*
>JN024553/B/US/2005/USPI38417EI196y05101pcWG2B9
MENRWQVMVVWQVDRMRIRTWKSLVKHHMYISKKARGWFYRHHYENIHPKISSEVHVPLGE-AKL-VIITYWGLQTGERD
WHLGQGVSIEWRERKYRTQVDPNLADQLIHLYYFDCFSESAIRKAIVGDIVSPRCEYQAGHN-KVGSLQYLALTALITP-
KRKKPPLPSVAKLTEDRWNKPRRTKGHRGSHTMNGH*
>JN024554/B/US/2005/USPI38417EI243y05121pcWG2B1
MENRWQVMVVWQVDRMRIRTWKSLVKHHMYISKKARGWFYRHHYENIHPKISSEVHIPLGK-AKL-VIITYWGLQTGERD
WHLGQGVSIEWRERKYRTQVDPNLADQLIHLYYFDCFSESAIRKAIVGDIVSPRCEYQAGHN-KVGSLQYLALTALITP-
KRKKPPLPSVTKLTEDRWNKPRRTKGHRGSHTMNGH*
>JN024555/B/US/2005/USPI38417EI243y05121pcWG2B13
MENRWQVMVVWQVDRMRIRTWKSLVKHHMYISKKARGWFYRHHYENIHPKISSEVHIPLGE-AKL-VIITYWGLQTGERD
WHLGQGVSIEWRERKYRTQVDPNLADQLIHLYYFDCFSESAIRKAIVGDIVSPRCEYQAGHN-KVGSLQYLALTALITP-
KRKKPPLPSVAKLTEDRWNKPRRTKGHRGSHTMNGH*
>JN024556/B/US/2005/USPI38417EI243y05121pcWG2B9
MENRWQVMVVWQVDRMRIRTWKSLVKHHMYISKKARGWFYRHHYENIHPKISSEVHIPLGE-AKL-VIITYWGLQTGERD
WHLGQGVSIEWRERKYRTQVDPNLADQLIHLYYFDCFSESAIRKAIVGDIVSPRCEYQAGHN-KVGSLQYLALTALITP-
KRKKPPLPSVAKLTEDRWNKPRRTKGHRGSHTMNGH*
>JN024557/B/US/2005/USPI11286EI13y05091pcWG2B11
MENRWQVMIVWQVDRMRIRTWNSLVKHHMYKSKKARGWFYRHHYESTHPKISSEVHIPLGD-GRL-VITTYWGLHTGERD
WHLGQGVSIEWRKRRYSTQVDPGIADQLIHLYYFDCFSGSAIRNAILGRIVS-RCEYQAGHS-KVGPLKYLALAALVTP-
KKIKPPLPSVTKLTEDRWNKPQRTKGHRGSHTMNGH*
>JN024558/B/US/2005/USPI11286EI18y05091pcWG2B10
MENRWQVMIVWQVDRMRIRTWNSLVKHHMYKSKKARGWFYRHHYESTHPKISSEAHTPLGD-GRL-VITTYWGLHTGERD
WHLGQGVSIEWRKRRYSTQVDPGIADQLIHLYYFDCFSGSAIRNAILGRIVS-RCEYQAGHS-KVGPLKYLALAALVTP-
KKIKPPLPSVTKLTEGRWNKPQRTKGHRGSHTMNGH*
>JN024559/B/US/2005/USPI11286EI18y05091pcWG2B6
MENRWQVMIVWQVDRMRIRTWNSLVKHHMYKSKKARGWFYRHHYESTHPKISSEVHIPLGD-GRL-VITTYWGLHTGERD
WHLGQGVSIEWRKRRYSTQVDPGIADQLIHLYYFDCFSGSAIRNAILGRIVS-RCEYQAGHS-KVGPLKYLALAALVTP-
KKIKPPLPSVTKLTEDRWSKPQRTKGHRGSHTMNGH*
>JN024560/B/US/2005/USPI11286EI18y05091pcWG2B7
MENRWQVMIVWQVDRMRIRTWNSLVKHHMYKSKKARGWFYRHHYESTHPKISSEVHIPLGD-GRL-VITTYWGLHTGERD
WHLGQGVSIEWRKRRYSTPVDPGIADQLIHLYYFDCFSGSAIRNAILGRIVS-RCEYQAGHS-KVGPLKYLALAALVTP-
KRIKPPLPSVTKLTEDRWNKPQRTKGHRGSHTMNGH*
>JN024561/B/US/2005/USPI11286EI26y05091pcWG2B9
MENRWQVMIVWQVDRMRIRTWNSLVKHHMYKSKKARGWFYRHHYESTHPKISSEVHIPLGD-GRL-VITTYWGLHTGERD
WHLGQGVSIEWRKRRYSTQVDPGIADQLIHLYYFDCFSGSAIRNAILGRIVS-RCEYQAGHS-KVGPLKYLALAALVTP-
KKIKPPLPSVTKLTEDRWNKPQRTKGHRGSHTMNGH*
>JN024562/B/US/2005/USPI38051EI7y05121pcWG2B10
MENGWQVMIVWQVDRMRINTWKSLVKYHIHMSKKAKNWVYRHHYENTHPRISSEVHIPLED-AKL-VITTYWGLHTGEQD
WHLGQGVSIEWRKERYSTQVDPGLADQLIHLYYFDCFSESAIRRAILGHRVSPSCEYQAGHN-KVGSLQYLALAALIKP-
-KRKPPLPSVAKLTEDRWNKPRKTRDHKGNHTMNGH*
>JN024563/B/US/2005/USPI38051EI7y05121pcWG2B12
MENRWQVMIVWQVDRMRINTWKSLVKYHIHMSKKAKNWVYRHHYENTHPRISSEVHIPLED-AKL-VITTYWGLHTGEQD
WHLGQGVSIEWRKERYSTQVDPGLADQLIHLYYFDCFSESAIRRAILGHRVSPSCEYQAGHN-KVGSLQYLALAALIKP-
KKRKPPLPSVAKLTEDRWNKPRKTRDHKGNHTMNGH*
>JN024564/B/US/2005/USPI38051EI7y05121pcWG2B13
MENRWQVMIVWQVDRMRINTWKSLVKYHIHMSKKAKNWVYRHHYENTHPRISSEVHTPLED-AKL-VITTYWGLHTGEQD
WHLGQGVSIEWRKERYSTQVDPGLADQLIHLYYFDCFSESAIRRAILGHRVSPSCEYQAGHN-KVGSLQYLALAALIKP-
KKRKPPLPSVAKLTEDRWNKPRKTRDHKGNHTMNGH*
>JN024565/B/US/2005/USPI38051EI7y05121pcWG2B14
MENRWQVMIVWQVDRMRINTWKSLVKYHIHMSKKAKNWVYRHHYENTHPRISSEVHIPLED-AKL-VITTYWGLHTGEQD
WHLGQGVSIEWRKERYSTQVDPGLADQLIHLYYFDCFSESAIRRAILGHRVSPSCEYQAGHN-KVGSLQYLALAALIKP-
KKRKPPLPSVAKLTEDRWNKPRKTRDHKGNHTMNGH*
>JN024566/B/US/2005/USPI38051EI7y05121pcWG2B5
MENRWQVMIVWQVDRMRINTWKSLVKYHIHMSKKAKNWVYRHHYENTHPRISSEVHIPLED-AKL-VITTYWGLHTGEQD
WHLGQGVSIEWRKERYSTQVDPGLADQLIHLYYFDCFSESAIRRAILGHRVSPSCEYQAGRN-KVGSLQYLALAALIKP-
KKRKPPLPSVAKLTEDRWNKPRKTRDHKGNHTMNGH*
>JN024567/B/US/2005/USPI38051EI7y05121pcWG2B6
MENRWQVMIVWQVDRMRINTWKSLVKYHIHMSKKARNWVYRHHYENTHPRISSEVHIPLED-AKL-VITTYWGLHTGEQD
WHLGQGVSIEWRKERYSTQVDPGLADQLIHLYYFDCFSESAIRRAILGHRVSPSCEYQAGHN-KVGSLQYLALAALIKP-
KKRKPPLPSVAKLTEDRWNKPRKTRDHKGNHTMNGH*
>JN024568/B/US/2005/USPI38051EI7y05121pcWG2B7
MENRWQVMIVWQVDRMRINTWKSLVKYHIHMSKKAKNWVYRHHYENTHPRISSEVHIPLED-AKL-VITTYWGLHTGEQD
WHLGQGVSIEWRKERYSTQVDPGLADQLIHLYYFDCFSESAIRRAILGHRVSPSCEYQAGHN-KVGSLQYLALAALIRP-
KKRKPPLPSVAKLTEDRWNKPRKTRDHKGNHTMNGH*
>JN024569/B/US/2005/USPI38051EI7y05121pcWG2B8
MENRWQVMIVWQVDRMRINTWKSLVKYHIHMSKKAKNWVYRHHYENTHPRISSEVHIPLED-AKL-VITTYWGLHTGGQD
WHLGQGVSIEWRKERYSTQVDPGLADQLIHLYYFDCFSESAIRRAILGHRVSPSCEYQAGHN-KVGSLQYLALAALIKP-
KKRKPPLPSVAKLTEDRWNKPRKTRDHKGNHTMNGR*
>JN024570/B/US/2005/USPI38051EI7y05121pcWG2B9
MENRWQAMIVWQVDRMRINTWKSLVKYHIHMSKKAKNWVYRHHYENTHPRISSEVHIPLED-AEL-VITTYWGLHTGEQD
WHLGQGVSIEWRKERYSTQVDPGLADQLIHLYYFDCFSESAIRRAILGHRVSPSCEYQAGHN-KVGSLQYLALAALIKP-
KKRKPPLPSVAKLTEDRWNKPRKTRDHKGNHTMNGH*
>JN024571/B/US/2005/USPI38417EI25y05051pcWG2B12
MENRWQVMVVWQVDRMRIRTWKSLVKHHMYISKKARGWFYRHHYENIHPKISSEVHIPLGE-AKL-VIITYWGLQTGERD
WHLGQGVSIEWRERKYRTQVDPNLADQLIHLYYFDCFSESAIRKAIVGDIVSPRCEYQAGHN-KVGSLQYLALTALITP-
KRKKPPLPSVAKLTEDRWNKPRRTKGHRGSHTMNGH*
>JN024572/B/US/2005/USPI83747EI69y05021pcWG2B8
MENRWQVMIVWQVDRMRIRAWKSLVKHHMYISGKARGWSYRHHYESPHPRISSEVHIPLGD-AKL-VVTTYWGLHTGERD
WHLGQGVSIEWRKRRYSTQVDPDLADQLIHVYYFDCFSETAIRNTLLGRRVSPRCEYQAGHN-KVGSLQYLALVALIKP-
KRTKPPLPSVKKLTEDRWNKPQKTKGHRGNHTMNGH*
>JN024573/B/US/2005/USPI11286EI26y05091pcWG2B10
MENRWQVMIVWQVDRMRIRTWNSLVKHHMYKSKKARGWFYRHHYESTHPKISSEVHIPLGD-GRL-VITTYWGLHTGERD
WHLGQGVSIEWRKRRYSTQVDPGIADQLIHLYYFDCFSGSAIRNAILGRIVS-RCEYQAGHS-KVGPLKYLALAALVTP-
KKIKPPLPSVTKLTEDRWNKPQRTKGHRGSHTMNGH*
>JN235958/B/UY/2002/02UY_TSU1290
MENRWQVMIVWQVDRMRIRTWNSLVKHHMYVSRKAKDWCYRHHYESTNPRTSSEVHIPMGE-GKL-VVTTYWGLHTGERD
WHLGQGVSIEWKKRRYSTQIDPDLADQLIHLYYFDCFSESAIRNALLGRIVRPRCDYQAGHN-KVGSLQYLALIALIKP-
KRIKPPLPSVRKLTEDRWNKPQRTKGHRGSHTMNGH*
>JN235959/B/UY/1999/99UY_TRA0043
MENRWQVMIVWQVDRMRISTWKSLVKHHIYVSRKVKGWFYRHHYENTHPRISSEVHIPLGD-SKL-VVITYWGLHTGERE
WHLGQGASIEWRRGRYTTQVDPGLADRLIHLHYFDCFSESAIRNAILGRIVSPSCEYQAGHN-KVGSLQYLALTALIPP-
KKRRPPLPSVTKLTEDRWNKPQKTKGHRESHTMNGC*
>JN235965/B/UY/1999/99UY_TRA0177
MENRWQVMIVWQVDRMRIRAWNSLVKHHMYISKKTKRWCYKHHYESTHPRVSSEVHIPLGX-AKL-IITTYWGLHPGERD
WHLGHGVSIEWREKSYSTQVDPNLADQLIHLHYFDCFSESAIRNAILGHRVSPRCEYQAGHN-KVGSLQYLALVALITP-
KRVKPPLPSVRKLTEDRWNKPRKTKGHKGSHTMNGH*
>JN248329/B/TH/2004/04TH601066
MENRWQVMIVWQVDRMRIKTWKSLVKHHMYTSRKVKGWFYKHHYDSTHPKISSEVHIPLGD-AKL-VITTYWGLHAGERD
WHLGQGVSVEWRKKRYDTQVTPDLADQLIHLYYFDCFSDSAIRNAILGRIVSPSCDYQAGHN-KVGSLQYLALAALITP-
KKRKPPLPSVAKLTEDRWNKPQRTKGHRG-----GH*
>JN248333/B/TH/2004/04TH803686
MENRWQVMIVWQVDRMRIRTWKSLVKHHMYISKKAKGWVYRHHYENTHPRISSEVHIPLGD-AKL-VITTYWGLHTGERD
WHLGQGVSIEWRAERYRTQVTPDLADQLIHLHYFDCFSDSAIRSALLGHIVSPSCQFRAGHN-KVGSLQYLALAALVKP-
KKTKPPLPSVVKLTEDRWNKPQKTKGHRGNHTMTGH*
>JN248335/B/TH/2004/04TH808998
MENRWQAMIVWQVDXMRIKTWKSLVKHHMYISGRAKGWFYKHHYDSIHPKVSSEVHIPLGD-AKL-VITTYWGLHTGERD
WHLGQGVSMEWRRKRYSTQVDPGLADKLIHLYYFDCFSESAIRNAILGRIVSPSCEYQAGHN-KVGSLQYLALAALVTP-
KRRKPPLPSITKLTEDRWNKPQRTKGHRGSHTMSGH*
>JN248337/B/TH/2004/04TH821921
MENRWQVMIVWQVDRMRIRTWNSLVKHHIYISKKAKGWRYKHHYQSLNPRVSSEVHIPLNN-DRL-VITTYWGLHTGEKD
WHLGQGVSIEWRTERYNTQVDPDLADKLIHRYYFDCFSESAIRQAILGHRVRPRCEYQAGHN-KVGSLQYLALTALIAP-
RKTKPPLPSVRKLTEDRWNKPQKTTGHRGSHTMNGH*
>JN248343/B/TH/2005/05TH355614
MENRWQVMIVWQVDRMRIKTWHSLVKHHMYVSKKAQGWVYRHHYESTHPKISSEVHIPIGE-AKL-VIKTYWGLHTGERD
WHLGQGVSMEWRKKGYITQVAPGLADQLIHLYYFDCFSESAIRKAILGYRVSPRCEYQAGHN-KVGSLQYLALTALVTQ-
KKIKPPLPSVTKLTEDRWNKPHKTKDHRGSHTMNGH*
>JN248344/B/TH/2005/05TH356764
MEDRWQVMIVWQVDRMRIRTWKSLVKYHMYVSKKARGWFYRHHYESTHPRISSEVHIPLED-AKL-VITTYWGLHTGERD
WHLGQGVSVEWRKNRYSTQVDPDLADQLIHLYYFDCFSESAIRKALLGHLVYPKCEYLAGHN-KVGSLQYLALKALITP-
KRTKPPLPSVKKLTEDRWNKPQKTKDHRGSHTTHGY*
>JN248345/B/TH/2005/05TH356883
MENRWQVMIVWQVDRMRIRTWKSLVKHHMYVSKKARGWFYRHHYESTHPRISSEVHIPLGD-AKL-VITTYWGLHTGERD
WHLGQGVSVEWRKNRYSTQVDPDLADQLIHLYYFDCFSESAIRKALLGHLVYPRCEYLAGHT-KVGSLQYLALKALITP-
KKTKPPLPSVKKLTEDRWNKPQKTKDHRGSHTIHGH*
>JN248346/B/TH/2005/05TH357801
MENRWQVMVVWQVDRMRIRTWNSLVKHHMYISGKARDWMYKHHYESNNPKISSEVHIPLGD-EKL-VITTYWGLHTGERD
WHLGHGVSMEWRKGNYRTQVDPDTADRLIHLHYFDCFSESAIRNAIVGRVVRPRCEFQAGHN-KVGSLQYLALAALIKP-
KKRKPPLPSVKKLTEDRWNKPQKTKGHKGSHPMNGH*
>JN248347/B/TH/2005/05TH429730
MENRWQVMIVWQVDRMRIKTWKSLVKHHMYRSGKAKGWVYKHHYDSTHPKISSEVHIPLGD-AGL-VITTYWGLHTGERD
WHLGQGVSIEWRERRYSTQVDPGLADQLIHLYYFDCFSESAIRDAILGRVVSPSCDYQAGHN-KVGSLQYLALAALVTP-
KRRKPPLPSVAKLTEDRWNKPQRTTDHRGSHTMSGH*
>JN248353/B/TH/2005/05TH645189
MENRWQVMIVWQVDRMRIRTWKSLVKHHMYISKKAKGWFYRHHYENPHPRVSSEVHIPLGD-AKL-VITTYWGLHTGERD
WHLGQGVSIEWRKRRYSTQVDPNRADQLIHLYYFDCFSDSAIRNTLLGHRVSPRCEYQAGHN-KVGSLQYLALAALRKP-
KKTKPPLPSVAKLTEDRWNKPQKTKGHKGNHIMNGH*
>JN248354/B/TH/2005/05TH736580
MENRWQVMIVWQVDRMRIRAWNSLVKHHMYISGKAKEWVYRHHYESTNPRISSEVHIPLGD-AKL-VVKTYWGLHTGERD
WHLGQGVSIEWRRKRYSTQVDPDLADHLIHLYYFDCFSESAIRNAILGHRVSPRCEYPAGHN-KVGSLQYLALTALLKP-
TKKKPPLPSVVKLAEDRWNKSQKTKGHRGNQTMNGH*
>JN251896/B/PY/2002/02PY_PSP0019
MENRWQVMIVWQVDRMRIRTWNSLVKHHIHISKKAKGWVYRHHYESXHPKISSEVHIPLGD-ATL-VVKTYWGLHTGERD
WHLGQGVSIEWRKRKYSTQVDPDLADQLIHLYYFDCFSESAIRNTILGRIVRPRCEFQAGHN-KVGSLQYLALTALITP-
KKTKPPLPSIKKLTEDRWNKPQETKGHRGSHTMNGH*
>JN251901/B/PY/2002/02PY_PSP0090
MENRWQVMIVWQVDRMRIRTWKSLVKHHMYVSKKAKGWVYRHHYENPHPRISSEVHIPLGD-ARL-VITTYWGLHTGERD
WHLGQGVSIEWRKKRYSSQVDPNLADQLIHLHYFDCFSESAIRKAILGHIVSPSCEYQAGHN-KVGSLQYLALIALTTP-
KKIKPPLPSVAKLTEDRWNKPQKIKGHRGSHTMNGH*
>JN251906/B/PY/2003/03PY_PSP0115
MENRWQVMIVWQVDRMRIRTWKSLVKHHIYVSKKAKGWMYKHHYESPNPRISSEVHIPLGD-AIL-VVTTYWGLHTGERD
WHLGQGVSIEWRKERYSTQVDPNLADQLIHLYYFDCFSDSAIRKALLGHIVRPSCDYPAGHS-KVGSLQYLALAALITP-
KKIKPPLPSVKKLTEDRWNKPQETKDRQGSHTMNGH*
>JN397362/B/US/2011/ES38
MENRWQVMIVWQVDRMRIRTWKSLVKHHMYVSRKARGWFYRHHYESTHPRISSEVHIPLGD-AKL-VIKTYWGLHTGERD
WHLGQGVSIEWKKRRYSTQVDPQLADQLIHLYYFDCFSESAIRQAILGHIVSPRCEYQAGHN-KVGSLQYLALAALVKP-
KKVKPPLPSVTKLTEDRWNKPQKTKGHRESHTMNGH*
>JN397363/B/US/2011/CP2
MENRWQVMIVWQVDRMRIRTWKSLVKHHMYVSRKARGWFYRHRYESTHPRISSEVHIPLGD-AKL-VIKTYWGLHTGERD
WHLGQGVSIEWKKRRYSTQVDPKLADQLIHLYYFDCFSESAIRQAILGQIVSPRCEYQAGHN-KVGSLQYLALTALIKP-
KKIKPPLPSVAKLTEDRWNKPQKTKGHRGSHTMNGH*
>JN397364/B/US/2010/VC1
MENRWQVMIVWQVDRMRIRTWNSLVKHHMYISRRAKGWMYKHHYESTNPRVSSEVHIPLGD-EKL-VITTYWGLHTGERD
WHLGQGVSIEWRKKRYRTQVDPNIADQLIHLYYFDCFSESAIRQAILGHRVSPRCDYQAGHN-KVGSLQYLALAALITP-
KKRKPPLPSVKKLTEDRWNKSQKTKGHRGSQTMNGH*
>JN397365/B/US/2010/CP1
MENRWQVMIVWQVDRMRIKTWNSLVKHHMYISEKAKGWIYKHHYESTNPRVSSEVHIPLGD-EKL-VIKTYWGLHTGERD
WHLGQGVSIEWRKERYSTQVDPNIADQLIHLYYFDCFSESAIRQAILGHRVSPRCDYQAGHN-KVGSLQYLALAALITP-
KKRKPPLPSVKKLTEDRWNKPQKTKGHRGSQTMNGH*
>JN692431/B/BR/2002/02BR1002
MENRWQVMIVWQVDRMRIKTWKSLVKHHMYISRKAQGWVYKHHYQSSHPRISSEVHIPLGD-AKL-VVTTYWGLHTGERD
WHLGQGVSIEWRKKRYNTQVDPDIADQLIHLYYFDCFSESAIRNAILGRIVSPRCDYQAGHN-KVGSLQYLALTALIKP-
KKRTPPLPSVRKLTEDRWNKPQKTKGHRGSHTMNGH*
>JN692432/B/BR/2002/02BR1013
MENRWQVMIVWQVDRMRIRAWKSLVKHHIHISGKARKWVYKHHYENTHPRISSEVHIPLGD-AKL-VVTTYWGLHTGERE
WHLGQGASIEWRKKKYSTQVDPELADRLIHLHYFDCFSESAIRNAILGRIVRPRCDYQTGHN-KVGSLQYLALTALIKP-
KERKPPLPSVKKLTEDRWNKPQKTKGHRGSHTMNGH*
>JN692433/B/BR/2002/04BR1064
MENRWQVMIVWQVDRMRIRTWKSLVKHHMYISRKAKKWVYRHHYQSTHPRISSEVHIPLEE-AKL-VITTYWGLHTGERD
WHLGQGVSIEWRKRSYSTQVDPDLADQLIHLYYFNCFSESAIRNALLGRIVRPSCEYQAGHS-QVGSLQYLALTALITP-
KRIKPPLPSVRKLTEDRWNEPQKTKGHRGSHTMNGH*
>JN692435/B/BR/2002/02BR2025
MENRWQVMIVWQVDRMRISTWKSLVKYHMHISKKAKKWVYKHHYDSTHPKISSEVHIPLGE-ARL-VITTYWGLHTGERD
WHLGQGVSIEWRKERYSTQVDPNIADQLIHLYYFDCFSESAIRKALLGQLVSPRCDYQAGHS-KVRSLQYLALTALIKP-
KKIKPPLPSIKKLTEDRWNKPQKTTGHRGNHTMNGH*
>JN692436/B/BR/2002/02BR2027
MENRWQVMIVWQVDRMRIRAWKSLVKHHMYISGKAKKWFYRHHYESTHPRVSSEVHIPLGD-ARL-VVTTYWGLHTEERD
WHLGQGVSIEWRKGRYSTQVDPDLADQLIHLYYFDCFSESAIRQAILGHIVRPRCNYQAGHN-KVGSLQYLALAALIPP-
KKIKPPLPSVRKLTEDRWNKPQKTKGHRESHTMNGH*
>JN692439/B/BR/2002/02BR2032
MENRWQVMIVWQVDRMRIRTWNSLVKHHIHVSKKAKNWNYKHHYESPNPRVSSEVHIPLGD-ARL-VIKTYWGLHTGERN
WHLGHGASIEWRKERYSTQVDPDLADQLIHLYYFDCFSESAIRNAILGRIVRPRCDYQAGHN-KVGSLQYLALTALVKP-
KKAKPPLPSVRKLTEDKWNKPQKTKGHRGSHTMNGH*
>JN692443/B/BR/2002/02BR2041
MENRWQVMIVWQVDRMRIKTWNSLVKHHMYVSKKARGWFYRHHYESNHPKISSEVHIPLGD-ARL-VIKTYWGLHTGERD
WHLGQGVSIEWRKRRYNTQVDPDLADQLIHLYYFDCFSDTAIRNAILGRIVRPRCEYQAGHN-QVGSLQYLALTALIKP-
KRIKPPLPSVRKLTEDRWNKPQKTKGHRESHTMNGH*
>JN692444/B/BR/2002/02BR2042
MENRWQVMIVWQVDRMRIRTWKSLVKHHIYISKKAKGWLYKHHYESTNPRISSEVHIPLGE-AKL-VVKTYWGLLTGERD
WHLGQGVSIEWRERRYSTQVDPNLADHLIHLYHFDCFSESAIRNAILGNIGRPRCEYQAGHN-KVGSLQYLALTALIKP-
KKTKPPLPSVTKLTEDRWNKPQRTKDHRGSHTMNGH*
>JN692446/B/BR/2003/03BR1043
MENRWQVMIVWQVDRMRIRTWKSLVKHHIYISKKAKGWLYKHHYESTNPRISSEVHIPLGG-AKL-VVKTYWGLLTGERD
WHLGQGVSIEWRERRYSTQVDPNLADHLIHLYHFDCFSESAIRNAILGNIGRPRCEYQAGHN-KVGSLQYLALTALIKP-
KQTKPPLPSVTKLTEDRWNKPQRTKGHRGSHTMNGH*
>JN692447/B/BR/2003/03BR1046
MENRWQVMIVWQVDRMRIRTGKSLVKHHMHISRRAQGWFYRHHYESTHPRVSSEVHIPLG-IGRL-VITTYWGLLTGKKN
GHLGQGTFPEGRKGGFTPQLDLALPDQ*IHLYNFDCFSDFAIRNAILGHIVYPRCEYQAGHN-KVGSLQYLALTALIKP-
KKTKPPLPSVKKLTEDRWNKPQKTKGHRGSHTMSGH*
>JN692450/B/BR/2004/04BR1047
MENRWQVMIVWQVDRMRIRTWKSLVKHHMYISGKAKGWNYRHHYESTHPRISSEVHIPLGD-ATV-VVTTYWGLHTGERE
WHLGQGVSIEWRKRRYSTQIDPSLADQLIHLYYFDCFSESAIRNAILGRIVIPRCDYQAGHN-KVGSLQYLALAVLLKP-
KRRKPPLPSVRKLTEDRWNKPQKTKGHRGSHTMNGH*
>JN692451/B/BR/2004/04BR1049
MENRWQVMIVWQVDRMRIRTWKSLVKHHMYVSKKAKDWIYKHHYDSTHPKISSEVHIPLGD-AKL-VIATYWGLHTGERE
WHLGQGVSIEWRKRRYSTQVDPDLADQLIHLYYFDCFSDSAIRHALLGRIVRPRCEYQAGHS-KVGSLQYLALTALITP-
KKAKPPLPSVKKLTEDRWNKSQKTKGHRGNYTMNGR*
>JN692452/B/BR/2004/04BR1051
MENRWQVMIVWQVDRMRIRTWHSLVKHHIYVSKKAKKWLYRHHYDCIHPKVSSEVHIPLGD-ARL-VIKTYWGLHPGEKD
WHLGQGVSIEWRKRRYSTQVDPDIADQLIHLYYFDCFSESAIRNAILGRIVSPRCDYQAGHN-KVGSLQYLALTALITP-
KKRKPPLPSVRKLTEDRWNKPQKTKGHRESHTMNGH*
>JN692453/B/BR/2004/04BR1054
MENRWQVMIVWQVDRMRIRTWKSLVKHHIHISGKAKKWVYKHHYESTNPRISSEVHIPLGD-AKL-VITTYWGLHTGERD
WHLGQGVSIEWRKKRYNTQVDPDLADQLIHLYYFDCFSESAIRSALLGLRVRPRCDYQAGHN-KVGSLQYLALTALVAP-
KKIKPPLPSVKKLTEDRWNKSQKTKGHRGNHTMNGH*
>JN692455/B/BR/2004/04BR1057
MENRWQVMVVWQVDRMRINTWKSLVKYHIYVSKTAKEWFYRHHYESTHPRISSEVHIPLGD-ARL-VVTTYWGLHTGERD
WHLGQGVSIEWRKKRYRTQVDPDLADQLIHLYYFDCFSESAIRKAILGHIVRPRCHYPAGHN-KVGSLQYLALTALIAP-
KKIKPPLPSVKKLTEDRWNKPQKTKGHRGSHTMNGH*
>JN692457/B/BR/2004/04BR1068
MENRWQVMIVWQVDRMRIKTWKSLVKHHMYISGKAKGWVYKHHYESNHPRISSEVYIPLGD-AKL-VVTTYWGLHTGERD
WHLGQGASIEWRKKSYSTQVDPDLADQLIHLYYFDCFSESAIRNALLGHIVSPRCDYQTGHK-KVGSLQYLALAALIKP-
KQRKPPLPSVRKLTEDRWNKPQKTKDHRGSHTMNGH*
>JN692458/B/BR/2004/04BR1070
MENRWQVMIVWQVDRMRIKTWKSLVKHHIHISKKAKEWVYRHHYESTNPKISSEVHIPLGD-ARL-VIKTYWGLHTGERE
WHLGQGVSIEWRKRRYNTQVDPDLADQLIHLYYFDCFSESAIRKAILGCIVRPRCEYHAGHN-KVGSLQYLALTALITP-
KRRKPPLPSVRKLTEDRWNKPQKTKGHRESHTMNGH*
>JN692460/B/BR/2005/05BR1077
MENRWQVMIVWQVDRMRIKTWNSLVKHHMYISGKAREWTYRHHYESTNPRASSEVHIPLGD-ARL-VVTTYWGLHTGERD
WHLGQGVSIEWRKRRYSTQVDPELADQLIHMYYFDCFSETAIRQAILGRIVSPRCEFQAGHN-KVGSLQYLALAALVKP-
KKRKPPLPSVQKLTEDRWNKPRKIKGHRGSHTMNGH*
>JN692461/B/BR/2005/05BR1078
MENRWQVMIVWQVDRMKIRTWNSLVKHHMHISKKAKEWVYRHHYESINPRVSSEVHIPLGD-AKL-VITTYWGLHTGERD
WHLGHGVSIEWRKQRYSTQVDPDLADQLIHLYYFDCFSESAIRQAILGHRVRPRCEYQAGHN-KVGSLQYLALAALITP-
RKKRPPLPSVRKLTEDRWNKPHKTKGHRGSHTMNGH*
>JN692462/B/BR/2005/05BR1079
MENRWQVMIVWQVDRMRINTWKSLVKYHMYRSGKARGWCYRHHYESPHPRISSEVHIPLGD-ARL-VITTYWGLHTGERD
WHLGQGVSIEWRKRRYRTQVDPGLADQLIHLYYFDCFSESAIRNAILGRIVRPRCEYQAGHN-KVGSLQYLALTALVKP-
KQTKPPLPSVRKLTEDRWNKPRKIKGPRGNHTMSGH*
>JN692463/B/BR/2005/05BR1080
MENRWQVMIVWQVDRMRIRTWKSLVKHHIYISKKAKGWRYRHHYESTHPRISSEVHIPLGD-AKL-VVITYWGLLTGERD
WHLGQGVSIEWREERYRTQVDPDTADQLIHLHYFDCFSESAIRNAILGNIVTPSCEFQAGHN-KVGSLQYLALTALVTP-
KKRKPPLPSVKKLTEDRWNEPRKTKGHRGSHTMSGH*
>JN692464/B/BR/2005/05BR1081
MENRWQVMIVWQVDRMRIRAWKSLVKHHMYTSKKARGWFYRHHYESHHPKISSEVHIPLGD-AKL-VVTTYWGLHTGERD
WHLGQGVSIEWRKRRYSTQVDPNIADQLIHLHYFDCFSDSAIRNAILGRIVSPRCDYPGGHN-KVGSLQYLALAALITP-
RRRKPPLPSVRKLTEDRWNKPQKTKGHKGNHTMHGH*
>JN692465/B/BR/2005/05BR1082
MENRWQVMIVWQVDRMRIRAWNSLVKHHMYISKKAKDWHYRHHFENTHPKISSEVHIPLKD-AEL-VITTYWGLHTGEKD
WHLGHGASIEWRTRKYSTQVDPDLADQLIHLHYFDCFSDSAIRQAILGHRVRPRCEYPAGHN-KVGSLQYLALTALIAT-
KKTKPPLPSVKKLTEDRWNKPRKTKGHKGSHTMNGH*
>JN692466/B/BR/2005/05BR1084
MENRWQVMIVWQVDRMRIRTWKSLVKHHKYVSGKAREWFYRHHYESTHPRISSEVHIPLGE-ARL-VVITYWGLHTGERD
WHLGQGVSIEWRKKRYSTQVDPDLADRLIHLYYFDCFSESAIRNALLGRIVSPKCNYQAGHN-KVGSLQYLALTALITP-
KKIKPPLPSVKKLTEDRWNKPQKTKGHRGSHTMNGH*
>JN692468/B/BR/2005/05BR1092
MENRWQVMIVWQVDRMRIRTWNSLVKHHMHVSRKAKDWVYRHHYESTHPRISSEVHIPLGD-AKL-VIKTYWGLHTGERD
WHLGQGVSIEWRKGRYNTQVDPNLADQLIHLYYFDCFSESAIRNAILGRIVYPRCDYKAGHN-KVGSLQYLALTALVAP-
KKTKPPLPSVRKLTEDRWNKPQKTKGHRGSHTMNGH*
>JN692469/B/BR/2005/05BR1093
MENRWQVMIVWQVDRMRIKTWKSLVKHHMYISRKAQGWVYKHHYQSSHPRISSEVHIPLGD-AKL-VVTTYWGLHTGERD
WHLGQGVSIEWRKRRYNTQVDPDIADQLIHLYYFDCFSESAIRNAILGRIVSPRCDYQAGHN-KVGSLQYLALTALIKP-
KKRTPPLPSVRKLTEDRWNKPQKTKGHRGSHTMNGH*
>JN692470/B/BR/2002/05BR1094
MENRWQVMLVWQVDRMRIRTWNSLVKHHIYISKKAKGWLYKHHYESTNPRISSEVHIPLGD-AKL-VIKTYWGLLTGERD
WHLGQGVSIEWRERRYSTQVDPNLADHLIHLYHFDCFSESAVRNAILGNIGRPRCEYQAGHN-KVGSLQYLALTALIKP-
KQTKPPLPSVTKLTEDRWNKPQRTKGHRGSHTMNGH*
>JN692471/B/BR/2005/05BR1095
MENRWQAMIVWQVDRMRIRTWKSLVKHHMYTTRKAKKWTYRHHYQSTNPKISSEVHIPLGD-ARL-IITTYWGLHTGERD
WHLGQGVSIEWRKRSYSTQVDPNLADQLIHLYYFDCFSESAIRNAILGHIVRPRCEYPAGHN-KVGSLQYLALIALTTP-
KRAKPPLPSVKKLIEDRWNKPRKTKGHRGSHTMNGH*
>JN692472/B/BR/2005/05BR1097
MENRWQVMIVWQVDRMRIRAWNSLVKHHMYVSKKAKNWHYRHHYENTHPKISSEVHIPLKD-AKL-VITTYWGLHTGERD
WHLGHGVSIEWKTRKYSTQVDPDLADRLIHLHYFDCFSDSAIRQAILGHRIRHRCEYQAGHN-KVGSLQYLALTALIAT-
KKTKPPLPSVKKLTEDRWNKPRKTKGHKGSHTMNGH*
>JN692474/B/BR/2005/05BR1104
MENRWQVMIVWQVDRMRIRTWNSLVKHHIHVSRKAKKWVYRHHYESTNPRTSSEVHIPLGE-AKL-VVTTYWGLNTGERD
WHLGQGVSIEWRRGTYNTQVDPDLADQLIHMYYFDCFSDSAIRKAILGQIVRPRCDYHAGHK-KVGSLQYLALTALIKP-
KKIKPPLPSVKKLTEDKWNKPQKTKGHRGSQTMNGH*
>JN692476/B/BR/2005/05BR1110
MENRWQVMIVWQVDRMRIKTWNSLVKHHMYISGKAREWTYRHHYESTNPRASSEVHIPLGD-ARL-VVTTYWGLHTGERD
WHLGQGVSIEWRERRYSTQVDPKLADQLIHMYYFDCFSETAIRQAILGRIVRPRCEFQAGHN-KVGSLQYLALAALVKP-
KKRKPPLPSVQKLTEDRWNKPRKIKGHRGSHTMNGH*
>JN692480/B/BR/2006/06BR1119
MENRWQVMIVWQVDRMKIRTWNSLVKHHMHISKKAKGWVYKHHYESTNPRISSEVHIPLGN-NKL-VITTYWGLHTGERD
WHLGQGVSIEWRTRRYNTQVDPNLADQLIHLYYFDCFSESAIRNAILGHIVRPRCEYQTGHN-KVGSLQYLALIALIPP-
KKRKPPLPSVRKLTEDRWNKPQKTKGHRESHTMNGH*
>JN860769/B/TH/2008/MERLBDTRC10
MENRWQVMIVWQVDRMRINTWKSLVKYHMHVSKKARGWFYRHHYESTHPRISSEVHIPLGD-AEL-VVITYWGLNTGERE
WHLGQGASIEWRKKRYSTQVDPNVADQLIHLYYFDCFSESAIRKAILGSRVRPRCEYQAGHN-KVGSLQYLALTALLTP-
KKIKPPLPSVRKLTEDRWNKPRKTKGHRGSQTTNGH*
>JN944897/B/US/2006/CH106_TF1
MENRWQVMIVWQVDRMRIRTWNSLVKHHMYVSKKTKKWVYRHHYESTNPRTSSEVHIPLRD-AKL-VITTYWGLHTGEKD
WQLGHGVSIEWRERRYSTQIDPDLADQLIHLYYFDCFSESAIRQAILGHSVRPRCEYPAGHN-QVGSLQYLALTALIAP-
KKKKPPLPSVRKLTEDRWNKPQKTKGHKGNQPMNGH*
>JN944898/B/US/2006/CH106_flA3
MENRWQVMIVWQVDRMRIRTWNSLVKHHMYVSKKTKKWVYRHHYESTNPRTSSEVHIPLRD-AKL-VITTYWGLHTGEKD
WQLGHGVSIEWRERRYSTQIDPDLADQLIHLYYFDCFSESAIRQAILGHSVRPRCEYPAGHN-QVGSLQYLALTALIAP-
KKKKPPLPSVRKLTEDRWNKPQKTKGHKGNQPMNGH*
>JN944899/B/US/2006/CH106_flB2
MENRWQVMIVWQVDRMRIRTWNSLVKHHMYVSKKTKKWVYRHHYESTNPRTSSEVHIPLRD-AKL-VITTYWGLHTGEKD
WQLGHGVSIEWRERRYSTQIDPDLADQLIHLYYFDCFSESAIRQAILGHSVRPRCEYPAGHN-QVGSLQYLALTALIAP-
KKKKPPLPSVRKLTEDRWNKPQKTKGHKGNQPMNGH*
>JN944900/B/US/2006/CH106_flC10
MENRWQVMIVWQVDRMRIRTWNSLVKHHMYVSKKTKKWVYRHHYESTNPRTSSEVHIPLRD-AKL-VITTYWGLHTGEKD
WQLGHGVSIEWRERRYSTQIDPDLADQLIHLYYFDCFSESAIRQAILGHSVRPRCEYPAGHN-QVGSLQYLALTALIAP-
KKKKPPLPSVRKLTEDRWNKPQKTKGHKGNQPMNGH*
>JN944901/B/US/2006/CH106_flC3
MENRWQVMIVWQVDRMRIRTWNSLVKHHMYVSKKTKKWVYRHHYESTNPRTSSEVHIPLRD-AKL-VITTYWGLHTGEKD
WQLGHGVSIEWRERRYSTQIDPDLADQLIHLYYFDCFSESAIRQAILGHSVRPRCEYPAGHN-QVGSLQYLALTALIAP-
KKKKPPLPSVRKLTEDRWNKPQKTKGHKGNQPMNGH*
>JN944902/B/US/2006/CH106_flC4
MENRWQVMIVWQVDRMRIRTWNSLVKHHMYVSKKTKKWVYRHHYESTNPRTSSEVHIPLRD-AKL-VITTYWGLHTGEKD
WQLGHGVSIEWRERRYSTQIDPDLADQLIHLYYFDCFSESAIRQAILGHSVRPRCEYPAGHN-QVGSLQYLALTALIAP-
KKKKPPLPSVRKLTEDRWNKPQKTKGHKGNQPMNGH*
>JN944903/B/US/2006/CH106_flC7
MENRWQVMIVWQVDRMRIRTWNSLVKHHMYVSKKTKKWVYRHHYESTNPRTSSEVHIPLRD-AKL-VITTYWGLHTGEKD
WQLGHGVSIEWRERRYSTQIDPDLADQLIHLYYFDCFSESAIRQAILGHSVRPRCEYPAGHN-QVGSLQYLALTALIAP-
KKKKPPLPSVRKLTEDRWNKPQKTKGHKGNQPMNGH*
>JN944905/B/US/2006/CH40_TF1
MENRWQVMIVWQVDRMRIRAWKSLVKHHMYVSGRARGWFYRHHYESTHPRISSEVHIPLGE-DRL-VVTTYWGLHTGERN
WHLGQGVSIEWRKKRYSTQVDPNLADQLIHLYYFDCFSESAIRKAILGRIVSPRCDYQAGHN-KVGSLQYLALTALIKP-
KRTKPPLPSVTKLTEDRWNKPQKTKGHRGSHTMNGH*
>JN944907/B/US/2006/CH58_TF1
MENRWQVMIVWQVDRMRIRTWNSLVKHHMYISRRAKGWFYRHHYESTHPKISSEVHIPLGE-ARL-VITTYWNLHTGERE
WHLGQGVSIEWRKRRYSTQVDPGLADQLIHLYYFDCFSESAIRNALLGHRVSPRCDYQAGHN-KVGSLQYLALAALITP-
KKRKPPLPSVAKLTEDRWNKPQKTKGRKGNHTMNGH*
>JN944909/B/US/2006/CH77_TF1
MENRWQVMIVWQVDRMRINTWKSLVKHHMYVSRKARRWFYRHHYESTHPRISSEVHIPLG-MAKL-VIITYWGLHTGERD
WHLGQGVSIEWRQKRYSTQVDPNLADQLIHLYYFDCFSESAIRNAILGHIVSPRCEYQAGHN-KIGSLQYLALTALIKP-
KRRKPPLPSVAKLTEDRWNKPQKTKDHRGSHTMNGH*
>JN944911/B/US/2001/REJO_TF1
MENRWQVMIVWQVDRMRIKAWKSLVKHHMYTSKKARKWFYRHHYESTHPKISSEVHIPLGE-AKL-VIITYWGLHTGERD
WHLGQGVSIEWRKKRYSTQVDPNLADQLIHIYYFDCFSESAIRNAILGRIVSPSCEYQAGHN-KVGSLQYLALAALVTP-
KKTKPPLPSIAKLTEDRWNKPQKTKDHRGNHTMSGH*
>JN944912/B/US/2001/REJO_flA1
MENRWQVMIVWQVDRMRIKAWKSLVKHHMYTSKKARKWFYRHHYESTHPKISSEVHIPLGE-AKL-VIITYWGLHTGERD
WHLGQGVSIEWRKKRYSTQVDPNLADQLIHIYYFDCFSESAIRNAILGRIVSPSCEYQAGHN-KVGSLQYLALAALVTP-
KKTKPPLPSIAKLTEDRWNKPQKTKDHRGNHTMSGH*
>JN944913/B/US/2001/REJO_flA2
MENRWQVMIVWQVDRMRIKAWKSLVKHHMYTSKKARKWFYRHHYESTHPKISSEVHIPLGE-AKL-VIITYWGLHTGERD
WHLGQGVSIEWRKKRYSTQVDPNLADQLIHIYYFDCFSESAIRNAILGRIVSPSCEYQAGHN-KVGSLQYLALAALVAP-
KKTKPPLPSIAKLTEDRWNKPQKTKDHRGNHTMSGH*
>JN944914/B/US/2001/REJO_flE11
MENRWQVMIVWQVDRMRIKAWKSLVKHHMYTSKKARKWFYRHHYESTHPKISSEVHIPLGE-AKL-VIITYWGLHTGERD
WHLGQGVSIEWRKKRYSTQVDPNLADQLIHIYYFDCFSESAIRNAILGRIVSPSCEYQAGHN-KVGSLQYLALAALVTP-
KKTKPPLPSIAKLTEDRWNKPQKTKDHRGNHTMSGH*
>JN944915/B/US/2001/REJO_flF11
MENRWQVMIVWQVDRMRIKAWKSLVKHHMYTSKKARKWFYRHHYESTHPKISSEVHIPLGE-AKL-VIITYWGLHTGERD
WHLGQGVSIEWRKKRYSTQVDPNLADQLIHIYYFDCFSESAIRNAILGRIVSPSCEYQAGHN-KVGSLQYLALAALVTP-
KKTKPPLPSIAKLTEDRWNKPQKTKDHRGNHTMSGH*
>JN944917/B/US/2000/RHPA_TF1
MENRWQVMIVWQVDRMRIRTWISLVKHHIYKSKKAKGWWYRHHYESPHPRISSEVHIPLGD-ARL-VITTYWGLHTGERD
WHLGQGASIEWRKRRYSTQVDPNLADQLIHLYYFDCFSESAIRNTILGHRVSPRCEYQAGHN-KVGSLQYLALAALITP-
KKIKPPLPSVAKLTEDRWNKPQKTKGHRGSHTVNGH*
>JN944918/B/US/2000/RHPA_flA1
MENRWQVMIVWQVDRMRIRTWISLVKHHIYKSKKAKGWWYRHHYESPHPRISSEVHIPLGD-ARL-VITTYWGLHTGERD
WHLGQGASIEWRKRRYSTQVDPNLADQLIHLYYFDCFSESAIRNTILGHRVSPRCEYQAGHN-KVGSLQYLALAALITP-
KKIKPPLPSVAKLTEDRWNKPQKTKGHRGSHTVNGH*
>JN944920/B/US/2000/RHPA_flA4
MENRWQVMIVWQVDRMRIRTWISLVKHHIYKSKKAKGWWYRHHYESPHPRISSEVHIPLGD-ARL-VITTYWGLXTGERD
WHLGQGASIEWRKRRYSTQVDPNLADQLIHLYYFDCFSESAIRNTILGHRVSPRCEYQAGHN-KVGSLQYLALAALITP-
KKIKPPLPSVAKLTEDRWNKPQKTKGHRGSHTVNGH*
>JN944921/B/US/2000/RHPA_flC4
MENRWQVMIVWQVDRMRIRTWISLVKHHIYKSKKAKGWWYRHHYESPHPRISSEVHIPLGD-ARL-VITTYWGLHTGERD
WHLGQGASIEWRKRRYSTQVDPNLADQLIHLYYFDCFSESAIRNTILGHRVSPRCEYQAGHN-KVGSLQYLALAALITP-
KKIKPPLPSVAKLTEDRWNKPQKTKGHRGSHTVNGH*
>JN944922/B/US/2000/RHPA_flD12
MENRWQVMIVWQVDRMRIRTWISLVKHHIYKSKKAKGWWYRHHYESPHPRISSEVHIPLGD-ARL-VITTYWGLHTGERD
WHLGQGASIEWRKRRYSTQVDPNLADQLIHLYYFDCFSESAIRNTILGHRVSPRCEYQAGHN-KVGSLQYLALAALITP-
KKIKPPLPSVAKLTEDRWNKPQKTKGHRGSHTVNGH*
>JN944923/B/US/2000/RHPA_flD4
MENRWQVMIVWQVDRMRIRTWISLVKHHIYKSKKAKGWWYRHHYESPHPRISSEVHIPLGD-ARL-VITTYWGLHTGERD
WHLGQGASIEWRKRRYSTQVDPNLADQLIHLYYFDCFSESAIRNTILGHRVSPRCEYQAGHN-KVGSLQYLALAALITP-
KKIKPPLPSVAKLTEDRWNKPQKTKGHRGSHTVNGH*
>JN944924/B/US/2000/RHPA_flF9
MENRWQVMIVWQVDRMRIRTWISLVKHHIYKSKKAKGWWYRHHYESPHPRISSEVHIPLGD-ARL-VITTYWGLHTGERD
WHLGQGASIEWRKRRYSTQVDPNLADQLIHLYYFDCFSESAIRNTILGHRVSPRCEYQAGHN-KVGSLQYLALAALITP-
KKIKPPLPSVAKLTEDRWNKPQKTKGHRGSHTVNGH*
>JN944925/B/US/2000/RHPA_flG4
MENRWQVMIVWQVDRMRIRTWISLVKHHIYKSKKAKGWWYRHHYESPHPRISSEVHIPLGD-ARL-VITTYWGLHTGERD
WHLGQGASIEWRKRRYSTQVDPNLADQLIHLYYFDCFSESAIRNTILGHRVSPRCEYQAGHN-KVGSLQYLALAALITP-
KKIKPPLPSVAKLTEDRWNKPQKTKGHRGSHTVNGH*
>JN944926/B/US/2000/RHPA_flH7
MENRWQVMIVWQVDRMRIRTWISLVKHHIYKSKKAKGWWYRHHYESPHPRISSEVHIPLGD-ARL-VITTYWGLHTGERD
WHLGQGASIEWRKRRYSTQVDPNLADQLIHLYYFDCFSESAIRNTILGHRVSPRCEYQAGHN-KVGSLQYLALAALITP-
KKIKPPLPSVAKLTEDRWNKPQKTKGHRGSHTVNGH*
>JN944928/B/US/1991/SUMA_TF1
MENRWQVMIVWQVDRMRIRTWKSLVKHHMHISKKAKGWSYRHHYESTNPRVSSEVHIPLGD-AKL-VIVTYWGLHTGERD
WHLGQGVSIEWRKGRYGTQVDPNLADQLIHLYYFDCFSESAIRNAILGYRVSPRCEYQAGHN-KVGSLQYLALAAVVTP-
KKIKPPLPSVTKLTEDRWNKPQKTKGHRGSHTMHGH*
>JN944930/B/US/2000/THRO_TF1
MENRWQVMIVWQVDRMRIRTWKSLVKHHMYISKKAKGWFYRHHYESPHPRISSEVHIPLGD-ARL-VITTYWGLHTGERE
WHLGQGVSIEWRKKRYSTQVDPNLADQLIHLYYFDCFSESAIRNAILGHIVRPSCEYQAGHN-KVGSLQYLALTALITP-
KKIKPPLPSVTKLTEDRWNKPQKTKGHRGSRTMNGH*
>JN944931/B/US/2000/THRO_flA1
MENRWQVMIVWQVDRMRIRTWKSLVKHHMYISKKAKGWFYRHHYESPHPRISSEVHIPLGD-ARL-VITTYWGLHTGERE
WHLGQGVSIEWRKKRYSTQVDPNLADQLIHLYYFDCFSESAIRNAILGHIVRPSCEYQAGHN-KVGSLQYLALTALITP-
KKIKPPLPSVTKLTEDRWNKPQKTKGHRGSRTMNGH*
>JN944932/B/US/2000/THRO_flF7
MENRWQVMIVWQVDRMRIRTWKSLVKHHMYISKKAKGWFYRHHYESPHPRISSEVHIPLGD-ARL-VITTYWGLHTGERE
WHLGQGVSIEWRKKRYSTQVDPNLADQLIHLYYFDCFSESAIRNAILGHIVRPSCEYQAGHN-KVGSLQYLALTALITP-
KKIKPPLPSVTKLTEDRWNKPQKTKGHRGSRTMNGH*
>JN944933/B/US/2000/THRO_flG7
MENRWQVMIVWQVDRMRIRTWKSLVKHHMYISKKAKGWFYRHHYESPHPRISSEVHIPLGD-ARL-VITTYWGLHTGERE
WHLGQGVSIEWRKKRYSTQVDPNLADQLIHLYYFDCFSESAIRNAILGHIVRPSCEYQAGHN-KVGSLQYLALTALITP-
KKIKPPLPSVTKLTEDRWNKPQKTKGHRGSRTMNGH*
>JN944934/B/US/2000/THRO_flH8
MENRWQVMIVWQVDRMRIRTWKSLVKHHMYISKKAKGWFYRHHYESPHPRISSEVHIPLGD-ARL-VITTYWGLHTGERE
WHLGQGVSIEWRKKRYSTQVDPNLADQLIHLYYFDCFSESAIRNAILGHIVRPSCEYQAGHN-KVGSLQYLALTALITP-
KKIKPPLPSVTKLTEDRWNKPQKTKGHRGSRTMNGH*
>JN944936/B/US/2001/TRJO_TF1
MENRWQVMIVWQVDRMRIRTWNSLVKHHMYISKKAKGWFYRHHYESHHPKISSEVHIPLGD-ARL-VITTYWGLHTGERD
WHLGQGVSIEWRKRRYSTQVDPGLADQLIHMHYFDCFSESAIRSAILGHRVRPRCEYQAGHT-KVGSLQYLALTALIAQ-
KKRKPPLPSVAKLTEDRWNKPQKTKGRRGNHIMNGH*
>JN944938/B/US/2000/WITO_TF1
MENRWQVMIVWQVDRMRIRAWNSLVKHHMYISKKAAGWFYRHHYESQHPKISSEVHIPIGE-ARL-VITTYWGLNTGERD
WHLGQGVSIEWRKKKYSTQVDPDLADQLIHLYYFDCFSESAIRNTILGHRVSPRCEYQAGHN-KVGSLQYLALTALIKP-
KKRKPPLPSVAKLTEDRWNKPQRTKGRRGSHTMNGH*
>JN944939/B/US/2006/pCH040_c
MENRWQVMIVWQVDRMRIRAWKSLVKHHMYVSGRARGWFYRHHYESTHPRISSEVHIPLGE-DRL-VVTTYWGLHTGERN
WHLGQGVSIEWRKKRYSTQVDPNLADQLIHLYYFDCFSESAIRKAILGRIVSPRCDYQAGHN-KVGSLQYLALTALIKP-
KRTKPPLPSVTKLTEDRWNKPQKTKGHRGSHTMNGH*
>JN944940/B/US/2006/pCH058_c
MENRWQVMIVWQVDRMRIRTWNSLVKHHMYISRRAKGWFYRHHYESTHPKISSEVHIPLGE-ARL-VITTYWNLHTGERE
WHLGQGVSIEWRKRRYSTQVDPGLADQLIHLYYFDCFSESAIRNALLGHRVSPRCDYQAGHN-KVGSLQYLALAALITP-
KKRKPPLPSVAKLTEDRWNKPQKTKGRKGNHTMNGH*
>JN944941/B/US/2006/pCH077_t
MENRWQVMIVWQVDRMRINTWKSLVKHHMYVSRKARRWFYRHHYESTHPRISSEVHIPLG-MAKL-VIITYWGLHTGERD
WHLGQGVSIEWRQKRYSTQVDPNLADQLIHLYYFDCFSESAIRNAILGHIVSPRCEYQAGHN-KIGSLQYLALTALIKP-
KRRKPPLPSVAKLTEDRWNKPQKTKDHRGSHTMNGH*
>JN944942/B/US/2006/pCH106_c
MENRWQVMIVWQVDRMRIRTWNSLVKHHMYVSKKTKKWVYRHHYESTNPRTSSEVHIPLRD-AKL-VITTYWGLHTGEKD
WQLGHGVSIEWRERRYSTQIDPDLADQLIHLYYFDCFSESAIRQAILGHSVRPRCEYPAGHN-QVGSLQYLALTALIAP-
KKKKPPLPSVRKLTEDRWNKPQKTKGHKGNQPMNGH*
>JN944943/B/US/2001/pREJO_c
MENRWQVMIVWQVDRMRIKAWKSLVKHHMYTSKKARKWFYRHHYESTHPKISSEVHIPLGE-AKL-VIITYWGLHTGERD
WHLGQGVSIEWRKKRYSTQVDPNLADQLIHIYYFDCFSESAIRNAILGRIVSPSCEYQAGHN-KVGSLQYLALAALVTP-
KKTKPPLPSIAKLTEDRWNKPQKTKDHRGNHTMSGH*
>JN944944/B/US/2000/pRHPA_c
MENRWQVMIVWQVDRMRIRTWISLVKHHIYKSKKAKGWWYRHHYESPHPRISSEVHIPLGD-ARL-VITTYWGLHTGERD
WHLGQGASIEWRKRRYSTQVDPNLADQLIHLYYFDCFSESAIRNTILGHRVSPRCEYQAGHN-KVGSLQYLALAALITP-
KKIKPPLPSVAKLTEDRWNKPQKTKGHRGSHTVNGH*
>JN944945/B/US/1991/pSUMA_c
MENRWQVMIVWQVDRMRIRTWKSLVKHHMHISKKAKGWSYRHHYESTNPRVSSEVHIPLGD-AKL-VIVTYWGLHTGERD
WHLGQGVSIEWRKGRYGTQVDPNLADQLIHLYYFDCFSESAIRNAILGYRVSPRCEYQAGHN-KVGSLQYLALAAVVTP-
KKIKPPLPSVTKLTEDRWNKPQKTKGHRGSHTMHGH*
>JN944946/B/US/2000/pTHRO_c
MENRWQVMIVWQVDRMRIRTWKSLVKHHMYISKKAKGWFYRHHYESPHPRISSEVHIPLGD-ARL-VITTYWGLHTGERE
WHLGQGVSIEWRKKRYSTQVDPNLADQLIHLYYFDCFSESAIRNAILGHIVRPSCEYQAGHN-KVGSLQYLALTALITP-
KKIKPPLPSVTKLTEDRWNKPQKTKGHRGSRTMNGH*
>JN944947/B/US/2001/pTRJO_c
MENRWQVMIVWQVDRMRIRTWNSLVKHHMYISKKAKGWFYRHHYESHHPKISSEVHIPLGD-ARL-VITTYWGLHTGERD
WHLGQGVSIEWRKRRYSTQVDPGLADQLIHMHYFDCFSESAIRSAILGHRVRPRCEYQAGHT-KVGSLQYLALTALIAQ-
KKRKPPLPSVAKLTEDRWNKPQKTKGRRGNHIMNGH*
>JN944948/B/US/2000/pWITO_c
MENRWQVMIVWQVDRMRIRAWNSLVKHHMYISKKAAGWFYRHHYESQHPKISSEVHIPIGE-ARL-VITTYWGLNTGERD
WHLGQGVSIEWRKKKYSTQVDPDLADQLIHLYYFDCFSESAIRNTILGHRVSPRCEYQAGHN-KVGSLQYLALTALIKP-
KKRKPPLPSVAKLTEDRWNKPQRTKGRRGSHTMNGH*
>JQ316126/B/KR/2004/04KMK5
MENRWQVMIVWQVDRMRIRTWKSLVKHHIYISKKAKGWVYKHHYESPHPRISSEVHIPLGD-AKL-VITTYWGLHTGERE
WHLGQGVSIEWRKKRYNTQVDPDLADQLIHLHYFDCFSDSAIRHAILGHLVRPKCEYQAGHN-KVGSLQYLALTALITP-
KRIKPPLPSVRKLTEDRWNEPQKTKGHRGSHTMNGC*
>JQ316127/B/KR/2003/03LSH1
MENRWQVMIVWQVDRMRIRTWKSLVKHHMYVSKKAKGWVYRHHYESTHPRISSEVHIPLGD-AKL-VITTYWGLHTGERE
WHLGQGVSIEWRKKRYNTQVDPDLADKLIHLYYFDCFSDSAIRQAILGRLVRTRCEYRAGHN-KVGSLQYLALTALITP-
KKIKPPLPSVRKLTEDRWNKPQKTKGHRGSHTMNGH*
>JQ316128/B/KR/2003/03KDE11
MENRWQVMIVWQVDRMRIRTWNSLVKHHIYVSKKAKGWAYRHHYESPHPRISSEVHIPLGD-AKL-VITTYWGLHTGERE
WHLGQGVSIEWRKKRYSTQVDPDLADKLIHLHYFDCFSDSAIRHAILGHLVRPKCEYQAGHN-KVGTLQYLALTALITP-
KRIKPPLPSVRKLTEDRWNKPQKTKGHRGSHTMNGH*
>JQ316130/B/KR/2004/04KJS8
MENRWQVMIVWQVDRMRIRTWKSLVKHHIYISKKAKGWIYRHHYESTHPRISSEVHIPLGD-AKL-VITTYWGLHTGERE
WHLGQGASIEWRKKRYITQVDPELADKLIHLHYFDCFSDSAIRHAILGRVVRPKCEYQAGHN-KVGSLQYLALRALITP-
KRIKPPLPSVRKLTEDRWNKPHKTKGHRESHTMSGH*
>JQ316131/B/KR/2003/03HJY8
MENRWQVMIVWQVDRMRIRTWKSLVKHHIYISKKAKGWFYRHHYESTHPRISSEVHIPLGD-AKL-VITTYWGLHTGERE
WHLGQGASIEWRKNRYSTQVDPDLADKLIHLHYFDCFSDSAIRHAILGRVVRHKCEYQAGHN-KVGSLQYLALTALITP-
KKIKPPLPSVRKLTEDRWNKPQKTKGHRGSHTMNGH*
>JQ316132/B/KR/2003/03KGS5
MENRWQVMIVWQVDRMRIKTWKSLVKHPKYISKKAKEWVYIHHYESTNPRVSSEVHIPLGD-AKL-VITTYWGLHTGERE
WHLGQGVSIEWRKNRYNTQVDPDLADKLIHLHYFDCFSDSAIRHTLLGRVVRPKCEYQAGHN-QVGSLQYLALTALITP-
KKIRPPLPSVKKLTEDRWNKPQKTKGHRGSHTMNGH*
>JQ316133/B/KR/2004/04CWS5
MENRWQVMIVWQVDRMRIRTWKSLVKHHMYVSKKAKGWVYRHHYESTHPRISSEVHIPLGD-AKL-VITTYWGLHTGERE
WHLGQGVSIEWRKKGYNTQVDPDLADKLIHLHYFDCFSDSAIRHAILGRLVRHKCEYPAGHN-KVGSLQYLALTALITP-
KKIKPPLPSVRKLTEDRWNKPQKTKDHRESHTMNGH*
>JQ316134/B/KR/2005/05YJN2
MENRWQVMIVWQVDRMRIRTWKSLVKHHVYVSKKARGWVYRHHYENTHPRISSEVHIPLGD-AKL-VITTYWGLHTGERE
WHMGQGVSIEWRKKRYSTQVEPDLADTLIHLHYFDCFSDSAIRQAILGRVVRPSCEYQAGHN-KVGSLQYLALRALITP-
KKIKPPLPSVRKLTEDRWNKPQETKGHRGSHTMNGH*
>JQ316135/B/KR/2003/03YGS3
MENRWQVMIVWQVDRMRIRTWKSLVKHHVYVSKKAKEWVYRHHYESNNPRISSEVHIPLGD-AKL-VITTYWGLHTGERE
WHLGQGVSIEWRKKRYNTQVDPDLADKLIHLHYFDCFSDSAIRHAILGRLVRPKCEYQAGHN-KVGSLQYLALTALITT-
KKIRPPLPSVRKLTEDRWNEPQKTKGHRGNHTMNGH*
>JQ341411/B/KR/2007/07KYY4
MENRWQVMIVWQVDRMRIRTWKSLVKHHMYISKKAKEWIYKHHYESIHPRKSSEVHIPLGD-AKL-VVTTYWGLHTGERE
WHLGQGVSIEWRKKRYSTQVDPDLADKLIHLHYFDCFSDSAIRHAILGHRVRPKCEYQAGHN-TVGSLQYLALTALITP-
KKIKPPLPSVRKLTEDRWNKPQKTKGHRGSHSMNGH*
>JQ403019/B/CH/2002/HIV_CH_BID-V3511_2002
MENRWQVMIVWQVDRMKVRTWHSLVKHHKYISKKAKGWMYRHHYESTHPKISSEVHIPLKD-AKL-VITTYWGLHTGERD
WHLGHGVSIEWRKGRYNTQVDPDLADKLIHLYYFDCFSESAIREAIIGHRVRPRCEYQAGHN-QVGSLQYLALTALITP-
RKTKPPLPSVRKLTEDRWNKPQKTKGHRESHTMNGH*
>JQ403021/B/CH/2002/HIV_CH_BID-V3527_2002
MENRWQVMIVWQVDRMRIRTWKSLVKHHMYSSGKARGWIYRHHYESTNPRISSEVIIPLGD-AKL-IITTYWGLHTGERD
WHLGQGVSIEWRKQSYGTQVDPDLADQLIHLYYFDCFSDSAIRNAILGRIVSPSCEYQAGHN-KVGSLQYLALAALIKP-
KKTKPPLPSVKKLTEDRWNEPQKTKGRRGSHTMNGQ*
>JQ403022/B/CH/2000/HIV_CH_BID-V3529_2000
MENRWQVMIVWQVDRMRIKTWKSLVKHHMYISRKAKGWLYKHHYESRNPKTSSEVHIPLGE-GKL-VVTTYWGLHTGERD
WHLGQGVSIEWRQQRYSTQVDPGLADQLIHLYYFDCFSDSAIRKALLGQRVSPRCEYQAGHS-KVGSLQYLALTALITP-
KKKKPPLPSVRKLTEDRWNKPQKTKGHRGSHTMNGH*
>JQ403023/B/CH/2000/HIV_CH_BID-V3530_2000
MENRWQVMIVWQVDRMRIRTWHSLIKHHIHISKKAQGWVYRHHYESINPRVSSEVHIPLGD-AKL-VITTYWGLHTGERD
WQLGHGVSIEWRKRRYSTQVDPNLADQLIHLYYFDCFSESAIRKAIVGHIVSPSCEYQAGHN-KVGSLQYLALAALVKP-
KRRKPPLPSVAKLTEDRWNKSQKTKGHRENHTMNGH*
>JQ403024/B/CH/2001/HIV_CH_BID-V3531_2001
MENRWQVMIVWQVDRMRIRTWKSLVKHHMHISKKAKKWFYRHHYESTHPKISSEVHIPLGD-ATL-VITTYWGLHTGERD
WHLGQGVSIEWRKKRYSTQVDPGLADQLIHMYYFDCFSESAIRNAILGHRVSPSCEYQAGHN-KVGSLQYLALAALITP-
QRRKPPLPSVTKLTEDRWNKPQKTKGHRGNHMRNGH*
>JQ403025/B/CH/2001/HIV_CH_BID-V3533_2001
MENRWQVMIVWQVDRMRIRTWNSLVKHHMYVSKKANKWVYRHHYESTNPRVSSEVHIPLGD-AKL-VVTTYWGLHTGERD
WHLGQGVSIEWRKRRYSTQIDPDLADHLIHMYYFDCFSDSAIRNAIIGNIVSPRCEYQAGHN-RVGSLQYLALAALITP-
KKTKPPLPSVKKLTEDRWNKPQKTKGHRGSHTITGH*
>JQ403026/B/CH/2001/HIV_CH_BID-V3534_2001
MENRWQVMIVWQVDRMRIRTWKSLVKHHMHISRKAKDWVYKHHYESINPRISSEVHIPLGD-AKL-VITTYWGLHAGERD
WHLGQGVSIEWRKRRYSTQVDPNLADQLIHLYYFDCFSESAIRNAILGHRVSPRCEYQAGHN-KVGSLQYLALAALITP-
KKIKPPLPSLKKLTEDRWNKPQKTKGHKGNHTMSGH*
>JQ403029/B/CH/2002/HIV_CH_BID-V3539_2002
MENRWQVMIVWQVDRMRIRTWKSLVKYHMYTSRKAEKWFYRHHYENHHPKISSEVHIPLGE-ARL-VITTYWGLHTGERD
WHLGQGVSIEWRKKRYSTQVDPDLADQLIHLYYFDCFSESAIRNALLGRIVSPRCEYQAGHN-KVGSLQYLALAALIKP-
RKTKPPLPSVKKLTEDRWNKPQKTKGHRGNHTMNGH*
>JQ403030/B/US/2008/HIV_US_BID-V4119_2008
MENRWQVMIVWQVDRMRIKAWKSLVKHHMYISRKAEKWVYRHHYESTNPRISSEVHIPLGE-DKL-VITTYWGLHTGERD
WHLGQGVSIEWRKERYNTQVDPDLADQLIHLYYFDCFSESAIRHALLGHRVSPRCEYQAGHS-KVGPLQFLALAALIKPP
KRRKPPLPSVAKLTEDRWNKPQKTKGHRECHTMNGH*
>JQ403031/B/US/2008/HIV_US_BID-V4120_2008
MENRWQVMIVWQVDRMRIKAWKSLVKHHMYISRKAEKWVYRHHYESINPRISSEVHIPLGE-DKL-VITTYWGLHTGERD
WHLGQGVSIEWRKERYNTQVDPDLADQLIHLYYFDCFSESAIRHALLGHRVSPRCEYQAGHS-KVGTLQFLALSALIKSP
KKRKPPLPSVAKLTEDRWNKPQKTKGHRECHTMNGH*
>JQ403032/B/US/2008/HIV_US_BID-V4121_2008
MENRWQVMIVWQVDRMRIKAWKSLVKHHMYISRKAEKWVYRHHYESINPRTSSEVHIPLGE-DKL-VITTYWGLHTGERD
WHLGQGVSIEWRKERYNTQVDPDLADQLIHLYYFDCFSESAIRHALLGHRVSPRCEYQAGHS-KVGTLQFLALSALIKSP
KKRKPPLPSVAKLTEDRWNKPQKTKGHRECHTMNGH*
>JQ403033/B/US/2008/HIV_US_BID-V4122_2008
MENRWQVMIVWQVDRMRIKAWKSLVKHHMYISRKAEKWVYRHHYESINPRTSSEVHIPLGE-DKL-VITTYWGLHTGERD
WHLGQGVSIEWRKERYNTQVDPDLADQLIHLYYFDCFSESAIRHALLGHRVSPRCEYQAGHS-KVGPLQFLALAALIKPP
KRRKPPLPSVAKLTEDRWNKPQKTKGHRGCHTMNGH*
>JQ403034/B/US/2008/HIV_US_BID-V4123_2008
MENRWQVMIVWQVDRMRIKAWKSLVKHHMYISRKAEKWVYRHHYESINPRTSSEVHIPLGE-DKL-VITTYWGLHTGERD
WHLGQGVSIEWRKERYNTQVDPDLADQLIHLYYFDCFSESAIRHALLGHRVSPRCEYQAGHS-KVGPLQFLALAALIKPP
KRRKPPLPSVAKLTEDRWNKPQKTKGHRECHTMNGH*
>JQ403035/B/US/2008/HIV_US_BID-V4124_2008
MENRWQVMIVWQVDRMRIRTWKSLVKHHMYISGKAKEWFYRHHYESPHPRISSEVHIPLGD-ARL-VITTYWGLHTGERD
WHLGQGVSIEWRKRRYSTQVDPALADQLIHMYYFDCFSESAIRNALLGHRVSPRCEYQAGHN-KVGSLQYLALAALITP-
KKRKPPLPSVAKLTEDRWNKPQKTKGHRGNRTMNGH*
>JQ403036/B/US/2008/HIV_US_BID-V4125_2008
MENRWQVMIVWQVDRMRIRTWKSLVKHHMYISGKAKEWFYRHHYESPHPRISSEVHIPLGD-ARL-VITTYWGLHTGERD
WHLGQGVSIEWRKRRYSTQVDPALADQLIHMYYFDCFSESAIRNALLGHRVSPRCEYQAGHN-KVGSLQYLALAALITP-
KKRKPPLPSVAKLTEDRWNKPQKTKGHRGNRTMNGH*
>JQ403037/B/DE/2004/HIV_DE_BID-V4131_2004
MENRWQVKIVWQVDRMRISTWKSLVKHHMHVSKRAQGWFYRHHYESNHPRISSEVHIPLGD-AKL-VVTTYWGLHTGERD
WHLGQGVSIEWRKRRYSTQVDPGLADQLIHLYYFDCFSESAIRHAILGRIVSPSCEYPAGHN-KVGTLQYLALTALVTP-
KKIKPPLPSVRKLTEDRWNKPRKTKGHRGSHTMNGH*
>JQ403040/B/FR/1985/HIV_US_BID-V4141_pNL43
MENRWQVMIVWQVDRMRINTWKRLVKHHMYISRKAKDWFYRHHYESTNPKISSEVHIPLGD-AKL-VITTYWGLHTGERD
WHLGQGVSIEWRKKRYSTQVDPDLADQLIHLHYFDCFSESAIRNTILGRIVSPRCEYQAGHN-KVGSLQYLALAALIKP-
KQIKPPLPSVRKLTEDRWNKPQKTKGHRGSHTMNGH*
>JQ403042/B/CH/2004/HIV_CH_BID-V4408_2004
MENRWQVMIVWQVDRMRIRTWKSLVKHHIHVSRKTRKWSYRHHYENTHPRISSEVHIPLGD-AKL-VVTTYWGLHTGERE
WHLGQGVSIEWRIRRYSTQVDPNVADQLIHLYYFDCFSESAIRHAILGRIVSPSCEYQAGHN-KVGSLQYLALAALIRP-
KQIKPPLPSVRKLTEDRWNNPQKTKGHRGSRTMHGH*
>JQ403045/B/CH/2003/HIV_CH_BID-V4470_2003
MENRWQVMIVWQVDRMRINTWKSLVKHHIYISKKAKEWVYKHHYESNNPRISSEVHIPLGD-ARL-VITTFWGLNTGERD
WHLGQGAAIEWRKGRYSTQVDPGLADRLIHLYYFDCFSESAIRNAILGNLGSPRCEYQAGHN-KVGSLQYLALTALIKT-
KKRKPPLPSVRKLTEDRWNEPRKTKGHRGNHTMNGH*
>JQ403048/B/DE/2003/HIV_DE_BID-V3307_2003
MENRWQVMIVWQVDRMRIRRWNSLVKHHMYISRKAQGWLYRHHYESTNPRISSEVHIPVGD-AIL-VVTTYWGLHTGERD
WHLGQGVSIEWRSRRYSTQVDPNLADQLIHLHYFDCFSDSAIRKALLGHRVSPRCDYQAGHT-KVGSLQYLALTALITP-
KKRKPPLPSVAKLTEDRWNKPQKTKGHRESHTMNGH*
>JQ403050/B/DE/2004/HIV_DE_BID-V4136_2004
MENRWQVMIVWQVDRMRIRAWKSLVKHHMHISKKAKDWFYRHHYESTHPKISSEVHIPLGD-ARL-VITTYWGLQTGERD
WHLGQGVSIEWRKRRYNTQVTPDLADQLIHLYYFDCFAESAIRNTILGYRIRPNCEYQAGHN-KVGSLQYLALVALIKP-
KRRKPPLPSVAKLAEDRWNKPQRTKGHRGSHTMNGH*
>JQ403051/B/DE/2004/HIV_DE_BID-V4137_2004
MENRWQVMIVWQVDRMRIRAWKSLVKHHMHISKKAKDWFYRHHYESTHPKISSEVHIPLGD-ARL-VITTYWGLQTGERD
WHLGQGVSIEWRKRRYNTQVTPDLADQLIHLYYFDCFAESAIRNTILGYRIRPNCEYQAGHN-KVGSLQYLALVALIKP-
KRRKPPLPSVAKLAEDRWNKPQRTKGHRGSHTMNGH*
>JQ403052/B/DE/2004/HIV_DE_BID-V4139_2004
MENRWQVMIVWQVDRMRIRAWKSLVKHHMHISKKAKDWFYRHHYESTHPKISSEVHIPLGD-ARL-VITTYWGLQTGERD
WHLGQGVSIEWRKRRYNTQVTPDLADQLIHLYYFDCFAESAIRNTILGYRIRPNCEYQAGHN-KVGSLQYLALVALIKP-
KRRKPPLPSVAKLAEDRWNKPQRTKGHRGSHTMNGH*
>JQ403053/B/DE/2005/HIV_DE_BID-V4140_2005
MENRWQVMIVWQVDRMRIRAWKSLVKHHMHISKKAKDWFYRHHYESTHPKISSEVHIPLGD-ARL-VITTYWGLQTGERD
WHLGQGVSVEWRKRRYNTQVTPDLADQLIHLYYFDCFAESAIRNTILGYRIRPNCEYQAGHN-KVGSLQYLALVALIKP-
KRRKPPLPSVAKLAEDRWNKPQRTKGHRGSHTMNGH*
>JQ403054/B/DE/2006/HIV_DE_BID-V4676_2006
MENRWQVMIVWQVDRMRIRAWKSLVKHHMHISKKAKDWFYRHHYESTHPKISSEVHIPLGD-ARL-VITTYWGLQTGERD
WHLGQGVSVEWRKRRYSTQVTPDLADQLIHLYYFDCFAESAIRNTILGYRIRPNCEYQAGHN-KVGSLQYLALVALIKP-
KRRKPPLPSVAKLAEDRWNKPQRTKGHRGSHTMNGH*
>JQ403055/B/DE/2008/HIV_DE_BID-V4678_2008
MENRWQVMIVWQVDRMRIRAWNSLVKHHMHISKKAKGWFYRHHYESTHPKISSEVHIPLGD-ARL-VITTYWGLQTGERD
WHLGQGVSVEWRKRRYSTQVTPDLADQLIHLHYFDCFADSAIRNTILGYRIRPNCEYQAGHN-KVGSLQYLALVALIKP-
KRRKPPLPSVAKLAEDRWNKPQRTKGHRGSHTMNGH*
>JQ403056/B/US/2007/HIV_US_BID-V3007_2007
MENRWQVMIVWQVDRMRIRTWISLVKHHMYRSGKAKGWLYRHHYESTNPRTSSEVQIPLGD-ARL-VVTTYWGLHTGERD
WHLGQGVSIEWRKRRYSTQVTPDLADRLIHLYYFDCFSESAIRNAILGRIVSPSCDYQAGHN-KVGSLQYLALTALITP-
KRRKPPLPSITKLTEDRWNKPQKTKGHRGSHTMNGH*
>JQ403059/B/US/2007/HIV_US_BID-V3020_2007
MENRWQVMIVWQVDRMRISTWKSLVKHHMHISKKAKGWFYRHHYESNNPRISSEVHIPLGD-ARL-VITTYWGLNTGERE
WHLGQGASIEWRKRRYSTQVDPGLADQLIHLYYFDCFSESAIRNAILGRIVSHSCEYQAGHS-KVGSLQYLALAALIAP-
KKIKPPLPSVVKLTEDRWNKPQKTKGHRGSHTMNGH*
>JQ403060/B/US/2007/HIV_US_BID-V3021_2007
MENRWQVMIVWQVDRMRIRTWKSLVKHHMHISGKAKKWSYKHHYESINPRISSEVHIPLGD-AKL-VITTYWGLHTGERD
WHLGQGVSIEWRKERYSTQIEPDLADRLIHLHYFDCFSDSAIRQAIVGHRVSPSCEYQAGHN-KVGSLQYLALAALVTP-
KKIKPPLPSVAKLTEDRWNKPQKTKGHRGSRTMSGH*
>JQ403061/B/US/2008/HIV_US_BID-V3024_2008
MENRWQVMIVWQVDRMRIRTWKSLVKHHMYISKKAKGWFYRHHYESNHPKISSEVHIPLGD-ARL-VITTYWGLHTGERD
WHLGQGVSIEWRKRRYSTQVDPGLADKLIHMYYFDCFTDTAIRQAILGHRVSPSCEYQAGHN-KVGSLQYLALTALITP-
KRIKPPLPSVAKLTEDRWNKPRKTKGHRGSHTMNGH*
>JQ403062/B/US/2008/HIV_US_BID-V3027_2008
MENRWQVMIVWQVDRMRIKTWKSLVKHHMYISKKAKGWFYRHHYESTHPKISSEVHIPLGD-AKL-VVTTYWGLHTGERD
WHLGQGVSIEWRQRRYSTQVDPDLADQLIHLYYFDCFSESAIRQAIVENRVSPRCEYQAGHN-KVGSLQYLALTALVKP-
KKIKPPLPSVKKLTEDRWNKPQKTKGHRGSHTLSGH*
>JQ403064/B/US/2007/HIV_US_BID-V3036_2007
MENRWQVMIVWQVDRMRIRTWNSLVKHHMYISKKARGWSYRHHYESTNPRVSSEVHIPLGD-ARL-VIKTYWGLHTGERD
WHLGQGVSIEWRKERYSTQVDPNIADQLIHMYYFDCFSESAIRNAILGHRVSPSCEYQAGHN-KVGSLQYLALVALITP-
KKRKPPLPSVTKLTEDRWNKPQKTKGHRESHTMNGH*
>JQ403066/B/US/2007/HIV_US_BID-V3044_2007
MENRWQVMVVWQVDRMRIRAWNSLVKHHMYISRKAKGWVYKHHYESTHPRTSSEVHVPLGD-AKL-VITTYWGLHTGERD
WHLGQGVSIEWRKRGYSTQVDPNLADQLIHMYYFDCFSDSAIRSAILGYRVSPRCEYQAGHN-KVGSLQYLALVALTKP-
KKRKPPLPSVAKLTEDRWNKPQKTKGHRGSHTMSGH*
>JQ403067/B/US/2008/HIV_US_BID-V3046_2008
MENRWQVMIVWQVDRMRINKWKSLVKYHMYSSGKAKKWSYRHHYESTNPRTSSAVHIPLGD-AKL-VITTYWGLHTGERD
WHLGQGVSIEWRTRKYSTQVDPALADQLIHLYYFDCFSESAIRNAILGRIVRPRCEYQAGHN-QVGSLQYLALTALTKT-
KRRKPPLPSVRKLTEDRWNKPQEIKDHRENHTMNGH*
>JQ403068/B/US/2006/HIV_US_BID-V3047_2006
MENRWQVMIVWQVDRMRINTWKSLVKYHMYISKKAKGWYYRHHYESPHPRVSSEVHIPLGD-ARL-VIRTYWGLHTGERD
WHLGQGVSIEWRKRRYSTQVDPNLADQLIHLYYFDCFSESAIRNTILGHRVSPRCEYPAGHN-KVGSLQYLALATLITP-
KKRKPPLPSVAKLTEDRWNEPQKTKGHRGNHTMNGH*
>JQ403069/B/US/2008/HIV_US_BID-V3048_2008
MENRWQVMVVWQVDRMRIRTWKSLVKYHMYTSGKASRWFYRHHYEKTHPKISSEVHIPLG-KAEL-VITTYWGLHTGERD
WHLGQGVSIEWRKKRYSTQVDPDLADQLIHLYYFDCFSDSAIRNALLGNVISPRCDYQAGHN-KVGSLQYLALTALITP-
KKRKPPLPSVKKLTEDRWNKPQKTKGRRGSHTMNGH*
>JQ403070/B/US/2008/HIV_US_BID-V3050_2008
MENRWQVMIVWQVDRMRIRTWNSLVKHHMYISRKAKDWSYRHHYESTHPRVSSEVHIPLGD-AKL-VITTYWGLHPGERD
WHLGQGVSIEWRKKRYSTQVDPDLADQLIHLHYFDCFSESAIRNAILGHLVSPRCEYQAGHN-KVGSLQYLALTALITPP
KKRKPPLPSVKKLTEDRWNKSQRTKGHKGSHIMNGH*
>JQ403071/B/US/2007/HIV_US_BID-V3053_2007
MENRWQVMIVWQVDRMRINTWKSLVKYHMHISKKARGWFYRHHYESPHPRISSEVHIPLGD-AKL-VIITYWGLHTGERD
WHLGQGVSIEWRKRRYSTQVDPGTADQLIHLYYFDCFSESAIRKAILGHRVSPSCEYQAGHN-KVGSLQYLALAALQKP-
KRIKPPLPSVTKLTEDRWNKPQKTKGHRGSHIMNGH*
>JQ403074/B/US/2008/HIV_US_BID-V3114_2007
MENKWQVMIVWQVDRMRIRAWKSLVKHHMYISKKAKGWVYRHHYESTHPRISSEVHIPLGD-AKL-VIITYWGLHTGERD
WHLGQGVSIEWRKQRYNTQVDPNLADQLIHLYYFDCFSESAIRNAILGLRVSPRCEYQAGHN-KVGSLQYLALAALITP-
KKRKPPLPSVAKLTEDRWNKPQKTKGHRGSHTMNGH*
>JQ403078/B/US/2007/HIV_US_BID-V3120_2007
MENRWQVMIVWQVDRMRISTWKSLVKYHMHRSRKAKGWLYRHHYENPHPRIGSEVHIPLGD-AKL-VITTYWGLHTGERE
WHLGQGVSIEWKKRRYSTQVDPGLADQLIHLYYFDCFSESAIRNAILGHRVSPRCEYQAGHN-KVGSLQYLALVALITP-
KKTKPPLPSVRKLTEDKWNKPQETKGHRGSHTMNGH*
>JQ403082/B/US/2008/HIV_US_BID-V3128_2008
MENRWQVMIVWQVDRMRIRTWISLVKHHMYKSKKARGWFYRHHYENPHPRISSEVHIPLGD-AKL-VITTYWGLHTGERD
WHLGQGVSIEWRKERYSTQVDPNLADQLIHLYYFDCFSETAIRKAILGHIVSPICEYRAGHN-KVGSLQYLALTALTNL-
RKTKPPLPSVTKLTEDRWNEPQKTKGHRGSHTMNGH*
>JQ403083/B/US/2008/HIV_US_BID-V4388_2008
MENRWQVMIVWQVDRMRIRAWKSLVKHHMHISKKAQGWSYRHHYENPHPRISSEVHIPLGD-AKL-VITTYWGLHTGERD
WHLGQGVSIEWRKKRYSTQVDPNLADQLIHLYYFDCFSESAIRNAILGRRVSPRCEYQAGHN-KVGSLQYLALAALITP-
KKTKPPLPSVTKLTEDRWNKPQRIKGHRESHTMNGH*
>JQ403085/B/US/2008/HIV_US_BID-V4390_2008
MENRWQVMIVWQVDRMKIRIWHSLVKHHKYISKKARGWVYKHHYENINPRVGSEVHIPIGD-AKL-VITTYWGLHTGEGD
WHLGHGVSVEWRRDKYSTQVDPDLADQLIHLYYFDCFSESAIRNAILGHIVSPSCEYQAGHN-KVGSLQYLALAALTKP-
KKRKPPLPSVAKLTEDRWNKPQKIKGHRGSHTMNGH*
>JQ403086/B/US/2008/HIV_US_BID-V4391_2008
MENRWQVMIVWQVDRMRIRTWKSLVKHHMYISGRAKGWFYRHHYESPHPRISSEVHIPLGD-ARL-VITTYWGLHTGERD
WHLGQGVSIEWRKRRYSTQVDPTLADQLIHMYYFDCFSESAIRNAILGHRVSPRCEYQAGHN-KVGSLQYLALAALVTP-
KKRKPPLPSVAKLTEDRWNKPQKTKGHRGSRTMNGH*
>JQ403087/B/US/2008/HIV_US_BID-V4392_2008
MENRWQVMIVWQVDRMRIRTWKSLVKHHMYSTGKARGWFYRHHYESHHPRISSEVHIPLGD-AKL-VVATYWGLHTGERD
WHLGQGVSIEWRQRRYSTQVDPGLADQLIHLYYFDCFSESAIRHAILGRIVSPSCEYQAGHS-KVGSLQYLALSVLIKT-
KRRKPPLPSIQKLTEDRWNEPQKTKGHRGNRTRIGH*
>JQ403088/B/US/2008/HIV_US_BID-V4393_2008
MENRWQVMIVWQVDRMRIRTWKSLVKHHMYISKKAKGWFYRHHYESTHPRISSEVHIPLGE-ARL-VVTTYWGLHTGERD
WHLGQGVSIEWRKKRYSTQVDPDLADQLIHLHYFDCFSESAIRNAILGRIVSPSCEYQAGHN-KVGSLQYLALAALVTP-
KKIKPPLPSIKKLTEDRWNKHQNIKGHKGSHTMHGHW
>JQ403089/B/US/2008/HIV_US_BID-V4394_2008
MENRWQVMIVWQVDRMRIRTWKSLVKHHMHISKKAKGWFYRHHYESTHPKISSEVHIPLGD-AKL-VITTYWGLHTGERD
WHLGQGVSIEWRKRRYSTQVDPNLADQLIHLYYFDCFSETAIRNAILGRVVSPRCDYQAGHN-KVGSLQYLALTALITP-
KRRKPPLPSVAKLTEDRWNKPQKTKGHRENHTMHGH*
>JQ403091/B/US/2008/HIV_US_BID-V4397_2008
MENRWQVMIVWLVDRMRISTWKSLVKHHMYISKKAKEWVYKHHYESINPRINSEVHIPLGD-AKL-VITTYWGLHTGERD
WHLGQGVSIEWRKKRYSTQVDPDTADQLIHLYYFDCFSESAIRNTILGRRVSPSCEYQAGHT-KVGSLQYLALAALLTP-
KRRKPPLPSVAKLTEDRWNKPQKTRGHRGNHTMNGH*
>JQ403092/B/US/2007/HIV_US_BID-V3512_2007
MENRWQVMIVWQVDRMRIRTWKSLVKHHIHISRKTKKWVYRHHYESINPRISSEVHIPLGE-AKL-VIITYWGLHTGERD
WHLGQGVSIEWRKERYSTQVDPDLADQLIHLYYFDCFTESAIRNALLGRLVSPRCEYQAGHN-KVGSLQYLALTALVTP-
KKIKPPLPSVRKLTEDRWNKPQKTKGHRGSHTMNGH*
>JQ403093/B/US/2007/HIV_US_BID-V3515_2007
MENRWQVMIVWQVDRMRIRTWKSLVKHHMYISKKAQGWFYRHHYESPHPKISSEVHIPLGD-ATL-VIITYWGLHTGERA
WHLGQGVSIEWRKKKYSTQVDPDLADHLIHLYYFDCFSDSAIRKALLGHIVRPRCDYPAGHN-KVGSLQYLALAALIKP-
KRTRPPLPSVRKLTEDRWNKPQKTKGHRGSHIMNGH*
>JQ403094/B/US/2008/HIV_US_BID-V4489_2008
MENRWQVMIVWQVDRMRIRTWNSLVKYHMYRSKKTRGWFYRHHYESSHPRISSEVHIPLGD-ARL-IITTYWGLHTGERD
WHLGQGVSIEWRKKRYNTQVTPDLADQLIHLYYFDCFSDSAIRHAILGRIVRPRCEYLAGHN-KVGSLQYLALTALITP-
KNIKPPLPSVTKLTEDRWNKPQKTKGHKGSHTMNGH*
>JQ403095/B/US/2006/HIV_US_BID-V4503_2006
MENRWQVMIVWQVDRMRINTWKSLVKHHIYTSRKAREWVYRHHYQSTNPRISSEVHIPLGE-AKL-AITTYWGLHTGERD
WHLGQGVSIEWRKERYSTQVDPDLADHLIHLYYFDCFSESAIRNALLGHRVSPRCEYQAGHN-KVGSLQYLALAALITP-
RKIKPPLPSVKKLTEDRWNKPQKTKGHRGNHTMNGH*
>JQ403096/B/US/2007/HIV_US_BID-V4516_2007
MENRWQVMIVWQVDRMRIRTWHSLVKHHIYISKKAKDWCYRHHYENSHPRISSEVHIPLRD-AKL-VITTYWGLQTGERD
WHLGQGVSIEWRKEKYNTQVDPDLADQLIHLYYFDCFSESAIRNAILGRLVSPRCDYQSGHT-KVGSLKYLALAALVTP-
KKIKPPLPSVRKLTEDRWNKPQRTKGHKGSHTMSGH*
>JQ403097/B/US/2006/HIV_US_BID-V4506_2006
MENRWQAMIVWQVDRMRIRTWKSLVKHHMHISKKARGWFYRHHYESTHPKISSEVHIPLGE-ARL-VVTTYWGLHTGERD
WHLGNGVSIEWRKRRYSTQVDPELADQLIHLYYFDCFSESAIRNAILGHIVSPRCEYQAGHN-KVGSLQYLALAALIKP-
RKTKPPLPSVTKLTEDRWNKPQKTRGRRGNHTMNGH*
>JQ403099/B/US/2008/HIV_US_BID-V3306_2008
MENRWQVMIVWQVDRMRIRTWKSLVKHHMYISGKAKEWFYRHHYESPHPRISSEVHIPLGD-ARL-VITTYWGLHTGERD
WHLGQGVSIEWRKRRYSTQVDPALADQLIHMYYFDCFSESAIRNALLGHRVSPRCEYQAGHN-KVGSLQYLALAALITP-
KKRKPPLPSVAKLTEDRWNKPQKTKGHRGNRTMNGH*
>JQ403100/B/US/1999/HIV_US_BID-V5239_1999
MENRWQVMIVWQVDRMRISTWKSLVKYHMYTSKKARGWFYRHHYESPHPKISSEVHIPVGD-ARL-VITTYWGLHTGERD
WHLGQGVSIEWRKRRYSTQVDPELADQLIHLYYFDCFSESAIRKAILGHIVSPSCEYQAGHN-KVGSLQYLALVALTTP-
KKRKPPLPSVAKLTEDRWNKPQKTKGHKGSHTMNGH*
>JQ403101/B/US/2001/HIV_US_BID-V5245_2001
MENRWQGMIVWQVDRMRIRTWNSLVKHHMYVSKKAKGWLYKHHYESSNPRTSSEVHIPLGD-ARL-IVKTYWGLHTGERD
WHLGQGVSIEWRKERYSTQVDPNLADQLIHLYYFDCFSDSAIRRAILGHIVSPRCDFPAGHN-KVGSLQYLTLAALITP-
KKIKPPLPSVTKLTEDRWNKPQKTKGHRGSHTMSGH*
>JQ403102/B/US/2002/HIV_US_BID-V5249_2002
MENRWQVMIVWQVDRMRIRTWKSLVKHHMYISKKAKGWIYRHHYENPHPRVSSEVHIPLGD-ARL-VITTYWGLHTGERD
WHLGHGVSIEWRKRRYSTQVDPDLADKLIHLYYFDCFSDSAIRNAILGYRVSPSCEYPAGHN-KVGSLQYLALAVLVTP-
KKIKPPLPSVKKLAEDKWNKPQKTKGHKESHTMNGH*
>JQ403104/B/US/2004/HIV_US_BID-V5261_2004
MENRWQVMIVWQVDRMRINTWKSLVKHHMHVSRKAKKWSYRHHYESTHPRISSEVHIPLGD-ASL-VVTTYWGLHTGERD
WHLGHGVSIEWRQRKYSTQVDPNLADQLIHLYYFDCFSDSAIRQAILGHIVSPSCEYQAGHN-KVGSLQYLALAALTKP-
KKRKPPLPSIEKLTEDRWNKPQKTKDHRESHTMNGH*
>JQ403105/B/US/2002/HIV_US_BID-V5276_2002
MENRWQVMIVWQVDRMRIRTWKSLVKHHIYISKKTKGWFYRHHYESTHPKISSEVHIPLGD-ARL-VITTYWGLHTGERD
WHLGQGVSIEWRKRRYSTQVDPDLADQLIHLYYFDCFSESAIRSAILGQIVSPSCEFQAGHN-KVGSLQYLALTALIKP-
KKIKPPLPSVKKLTEDRWNKPQKTKGHRGSHTMNGH*
>JQ403107/B/US/2004/HIV_US_BID-V5282_2004
MENRWQVMIVWQVDRMRIKTWNSLVKHHMYISKKAKGWVYRHHYESTHPRISSEVHIPLGD-AKL-VIVTYWGLHTGERD
WHLGQGVSIEWRKKSYSTQIDPGLADQLIHLYYFDCFSETAIRKAILGHIVSPWCEYQAGHN-KVGSLQYLALAALRKP-
KRIKPPLPSVTKLTEDRWNKSQKTKGHRGSHTMNGH*
>JQ416158/B/DE/2004/9213_d0
MENRWQVMIVWQVDRMRIRAWKSLVKHHMHISKKAKDWFYRHHYESTHPKISSEVHIPLGD-ARL-VITTYWGLQTGERD
WHLGQGVSIEWRKRRYNTQVTPDLADQLIHLYYFDCFAESAIRNTILGYRIRPNCEYQAGHN-KVGSLQYLALVALIKP-
KRRKPPLPSVAKLAEDRWNKPQRTKGHRGSHTMNGH*
>JQ416159/B/DE/2004/9213_d3
MENRWQVMIVWQVDRMRIRAWKSLVKHHMHISKKAKDWFYRHHYESTHPKISSEVHIPLGD-ARL-VITTYWGLQTGERD
WHLGQGVSIEWRKRRYNTQVTPDLADQLIHLYYFDCFAESAIRNTILGYRIRPNCEYQAGHN-KVGSLQYLALVALIKP-
KRRKPPLPSVAKLAEDRWNKPQRTKGHRGSHTMNGH*
>JQ416160/B/DE/2004/9213_d28
MENRWQVMIVWQVDRMRIRAWKSLVKHHMHISKKAKDWFYRHHYESTHPKISSEVHIPLGD-ARL-VITTYWGLQTGERD
WHLGQGVSIEWRKRRYNTQVTPDLADQLIHLYYFDCFAESAIRNTILGYRIRPNCEYQAGHN-KVGSLQYLALVALIKP-
KRRKPPLPSVAKLAEDRWNKPQRTKGHRGSHTMNGH*
>JQ416161/B/DE/2004/9213_d59
MENRWQVMIVWQVDRMRIRAWKSLVKHHMHISKKAKDWFYRHHYESTHPKISSEVHIPLGD-ARL-VITTYWGLQTGERD
WHLGQGVSIEWRKRRYNTQVTPDLADQLIHLYYFDCFAESAIRNTILGYRIRPNCEYQAGHN-KVGSLQYLALVALIKP-
KRRKPPLPSVAKLAEDRWNKPQRTKGHRGSHTMNGH*
>JQ416162/B/DE/2005/9213_d165
MENRWQVMIVWQVDRMRIRAWKSLVKHHMHISKKAKDWFYRHHYESTHPKISSEVHIPLGD-ARL-VITTYWGLQTGERD
WHLGQGVSVEWRKRRYNTQVTPDLADQLIHLYYFDCFAESAIRNTILGYRIRPNCEYQAGHN-KVGSLQYLALVALIKP-
KRRKPPLPSVAKLAEDRWNKPQRTKGHRGSHTMNGH*
>JQ429433/B/KR/2002/02OSG1
MENRWQVMIVWQVDRMRIRTWKSLVKHHMYISKKAKEWVYRHHYESTHPRISSEVHIPLGD-AKL-VITTYWGLHTGERE
WHLGQGVSIEWRKKRYNTQVDPDLADKLIHLHYFDCFSDSAIRHAILGRLVRRKCEYQAGHN-TVGSLQYLALTALITP-
KKIKPPLPSVRKLTEDRWNKPQKTKGHRESHTMNGH*
>JX140652/B/FR/2005/DEMB05FR001
MENRWQAMIVWQVDRMRIRTWKSLVKHHMYISGKAKRWVYRHHYESTHPRISSEVHIPLGD-AKL-VITTYWGLHTGERD
WHLGQGVSIEWRKKRYSTQVDPGLADQLIHGHYFDCFSDSAIRQAILGHIVSPSCEYQAGHN-KVGSLQYLALKALITT-
RKIKPPLPSVTKLTEDRWNKPQKTKGHRGSHTMNGH*
>JX140653/B/ES/2008/DEMB08ES001
MENRWQVMIVWQVDRMRIKTWKSLVKHHMHRSRKAKDWSYRHHYESTHPRISSEVHIPLGE-ARL-VVTTYWGLQTGERD
WHLGQGVSIEWRKRRYSTQVDPDLADQLIHLYYFDCFSESAIRNAILGHIVIPRCEYQAGHN-KVGSLQYLALAALITP-
KKTRPPLPSVKKLTEDRWNKPQKTKGHRGSHTMNGH*
>JX140654/B/FR/2008/DEMB08FR002
MENRWQVMIVWQVDRMRIRTWHSLVKHHMYVSRKAKKWCYKHHYENPHPRVSSEVHIPLGD-EKL-VITTYWGLHTGERE
WHLGHGVSIEWRKQRYSTQVEPNLADQLIHLYYFDCFSESAIRKAILGRIVSPSCEYQAGHS-KVGSLQYLALATLVTP-
KKIKPPLPSVTKLTEDRWNKPRKTKGHRGSHTMTGH*
>JX140655/B/UY/2008/DEMB08UY001
MENRWQGMIVWQVDRMRIRIWISLVKHHIYISKKASRWLYKHHYQSTNPRISSEVHIPLGD-AKL-VVTTYWGLHTGERD
WHLGQGVSIEWRQRRYSTQVDPGLADQLIHLYYFDCFSESAIRHAILGHRISPSCEYQAGHN-KVGSLQYLALTALLKTP
RKRKPPLPSVKKLTEDRWNEPRKTKGHKGSHTMNGH*
>JX140656/B/BO/2009/DEMB09BO001
MENRWQVMIVWQVDRMRIKTWHSLVKHHMHISKKAKGWVYIHHYESTNPRVSSEVHIPLRD-AKL-IIKTYWGLHAGERD
WHLGQGVSVEWRKEKYSTQVDPGLADQLIHGYYFDCFSESAIRQAILGHRVSPRCEYQAGHN-KVGSLQYLALAALTKP-
KRTKPPLPSVAKLTEDRWNKPQKTKGHRESHTMNGH*
>JX140657/B/US/2009/DEMB09US002
MENRWQVMIVWQVDRMRIRTWISLVKHHMYISKKARGWCYRHHYESTNPRISSEVHIPLED-ARL-VITTYWGLHTGERD
WHLGQGVSIEWRKRKYSTQVDPGLADQLIHLHYFDCFSESAIRSAILGRIVSPSCDYQAGHN-KVGSLQYLALVALTKP-
KKRKPPLPSVKKLTEDRWNKPRKIKGHRESHTMNGH*
>JX140658/B/CN/2010/DEMB10CN002
MENRWQVMIVWQVDRMKINTWKSLVKYHMYISGKARKWSYRHHYESSHPRISSEVYIPLGD-AKL-VVTTYWGLHTGERA
WHLGHGASIEWRKGRYSTQVDPGLADQLIHLYYFDCFSDSAIRSAIVGRIVSPRCEYQAGHN-KVGSLQYLALVALVTP-
KKRKPPLPSVRKLTEDRWNKPQKTKGHRGNHTTSGH*
>JX140659/B/VE/2010/DEMB10VE001
MENRWQGMIVWQVDRMRIRKWVSIVKYHMYISKKASRWLYKHHYQSTNPRISSEVHIPLGD-AKL-VIATYWGLHTGERD
WHLGQGVSIEWRQRRYSTQVDPSLADQLIHLYYFDCFSESAIRHAILGHRVSPSCEYQAGHN-KVGSLQYLALTALLKT-
TRPKPPLPSVKKLTEDRWNEPRKTKGHKGSHTMNGH*
>JX446795/B/TH/2006/AA010a_WG1
MENRWQVMIVWQVDRXRIRTWKSLVKHHIHISKKAKGWVYKHHYENRNPRVSSEVHIPIGQ-AKI-VVTTYWGLHTGERD
WHLGQGVSIEWRQERYNTQVDPSLADQLIHLYHFDCFSESAIRHAIVGRIVSPSCEYQAGHS-KVGSLQYLALTALRTP-
KRIKPPLPSVAKLTEDRWNKPQRTKGQGGIHTMSGH*
>JX446796/B/TH/2006/AA010a_WG10
MENRWQVMIVWQVDRMRIRTWKSLVKHHIHISKKAKGWVYKHHYENRNPRVSSEVHIPIGQ-AKI-VVTTYWGLHTGERD
WHLGQGVSIEWRQERYNTQVDPSLADQLIHLYHFDCFSESAIRHAIVGRIVSPSCEYQAGHS-KVGSLQYLALTALRTP-
KRIKPPLPSVAKLTEDRWNKPQRTKGQGGIHTMSGH*
>JX446797/B/TH/2006/AA010a_WG11
MENRWQVMIVWQVDRMRIRTWKSLVKHHIHISKKAKGWVYKHHYENRNPRVSSEVHIPIGQ-AKI-VVTTYWGLHTGERD
WHLGQGVSIEWRQERYNTQVDPSLADQLIHLYHFDCFSESAIRHAIVGRIVSPSCEYQAGHS-KVGSLQYLALTALRTP-
KRIKPPLPSVAKLTEDRWNKPQRTKGQGGIHTMSGH*
>JX446798/B/TH/2006/AA010a_WG12
MENRWQVMIVWQVDRMRIRTWKSLVKHHIHISKKAKGWVYKHHYENRNPRVSSEVHIPIGQ-AKI-VVTTYWGLHTGERD
WHLGQGVSIEWRQERYNTQVDPSLADQLIHLYHFDCFSESAIRHAIVGRIVSPSCEYQAGHS-KVGSLQYLALTALRTP-
KRIKPPLPSVAKLTEDRWNKPQRTKGQGGIHTMSGH*
>JX446799/B/TH/2006/AA010a_WG2
MENRWQVMIVWQVDRMRIRTWKSLVKHHIHISKKAKGWVYKHHYENRNPRVSSEVHIPIGQ-AKI-VVTTYWGLHTGERD
WHLGQGVSIEWRQERYNTQVDPSLADQLIHLYHFDCFSESAIRHAIVGRIVSPSCEYQAGHS-KVGSLQYLALTALRTP-
KRIKPPLPSVAKLTEDRWNKPQRTKGQGGIHTMSGH*
>JX446800/B/TH/2006/AA010a_WG3
MENRWQVMIVWQVDRMRIRTWKSLVKHHIHISKKAKGWVYKHHYENRNPRVSSEVHIPIGQ-AKI-VVTTYWGLHTGERD
WHLGQGVSIEWRQERYNTQVDPSLADQLIHLYHFDCFSESAIRHAIVGRIVSPSCEYQAGHS-KVGSLQYLALTALRTP-
KRIKPPLPSVAKLTEDRWNKPQRTKGQGGIHTMSGH*
>JX446801/B/TH/2006/AA010a_WG4
MENRWQVMIVWQVDRMRIRTWKSLVKHHIHISKKAKGWVYKHHYENRNPRVSSEVHIPIGQ-AKI-VVTTYWGXHTGERD
WHLGQGVSIEWRQERYNTQVDPSLADQLIHLYHFDCFSESAIRHAIVGRIVSPSCEYQAGHS-KVGSLQYLALTALRTP-
KRIKPPLPSVAKLTEDRWNKPQRTKGQGGIHTMSGH*
>JX446802/B/TH/2006/AA010a_WG5
MENRWQVMIVWQVDRMRIRTWKSLVKHHIHISKKAKGWVYKHHYENRNPRVSSEVHIPIGQ-AKI-VVTTYWGLHTGERD
WHLGQGVSIEWRQERYNTQVDPSLADQLIHLYHFDCFSESAIRHAIVGRIVSPSCEYQAGHS-KVGSLQYLALTALRTP-
KRIKPPLPSVAKLTEDRWNKPQRTKGQGGIHTMSGH*
>JX446803/B/TH/2006/AA010a_WG6
MENRWQVMIVWQVDRMRIRTWKSLVKHHIHISKKAKGWVYKHHYENRNPRVSSEVHIPIGQ-AKI-VVTTYWGLHTGERD
WHLGQGVSIEWRQERYNTQVDPSLADQLIHLYHFDCFSESAIRHAIVGRIVSPSCEYQAGHS-KVGSLQYLALTALRTP-
KRIKPPLPSVAKLTEDRWNKPQRTKGQGGIHTMSGH*
>JX446804/B/TH/2006/AA010a_WG7
MENRWQVMIVWQVDRMRIRTWKSLVKHHIHISKKAKGWVYKHHYENRNPRVSSEVHIPIGQ-AKI-VVTTYWGLHTGERD
WHLGQGVSIEWRQERYNTQVDPSLADQLIHLYHFDCFSESAIRHAIVGRIVSPSCEYQAGHS-KVGSLQYLALTALRTP-
KRIKPPLPSVAKLTEDRWNKPQRTKGQGGIHTMSGH*
>JX446805/B/TH/2006/AA010a_WG8
MENRWQVMIVWQVDRMRIRTWKSLVKHHIHISKKAKGWVYKHHYENRNPRVSSEVHIPIGQ-AKI-VVTTYWGLHTGERD
WHLGQGVSIEWRQERYNTQVDPSLADQLIHLYHFDCFSESAIRHAIVGRIVSPSCEYQAGHS-KVGSLQYLALTALRTP-
KRIKPPLPSVAKLTEDRWNKPQRTKGQGGIHTMSGH*
>JX446806/B/TH/2006/AA010a_WG9
MENRWQVMIVWQVDRMRIRTWKSLVKHHIHISKKAKGWVYKHHYENRNPRVSSEVHIPIGQ-AKI-VMTTYWGLHTGERD
WHLGQGVSIEWRQERYNTQVDPSLADQLIHLYHFDCFSESAIRHAIVGRXVSPSCEYQAGHS-KVGSLQYLALTALRTP-
KRIKPPLPSVAKLTEDRWNKPQRTKGQGGIHTMSGH*
>JX500707/B/RU/2010/10RU6629
MENRWQVMIVWQVDRMRIRTWHSLVKHHIHISKKAKKWVYKHHYESTNPKISSEVHIPLGD-AKL-VVKTYWGLHTGEQD
WHLGHGVSIEWREKRYNTQVDPDLADQLIHLYYFDCFSDSAIRKAILGHIVSPRCDYPSGHN-KVGSLQYLALAALTTP-
KRRKPPLPSVAKLAEDRWNKPQKTKGHRGNHTINGH*
>JX500708/B/RU/2011/11RU21n
MENRWQVMIVWQVDRMRIRTWNSLVKHHIHVSKKASGWVYKHHYESRNPRISSEVHIPLGD-AKL-VIKTYWGLHTGEKD
WHLGQGASIEWRKERYSTQVDPNIADQLIHLYYFDCFSESAIRNAILGRRVSPSCEYQAGHN-KVGSLQYLALAALRTT-
KKIKPPLPSVTKLTEDRWNKPQRTKDHRGSHTISGH*
>JX500709/B/RU/2009/09RU4457
MENRWQVMIVWQVDRMRIRTWISLVKHHKYISKKAKEWVYKHHYENSNPRISSEVHIPLGD-AKL-VITTYWGLHTGERD
WHLGQGVSIEWRKRRYSTQVDPNLADQLIHLYYFDCFSDSAIRQTLLGNRVSPSCEFQAGHN-KVGSLQYLALAALITP-
RRRKPPLPSVAKLTEDRWNKPQRTKGHRGSHTMSGH*
>JX503071/B/US/-/sample_A_BID-D613
MENRWQVMIVWQVDRMRIRTWKSLVKHHMYISKKAKGWFYRHHYESTHPRISSEVHIPLGD-AKL-VITTYWGLHTGERE
WHLGQGVSIEWRKKRYSTQVDPGVADRLIHLYYFECFSEAAVRNAILGHRVSPRCEYQAGHN-KVGSLQYLALAALVTP-
KKIKPPLPSVTKLTEDRWNKPRKTKGHRGSHTMNGH*
>JX503072/B/US/-/sample_A_BID-D614
MENRWQVMIVWQVDRMRIRTWKSLVKHHMYISKKAKGWFYRHHYESTHPRISSEVHIPLGD-AKL-VITTYWGLHTGERE
WHLGQGVSIEWRKKRYSTQVDPGVADRLIHLYYFECFSEAAVRNAILGHRVSPRCEYQAGHN-KVGSLQYLALAALITP-
KKIKPPLPSVTKLTEDRWNKPQKTKGHRGSHTMNGH*
>JX503073/B/FR/1985/pNL43_BID_D615
MENRWQVMIVWQVDRMRINTWKRLVKHHMYISRKAKDWFYRHHYESTNPKISSEVHIPLGD-AKL-VITTYWGLHTGERD
WHLGQGVSIEWRKKRYSTQVDPDLADQLIHLHYFDCFSESAIRNTILGRIVSPRCEYQAGHN-KVGSLQYLALAALIKP-
KQIKPPLPSVRKLTEDRWNKPQKTKGHRGSHTMNGH*
>JX503074/B/US/-/sample_B_BID-D616
MENRWQVMIVWQVDRMRIRTWKSLVKHHMYKSGKARGWFYRHHYDSHHPKISSEVHIPLGD-ARL-VITTYWGLHTGERE
WHLGQGVSIEWRKRRYSTQVDPGLADQLIHMYYFDCFSESAIRNAILGHIVSPSCDYRAGHN-KVGSLQYLALTALIKP-
KKIKPPLPSVRKLTEDRWNAPQKIKGHRENHTMNGH*
>JX503075/B/US/-/sample_C_BID-D617
MENRWQVMIVWQVDRMRIRAWHSLVKHHKYISKKTKDWAYRHHYESTHPKISSEIHIPLGE-GRL-VVTTYWGLNTGERD
WHLGQGVSIEWRKRRYSTQVDPGLADQLIHLYYFDCFTDSAIRNALLGHRVRPRCEYQAGHN-KVGSLQYLALVALTAT-
KKTKPPLPSVRKLTEDRWNKPRKIKGHRGNHIRNGH*
>JX503076/B/FR/1985/pNL43_BID_D618
MENRWQVMIVWQVDRMRINTWKRLVKHHMYISRKAKDWFYRHHYESTNPKISSEVHIPLGD-AKL-VITTYWGLHTGERD
WHLGQGVSIEWRKKRYSTQVDPDLADQLIHLHYFDCFSESAIRNTILGRIVSPRCEYQAGHN-KVGSLQYLALAALIKP-
KQIKPPLPSVRKLTEDRWNKPQKTKGHRGSHTMNGH*
>JX503080/B/US/-/sample_B_BID-G15479
MENRWQVMIVWQVDRMRIRTWKSLVKHHMYRSGKARGWFYRHHYDSHHPKISSEVHIPLGD-ARL-VITTYWGLHTGERE
WHLGQGVSIEWRKRRYSTQVDPGLADQLIHMYYFDCFSESAIRNAILGHIVSPSCDYRAGHN-KVGSLQYLALTALIKP-
KKIKPPLPSVRKLTEDRWNAPQKIKGHRENHTMNGH*
>JX503081/B/US/-/sample_B_BID-G15480
MENRWQVMIVWQVDRMRIRTWKSLVKHHMYRSGKARGWFYRHHYDSHHPKISSEVHIPLGD-ARL-VITTYWGLHTGERE
WHLGQGVSIEWRKRRYSTQVDPGLADQLIHMYYFDCFSESAIRNAILGHIVSPSCEYRAGHN-KVGSLQYLALTALIKP-
KKIKPPLPSVRKLTEDRWNAPQKIKGHRENHTMNGH*
>JX503082/B/US/-/sample_B_BID-G15481
MENRWQVMIVWQVDRMRIRTWKSLVKHHMYKSGKARGWFYRHHYDSHHPKISSEVHIPLGD-ARL-VITTYWGLHTGERE
WHLGQGVSIEWRKRRYSTQVDPGLADQLIHMYYFDCFSESAIRNAILGHIVSPSCDYRAGHN-KVGSLQYLALTALIKP-
KKIKPPLPSVRKLTEDRWNAPQKIKGHRENHTMNGH*
>JX503083/B/US/-/sample_B_BID-G15482
MENRWQVMIVWQVDRMRIRTWKSLVKHHMYRSGKARGWFYRHHYDSHHPKISSEVHIPLGD-ARL-VITTYWGLHTGERE
WHLGQGVSIEWRKRRYSTQVDPGLADQLIHMYYFDCFSESAIRNAILGHIVSPSCDYRAGHN-KVGSLQYLALTALIKP-
KKIKPPLPSVRKLTEDRWNAPQKIKGHRENHTMNGH*
>JX960597/B/CN/2009/09LNA014
MENRWQVMIVWQVDRMRIRTWKSLVKHHMYVSKKAKGWVYRHHYESTHPRISSEVHIPIGS-ATL-VIMTYWGLHTGERD
WHLGQGVSIEWREKRYRTQVDPVQADQLIHLHYFDCFSESAIRKALLGHRVRPRCEYQAGHN-KVGSLQYLALTALITP-
KKIKPPLPSVTKLTEDRWNKPQKTTGHKGSHTMNGH*
>JX960598/B/CN/2009/09LNA439
MENRWQVMIVWQVDRMRIRAWKSLVKHHMYISKKAKGWFYKHHYENPHPRVSSEVHIPLGE-GKL-VIITYWGLHTGERD
WHLGQGVSIEWRKGRYSTQVDPPLADQLIHLHYFDCFSESAIRKAILGHRVSPRCDYQAGHN-KVGSLQYLALAALITP-
KKIKPPLPSVTKLTEDRWNKPQKTKGHQGSHTMNGH*
>JX960599/B/CN/2009/09LNA336
[truncated: 15,200 more chars]
