# Supplementary material for: An integrated map of HIV genome-wide variation from a population perspective
Source: Retrovirology. 2015 Feb 15;12:18. doi: 10.1186/s12977-015-0148-6 (PMC4358901; doi:10.1186/s12977-015-0148-6)
Supplement: Additional file 3: — Software. Our Matlab toolbox developed for data visualization, genomic diversity analysis and HIV genomic alignment. Our sequence datasets are also included. [file 12977_2015_148_MOESM3_ESM.zip › HIVGenomeAnalysisToolbox/TemporaryData/Integrase_AminoAcidAlignment.fasta]

>K03455/B/FR/1983/HXB2-LAI-IIIB-BRU
FLDGIDKAQDEHEKYHSNWRAMASDFNLPPVVAKEIVASCDKCQLKGEAMHGQVDCSPGIWQLDCTHLEGKVILVAVHVA
SGYIEAEVIPAETGQETAYFLLKLAGRWPVKTIHTDNGSNFTGATVRAACWWAGIKQEFGIPYNPQSQGVVESMNKELKK
IIGQVRDQAEHLKTAVQMAVFIHNFKRKGGIGGYSAGERIVDIIATDIQ---------------TKELQKQITKIQNFRV
YYRDSRNPLWKGPAKLLWKGEGAVVIQ--DNSDIKVVPRRKAKIIRDYGKQMAGDDCVASRQDED*
>A04321/B/FR/1983/IIIB_LAI
FLDGIDKAQDEHEKYHSNWRAMASDFNLPPVVAKEIVASCDKCQLKGEAMHGQVDCSPGIWQLDCTHLEGKVILVAVHVA
SGYIEAEVIPAETGQETAYFLLKLAGRWPVKTIHTDNGSNFTSTTVKAACWWAGIKQEFGIPYNPQSQGVVESMNKELKK
IIGQVRDQAEHLKTAVQMAVFIHNFKRKGGIGGYSAGERIVDIIATDIQ---------------TKELQKQITKIQNFRV
YYRDSRDPLWKGPAKLLWKGEGAVVIQ--DNSDIKVVPRRKAKIIRDYGKQMAGDDCVASRQDED*
>A07867/B/FR/1983/LAI-J19
FLDGIDKAQDEHEKYHSNWRAMASDFNLPPVVAKEIVASCDKCQLKGEAMHGQVDCSPGIWQLDCTHLEGKVILVAVHVA
SGYIEAEVIPAETGQETAYFLLKLAGRWPVKTIHTDNGSNFTSTTVKAACWWAGIKQEFGIPYNPQSQGVVESMNKELKK
IIGQVRDQAEHLKTAVQMAVFIHNFKRKGGIGGYSAGERIVDIIATDIQ---------------TKELQKQITKIQNFRV
YYRDSRDPLWKGPAKLLWKGEGAVVIQ--DNSDIKVVPRRKAKIIRDYGKQMAGDDCVASRQDED*
>AB078005/B/US/1997/ARES2
FLDGIDKAQEEHEKYHSNWRAMASDFNLPPVVAKEIVASCDKCQLKGEAMHGQVDCSPGIWQLDCTHLEGKIILVAVHVA
SGYIEAEVIPAETGQETAYFILKLAGRWPVKTVHTDNGSNFTSTTVKAACWWAGIKQEFGIPYNPQSQGVVESMNKELKK
IIGQVRDQAEHLKTAVQMAVLIHNFKRKGGIGGYSAGERIVDIIATDIQ---------------TKELQKQITKIQNFRV
YYRDSRDPLWKGPAKLLWKGEGAVVIQ--DNSDIKVVPRRKVKIIRDYGKPMAGDDCVASRQDED*
>AB221005/B/US/1985/Ba_L
FLDGIDIAQEEHEKYHSNWRAMASDFNLPPVVAKEIVASCDKCQLKGEAMHGQVDCSPGIWQLDCTHLEGKIILVAVHVA
SGYIEAEVIPAETGQETAYFLLKLAGRWPVKTIHTDNGSNFTSTTVKAACWWAGIKQEFGIPYNPQSQGVVESINKELKK
IIGQVRDQAEHLKTAVQMAVFIHNFKRKGGIGGYSAGERIVDIIATDIQ---------------TKELQKQITKIQNFRV
YYRDSRDPLWKGPAKLLWKGEGAVVIQ--DNSDIKVVPRRKAKIIRDYGKQMAGDDCVASRQDED*
>AB253432/B/US/1985/Ba_L
FLDGIDIAQEEHEKYHSNWRAMASDFNLPPVVAKEIVASCDKCQLKGEAMHGQVDCSPGIWQLDCTHLEGKIILVAVHVA
SGYIEAEVIPAETGQETAYFLLKLAGRWPVKTIHTDNGSNFTSTTVKAACWWAGIKQEFGIPYNPQSQGVVESINKELKK
IIGQVRDQAEHLKTAVQMAVFIHNFKRKGGIGGYSAGERIVDIIATDIQ---------------TKELQKQITKIQNFRV
YYRDSRDPLWKGPAKLLWKGEGAVVIQ--DNSDIKVVPRRKAKIIRDYGKQMAGDDCVASRQDED*
>AB286955/B/JP/2004/DR6089
FLDGIDKAQEEHEKYHSNWRAMASDFNLPPIVAKEIVASCDKCQLKGEAMHGQVDCSPGIWQLDCTHLEGKIILVAVHVA
SGYIEAEVIPAETGQETAYFILKLAGRWPVTTIHTDNGTNFTSTTVKAACWWAGVKQEFGVPYNPQSQGVVESMNKELKK
IIGQVRDQAEHLKTAVQMAVFIHNFKRKGGIGGYSAGERIIDIIASDLQ---------------TKELQKQITKIQNFRV
YYRDSRDPLWKGPAKLLWKGEGAVVIQ--DNSDIKVVPRRKAKIIRDYGKQMAGDDCVASRQDED*
>AB286956/B/JP/2004/DR6089
FLDGIDKAQEEHEKYHSNWRAMASDFNLPPIVAKEIVASCDKCQLKGEAMHGQVDCSPGIWQLDCTHLEGKIILVAVHVA
SGYIEAEVIPAETGQETAYFILKLAGRWPVTTIHTDNGTNFTSTTVKAACWWAGVKQEFGVPYNPQSQGVVESMNKELKK
IIGQVRDQAEHLKTAVQMAVFIHNFKRKGGIGGYSAGERIIDIIASDLQ---------------TKELQKQITKIQNFRV
YYRDSRDPLWKGPAKLLWKGEGAVVIQ--DNSDIKVVPRRKAKIIRDYGKQMAGDDCVASRQDED*
>AB287363/B/JP/2005/DR6538
FLDGIDKAQEEHEKYHSNWRAMASDFNLPPVVAKEIVASCDKCQIKGEAMHGQVDCSPGIWQLDCTHLEGKIILVAVHVA
SGYIEAEVIPAETGQETAYFLLKLAGRWPVKTVHTDNGSNFTSTTVKAACWWAGIKQEFGIPYNPQSQGVVESMNKELKK
IIGQVRDQAEHLKTAVQMAVFIHNFKRKGGIGGYSAGERIVDIIATDIQ---------------TKELQKQITKIQNFRV
YYRDSREPLWKGPAKLLWKGEGAVVIQ--DNSDIKVVPRRKVKIIRDYGKQMAGDDCVASRQDED*
>AB287364/B/JP/2005/DR6737
FLDGIDKAQEEHEKYHSNWRAMASDFNLPPIVAKEIVASCDKCQLKGEAMHGQVDCSPGIWQLDCTHLEGKIILVAVHVA
SGYIEAEVIPAETGQETAYFVLKLAGRWPVTTIHTDNGTNFTSAAVKAACWWAGVKQEFGIPYNPQSQGVVESMNKELKK
IIGQVRDQAEHLKTAVQMAVLIHNFKRKGGIGGYSAGERIVDMIASDLQ---------------TKELQKQITKIQNFRV
YYRDSRDPLWKGPAKLLWKGEGAVVIQ--DNSDIKVVPRRKAKIIRDYGKQMAGDDCVASRQDED*
>AB287365/B/JP/2005/DR6737
FLDGIDKAQEEHEKYHSNWRAMASDFNLPPIVAKEIVASCDKCQLKGEAMHGQVDCSPGIWQLDCTHLEGKIILVAVHVA
SGYIEAEVIPAETGQETAYFVLKLAGRWPVTTIHTDNGTNFTSAAVKAACWWAGVKQEFGIPYNPQSQGVVESMNKELKK
IIGQVRDQAEHLKTAVQMAVLIHNFKRKGGIGGYSAGERIVDMIASDLQ---------------TKELQKQITKIQNFRV
YYRDSRDPLWKGPAKLLWKGEGAVVIQ--DNSDIKVVPRRKAKIIRDYGKQMAGDDCVASRQDED*
>AB287366/B/JP/2005/DR7060
FLDGIDKAQEEHEKYHSNWRAMVSDFNLPPVVAKEIVASCDKCQLKGEAMHGQVDCSPGIWQLDCTHLEGKIILVAVHVA
SGYIEAEVIPAETGQETAYFLLKLAGRWPVKTIHTDNGSNFTSAAVKAACWWAGVKQEFGIPYNPQSQGVVESMNKELKK
IIGQVRDQAEHLKTAVQMAVFIHNFKRKGGIGGYSAGERIIDMIATDIQ---------------TKELQKQITKIQNFRV
YYRDSRDPLWKGPAKLLWKGEGAVVIQ--DNSDIKVVPRRKAKIIRDYGKQMAGDDCVASRQDED*
>AB287367/B/JP/2005/DR7060
FLDGIDKAQEEHEKYHSNWRAMVSDFNLPPVVAKEIVASCDKCQLKGEAMHGQVDCSPGIWQLDCTHLEGKIILVAVHVA
SGYIEAEVIPAETGQETAYFLLKLAGRWPVKTIHTDNGSNFTSAAVKAACWWAGVKQEFGIPYNPQSQGVVESMNKELKK
IIGQVRDQAEHLKTAVQMAVFIHNFKRKGGIGGYSAGERIIDMIATDIQ---------------TKELQKQITKIQNFRV
YYRDSRDPLWKGPAKLLWKGEGAVVIQ--DNSDIKVVPRRKAKIIRDYGKQMAGDDCVASRQDED*
>AB287368/B/JP/2005/DR7065
FLDGIDKAQEEHEKYHNNWRAMASDFNLPPIVAKEIVASCDKCQLKGEAMHGQVDCSPGIWQLDCTHLEGKVILVAVHVA
SGYIEAEVIPAETGQETAYFLLKLAGRWPVKVIHTDNGSNFTSSAVKAACWWAGVKQEFGIPYNPQSQGVVESMNKELKK
IIGQVRDQAEHLKTAVQMAVFIHNFKRKGGIGGYSAGERIIDIIATDIQ---------------TTELQKQVTKIQNFRV
YYRDSRDPLWKGPAKLLWKGEGAVVIQ--DNSDIKVVPRRKAKIIRDYGKQMAGDDCMAGRQDKD*
>AB287369/B/JP/1999/DR1348
FLDGIDRAQEEHEKYHNNWRAMASDFNLPPIVAKEIVASCDKCQLKGEAMHGQVDCSPGIWQLDCTHLEGKVILVAVHVA
SGYIEAEVIPAETGQETAYFLLKLAGRWPVKTIHTDNGSNFTSATVKAACWWAGIKQEFGIPYNPQSQGVVESMNKELKK
IIGQVRDQAEHLKTAVQMAVFIHNFKRKGGIGGYSAGERIVDIIATDIQ---------------TKELQKQISKIQNFRV
YYRDNRDPLWKGPAKLLWKGEGAVVIQ--ENSEIKVVPRRKAKIIRDYGKQMAGDDCVAGRQDEDQ
>AB287370/B/JP/1999/DR1348
FLDGIDRAQEEHEKYHNNWRAMASDFNLPPIVAKEIVASCDKCQLKGEAMHGQVDCSPGIWQLDCTHLEGKVILVAVHVA
SGYIEAEVIPAETGQETAYFLLKLAGRWPVKTIHTDNGSNFTSATVKAACWWAGIKQEFGIPYNPQSQGVVESMNKELKK
IIGQVRDQAEHLKTAVQMAVFIHNFKRKGGIGGYSAGERIVDIIATDIQ---------------TKELQKQISKIQNFRV
YYRDNRDPLWKGPAKLLWKGEGAVVIQ--ENSEIKVVPRRKAKIIRDYGKQMAGDDCVAGRQDEDQ
>AB287371/B/JP/2000/DR2510
FLDGIDKAQEEHEKYHNNWRAMASDFNLPPVVAKEIVASCDKCQLKGEAMHGQVDCSPGIWQLDCTHLEGKVILVAVHVA
SGYIEAEVIPAETGQETAYFLLKLAGRWPVKTVHTDNGSNFTSAAVKAACWWAGIKQEFGIPYNPQSQGVVESMNKELKK
IIGQVRDQAEHLKTAVQMAVFIHNFKRKGGIGGYSAGERIVDIIATDIQ---------------TKELQKQISKIQNFRV
YYRDNRDPLWKGPAKLLWKGEGAVVIQ--ENSEIKVVPRRKAKIIRDYGKQMAGDDCVASRQDEDQ
>AB287372/B/JP/2000/DR2510
FLDGIDRAQEEHEKYHNNWRAMASDFNLPPVVAKEIVASCDKCQLKGEAMHGQVDCSPGIWQLDCTHLEGKVILVAVHVA
SGYIEAEVIPAETGQETAYFLLKLAGRWPVKTIHTDNGSNFTSATVKAACWWAGIKQEFGIPYNPQSQGVVESMNKELKK
IIGQVRDQAEHLKTAVQMAVFIHNFKRKGGIGGYSAGERIVDIIATDIQ---------------TKELQKQITKIQNFRV
YYRDNRDPLWKGPAKLLWKGEGAVVIQ--ENSEIKVVPRRKAKIIRDYGKQMAGDDCVASRQDEDQ
>AB289587/B/JP/2000/DR2508
FLDGIDKAQEEHEKYHNNWKAMASDFNLPPIVAKEIVASCDKCQLKGEAMHGQVDCSPGIWQLDCTHLEGKIILVAVHVA
SGYIEAEVIPAETGQETAYFILKLAGRWPVKTIHTDNGSNFTSAVVKAACWWAGIKQEFGIPYNPQSQGVVESMNKELKK
IIEQVRDQAEHLKTAVQMAVFIHNFKRKGGIGGYSAGERIIDIIASDIQ---------------TKELQKQVSKIQNFRV
YYRDSRDPLWKGPAKLLWKGEGAVVIQ--DNSDIKVVPRRKAKIIRDYGKQMAGDDCVASRQDED*
>AB289588/B/JP/2000/DR2508
FLDGIDKAQEEHEKYHNNWKAMASDFNLPPIVAKEIVASCDKCQLKGEAMHGQVDCSPGIWQLDCTHLEGKIILVAVHVA
SGYIEAEVIPAETGQETAYFILKLAGRWPVKTIHTDNGSNFTSAVVKAACWWAGIKQEFGIPYNPQSQGVVESMNKELKK
IIEQVRDQAEHLKTAVQMAVFIHNFKRKGGIGGYSAGERIIDIIASDIQ---------------TKELQKQVSKIQNFRV
YYRDSRDPLWKGPAKLLWKGEGAVVIQ--DNSDIKVVPRRKAKIIRDYGKQMAGDDCVASRQDED*
>AB289589/B/JP/2001/DR388
FLDGIDKAQEEHEKYHSNWRAMASDFNLPPVVAKEIVACCDKCQLKGEAMHGQVDCNPGIWQLDCTHLEGKIILVAVHVA
SGYMEAEVIPAETGQETAYFLLKLAGRWPVKTIHTDNGTNFTSTTVKAACWWAGIKQEFGIPYNPQSQGVVESMNKELKK
IIGQVRDQAEHLKTAVQMAVFIHNFKRKGGIGGYSAGERIIDIIASDIQ---------------TKELQKQITKIQNFRV
YYRDSRDPLWKGPAKLLWKGEGAVVIQ--DNSDIKVVPRRKVKIIRDYGKQMAGDDCVASRQNED*
>AB289590/B/JP/2001/DR388
FLDGIDKAQEEHEKYHSNWRAMASDFNLPPVVAKEIVACCDKCQLKGEAMHGQVDCNPGIWQLDCTHLEGKIILVAVHVA
SGYMEAEVIPAETGQETAYFLLKLAGRWPVKTIHTDNGTNFTSTTVKAACWWAGIKQEFGIPYNPQSQGVVESMNKELKK
IIGQVRDQAEHLKTAVQMAVFIHNFKRKGGIGGYSAGERIIDIIASDIQ---------------TKELQKQITKIQNFRV
YYRDSRDPLWKGPAKLLWKGEGAVVIQ--DNSDIKVVPRRKVKIIRDYGKQMAGDDCVASRQNED*
>AB428551/B/JP/2000/117
FLDGIDKAQEEHEKYHSNWRAMASDFNLPPVVAKEIVASCDKCQLKGEAMHGQVDCSPGIWQLDCTHLEGKIILVAVHVA
SGYIEAEVIPAETGQETAYFLLKLAGRWPVKTIHTDNGSNFTSAAVKAACWWAGVKQEFGIPYNPQSQGVVESMNKELKK
IIGQVRDQAEHLKTAVQMAVFIHNFKRKGGIGGYSAGERMIDIIATDIQ---------------TKELQKQITKLQNFRV
YYRDSRDPLWKGPAKLLWKGEGAVVIQ--DNSDIKVVPRRKAKIIRNYGKQMAGDDCVASRQDED*
>AB428552/B/JP/2001/134
FLDGIDKAQEEHEKYHSNWRAMASDFNLPPVVAKEIVASCDKCQLKGEAMHGQVDCSPGIWQLDCTHLEGKIILVAVHVA
SGYIEAEVIPAETGQETAYXLLKLAGRWPVTTIHTDNGSNFTSAAVKAACWWAGVKQEFGIPYNPQSQGVVESMNKELKK
IIGQVRDQAEHLKTAVQMAVFIHNFKRKGGIGGYSAGERIVDMIATDIQ---------------TKELQKQITKIQNFRV
YYRDSRDPLWKGPAKLLWKGEGAVVIQ--DNSDIKVVPRRKAKIIRDYGKQMAGDDCVAGRQDED*
>AB428553/B/JP/2002/194
FLDGIDKAQEEHEKYHSNWRAMASDFNLPPVVAKEIVASCDKCQLKGEAMHGQVDCSPGIWQLDCTHLEGKIILVAVHVA
SGYIEAEVIPTETGQETAYFLLKLAGRWPVKTIHTDNGSNFTSAAVKAACWWAGVKQEFGIPYNPQSQGVVESMNKELKK
IIGQVRDQAEHLKTAVQMAVFIHNFKRKGGIGGYSAGERIIDIIATDIQ---------------TKELQKQITKIQNFRV
YYRDSRDPLWKGPAKLLWKGEGAVVIQ--DNSDIKVVPRRKAKIIRDYGKQMAGDDCVASRQDED*
>AB428554/B/JP/2002/197
FLDGIDKAQEEHEKYHSNWRAMASDFNLPPVVAKEIVASCDKCQLKGEAMHGQVDCSPGIWQLDCTHLEGKIILVAVHVA
SGYIEAEVIPAETGQETAYFLLKLAGRWPVKTIHTDNGSNFTSAAVKAACWWAGVKQEFGIPYNPQSQGVVESMNKELKK
IIGQVRDQAEHLKTAVQMAVFIHNFKRKGGIGGYSAGERIIDIIATDIQ---------------TKELQKQITKIQNFRV
YYRDSRDPLWKGPAKLLWKGEGAVVIQ--DNSDIKVVPRRKAKIIRDYGKQMAGDDCVASRQDED*
>AB428555/B/JP/2003/227
FLDGIEKAQEEHERYHSNWRAMASDFNLPPVIAKEIVASCDKCQLKGEAMHGQVDCSPGIWQLDCTHLEGKIILVAVHVA
SGYIEAEVIPAETGQETAYFLLKLAGRWPVKIIHTDNGSNFTSAAVKAACWWAGVKQEFGIPYNPQSQGVVESMNKELKK
IIGQVRDQAEHLKTAVQMAVFIHNFKRKGGIGGYSAGERIIDIIATDIQ---------------TKELQKQITKIQNFRV
YYRDSRDPLWKGPAKLLWKGEGAVVIQ--DNSDIKVVPRRKAKIIRDYGKQMAGDDCVAGRQDED*
>AB428556/B/JP/2005/426
FLDGIDKAQEEHEKYHSNWRAMASDFNLPPVVAKEIVASCDKCQLKGEAMHGQVDCSPGIWQLDCTHLEGKIILVAVHVA
SGYIEAEVIPAETGQETAYFLLKLAARWPVKTIHTDNGSNFTSAAVKAACWWAGVKQEFGIPYNPQSQGVVESMNKELKT
IIGQVRDQAEHLKTAVQMAVFIHNFKKKGGIGGYSAGERMIDIIATDIQ---------------TKELQKQITKIQNFRV
YYRDSRDPLWKGPAKLLWKGEGAVVIQ--DNGDIKVVPRRKAKIIRDYGKQMAGDDCVASRQDED*
>AB428557/B/JP/2005/436
FLEGIDKAQEEHEKYHSNWRAMASDFNLPPVVAKEIVASCDKCQLKGEAMHGQVDCSPGIWQLDCTHLEGKIILVAVHVA
SGYIEAEVIPAETGQETAYFLLKLAGRWPVKTIHTDNGSNFTSAAVKAACWWAGVKQEFGIPYNPQSQGVVESMNKELKK
IIGQVRDQAEHLKTAVQMAVFIHNFKRKGGIGGYSAGERMIDIIATDIQ---------------TKELQKQITKLQNFRV
YYRDSRDPLWKGPAKLLWKGEGAVVIQ--DNSDIKVVPRRKAKIIRDYGKQMAGDDCVASRQDED*
>AB428558/B/JP/2003/285
FLDGIDKAQEEHEKYHSNWRAMASDFNLPPVVAKEIVASCDKCQLKGEAMHGQVDCSPGIWQLDCTHLEGKIIIVAVHVA
SGYIEAEVIPAETGQETAYFLLKLAGRWPVKTIHTDNGSNFTSTAVKAACWWAGIKQEFGIPYNPQSQGVXESMNNELKK
IIGQVRDQAELLKTAVQMAVFIHNFKRKGGIGGYSAGERIVDIIATDIQ---------------TRELQKQITKIQNFRV
YYRDSRDPLWKGPAKLLWKGEGAVVIQ--DNSDIKVVPRRKAKIIRDYGKQMAGDDCVASRQDED*
>AB428559/B/JP/2004/329
FLDGIDKAQEEHEKYHSNWRAMASDFNLPPVVAKEIVASCDKCQLKGEAMHGQVDCSPGIWQLDCTHLEGKIIIVAVHVA
SGYIEAEVIPAETGQETAYFLLKLAGRWPVKTIHTDNGSNFTSTAVKAACWWAGIKQEFGIPYNPQSQGVVESMNNELKK
IIGQVRDQAELLKTAVQMAVFIHNFKRKGGIGGYSAGERIVDIIATDIQ---------------TRELQKQITKIQNFRV
YYRDSRDPLWKGPAKLLWKGEGAVVIQ--DNSDIKVVPRRKAKIIRDYGKQMAGDDCVASRQDED*
>AB428560/B/JP/2005/398
FLDGIDKAQEEHEKYHSNWRAMASDFNLPPVVAKEIVAXCDKCQLKGEAMHGQVDCSPGIWQLDCTHLEGKIIIVAVHVA
SGYIEAEVIPAETGQETAYFLLKLAGRWPVKTIHTDNGSNFTSTAVKAACWWAGIKQEFGIPYNPQSQGVVESMNNELKK
IIGQVRDQAELLKTAVQMAVFIHNFKRKGGIGGYSAGERIVDIIATDIQ---------------TKELQKQITKIQNFRV
YYRDSRDPLWKGPAKLLWKGEGAVVIQ--DNSDIKVVPRRKAKIIRDYGKQMAGDDCVASRQDED*
>AB428561/B/JP/2006/472
FLDGIDKAQEDHEKYHSNWKAMASDFNIPPVVAKEIIASCDKCQLKGEAMHGQVDCSPGIWQLDCTHLEGKIIIVAVHVA
SGYIEAEVIPAETGQETAYFLLKLAGRWPVKTIHTDNGSNFTSTAVKAACWWAGIKQEFGIPYNPQSQGVVESMNNELKK
IIGQVRDQAELLKTAVQMAVFIHNFKRKGGIGGYSAGERIIDIIATDIQ---------------TRELQKQITKIQNFRV
YYRDSRDPLWKGPAKLLWKGEGAVVIQ--DNSDIKVVPRRKAKIIRDYGKQMAGDDCVASRQDED*
>AB428562/B/JP/2006/574
FLDGINKAQEEHEKYHNNWRAMASDFNIPPVVAKEIVASCDKCQLKGEAMHGQVDCSPGIWQLDCTHLEGKIIIVAVHVA
SGYIEAEVIPAETGQETAYFLLKLAGRWPVKTIHTDNGSNFTSTAVKAACWWAGIKQEFGIPYNPQSQGVVESMNNELKK
IIGQVRDQAELLKTAVQMAVFIHNFKRKGGIGGYSAGERIIDIIATDIQ---------------TKELQKQITKIQNFRV
YYRDSRDPLWKGPAKLLWKGEGAVVIQ--DNSDIKVVPRRKAKIIREYGKQMAGDDCVASRQDED*
>AB480692/B/JP/2004/DR6174
FLDGIDKAQEEHERYHSNWRAMASEFNIPPVVAKEIVACCDKCQLKGEAMHGQVDCSPGIWQLDCTHLEGKIILVAVHVA
SGYIEAEVIPAETGQETAYFLLKLAGRWPVKTIHTDNGSNFTSTTVKAACWWAGIKQEFGIPYNPQSQGVVESMNNELKK
IIGQVRDQAEHLKTAVQMAVFIHNFKRKGGIGGYSAGERIIDIIATDIQ---------------TKELQKQISKIQNFRV
YYRDSRDPLWKGPAKLLWKGEGAVVIQ--DNSDIKVVPRRKAKIIRDYGKQMAGDDCVASRQDED*
>AB480693/B/JP/2004/DR6174
FLDGIDKAQEEHERYHSNWRAMASEFNIPPVVAKEIVACCDKCQLKGEAMHGQVDCSPGIWQLDCTHLEGKIILVAVHVA
SGYIEAEVIPAETGQETAYFLLKLAGRWPVKTIHTDNGSNFTSTTVKAACWWAGIKQEFGIPYNPQSQGVVESMNNELKK
IIGQVRDQAEHLRTAVQMAVFIHNFKRKGGIGGYSAGERIIDIIATDIQ---------------TKELQKQISKIQNFRV
YYRDSRDPLWKGPAKLLWRGEGAVVIQ--DNSDIKVVPRRKAKIIRDYGKQMAGDDCVASRQDED*
>AB480694/B/JP/2004/DR6175
FLDGIDKAQEEHEKYHSNWKAMASDFNLPPVIAKEIVACCNKCQLKGEAMHGQVDCSPGIWQLDCTHLEGKVILVAVHVA
SGYIEAEVIPAETGQETAYFILKLAGRWPVKVIHTDNGSNFTSTTVKAACWWAGIKQEFGIPYNPQSQGVVESMNKELKK
IIGQVRDQAEHLKTAVQMAVFIHNFKRKGGIGGYSAGERIIDIIASDIQ---------------TKELQKQITKIQNFRV
YYRDSRDPLWKGPAKLLWKGEGAVVIQ--DNSDIKIVPRRKAKIIRDYGKQMAGDDCVASRQDED*
>AB480695/B/JP/2004/DR6175
FLDGIDKAQEEHEKYHSNWRAMASDFNLPPVIAKEIVACCDKCQLKGEAMHGQVDCSPGIWQLDCTHLEGKIILVAVHVA
SGYIEAEVIPAETGQETAYFILKLAGRWPVKVIHTDNGSNFTSTTVKAACWWAGIKQEFGIPYNPQSQGVVESMNKELKK
IIGQVRDQAEHLKTAVQMAVFIHNFKRKGGIGGYSAGERIIDIIASDIQ---------------TKELQKQITKIQNFRV
YYRDSRDPLWKGPAKLLWKGEGAVVIQ--DNSDIKIVPRRKAKIIRDYGKQMAGDDCVASRQDED*
>AB480696/B/JP/2004/DR5913
FLDGIDKAQEEHEKYHSNWRAMASDFNLPPVVAKEIVASCDKCQLKGEAMHGQVDCSPGIWQLDCTHLEGKVILVAVHVA
SGYIEAEVIPAETGQETAYFLLKLAGRWPVKTIHTDNGSNFTSATVKAACWWAGIKQEFGIPYNPQSQGVVESMNKELKK
IIGQVRDQAEHLKTAVQMAVFIHNFKRKGGIGGYSAGERIIDIIATDIQ---------------TKELQNQITKIQNFRV
YYRDSRDPLWKGPAKLLWKGEGAVVIQ--DNSEIKVVPRRKAKIIRDYGKQMAGDDCVASRQDED*
>AB480697/B/JP/2004/DR5913
FLDGIDKAQEEHEKYHSNWRAMASDFNLPPVVAKEIVASCDKCQLKGEAMHGQVDCSPGIWQLDCTHLEGKVILVAVHVA
SGYIEAEVIPAETGQETAYFLLKLAGRWPVKTVHTDNGSNFTSATVKAACWWAGIKQEFGIPYNPQSQGVVESMNKELKK
IIGQVRDQAEHLKTAVQMAVFIHNFKRKGGIGGYSAGERIIDIIATDIQ---------------TKELQNQITKIQNFRV
YYRDSRDPLWKGPAKLLWKGEGAVVIQ--DNSDIKVVPRRKAKIIRDYGKQMAGDDCVASRQDED*
>AB480698/B/JP/1998/DR1120
FLDGIDKAQEEHEKYHNNWRAMASDFNLPPIVAKEIVASCDKCQLKGEAMHGQVDCSPGIWQLDCTHLEGKIIIVAVHVA
SGYIEAEVIPAETGQETAYFLLKLAGRWPVKTIHTDNGSNFTSTTVKAACWWAGIKQEFGIPYNPQSQGVVESMNKELKK
IIEQVRDQAEQLKTAVQMAVFIHNFKRKGGIGGYSPGDRIIDILATDIQ---------------TKELQKQITKIQNFRV
YYRDSRDPLWKGPAKLLWKGEGAVVIQ--DNSEIKVVPRRKAKIIRDYGKQMAGDDCVANRQDED*
>AB485638/B/US/1991/US2
FLDGIDKAQDEHEKYHSNWRAMASDFNLPPVVAKEIVASCDKCQLKGEAMHGQVDCSPGIWQLDCTHLEGKVILVAVHVA
SGYIEAEVIPAETGQETAYFLLKLAGRWPVKTIHTDNGSNFTSTTVKAACWWAGIKQEFGIPYNPQSQGVVESMNKELKK
IIGQVRDQAEHLKTAVQMAVFIHNFKRKGGIGGYSAGERIVDIIATDIQ---------------TKELQKQITKIQNFRV
YYRDSRDPLWKGPAKLLWKGEGAVVIQ--DNSDIKVVPRRKVKIIRDYGKQMAGDDCVASRQDED*
>AB485639/B/US/1991/US2
FLDGIDKAQDEHEKYHSNWRAMASDFNLPPVVAKEIVASCDKCQLKGEAMHGQVDCSPGIWQLDCTHLEGKVILVAVHVA
SGYIEAEVIPAETGQETAYFLLKLAGRWPVKTIHTDNGSNFTSTTVKAACWWAGIKQEFGIPYNPQSQGVVESMNKELKK
IIGQVRDQAEHLKTAVQMAVFIHNFKRKGGIGGYSAGERIVDIIATDIQ---------------TKELQKQITKIQNFRV
YYRDSRDPLWKGPAKLLWKGEGAVVIQ--DNSDIKVVPRRKVKIIRDYGKQMAGDDCVASRQDED*
>AB485640/B/US/1991/US2
FLDGIDKAQDEHEKYHSNWRAMASDFNLPPVVAKEIVASCDKCQLKGEAMHGQVDCSPGIWQLDCTHLEGKVILVAVHVA
SGYIEAEVIPAETGQETAYFLLKLAGRWPVKTIHTDNGSNFTSTTVKAACWWAGIKQEFGIPYNPQSQGVVESMNKELKK
IIGQVRDQAEHLKTAVQMAVFIHNFKRKGGIGGYSAGERIVDIIATDIQ---------------TKELQKQITKIQNFRV
YYRDSRDPLWKGPAKLLWKGEGAVVIQ--DNSDIKVVPRRKVKIIRDYGKQMAGDDCVASRQDED*
>AB485641/B/BR/1990/BZ167
FLDGIDKAQEEHEKYHSNWRAMASDFNLPPVVAKEIVASCDKCQLKGEAMHGQVDCSPGIWQLDCTHLEGKIILVAVHVA
SGYIEAEVIPAETGQETAYFILKLAGRWPVKTIHTDNGSNFTSTAVKAACWWAGVKQEFGIPYNPQSQGVVESMNKELKK
IIGQVRDQAEHLKTAVQMAVLIHNFKRKGGIGRYSAGERIIDIIATDLQ---------------TTELQKQITKIQNFRV
YYRDSRDPLWKGPAKLLWKGEGAVVIQ--DNSDIKVVPRRKVKIIRDYGKQMAGDDCVAGRQDED*
>AB485642/B/BR/1990/BZ167
FLDGIDKAQEEHEKYHSNWRAMASDFNLPPVVAKEIVASCDKCQLKGEAMHGQVDCSPGIWQLDCTHLEGKIILVAVHVA
SGYIEAEVIPAETGQETAYFILKLAGRWPVKTIHTDNGSNFTSTAVKAACWWAGVKQEFGIPYNPQSQGVVESMNKELKK
IIGQVRDQAEHLKTAVQMAVLIHNFKRKGGIGRYSAGERIIDIIATDLQ---------------TTELQKQITKIQNFRV
YYRDSRDPLWKGPAKLLWKGEGAVVIQ--DNSDIKVVPRRKVKIIRDYGKQMAGDDCVAGRQDED*
>AB564744/B/JP/-/DR1673
FLDGIDKAQEEHEKYHSNWRAMASDFNLPPVIAKEIVASCDKCQLKGEAMHGQVDCSPGIWQLDCTHLEGKIILVAVHVA
SGYIEAEVIPAETGQETAYFLLKLAGRWPVKVIHTDNGSNFTSTTVKAACWWAGIKQEFGIPYNPQSQGVVESMNKELKK
IIGQVRDQAEHLKTAVQMAVFIHNFKRKGGIGGYSAGERIVDIIATDIQ---------------TKELQKQITKIQNFRV
YYRDSRDPLWKGPAKLLWKGEGAVVIQ--DNSDIKVVPRRKAKIIRDYGKQMAGDDCVASRQDED*
>AB564745/B/JP/-/DR1673
FLDGIDKAQEEHEKYHSNWRAMASDFNLPPIIAKEIVASCDKCQLKGEAMHGQVDCSPGIWQLDCTHLEGKIILVAVHVA
SGYIEAEVIPAETGQETAYFLLKLAGRWPVKVIHTDNGSNFTSTTVKAACWWAGIKQEFGIPYNPQSQGVVESMNKELKK
IIGQVRDQAEHLKTAVQMAVFIHNFKRKGGIGGYSAGERIVDIIATDIQ---------------TKELQKQITKIQNFRV
YYRDSRDPLWKGPAKLLWKGEGAVVIQ--DNSDIKVVPRRKAKIIRDYGKQMAGDDCVASRQDED*
>AB564746/B/JP/-/DR2735
FLDGIDKAQEEHEKYHSNWRAMASDFNLPPVIAKEIVASCDKCQLKGEAMHGQVDCSPGIWQLDCTHLEGKIILVAVHVA
SGYIEAEVIPAETGQETAYFLLKLAGRWPVKVIHTDNGSNFTSTTVKAACWWAGIKQEFGIPYNPQSQGVVESMNKELKK
IIGQVRDQAEHLKTAVQMAVFIHNFKRKGGIGGYSAGERIIDIIATDIQ---------------TKELQKQITKIQNFRV
YYRDNRDPLWKGPAKLLWKGEGAVVIQ--DNSDIKVVPRRKAKIIRDYGKQMAGDDCVASRQDED*
>AB565495/B/JP/-/JRC03B
FLDGIDKAQEEHEKYHSNWRAMASDFNLPPVVAKEIVASCDKCQLKGEAMHGQVDCSPGIWQLDCTHLEGKIILVAVHVA
SGYIEAEVIPAETGQETAYFLLKLAGRWPVKTIHTDNGSNFTSTTVKAACWWAGIKQEFGIPYNPQSQGVVESMNNELKK
IIGQVRDQAEHLKTAVQMAVFIHNFKRKGGIGGYSAGERIVDIIATDIQ---------------TKELQKQITKIQNFRV
YYRDSRDPLWKGPAKLLWKGEGAVVIQ--DNSDIKVVPRRKAKIIRDYGKQMAGDDCVASRQDED*
>AB565496/B/JP/-/JRC03B
FLDGIDKAQEEHEKYHSNWRAMASDFNLPPVVAKEIVASCDKCQLKGEAMHGQVDCSPGIWQLDCTHLEGKIILVAVHVA
SGYIEAEVIPAETGQETAYFLLKLAGRWPVKTIHTDNGSNFTSTTVKAACWWAGIKQEFGIPYNPQSQGVVESMNNELKK
IIGQVRDQAEHLKTAVQMAVFIHNFKRKGGIGGYSAGERIVDIIATDIQ---------------TKELQKQITKIQNFRV
YYRDSRDPLWKGPAKLLWKGEGAVVIQ--DNSDIKVVPRRKAKIIRDYGKQMAGDDCVASRQDED*
>AB565497/B/JP/-/JRC05B
FLDGIDKAQEDHEKYHSNWRAMASDFNLPPVVAKEIVASCDKCQLKGEAMHGQVDCSPGIWQLDCTHLEGKVILVAVHVA
SGYIEAEVIPAETGQETAYFILKLAGRWPVKAIHTDNGSNFTSTTVKAACWWAGIKQEFGIPYNPQSQGVVESLNKELKK
IIGQVRDQAEHLKTAVQMAVFIHNFKRKGGIGGYCAGERIIDIIATDIQ---------------TKELQNQITKIQNFRV
YYRDSRDPLWKGPAKLLWKGEGAVVIQ--DNSDIKVVPRRKAKIIRDYGKQMAGDGCVASRQDED*
>AB565498/B/JP/-/JRC05B
FLDGIDKAQEDHEKYHSNWRAMASDFNLPPVVAKEIVASCDKCQLKGEAMHGQVDCSPGIWQLDCTHLEGKVILVAVHVA
SGYIEAEVIPAETGQETAYFILKLAGRWPVKAIHTDNGSNFTSTTVKAACWWAGIKQEFGIPYNPQSQGVVESLNKELKK
IIGQVRDQAEHLKTAVQMAVFIHNFKRKGGIGGYCAGERIIDIIATDIQ---------------TKELQNQITKIQNFRV
YYRDSRDPLWKGPAKLLWKGEGAVVIQ--DNSDIKVVPRRKAKIIRDYGKQMAGDGCVASRQDED*
>AB565499/B/JP/-/JRC53B
FLDGIDKAQEEHEKYHNNWRAMASDFNIPPVVAKEIVACCDKCQIKGEAMHGQVDCSPGIWQLDCTHLEGKIILVAVHVA
SGYIEAEVIPAETGQETAYFLLKLAGRWPVKTIHTDNGSNFTSTTVKAACWWAGIKQEFGIPYNPQSQGVVESMNNELKK
IIGQVRDQAEHLKTAVQMAVFIHNFKRKGGIGGYSAGERIVDIIATDIQ---------------TKELQKQITKIQNFRV
YYRDSRDPLWKGPAKLLWKGEGAVVIQ--DNSDIKVVPRRKAKIIRDYGKQMAGDDCVASRQDED*
>AB565500/B/JP/-/JRC53B
FLDGIDKAQEEHEKYHNNWRAMASDFNIPPVVAKEIVACCDKCQIKGEAMHGQVDCSPGIWQLDCTHLEGKIILVAVHVA
SGYIEAEVIPAETGQETAYFLLKLAGRWPVKTIHTDNGSNFTSTTVKAACWWAGIKQEFGIPYNPQSQGVVESMNNELKK
IIGQVRDQAEHLKTAVQMAVFIHNFKRKGGIGGYSAGERIVDIIATDIQ---------------TKELQKQITKIQNFRV
YYRDSRDPLWKGPAKLLWKGEGAVVIQ--DNSDIKVVPRRKAKIIRDYGKQMAGDDCVASRQDED*
>AB565501/B/JP/-/JRC65B
FLDGIDKAQDEHEKYHSNWRAMASDFNLPPVVAKEIVASCDKCQLKGEAMHGQVDCSPGIWQLDCTHLEGKIILVAVHVA
SGYIEAEVIPAETGQETAYFILKLAGRWPVKTIHTDNGSNFTSNAVKAACWWAGIKQDFGIPYNPQSQGVVESMNKELKK
IIGQVRDQAEHLKTAVQMAVFIHNFKRKGGIGGYSAGERIVDIIATDIQ---------------TRELQKQITKIQNFRV
YYRDSRDPLWKGPAKLLWKGEGAVVIQ--DNSDIKVVPRRKVKIIRDYGKQMAGDDCVASRQDED*
>AB565502/B/JP/-/JRC65B
FLDGIDKAQDEHEKYHSNWRAMASDFNLPPVVAKEIVASCDKCQLKGEAMHGQVDCSPGIWQLDCTHLEGKIILVAVHVA
SGYIEAEVIPAETGQETAYFILKLAGRWPVKTIHTDNGSNFTSNAVKAACWWAGIKQDFGIPYNPQSQGVVESMNKELKK
IIGQVRDQAEHLKTAVQMAVFIHNFKRKGGIGGYSAGERIVDIIATDIQ---------------TRELQKQITKIQNFRV
YYRDSRDPLWKGPAKLLWKGEGAVVIQ--DNSDIKVVPRRKVKIIRDYGKQMAGDDCVASRQDED*
>AB604948/B/JP/-/DR1777
FLDGIDKAQEEHEKYHNNWRAMASDFNLPPVVAKEIVASCDKCQLKGEAMHGQVDCSPGIWQLDCTHLEGKVILVAVHVA
SGYIEAEVIPAETGQETAYFLLKLAGRWPVKVIHTDNGSNFTSSTVKAACWWAGIKQEFGIPYNPQSQGVVESMNKELKK
IIGQVRDQAEHLKTAVQMAVFIHNFKRKGGIGGYSAGERIVDIIATDIQ---------------TKELQKQITKIQNFRV
YYRDSRDPLWKGPAKLLWKGEGAVVIQ--DNSDIKVVPRRKAKIIRDYGKQMAGDDCVASRQDED*
>AB604949/B/JP/-/DR2735
FLDGIDKAQEEHEKYHSNWRAMASDFNLPPVIAKEIVASCDKCQLKGEAMHGQVDCSPGIWQLDCTHLEGKIILVAVHVA
SGYIEAEVIPAETGQETAYFLLKLAGRWPVKVIHTDNGSNFTSTTVKAACWWAGIKQEFGIPYNPQSQGVVESMNKELKK
IIGQVRDQAEHLKTAVQMAVFIHNFKRKGGIGGYSAGERIVDIIATDIQ---------------TKELQKQITKIQNFRV
YYRDSRDPLWKGPAKLLWKGEGAVVIQ--DNSDIKVVPRRKAKIIRDYGKQMAGDDCVASRQDED*
>AB604950/B/JP/-/DR5929
FLDGIDKAQEEHEKYHSNWRAMVSDFNLPPIVAKEIVASCDKCQLKGEAMHGQVDCSPGIWQLDCTHLEGKIILVAVHVA
SGYIEAEVIPAETGQETAYFILKLAGRWPVKTIHTDNGGNFISTAVKAACWWAGIKQEFGIPYNPQSQGVVESMNKELKK
IIGQVRDQAEHLKTAVQMAVFIHNFKRKGGIGGYSAGERIIDMIATDIQ---------------TKELQNQITKISKFRV
YYRDSRDPLWKGPAKLLWKGEGAVVIQ--DNSEIKVVPRRKAKIIKDYGKQMAGDDCVASRQDEN*
>AB604951/B/JP/-/DR5929
FLDGIDKAQEEHEKYHSNWRAMVSDFNLPPIVAKEIVASCDKCQLKGEAMHGQVDCSPGIWQLDCTHLEGKIILVAVHVA
SGYIEAEVIPAETGQETAYFILKLAGRWPVKTIHTDNGGNFISTAVKAACWWAGIKQEFGIPYNPQSQGVVESMNKELKK
IIGQVRDQAEHLKTAVQMAVFIHNFKRKGGIGGYSAGERIIDMIATDIQ---------------TKELQNQITKISKFRV
YYRDSRDPLWKGPAKLLWKGEGAVVIQ--DNSEIKVVPRRKAKIIKDYGKQMAGDDCVASRQDEN*
>AB641836/B/JP/-/pJRC57B09
FLDGIDKAQEDHERYHTNWRAMVSDFNLPPIVAKEIVASCDKCQLKGEAMHGQVDCSPGIWQLDCTHVEGKVILVAVHVA
SGYIEAEVIPAETGQETAYFLLKLAGRWPVKTIHTDNGSNFTSTTVKAACWWAGIKQEFGIPYNPQSQGVVESMNKELKK
IIGQVRDQAEHLKTAVQMAVFIHNFKRKGGIGGYSAGERIVDIIASDIQ---------------TKELQKQITKIQNFRV
YYRDSRDPLWKGPAKLLWKGEGAVVIQ--DNSDIKVVPRRKAKIIRDYGKQMAGDDCVASRQDED*
>AB641837/B/JP/-/pJRC57B05
FLDGIDKAQEDHERYHTNWRAMVSDFNLPPIVAKEIVASCDKCQLKGEAMHGQVDCSPGIWQLDCTHVEGKVILVAVHVA
SGYIEAEVIPAETGQETAYFLLKLAGRWPVKTIHTDNGSNFTSTTVKAACWWAGIKQEFGIPYNPQSQGVVESMNKELKK
IIGQVRDQAEHLKTAVQMAVFIHNFKRKGGIGGYSAGERIVDIIASDIQ---------------TKELQKQITKIQNFRV
YYRDSRDPLWKGPAKLLWKGEGAVVIQ--DNSDIKVVPRRKAKIIRDYGKQMAGDDCVASRQDED*
>AB731663/B/JP/2008/08JP_NMC104_clone_01
FLDGIDKAQEEHEKYHSNWRAMASDFNLPPVVAKEIVACCDKCQLKGEAMHGQVDCSPGIWQLDCTHLEGKIILVAVHVA
SGYIEAEVIPAETGQETAYFILKLAGRWPVKTIHTDNGSNFTSTTVKAACWWAGIKQEFGIPYNPQSQGVVESMNKELKK
IIGQVRDQAEHLKTALQMAVFIHNFKRKGGIGGYSAGERIVDIIATDIQ---------------TKELQKQITKIQNFRV
YYRDSRDPLWKGPAKLLWKGEGAVVIQ--DNSDIKVVPRRKAKIIRDYGKQMAGDDCVASRQDED*
>AB731664/B/JP/2008/08JP_NMC104_clone_09
FLDGIDKAQEEHEKYHSNWRAMASDFNLPPVVAKEIVACCDKCQLKGEAMHGQVDCSPGIWQLDCTHLEGKIILVAVHVA
SGYIEAEVIPAETGQETAYFILKLAGRWPVKTIHTDNGSNFTSTTVKAACWWAGIKQEFGIPYNPQSQGVVESMNKELKK
IIGQVRDQAEHLKTALQMAVFIHNFKRKGGIGGYSAGERIVDIIATDIQ---------------TKELQKQITKIQNFRV
YYRDSRDPLWKGPAKLLWKGEGAVVIQ--DNSDIKVVPRRKAKIIRDYGKQMAGDDCVASRQDED*
>AB731669/B/JP/2011/11JP_NMC851C_clone_13
FLDGIDKAQEEHEKYHSNWRAMASDFNLPPVVAKEIVACCDKCQLKGEAMHGQVDCSPGIWQLDCTHLEGKIIVVAVHVA
SGYIEAEVIPAETGQEAAYFILKLAGRWPVKTIHTDNGRNFTSAAVKAACWWAGVKQEFGIPANPQSQGVVESMNKELKK
IIGQVRDQAEHLKTAVQMAVLIHNFKRKGGIGGYSAGERIIDIIATDIQ---------------TKELQKQITKIQNFRV
YYRDSRNPLWKGPAKLLWKGEGAVVIQ--DNSDIKIVPRRKAKIIRDYGKQMAGDDCVASRQDED*
>AB731670/B/JP/2011/11JP_NMC851C_clone_48
FLDGIDKAQEEHEKYHSNWRAMASDFNLPPVVAKEIVACCDKCQLKGEAMHGQVDCSPGIWQLDCTHLEGKIIVVAVHVA
SGYIEAEVIPAETGQEAAYFILKLAGRWPVKTIHTDNGRNFTSAAVKAACWWAGVKQEFGIPANPQSQGVVESMNKELKK
IIGQVRDQAEHLKTAVQMAVLIHNFKRKGGIGGYSAGERIIDIIATDIQ---------------TKELQKQITKIQNFRV
YYRDSRNPLWKGPAKLLWKGEGAVVIQ--DNSDIKIVPRRKAKIIRDYGKQMAGDDCVASRQDED*
>AF003887/B/FR/1985/NL43xWC001
FLDGIDKAQEEHEKYHSNWRAMAGDFNLPPVVAKEIVACCDKCQLKGEAMHGQVDCSPGIWQLDCTHLEGKVILVAVHVA
SGYIEAEVIPAETGQETAYFLLKLAGRWPVKTIHTDNGSNFTSTTVKAACWWAGIKQEFGIPYNPQSQGVVESMNKELKK
IIGQVRDQAEHLKTAVQMAVFIHNFKRKGGIGGYSAGERIVDIIATDIQ---------------TKELQKHITKIQNFRV
YYRDSRDPLWKGPAKLLWKGEGAVVIQ--DNSDIKVVPRRKAKIIRDYGKQMAGEDCVASRQDED*
>AF003888/B/FR/1985/NL43WC001
FLDGIDKAQEEHEKYHSNWRAMAGDFNLPPVVAKEIVACCDKCQLKGEAMHGQVDCSPGIWQLDCTHLEGKVILVAVHVA
SGYIEAEVIPAETGQETAYFLLKLAGRWPVKTIHTDNGSNFTSTTVKAACWWAGIKQEFGIPYNPQSQGVVESMNKELKK
IIGQVRDQAEHLKTAVQMAVFIHNFKRKGGIGGYSAGERIVDIIATDIQ---------------TKELQKHITKIQNFRV
YYRDSRDPLWKGPAKLLWKGEGAVVIQ--DNSDIKVVPRRKAKIIRDYGKQMAGEDCVASRQDED*
>AF004394/B/US/1986/AD87_ADA
FLDGIDKAQEDHEKYHSNWRAMASDFNLPPIVAKEIVASCDKCQLKGEAMHGQVDCSPGIWQLDCTHLEGKIILVAVHVA
SGYIEAEVIPAETGQETAYFILKLAGRWPVTTIHTDNGTNFTSTTVKAACWWAGIKQEFGIPYNPQSQGVVESMNKELKK
IIGQVRDQAEHLKTAVQMAVFIHNFKRKGGIGGYSAGERIVDMIATDLQ---------------TKELQKQITKIQNFRV
YYRDSRDPLWKGPAKLLWKGEGAVVIQ--DNSDIKVVPRRKAKIIRDYGKQMAGDDCVASRQDED*
>AF033819/B/FR/1983/HXB2_copy_LAI
FLDGIDKAQDEHEKYHSNWRAMASDFNLPPVVAKEIVASCDKCQLKGEAMHGQVDCSPGIWQLDCTHLEGKVILVAVHVA
SGYIEAEVIPAETGQETAYFLLKLAGRWPVKTIHTDNGSNFTGATVRAACWWAGIKQEFGIPYNPQSQGVVESMNKELKK
IIGQVRDQAEHLKTAVQMAVFIHNFKRKGGIGGYSAGERIVDIIATDIQ---------------TKELQKQITKIQNFRV
YYRDSRNPLWKGPAKLLWKGEGAVVIQ--DNSDIKVVPRRKAKIIRDYGKQMAGDDCVASRQDED*
>AF042100/B/AU/1986/MBC200
FLDGIDKAQEEHEKYHSNWRAMASDFNLPPVVAKEIVASCDKCQLKGEAMHGQVDCSPGIWQLDCTHLEGKVILVAVHVA
SGYIEAEVIPAETGQETAYFLLKLAGRWPVKAIHTDNGSNFTSTTVKAACWWAGIKQEFGIPYNPQSQGVVESMNKELKK
IIGQVRDQAEHLKTAVQMAVFIHNFKRKGGIGDYCAGERIVDIIATDIQ---------------TKELQKQITKIQNFRV
YYRDSRDPLWKGPAKLLWKGEGAVVIQ--DNSDIKVVPRRKAKIIRDYGKQMAGDDCVAGRQDED*
>AF042101/B/AU/1987/MBC925
FLDGIDKAQEEHEKYHNNWRAMASDFNIPPVVAKEIVACCDKCQLKGEAMHGQVDCSPGIWQLDCTHLEGKVILVAVHVA
SGYIEAEVIPAETGQETAYFLLKLAGRWPVKTIHTDNGPNFTSNTVKAACWWAGIKQEFGIPYNPQSQGVVESINKELKK
IIGQVRDQAEHLKTAVQMAVFIHNFKRKGGIGGYSAGERIIDIIATDIQ---------------TKELQKQITKIQNFRV
YYRDSRDPLWKGPAKLLWKGEGAVVIQ--DNSDIKVVPRRKAKIIRDYGKQMAGDDCVASRQDED*
>AF042102/B/AU/1993/MBC18_MBCC18
FLDGIDRAQEDHEKYHSNWRAMASDFNLPPIVAKEIVASCDKCQLKGEAMHGQVDCSPGIWQLDCTHLEGKIILVAVHVA
SGYIEAEVIPAETGQETAYFILKLAGRWPVTTIHTDNGSNFISTTVKAACWWAGIKQEFGTPYNPQSQGVVESMNKELKK
IIGQVRDQAEHLKTAVQMAVFIHNFKRKGGIGGYSAGERIVDIIASDIQ---------------TKELQKQITKIQNFRV
YYRDNRDPLWKGPAKLLWKGEGAVVIQ--DNSDIKVVPRRKVKIIRDYGKQMAGDDCVASRQDED*
>AF042103/B/AU/1995/MBCC54
FLDGIDKAQEEHEKYHSNWRAMASDFNLPPVVAKEIVASCDKCQLKGEATHGQVDCSPGIWQLDCTHLEGKVILVAVHVA
SGYIEAEVIPAETGQDTAYFLLKLAGRWPVKTIHTDNGSNFISTTVKAACWWAGIKQEFGIPYNPQSQGVVESMNKELKK
IIGQVRDQAEHLKTAVQMAVFIHNYKRKGGIGGYSAGERIVDIIATDMQ---------------TKELQKQITRIQHFRV
YYRDSRDPLWKGPAKLLWKGEGAVVIQ--DNSDIKVVPRRKVKIIRDYGKQMAGDDCVASRQDED*
>AF042105/B/AU/1996/MBCD36
FLDGIDKAQEEHEKYHSNWRAMASDFNLPPVVAKEIVASCDKCQLKGEAMHGQVDCSPGIWQLDCTHLEEKVILVAVHVA
SGYIEAEVIPADTAQDTAYFLLRLAGRWPVKTIHTDNGSNFISATVKAACWWAGIKQEFGIPYNPQSQGVVESMNRELKK
IIGQVRDQAEHLKTAVQMAVFIHNFKRKGGIGGYSAGERIVDIIATDIQ---------------TKELQKQITKIQNFRV
YYRDSRDPLWKGPAKLLWKGEGAVVIQ--DNSDIKVVPRRKVKIIRDYGKQMAGDDCVASRQDED*
>AF042106/B/AU/1993/MBCC18R01_C18R01
FLDGIDKAQEDHEKYHSNWRAMASDFNLPPIVAKEIVASCDKCQLKGEAMHGQVDCSPGIWQLDCTHLEGKIILVAVHVA
SGYIEAEVIPAETGQETAYFILKLAGRWPVNTIHTDNGSNFISTTVKAACWWAGIKQEFGIPYNPQSQGVVESMNRELKK
IIGQVRDQAEHLKTAVQMAVFIHNFKRKGGIGGYSAGERIVDIIATDIQ---------------TKELQKQITKIQNFRV
YYRDSRDPLWKGPAKLLWKGEGAVVIQ--DNSDIKVVPRRKVKIIRDYGKQMAGDDCVASRQDED*
>AF049494/B/US/-/499JC16
FLDGIDKAQEEHEKYHNNWRAMASDFNLPPVVAKEIVASCDKCQLKGEAMHGQVDCSPGIWQLDCTHLEGKVILVAVHVA
SGYIEAEVIPAETGQETAYFLLKLAGRWPVKTIHTDNGSNFTSAAVKAACWWAGVKQEFGIPYNPQSQGVVESMNKELKK
IIGQVRDQAEHLKTAVQMAVFVHNFKRKGGIGGYSAGERIIDIIATDIQ---------------TRELQKQITKIQNFRV
YYRDSRDPLWKGPAKLLWKGEGAVVIQ--DNSDIKVVPRRKAKIIRDYGKQMAGDDCVASRQDED*
>AF049495/B/US/-/NC7
FLDGIDKAQEEHEKYHNNWRAMASDFNLPPVVAKEIVASCDKCQLKGEAMHGQVDCSPGIWQLDCTHLEGKVILVAVHVA
SGYIEAEVIPAETGQETAYFLLKLAGRWPVKTIHTDNGSNFTSAAVKAACWWAGVKQEFGIPYNPQSQGVVESMNKELKK
IIGQVRDQAEHLKTAVQMAVFVHNFKRKGGIGGYSAGERIIDIIATDIQ---------------TRELQKQITKIQNFRV
YYRDSRDPLWKGPAKLLWKGEGAVVIQ--DNSDIKVVPRRKAKIIRDYGKQMAGDDCVASRQDED*
>AF069140/B/US/1991/DH12_3
FLDGIEKAQEEHEKYHSNWRAMASEFNLPAVVAKEIVACCDKCQVKGEAMHGQVDCSPGIWQLDCTHLEGKVILVAVHVA
SGYIEAEVIPAETGQETAYFILKLAGRWPVKTIHTDNGSNFTSTTVKAACWWAGIKQEFGIPYNPQSQGVVESMNKELKK
IIEQVRDQAEHLKTAVQMAVFIHNFKRKGGIGGYSAGERIVDIIASDIQ---------------TKELQKQITKIQNFRV
YYRDSRDPLWKGPAKLLWKGEGAVVIQ--DKSDIKVVPRRKAKIIRDYGKQMAGDDCVASRQDED*
>AF070521/B/FR/1985/NL43E9_LAI_IIIB_NY5
FLDGIDKAQEEHEKYHSNWRAMASDFNLPPVVAKEIVASCDKCQLKGEAMHGQVDCSPGIWQLDCTHLEGKVILVAVHVA
SGYIEAEVIPAETGQETAYFLLKLAGRWPVKTVHTDNGSNFTSTTVKAACWWAGIKQEFGIPYNPQSQGVIESMNKELKK
IIGQVRDQAEHLKTAVHMAVFIHNFKRKGGIGGYSAGERIVDIIATDIQ---------------TKELQKQITKIQNFRV
YYRDSRDPVWKGPAKLLWKGEGAVVIQ--DNSDIKVVPRRKAKIIRDYGKQMAGDDCVASRQDED*
>AF086817/B/TW/1994/TWCYS_LM49
FLDGIDRAQEEHEKYHSNWRAMASDFNLPPVVAKEIVASCDKCQLKGEAMHGQVDCSPGIWQLDCTHLEGKIILVAVHVA
SGYIEAEVIPAETGQETAYFLLKLAGRWPVKTIHTDNGSNFTSAAVKAACWWAGIKQKFGIPYNPQSQGVIESMNKELKK
IIGQVRDQAEHLKTAVQMAVFIHNFKRKGGIGGYSAGERIVDIIATDIQ---------------TKELQKQITKIQNFRV
YYRDNRDPLWKGPAKLLWKGEGAVVIQ--DNSDIKVVPRRKAKIIRDYGKQMAGDDCVAGRQDED*
>AF146728/B/AU/-/VH_VHPCR
FLDGIDKAQDDHEIYHSNWRAMANDFYLPPIVAKDIVASCDKCQQKGEAMHGQVDCSPGLWQLDCTHLEGKVILVAVHVA
SGYIEAEVIPAETGQETAYFLLKLAGRWPVKTVHTDNGPIFISTAVKAACWWAGIKQEFGIPYNPQRQGVVDSMNNDLTT
IIGQVRDQAEHLKTAVQMAVFIHNFKRKGGIGGYSAGERIIDIIASDIQ---------------TKELQKQITKVQNFRV
YYRDSRDPLWKGPAKLLWKGEGAVVIQ--DNSDIKVVPRRKAKIIRDYGKQMAGDDCVASRQDED*
>AF224507/B/KR/1997/WK
FLDGIDKAQEEHEKYHSNWRAMAGDFNLPPVVAKEIVACCDKCQLKGEAMHGQVDCSPGIWQLDCTHLEGKVILVAVHVA
SGYIEAEVIPAETGQETAYFLLKLAGRWPVKTIHTDNGSNFTSNTVKAACW*ARIKQEFGIPYNPQSQGVVESMNKELKK
IIGQVRDQAEHLKTAVQMAVFIHNFKRKGGIGGYSAGERIIDIIATDIQ---------------TKELQKQVTKIQNFRV
YYRDSRDPLWKGPAKLLWKGEGAVVIQ--DNSDIKVVPRRKAKIIRDYGKQMAGDDCVASRQDED*
>AF256204/B/ES/1989/S61I1
FLDGIDKAQEEHEKYHSNWRAMASDFNLPPVVAKEIVASCDKCQLKGEAMHGQVDCSPGIWQLDCTHLEGKIILVAVHVA
SGYIEAEVIPAETGQETAYFLLKLAGRWPVKTIHTDNGSNFTSTTVKATCWWAGIKQEFGIPYNPQSQGVVESINKELKK
IIGQIRDQAEHLKTAVQMAVFIHNFKRKGGIGGYSAGERIVDIIATDIQ---------------TKELQKQITKIQNFRV
YYRDSRDPLWKGPAKLLWKGEGAVVIQ--DNSEIKVVPRRKAKIIRDYGKQMAGDDCVASRQDED*
>AF256206/B/ES/1989/S61G1
FLDGIDKAQEEHEKYHSNWRAMASDFNLPPVVAKEIVASCDKCQLKGEAMHGQVDCSPGIWQLDCTHLEGKIILVAVHVA
SGYIEAEVIPAETGQETAYFLLKLAGRWPVKTIHTDNGSNFTSTTVKAACWWAGIKQEFGIPYNPQSQGVVESINKELKK
IIGQIRDQAEHLKTAVQMAVFIHNFKRKGGIGGYSAGERIVDIIATDIQ---------------TKELQKQITKIQNFRV
YYRDSRDPLWKGPAKLLWKGEGAVVIQ--DNSEIKVVPRRKAKIIRDYGKQMAGDDCVASRQDED*
>AF256207/B/ES/1989/S61G7
FLDGIDKAQEEHEKYHSNWRAMASDFNLPPVVAKEIVASCDKCQLKGEAMHGQVDCSPGIWQLDCTHLEGKIILVAVHVA
SGYIEAEVIPAETGQETAYFLLKLAGRWPVKTIHTDNGSNFTSTTVKAACWWAGIKQEFGIPYNPQSQGVVESINKELKK
IIGQIRDQAEHLKTAVQMAVFIHNFKRKGGIGGYSAGERIVDIIATDIQ---------------TKELQKQITKIQNFRV
YYRDSRDPLWKGPAKLLWKGEGAVVIQ--DNSEIKVVPRRKAKIIRDYGKQMAGDDCVASRQDED*
>AF256208/B/ES/1989/S61I15
FLDGIDKAQEEHEKYHSNWRAMASDFNLPPVVAKEIVASCDKCQLKGEAMHGQVDCSPGIWQLDCTHLEGKIILVAVHVA
SGYIEAEVIPAETGQETAYFLLKLAGRWPVKTIHTDNGSNFTSTTVKATCWWAGIKQEFGIPYNPQSQGVVESINKELKK
IIGQIRDQAEHLKTAVQMAVFIHNFKRKGGIGGYSAGERIVDIIATDIQ---------------TKELQKQITKIQNFRV
YYRDSRDPLWKGPAKLLWKGEGAVVIQ--DNSEIKVVPRRKAKIIRDYGKQMAGDDCVASRQDED*
>AF286365/B/US/1988/WR27
FLDGIDKAQEDHEKYHSNWRAMAGEFNLPPVVAKEIVACCDKCQLKGEAMHGQVDCSPGIWQLDCTHLEGKIILVAVHVA
SGYIEAEVIPAETGQETAYFILKLAGRWPVKTIHTDNGSNFISATVKAACWWAGIKQEFGIPYNPQSQGVVESMNKELKK
IIGQVRDQAEHLKTAVQMAVFIHNFKRKGGIGGYSAGERIIDIIATDIQ---------------TKELQKQITKIQNFRV
YYRDSRDPLWKGPAKLLWKGEGAVVIQ--DNSDIKVVPRRKAKIIRDYGKQMAGDDCVASRQDED*
>AF538302/B/AU/1999/1181
FLDGIDKAQEDHEKYHSNWKAMASDFNRPPVVAKEIVASCDKCQLKGEAMHGQVDCSPGIWQLDCTHLEGKVILVAVHVA
SGYIEAEVIPAETGQETAYFLLKLAGRWPVKTIHTDNGSNFTSTTVKAACWWAGIKQEFGIPYNPQSQGVIESMNKELKK
IIGQVRDQAEHLKTAVQMAVFIHNFKRKGGIGEYSAGERIVDIIATDIQ---------------TKELQKQITKIQNFRV
YYRDSRDPVWKGPAKLLWKGEGAVVIQ--DNSDIKVVPRRKVKIIRDYGKQMAGDDCVASRQDED*
>AF538303/B/AU/1999/1182
FLDGIDKAQEDHEKYHSNWRTMASDFNLPPVVAKEIVASCDKCQLKGEAMHGQVDCSPGIWQLDCTHLEGKVILVAVHVA
SGYIEAEVIPAETGQETAYFLLKLAGRWPVKTIHTDNGSNFTSTTVKAACWWAGIKQEFGIPYNPQSQGVVESMNKELKK
IIGQVRDQAEHLKTAVQMAVFIHNFKRKGGIGGYSAGERIIDIIATDIQ---------------TKELQKQITKIQNFRV
YYRDSRDPVWKGPAKLLWKGEGAVVIQ--DNSDIKVVPRRKVKIIREHGKQMAGDDCVARRQDED*
>AF538304/B/AU/1995/C24
FLDGIDKAQEEHEKYHSNWRAMASDFNLPPIVAKEIVASCDKCQLKGEAMHGQVDCSPGIWQLDCTHLEGKVILVAVHVA
SGYIEAEVIPAETGQETAYFILKLAGRWPVKIIHTDNGGNFISAMVKAACWWAGIKQEFGIPYNPQSQGVVESMNKELKK
IIGQVRDQAEHLKTAVQMAVFIHNFKRKGGIGEYSAGERIIDIIATDIQ---------------TKELQKQITKIQNFRV
YYRDSRDPVWKGPAKLLWKGEGAVVIQ--DNSDIKVVPRRKAKIIWDYGKQMAGNDCVASRQDED*
>AF538305/B/AU/1995/C42
FLDGIDKAQEEHEKYHSNWRAMASDFNLPPIVAKEIVASCDKCQLKGEAMHGQVDCSPGIWQLDCTHLEGKVILVAVHVA
SGYIEAEVIPAETGQETAYFILKLAGRWPVTTIHTDNGSNFISATVKAACWWAGIKQEFGIPYNPQSQGVVESMNKELKK
IIGQVTDQAEHLKTAVQMAVFIHNFKRKGGIGEYSAGERIVDIIATDIQ---------------TKELQKQITKIQNFRV
YYRDSRDPLWKGPAKLLWKGEGAVVIQ--DNSDIKVVPRRKAKIIRDYGKQMAGDDCVARRQDED*
>AF538306/B/AU/1995/C76
FLDGIDKAQEEHEKYHSNWRAMASDFNLPPIVAKEIVASCDKCQLKGEAMHGQVDCSPGIWQLDCTHLEGKIILVAAHVA
SGYIEAEVIPAETGQETAYFLLKLAGRWPVKTIHTDNGSNFTSATVKAACWWAGIKQEFGIPYNPQSQGVVESMNKELKK
IIGQVRDQAEHLKTAVQMAVFIHNFKRKGGIGEYSAGERIVDMIATDIQ---------------TRELQKQITKIQNFRV
YYRDNRDPLWKGPAKLLWKGEGAVVIQ--DNRDIKVVPRRKAKIIRDYGKQMAGDDCVASRQDED*
>AF538307/B/AU/1995/C92
FLDGIDKAQEEHEKYHSNWRAMASDFNLPPIVAKEIVASCDKCQLKGEAMHGQVDCSPGIWQLDCTHLEGKIILVAVHVA
SGYIEAEVIPAETGQETAYFILKLAGRWPVKTIHTDNGSNFTSTTVKAACWWAGIKQEFGIPYNPQSQGVVESMNKELKK
IIGQVRDQAEHLKTAVQMAVFIHNFKRKGGIGEYSAGERIVDIIATDIQ---------------TKELQKQITKIQNFRV
YYRDSRDPLWKGPAKLLWKGEGAVVIQ--DNSEIKVVPRRKAKIIRDYGKQMAGDDCVASRQNED*
>AJ271445/B/GB/1986/GB8_46R
FLDGIDKAQEDHEKYHSNWRAMANDFNLPPVVAKEIVASCDKCQLKGEAMHGQVDCSPGIWQLDCTHLEGKIILVAVHVA
SGYIEAEVIPAETGQDTAYFILKLAGRWPVKTIHTDNGRNFTSTTVKAACWWAGIKQEFGIPYNPQSQGVVESMNKELKK
IIGQVRDQAEHLKTAVQMAVFIHNFKRKGGIGGYSAGERIVDIIATDIQ---------------TKELQKQITKIQNFRV
YYRDSRDPLWKGPAKLLWKGEGAVVIQ--DNSDIKVVPRRKAKIIRDYGKQMAGDDCVASRQDED*
>AX032749/B/FR/1985/pNL43_patent
FLDGIDKAQEEHEKYHSNWRAMASDFNLPPVVAKEIVASCDKCQLKGEAMHGQVDCSPGIWQLDCTHLEGKVILVAVHVA
SGYIEAEVIPAETGQETAYFLLKLAGRWPVKTVHTDNGSNFTSTTVKAACWWAGIKQEFGIPYNPQSQGVIESMNKELKK
IIGQVRDQAEHLKTAVQMAVFIHNFKRKGGIGGYSAGERIVDIIATDIQ---------------TKELQKQITKIQNFRV
YYRDSRDPVWKGPAKLLWKGEGAVVIQ--DNSDIKVVPRRKAKIIRDYGKQMAGDDCVASRQDED*
>AX078307/B/FR/1983/LAI-patent
FLDGIDKAQDEHEKYHSNWRAMASDFNLPPVVAKEIVASCDKCQLKGEAMHGQVDCSPGIWQLDCTHLEGKVILVAVHVA
SGYIEAEVIPAETGQETAYFLLKLAGRWPVKTIHTDNGSNFTSATVKAACWWAGIKQEFGIPYNPQSQGVVESMNKELKK
IIGQVRDQAEHLKTAVQMAVFIHNFKRKGGIGGYSAGERIVDIIATDIQ---------------TKELQKQITKIQNFRV
YYRDSRNPLWKGPAKLLWKGEGAVVIQ--DNSDIKVVPRRKAKIIRDYGKQMAGDDCVASRQDED*
>AY037268/B/AR/1998/ARCH054
FLDGIDKAQDEHEKYHSNWRAMASDFNLPPVVAKEIVASCDKCQLKGEAMHGQVDCSPGIWQLDCTHLEGKVILVAVHVA
SGYIEAEVIPAETGQETAYFLLKLAGRWPVKTIHTDNGSNFTSATVKAACWWAGIKQEFGIPYNPQSQGVVESMNKELKK
IIGQVRDQAEHLKTAVQMAVFIHNFKRKGGIGGYSAGERIVDIIATDIQ---------------TKELQKQITKIQNFRV
YYRDSRDPLWKGPAKLLWKGEGAVVIQ--DNSDIKVVPRRKAKIIRDYGKQMAGDDCVASRQDED*
>AY037269/B/AR/2000/ARMS008
FLDGIDKAQEEHEKYHSNWRAMASDFNLPPVVAKEIVASCDKCQLKGEAMHGQVDCSPGIWQLDCTHLEGKIILVAVHVA
SGYIEAEVIPAETGQETAYFILKLAGRWPVKTIHTDNGPNFTSTTVKAACWWAGIKQEFGIPYNPQSQGVIESMNKELKK
IIGQVRDQAEHLKTAVQMAVFIHNFKRKGGIGGYSAGERIIDIIATDIQ---------------TKELQNQITKIQNFRV
YYRDSRDPLWKGPAKLLWKGEGAVVIQ--DNSEIKVVPRRKAKIIRDYGKQMAGDDCVASRQDED*
>AY037270/B/BO/1999/BOL0122
FLDGIDKAQDEHEKYHSNWRAIASDFNLPPVVAKQIVANCDKCQVKGEAMHGQVDCSPGIWQLDCTHLEGKIILVAVHVA
SGYIEAEVIPAETGQETAYFILKLAGRWPVKTIHTDNGSNFTSNAVKAACWWAGVKQEFGIPYNPQSQGVVESMNNELKK
IIGQVRDQAEHLKTAVQMAVFIHNFKRKGGIGGYSAGERIVDIIATDIQ---------------TKELQKQITKIQNFRV
YYRDSRDPLWKGPAKLLWKGEGAVVIQ--DNSDIKVVPRRKAKIIRDYGKQMAGDDCVASRQDED*
>AY037282/B/AR/1999/ARMA132
FLDGIDKAQEDHEKYHSNWRAMADDFNLPPIVAKEIIACCDKCQLKGEAIHGQVDCSPGIWQLDCTHLEGKVILVAVHVA
SGYLEAEVIPAETGQETAYFLLKLAGRWPVKTIHTDNGPNFVSTAVKAACWWAGIKQEFGIPYNPQSQGVVESMNKELKK
IIGQVRDQAEHLKTAVQMAVFIHNFKRKGGIGGYSAGERIIDIIATDIQ---------------TKELQKQITKIQNFRV
YYRDSRDPIWKGPAKLLWKGEGAVVIQ--ENSDIKVVPRRKAKIIRDYGKQMAGDDCVAGRQDED*
>AY173951/B/TH/1990/BK132
FLDGIDKAQEEHEKYHSNWRAMASDFNLPPVVAKEIVASCDKCQLKGEAMHGQVDCSPGIWQLDCTHLEGKVILVAVHVA
SGYIEAEVIPAETGQETAYFLLKLAGRWPVKTIHTDNGSNFTSTTVKAACWWAGIKQEFGIPYNPQSQGVVESINKELKK
IIGQVRDQAEHLKTAVQMAVFIHNFKRKGGIGGYSAGERIVDIIATDIQ---------------TKELQKQITKIQNFRV
YYRDSRDPLWKGPAKLLWKGEGAVVIQ--DNSDIKVVPRRKAKIIRDYGKQMAGDDCVASRQDED*
>AY173952/B/US/1990/US1
FLDGIDKAQEEHEKYHNNWRAMASDFNLPPVVAKEIVASCDKCQLKGEAMHGQVDCSPGIWQLDCTHLEGKVILVAVHVA
SGYVEAEVIPAETGQETAYFLLKLAGRWPVKTIHTDNGSNFTSATVKAACWWAGIKQEFGIPYNPQSQGVVESINKELKK
IIGQVRDQAEHLRTAVQMAVFIHNFKRKGGIGGYSAGERIVDIIATDIQ---------------TKELQKQITKIQNFRV
YYRDSRDPLWKGPAKLLWKGEGAVVIQ--DNSDIKVVPRRKAKIIRDYGKQMAGDDCVASRQDED*
>AY173953/B/US/1990/US2
FLDGIDKAQDEHEKYHSNWRAMASDFNLPPVVAKEIVASCDKCQLKGEAMHGQVDCSPGIWQLDCTHLEGKVILVAVHVA
SGYIEAEVIPAETGQETAYFLLKLAGRWPVKTIHTDNGSNFTSTTVKAACWWAGIKQEFGIPYNPQSQGVVESMNKELKK
IIGQVRDQAEHLKTAVQMAVFIHNFKRKGGIGGYSAGERIVDIIATDIQ---------------TKELQKQITKIQNFRV
YYRDSRDPLWKGPAKLLWKGEGAVVIQ--DNSDIKVVPRRKVKIIRDYGKQMAGDDCVASRQDED*
>AY173954/B/US/1990/US3
FLDGIDKAQEEHEKYHSNWRAMASDFNLPPIVAKEIVASCDKCQLKGEAMHGQVDCSPGIWQLDCTHLEGKVILVAVHVA
SGYIEAEVIPAETGQETAYFILKLAGRWPVKTIHTDNGGNFISNTVKAACWWAGIKQEFGIPYNPQSQGVVESMNKELKK
IIGQVRDQAEHLKTAVQMAVFIHNFKRKGGIGGYSAGERIVDIIATDIQ---------------TKELQKQITKIQNFRV
YYRDSRDPLWKGPAKLLWKGEGAVVIQ--DNSDIKVVPRRKVKIIRDYGKQMAGDDCVASRQDED*
>AY173955/B/US/1990/US4
FLDGIDKAQEEHEKYHSNWRAMASDFNLPPVVAKEIVASCDKCQLKGEAMHGQVDCSPGIWQLDCTHLEGKIILVAVHVA
SGYIEAEVIPAETGQETAYFILKLAGRWPVKTIHTDNGSNFISNTVKAACWWAGIKQEFGIPYNPQSQGVVESMNKELKK
IIGQVRDQAEHLKTAVQMAVFIHNFKRKGGIGGYSAGERIVDIIATDIQ---------------TKELQKQITKIQNFRV
YYRDSRDPLWKGPAKLLWKGEGAVVIQ--DNSDIKVVPRRKVKIIRDYGKQMAGDDCVASRQDED*
>AY173956/B/BR/1989/BZ167
FLDGIDKAQEEHEKYHSNWRAMASDFNLPPVVAKEIVASCDKCQLKGEAMHGQVDCSPGIWQLDCTHLEGKIILVAVHVA
SGYIEAEVIPAETGQETAYFILKLAGRWPVKTIHTDNGSNFTSTAVKAACWWAGVKQEFGIPYNPQSQGVVESMNKELKK
IIGQVRXQAEHLKTAVQMAVFIHNFKRKGGIGRYSAGERIIDIIATDLQ---------------TTELQKQITKIQNFRV
YYRDSRDPLWKGPAKLLWKGEGAVVIQ--DNSDIKVVPRRKVKIIRDYGKQMAGDDCVAGRQDED*
>AY180905/B/CN/2001/CNHN24
FLDGIDKAQEEHEKYHNNWRAMASDFNLPPVVAKEIVASCDKCQLKGEAMHGQVDCSPGIWQLDCTHIEGQIILVAVHVA
SGYIEAEIIPTETGQETAYFILKLAGRWPVKTIHTDNGRNFTSNAVKAACWWAGIKQEFGIPYNPQSQGVVESMNNELKK
IVGQVRDQAEHLKTAVQMAVFIHNFKRKGGIGGYSAGERIVDIIATDIQ---------------TRELQKQITKIQNFRV
YYRDSRDPLWKGPAKLLWKGEGAVVIQ--DNSDIKVVPRRKAKIIRDYGKQMAGDDCVASRQDED*
>AY308760/B/US/1996/1333_d2
FLDGIDKAQEEHEKYHNNWRAMASDFNLPPVVAKEIVASCDKCQLKGEAMHGQVDCSPGIWQLDCTHLEGKVILVAVHVA
SGYIEAEVIPAETGQETAYFLLKLAGRWPVKTIHTDNGRNFTCNTVKAACWWAGIKQEFGIPYNPQSQGVVESMNKELKK
IIGQVRDQVEHLKTAVQMAVFIHNFKRKGGIGGYSAGKRIVDIIASDIQ---------------IKELQKQITKIQNFRV
YYRDSRDPIWKGPAKLLWKGEGAVVIQ--DNSDIKVVPRRKAKIIRDYGKQMAGDDCVASRQDED*
>AY308761/B/US/1996/1299_d22
FLDGIDKAQEEHEKYHNNWRAMTSDFNLPPVVAKEIVASCDKCQLKGEAMHGQVDCSPGIWQLDCTHLEGKVILVAVHVA
SGYIEAEVIPAETGQETAYFLLKLAGRWPVKIIHTDNGRNFTCNTVKAACWWAGIKQEFGIPYNPQSQGVVKSINKELKK
IIEQVRDQAEHLKTAVQMAVFIHNFKRKGGIGGYSAGERIVDIIASEIQ---------------TKELQKQITKIQNFRV
YYRDSRDPIWKGPAKLLWKGEGAVVIQ--DNSDIKVVPRRKAKIIRDYGKQMAGDDCVASRQDED*
>AY308762/B/US/1996/1304_d31
FLDGIDKAQEEHEKYHNNWRAMASDFNLPPVVAKEIVASCDKCQLKGEAMHGQVDCSPGIWQLDCTHLEGKVILVAVHVA
SGYIEAEVIPAETGQETAYFLLKLAGRWPVKXIHTDNGRNFTCNTVKAACWWAGIKQEFGIPYNPQSQGVVESMNKELKK
IIGQVRDQAEHLKTAVQMAVFIHNFKRKGGIGGYSAGERIVDIIASXIQ---------------TKELQKQITKIQNFRV
YYRDSRDPIWKGPAKLLWKGEGAVVIQ--DNSDIKVVPRRKAKIIRDYGKQMAGDDCVASRQDED*
>AY314044/B/CA/1996/WC10P_1
FLDGIDKAQEEHEKYHSNWRAMASDFNLPPVVAKEIVASCDKCQLKGEAMHGQVDCSPGIWQLDCTHLEGKIILVAVHVA
SGYIEAEVIPAETGQETAYFILKLAGRWPVKTIHTDNGSNFTSTAVKAACWWAGIKQEFGIPYNPQSQGVVESINKELKK
IIGQVRDQAEHLKTAVQMAVFIHNFKRKGGIGGYSAGERMIDIIATDIQ---------------TTELQKQITKIQNFRV
YYRDSRDPLWKGPAKLLWKGEGAVVIQ--DNSDIKVVPRRKAKIIRDYGKQMAGDDCVASRQDED*
>AY314045/B/CA/1996/WC10P_2
FLDGIDKAQEEHEKYHSNWRAMASDFNLPPVVAKEIVASCDKCQLKGEAMHGQVDCSPGIWQLDCTHLEGKIILVAVHVA
SGYIEAEVIPAETGQETAYFILKLAGRWPVKTIHTDNGSNFTSTAVKAACWWAGIKQEFGIPYNPQSQGVVESINKELKK
IIGQVRDQAEHLKTAVQMAVFIHNFKRKGGIGGYSAGERMIDIIATDIQ---------------TTELQKQITKIQNFRV
YYRDSRDPFWKGPAKLLWKGEGAVVIQ--DNSDIKVVPRRKAKIIRDYGKQMAGDDCVASRQDED*
>AY314046/B/CA/1996/WC10P_3
FLDGIDKAQEEHEKYHSNWRAMASDFNLPPVVAKEIVASCDKCQLKGEAMHGQVDCSPGIWQLDCTHLEGKIILVAVHVA
SGYIEAEVIPAETGQEAAYFILKLAGRWPVKTIHTDNGTNFTSTAVKAACWWAGIKQEFGIPYNPQSQGVVESINKELKK
IIGQVRDQAEHLKTAVQMAVFIHNFKRKGGIGGYSAGERMIDIIATDIQ---------------TTELQKQITKIQNFRV
YYRDSRDPLWKGPAKLLWKGEGAVVIQ--DNSDIKVVPRRKAKIIRDYGKQMAGDDCVASRQDED*
>AY314047/B/CA/1996/WC10P_4
FLDGIDKAQEEHEKYHSNWRAMASDFNLPPVVAKEIVASCDKCQLKGEAMHGQVDCSPGIWQLDCTHLEGKIILVAVHVA
SGYIEAEVIPAETGQETAYFILKLAGRWPVKTIHTDNGSNFTSTAVKAACWWAGIKQEFGIPYNPQSQGVVESINKELKK
IIGQVRDQAEHLKTAVQMAVFIHNFKRKGGIGGYSAGERMIDIIATDIQ---------------TTELQKQITKIQNFRV
YYRDSRDPFWKGPAKLLWKGEGAVVIQ--DNSDIKVVPRRKAKIIRDYGKQMAGDDCVASRQDED*
>AY314048/B/CA/1996/WC10P_6
FLDGIDKAQEEHEKYHSNWRAMASDFNLPPVVAKEIVASCDKCQLKGEAMHGQVDCSPGIWQLDCTHLEGKIILVAVHVA
SGYIEAEVTPAETGQETAYFILKLAGRWPVKTIHTDNGSNFTSTAVKAACWWAGIKQEFGIPYNPQSQGVVESINKELKE
IIGQVRDQAEHLKTAVQMAVFIHNFKRKGGIGGYSAGERMIDIIATDIQ---------------TTELQKQITKIQNFRV
YYRDSRDPLWKGPAKLLWKGEGAVVIQ--DNSDIKVVPRRKAKIIRDYGKQMAGDDCVASRQDED*
>AY314049/B/CA/1996/WC10P_7
FLDGIDKAQEEHEKYHSNWRAMASDFNLPPVVAKEIVASCDKCQLKGEAMHGQVDRSPGIWQLDCTHLEGKIILVAVHVA
SGYIEAEVIPAETGQETAYFILKLAGRWPVKTIHTDNGSNFTSTAVKAACWWAGIKQEFGIPYNPQSQGVVKSINKELKK
IIGQVRDQAEHLKTAVQMAVFIHNFKRKGGIGGYSAGERMIDIIATDIQ---------------TTELQKQITKIQNFRV
YYRDSRDPLWKGPAKLLWKGEGAVVIQ--DNSDIKVVPRRKAKIIRDYGKQMAGDDCVASRQDED*
>AY314050/B/CA/1996/WC10P_8
FLDGIDKAQEEHEKYHSNWRAMASDFNLPPVVAKEIVASCDKCQLKGEAMHGQVDCSPGIWQLDCTHLEGKIILVAVHVA
SGYIEAEVIPAETGQETAYFILKLAGRWPVKTIHTDNGSNFTSTAVKAVCWWAGIKQEFGIPYNPQSQGVVESINKELKK
IIGQVRDLAEHLKTAVQMAVFIHNFKRKGGIGGYSAGERMIDIIATDIQ---------------TTELQKQITKIQNFRV
YYRDSRDPLWKGPAKLLWKGEGAVVIQ--DNSDIKVVPRRKAKIIRDYGKQMAGDDCVASRQDED*
>AY314051/B/CA/1996/WC10P_9
FLDGIDKAQEEHEKYHSNWRAMASDFNLPPVVAKEIVASCDKCQLKGEAMHGQVDCSPGIWQLDCTHLEGKIILVAVHVA
SGYIEAEVIPAETRQETAYFILKLAGRWPVKTIHTDNGSNFTSTAVKAACWWAGIKQEFGIPYNPQSQGVVESINKELKK
IIGQVRDQAEHLKTAVQMAVFIHNFKRKGGIGGYSAGERMIDIIATDIQ---------------TTELQKQITKIQNFRV
YYRDSRDPLWKGPAKLLRKGEGAVVIQ--DNSDIKVVPRRKAKIIRDYGKQMAGDDCVASRQDED*
>AY314052/B/CA/1996/WC10P_10
FLDGIGKAQEEHEKYHSNWRAMASDFNLPPVVAKEIVASCDKCQLKGEAMHGQVDCSPGIWQLDCTHLEGKIILVAVHVA
SGYIEAEVIPAEAGQETAYFILKLAGRWPVKTIHTDNGSNFTSTAVKAACWWAGIKQEFGIPYNPQSQGVVKSINKELKK
IIGQVRDQAEHLKTAVQMAVFIHNFKRKGGIGGYSAGERMIDIIATDIQ---------------TTELQKQITKIQNFRV
YYRDSRDPLWKGPAKLLWKGEGAVVIQ--DNSDIKVVPRRKAKIIRDYGKQMAGDDCVASRQDED*
>AY314053/B/CA/1996/WC10P_11
FLDGIDKAQEEHEKYHSNWRAMASDFNLPPVVAKEIVASCDKCQLKGEAMHGQVDCSPGIWQLDCTHLEGKIILVAVHVA
SGYIEAEVIPAETGQETAYFILKLAGRWPVKTIHTGNGSNFTSTAVKAACWWAGIKQEFGIPYNPQSQGVVESINKELKK
IIGQVRDQAEHLKTAVQMAVLIHNFKRKGGIGGYSAGERMIDIIATDIQ---------------TTELQKQITKIQNFRV
YYRDSRDPLWKGPAKLLWKGEGAVVIQ--DNSDIKVVPRRKAKIIRDYGKQMAGDDCVASRQDED*
>AY314054/B/CA/1996/WC10C_1
FLDGIDKAQEEHERYHSNWKAMASDFNLPPVVAKEIVASCDKCQLKGEAMHGQVDCSPGIWQLDCTHLEGKIILVAVHVA
SGYIEAEVIPAETGQETAYFILKLAGRWPVKIIHTDNGSNFTSTAVKAACWWAGIKQEFGIPYNPQSQGVVESINKELKK
IIKQVRDQAEHLKTAVQMAVFIHNFKRKGGIGGYSAGERMIDIIATDIQ---------------TTELQKQITKIQNFRV
YYRDSRDPLWKGPAKLLWKGEGAVVIQ--DNSDIKVVPRRKAKIIRDYGKQMAGDDCVASRQDED*
>AY314055/B/CA/1996/WC10C_3
FLDGIDKAQEEHERYHSNWKAMASDFNLPPVVAKEIVASCDKCQLKGEAIHGQVDCSPGIWQLDCTHLEGKIILVAVHVA
SGYIEAEVIPAETGQETAYFILKLAGRWPVKTIHTDNGSNFTSTAVKAACWWVGIKQEFGIPYNPQSQGVVESINKELKK
IIGQVRDQAEHLKTAVQMAVFIHNFKRKGGIGGYSAGERMIDIIATDIQ---------------TTELQKQITKIQNFRV
YYRDSRDPLRKGPAKLLWKGEGAVVIQ--DNSDIKVVPRSKAKIIRDYGKQMAGDDCVASRQDED*
>AY314056/B/CA/1996/WC10C_4
FLDGIDKAQEEHEKYHSNWRAMASDFNLPPVVAKEIVASCDKCQLKGEAIHGQVDCSPGIWQLDCTHLEGKIILVAVHVA
SGYIEAEVIPAETGQETAYFILKLAGRWPVKTIHTDNGSNFTSTAVKAACWWAGIKQEFAIPYNPQSQGVVESINKELKK
IIKQVRDQAEHLKTAVQMAVFIHNFKRKGGIGGYSAGERMIDIIATDIQ---------------TTELQKQITKIQNFRV
YYRDSRDPLWKGPAKLLWKGEGAVVIQ--DNSDVKVVPRRKAKIIRDYGKQMAGDDCVASRQDED*
>AY314057/B/CA/1996/WC10C_5
FLDGIDKAQEEHERYHSNWKAMASDFNLPPVVAKEIVASCDKCQLKGEAIHGQVDCSPGIWQLDCTHLEGKIILVAVHVA
SGYIEAEVIPAETGQETAYFILKLAGRWPVKTIHTDNGSNFTSTAVKAACWWAGIKQEFGIPYNPQSQGVVESINKELKK
IIKQVRDQAEHLKTAVQMAVFIHNFKRKGGIGGYSAGERMIDIIATDIQ---------------TTELQKQITKIQNFRV
YYRDSRDPLWKGPAKLLWKGEGAVVIQ--DNSDIKVVPRRKAKIIRGYGKQMAGDDCVASRQDED*
>AY314058/B/CA/1996/WC10C_6
FLDGIDKAQEEHEKYHSNWKAMASDFNLPPVVAKEIVASCDKCQLKGEAMHGQVDCSPGIWQLDCTHLEGKIILVAVHVA
SGYIEAEVIPAETGQETAYFILKLAGRWPVKTIHTDNGSNFTSTAVKAACWWAGIKQEFGIPYNPQSQGVVESINKELKK
IIGQVRDQAEHLKTAVQMAVFIHNFKRKGGIGGYSAGERMIDIIATDIQ---------------TTELQKQITKIQNFRV
YYRDSRDPLWKGPAKLLWKGEGAVVIQ--DNSDIKVVPRRKAKIIRDYGKQMAGDDCVASRQDED*
>AY314059/B/CA/1996/WC10C_8
FLDGIDKAQEEHERYHSNWKAMASDFNLPPVVAKEIVASCDKCQLKGEAIHGQVDCSPGIWQLDCTHLEGKIILVAVHVA
SGYIEAEVIPAETGQETAYFILKLAGRWPVKTIHTDNGSNFTSTAVKAACWWAGIKQEFGIPYNPQSQGVVESINKELKK
IIKQVRDQAEHLKTAVQMAVFIHNFKRKGGIGGYSAGERMIDIIATDIQ---------------TTELQKQITKIQNFRV
YYRDSRDPLWKGPAKLLWKGEGAVVTQ--DNSDIKVVPRRKAKIIRDYGKQMAGDDCVASRQDED*
>AY314060/B/CA/1996/WC10C_9
FLDGIDKAQEEHERYHSNWKAMASDFNLPPVVAKEIVASCDKCQLKGEAIHGQVDCSPGIWQLDCTHLEGKIILVAVHVA
SGYIEAEVIPAETGQETAYFILKLAGRWPVKTIHTDNGSNFTSTAVKAACWWAGIKQEFGIPYNPQSQGVVESINKELKK
IIKQVRDQAEHLKTAVQMAVFIHNFKRKGGIGGYSAGERMIDIIATDIQ---------------TTELQKQITKIQNFRV
YYRDSRDPLWKGPAKLLWKGEGAVVIQ--DNSDIKVVPRRKAKIIRDYGKQMAGDDCVASRQDED*
>AY314061/B/CA/1996/WC10C_10
FLDGIDKAQEEHERYHSNWKAMASDFNLPPVVAKEIVASCDKCQLKGEAIHGQVDCSPGIWQLDCTHLEGKIILVAVHVA
SGYIEAEVIPAETGQETAYFILKLAGRWPVKTIHTDNGSNFTSTAVKAACWWAGIKQEFGIPYNPQSQGVVESINKELKK
IIKQVRDQAEHLKTAVQMAVFIHNFKRKGGIGGYSAGERMIDIIATDIQ---------------TTELQKQITKIQNFRV
YYRDSRDPLWKGPAKLLWKGEGTVVIQ--DNSDIKVVPRRKAKIIRDYGKQMAGDDCVASRQDED*
>AY314062/B/CA/1996/WC10C_11
FLDGIDKAQEEHEKYHSNWRAMASDFNLPPVVAKEIVASCDKCQLKGEAIHGQVDCSPGIWQLDCTHLEGKIILVAVHVA
SGYIEAEVIPAETGQETAYFILKLAGRWPVKTIHTDNGSNFTSTAVKAACWWAGIKQEFGIPYNPQSQGVVESINKELKK
IIKQVRDQAEHLKTAVQMAVFIHNFKRKGGIGGYSAGERMIDIIATDIQ---------------TTELQKQITKIQNFRV
YYRDSRDPLWKGPAKLIWKGEGAVVIQ--DNSDIKVVPRRKAKIIRDYGKQMAGDDCVASRQDED*
>AY314063/B/CA/1996/WC10C_12
FLDGIDKAQEEHERYHSNWKAMASDFNLPPVVAKEIVASCDKCQLKGEAMHGQVDCSPGIWQLDCTHLEGKIILVAVHVA
SGYIEAEVIPAETGQETAYFILKLAGRWPVKIIHTDNGSNSTSTAVKAACWWAGIKQEFGIPYNPQSQGVVESINKELKK
IIKQVRDQAEHLKTAVQMAVFIHNFKRKGGIGGYSAGERMIDIIATDIQ---------------TTELQKQITKIQNFRV
YYRDSRDPLWKGPAKLLWKGEGAVVIQ--DNSDIKVVPRRKAKIIRDHGKQMAGDDCVASRQDED*
>AY331282/B/US/1997/1001_07
FLDGIDKAQEDHEKYHSNWRAMANEFNLPPIVAKEIVASCDKCQLKGEAMHGQVDCSPGIWQLDCTHLEGKVILVAVHVA
SGYIEAEVIPAETGQETAYFILKLAGRWPVKAIHTDNGPNFTSTTVKAACWWAGIKQEFGIPYNPQSQGVVESMNKELKK
IIGQVRDQAEHLKTAVQMAVFIHNFKRRGGIGGYSAGERIVDIIATDIQ---------------TKELQKQITKIQNFRV
YYRDSRDPLWKGPAKLLWKGEGAVVIQ--DNSDIKVVPRRKVKIIRDYGKQMAGDDCVASRQDED*
>AY331283/B/US/1997/1001_09
FLDGIDKAQEDHEKYHSNWRAMANEFNLPPIVAKEIVASCDKCQLKGEAMHGQVDCSPGIWQLDCTHLEGKVILVAVHVA
SGYIEAEVIPAETGQETAYFILKLAGRWPVKAIHTDNGPNFTSTTVKAACWWAGIKQEFGIPYNPQSQGVVESMNKELKK
IIGQVRDQAEHLKTAVQMAVFIHNFKRRGGIGGYSAGERIVDIIATDIQ---------------TKELQKQITKIQNFRV
YYRDSRDPLWKGPAKLLWKGEGAVVIQ--DNSDIKVVPRRKVKIIRDYGKQMAGDDCVASRQDED*
>AY331284/B/US/1997/1006_08
FLDGIDKAQEEHEKYHNNWRAMASDFNLPPVVAKEIVASCDKCQLKGEAMHGQVDCSPGIWQLDCTHLEGKIILVAVHVA
SGYIEAEVIPAETGQETAYFILKLAGRWPVKTIHTDNGSNFTSTTVKAACWWAGIKQEFGIPYNPQSQGVVESMNKELKK
IIGQVRDQAEHLKTAVQMAVFIHNFKRKGGIGGYSAGERIVDIIATDIQ---------------TKELQKQITKIQNFRV
YYRDSRDPLWKGPAKLLWKGEGAVVIQ--ENSDIKVVPRRKVKIIRDYGKQMAGDDCVASRQDED*
>AY331285/B/US/1997/1012_08
FLDGIDKAQEDHEKYHSNWRAMASDFNLPPVVAKEIVASCDKCQLKGEAMHGQVDCSPGIWQLDCTHLEGKIILVAVHVA
SGYIEAEVIPAETGQETAYFLLKLAGRWPVKTIHTDNGSNFTSATVKAACWWAGIKQEFGIPYNPQSQGVVESMNKELKK
IIGQVRDQAEHLKTAVQMAVFIHNFKRKGGIGGYTAGERIVDIIATDIQ---------------TXELQKQITKIQNFRV
YYRDNRDPLWKGPAKLLWKGEGAVVIQ--DNSDIKVVPRRKAKIIRDYGKQMAGDDCVASRQDED*
>AY331286/B/US/1997/1012_11
FLDGIDKAQEDHEKYHSNWRAMASDFNLPPVVAKEIVASCDKCQLKGEAMHGQVDCSPGIWQLDCTHLEGKIILVAVHVA
SGYIEAEVIPAETGQETAYFLLKLAGRWPVKTIHTDNGSNFTSATVKAACWWAGIKQEFGIPYNPQSQGVVESMNKELKK
IIGQVRDQAEHLKTAVQMAVFIHNFKRKGGIGGYTAGERIVDIIATDIQ---------------TQELQKQITKIQNFRV
YYRDNRDPLWKGPAKLLWKGEGAVVIQ--DNSDIKVVPRRKAKIIRDYGKQMAGDDCVASRQDED*
>AY331287/B/US/1997/1013_03
FLDGIDKAQEEHEKYHNNWRAMASDFNLPPVVAREIVASCDKCQLKGEAMHGQVDCSPEIWQLDCTHLEGKVILVAVHVA
SGYIEAEVIPAETGQETAYFILKLAGRWPVKAIHTDNGSNFTSAAVKAACWWTGIKQEFGIPYNPQSQGVVESMNKELKK
IIGQVRDQAEHLKTAVQMAVFIHNFKRKGGIGGYSAGERIVDIIATDIQ---------------TKELQKQITKIQNFRV
YYRDSRDPLWKGPAKLLWKGEGAVVIQ--DNSDIKVVPRRKAKIIRDYGKQMAGDDCVASRPDED*
>AY331288/B/US/1997/1013_07
FLDGIDKAQEEHEKYHNNWRAMASDFNLPPVVAREIVASCDKCQLKGEAMHGQVDCSPEIWQLDCTHLEGKVILVAVHVA
SGYIEAEVIPAETGQETAYFILKLAGRWPVKAIHTDNGSNFTSAAVKAACWWTGIKQEFGIPYNPQSQGVVESMNKELKK
IIGQVRDQAEHLKTAVQMAVFIHNFKRKGGIGGYSAGERIVDIIATDIQ---------------TKELQKQITKIQNFRV
YYRDSRDPLWKGPAKLLWKGEGAVVIQ--DNSDIKVVPRRKAKIIRDYGKQMAGDDCVASRPDED*
>AY331289/B/US/1997/1018_06
FLDGIDKAQEEHEKYHNNWRAMASDFNLPPVVAKEIVASCDKCQLKGEAMHGQVDCSPGIWQLDCTHLEGKVILVAVHVA
SGYIEAEVIPAETGQETAYFLLKLAGRWPVKTIHTDNGSNFTSTTVKAACWWAGIKQEFGIPYNPQSQGVVESMNNELKK
IIGQVRDQAEHLKTAVQMAVFIHNFKRKGGIGGYSAGERIVDIIATDIQ---------------TKELQKQITKIQNFRV
YYRDSRDPLWKGPAKLLWKGEGAVVIQ--DNSEIKVVPRRKAKILRDYGKQMAGDDCVASRQDED*
>AY331290/B/US/1997/1018_10
FLDXIDKAQEEHEKYHNNWRAMASDFNLPPVVAKEIVASCDKCQLKGEAMHGQVDCSPGIWQLDCTHLEGKVILVAVHVA
SGYIEAEVIPAETGQETAYFLLKLAGRWPVKTIHTDNGSNFTSTTVKAACWWAGIKQEFGIPYNPQSQGVVESMNNELKK
IIGQVRDQAEHLKTAVQMAVFIHNFKRKGGIGGYSAGERIVDIIATDIQ---------------TKELQKQITKIQNFRV
YYRDSRDPLWKGPAKLLWKGEGAVVIQ--DNSEIKVVPRRKAKILRDYGKQMAGDDCVASRQDED*
>AY331291/B/US/1996/1027_05
FLDGIDKAQEDHEKYHSNWRAMASDFNLPPIVAKEIVASCDKCQQKGEAMHGQVDCSPAIWQLDCTHLEGKVILVAVHVA
SGYIEAEVIPAETGQETAYFLLKLAGRWPVKTIHTDNGSNFTSTAVKAACWWAGIKQEFGIPYNPQSQGVVESMNKELKK
IIGQVRDQAEHLKTAVQMAVFIHNFKRKGGIGGYSAGERIIDIIAADIQ---------------TRELQKQITKIQNFRV
YYRDSRDPLWKGPAKLLWKGEGAVVIQ--DNSDIKVVPRRKAKIIRDYGKQMAGDDCVASRQDED*
>AY331292/B/US/1996/1057_01
FLDGIDKAQEEHEKYHSNWRAMASDFNLPPVVAKEIVASCDKCQLKGEAMHGQVDCSPGIWQLDCTHLEGKVILVAVHVA
SGYIEAEVIPAETGQETAYFLLKLAGRWPVTTIHTDNGSNFISTTVKAACWWAGIKQEFGIPYNPQSQGVVESMNKELKK
IIGQVRDQAEHLKTAVQMAVFIHNFKRKGGIGGYSAGERIVDIIATDIQ---------------TKELQKQITKIQNFRV
YYRDSRDPLWKGPAKLLWKGEGAVVIQ--DNSDIKVVPRRKAKIIRDYGKQMAGDDCVASRQDED*
>AY331293/B/US/1996/1057_09
FLDGIDKAQEEHEKYHSNWRAMASDFNLPPVVAKEIVASCDKCQLKGEAMHGQVDCSPGIWQLDCTHLEGKVILVAVHVA
SGYIEAEVIPAETGQETAYFLLKLAGRWPVTTIHTDNGSNFISTTVKAACWWAGIKQEFGIPYNPQSQGVVESMNKELKK
IIGQVRDQAEHLKTAVQMAVFIHNFKRKGGIGGYSAGERIVDIIATDIQ---------------TKELQKQITKIQNFRV
YYRDSRDPLWKGPAKLLWKGEGAVVIQ--DNSDIKVVPRRKAKIIRDYGKQMAGDDCVASRQDED*
>AY331294/B/US/1998/1058_08
FLDGIDKAQEEHEKYHNNWKAMASDFNLPPIVAKEIVASCDKCQLKGEAMHGQVDCSPGIWQLDCTHLEGRVILVAVHVA
SGYIEAEVIPAETGQETAYFLLKLAGRWPVKTIHTDNGSNFTSSAVKAACWWAGVKQEFGIPYNPQSQGVVESMNKELKK
IIGQVRDQAEHLKTAVQMAVFIHNFKRRGGIGDYSAGERIIDIIATDIQ---------------TKELQKQITKIQNFRV
YYRDSRDPLWKGPAKLLWKGEGAVVIQ--DKSDIKVVPRRKVKIIRDYGKQMAGDDCMASRQDED*
>AY331295/B/US/1998/1058_11
FLDGIDKAQEEHEKYHNNWKAMASDFNLPPIVAKEIVASCDKCQLKGEAMHGQVDCSPGIWQLDCTHLEGRVILVAVHVA
SGYIEAEVIPAETGQETAYFLLKLAGRWPVKTIHTDNGSNFTSSAVKAACWWAGVKQEFGIPYNPQSQGVVESMNKELKK
IIGQVRDQAEHLKTAVQMAVFIHNFKRRGGIGDYSAGERIIDIIATDIQ---------------TKELQKQITKIQNFRV
YYRDSRDPLWKGPAKLLWKGEGAVVIQ--DKSDIKVVPRRKVKIIRDYGKQMAGDDCMASRQDED*
>AY331296/B/US/1999/PRB959_03
FLDGIDKAQEEHEKYHNNWRAMASDFNLPPVVAKEIVASCDKCQLKGEAMHGQVDCSPGIWQLDCTHLEGKVILVAVHVS
SGYIEAEVIPAETGQETAYFILKLAGRWPVRTVHTDNGPNFTSAAVKAACWWAGIKQEFGIPYNPQSQGVVESMNKELKK
IIGQVRDQAEHLKTAVQMAVFIHNFKRKGGIGGYSAGERIVDIIATDIQ---------------TKELQKQITKIQNFRV
YYRDSRDPLWKGPAKLLWKGEGAVVIQ--DNSDIKVVPRRKAKIIRDYGKQMAGDDCVASRQDED*
>AY331297/B/US/1999/PRB959_05
FLDGIDKAQEEHEKYHNNWRAMAXDFNLPPVVAKEIVASCDKCQLKGEAMHGQVDCSPGIWQLDCTHLEGKVILVAVHVS
SGYIEAEVIPAETGQETAYFILKLAGRWPVRTVHTDNGPNFTSAAVKAACWWAGIKQEFGIPYNPQSQGVVESMNKELKK
IIGQVRDQAEHLKTAVQMAVFIHNFKRKGGIGGYSAGERIVDIIATDIQ---------------TKELQKQITKIQNFRV
YYRDSRDPLWKGPAKLLWKGEGAVVIQ--DNSDIKVVPRRKAKIIRDYGKQMAGDDCVASRQDED*
>AY332236/B/US/1997/1006_10
FLDGIDKAQEEHEKYHNNWRAMASDFNLPPVVAKEIVASCDKCQLKGEAMHGQVDCSPGIWQLDCTHLEGKIILVAVHVA
SGYIEAEVIPAETGQETAYFILKLAGRWPVKTIHTDNGSNFTSTTVKAACWWAGIKQEFGIPYNPQSQGVVESMNKELKK
IIGQVRDQAEHLKTAVQMAVFIHNFKRKGGIGGYSAGERIVDIIATDIQ---------------TKELQKQITKIQNFRV
YYRDSRDPLWKGPAKLLWKGEGAVVIQ--ENSDIKVVPRRKVKIIRDYGKQMAGDDCVASRQDED*
>AY332237/B/US/1996/1027_03
FLDGIDKAQEDHEKYHSNWRAMASDFNLPPIVAKEIVASCDKCQQKGEAMHGQVDCSPAIWQLDCTHLEGKVILVAVHVA
SGYIEAEVIPAETGQETAYFLLKLAGRWPVKTIHTDNGSNFTSTAVKAACWWAGIKQEFGIPYNPQSQGVVESMNKELKK
IIGQVRDQAEHLKTAVQMAVFIHNFKRKGGIGGYSAGERIIDIIAADIQ---------------TRELQKQITKIQNFRV
YYRDSRDPLWKGPAKLLWKGEGAVVIQ--DNSDIKVVPRRKAKIIRDYGKQMAGDDCVASRQDED*
>AY352275/B/US/1984/SF33
FLDGIDKAQEEHEKYHSNWRAMASDFNLPPVVAKEIVASCDKCQLKGEAMHGQVDCSPGIWQLDCTHLEGKIILVAVHVA
SGYIEAEVIPAETGQETAYFLLKLAGRWPVKTIHTDNGSNFTSTTVKAACWWAGIKQEFGIPYNPQSQGVVESMNKELKK
IIGQVRDQAEHLKTAVQMAVFIHNFKRKGGIGGYSAGERIVDIIATDIQ---------------TKELQKQITKIQNFRV
YYRDSRDPLWKGPAKLLWKGEGAVVIQ--DNTDIKVVPRRKVKIIRDYGKQMAGDDCVASRQDED*
>AY423381/B/NL/1999/671_99T12
FLDGIDKAQEEHEKYHSNWRAMASDFNLPPIVAKEIVASCDKCQLKGEAMHGQVDCSPGIWQLDCTHLEGKIILVAVHVA
SGYIEAEVIPAETGQETAYFLLKLAGRWPVKTIHTDNGPNFISTAVKAACWWAGIKQEFGIPYNPQSQGVVESMNKELKK
IIGQVREQAEHLKTAVQMAVFIHNFKRKGGIGEYSAGERIIDIIATDIQ---------------TKELQKQITKIQNFRV
YYRDSRDPLWKGPAKLLWKGEGAVVIQ--DNSDIKVVPRRKAKIIRDYGKQMAGDDCVASRQDED*
>AY423382/B/NL/2000/671_00T93
FLDGIDKAQEEHEKYHSNWRAMASDFNLPPIVAKEIVASCDKCQLKGEAMHGQVDCSPGIWQLDCTHLEGKIILVAVHVA
SGYIEAEVIPAETGQETAYFLLKLAGRWPVKTIHTDNGPNFISTAVKAACWWAGIKQEFGIPYNPQSQGVVESMNKELKK
IIGQVREQAEHLKTAVQMAVFIHNFKRKGGIGEYSAGERIIDIIATDIQ---------------TKELQKQITKIQNFRV
YYRDSRDPLWKGPAKLLWKGEGAVVIQ--DNSDIKVVPRRKAKIIRDYGKQMAGDDCVASRQDED*
>AY423383/B/NL/2000/671_00T162
FLDGIDKAQEEHEKYHSNWRAMASDFNLPPVVAKEIVASCDKCQLKGEAMHGQVDCSPGIWQLDCTHLEGKIILVAVHVA
SGYIEAEVIPAETGQETAYFLLKLAGRWPVKTIHTDNGPNFISTAVKAACWWAGIKQEFGIPYNPQSQGVVESMNKELKK
IIGQVREQAEHLKTAVQMAVFIHNFKRKGGIGEYSAGERIIDIIATDIQ---------------TKELQKQITKIQNFRV
YYRDSRDPLWKGPAKLLWKGEGAVVIQ--DNSDIKVVPRRKAKIIRDYGKQMAGDDCVASRQDED*
>AY423384/B/NL/2000/671_00T167
FLDGIDKAQEEHEKYHSNWRAMASDFNLPPVVAKEIVASCDKCQLKGEAMHGQVDCSPGIWQLDCTHLEGKIILVAVHVA
SGYIEAEVIPAETGQETAYFLLKLAGRWPVKTIHTDNGPNFISTAVKAACWWAGIKQEFGIPYNPQSQGVVESMNKELKK
IIGQVREQAEHLKTAVQMAVFIHNFKRKGGIGEYSAGERIIDIIATDIQ---------------TKELQKQITKIQNFRV
YYRDSRDPLWKGPAKLLWKGEGAVVIQ--DNSDIKVVPRRKAKIIRDYGKQMAGDDCVASRQDED*
>AY423385/B/NL/2000/671_00T169
FLDGIDKAQEEHEKYHSNWRAMASDFNLPPVVAKEIVASCDKCQLKGEAMHGQVDCSPGIWQLDCTHLEGKIILVAVHVA
SGYIEAEVIPAETGQETAYFLLKLAGRWPVKTIHTDNGPNFISTAVKAACWWAGIKQEFGIPYNPQSQGVVESMNKELKK
IIGQVREQAEHLKTAVQMAVFIHNFKRKGGIGEYSAGERIIDIIATDIQ---------------TKELQKQITKIQNFRV
YYRDSRDPLWKGPAKLLWKGEGAVVIQ--DNSDIKVVPRRKAKIIRDYGKQMAGDDCVASRQDED*
>AY423386/B/NL/2000/671_00T103
FLDGIDKAQEEHEKYHSNWRAMASDFNLPPVVAKEIVASCDKCQIKGEAMHGQVDCSPGIWQLDCTHLEGKIILVAVHVA
SGYIEAEVIPAETGQEPAYFLLKLAGRWPVKTIHTDNGPNFISTAVKAACWWAGIKQEFGIPYNPQSQGVVESMNKELKK
IIGQVREQAEHLKTAVQMAVFIHNFKRKGGIGEYSAGERIIDIIATDIQ---------------TKELQKQITKIQNFRV
YYRDSRDPLWKGPAKLLWKGEGAVVIQ--DNSDIKVVPRRKAKIIRDYGKQMAGDGCVASRQDED*
>AY423387/B/NL/2000/671_00T36
FLDGIDKAQEEHEKYHSNWRAMASDFNLPPVVAKEIVASCNKCQLKGEAMHGQVDCSPGIWQLDCTHLEGKIILVAVHVA
SGYIEAEVIPAETGQETAYFLLKLAGRWPVKTIHTDNGPNFISTAVKAACWWAGIKQEFGIPYNPQSQGVVESMNKELKK
IIGQVREQAEHLKTAVQMAVFIHNFKRKGGIGEYSAGERIIDIIATDIQ---------------TKELQKQITKIQNFRV
YYRDSRDPLWKGPAKLLWKGEGAVVIQ--DNSDIKVVPRRKAKIIRDYGKQMAGDDCVASRQDED*
>AY560107/B/US/1998/98USHVTN1925c1
FLDGIDKAQEDHEKYHSNWRAMASDFNLPPVVAKEIVASCDKCQLKGEAMHGQVDCSPGIWQLDCTHLEGKVILVAVHVA
SGYIEAEVIPAETGQETAYFILKLAGRWPVNTIHTDNGSNFTSTTVKAACWWAGVKQEFGIPYNPQSQGVVESMNKELKK
IIGQVRDQAEHLKTAVQMAVYIHNFKKKGGIGGYSAGERIVDIIATDIQ---------------TKELQKQITKLQNFRV
YYRDSRDPLWKGPAKLLWKGEGAVVIQ--DNSDIKVVPRRKAKIIRDYGKQMAGDDCVASRQDED*
>AY560108/B/US/1998/98USHVTN3605c9
FLDGIDKAQDDHEKYHSNWKAMASDFNLPPVVAKEIVASCDKCQLKGEAMHGQVDCSPGIWQLDCTHLEGKIILVAVRVA
SGYIEAEVIPAETGQETAYFILKLAGRWPVKTIHTDNGSNFTSTTVKAACWWAGIKQEFGIPYNPQSQGVVESMNKELKK
IIEQVRDQAEHLKTAVQMAVFIHNFKRKGGIGGYSAGERIIDIIATDIQ---------------TKELQKQITKIQNFRV
YYRDSRDPLWKGPAKLLWKGEGAVVIQ--DNSDIKVVPRRKAKIIRDYGKQMAGDDCMAGRQDED*
>AY560109/B/US/1998/98USHVTN8229c6
FLDGIDKAQEEHEKYHSNWRAMASDFNLPPVVAKEIVASCDKCQLKGEAMHGQVDCSPGIWQLDCTHLEGKIILVAVHVA
SGYIEAEVIPAETGQETAYFILKLAGRWPVKTIHTDNGSNFTSNVVKAACWWAGVKQEFGIPYNPQSQGVVESMNKELKK
IIGQVREQAEHLKTAVQMAVFIHNFKRKGGIGGYSAGERIVDIIATDLQ---------------TQELQKQITKIQNFRV
YYRDSREPLWKGPAKLLWKGEGAVVIQ--DNSEIKVVPRRKAKIIRDYGKQMAGDDCVASRQDED*
>AY560110/B/US/1998/98USHVTN941c1
FLDGIDKAQEEHEKYHSNWRAMAANFNLPPVVAKEIVASCDKCQLKGEAMHGQVDCSPGIWQLDCTHLEGKIILVAVHVA
SGYIEAEVIPAETGQETAYFLLKLAGRWPVKTIHTDNGTNFTSNVVKAACWWAGIKQEFGIPYNPQSQGVVESMNKELKK
IIGQVRDQAEHLKTAVQMAVFIHNFKRKGGIGGYSAGDRIIDIIASDIQ---------------TKELQKQITKIQNFRV
YYRDSRDPLWKGPAKLLWKGEGAVVIQ--DNSEIKVVPRRKAKIIRDYGKQMAGDDCVASRQDED*
>AY561236/B/CO/2001/PCM001
FLDGIDKAQEDHEKYHSNWRAMASDFNLPPIVAKEIVASCDKCQLKGEAMHGQVDCSPGVWQLDCTHLEGKIILVAVHVA
SGYIEAEVIPAETGPETAYFILKLAGRWPVKTIHTDNGSNFTSTTVKAACWWAGVKQEFGIPYNPQSQGVVESMNNELKK
IIGQVRDQAEHLKTAVQMAVFIHNFKRKGGIGRYSAGERIVDIIATDIQ---------------TKELQKQITKIQNFRV
YYRDSRDPLWKGPAKLLWKGEGAVVIQ--DNSDIKVVPRRKAKIIRDYGKQMAGDDCVASRQDED*
>AY561237/B/CO/2001/PCM013
FLDGIDKAQEEHEKYHNNWRAMASDFNLPPVVAKEIVASCDKCQLKGEAMHGQVDCSPGIWQLDCTHLEGKVILVAVHVA
SGYIEAEVIPAETGQETAYFLLKLAGRWPVKTIHTDNGTNFTSATVKAACWWAGIKQEFGIPYNPQSQGVVESMNKELKK
IIGQVRDQAEHLKTAVQMAVFIHNFKRKGGIGGYSAGERIVDIIASDIQ---------------TKGLQKQITKLQNFRV
YFRDSRDPLWKGPAKLLWKGEGAVVIQ--YNSDIKVVPRRKVKIIRDYGKQMAGDDCVASGQDED*
>AY561239/B/CO/2001/PCM039
FLDGIDKAQEEHEKYHSNWRAMASDFNLPPVVAKEIVACCDKCQLKGEAIHGQIDCSPGIWQLDCTHLEGKIILVAVHVA
SGYIEAEVIPAETGQETAYFLLKLAGRWPVKTIHTDNGSNFTSNTVKAACWWAGIKQEFGVPYNPQSQGVVESMNKELKK
IIGQVRDQAEHLKTVVQMAVFIHNFKRKGGIGGYSAGERIIDIIATDIQ---------------TKELQKQITKIQNFRV
YYRDSRDPIWKGPAKLLWKGEGAVVIQ--DNSDIKVVPRRKAKIIRDYGKQMAGDDCVASRQDED*
>AY561240/B/CO/2001/PCM074
FLDGIDKAQKDHEKYHSNWRAMASDFNLPPIVAKEIVASCDKCQLKGEAMHGQVDCSPGIWQLDCTHLEEKIILVAVHVA
SGYIKAEVIPAETGQETAYFLLKLAARWPVKTIHTDNGRNFTSTTVKAACWWAGIKQEFGIPYNPQSQXVVKSMNKELKK
IIGQVRDQAEHLKTAVQMAVFIHNFKKKGGIGGYSAGERIIDIIASDIQ---------------TKELQKQITKIQNFRV
YYRDSREPLWKGPAKLLWKGEGAVVIQ--DNSDIKVVPRKKAKIIRNYGKQMAGDDCVASGQDED*
>AY586542/B/CU/1999/Cu19
FLDGIDKAQEDHERYHSNWRAMASDFNIPPVVAKEIIACCDKCQLKGEAMHGQVDCSPGVWQLDCTHLEGKIILVAVHVA
SGYIEAEVIPAETGQETAYFVLKLAGRWPVKTIHTDNGPNFISPAVKAACWWAGIKQEFGIPYNPQSQGVVESMNKELKK
IIGQVRDQAEHLKTAVQMAVFIHNFKRKGGIGGYSAGERIVDIISTDIQ---------------TKELQKQITKIQNFRV
YYRDSRDPLWKGPAKLLWKGEGAVVIQ--DNSDIKVVPRRKAKIIRDYGKQMAGDDCVASRQDED*
>AY586543/B/CU/1999/Cu43
FLDGIDKAQEDHEKYHSNWRAMASDFNIPPVVAKEIIACCDKCQLKGEAMHGQVDCSPGVWQLDCTHLEGKIILVAVHVA
SGYIEAEVIPAETGQETAYFLLKLAGRWPVKTIHTDNGPNFISATVKAACWWAGIKQEFGIPYNPQSQGVVESMNKELKK
IIGQVRDQAEHLKTAVQMAVFIHNFKRKGGIGGYSAGERIVDIIATDIQ---------------TKELQKHITKIQNFRV
YYRDSRDPLWKGPAKLLWKGEGAVVIQ--DNSDIKVVPRRKAKIIRDYGKQMAGDDCVASRQDED*
>AY682547/B/RU/2004/04RU128005
FLDGIDKAQDEHEKYHSNWRAMASDFNLPPVVAKEIVASCDKCQLKGEAMHGQVDCSPGIWQLDCTHLEGKIILVAVHVA
SGYIEAEVIPAETGQETAYFLLKLAGRWPVKTIHTDNGSNFTSNTVKAACWWAGIKQEFGIPYNPQSQGVVESMNKELKK
IIGQVRDQAEHLKTAVQMAVFIHNFKRKGGIGGYSAGERIVDIIATDIQ---------------TKELQKQITKIQNFRV
YYRDSRDPLWKGPAKLLWKGEGAVVIQ--DNTEIKVVPRRKAKIIRDYGKQMAGDDCVASRQDED*
>AY713408/B/TH/1996/96TH_NP1538
FLDGIDKAQEEHEKYHSNWRAMASDFNLPPVVAKEIVASCDKCQLKGEAMHGQVDCSPGIWQLDCTHLEEKIILVAVHVA
SGYIEAEVIPAETGQETAYFLLKLAGRWPVKTIHTDNGRNFTSNAVKAACWWAGIKQEFGIPYNPQSQGVVESMNKELKK
IIGQVRDQAEHLKTAVQMAVFIHNFKRKGGIGGYSAGERIVDIIATDIQ---------------TRELQKQITKIQNFRV
YYRDSRDPLWKGPAKLLWKGEGAVVIQ--DNSDIKVVPRRKAKIIRDYGKQMAGDDCVASRQDED*
>AY713409/B/US/1985/BAL_85US_Ba_L
FLDGIDKAQEEHEKYHSNWRAMASDFNLPPVVAKEIVASCDKCQLKGEAMHGQVDCSPGIWQLDCTHLEGKIILVAVHVA
SGYIEAEIIPAETGQETAYFLLKLAGRWPVKTIHTDNGSNFTSTTVKAACWWAGIKQEFGIPYNPQSQGVVESINKELKK
IIGQVRDQAEHLKTAVQMAVFIHNFKRKGGIGGYSAGERIVDIIATDIQ---------------TKELQKQITKIQNFRV
YYRDSRDPLWKGPAKLLWKGEGAVVIQ--DNSDIKVVPRRKAKIIRDYGKQMAGDDCVASRQDED*
>AY713410/B/US/1994/94US_33931N
FLDGIDKAQEEHEKYHSNWRAMASDFNLPPIVAKEIVASCDKCQLKGEAMHGQVDCSPGIWQLDCTHLEGKIILVAVHVA
SGYIEAEVIPAETGQDTAYFILKLAGRWPVKTIHTDNGSNFTSTTVKAACWWAGIKQEFGIPYNPQSQGVVESMNKELKK
IIGQVRDQAEHLKTAVQMAVFIHNFKRKGGIGEYSAGERIIDIIATDIQ---------------TKELQKQITKIQNFRV
YYRDNRDPLWKGPAKLLWKGEGAVVIQ--DNSDIKVVPRRKAKIIRDYGKQMAGDDCVASRQNED*
>AY713411/B/FR/1992/92FR_BX08
FLDGIDKAQEDHEKYHSNWRAMASDFNLPPVVAKEIVASCDKCQLKGEAMHGQVDCSPGIWQLDCTHLEGKIILVAVHVA
SGYIEAEVIPAETGQETAYFLLKLAGRWPVKTIHTDNGSNFTSTTVKAACWWAGIKQEFGIPYNPQSQGVVESMNNELKK
IIGQVRDQAEHLKTAVQMAVFIHNFKRKGGIGGYSAGERIVDIIATDIQ---------------TKELQKQITKIQNFRV
YYRDSRDPLWKGPAKLLWKGEGAVVIQ--DNSBIKVVPRRKAKIIRDYGKQMAGDDCVASRQDED*
>AY713412/B/US/1990/90US_873
FLDGIDKAQEEHEKYHSNWRAMASDFNLPPVVAKEIVASCDKCQVKGEAMHGQVDCSPGIWQLDCTHLEGKVILVAVHVA
SGYIEAEVIPAETGQETAYFLLKLAGRWPVKIIHTDNGSNFTSATVKAACWWAGIKQEFGIPYNPQSQGVVESMNKELKK
IIGQVRDQAEHLKTAVQMAVFIHNFKRKGGIGGYSAGERIVDIIATDIQ---------------TKELQKQITKIQNFRV
YYRDNRDPLWKGPAKLLWKGEGAVVIQ--DNSDIKVVPRRKAKIIRDYGKQMAGDDCVASRQDED*
>AY751406/B/RU/2004/04RU129005
FLDGIDKAQEEHEKYHSNWRAMAXDFNLPPVVAKEIVASCDKCQLKGEAXHGQVDCSPGIWQLDCTHLEGKIILVAVHVA
SGYIEAEVIPAETGQETAYFILKLAGRWPVKTIHTDNGSNFTSNXVKAACWWAGIKQEFGIPYNPQSQGVVESMNKELKK
IIGQIRDQAEXLKTAVQMAVFIHNFKRKGGIGGYSAGERIVDIIATDIQ---------------TKELQKQITKIQNFRV
YYRDSREPLWKGPAKLLWKGEGAVVIQ--DNSDIKVVPRRKVKIIRDYGKQMAGDDCVASRQDED*
>AY751407/B/RU/2004/04RU139089
FLDGIDKAQEDHEKYHSNWKAMASDFNLPPXVAKEIVAXCDKCQLKGEAMHGQVDCSPGIWQLDCTHLEGKIILVAVHVA
SGYIEAEVIPAETGQETAYFILKLAGRWPVKTIHTDNGSNFISATVKAACWWAGIKQEFGIPYNPQSQGVIESMNKELKK
IIGQVRDQAEHLKTAVQMAVFIHNFKRKGGIGGYSAGERIVDIIASDIQ---------------TKELQKQITKIQNFRV
YYRDSRDPLWKGPAKLLWKGEGAVVIQ--DNSDIKVVPRRKAKIIRDYGKQMAGDDCVASRQDED*
>AY779550/B/CA/1998/CANA3FULL
FLDGIDKAQEEHEKYHSNWRAMASDFNLPPVVAKEIVASCDKCQLKGEAMHGQVDCSPGIWQLDCTHLEGKIILVAVHVA
SGYIEAEVIPAETGQETAYFLLKLAGRWPVKTIHTDNGSNFTSTQVKAACWWAGIKQEFGIPYNPQSQGVVESMNKELKK
IIGQVRDQAEHLKTAVQMAVFIHIFKRKGGIGGYSAGERIVDIIATDIQ---------------TKELQKQITKIQNFRV
YYRDSRDPLWKGPAKLLWKGEGAVVIQ--DNSAIKVAPRRKAKIIRDYGNQMAGDDCVAGRQDED*
>AY779551/B/CA/1999/CANA5FULL
FLDGIDKAQEEHEKYHSNWRAMASDFNLPPVVAKEIVASCDKCQLKGEAMHGQVDCSPGIWQLDCTHLEGKIILVAVHVA
SGYIEAEVIPAETGQETAYFLLKLAGRWPVKTIHTDNGSNFTSTTVKAACWWAGIKQEFGIPYNPQSQGVVESMNKELKK
IIGQVRDQAEHLKTAVQMAVFIHNFKRKGGIGGYSAGERIVDIIATDIQ---------------TKELQKQITKIQNFRV
YYRDSRDPLWKGPAKLLWKGEGAVVIQ--DNSAIKVVPRRKVKIIRDYGKQMAGDDCVASRQDED*
>AY779552/B/CA/2000/CANA6FULL
FLDGIDKAQEEHEKYHSNWRAMASDFNLPPVVAKEIVASCDKCQLKGEAMHGQVDCSPGIWQLDCTHLEGKIILVAVHVA
SGYIEAEVIPAETGQETAYFLLKLAGRWPVKTIHTDNGSNFTSTTVKAACWWAGIKQEFGIPYNPQSQGVVESMNKELKK
IIGQVRDQAEHLKTAVQMAVFIHNFKRKGGIGGYSAGERIVDIIATDIQ---------------TKELQKQITKIQNFRV
YYRDSRDPLWKGPAKLLWKGEGAVVIQ--DNSDIKVVPRRKVKIIRDYGKQMAGDDCVASRQDED*
>AY779553/B/CA/1997/CANB3FULL
FLDGIDKAQEEHEKYHSNWRAMASDFNLPPVVAKEIVASCDKCQLKGEAMHGQVDCSPGIWQLDCTHLEGKIILVAVHVA
SGYIEAEVIPAETGQETAYFLLKLAGRWPVKTIHTDNGSNFTSATVKAACWWAGIKQEFGIPYNPQSQGVVESMNKELKK
IIGQVRDQAEHLKTAVQMAVFIHNFKRKGGIGGYSAGERIVDILATDIQ---------------TKELQKQITKIQNFRV
YYRDSRDPLWKGPAKLLWKGEGAVVIQ--DNSDIKVVPRRKAKIIRDYGKQMAGDDCVASRQDED*
>AY779554/B/CA/1998/CANB4FULL
FLDGIDKAQEEHEKYHSNWRAMASDFNLPPVVAKEIVASCDKCQLKGEAMHGQVDCSPGIWQLDCTHLEGKIILVAVHVA
SGYIEAEVIPAETGQETAYFLLKLAGRWPVKTIHTDNGSNFTSTTVKAACWWAGIKQEFGIPYNPQSQGVVESMNKELKK
IIGQVRDQAEHLKTAVQMAVFIHNFKRKGGIGGYSAGERIVDIIATDIQ---------------TKELQKQITKIQNFRV
YYRDSRDPLWKGPAKLLWKGEGAVVIQ--DNSDIKVVPRRKAKIIRDYGKQMAGDDCVASRQDED*
>AY779555/B/CA/1998/CANB5FULL
FLDGINKAQEEHEKYHSNWRAMASDFNLPPVVAKEIVASCDKCQLKGEAMHGHVDCSPGIWQLDCTHLEGKIILVAVHVA
SGYIEAEVIPAETGQETAYFILKLAGRWPVKTLHTDNGSNFTSTTVKAACWWAGIKQEFGIPYNPQSQGVVESMNKELKK
IIGQVRDQAEHLKTAVQMAVFIHNFKRKGGIGGYSAGERIVDIIATDIQ---------------TKELQKQITKIQNFRV
YYRDSRDPLWKGPAKLLWKGEGAVVIQ--DNSDTKVVPRRKVKIIKDYGKQMAGDNCVASRQDED*
>AY779557/B/CA/1998/CANC10FULL
FLDGIDQAQEEHEKYHSNWRAMASDFNLPPVVAKEIVASCDKCQLKGEAMHGQVDCSPGIWQLDCTHLEGKIILVAVHVA
SGYIEAEVIPAETGQETAYFLLKLAGRWPVKTIHTDNGSNFTSATVKAACWWAGIKQEFGIPYNPQSQGVVVSMNKELKK
IIGQVRDQAEHLKTAVQMAVFIHNFKRKGGIGGYSAGERIVDIIATDIQ---------------TKELQKQITKIQNFRV
YYRDSRDPLWKGPAKLLWKGEGAVLIQ--DNSDIKVVPRRKAKIIRDYGKQMAGDDCVASRQDED*
>AY779558/B/CA/1999/CAN11FULL
FLDGIDQAQEEHEKYHSNWRAMASDFNLPPVVAKEIVPSCDKCQLKGEAMHGQVDCSPGIWQLDCTHLEGKIILVAVHVA
SGYIEAEVIPAETGQETAYFLLKLAGRWPVKTIHTDNGSNFTSATVKAACWWAGIKQEFGIPYNPQSQGVVESMNKELKK
IIGQVRDQAEHLKTAVQMAVFIHNFKRKGGIGGYSAGERIVDIIATDIQ---------------TKELQKQITKIQNFRV
YYRDSRDPLWKGPAKLLWKGEGAVVIQ--DNSDIKVVPRRKAKIIRDYGKQMAGDDCVASRQDED*
>AY779559/B/CA/1992/CANC2FULL
FLDGIDKAQEEHEKYHSNWRAMASDFNLPPVVAKEIVASCDKCQLKGEAMHGQVDCSPGIWQLECTHLEGKIILVAVHVA
SGYIEAEVIPAKTGQETAYFFLKLAGRWPVKTIHTDNGSNFTSATVKAACWWAGIKQEFGIPYNPQSQGVVESMNKELKK
IIGQVKDQAEHLKTAVQMAVFIHNFKRKGGIGGYSAGERIVDILATDIQ---------------TKELQNQITKIQNFRV
YYRDSKNPLWKGPAKLLWKGEGAVVIQ--DNSDIKVVPRRKAKIIRDYGKQMAGDDCVASRQDED*
>AY779560/B/CA/1994/CANC3FULL
FLDGIDQAQEEHEKYHSNWRAMASDFNLPPVVAKEIVASCDKCQLKGEAMHGQVDCSPGIWQLNCTHLEGKVILVAVHVA
SGYIEAEVIPAETGQETAYFLLKLAGRWPVKTVHTDNGSNFTSATVKAACWWAGIKQEFSIPYNPQSQGVVDSMNKELKK
IIGQVRDQAEHLKTAVQMAVFIHNFKRKGGIGGYSAGERIVDIIATDIQ---------------TKELQKQITKIQNFRV
YYRDSRDPLWKGPAKLLWKGEGAVVIQ--DNSDIKVVPRRKAKIIRDYGKQMAGDDCVASRQDED*
>AY779561/B/CA/1992/CANC5FULL
FLDGIDKAQEEHEKYHSNWRAMASDFNLPPVVAKEIVASCDKCQLKGEAMHGQVDCSPGIWQLNCTHLEGKVILVAVHVA
SGYIEAEVIPAETGQETAYFLLKLAGRWPVKTVHTDNGSNFTSATVKAACWWAGIKQEFSIPYNPQSQGVVDSMNKELKK
IIGQVRDQAEHLKTAVQMAVFIHNFKRKGGIGGYSAGERIVDIIATDIQ---------------TKELQKQITKIQNFRV
YYRDSRDPVWKGPAKLLWKGEGAVVIQ--DNSDIKVVPRRKAKIIRDYGKQMAGDDCVASRQDED*
>AY779562/B/CA/1993/CANC6FULL
FLDGIDQAQEEHEKYHSNWRAMASDFNLPPVVAKEIVASCDKCQLKGEAMHGQVDCSPGIWQLDCTHLEGKIILVAVHVA
SGYIEAEVIPAETGQETAYFLLKLAGRWPVKTIHTDNGSNFTSATVKAACWWAGIKQEFGIPYNPQSQGVVVSMNKELKK
IIGQVRDQAEHLKTAVQMAVFIHNFKRKGGIGGYSAGERIVDIIATDIQ---------------TKELQKQITKIQNFRV
YYRDSRDPLWKGPAKLLWKGEGAVLIQ--DNSDIKVVPRRKAKIIRDYGKQMAGDDCVASRQDED*
>AY779563/B/CA/1996/CANC8FULL
FLDGIDQAQEEHEKYHSNWRAMASDFNLPPVVAKEIVASCDKCQLKGEAMHGQVACSPGIWQLDCTHLEGKIILVAVHVA
SGYIEAEVIPAKTGQETAYFLLKLAGRWPVKTIHTDNGSNFTSATVKAACWWAGIKQEFGIPYNPQSQGVVESMNKELKK
IIGQVRDQAEHLKTAVQMAVFIHNFKRKGGIGGYSAGERIVDIIAPDLQ---------------TKELQNQFTKIQNFRV
YYRDSKNPLWKGPAKLLGKGEGAVVIQ--DNSDIKVVPRRKAKIIRDYGKQMAGDDCVASRQDED*
>AY779564/B/CA/1996/CANA1FULL
FLDGIDKAQEEHEKYHSNWRAMASDFNLPPVVAKEIVASCDKCQLKGEAMHGQVACSPGIWQLDCTHLEGKIILVAVHVA
SGYIEAEVIPAETGQETAYFLLKLAGRWPVKTIHTDNGSNFTSNTVKAACWWAGIKQEFGIPYNPQSQGVVESMNKELKK
IIGQVRDQAEHLKTAVQMAVFIHNFKRKGGIGGYSAGERIVDIIATDIQ---------------TKELQKQITKIQNFRV
YYRDSRDPLWKGPAKLLWKGEGAVVIQ--DNSDIKVVPRRKVKIIRDYGKQMAGDDCVAGRQDED*
>AY781127/B/UY/2001/01UYTRA1179
FLDGIDKAQEEHEKYHNNWRAMASDFNIPPVVAKEIVASCDKCQLKGEAMHGQVDCSPGIWQLDCTHLEGKVILVAVHVA
SGYIEAEVIPAETGQETAYFILKLAGRWPVKTIHTDNGSNFTSTTVKAACWWAGIKQEFGIPYNPQSQGVIESMNKELKK
IIGQVRDQAEHLKTAVQMAVFIHNFKRKGGIGGYSAGERIVDIIATDIQ---------------TKELQKQITKIQNFRV
YYRDSRDPLWKGPAKLLWKGEGAVVIQ--DNSDIKVVPRRKVKIIRDYGKQMAGDDCVASRQDED*
>AY795904/B/YE/2002/02YE507
FLDGIDKAQEEHEKYHSNWRAMASDFNLPPVVAKEIVACCDKCQLKGEAIHGQVDCSPGIWQLDCTHLEGKVILVAVHVA
SGYIEAEVIPAETGQETAYFLLKLAGRWPVKTIHTDNGSNFTSATVKAACWWAGIKQEFGIPYNPQSQGVVESMNKELKK
IIGQVRDQAEHLKTAVQMAVFIHNFKRKGGIGGYSAGERIVDIIATDIQ---------------TKELQKHITKIQNFRV
YYRDSRDPLWKGPAKLLWKGEGAVVIQ--DNSDIKVVPRRKAKIIRDYGKQMAGDDCVASRQDED*
>AY795905/B/YE/2002/02YE508
FLDGIEKAQEEHEKYHSNWRAMAGEFNLPPVVAKEIVACCDKCQQKGEAMHGQVDCSPGIWQLDCTHLEGKVILVAVHVA
SGYIEAEVIPAETGQETAYFLLKLAGRWPVKTIHTDNGSNFTSTTVKAACWWAGIKQEFGIPYNPQSQGVVESMNKELKK
IIGQVRDQAEHLKTAVQMAVFIHNFKRKGGIGGYSAGERIVDIIATDIQ---------------TKELQKHITKIQNFRV
YYRDSRDPLWKGPAKLLWKGEGAVVIQ--DNSDIKVVPRRKAKIIRDYGKQMAGDDCVASRQDED*
>AY818644/B/AU/2004/Phcsffull04
FLDGIDKAQEDHEKYHSNWRAMASDFNLPPVVAKEIVASCDKCQLKGEAMHGQVDCSPGIWQLDCTHLEGKIILVAVHVA
SGYIEAEVIPAETGQETAYFLLKLAGRWPVKTIHTDNGGNFISATVKAACWWAGIKQEFGIPYNPQSQGVVESMNKELKK
IIGQVRDQAEHLKTAVQMAVFIHNFKRKGGIGGYSAGERIVDIIATDIQ---------------TRELQKQITKIQNFRV
YYRDSRDPLWKGPAKLLWKGEGAVVIQ--DNSDIKVVPRRKVKIIRDYGKQMAGDDCVASRQDED*
>AY819715/B/RU/2004/04RU139095
FLDGIDKAQEDHEKYHSNWRAMASDFNLPPVVAKEIVASCDKCQLKGEAMHGQVDCSPGMWQLDCTHLEGKIILVAVHVA
SGYIEAEVIPAETGQETAYFLLKLAGRWPVTTIHTDNGGNFISTTVKAACWWAGIKQEFGIPYNPQSQGXVESMNKELKK
IIGQVRDQAEHLKTAVQMAVFIHNFKRKGGIGGYSAGERIVDIIATDIQ---------------TKELQKQITKIQNFRV
YYRDSRDPLWKGPAKLLXKGEGAVVIQ--BNSDIKVVPRRKAKIIRDYXKQMAGNDCVASRQDED*
>AY835748/B/US/1983/5096_83
FLDGIDKAQEEHEKYHSNWTAMASDFNLPPIVAKEIVASCDKCQLKGEAMHGQVDCSPGIWQLDCTHLEGKVILVAVHVA
SGYIEAEVIPAETGQETAYFLLKLAGRWPVRVIHTDNGSNFTSTTVKAACWWAGIKQEFGIPYNPQSQGVVESMNKELKK
IIGQVRDQAEHLKTAVQMAVFIHNFKRKGGIGGYSAGERIVDIIATDIQ---------------TKELQKQITKIQNFRV
YYRDSRDPLWKGPAKLLWKGEGAVVIQ--DNSDIKVVPRRKAKIIRDYGKQMAGDDCVASRQDED*
>AY835749/B/US/1986/5096_86
FLDGIDKAQEEHEKYHNNWRAMASDFNLPPIVAKEIVASCDKCQLKGEAMHGQVDCSPGIWQLDCTHLEGKVILVAVHVA
SGYIEAEVIPAETGQETAYFLLKLAGRWPVKAIHTDNGSNFTSTTVKAACWWAGIKQEFGIPYNPQSQGVVESMNKELKK
IIGQVRDQAEHLKTAVQMAVFIHNFKRKGGIGGYSAGERIVDIIATDIQ---------------TKELQKQITKIQNFRV
YYRDSRDPLWKGPAKLLWKGEGAVVIQ--DNSDIKVVPRRKVKIIRDYGKQMAGDDCVASRQDED*
>AY835750/B/US/1989/5096_89
FLDGIDKAQEEHEKYHSNWRAMASDFNLPPIVAKEIVASCDKCQLKGEAMHGQVDCSPGIWQLNCTHLEGKVILVAVHVA
GGYIEAEVIPAETGQETAYFLLKLAGRWPVRVIHTDNGSNFTSTTVKAACWWAGIKQEFGIPYNPQSQGVVESMNKELKK
IIGQVRDQAEHLKTAVQMAVFIHNFKRKGGIGGYSAGERIVDIIATDLQ---------------TKELQKQITKIQNFRV
YYRDSRDPLWKGPAKLLWKGEGAVYIQ--DNSDIKVVPRRKAKIIRDYGKQMAGDDCVASRQDEDY
>AY835751/B/US/1990/5096_90
FLDGIDKAQEEHEKYHSNWTAMASDFNLPPIVAKEIVASCDKCQLKGEAMHGQVDCSPGIWQLDCTHLEGKVILVAVHVA
SGYIEAEVIPAETGQETAYFLLKLAGRWPGRVIHTDNGSNFTSTTVKAACWWAGIKQEFGIPYNPQSQGVVESMNKELKK
IIGQVRDQAEHLKTAVQMAVFIHNFKRKGGIGGYSAGERIVDIIATDIQ---------------TKELQKQITKIQNFRV
YYRDSRDPLWKGPAKLLWKGEGAVVIQ--DNSDIKVVPRRKAKIIRDYGKQMAGDDCVASRQDED*
>AY835752/B/US/1992/5096_92
FLDGIDKAQEEHEKYHSNWRAMASDFNLPPVVAKEIVASCDKCQLKGEAMHGQVDCSPGIWQLDCTHLEGKVILVAVHVA
GGYIEAEVIPAETGQETAYFLLKLAGRWPVRVIHTDNGSNFTSTTVKAACWWAGIKQEFGIPYNPQSQGVVESMNKELKK
IIGQVRDQDEHLKTAVQMAVFIHNFKRKGGIGGYSAGERIVDLIATDLQ---------------TKELQKQITKIQNFRV
YYRDSKDPLWKGPAKLLWKGEGAVVIQ--DNSDIKVVPRRKAKIIRDYGKQMAGDDCVASKRDED*
>AY835753/B/US/1996/5155_96
FLDGIDKAQEDHEKYHSNWRTMASDFNLPPVVAKEIVASCDKCQLKGEATHGQVDCSPGIWQLDCTHLEGKVILVAVHVA
GGYIEAEVIPAETGQETAYFLLKLAGRWPVKTIHTDNGPNFISTAVKAACWWAGIKQEFGIPYNPQSQGVVESMNKELKK
IIGQVRDQAEHLKTAVQMAVFIHNFKRKGGIGGYSAGERIVDIIATDLQ---------------TKELQKHITKIQNFRV
YYRDSKDPLWKGPAKLLWKGEGAVLIQ--DNSEIKVVPPRKAKIIRDYGKQMAGDDCVASRQDED*
>AY835754/B/US/1983/5084_83
FLDGIDKAQDEHERYHSNWRAMASDFNLPPVVAKEIVASCDKCQLKGEAMHGQVDCSPGIWQLDCTHLEGKVILVAVHVA
SGYIEAEVIPAETGQETAYFLLKLAGRWPVKTIHTDNGGNFISTAVKAACWWAGIKQEFGIPYNPQSQGVVESINKELKK
IIGQVRDQAEHLKTAVQMAVFIHNFKRKGGIGGYSAGERIIDIIATDIQ---------------TKELQKQITKIQNFRV
YYRDSRDPLWKGPAKLLWKGEGAVVIQ--DNSDIKVVPRRKAKIIRDYGKQMAGDDCVASTRDED*
>AY835755/B/US/1985/5157_85
FLDGMDKAQEEHEKYHSNWRAMASDFNLPPVVAKEIVASCDKCQLKGEAMHGQVDCSPGIWQLDCTHLEGKIILVAVHVA
SGYIEAEVIPAETGQETAYFLLKLAGRWPVKTIHTDNGPNFTSTTVKAACWWAGIKQEFGIPYNPQSQGVVESMNKELKK
IIGQVRDQAEHLKTAVQMAVFIHNFKRKGGIGGYSAGERIVDIIATDIQ---------------TKELQKQITKIQNFRV
YYRDSREPIWKGPAKLLWKGEGAVIIQ--DNSDIKVVPRRKAKIIRDYGKQMAGDDCVASRQDED*
>AY835756/B/US/1986/5157_86
FLDGIDKAQEEHEKYHSNWRAMASDFNLPPVVAKEIVASCDKCQLKGEAMHGQVDCSPGIWQLDCTHLEGKIILVAVHVA
SGYIEAEVIPAETGQETAYFLLKLAGRWPVKTIHTDNGTNFTSTTVKAACWWAGIKQEFGIPYNPQSQGVVESMNKELKK
IIGQVKDQAEHLKTAVQMAVFIHNFKRKGGIGGYSAGERIVDIIATDIQ---------------TKELQKQITKIQNFRV
YYRDSREPFWKGPAKLLWKGEGAVVIQ--DNSDIKVVPRRKAKIIRDYGKQMAGDDCVASKQDED*
>AY835757/B/US/1986/5113_86
FLDGIDKAQEEHEKYHNNWRAMASDFNLPPVVAKEIVASCDKCQLKGEAMHGQVDCSPGIWQLDCTHLEGKVILVAVHVA
SGYIEAEVIPAETGQETAYFLLKLAGRWPVKTIHTDNGSNLTSATVKAACWWAGIKQEFGIPYNPQSQGVVESMNKELKK
IIGQVKDQAEHLKTAVQMAVFIHNFKRKGGIGGYSAGERIIDIIATDIQ---------------TKELQKQITKIQNFRV
YYRDSRDPLWKGPAKLLWKGEGAVIIQ--DNSDIKVVPRRKVKIIRDYGKQMAGDDCVASRQDED*
>AY835758/B/US/1987/5113_87
FLDGIDKAQEEHEKYHNNWRAMASDFNLPPVVAKEIVASCDKCQLKGEAMHGQVDCSPGIWQLDCTHLEGKVILVAVHVA
SGYIEAEVIPAETGQETAYFLLKLAGRWPVKTIHTDNGSNFTSATVKAACWWAGIKQEFGIPYNPQSQGVVESMNKELKK
IIGQVKDQAEHLKTAVQMAVFIHNFKRKGGIGGYSAGERIVDIIATDIQ---------------TKELQKQITKIQNFRV
YYRDSRDPLWKGPAKLLWKGEGAVVIQ--DNSDIKVVPRRKVKIIRDYGKQMAGDDSVASRQDED*
>AY835759/B/US/1982/5048_82
FLDGIDKAQEDHEKYHSNWRAMASDFNLPPVVAKEIVASCDKCQLKGEAMHGQVDCSPGIWQLDCTHLEGKVILVAVHVA
SGYIEAEVIPAETGQETAYFLLKLAGRWPVKTIHTDNGSNFTSTTVKAACWWAGIKQEFGIPYNPQSQGVVESMNKELKK
IIGQVRDQAEHLKTAVQMAVFIHNFKRKGGIGGYSAGERIVDIIASDIQ---------------TKELQKQITKIQNFRV
YYRDSRDPLWKGPAKLLWKGEGAVVIQ--DNSDIKVVPRRKVKIIRDYGKQMAGDDCVASRQDED*
>AY835760/B/US/1987/5048_87
FLDGIDKAQEEHEKYHSNWRAMASDFNLPPIVAKEIVASCDKCQLKGEAMHGQVDCSPGIWQLDCTHLEGKIILVAVHVA
SGYIEAEVIPAETGQETAYFLLKLAGRWPVKTIHTDNGSNFTSTTVKAACWWAGIKQEFGIPYNPQSQGVVESMNKELKK
IIGQVRDQAEHLKTAVQMAVFIHNFKRKGGIGGYSAGERIVDIIASDIQ---------------TKELQKQITKIQNFRV
YYRDSRDPLWKGPAKLLWKGEGAVVIQ--DNSDIKVVPRRKAKIIRDYGKQMAGDDCVASRQDED*
>AY835761/B/US/1991/5048_91
FLDGIDKAQEEHEKYHSNWRAMASDFNLPPIVAKEIVASCDKCQLKGEAMHGQVDCSPGIWQLDCTHLEGKIILVAVHVA
SGYIEAEVIPAETGQETAYFLLKLAGRWPVKTIHTDNGSNFTSATVKAACWWAGIKQEFGIPYNPQSQGVVESMNKELKK
IIGQVRDQAEHLKTAVQMAVFIHNFKRKGGIGGYSAGERIVDIIASDIQ---------------TKELQKQITKIQNFRV
YYRDSRDPLWKGPAKLLWKGEGAVVIQ--DNSDIKVVPRRKAKIIRDYGKQMAGDDSVASRQDED*
>AY835762/B/US/1984/5160_84
FLDGIDKAQEEHEKYHSNWRAMASDFNLPPVVAKEIVASCDKCQLKGEAMHGQVDCSPGIWQLDCTHLEGKVILVAVHVA
SGYIEAEVIPAETGQETAYFLLKLAGRWPVKTIHTDNGSNFTSTTVKAACWWAGIKQEFGIPYNPQSQGVVESMNKELKK
IIGQVRDQAEHLKTAVQMAVFIHNFKRKGGIGGYSAGERIVDIIATDIQ---------------TKELQKQITKIQNFRV
YYRDSRDPLWKGPAKLLWKGEGAVVIQ--DNSDIKVVPRRKVKIIRDYGKQMAGDDCVASRQDED*
>AY835763/B/US/1988/5160_88
FLDGIDKAQEEHEKYHSNWRAMASDFNLPPVVAKEIVASCDKCQLKGEAMHGQVDCSPGIWQLDCTHLEGKVILVAVHVA
SGYIEAEVIPAETGQETAYFLLKLAGRWPVKTIHTDNGSNFTSTTVKAACWWAGIKQEFGIPYNPQSQGVVESMNKELKK
IIGQVRDQAEHLKTAVQMAVFIHNFKRKGGIGGYSAGERIVDIIATDIQ---------------TKELQKQITKIQNFRV
YYRDSRDPLWKGPAKLLWKGEGAVVIQ--DNSDIKVVPRRKVKIIRDYGKQMAGDDCVASRQDED*
>AY835764/B/US/1992/5160_92
FLDGIDKAQEEHEKYHSNWRAMASDFNLPPVVAKEIVASCDKCQLKGEAMHGQVDCSPGIWQLDCTHLEGKVILVAVHVA
SGYIEAEVIPAETGQETAYFLLKLAGRWPVKTIHTDNGSNFTSTTVKAACWWAGIKQEFGIPYNPQSQGVVESMNKELKK
IIGQVRDQAEHLKTAVQMAVFIHNFKRKGGIGGYSAGERIIDIIATDIQ---------------TKELQKQITKIQNFRV
YYRDSRDPLWKGPAKLLWKGEGAVVIQ--ENSDIKVVPRRKVKIIRDYGKQMAGDDCVASRQDED*
>AY835765/B/US/1984/5084_84
FLDGIDKAQEEHEKYHSNWRAMASDFNLPPVVAKEIVASCDKCQLKGEAMHGQVDCSPGIWQLDCTHLEGKVILVAVHVA
GGYIEAEVIPAETGQETAYFLLKLAGRWPVKTIHTDNGGNFISTAVKAACWWAGIKQEFGIPYNPQSQGVVESMNKELKK
IIGQVRDQAEHLKTAVQMAVFIHNFKRKGGIGGYSAGERIIDIIATDIQ---------------TKELQKQITKIQNFRV
YYRDSRDPLWKGPAKLLWKGEGAVVIQ--DNSDIKVVPRRKAKIIRDYGKQMAGDDCVANRRDED*
>AY835766/B/US/1989/5073_89
FLDGIDKAQDEHEKYHSNWRAMASDFNLPPIVAKEIVASCDKCQLKGEAIHGQVDCSPGIWQLDCTHLEGKVILVAVHVA
SGYIEAEVIPAETGQETAYFLLKLAGRWPVKAIHTDNGSNFTSATVKAACWWAGIKQEFGIPYNPQSQGVVESMNKELKK
IIGQVRDQAEHLKTAVQMAVFIHNFKRKGGIGGYSAGERIIDIIATDIQ---------------TKELQKQITKIQNFRV
YYRDSRDPLWKGPAKLLWKGEGAVVIQ--DNSDIKVVPRRKVKIIRDYGKQMASDDCVASRQDED*
>AY835767/B/US/1993/5073_93
FLDGIDKAQDEHEKYHSNWRAMASDFNLPPVVAKEIVASCDKCQLKREAMHGQVDCSPGIWQLDCTHLEGKVILVAVHVA
SGYIEAEVIPAETGQETAYFLLKLAGRWPVKAIHTDNGSNFTSATVKAACWWAGIKQEFGIPYNPQSQGVVESMNKELKK
IIGQVRDQAEHLKTAVQMAVFIHNFKRKGGIGGYSAGERIIDIIATDIQ---------------TKELQKQITKIQNFRV
YYRDSRDPLWKGPAKLLWKGEGAVVIQ--DNSDIKVVPRRKAKIIRDYGKQMAGDDCVASRQDED*
>AY835768/B/US/1995/5073_95
FLDGIDKAQEEHEKYHSNWRAMASDFNLPPVVAKEIVASCDKCQLKGEAMHGQVGCSPGIWQLDCTHLEGKVILVAVHVA
SGYIEAEVIPAETGQETAYFLLKLAGRWPVKAIHTDNGSNFTSTTVKAACWWAGIKQEFGIPYNPQSQGVVESMNKELKK
IIGQVRDQAEHLKTAVQMAVFIHNFKRKGGIGGYSAGERIIDIIATDIQ---------------TKELQKQITKIQNFRV
YYRDSRDPLWKGPAKLLWKGEGAVVIQ--DNSDIKVVPRRKAKIIRDYGKQMAGDDCVASRQDED*
>AY835769/B/US/1985/5077_85
FLDGIDKAQEEHEKYHSNWRAMANDFNLPPVVAKEIVASCDKCQLKGEAMHGQVDCSPGIWQLDCTHLEGKVILVAVHVA
SGYIEAAVIPAETGQETAYFLLKLAGRWPVKAIHTDNGSNFTSTTVKAACWWAGIKQEFGIPYNPQSQGVVESMNKELKK
IIGQVRDQAEHLKTAVQMAVFIHNFKRKGGIGGYSAGERIVDIIATDIQ---------------TKELQKQITKIQNFRV
YYRDSRDPLWKGPAKLLWKGEGAVVIQ--DNSDIKVVPRRKAKIIRDYGKQMAGDDCVASRQDED*
>AY835770/B/US/1983/5082_83
FLDGINKAQEEHEKYHNNWRAMASDFNLPPVVAKEIVASCDKCQLKGEAMHGQVDCSPGIWQLDCTHLEGKVILVAVHVA
SGYIEAEVIPAETGQETAYFLLKLAGRWPVKTEHTDNGTNFTSTTVKAACWWAGIKQEFGIPYNPQSQGVVESMNKELKK
IIGQVRDQAEHLKTAVQMAVFIHNFKRKGGIGGYSAGERIVDIIATDIQ---------------TKELQKQITKIQNFRV
YYRDSRDPLWKGPAKLLWKGEGAVVIQ--DNSEIKVVPRRKVKIIRDYGKQMAGDDCVASRQDED*
>AY835771/B/US/1986/5082_86
FLDGIDKAQEDHEKYHTNWRAMASDFNLPPVVAKEIVASCDKCQLKGEAMHGQVDCSPGIWQLDCTHLEGKVILVAVHVA
SGYIEAEVIPAETGQETAYFILKLAGRWPVTTIHTDNGTNFTSTTVKAACWWAGIKQEFGIPYNPQSQGVVESMNKELKK
IIGQVRDQAEHLKTAVQMAVFIHNFKRKGGIGGYSAGERIVDIIATDIQ---------------TKELQKQITKIQNFRV
YYRDSRDPLWKGPAKLLWKGEGAVVIQ--DSSEIKVVPRRKAKIIRDYGKQMAGDDCVASRQDED*
>AY835772/B/US/1997/5082_97
FLDGINKAQEEHEKYHNNWRAMASDFNLPPVVAKEIVASCDKCQLKGEAMHGQVDCSPGIWKLDCTHLEGKIILVAVHVA
SGYIEAEVIPAETGQETAYFILKLAGRWPVTTINTDNGPNFTSTTVKAACWWAGVKQEFGIPYNPQSQGVVESMNKELKK
IIGQVRDQAEHLKTAVQMAVFIHNFKRKGGIGGYSAGERIVDIIATDIQ---------------TKELQKQITKIQNFRV
YYRDSRDPLWKGPAKLLWKGEGAVVIQ--DNSEIKVVPRRKAKIIRDYGKQMAGDDCVAGRQD*D*
>AY835773/B/US/1994/5082_94
FLDGIDKAQEDHEKYHTNWRAMVSDFNLPPIVAKEIVASCDKCQLKGEAMHGQVDCSPGIWQLDCTHLEGKIILVAVHVA
SGYIEAEVIPAETGQETAYFILKLAGRWPVTTIHTDNGPNFTSTTVKAACWWAGVKQEFGIPYNPQSQGVVESMNKELKK
IIGQVRDQAEHLKTAVQMAVFIHNFKRKGGIGGYSAGERIVDIIATDIQ---------------TKELQKQITKIQNFRV
YYRDSRDPLWKGPAKLLWKGEGAVVIQ--DNSEIKVVPRRKAKIIRDYGKQMAGDDCVASRQDED*
>AY835774/B/US/1986/5127_86
FLDGIDKAQEEHEKYHSNWRAMASDFNLPPVVAKEIVASCDKCQLKGEAMHGQVDCSPGIWQLDCTHLEGKIILVAVHVA
SGYIEAEVIPAETGQETAYFLLKLAGRWPVKTIHTDNGSNFISNTVKAACWWAGIKQEFGIPYNPQSQGVVESMNKELKK
IIGQVRDQAEHLKTAVQMAVFIHNFKRKGGIGGYSAGERIVDIIATDIQ---------------TKELQKQITKIQNFRV
YYRDSRDPLWKGPAKLLWKGEGAVVIQ--DNSDIKVVPRRKVKIIRDYGKQMAGDDCVASRQDED*
>AY835775/B/US/1986/5084_86
FLDGIDKAQEEHEKYHNNWRAMASDFNLPPVVAKEIVASCDKCQLKEEAMHGQVDCSPGIWQLDCTHLEGKVILVAVHVA
SGYIEAEVIPAETGQETAYFLLKLAGRWPVKTIHTDNGGNFISTAVKAACWWAGIKQEFGIPYNPQSQGVVESMNKELKK
IIGQVRDQAEHLKTAVQMAVFIHNFKRKGGIGGYSAGERIIDIIATDIQ---------------TKELQKQITKIQNFRV
YYRDSRDPLWKGPAKLLWKGEGAVVIQ--DNSDIKVVPRRKAKIIRDYGKQMAGDDCVANRRDED*
>AY835776/B/US/1993/5127_93
FLDGIDKAQEEHEKYHSNWRAMASDFNLPPVVAKEIVASCDKCQLKGEAMHGQVDCSPGIWQLDCTHLEGKIILVAVHVA
SGYIEAEVIPAETGQGTAYFLLKLAGRWPVKTIHTDNGSNFISNTVKAACWWAGIKQEFGIPYNPQSQGVVESMNKELKK
IIGQVRDQAEHLKTAVQMAVFIHNFKRKGGIGGYSAGERIVDIIATDIQ---------------TKELQKQITKIQNFRV
YYRDSRDPLWKGPAKLLWKGEGAVVIQ--DNSDIKVVPRRKVKIIRDYGKQMAGDDCVASRQDED*
>AY835777/B/US/1983/5018_83
FLDGIDKAQEDHEKYHSNWRAMASDFNLPPIVAKEIVASCDKCQLKGEAMHGQVDCSPGIWQLDCTHLEGKVILVAVHVA
SGYIEAEVIPAETGQETAYFLLKLAGRWPVKTIHTDNGGNFVSTTVKAACWWAEIKQEFGIPYNPQSQGVIESMNKELKK
IIGQVRDQAEHLKTAVQMAVFIHNFKRKGGIGGYSAGERIVDIIATDIQ---------------TKELQKQITKIQNFRV
YYRDSRDPLWKGPAKLLWKGEGAVIIQ--DNSDIKVVPRRKAKIIRDYGKQMAGDDCVASTQDED*
>AY835778/B/US/1986/5018_86
FLDGIDKAQEDHEKYHSNWRAMASDFNLPPVVAKEIVASCDKCQLKGEAMHGQVDCSPGIWQLDCTHLEGKIILVAVHVA
GGYIEAEVIPAETGQETAYFLLKLAGRWPVKTIHTDNGGNFVSTTVKAACWWAEIKQEFGIPYNPQSQGVIESMNKELKK
IIGQVRDQAEHLKTAVQMAVFIHNFKRKGGIGGYSAGERIVDIIATDIQ---------------TKELQKHITKIQNFRV
YYRDSRDPLWKGPAKLLWKGEGAVVIQ--DNSDIKVVPRRKAKIIRDYGKQMAGDDCVASKQDED*
>AY835779/B/US/1984/5019_84
FLDGIDKAQEDHEKYHSNWRAMASDFNLPPIVAKEIVASCDKCQLKGEAMHGQVDCSPGIWQLDCTHLEGKVILVAVHVA
SGYIEAEVIPAETGQETAYFILKLAGRWPVKTIQTDNGGNFTSTTVKAACWWAGIKQEFGIPYNPQSQGVVESMNKELKK
IIGQVKDQAEHLKTAVQMAVFIHNFKRKGGIGGYSAGERIVDIIATDIQ---------------TKELQKQITKIQNFRV
YYRDSRDPLWKGPAKLLWKGEGAVVIQ--DNSDIKVVPRRKAKIIRDYGKQMAGDDCVASRRDED*
>AY835780/B/US/1986/5019_86
FLDGIDKAQEDHEKYHSNWRAMASDFNLPPVVAKEIVASCDKCQLKGEAMHGQVDCSPGIWQLDCTHLEGKIILVAVHVA
SGYIEAEVIPAETGQETAYFILKLAGRWPVKTIHTDNGGNFISTTVKAACWWAGIKQEFGIPYNPQSQGVVESMNKELKK
IIGQVKDQAEHLKTAVQMAVFIHNFKRKGGIGGYSAGERIVDLIATDIQ---------------TKELQKQITKIQNFRV
YYRDSRDPLWKGPAKLLWKGEGAVVIQ--DNSDIKVVPRRKAKIIRDYGKQMAGDDCVASTQDED*
>AY835781/B/US/1983/5157_83
FLDGIDKAQEDHEKYHSNWRAMASDFNLPPVVAKEIVASCDKCQLKGEAMHGQVDCSPGIWQLDCTHLEGKIILVAVHVA
SGYIEAEVIPAETGQETAYFLLKLAGRWPVKTIHTDNGPNFTSTTVKAACWWAGIKQEFGIPYNPQSQGVVESMNKELKK
IIGQVKDQAEHLKTAVQMAVFIHNFKRKGGIGGYSAGERIVDIIATDIQ---------------TKELQKQITKIQNFRV
YYGDSRDPIWKGPAKLLWKGEGAVVIQ--DNSDIKVVPRRKVKIIRDYGKQMAGDDCVASREDED*
>AY839827/B/KR/2004/04LHS6
FLDGIDKAQEEHEKYHNNWRAMASDFNLPPIVAKEIVASCDKCQLKGEAMHGQVDCSPGIWQLDCTHLEGKIILVAVHVA
SGYIEAEVIPAETGQETAYFLLKLAGRWPVKTVHTDNGSNFTSNTVKAACWWAGIKQEFGIPYNPQSQGVVESMNKELKK
IIGQVRDQAEHLKTAVQMAVFIHNFKRKGGIGGYSPGERIIDIIATDIQ---------------TKELQKQITKIQNFRV
YYRDSRDPLWKGPAKLLWKGEGAVVIQ--DNSDIKVVPRRKAKIIRDYGKQMAGDDCVASRQDED*
>AY857022/B/AU/-/2870718
FLDGIDKAQEEHEKYHSNWRAMASDFNLPPVVAKEIVASCDKCQLKGEAIHGQVDCSPGIWQLDCTHLEDKIILVAVHVA
SGYIEAEVIPAETGQETAYFLLKLAGRWPVKTVHTDNGRNFTSNAVKAACWWAGIKQEFGIPYNPQSQGVVESMNNELKK
IIGQVRDQAEHLKTAVQMAVFIHNFKRKGGIGGYSAGERI-DIIATDIQ---------------TKELQKQITKIQNFRV
YYRDSRDPLWKGPAKLLWKGEGAVVIQ--DNSEIKVVPRRKAKIIRDYGKQMAGDDCVASRQDED*
>AY857144/B/AU/-/8634991
FLDGIDKAQEDHEKYHSNWRTMASDFNLPPVVAKEIVASCDKCQLKGEAMHGQVDCSPGIWQLDCTHLEGKIILVAVHVA
SGYIEAEVIPAETGQETAYFLLKLAGRWPVKIIHTDNGPNFISTTVKAACWWAGIKQEFGIPYNPQSQGVIESMNKELKK
IIGQVRDQAEHLKTAVQMAVFIHNFXXXXXXXXXXXXXXXVDIIATDIQ---------------TKELQKQITKIQNFRV
YYRDSRDPLWKGPAKLLWKGEGAVVIQ--DNSEIKVVPRRKAKIIRDYGKQMAGDDCVASRQDED*
>AY857165/B/AU/-/9125091
FLDGIDKAQEDHEKYHSNWRAMANDFNLPPVVAKEIVASCDKCQLKGEATHGQVDCSPGIWQLDCTHLEGKIILVAVHVA
SGYIEAXVIPAENGQETAYFILKLAGRWPVKTIHTDNGSNFTSTTVKAACWWAGIKQEFGIPYNPQSQGVVESMNKELKK
IIGQVRDQAEHLKTAVQMAVFIHNFKRKGXIGGYSAGERIVDMIATDIQ---------------TKELQKQITKIQXFRV
YYRDSRDPLWKGPAKLLWKGEGAVVIQ--DNSDIKVVPRRKAKIIRDYGKQMAGDDCVASRQDED*
>AY970946/B/NL/1986/H434-8-A3
FLDGIDKAQEDHEKYHSNWRAMANDFNLPPIVAKEIVASCDKCQIKGEAMHGQVDCSPGIWQLDCTHLEGKIILVAVHVA
SGYIEAEVIPAETGQETAYFLLKLAGRWPVKTIHTDNGSNFTSTTVKAACWWAGIKQEFGIPYNPQSQGVVESMNKELKK
IIGQVRDQAEHLKTAVQMAVFIHNFKRKGGIGGYSAGERIIDIIATDIQ---------------TKELQKQITKIQNFRV
YYRDNRDPLWKGPAKLLWKGEGAVVIQ--DNSDIKVVPRRKVKIIRDYGKQMAGDDCVASRQDED*
>AY970947/B/NL/1986/H434-8-F4
FLDGIDKAQEDHEKYHSNWRAMANDFNLPPIVAKEIVASCDKCQIKGEAMHGQVDCSPGIWQLDCTHLEGKIILVAVHVA
SGYIEAEVIPAETGQETAYFLLKLAGRWPVKTIHTDNGSNFTSTTVKAACWWAGIKQEFGIPYNPQSQGVVESMNKELKK
IIGQVRDQAEHLKTAVQMAVFIHNFKRKGGIGGYSAGERIIDIIATDIQ---------------TKELQKQITKIQNFRV
YYRDNRDPLWKGPAKLLWKGEGAVVIQ--DNSDIKVVPRRKVKIIRDYGKQMAGDDCVASRQDED*
>AY970948/B/NL/1996/H434-42-A1
FLDGIDKAQEDHEKYHSNWRAMASDFNLPPIVAKEIVASCDKCQLKGEAIHGQVDCSPGIWQLDCTHLEGKIILVAVHVA
SGYIEAEVIPAETGQETAYFLLKLAGRWPVKTIHTDNGSNFTSTTVKAACWWAGIKQEFGIPYNPQSQGVVESMNKELKK
IIGQVRDQAEHLKTAVQMAVFIHNFKRKGGIGEYSAGERIIDIIATDIQ---------------TKELQKQITKIQNFRV
YYRDNRDPLWKGPAKLLWKGEGAVVIQ--DNSDIKVVPRRKAKIIRDYGKQMAGDDCVASRQDED*
>AY970949/B/NL/1996/H434-42-C1
FLDGIDKAQEGHEKYHSNWRAMASDFNLPPIVAKEIVASCDKCQLKGEAIHGQVDCSPGIWQLDCTHLEGKIILVAVHVA
SGYIEAEVIPAETGQETAYFLLKLAGRWPVKTIHTDNGSNFTSTTVKAACWWAGIKQEFGIPYNPQSQGVVESMNKELKK
IIGQVRDQAEHLKTAVQMAVFIHNFKRKGGIGEYSAGERIIDIIATDIQ---------------TKELQKQITKIQNFRV
YYRDNRDPLWKGPAKLLWKGEGAVVIQ--DNSDIKVVPRRKAKIIRDYGKQMAGDDCVASRQDED*
>AY970950/B/NL/1996/H434-42-E12
FLDGIDKAQEDHEKYHSNWRAMASDFNLPPIVAKEIVASCDKCQLKGEAMHGQVDCSPGIWQLDCTHLEGKIILVAVHVA
SGYIEAEVIPAETGQETAYFLLKLAGRWPVKTIHTDNGSNFTSTTVKAACWWAGIRQEFGIPYNPQSQGVVESMNKELKK
IIGQVRDQAEHLKTAVQMAVFIHNFKRKGGIGEYSAGERIIDIIATDIQ---------------TKELQKQITKIQNFRV
YYRDNRDPLWKGPAKLLWKGEGAVVIQ--DNSDIKVVPRRKAKIIRDYGKQMAGDDCVASRQDED*
>BD238372/B/FR/1985/pNL43_patent
FLDGIDKAQEEHEKYHSNWRAMASDFNLPPVVAKEIVASCDKCQLKGEAMHGQVDCSPGIWQLDCTHLEGKVILVAVHVA
SGYIEAEVIPAETGQETAYFLLKLAGRWPVKTVHTDNGSNFTSTTVKAACWWAGIKQEFGIPYNPQSQGVIESMNKELKK
IIGQVRDQAEHLKTAVQMAVFIHNFKRKGGIGGYSAGERIVDIIATDIQ---------------TKELQKQITKIQNFRV
YYRDSRDPVWKGPAKLLWKGEGAVVIQ--DNSDIKVVPRRKAKIIRDYGKQMAGDDCVASRQDED*
>BD298114/B/FR/1983/BH10_patent
FLDGIDKAQDEHEKYHSNWRAMASDFNLPPVVAKEIVASCDKCQLKGEAMHGQVDCSPGIWQLDCTHLEGKVILVAVHVA
SGYIEAEVIPAETGQETAYFLLKLAGRWPVKTIHTDNGSNFTSATVKAACWWAGIKQEFGIPYNPQSQGVVESMNKELKK
IIGQVRDQAEHLKTAVQMAVFIHNFKRKGGIGGYSAGERIVDIIATDIQ---------------TKELQKQITKIQNFRV
YYRDSRNPLWKGPAKLLWKGEGAVVIQ--DNSDIKVVPRRKAKIIRDYGKQMAGDDCVASRQDED*
>CS272319/B/FR/1985/pNL43_patent
FLDGIDKAQEEHEKYHSNWRAMASDFNLPPVVAKEIVASCDKCQLKGEAMHGQVDCSPGIWQLDCTHLEGKVILVAVHVA
SGYIEAEVIPAETGQETAYFLLKLAGRWPVKTVHTDNGSNFTSTTVKAACWWAGIKQEFGIPYNPQSQGVIESMNKELKK
IIGQVRDQAEHLKTAVQMAVFIHNFKRKGGIGGYSAGERIVDIIATDIQ---------------TKELQKQITKIQNFRV
YYRDSRDPVWKGPAKLLWKGEGAVVIQ--DNSDIKVVPRRKAKIIRDYGKQMAGDDCVASRQDED*
>D10112/B/GB/1983/CAM1
FLDGIDKAQEEHEKYHSNWRAMASDFNLPPVVAKEIVASCDKCQLKGEAMHGQVDCSPGIWQLDCTHLEGKVILVAVHVA
SGYIEAEVIPAETGQETAYFLLKLAGRWPVKTIHTDNGGNFISTTVKAACWWAGIKQEFGIPYNPQSQGVVESMNNELKK
IIGQVRDQAEHLKTAVQMAVFIHNFKRKGGIGGYSAGERIIDIIATDIQ---------------TKELQKQITKIQNFRV
YYRDSRDPLWKGPAKLLWKGEGAVVIQ--DNSDIKVVPRRKAKIIRDYGKQMAGDDCVASRQDED*
>D86068/B/FR/1983/MCK1_LAI_IIIB
FLDGIDKAQDEHEKYHSNWRAMASDFNLPPVVAKEIVASCDKCQLKGEAMHGQVDCSPGIWQLDCTHLEGKVILVAVHVA
SGYIEAEVIPAETGQETAYFLLKLAGRWPVKTIHTDNGSNFTSTTVKAACWWAGIKQEFGIPYNPQSQGVVESMNKELKK
IIGQVRDQAEHLKTAVQMAVFIHNFKRKRGIGGYSAGERIVDIIATDIQ---------------TKELQKQITKIQNFRV
YYRDSRNPLWKGPAKLLWKGEGAVVIQ--DNSDIKVVPRRKAKIIRDYGKQMAGDDCVASRQDED*
>D86069/B/FR/1983/PM213_LAI_IIIB
FLDGIDKAQDEHEKYHSNWRAMASDFNLPPVVAKEIVASCDKCQLKGEAMHGQVDCSPGIWQLDCTHLEGKVILVAVHVA
SGYIEAEVIPAETGQETAYFLLKLAGRWPVKTIHRDNGSNFTSTTVKAACWWAGIKQEFGIPYNPQSQGVVESMNKELKK
IIGQVRDQAEHLKTAVQMAVFIHNFKRKGGIGGYSAGERIVDIIATDIQ---------------TKELQKQITKIQNFRV
YYRDSRDPLWKGPAKLLWKGEGAVVIQ--DNSDIKVVPRRKAKIIRDYGKQMAGDDCVASRQDED*
>DD153311/B/FR/1985/pNL43-patent
FLDGIDKAQEEHEKYHSNWRAMASDFNLPPVVAKEIVASCDKCQLKGEAMHGQVDCSPGIWQLDCTHLEGKVILVAVHVA
SGYIEAEVIPAETGQETAYFLLKLAGRWPVKTVHTDNGSNFTSTTVKAACWWAGIKQEFGIPYNPQSQGVIESMNKELKK
IIGQVRDQAEHLKTAVQMAVFIHNFKRKGGIGGYSAGERIVDIIATDIQ---------------TKELQKQITKIQNFRV
YYRDSRDPVWKGPAKLLWKGEGAVVIQ--DNSDIKVVPRRKAKIIRDYGKQMAGDDCVASRQDED*
>DD153312/B/FR/1985/pNL43-patent
FLDGIDKAQEEHEKYHSNWRAMASDFNLPPVVAKEIVASCDKCQLKGEAMHGQVDCSPGIWQLDCTHLEGKVILVAVHVA
SGYIEAEVIPAETGQETAYFLLKLAGRWPVKTVHTDNGSNFTSTTVKAACWWAGIKQEFGIPYNPQSQGVIESMNKELKK
IIGQVRDQAEHLKTAVQMAVFIHNFKRKGGIGGYSAGERIVDIIATDIQ---------------TKELQKQITKIQNFRV
YYRDSRDPVWKGPAKLLWKGEGAVVIQ--DNSDIKVVPRRKAKIIRDYGKQMAGDDCVASRQDED*
>DL260745/B/FR/1983/HXB2_patent
FLDGIDKAQDEHEKYHSNWRAMASDFNLPPVVAKEIVASCDKCQLKGEAMHGQVDCSPGIWQLDCTHLEGKVILVAVHVA
SGYIEAEVIPAETGQETAYFLLKLAGRWPVKTIHTDNGSNFTGATVRAACWWAGIKQEFGIPYNPQSQGVVESMNKELKK
IIGQVRDQAEHLKTAVQMAVFIHNFKRKGGIGGYSAGERIVDIIATDIQ---------------TKELQKQITKIQNFRV
YYRDSRNPLWKGPAKLLWKGEGAVVIQ--DNSDIKVVPRRKAKIIRDYGKQMAGDDCVASRQDED*
>DL464814/B/FR/1983/HXB2_patent
FLDGIDKAQDEHEKYHSNWRAMASDFNLPPVVAKEIVASCDKCQLKGEAMHGQVDCSPGIWQLDCTHLEGKVILVAVHVA
SGYIEAEVIPAETGQETAYFLLKLAGRWPVKTIHTDNGSNFTGATVRAACWWAGIKQEFGIPYNPQSQGVVESMNKELKK
IIGQVRDQAEHLKTAVQMAVFIHNFKRKGGIGGYSAGERIVDIIATDIQ---------------TKELQKQITKIQNFRV
YYRDSRNPLWKGPAKLLWKGEGAVVIQ--DNSDIKVVPRRKAKIIRDYGKQMAGDDCVASRQDED*
>DM111087/B/FR/1985/pNL43-patent
FLDGIDKAQEEHEKYHSNWRAMASDFNLPPVVAKEIVASCDKCQLKGEAMHGQVDCSPGIWQLDCTHLEGKVILVAVHVA
SGYIEAEVIPAETGQETAYFLLKLAGRWPVKTVHTDNGSNFTSTTVKAACWWAGIKQEFGIPYNPQSQGVIESMNKELKK
IIGQVRDQAEHLKTAVQMAVFIHNFKRKGGIGGYSAGERIVDIIATDIQ---------------TKELQKQITKIQNFRV
YYRDSRDPVWKGPAKLLWKGEGAVVIQ--DNSDIKVVPRRKAKIIRDYGKQMAGDDCVASRQDED*
>DQ007901/B/CN/2002/02HNsmx2
FLDGIDKAQEEHEKYHSNWRAMASDFNLPPVVAKEIVASCDKCQLKGEAMHGQVDCSPGIWQLDCT--------VAVHVA
SGYIEAEIIPTETGQETAYFILKLAGRWPVKTIHTDNGRNFTSNSVKAACWWAGIKQEFGIPYNPQSQGVVESMNNELKK
IIGQVRDQAEHLKTAVQMAVFIHNFKRKGGIGGYSAGERIVDIIATDIQ---------------TRELQKQITKIQNFRV
YYRDSRDPLWKGPAKLLWKGEGAVVIQ--DNSDIKVVPRRKAKIIRDYGKQMAGDDCVASRQDED*
>DQ127534/B/US/-/AC_04_0_Days_Consen_fa
FLDGIDKAQEEHEKYHNNWRAMASDFNLPPVVAKEIVASCDKCQLKGEAMHGQVDCSPGIWQLDCTHLEGKIILVAVHVA
SGYIEAEVIPAETGQETAYFLLKLAGRWPVKVIHTDNGGNFISNAVKAACWWAGIKQEFGIPYNPQSQGVVESMNKELKK
IIGQVRDQAEHLKTAVQMAVFVHNFKRKGGIGGYSAGERIIDIIATDIQ---------------TKELQKQITKIQNFRV
YYRDSRDPLWKGPAKLLWKGEGAVVIQ--DNSDIKVVPRRKVKIIRDYGKQMAGDDCVASRQDED*
>DQ127535/B/US/-/AC_04_1650_Days_Seq1_fa
FLDGIDKAQEEHEKYHNNWRAMASDFNLPPVVAKEIVASCDKCQLKGEAMHGQVDCSPGIWQLDCTHLEGKIILVAVHVA
SGYIEAEVIPAETGQETAYFLLKLAGRWPVKVIHTDNGGNFISNAVKAACWWAGIKQEFGIPYNPQSQGVVESMNKELKK
IIGQVRDQAEHLKTAVQMAVFVHNFKRKGGIGGYSAGERIIDIIATDIQ---------------TKELQKQITKIQNFRV
YYRDSRDPLWKGPAKLLWKGEGAVVIQ--DNSDIKVVPRRKVKIIRDYGKQMAGDDCVASRQDED*
>DQ127536/B/US/-/AC_04_1650_Days_Seq2_fa
FLDGIDKAQEEHEKYHNNWRAMASDFNLPPVVAKEIVASCDKCQLKGEAMHGQVDCSPGIWQLDCTHLEGKIILVAVHVA
SGYIEAEVIPAETGQETAYFLLKLAGRWPVKVIHTDNGGNFISNAVKAACWWAGIKQEFGIPYNPQSQGVVESMNKELKK
IIGQVRDQAEHLKTAVQMAVFVHNFKRKGGIGGYSAGERIIDIIATDIQ---------------TKELQKQITKIQNFRV
YYRDSRDPLWKGPAKLLWKGEGAVVIQ--DNSDIKVVPRRKVKIIRDYGKQMAGDDCVASRQDED*
>DQ127537/B/US/-/AC_16_0_Days_Consen_fa
FLDGIDKAQEEHEKYHSNWRAMASDFNLPPIVAKEIVASCDKCQLKGEAMHGQVDCSPGIWQLDCTHLEGKVILVAVHVA
SGYIEAEVIPAETGQETAYFLLKLAGRWPVKTIHTDNGSNFTSTTVKAACWWAGIKQEFGIPYNPQSQGVVESMNKELKK
IIGQVRDQAEHLKTAVQMAVFIHNFKRKGGIGGYSAGERIIDIIATDIQ---------------TKELQKQITKIQNFRV
YFRDSRDPLWKGPAKLLWKGEGAVVIQ--DNSDIKVVPRRKVKIIRDYGKQMAGDDCVASRQDED*
>DQ127538/B/US/-/AC_16_1934_Days_Seq1_fa
FLDGIDKAQAEHEKYHSNWRAMASDFNLPPIVAKEIVASCDKCQLKGEAMHGQVDCSPGIWQLDCTHLEGKVILVAVHVA
SGYIEAEVIPAETGQETAYFLLKLAGRWPVKTIHTDNGSNFTSTTVKAACWWAGIKQEFGIPYNPQSQGVVESMNKELKK
IIGQVRDQAEHLKTAVQMAVFIHNFKRKGGIGGYSAGERIIDIIATDIQ---------------TKELQKQITKIQNFRV
YFRDSRDPLWKGPAKLLWKGEGAVVIQ--DNSDIKVVPRRKVKIIRDYGKQMAGDDCVASRQDED*
>DQ127539/B/US/-/AC_16_1934_Days_Seq2_fa
FLDGIDKAQAEHEKYHSNWRAMASDFNLPPIVAKEIVASCDKCQLKGEAMHGQVDCSPGIWQLDCTHLEGKVILVAVHVA
SGYIEAEVIPAETGQETAYFLLKLAGRWPVKTIHTDNGSNFTSTTVKAACWWAGIKQEFGIPYNPQSQGVVESMNKELKK
IIGQVRDQAEHLKTAVQMAVFIHNFKRKGGIGGYSAGERIIDIIATDIQ---------------TKELQKQITKIQNFRV
YFRDSRDPLWKGPAKLLWKGEGAVVIQ--DNSDIKVVPRRKVKIIRDYGKQMAGDDCVASRQDED*
>DQ127548/B/US/-/AC_59_41_Days_Seq1_fa
FLDGIDKAQEDHEKYHSNWRAMASDFNLPPIVAKEIVASCDKCQLKGEAMHGQVDCSPGIWQLDCTHLEGKIVLVAVHVA
SGYIEAEVIPAETGQETAYFILKLAGRWPVKTIHTDNGPNFISTTVKAACWWAGIKQEFGIPYNPQSQGVVESMNKELKK
IIGQVRDQAEHLKTAVQMAVFIHNFKRKGGIGGYTAGERIVDIIATDIQ---------------TKELQKQITKIQNFRV
YFRDNRDPLWKGPAKLLWKGEGAVVIQ--DNNEIKVVPRRKAKIIRDYGKQMAGDDCVASGQDED*
>DQ127549/B/US/-/AC_59_41_Days_Seq2_fa
FLDGIDKAQEDHEKYHSNWRAMASDFNLPPIVAKEIVASCDKCQLKGEAMHGQVDCSPGIWQLDCTHLEGKIVLVAVHVA
SGYIEAEVIPAETGQETAYFILKLAGRWPVKTIHTDNGPNFISTTVKAACWWAGIKQEFGIPYNPQSQGVVESMNKELKK
IIGQVRDQAEHLKTAVQMAVFIHNFKRKGGIGGYTAGERIVDIIATDIQ---------------TKELQKQITKIQNFRV
YFRDNRDPLWKGPAKLLWKGEGAVVIQ--DNNEIKVVPRRKAKIIRDYGKQMAGDDCVASGQDED*
>DQ127550/B/US/-/AC_59_111_Days_Seq1_fa
FLDGIDKAQEDHEKYHSNWRAMASDFNLPPIVAKEIVASCDKCQLKGEAMHGQVDCSPGIWQLDCTHLEGKIVLVAVHVA
SGYIEAEVIPAETGQETAYFILKLAGRWPVKTIHTDNGPNFISTTVKAACWWAGIKQEFGIPYNPQSQGVVESMNKELKK
IIGQVRDQAEHLKTAVQMAVFIHNFKRKGGIGGYTAGERIVDIIATDIQ---------------TKELQKQITKIQNFRV
YFRDNRDPLWKGPAKLLWKGEGAVVIQ--DNNEIKVVPRRKAKIIRDYGKQMAGDDCVASGQDED*
>DQ127551/B/US/-/AC_59_111_Days_Seq2_fa
FLDGIDKAQEDHEKYHSNWRAMASDFNLPPIVAKEIVASCDKCQLKGEAMHGQVDCSPGIWQLDCTHLEGKIVLVAVHVA
SGYIEAEVIPAETGQETAYFILKLAGRWPVKTIHTDNGPNFISTTVKAACWWAGIKQEFGIPYNPQSQGVVESMNKELKK
IIGQVRDQAEHLKTAVQMAVFIHNFKRKGGIGGYTAGERIVDIIATDIQ---------------TKELQKQITKIQNFRV
YFRDNRDPLWKGPAKLLWKGEGAVVIQ--DNNEIKVVPRRKAKIIRDYGKQMAGDDCVASGQDED*
>DQ207940/B/GE/2003/03GEMZ004
FLDGIEKAQEEHDKYHSNWRAMASDFNLPPVVAKEIVASCDKCQLKGEAMHGQVDCSPGIWQLDCTHLEGKIVLVAVHVA
SGYIEAEVIPAETGQETAYFILKLAGRWPVKIIHTDNGSNFTSAVVKAACWWAGIKQEFGIPYNPQSQGVVETMNKELKK
IIGQVRDQAEHLKTAVQMAVFIHNFKRKGGIGGYSAGERIVDIIATDIQ---------------TKELQKHITKIQNFRV
YYRDSRDPLWKGPAKLLWKGEGAVVIQ--DNSDIKVVPRRKAKIIRDYGKQMAGDDCVASRQDED*
>DQ207942/B/GE/2003/03GEMZ010
FLDGIDKAQEEHEKYHSNWRALASDFNLPPVVAKEIIACCDKCQIKGEAMHGQVDCSPGIWQLDCTHLEGKIILVAVHVA
SGYIEAEVIPAETGQETAYFLLKLAGRWPVKVIHTDNGSNFTSNALKAACWWAGIKQEFGIPYNPQSQGVVESMNKELKK
IIAQVRDQAEHLKTAVQMAVFIHNFKRKGGIGGYSAGERIVDIIATDIQ---------------TKELQKQITKLQNFRV
YFRDSRDPLWKGPAKLLWKGEGAVVIQ--DNSDIKVVPRRKAKIIRDYGKQMAGDDCVASRQDED*
>DQ295192/B/KR/2004/04LSK7
FLDGIDKAQEEHEKYHSNWRAMASDFNLPPIVAKEIVASCDKCQLKGEAMHGQVDCSPGIWQLDCTHLEGKIILVAVHVA
SGYIEAEVIPAETGQETAYFLLKLAGRWPVKTIHTDNGSNFTSNTVKAACWWAGIKQEFGIPYNPQSQGVVESMNKELKK
IIGQVRDQAEHLKTAVQMAVFIHNFKRKGGIGEYSAGGRIVDIIASDIQ---------------TKELQKQITKIQNFRV
YYRDSRDPLWKGPAKLLWKGEGAVVIQ--DNSDIKVVPRRKAKIIRDYGKQMAGDDCVASRQDEN*
>DQ295193/B/KR/2004/04KMH5
FLDGIDKAQEEHEKYHSNWRAMASDFNLPPIVAKEIVASCDKCQLKGEAMHGQVDCSPGIWQLDCTHLEGKIIIVAVHVA
SGYIEAEVIPAETGQETAYFLLKLAGRWPVKTIHTDNGSNFTSNTVKAACWWAGIKQEFGIPYNPQSQGVVESMNKELKK
IIGQVRDQAEHLKTAVQMAVFIHNFKRKGGIGGYSAGERIVDIIATDIQ---------------TKELQKQITKIQNFRV
YYRDSRDPLWKGPAKLLWKGEGAVVIQ--DNSDIKVVPRRKVKIIRDYGKQMAGDDCVASRQDED*
>DQ295194/B/KR/2004/04WK7_HIV_1_wk
FLDGIDKAQEEHEKYHSNWRAMASDFNLPPVVAKEIVACCDKCQLKGEAMHGQVDCSPGIWQLDCTHLEGKIILVAVHVA
SGYIEAEVIPAETGQETAYFLLKLAGRWPVKTIHTDNGSNFTSNTVKAACWWAGIKQEFGIPYNPQSQGVVESMNKELKK
IIGQVRDQAEHLKTAVQMAVFIHNFKRKGGIGGYSAGERIIDIIATDIQ---------------TKELQKQITKIQNFRV
YYRDSRDPLWKGPAKLLWKGEGAVVIQ--DNSDIKVVPRRKAKIIRDYGKQMAGDDCVASRQDED*
>DQ295196/B/KR/2004/04KYR8
FLDGIDKAQEEHEKYHNNWRAMASDFNLPPIVAKEIVASCDKCQLKGEAMHGQVDCSPGIWQLDCTHLEGKVILVAVHVA
SGYIEAEVIPAETGQETAYFILKLAGRWPVKTIHTDNGSNFTSNTVKAACWWAGIKQEFGIPYNPQSQGVVESMNKELKK
IIGQVRDQAEHLKTAVQMAVFIHNFKRKGGIGGYSAGERIVDIIATDIQ---------------TKELQKQITKIQNFRV
YYRDSREPLWKGPAKLLWKGEGAVVIQ--DNSDIKVVPRRKVKIIRDYGKQMAGDDCVASRQDED*
>DQ322223/B/CA/-/GOL016V01
FLDGIDKAQEDHEKYHSNWRAMASDFNIPPVVAKEIIASCDKCQLKGEAIHGQVDCSPGIWQLDCTHLEGKVILVAVHVA
SGYIEAEVIPAETGQETAYFILKLAGRWPVKTIHTDNGGNFISTTVKAACWWAGIQQEFGIPYNPQSQGVVESMNKELKK
IIGQVRDQAEHLKTAVQMAVFIHNFKRKGGIGGYSAGERIIDIIASDIQ---------------TKELQKQITKIQNFRV
YYRDSRDPLWKGPAKLLWKGEGAVVIQ--DNSEIKVVPRRKAKIIRDYGKQMAGDDCVASGQNED*
>DQ322224/B/CA/-/GOL016V10
FLDGIDKAQEDHEKYHSNWRXMASDFNIPPVVAKEIIASCDKCQLKGEAIHGQVDCSPGIWQLDCTHLEGKVILVAVHVA
SGYIEAEVIPAETGQETAYFILKLAGRWPVKTIHTDNGGNFISTXVKAACWWAGIQQEFGIPYNPQSQGVVESMNKELKX
IIGQVRDQAEHLKTAVQMAVFIHNFKRKGGIGGYSAGERIIDIIASDIQ---------------TKELQKQITKIQNFRV
YYRDSRDPLWKGPAKLLWKGEGAVVIQ--DNSEIKVVPRRKAKIIRDYGKQMAGDDCVASGQNED*
>DQ322225/B/CA/-/HND_DRPI039V01
FLDGIDKAQEEHEKYHSNWRAMASEFNLPPVVAKEIVASCDKCQLKGEAMHGQVDCSPGIWQLDCTHLEGKIILVAVHVA
SGYIEAEVIPAETGQETAYFILKLAGRWPVKTIHTDNGSNFTSTTVKAACWWAGIKQEFGIPYNPQSQGVVESMNKELKK
IIGQVRDQAEHLKTAVQMAVFIHNFKRKGGIGGYSAGERIIDIIATDIQ---------------TKELQKQITKIQNFRV
YYRDSRDPLWKGPAKLLWKGEGAVVIQ--DNSDIKVVPRRKAKIIRDYGKQMAGDDCVASRQDED*
>DQ322226/B/CA/-/HND_DRPI039V08
FLDGIDKAQEEHEKYHSNWRAMASDFNLPPXVAKEIVASCDKCQLKGEAMHGQVDCSPGIWQLDCTHLEGKIILVAVHVA
SGYIEAEVIPAETGQETAYFILKLAGRWPVKTIHTDNGSNFTSTTVKAACWWAGIKQEFGIPYNPQSQGVVESMNKELKK
IIGQVRDQAEHLKTAVQMAVXIHNFKRKGGIGGYSAGERIIDIIATDIQ---------------TKELQKQITKIQNFRV
YYRDSRDPLWKGPAKLLWKGEGAVVIQ--DNSDIKVVPRRKAKIIRDYGKQMAGDDCVASRQDED*
>DQ322227/B/CA/-/HDM003V01
FLDGIDKAQEDHERYHTNWRAMVSDFNIPPVVAKEIIACCDKCQLKGEAIHGQVDCSPGIWQLDCTHLEGKVILVAVHVA
SGYIEAEVIPAETGQETAYFLLKLAGRWPVKTVHTDNGSNFTSATVKAACWWAGIKQEFGIPYNPQSQGVVESMNKELKK
IIGQVRDQAEHLKTAVQMAVFIHNFKRKGGIGGYSAGERIIDIIATDIQ---------------TKELQKQITKIQNFRV
YYRDSRDPLWKGPAKLLWKGEGAVVIQ--DNSDIKVVPRRKAKIIRDYGKQMAGDDCVAGRQDED*
>DQ322228/B/CA/-/HDM003V04
FLDGIDKAQEDHERYHTNWRAMVSDFNIPPVVAKEIIACCDKCQLKGEAIHGQVDCSPGIWQLDCTHLEGKVILVAVHVA
SGYIEAEVIPAETGQETAYFLLKLAGRWPVKTVHTDNGSNFTSATVKAACWWAGIKQEFGIPYNPQSQGVVESMNKELKK
IIGQVRDQAEHLKTAVQMAVFIHNFKRKGGIGGYSAGERIIDIIATDIQ---------------TKELQKQITKIQNFRV
YYRDSRDPLWKGPAKLLWKGEGAVVIQ--DNSDIKVVPRRKAKIIRDYGKQMAGDDCVAGRQDED*
>DQ322229/B/CA/-/HDM003V09_2
FLDGIDKAQEDHERYHTNWRAMVSDFNIPPVVAKEIIACCDKCQLKGEAIHGQVDCSPGIWQLDCTHLEGKVILVAVHVA
SGYIEAEVIPAETGQETAYFLLKLAGRWPVKTVHTDNGSNFTSATVKAACWWAXIKQEFGIPYNPQSQGVVESMNKELKK
IIGQVRDQAEHLKTAVQMAVFIHNFKRKGGIGGYSAGEXIIDIIATDIQ---------------TKELQKQITKIQNFRV
YYRDSRDPLWKGPAKLLWKGEGAVVIQ--DNSDIKVVPRRKAKIIRDYGKQMAGDDCVAGRQDED*
>DQ322230/B/CA/-/HDM003V09_5
FLDGIDKAQEDHERYHTNWRAMVSDFNIPPVVAKEIIACCDKCQLKGEAIHGQVDCSPGIWQLDCTHLEGKVILVAVHVA
SGYIEAEVIPAETGQETAYFLLKLAGRWPVKTVHTDNGSNFTSATVKAACWWAXIKQEFGIPYNPQSQGVVESMNKELKK
IIGQVRDQAEHLKTAVQMAVFIHNFKRKGGIGGYSAGERIIDIIATDIQ---------------TKELQKQITKIQNFRV
YYRDSRDPLWKGPAKLLWKGEGAVVIQ--DNSDIKVVPRRKAKIIRDYGKQMAGDDCVAGRQDED*
>DQ322239/B/CA/-/HTM360V05_variant_3
FLDGIDKAQEEHEKYHSNWRAMAADFNLPPVVAKEIVASCDKCQLKGEAMHGQVDCSPGIWQLDCTHLEGKIILVAVHVA
SGYIEAEVIPAETGQETAYFLLKLAGRWPVKTIHTDNGSNFTSTTVKAACWWAGIKQEFGIPYNPQSQGVVESMNKELKK
IIGQVRDQAEHLKTAVQMAVFIHNFKRXGGIGXYSAGERIXDIIATDIQ---------------TRELQKQITKIXNFRV
YYRDNREPLWKGPAKLLWKGEGAVVIQ--DNTDIKVVPRRKVKIIRDYGKQMAGDDCVASRQDED*
>DQ354112/B/TH/1996/M140
FLDGIDKAQEDHEKYHSNWRAMASEFNLPPIVAKEIVASCDKCQLKGEAMHGQVDCSPGIWQLDCTHLEGKIILVAVHVA
SGYIEAEVIPAETGQETAYFLLKLAGRWPVKTIHTDNGSNFTSTTVKAACWWAGIKQEFGIPYNPQSQGVVESMNNELKK
IIGQVRDQAEHLKTAVQMAVFIHNFKRKGGIGGYSAGERIIDIIATDIQ---------------TKELQKQISKIQNFRV
YYRDNRDPLWKGPAKLLWKGEGAVVIQ--DNSDIKVVPRRKAKIIRDYGKQMAGDGCVASRQDED*
>DQ354119/B/TH/1996/M149
FLDGIDKAQEDHEKYHSNWRAMASDFNLPPVVAKEIVASCDKCQQKGEAMHGQVDCSPGIWQLDCTHLEGKIILVAVHVA
SGYIEAEVIPAETGQETAYFILKLAGRWPVKTIHTDNGSNFTSTTVKAACWWAGIKQEFGIPYNPQSQGVIESMNKDLKR
IIGQVRDQAEHLKTAVQMAVFIHNFKRKGGIGGYSAGERIIDIIATDLQ---------------TKELQKQITKIQNFRV
YYRDSRDPLWKGPAKLLWKGEGAVVIQ--DNSDIKVVPRRKAKIIRDYGKQMAGDDCVASRQDEN*
>DQ358805/B/BR/2002/02BR002
FLDGIDKAQEEHEKYHNNWRAMASDFNLPPIVAKEIVASCDKCQLKGEAMHGQVDCSPGIWQLDCTHLEGKVILVAVHVA
SGYIEAEVIPAETGQETAYFLLKLAGRWPVKTVHTDNGSNFTSAAVKAACWWAGIKQEFGIPYNPQSQGVIESMNKELKK
IIGQVRDQAEHLKTAVQMAVFIHNFKRKGGIGGYSAGERIVDIIATDIQ---------------TKELQKHITKIQNFRV
YYRDSRDPLWKGPAKLLWKGEGAVVIQ--DNSDIKVVPRRKAKIIRDYGKQMAGDDCVASRQDED*
>DQ358808/B/BR/2002/02BR008
FLDGIDKAQEEHEKYHSNWRAMASDFNLPPIVAKEIVASCDKCQLKGEAMHGQVDCSPGIWQLDCTHLEGKVILVAVHVA
SGYIEAEVIPAETGQETAYFLLKLAGRWPVKTIHTDNGTNFTSTTVKAACWWAGIQQEFGIPYNPQSQGVVESMNKELKK
IIGQVRDQAEHLKTAVQMAVFIHNFKRKGGIGGYSAGERIVDMIATDIQ---------------TKELQKQITKIQNFRV
YYRDSRDPLWKGPAKLLWKGEGAVVIQ--DNSDIKVVPRRKAKIIRDYGKQMAGDDCVASRQDED*
>DQ358809/B/BR/2002/02BR011
FLEGIDKAQEEHEKYHSNWRAMASDFNIPAVVAKEIVASCDKCQLKGEAMHGQVDCSPGIWQLDCTHLEGKVILVAVHVA
SGYIEAEVIPAETGQETAYFILKLAGRWPVKTIHTDNGSNFTSTTVKAACWWAGIKQEFGIPYNPQSQGAIESMNKQLKT
IIQQVRDQAEHLKTAVQMAVFIHNFKRKGGIGGYSAGERIIDIIATDIQ---------------TKELQKQITKIQNFRV
YYRDSRDPLWKGPAKLLWKGEGAVVIQ--DNSDIKVVPRRKAKIIRDYGKQMAGDDCVASRQDED*
>DQ358810/B/BR/2002/02BR013
FLDGIDKAQEEHEKYHSNWRAMASDFNLPPIVAKEIVASCDKCQLKGEAMHGQVDCSPGIWQLDCTHLEGKIILVAVHVA
SGYIEAEVIPAETGQETAYFLLKLAGRWPVKTIHTDNGSNFTSTTVKAACWWAGIKQEFGIPYNPQSQGVIESMNKELKK
IIGQVRDQAEHLKTAVQMAVFIHNFKRKGGIGGYSAGERIVDIIATDIQ---------------TKELQKQITKIQNFRV
YYRDSRDPLWKGPAKLLWKGEGAVVIQ--DNSDIKVVPRRKAKIIRDYGKQMAGDDCVASRQDED*
>DQ383746/B/AR/2002/02AR114146
FLDGIDKAQEDHEKYHSNWRAMASDFNLPPIVAKEIIASCDKCQLKGEAMHGQVDCSPEIWQLDCTHLEGKVILVAVHVA
SGYIEAEVIPAETGQETAYFLLKLAGRWPVKAIHTDNGSNFTSAAVKAACWWAGIKQEFGIPYNPQSQGVVESMNKELKK
IIGQVRDQAEHLKTAVQMAVFIHNFKRKGGIGGYSAGERIIDIIATDIQ---------------TKELQKQITKIQNFRV
YYRDSRDPLWKGPAKLLWKGEGAVVIQ--ENSDIKVVPRRKAKIIRDYGKQMAGDDCVAGRQDED*
>DQ383748/B/AR/2003/03AR137681
FLDGIDKAQEEHEKYHSNWRAMASDFNLPPVVAKEIVASCDKCQLKGEAMHGQVDCSPGIWQLDCTHLEGKVILVAVHVA
SGYIEAEVIPAETGQETAYFLLKLAARWPVQAIHTDNGSNFTSNAVKAACWWAGIKQEFGIPYNPQSQGVVESMNKELKK
IIGQVRDQAEHLKTAVQMAVFIHNFKRKGGIGGYSAGERIVDIIATDIQ---------------TKELQKQITKIQNFRV
YYRDSRDPLWKGPAKLLWKGEGAVVIQ--DNSDIKVVPRRKAKIIRDYGKQMAGDDCVASRQDED*
>DQ383749/B/AR/2003/03AR138910
FLDGIEKAQDEHEKYHSNWRAMASEFNLPPVVAKEIVASCDKCQLKGEAMHGQVDCSPGIWQLDCTHLEGKVILVAVHVA
SGYIEAEVIPAETGQETAYFILKLAGRWPVKIIHTDNGPNFISAAAKAACWWAGIQQEFGIPYNPQSQGVVESMNKELKK
IIGQIRDQAEHLKTAVQMAVFIHNFKRKGGIGGYSAGERIVDIIATDIQ---------------TKELQKQITKIQNFRV
YYRDSRDPLWKGPAKLLWKGEGAVVIQ--DNSDIKVVPRRKAKIIRDYGKQMAGDDCVASRQDED*
>DQ383751/B/AR/2004/04AR151263
FLEGIDKAQEEHEKYHNNWRAMASDFNIPPVVAKEIVACCDKCQLKGEAMHGQVDCSPGIWQLDCTHLEGKIILVAVHVA
SGYIEAEVIPAETGQETAYFILKLAGRWPVKTIHTDNGPNFTSTAVKAACWWAGIKQEFGIPYNPQSQGVVESMNKELKK
IIGQVRDQAEHLKTAVQMAVFIHNFKRKGGIGGYSAGEXIVDIIATDIQ---------------TKELQKHITKIQNFRV
YYRDSRDPLWKGPAKLLWKGEGAVVIQ--DNSDIKVVPRRKAKIIRDYGKQMAGDDCVAGRQDED*
>DQ383752/B/AR/2004/04AR151516
FLDGIDKAQEDHEKYHSNWRAMANDFNLPPVVAKEIVASCDKCQLKGEAIHGQVDCSPGIWQLDCTHLEGKVILVAVHVA
SGYIEAEVIPAETGQETAYFILKLAGRWPVKTIHTDNGSNFTSTTVKAACWWAGINQEFGIPYNPQSQGVVESMNKELKK
IIGQVRDQAEHLKTAVQMAVFIHNFKRKGGIGGYSAGERIVDIIATDIQ---------------TKELQKQITKIQNFRV
YYRDSRDPLWKRPAKLLWKGEGAVVIQ--DNSDIKVVPRRKAKIIRDYGKQMAGDDCVASRQDED*
>DQ396398/B/ZA/2003/03ZAPS045MB2
FLDGIDKAQEDHDKYHSNWKTMASDFNLPPVVAKEIVASCGKCQLKGEAMHGQVDCSPGIWQLDCTHLEGKVILVAVHVA
SGYIEAEVIPAETGQETAYFLLKLAGRWPVRTIHTDNGSNFTSATVKAACWWAGIKQEFGIPYNPQSQGVVESLNKELKK
IIGQIRDQAEHLKTAVQMAVFIHNFKRKGGIGGYSAGERIVDIIATGIQ---------------TRELQKQIIKIQNFRV
YYRDNRDPLWKGPAKLLWKGEGAVVIQ--DNSDIKVVPRRKAKIIRDYGKQMAGDDCVASRQDED*
>DQ487188/B/US/1993/WCD32P0793
FLDGIEKAQEEHEKYHSNWRAMASEFNLPPVVAKEIVASCDKCQLKGEAMHGQVDCSPGIWQLDCTHLEGKIILVAVHVA
SGYIEAEVIPAETGQETAYFILKLAGRWPVKTIHTDNGSNFTSTTVKAACWWAGIKQEFGIPYNPQSQGVVESMNNELKK
IIGQVRDQAEHLKTAVQMAVFIHNFKRKGGIGGYSAGERIVDIIATDIQ---------------TKELQKQIIKIQNFRV
YYRDSRDPLWKGPAKLLWKGEGAVVIQ--DNSDIKVVPRRKAKIIRDYGKQMAGDDCVASRQDED*
>DQ487189/B/US/1995/WCD32P1195
FLDGIEKAQEEHEKYHNNWRAMASEFNLPPVVAKEIVASCDKCQLKGEAMHGQVDCSPGIWQLDCTHLEGKIILVAVHVA
SGYIEAEVIPAETGQETAYFILKLAGRWPVKTIHTDNGSNFTSTTVKAACWWAGIKQEFGIPYNPQSQGVVESMNNELKK
IIGQVRDQAEHLRTAVQMAVFIHNFKRKGGIGGYSAGERIVDIIATDIQ---------------TKELQKQIIKIRNFRV
YYRDSRDPLWKGPAKLLWKGEGAVVIQ--DNSDIKVVPRRKAKIIRDYGKQMAGDDCVASRQDED*
>DQ487190/B/US/1993/WCM32P0793
FLDGIDRAQEEHEKYHSNWRAMASDFNLPPVVAKEIVASCDKCQLKGEAMHGQVDCSPGIWQLDCTHLEGKVILVAVHVA
SGYIEAEVIPAETGQETAYFLLKLAGRWPVKTIHTDNGSNFTSTTVKAACWWAGIKQEFGIPYNPQSQGVVESINKELKK
IIGQVRDQAEHLKTAVQMAVFIHNFKRKGGIGGYSAGERIVDIIATDIQ---------------TKELQKQITKIQNFRV
YYRDSRDPLWKGPAKLLWKGEGAVVIQ--DNSDIKVVPRRKAKIIRDYGKQMAGDDCVASRQDED*
>DQ487191/B/US/1996/WCM32P0896
FLDGIDKAQEEHEKYHSNWRAMASDFNLPPVVAKEIVASCDKCQLKGEAMHGQVDCSPGIWQLDCTHLEGKVILVAVHVA
SGYIEAEVIPAETGQETAYFLLKLAGRWPVKTIHTDNGSNFTSTTVKAACWWAGIKQEFGIPYNPQSQGVVESINKELKK
IIGQVRDQAEHLKTAVQMAVFIHNFKRKGGIGGYSAGERIVDIIATDIQ---------------TKELQKQITKIQNFRV
YYRDSRDPLWKGPAKLLWKGEGAVVIQ--DNSDIKVVPRRKAKIIRDYGKQMAGDDCVASRQDED*
>DQ672623/B/IT/2005/SG1
F*DGIDKXQXEPENYHSN*RPXASDLXRPPIVPKKLVPSGDNCQLKGEALLGQVDXSPGLWQLNGTH*KGKVIXVPVHVA
SXFIEAEVIPAETGQETAYFLLKIAGRWPVKTIHTDNGSNFTSSTVKAACWWAGIKQEFGIPYNPQSQGVVESMNKELKK
IIGQVRDQAEHLKTAVQMAVFIHNFKRKGGIGGYSAGERIIDIIATDIQ---------------TKELQNQITKIQNFRV
YYRDNRDPFWKGPAKLLWKGEGAVVIQ--DNSDIKVVPRRKAKIIRDYGKQMAGDDCVASRQDED*
>DQ676870/B/AU/2003/PS1038_Day0
FLDGIDKAQEDHERYHSNWRTMASDFNLPPVVAKEIVASCDKCQVKGEAIHGQVDCSPGIWQLDCTHLEGKIILVAVHVA
SGYIEAEVIPAETGQETAYFILKLAGRWPVKTIHTDNGSNFTSTTVKAACWWAGVKQEFGIPYNPQSQGVVESMNKELKK
IIGQVRDQAEHLKTAVQMAVFIHNFKRKGGIGGYSAGERIIDIIATDIQ---------------TKELQKQITKVQNFRV
YYRDNRDPLWKGPAKLLWKGEGAVVIQ--DNSEIKVVPRRKAKIIRDYGKQMAGDDCVASXQDED*
>DQ676871/B/AU/2004/PS1038_Day174
FLDGIDKAQEDHERYHSNWRTMASDFNLPPVVAKEIVASCDKCQVKGEAIHGQVDCSPGIWQLDCTHLEGKIILVAVHVA
SGYIEAEVIPXETGQETAYFILKLAGRWPVKTIHTDNGSNFTSTXVKAACWWAGVKQEFGIPYNPQSQGVVESMNKELKK
IIGQVRDQAEHLKTAVQMAVFIHNFKRKGGIGGYSAGERIIDIIATDIQ---------------TKELQKQITKVQNFRV
YYRDNRDPLWKGPAKLLWKGEGAVVIQ--DNSEIKVVPRRKAKIIRDYGKQMAGDDCVASXQDED*
>DQ676874/B/AU/2002/PS2008_Day0
FLDGIDKAQEEHERYHSNWRAMASDFNIPAVVAKEIVACCDKCQLKGEAIHGQVDCSPGIWQLDCTHLEGKIILVAVHVA
SXYIEAEVIPAETGQETAYFILKLAGRWPVKTIHTDNGSNFTSATVKAACWWAGIKQEFGIPYNPQSQGVVXSMNKXLKK
IIGQVRDQAEHLKTAVQMAVFIHNFKRKGGIGGYSAGERIIDIIASDIQ---------------TKELQKQISKIQNFRV
YYRDSRDPLWKGPAKLLWKGEGAVVIQ--ENSDIKVVPRRKAKIIRDYGKQVAGDDCVASRQDED*
>DQ676875/B/AU/2003/PS2008_Day182
FLDGIDKAQEEHEXYHSNWRAMASBFNIPAVVAKEIVACCDKCQLKGEAIHGQVDCSPGIWQLDCTHLEGKIILVAVHVA
SGYIEAEVIPAETGQETAYFILKLAGRWPVKTIHTDNGSNFTSATVKAACWWAGIKQEFGIPYNPQSQGVVESMNKELKK
IIGQVRDQAEHLKTAVQMAVFIHNFKRKGGIGGYSAGERIIDIIASDIQ---------------TKELQKQISKIQNFRV
YYRDSRDPLWKGPAKLLWKGEGAVVIQ--ENSDIKXVPRRKAKIIRDYGKQVAGDDCVASRQDED*
>DQ676876/B/AU/2003/PS2008_Day377
FLDGIDKAQEEHERYHSNWRAMASDFNIPAVVAKEIVACCDKCQLKGEAIHGQVDCSPGIWQLDCTHLEGKIILVAVHVA
SGYIEAEVIPAETGQETAYFILKLAGRWPVKTIHTDNGSNFTSATVKAACWWAGIKQEFGIPYNPQSQGVVESMNKELKK
IIGQVRDQAEHLKTAVQMAVFIHNFKRKGGIGGYSAGERIIDIIASDIQ---------------TKELQKQISKIQNFRV
YYRDSRDPLWKGPAKLLWKGEGAVVIQ--ENSDIKVVPRRKAKIIRDYGKQVAGDDCVASRQDED*
>DQ676877/B/AU/2003/PS2016_Day0
FLDGIDKAQEDHEKYHSNWRAMASDFNLPPIVAKEIVASCDKCQLKGEAMHGQVDSSPGIWQLDCTHLEGKIILVAVHVA
SGYIEAEVIPAETGQETAYFILKLAGRWPVNTIHTDNGPNFISTTVKAACWWAGIKQEFGIPYNPQSQGVVESMNKELKK
IIGQVRDQAEHLKTAVQMAVFIHNFKRKGGIGGYSAGERIIDIIASDIQ---------------TKELQKQITKIQNFRV
YYRDSRDPLWKGPAKLLWKGEGAVVIQ--DNSEIKVVPRRKAKIIRDYGKQMAGDDCVASRQDED*
>DQ676878/B/AU/2003/PS2016_Day193
FLDGIDKAQEDHEKYHSNWRAMASDFNLPPIVAKEIVASCDKCQLKGEAMHGQVDSSPGIWQLDCTHLEGKIILVAVHVA
SGYIEAEVIPAETGQETAYFILKLAGRWPVNTIHTDNGPNFISTTVKAACWWAGIKQEFGIPYNPQSQGVVESMNKELKK
IIGQVRDQAEHLKTAVQMAVFIHNFKRKGGIGGYSAGERIIDIIASDIQ---------------TKELQKQITKIQNFRV
YYRDSRDPLWKGPAKLLWKGEGAXVIQ--DNSEIKVVPRRKAKIIRDYGKQMAGDDCVASRQDED*
>DQ676879/B/AU/2004/PS2016_Day380
FLDGIDKAQEDHEKYHSNWRAMASDFNLPPIVAKEIVASCDKCQLKGEAMHGQVDSSPGIWQLDCTHLEGKIILVAVHVA
SGYIEAEVIPAETGQETAYFILKLAGRWPVNTIHTDNGPNFISTTVKAACWWAGIKQEFGIPYNPQSQGVVESMNKELKK
IIGQVRDQAEHLKTAVQMAVFIHNFKRKGGIGGYSAGERIIDIIASDIQ---------------TKELQKQITKIQNFRV
YYRDSRDPLWKGPAKLLWKGEGAVVIQ--DNSEIKVVPRRKAKIIRDYGKQMAGDDCVASRQDED*
>DQ676880/B/AU/2003/PS2019_Day0
FLDGIDKAQEDHEKYHSNWRAMASDFNLPPIVAKEIVASCDKCQLKGEAMHGQVDSSPGIWQLDCTHLEGKIILVAVHVA
SGYIEAEVIPAETGQETAYFILKLAGRWPVNTIHTDNGPNFTSTTVKAACWWAGIKQEFGIPYNPQSQGVVESMNKELKK
IIGQVRDQAEHLKTAVQMAVFIHNFKRKGGIGGYSAGERIIDIIASDIQ---------------TKELQKQITKIQNFRV
YYRDSRDPLWKGPAKLLWKGEGAVVIQ--DNSEIKVVPRRKAKIIRDYGKQMAGDDCVASRQDED*
>DQ676881/B/AU/2003/PS2019_Day171
FLDGIDKAQEDHEKYHSNWRAMASDFNLPPIVAKEIVASCDKCQLKGEAMHGQVDSSPGIWQLDCTHLEGKIILVAVHVA
SGYIEAEVIPAETGQETAYFILKLAGRWPVNTIHTDNGPNFTSTTVKAACWWAGIKQEFGIPYNPQSQGVVESMNKELKK
IIGQVRDQAEHLKTAVQMAVFIHNFKRKGGIGGYSAGERIIDIIASDIQ---------------TKELQKQIXKIQNFRV
YYRDSRDPLWKGPAKLLWKGEGAVVIQ--DNSEIKVVPRRKAKIIRDYGKQMAGDDCVASRQDED*
>DQ676882/B/AU/2004/PS2019_Day367
FLDGIDKAQEDHEKYHSNWRAMASDFNLPPIVAKEIVASCDKCQLKGEAMHGQVDSSPGIWQLDCTHLEGKIILVAVHVA
SGYIEAEVIPAETGQETAYFILKLAGRWPVNTIHTDNGPNFTSTTVKAACWWAGIKQEFGIPYNPQSQGVVESMNKELKK
IIGQVRDQAEHLKTAVQMAVFIHNFKRKGGIGGYSAGERIIDIIASDIQ---------------TKELXKQIXKIQNFRV
YYRDSRDPLWKGPAKLLWKGEGAVVIQ--DNSEIKVVPRRKAKIIRDYGKQMAGDDCVASRQDED*
>DQ676883/B/AU/2002/PS3002_Day0
FLDGIDKAQEEHEKYHSNWRAMANDFNLPPIVAKEIVASCDKCQLKGEATHGQVDCSPGIWQLDCTHLEGKIILVAVHVA
SGYIEAEVIPAETGQETAYFILKLAGRWPVKIIHTDNGGNFISNTVKAACWWAGIKQEFGIPYNPQSQGVVESMNKELKK
IIGQVRDQAEHLKTAVQMAVFIHNFKRKGGIGGYSAGERIVDIIATDIQ---------------TKELQKQITKIQNFRV
YYRDSRDPLWKGPAKLLWKGEGAVVIQ--DNSDIKVVPRRKAKIIRDYGKQMAGDDCVASRQDED*
>DQ676884/B/AU/2003/PS3002_Day199
FLDGIDKAQEEHEKYHSNWRAMAXDFNLPPIVAKEIVASCDKCQLKGEATHGQVDCSPGIWQLDCTHLEGKIILVAVHVA
SGYIEAEVIPAETGQETAYFILKLAGRWPVKIIHTDNGGNFISNTVKAACWWAGIKQEFGIPYNPQSQGVVESMNKELKK
IIGQVRDQAEHLKTAVQMAVFIHNFKRKGGIGGYSAGERIVDIIATDIQ---------------TKELQKQITKIQNFRV
YYRDSRDPLWKGPAKLLWKGEGAVVIQ--DNSDIKVVPRRKAKIIRDYGKQMAGDDCVASRQDED*
>DQ676885/B/AU/2003/PS3002_Day385
FLDGIDKAQEEHEKYHSNWRAMASDFNLPPIVAKEIVASCDKCQLKGEATHXQVDCSPGIWQLDCTHLEGKIILVAVHVA
SGYIEAEVIPAETGQETAYFILKLAGRWPVKIIHTDNGGNFISNTVKAACWWAGIKQEFGIPYNPQSQGVVESMNKELKK
IIGQVRDQAEHLKTAVQMAVFIHNFKRKGGIGGYSAGERIVDIIATDIQ---------------TKELQKQITKIQNFRV
YYRDSRDPLWKGPAKLLWKGEGAVVIQ--DNSDIKVVPRRKAKIIRDYGKQMAGDDCVASRQDED*
>DQ676886/B/AU/2003/PS4048_Day0
FLDGIDKAQEEHEKYHNNWRAMASDFNLPPIVAKEIVASCDKCQLKGEAMHGQVDCSPGIWQLDCTHLEGKIILVAVHVA
SGYIEAEVIPAETGQETAYFILKLAGRWPVKTIHTDNGGNFISNAVKAACXWAGIKQEFGIPYNPQSQGVVESMNKELKK
IIEQVRDQAEHLKTAVQMAVLIHNFKRKGGIGGYSAGERIIDIIATDIQ---------------TKELQKQITKIQNFRV
YYRDSRDPLWKGPAKLLWKGEGAVVIQ--DNSEIKVVPRRKAKIIRDYGKQMAGDDCVASRQDED*
>DQ676887/B/AU/2004/PS4048_Day143
FLDGIDKAQEEHEKYHNNWRAMASDFNLPPIVAKEIVASCDKCQLKGEAMHGQVDCSPXIWQLDCTHLEGKIILVAVHVA
SGYIEAEVIPAETGQETAYFILKLAGRWPVKTIHTDNGGNFISNAVKAACWWAGIKQEFGIPYNPQSQGVVESMNKELKK
IIEQVRDQAEHLKTAVQMAVLIHNFKRKGGIGGYSAGERIIDIIATDIQ---------------TKELQKQITKIQNFRV
YYRDSRDPLWKGPAKLLWKGEGAVVIQ--DNSEIKVVPRRKAKIIRDYGKQMAGDDCVASRQDED*
>DQ823362/B/UA/2001/01UAKV167
FLDGIDKAQDEHEKYHSNWRAMASDFNLPPVVAKEIVASCDKCQLKGEAMHGQVDCSPGIWQLDCTHLEGKIILVAVHVA
SGYIEAEVIPAETGQETAYFLLKLAGRWPVKIVHTDNGSNFTSNAVKAACWWAGIKQEFGIPYNPQSQGVVESMNKELKK
IIGQVRDQAEHLKTAVQMAVFIHNFKRKGGIGGYSAGERIVDMIATDIQ---------------TKELQKQITKIQNFRV
YYRDSRDPLWKGPAKLLWKGEGAVVIQ--DNSDIKVVPRRKAKIIRDYGKQMAGDDCVASRQDED*
>DQ823363/B/UA/2001/01UAKV252
FLDGIDKAQEEHEKYHSNWRAMASDFNLPPVVAKEIVASCDKCQLKGEAMHGQVDCSPGIWQLDCTHLEGKIIIVAVHVA
SGYIEAEVIPAETGQETAYFILKLAGRWPVTTIHTDNGPNFISTTVKAACWWAGIKQEFGIPYNPQSQGVVESMNKELKK
IIGQVRDQAEHLKTAVQMAVFIHNFKRKGGIGGYSAGERIVDIIATDIQ---------------TKELQKQITKIQNFRV
YYRDSRDPLWKGPAKLLWKGEGAVVIQ--DNSDIKVVPRRKAKIIRDYGKQMAGDDCVASRQDED*
>DQ823364/B/UA/2001/01UAKV259
FLDGIDKAQEDHEKYHSNWRAMASDFNLPPVVAKEIVASCDKCQLKGEAMHGQVDCSPGIWQLDCTHLEGKIILVAVHVA
SGYIEAEVIPAETGQETAYFLLKLAGRWPVTTIHTDNGSNFTSTTVKAACWWAGIKQEFGIPYNPQSQGVIESMNKELKK
IIGQVRDQAEHLKTAVQMAVFIHNFKRKGGIGGYSAGERIVDIIATDIQ---------------TKELQKQITKIQNFRV
YYRDSRDPLWKGPAKLLWKGEGAVVIQ--DNSDIKVVPRRKAKIIRDYGKQMAGDDCVASRQDED*
>DQ837381/B/KR/2005/05CSR3
FLDGIDKAQEDHEKYHTNWRAMVSDFNLPPVVAKEIVASCDKCQLKGEAMHGQVDCSPGIWQLDCTHLEGKIILVAVHVA
SGYVEAEVIPAETGQETAYFILKLAGRWPVKTIHTDNGSNFTSTTVKAACWWAGVKQEFGIPYNPQSQGVVESMNKELKK
IIAQVRDQAEHLKTAVQMAVFIHNFKRKGGIGGYSAGERIVDIIATDIQ---------------TKELQKQITKIQNFRV
YYRDSRDPIWKGPAKLLWKGEGAVVIQ--DNSEIKVVPRRKAKIFRDYGKQMAGDDCVASRQDED*
>DQ853436/B/US/2000/14294_1
FLDGIDKAQEEHEKYHSNWRAMAGDFNLPPIVAKEIVACCDKCQLKGEAIHGQVDCSPGIWQLDCTHLEGKIIIVAVHVA
SGYIEAEVIPAETGQETAYFLLKLAGRWPVKTIHTDNGSNFTSTAVKAACWWAGIKQEFGIPYNPQSQGVVESMNKELKK
IIGQVRDQAEHLKTAVQMAVFIHNFKRKGGIGGYSAGERIVDIIATDIQ---------------TKELQKQITKIQNFRV
YYRDSRDPLWKGPAKLLWKGEGAVVIQ--DNSDIKVVPRRKAKIIRDYGKQMAGDDCVASRQDED*
>DQ853437/B/US/2000/14297_1
FLDGIDKAQEEHEKYHSNWRAMAGDFNLPPVVAKEIVACCDKCQLKGEAIHGQVDCSPGIWQLDCTHLEGKIIIVAVHVA
SGYIEAEVIPAETGQETAYFLLKLAGRWPVKTIHTDNGSNFTSTAVKAACWWAGIKQEFGIPYNPQSQGVVESMNKELKK
IIGQVRDQAEHLKTAVQMAVFIHNFKRNGGIGGYSAGERIVDIIATDIQ---------------TKELQKQITKIQNFRV
YYGDSRDPLWKGPAKLLWKGEGAVVIQ--DNSDIKVVPRRKAKIIRDYGKQMAGDDCVASRQDED*
>DQ853438/B/US/2000/14300_1
FLDGIDKAQEEHEKYHSNWRAMAGDFNLPPVVAEEIVACCDKCQLKGEAIHGQVDCSPGIWQLDCTHLEGKIIIVAVHVA
SGYIEAEVIPAETGQETAYFLLKLAGRWPVKTIHTDNGSNFTSTTVKAACWWAGIKQEFGIPYNPQSQGVVESMNKELKK
IIGQVRDQAEHLKTAVQMAVFIHNFKRKGGIGGYSAGERIVDIIATDIQ---------------TKELQKQITKIQNFRV
YYRDSRDPLWKGPAKLLWKGEGAVVIQ--DNSDIKVVPRRKAKIIRDYGKQMAGDDCVASRQDED*
>DQ853439/B/US/2002/14186_1
FLDGIDKAQEEHEKYHSNWRAMAGDFNLPPVVAKEIVACCDKCQLKGEAIHGQVDCSPGIWQLDCTHLEGKIIIVAVHVA
SGYIEAEVIPAETGQETAYFLLKLAGRWPVKTIHTDNGSNFTSTAVKAACWWAGIKQEFGIPYNPQSQGVVESMNKELKK
IIGQVRDQAEHLKTAVQMAVFIHNFKRKGGIGGYSAGERIIDIIATDIQ---------------TKELQKQITKIQNFRV
YYRDSRDPLWKGPAKLLWKGEGAVVIQ--DNSDIKVVPRRKAKIIRDYGKQMAGDDCVASRQDED*
>DQ853440/B/US/2002/14182_1
FLDGIDKAQEEHEKYHSNWRAMAGDFNLPPVVAKEIVACCDKCQLKGEAIHGQVDCSPGIWQLDCTHLEGKIIIVAVHVA
SGYIEAEVIPAETGQETAYFLLKLAGRWPVKTIHTDNGSNFTSTAVKAACWWAGIKQEFGIPYNPQSQGVVESMNKELKK
IIGQVRDQAEHLKTAVQMAVFIHNFKRKGGIGGYSAGERIVDIIATDIQ---------------TKELQKQITKIQNFRV
YYRDSRDPLWKGPAKLLWKGEGAVVIQ--DNSDIKVVPRRKAKIIRDYGKQMAGDDCVASRQDED*
>DQ853441/B/US/2002/14189_1
FLDGIDKAQEEHEKYHSNWRAMAGDFNLPPVVAKEIVACCDKCQLKGEAMHGQVDCSPGIWQLDCTHLEGKIIIVAVHVA
SGYIEAEVIPAETGQETAYFLLKLAGRWPVKTIHTDNGSNFTSTAVKAACWWAGIKQEFGIPYNPQSQGVVESMNKELKK
IIGQVRDQAEHLKTAVQMAVFIHNFKRKGGIGGYSAGERIVDIIATDIQ---------------TKELQKQITKIQNFRV
YYRDSRDPLWKGPAKLLWKGEGAVVIQ--DNSDIKVVPRRKAKIIRDYGKQMAGDDCVASRQDED*
>DQ853442/B/US/2002/14184_1
FLDGIDKAQEEHEKYHSNWRAMASDFNLPPVIAKEIVACCDKCQLKGEAMHGQVDCSPGIWQLDCTHLEGKIIIVAVHVA
SGYIEAEVIPAETGQETAYFLLKLAGRWPVKTIHTDNGSNFTSTAVKAACWWAGIKQEFGIPYNPQSQGVVESMNKELKK
IIGQVRDQAEHLKTAVQMAVFIHNFKRKGGIGGYSAGERIVDIIATDIQ---------------TKELQKQITRIQNFRV
YYRDSRDPLWKGPAKLLWKGEGAVVIQ--DNSDIKVVPRRKAKIIRDYGKQMAGDDCVASRQDED*
>DQ853443/B/US/2002/14181_1
F-DGIDKAQEEHEKYHSNWRAMAGDFNLPPVVAKEIVACCDKCQLKGEAMHGQVDCSPGIWQLDCTHLEGKIIIVAVRVA
SGYIEAEVIPAGTGQETAYFLLKLAGRWPVKTIHTDNGSNFTSTTVKAACWWAGIKQEFGIPYNPQSQGVVESMNKELKK
IIGQVRDQAEHLKTAVQMAVFIHNFRRKGGIGGYSAGERIVDIIATDIQ---------------TKELQKQITKIQNFRV
YYRDSRDPLWKGPAKLLWKGEGAVVIQ--DNSDIKVVPRRKVKIIRDYGKQMAGDDCVASRQDED*
>DQ853444/B/US/2002/14183_1
FLDGIDKAQEEHEKYHSNWRAMAGDFNLPPVVAKEIVACCDKCQLKGEAIHGQVDCSPGIWQLDCTHLEGKIIIVAVHVA
SGYIEAEVIPAETGQETAYFLLKLAGRWPVKTIHTDNGSNFTSTAVKAACWWAGIKQEFGIPYNPQSQGVVESMNKELKK
IIGQVRDQAEHLKTAVQMAVFIHNFKRKGGIGGYSAGERIVDIIATDIQ---------------TKELQKQITKIQNFRV
YYRDSRDPLWKGPAKLLWKGEGAVVIQ--DNSDIKVVPRRKAKIIRDYGKQMAGDDCVASRQDED*
>DQ853445/B/US/2002/14185_1
FLDGIDKAQEEHEKYHSNWRAMAGDFNLPPVVAKEIVACCDKCQLKGEAIHGQVDCSPGIWQLDCTHLEGKIIIVAVHVA
SGYIEAEVIPAETGQETAYFLLKLAGRWPVKTIHTDNGSNFTSTTVKAACWWAGIKQEFGIPYNPQSQGVVESMNKELKK
IIGQVRDQAEHLKTAVQMAVFIHNFKRKGGIGGYSAGERIVDIIATDIQ---------------TKELQKQITKIQNFRV
YYRDSRDPLWKGPAKLLWKGEGAVVIQ--DNSDIKVVPRRKAKIIRDYGKQMAGDDCVASRQDED*
>DQ853446/B/US/2002/14188_1
FLDGIDKAQEEHEKYRSNWRAMAGDFNLPPVVAKEIVACCDKCQLKGEAIHGQVDCSPGIWQLDCTHLEGKIIIVAVHVA
SGYIEAEVIPAETGQETAYFLLKLAGRWPVKTIHTDNGSNFTSTAVKAACWWAGIKQEFGIPYNPQSQGVVESMNKELKK
IIGQVRDQAEHLKTAVQMAVFIHNFKRKGGIGGYSAGERIVDIIATDIQ---------------TKELQKQITKIQNFRV
YYRDSRDPLWKGPAKLLWKGEGAVVIQ--DNSDIKVVPRRKAKIIRDYGKQMAGDDCVASRQDED*
>DQ853447/B/US/2002/14187_1
FLDGIDKAQEEHEKYHSNWRAMAGDFNLPPVVAKEIVACCDKCQLKGEAIHGQVDCSPGIWQLDCTHLEGKIIIVAVHVA
SGYIEAEVIPAETGQETAYFLLKLAGRWPVKTIHTDNGSNFTSTAVKAACWWAGIKQEFGIPYNPQSQGVVESMNKELKK
IIGQVRDQAEHLKTAVQMAVFIHNFKRKGGIGGYSAGERIVDIIATDIQ---------------TKELQKQITKIQNFRV
YYRDSRDPLWKGPAKLLWKGEGAVVIQ--DNSDIKVVPRRKAKIIRDYGKQMAGDDCVASRQDED*
>DQ853448/B/US/2002/14190_1
FLDGIDKAQEEHEKYHSNWRAMAGDFNLPPVVAKEIVACCDKCQLKGEAIHGQVDCSPGIWQLDCTHLEGKIIIVAVHVA
SGYIEAEVIPAETGQETAYFLLKLAGRWPVKTIHTDNGSNFTSTAVKAACWWAGIKQEFGIPYNPQSQGVVESMNKELKK
IIGQVRDQAEHLKTAVQMAVFIHNFKRKGGIGGYSAGERIVDIIATDIQ---------------TKELQKQITKIQNFRV
YYRDSRDPLWKGPAKLLWKGEGAVVIQ--DNSDIKVVPRRKAKIIRDYGKQMAGDDCVASRQDED*
>DQ853449/B/US/2000/14299_1
FLDGIDKAQEEHEKYHSNWRAMAGDFNLPPVVAKEIVACCDKCQLKGEAIHGQVDCSPGIWQLDCTHLEGKIIIVAVHVA
SGYIEAEVIPAETGQETAYFLLKLAGRWPVKTIHTDNGSNFTSTTVKAACWWAGIKQEFGIPYNPQSQGVVESMNKELKK
IIGQVRDQAEHLKTAVQMAVFIHNFKRKGGIGGYSAGERIVDIIATDIQ---------------TKELQKQITKIQNFRV
YYRDSRDPLWKGPAKLLWKGEGAVVIQ--DNSDIKVVPRRKAKIIRDYGKQMAGDDCVASRQDED*
>DQ853450/B/US/2000/14302_1
FLDGIDKAQEEHEKYHSNWRAMASDFNLPPVVAKEIVACCDKCQLKGEAIHGQVGCSPGIWQLDCTHLEGKIIIVAVHVA
SGYIEAEVIPAETGQETAYFLLKLAGRWPVKTIHTDNGSNFTSTTVKAACWWAGIKQDFGIPYNPQSQGVVESMNKELKK
IIGQVRDQAEHLKTAVQMAVFIHNFKRKGGIGGYSAGERIVDIIATGIQ---------------TKELQKQITKIQNFRV
YYRDSRDPLWKGPAKLLWKGEGAVVIQ--DNSDIKVVPRRKAKIIRDYGKQMAGDDCVASRQDED*
>DQ853451/B/US/2000/14303_1
FLDGIDKAQEEHEEYHSNWRAMAGDFNLPPVVAKEIVACCDKCQLKGEAIHGQVDCSPGIWQLDCTHLEGKIIIVAVHVA
SGYIEAEVIPAETGQETAYFLLKLAGRWPVKTIHTDNGSNFTSTTVKAACWWAGIKQEFGIPYNPQSQGVVESMNKELKK
IIGQVRDQAEHLKTAVQMAVFIHNFKRKGGIGGYSAGERIVDIIATDIQ---------------TKELQKQITKIQNFRV
YYRDSRDPLWKGPAKLLWKGEGAVVIQ--DNSDIKVVPRRKAKIIRDYGKQMAGDDCVASRQDED*
>DQ853452/B/US/2000/14296_1
FLDGIDKAQEEHEKYHSNWRAMAGDFNLPPVVAKERVACCDKCQLKGEAIHGQVDCSP-IWQLDCTHLEGKIIIVAVHVA
SGYIEAEVIPAETGQETAYFLLKLAGRWPVKTIHTDNGSNFTSTTVKAACWWAGIKQEFGIPYNPQSQGVVESMNKELKK
IIGQVRDQAEHLKTAVQMAVFIHNFKRKGGIGGYSAGERIVDIIATDIQ---------------TKELQKQITKIQNFRV
YYRDSRDPLWKGPAKLLWKGEGAVVIQ--DNSDIKVVPRRKAKIIRDYGKQMAGDDCVASRQDED*
>DQ853453/B/US/2000/14298_1
FLDGIDKAQEEHEKYHSNWRAMAGDFNLPPVVAKEIVACCDKCQLKGEAIHGQVDCSPGIWQLDCTHLEGKIIIVAVHVA
SGYIEAEVIPAETGQETAYFLLKLAGRWPVKTIHTDNGSNFTSTAVKAACWWAGIKQEFGIPYNPQSQGVVESMNKELKK
IIGQVRDQAERLKTAVQMAVFIHNFKRKGGIGGYGAGERIVDIIATDMQ---------------TKELQKQITKIQNFRV
YYRDSRDPLWKGPAKLLWKGEGAVVIQ--DNSDIKVVPRRKAKIIRDYGKQMAGDDCVASRQDED*
>DQ853454/B/US/2000/14295_1
FLDGIDKAQEEHEKYHSNWRAMASDFNLPPVVAKEIVACCDKCQLKGEAIHGQVDCSPGIWQLDCTHLEGKIIIAAVHVA
SGYIEAEVIPAETGQETAYFLLKLAGRWPVKTIHTDNGSNFTSTTVKAACWWAGIEQEFGIPYNPQSQGVVESMNKELKK
IIGRVRDQAEHLKTAVQMAVFIHNFKRKGGIGGYSAGERIVDIIATDIQ---------------TKELQKQITKIQNFRV
YYRDSRDPLWKGPAKLLWKGEGAVVIQ--DNSDIKVVPRRKAKIIRDYGKQMAGDDCVASRQDED*
>DQ853455/B/US/1998/15387_1
FLDGIDKAQEEREKYHSNWRAMASDFNLPPVVAKEIVACCDKCQLKGEAIHGQVDCSPGIWQLDCTHLEGKIIIVAVHVA
SGYIEAEVIPAETGQETAYFLLKLAGRWPVKTIHTDNGSNFTSTTVKAACWWAGIKQEFGIPYNPQSQGVVESMNKELKK
IIGQVRDQAEHLRTAVQMAVFIHNFKRKGGIGGYSAGERIVDIIATDIQ---------------TKELQKQITKIQNFRV
YYRDSRDPLWKGPAKLLWKGEGAVVIQ--DNSDIKVVPRRKAKIIRDYGKQMAGDDCVASRQDED*
>DQ853456/B/US/1998/15388_1
FLDGIDKAQEEHEKYHSNWRAMASDFNLPPVVAKEIVACCDKCQLKGEAIHGQVDCSPGIWQLDCTHLEGKIIIVAVHVA
SGYIEAEVIPAETGQETAYFLLKLAGRWPVKTIHTDNGSNFTSTTVKAACWWAGIKQEFGIPYNPQSQGVVESMNKELKK
IIGQVRDQAEHLRTAVQMAVFIHNFKRKGGIGGYSAGERIVDIIATGIQ---------------TKELQKQITKIQNFRV
YYRDSRDPLWKGPAKLLWKGEGAVVIQ--DNSDIKVVPRRKAKIIRDYGKQMAGDDCVASRQDED*
>DQ853457/B/US/1998/15389_1
FLDGIDKAQEEHEKYHSNWRAMASDFNLPPVVAKEIVACCDKCQLKGEAIHGQVDCSPGIWQLDCTHLEGKIIIVAVHVA
SGYIEAEVIPAETGQETAYFLLKLAGRWPVKTIHTDNGSNFTSTTVKAACWWAGIKQEFGIPYNPQSQGVVESMNKELKK
IIGQVRDQAEHLRTAVQMAVFIHNFKRKGGIGGYSAGERIVDIIATDIQ---------------TKELQKQITKIQNFRV
YYRDSRDPLWKGPAKLLWKGEGAVVIQ--DNSDIKVVPRRKAKIIRDYGKQMAGDDCVASRQDED*
>DQ853458/B/US/1998/15390_1
FLDGIDKAQEEHEKYHSNWRAMASDFNLPPVVAKEIVACCDKCQLKGEAIHGQVDCSPGIWQLDCAHLEGKIIIVAVHVA
SGYIEAEVIPAETGQETAYFLLKLAGRWPVKTIHTDNGSNFTSTTVKAACWWAGIKQEFGIPYNPQSQGVVESMNKELKK
IIGQVRDQAEHLRTAVQMAVFIHNFKRKGGIGGYSAGERIVDIIATDIQ---------------TKELQKQITKIQNFRV
YYRDSSDPLWKGPAKLLWKGEGAVVIQ--DNSDIKVVPRRKAKIIRDYGKQVAGDDCVASRQDED*
>DQ853459/B/US/1998/15382_1
SLDGIDKAQEDHEKYHSNWRTMASDFNLPPVVAKEIVACCDKCQLKGEAMHGQVDCSPGIRQLDCAHLEGKIILVAVHVA
SGYIEAEVVPAETGQETAYFILKLAGRWPVKTIHTDNGSNFTSTTVKAACWWAGIKQEFGIPYNPQSQGVVESMNKELKK
IIGQVRDQAEHLRTAVQMAVFIHNFKRKGGIGGYSAGERIVDIIATDIQ---------------TKELQKQITKIQNFRV
YYRDSRDPLWKGPAKLLWKGEGAVVIQ--ENSDIKVAPRRKAKIIRDYGKQMAGDDCVASRQDED*
>DQ853460/B/US/1998/15386_1
FLDGIDKAQEDHEKYHSNWRTMASDFNLPPVVAKEIVACCDKCQLKGEAMHGQVDCSPGIWQLDCTHLEGKIILVAVHVA
SGYIEAEVIPAETGQETAYFILKLAGRWPVKTIHTDNGSNFTSTTVKAACWWAGIKQEFGIPYNPQSQGVVESMNKELKK
IIGQVRDQAEHLRTAVQMAVFIHNFKRKGGIGGYSAGERIVDIIATDIQ---------------TKELQKQITKIQNFRV
YYRDSRDPLWKGPAKLLWKGEGAVVIQ--ENSDIKVVPRRKAKIIRDYGKQMAGDDCVASRQDED*
>DQ853461/B/US/1998/15383_1
FLDGIDKALEDHEKYHSNWRTMASDFNLPPVVAKEIVACCDKCQLKGEAMHGQVDCSPGIWQLDCTHLEGKIILVAVHVA
SGYIEAEVIPAETGQETAYFILKLAGRWPVKTIHTDNGSNFTSTTVKAACWWAGIKQEFGIPYNPQSQGVVESMNKELKK
IIGQVRDQAEHLRTAVQMAVFIHNFKRKGGIGGYSAGERIVDIIATDIQ---------------TKELQKQITKIQNFRV
YYRDSRDPLWKGPAKLLWKGEGAVVIQ--ENSGIKVVPRRKAKIIRDYGKQMAGDDCVASRQDED*
>DQ853462/B/US/1998/15381_1
FLDGIDKAQEDHEKYHSNWRTMASDFNLPPVVAKEIVACCDKCQLKGEAMHGQVDCSPGIWQLDCAHLEGKIILVAVHVA
SGYIEAEVIPAETGQETAYFILKLAGRWPVKTIHTDNGSNFTSTTVKAACWWAGIKQEFGIPYNPQSQGVVESMNKELKK
IIGQVRDQAEHLRTAVQMAVFIHNFKRKGGIGGYSAGERIVDIIATDIQ---------------TKELQKQITKVQNFRV
YYRDSRDPLWKGPAKLLWKGEGAVVIQ--ENSGIKVVPRRKAKIIRDYGKQTAGDDCVASRQDED*
>DQ853463/B/US/1998/15384_1
FLDGIDKAQEDHEKYHSNWRTMASDFNLPPVVAKEIVACCDKCQLKGEAMHGQVDCSPGIWQLDCTHLEGKIILVAVHVA
SGYIEAEVIPAETGQETAYFLLKLAGRWPVKTIHTDNGSNFTSTTVKAACWWAGIKQEFGIPYNPQSQGVVESMNKELKK
IIGQVRDQAEHLKTAVQMAVFIHNFKGKGGIGGYSAGERIVDIIATDIQ---------------TKELQKQITKIQNFRV
YYRDSRDPLWKGPAKLLWKGEGAVVIQ--DNSDIKVVPRRKAKIIRDYGKQMAGDDCVASRQDED*
>DQ853464/B/US/1998/15385_1
FLDGIDKAQEEHEKYHSNWRAMASDFNLPPVVAKEIVACCDKCQLKGEAIHGQVDCSPGIWQLDCAHLEGKIIIVAVHVA
SGYIEAEVIPAETGQETAYFLLKLAGRWPVKTIHTDNGSNFTSTTVKAACWWAGIKQEFGIPYNPQSQGVVESMNKELKK
IIGQVRDQAEHLRTAVQMAVFIHNFKRKGGIGGYSAGERIVDIIATDIQ---------------TKELQKQITKIQNFRV
YYRDSRDPLWKGPAKLLWKGEGAVVIQ--DNSDIKVVPRRKAKIIRDYGKQMAGDDCVASRQDED*
>DQ854714/B/ES/1989/M61
FLDGIDKAQEEHEKYPNNWRAMASDFNLPPVVAKEIVASCDKCQLKGEAMHGQVDCSPGIWQLDCTHLEGKIILVAVHVA
SGYIEAEVIPAETGQETAYFLLKLAGRWPVKTIHTDNGSNFTSTTVKAACWWAGIKQEFGIPYNPQSQGVVESINKELKK
VIGQIRDQAEHLKTAVQMAVFIHNFKRKGGIGGYSAGERIVDIIATDIQ---------------TKELQKQITKIQNFRV
YYRDSRDPLWKGPAKLLWKGEGAVVIQ--DNSEIKVVPRRKAKIIRDYGKQMAGDDCVASRQDED*
>DQ886031/B/US/-/F703
FLDGIDKAQEEHEKYHSNWRAMASDFNLPPVVAKEIVASCDKCQLKGEAMHGQVDCSPGIWQLDCTHLEGKIILVAVHVA
SGYIEAEVIPAETGQETAYFLLKLAARWPVKTIHTDNGSNFISTVVKAACWWAGIKQEFGIPYNPQSQGVVESMNKELKN
IIGQVRDQAEHLKTAVQMAVFIHNFKRKGGIGGYSAGERIIDIIATDIQ---------------TKELQKQITNIQKFRV
YYRDSRDPLWKGPAKLLWKGEGAVVIQ--DNSDIKVVPRRKAKIIRDYGKQMAGDDCVASRQDED*
>DQ886032/B/US/-/F7174
FLDGIDKAQEEHEKYHSNWRAMAGEFNLPPVVAKEIVAMCDKCQLKGEAIHGQVDCSPGIWQLDCTHLEGKIVLVAVHVA
SGYIEAEVIPAETGQETAYFILKLAGRWPVKTIHTDNGSNFTSTPVKAACWWAGINQEFGIPYNPQSQGVVESMNKELKK
IIGQVRDQAEHLKTAVQMAVFIHNFKRKGGIGGYSAGERIIDIIATDIQ---------------TKELQKQISKIQNFRV
YYRDSRDPLWKGPAKLLWKGEGAVVIQ--ENSDIKVVPRRKAKVIRDYGKQMAGDDCVASRQDED*
>DQ886033/B/US/-/F7204
FLDGIDKAQEEHEKYHNNWRAMASDFNLPPVVAKEIVASCDKCQLKGEAMHGQVDCSPGIWQLDCTHLEGKVILVAVHVA
SGYIEAEVIPAETGQETAYFILKLAGRWPVKTIHTDNGSNFTSNTVKAACWWAGIKQEFGIPYNPQSQGVVESMNKELKK
IIGQVRDQAEHLKTAVQMAVFIHNFKRKGGIGGYSAGERIVDIIATDIQ---------------TKELQKQITKIQNFRV
YYRDSRDPLWKGPAKLLWKGEGAVVIQ--DNSEIKVVPRRKVKIIRDYGKQMAGDDCVASRQDED*
>DQ886034/B/US/-/L8146
FLDGIDKAQEEHEKYHSNWRAMASDFNLPPVVAKEIVASCDKCQVKGEAMHGQVDCSPGIWQLDCTHLEGKVILVAVHVA
SGYIEAEVIPAETGQETAYFLLKLAGRWPVKTIHTDNGSNFTSTTVKAACWWAGIKQEFGIPYNPQSQGVVESMNKELKK
IIGQVRDQAEHLKTAVQMAVFIHNFKRRGGIGGYSAGERIIDIIATDIQ---------------TKELQNQITKIQNFRG
YYRDSRDPLWKGPAKLLWKGEGAVVIQ--DNSDIKVVPRRKAKIIRDYGKQMAGDDCVAGRQDED*
>DQ886035/B/US/-/L8157
FLDGIDKAQEEHEKYHSNWRAMASDFNLPPVIAREIVASCNKCQLKGEAMHGQVDCSPGIWQLDCTHLEGKVILVAVHVA
SGYIEAEVIPAETGQKTAYFLLKLAGRWPVKTIHTDNGSNFTSTTVKAACWWAGIKQEFGIPYNPQSQGVVESINKELKK
IIGQIRDQAEHLKTAVQMAVFIHNFKRKGGIGGYSAGERIIDIIATDIQ---------------TKELQKQILKIQNFRV
YYRDSRDPLWKGPAKLLWKGEGAVVIQ--DNSDIKVVPRRKAKIIRDYGKQMAGDDCVASRQDED*
>DQ886036/B/US/-/L8185
FLDGIDKAQEEHEKYHSNWRAMASDFNLPPVVAKEIVASCDKCQLKGEAMHGQVDCSPGIWQLDCTHLEGKIILVAVHVA
SGYIEAEVIPAETGQETAYFLLKLAGRWPVKTIHTDNGSNFTSTTVKAACWWAGIKQEFGIPYNPQSQGVVESMNKELKK
IIGQVRDQAEHLKTAVQMAVFIHNFKRKGGIGGYSAGERIVDIIATDIQ---------------TKELQKQITKIQNFRV
YYRDNRDPLWKGPAKLLWKGEGAVVIQ--DNSEIKVVPRRKAKIIRDYGKQMAGDDCVASGQDED*
>DQ886037/B/US/2005/L8249
FLDGIDKAQEEHEKYHSNWRAMASDFNLPPVVAKEIVASCDKCQLKGEAIHGQVDCSPGIWQLDCTHLEGKIILVAVHVA
SGYIEAEVIPAETGQETAYFLLKLAGRWPVKTIHTDNGSNFTSNAVKAACWWAGIKQEFGIPYNPQSQGVVESMNKELKK
IIGQVRDQAEHLKTALQMAVFIHNFKRKGGIGGYSAGERIVDIIATDIQ---------------TKELQKQITKIQNFRV
YYRDSRDPLWKGPAKLLWKGEGAVVIQ--DNSDIKVVPRRKAKIIRDYGKQMAGDDCVASRQDED*
>DQ990880/B/CN/2005/05CNHB_hp3
FLDGIDKAQEEHEKYHNNWRAMASDFNIPPVVAKEIVACCDKCQLKGEAMHGQVDCSPGIWQLDCTHLEGKIILVAVHVA
SGYIEAEIIPTETGQETAYFILKLAGRWPVKTIHTDNGRNFTSTSVKAACWWAGIKQEFGIPYNPQSQGVVESMNNELKK
IIGQVRDQAEHLKTAVQMAVFIHNFKRKGGIGGYSAGERIVDIIATDIQ---------------TRELQKQITKIQNFRV
YYRDSRDPLWKGPAKLLWKGEGAVVIQ--DNSDIKVVPRRKAKIIRDYGKQMAGDDCVASRQDED*
>EF057102/B/CN/2001/pCNHN24
FLDGIDKAQEEHEKYHNNWRAMASDFNLPPVVAKEIVASCDKCQLKGEAMHGQVDCSPGIWQLDCTHIEGQIILVAVHVA
SGYIEAEIIPTETGQETAYFILKLAGRWPVKTIHTDNGRNFTSNAVKAACWWAGIKQEFGIPYNPQSQGVVESMNNELKK
IVGQVRDQAEHLKTAVQMAVFIHNFKRKGGIGGYSAGERIVDIIATDIQ---------------TRELQKQITKIQNFRV
YYRDSRDPLWKGPAKLLWKGEGAVVIQ--DNSDIKVVPRRKAKIIRDYGKQMAGDDCVASRQDED*
>EF175209/B/US/1998/WC3_0498_1
FLDGIDKAQEEHEKYHNNWRAMASDFNLPPVLAKEIVASCDKCQLKGEAMHGQVDCSPGIWQLDCTHLEGKVILVAVHVA
SGYMEAEVIPAETGQETAYFLLKLAGRWPVKAIHTDNGSNFTSNAVKAACWWAGIKQEFGIPYNPQSQGVVESMNKELKK
IIGQVRDQAEHLKTAVQMAVFIHNFKRKGGIGGYSAGERIIDIIATDIQ---------------TKELQKQITKIQNFRV
YYRDSRDPLWKGPARLLWKGEGAVVIQ--DNSEIKVVPRRKAKIIRDYGKQMAGDDCVASRQDED*
>EF175210/B/US/1998/WC3_0498_2
FLDGIDKAQEEHEKYHNNWRAMASDFNLPPVLAKEIVASCDKCQLKGEAMHGQVDCSPGIWQLDCTHLEGKVILVAVHVA
SGYMEAEVIPAETGQETAYFLLKLAGRWPVKAIHTDNGSNFTSNAVKAACWWAGIKQEFGIPYNPQSQGVVESMNKELKK
IIGQVRDQAEHLKTAVQMAVFIHNFKRKGGIGGYSAGERIIDIIATDIQ---------------TKELQKQITKIQNFRV
YYRDSRDPLWKGPARLLWKGEGAVVIQ--DNSEIKVVPRRKAKIIRDYGKQMAGDDCVASRQDED*
>EF175211/B/US/1998/WC3_0498_3
FLDGIDKAQEEHEKYHNNWRAMASDFNLPPVLAKEIVASCDKCQLKGEAMHGQVDCSPGIWQLDCTHLEGKVILVAVHVA
SGYMEAEVIPAETGQETAYFLLKLAGRWPVKAIHTDNGSNFTSNAVKAACWWAGIKQEFGIPYNPQSQGVVESMNKELKK
IIGQVRDQAEHLKTAVQMAVFIHNFKRKGGIGGYSAGERIIDIIATDIQ---------------TKELQKQITKIQNFRV
YYRDSRDPLWKGPARLLWKGEGAVVIQ--DNSEIKVVPRRKAKIIRDYGKQMAGDDCVASRQDED*
>EF175212/B/US/1998/WC3_0498_4
FLDGIDKAQEEHEKYHNNWRAMASDFNLPPVLAKEIVASCDKCQLKGEAMHGQVDCSPGIWQLDCTHLEGKVILVAVHVA
SGYMEAEVIPAETGQETAYFLLKLAGRWPVKAIHTDNGSNFTSNAVKAACWWAGIKQEFGIPYNPQSQGVVESMNKELKK
IIGQVRDQAEHLKTAVQMAVFIHNFKRKGGIGGYSAGERIIDIIATDIQ---------------TKELQKQITKIQNFRV
YYRDSRDPLWKGPARLLWKGEGAVVIQ--DNSEIKVVPRRKAKIIRDYGKQMAGDDCVASRQDED*
>EF178338/B/AU/2004/MS2004_37_040
FLDGIDKAQEEHEKYHSNWRAMASDFNLPPIVAKEIVASCDKCQLKGEAMHGQVDCSPGIWQLDCTHLEGKVILVAVHVA
SGYIEAEVIPAETGQETAYFLLKLAGRWPVRTIHTDNGSNFTSTVLKAACWWAGIKQEFGIPYNPQSQGVVESMNKQLKQ
IIGQVRDQAEHX*TAVQMAVFIHNFKRKGGIGGYSAGERIVDIIATDIQ---------------TRELQKQITKIQNFRV
YYRDSRDPLWKGPAKLLWKGEGAVVIQ--DNSDIKVVPRRKVKIIRDYGKQMAGDDCVAGGQDED*
>EF178354/B/AU/2004/MS2004_37_056
FLDGIDKAQVEHDKYHSNWRAMASDFNLPPIVAKEIVASCDKCQLKGEAMHGQVDCSPGIWQLDCTHLEGKVILVAVHVA
SGYIEAEVIPAETGQETAYFILKLAGRWPVKTIHTDNGGNFISSTVKAACWWAGIKQEFGIPYNPQSQGVVESMNKELKX
VIGQVRDQAEHLKTAVQMAVFIHNFKRKGGIGGYSAGERILDIIATDIQ---------------TKELQKQITKIQNFRV
YYRDNRDPLWKGPAKLLWKGEGAVVIQ--DNSDIKVVPRRKVKIIRDYGKQMAGDDXVAXKQDED*
>EF178358/B/AU/2004/MS2004_37_060
FLDGIDKAQEEHEKYHNNWRAMASDFNLPPVVAKEIVASCDKCQLKGEAMHGQVDCSPGIWQLDCTHLEGKIILVAVHVA
SGYIEAEVIPAETGQETAYFILKLAGRWPVKTIHTDNGSNFTSGAVKAACWWAGIKQEFGIPYNPQSQGVVESMNKELKX
VIGQVRDQAEHLKTAVQMAVFIHNFKRKGGIGGYSAGERIVDIIATDIQ---------------TKELQKQITKIQNFRV
YYRDSRDPLWKGPAKLLWKGEGAVVIQ--DNSDIKVVPRRKAKIIRDYGKQMAGDDCVASRQDED*
>EF363122/B/US/2000/ES1-16
FLDGIDKAQADHEKYHSNWRAMAGEFNLPPVVAKEIVACCDKCQQKGEAMHGQVDCSPGIWQLDCTHLEGKIILVAVHVA
SGYIEAEVIPAETGQETAYFILKLAGRWPVKTIHTDNGGNFISTTVKAACWWAGIKQEFGIPYNPQSQGVVESMNKELKK
IIGQVRDQAEHLKTAVQMAVFIHNFKRKGGIGGYSAGERIVDIIATDIQ---------------TRELQKQITKIQNFRV
YYRDSRDPLWKGPAKLLWKGEGAVVIQ--DNSDIKVVPRRKAKIIRDYGKQMAGDDCVASRQDED*
>EF363123/B/US/2000/ES1-20
FLDGIDKAQADHEKYHSNWRAMAGEFNLPPVVAKEIVACCDKCQQKGEAMHGQVDCSPGIWQLDCTHLEGKIILVAVHVA
SGYIEAEVIPAETGQETAYFILKLAGRWPVKTIHTDNGGNFISTTVKAACWWAGIKQEFGIPYNPQSQGVVESMNKELKK
IIGQVRDQAEHLKTAVQMAVFIHNFKRKGGIGGYSAGERIVDIIATDIQ---------------TRELQKQITKIQNFRV
YYRDSRDPLWKGPAKLLWKGEGAVVIQ--DNSDIKVVPRRKAKIIRDYGKQMAGDDCVASRQDED*
>EF363124/B/US/2004/ES4-24
FLDGIDKAQEEHEKYHSNWRAMASDFNLPPVVAKEIVASCDKCQLKGEATHGQVDCSPGIWQLDCTHLEGKVILVAVHVA
SGYIEAEVIPAETGQETAYFLLKLAGRWPVKTIHTDNGSNFTSTTVKAACWWAGIKQEFGIPYNPQSQGVVESMNKELKK
IIGQVRDQAEHLKTAVQMAVFIHNFKRKGGIGGYSAGERIVDIIATDIQ---------------TKELQKQITKIQNFRV
YYRDSRDPLWKGPAKLLWKGEGAVVIQ--DNSDIRVVPRRKVKIIRDYGKQMAGDDCVASRQDED*
>EF363125/B/US/2004/ES8-17
FLDGIDKAQEEHEKYHSNWRAMASDFNLPPVVAKEIVASCDKCQLKGEAMHGQVDCSPGIWQLDCTHLEGKIIIVAVHVA
SGYIEAEVIPAETGQETAYFILRLAGRWPVKTIHTDNGSNFTSTTVKAACWWAGIKQEFGIPYNPQSQGVVESMNKELKK
IIGQIRDQAEHLKTAVQMAVFIHNFKRKGGIGGCSAGERIVDIIASDIQ---------------TKELQKQISKLQNFRV
YFRDSRDPLWKGPAKLLWKGEGAVVIQ--DNSEIKVVPRRKAKILRHYGKQMAGDDCVASRQDED*
>EF363126/B/US/2004/ES8-43
FLDGIDKAQEEHEKYHSNWRAMASDFNLPPVVAKEIVASCDKCQLKGEAMHGQVDCSPGIWQLDCTHLEGKIIIVAVHVA
SGYIEAEVIPAETGQETAYFILRLAGRWPVKTIHTDNGSNFTSTTVKAACWWAGIKQEFGIPYNPQSQGVVESMNKELKK
IIGQIRDQAEHLKTAVQMAVFIHNFKRKGGIGGCSAGERIVDIIASDIQ---------------TKELQKQISKLQNFRV
YFRDSRDPLWKGPAKLLWKGEGAVVIQ--DNSEIKVVPRRKAKILRHYGKQMAGDDCVASRQDED*
>EF363127/B/US/2004/ES10-53
FLDGIDKAQEEHEKYHSNWRAMASDFGLPPVVAREIVASCDKCQLKGEAMHGQVDCSPGIWQLDCTHLEGKIILVAVHVA
SGYIEAEVIPAETGQETAYFVLKLAGRWPVTTIHTDNGSNFTSTAVKAACWWAGIKQEFGIPYNPQSQGVVESMNKELKK
IIGQVREQAEHLKTAVQMAVFIHNFKRKGGIGGYSAGERIVDIIATDIQ---------------TKELQKQITKIQNFRV
YYRDNRDPLWKGPAKLLWKGEGAVVIQ--DNSDIKVVPRRKAKIIRDYGKQMAGDDCVASRQDED*
>EF514697/B/DK/2004/PMVL_018
FLDGIDKAQEEHEKYHSNWRAMASDFNLPPVVAKEIVASCDKCQLKGEAMHGQVDCSPGIWQLDCTHLEGKVILVAVHVA
SGYIEAEVIPAETGQETAYFLLKLAGRWPVQTIHTDNGSNFTSTTVKAACWWAGIKQEFGIPYNPQSQGVVESMNKELKK
IIGQVRDQAEHLKTAVQMAVFIHNFKRKGGIGGYSAGERIVDIIATEIQ---------------TKELQKQITKIQNFRV
YYRDSRDPIWKGPAKLLWKGEGAVVIQ--DNSDIKVVPRRKVKIIRDYGKQMAGDDCVASRQDED*
>EF514698/B/DK/2004/PMVL_027
FLDGIDKAQEDHEKYHSNWRAMTSDFNLPPIVAKEIVASCDKCQLKGEALHGQVDCSPGIWQLDCTHLEGKVILVAVHVA
SGYIEAEVIPAETGQETAYFLLKLAGRWPVKTIHTDNGSNFISGAVKAACWWAGIKQEFGIPYNPQSQGVVESMNKELKK
IIGQVRDQAEHLKTAVQMAVFIHNFKRKGGIGEYSAGERIVDIIATDIQ---------------TKELQKQITKMQNFRV
YYRDSRDPLWKGPAKLLWKGEGAVVIQ--DNSDIKVVPRRKAKIIRDYGKQMAGADCVAGRQDED*
>EF514699/B/DK/2004/PMVL_012
FLDGIDKAQEDHEKYHSNWKAMASDFNLPPVVAKEIVASCDKCQLKGEAMHGQIDCSPGIWQLDCTHLEGKVILVAVHVA
SGYIEAEVIPAETGQETAYFILKLAGRWPVTTIHTDNGPNFTSXTVKAACWWAGIKQEFGIPYNPQSQGVVESMNKELKK
IIGQVRDQAEHLKTAVQMAVFIHNFKRKGGIGGYSAGERIVDIIATDIQ---------------TKELQKQITKIQNFRV
YYRDSRDPLWKGPAKLLWKGEGAVVIQ--DNSDIKVVPRRKAKIIRDYGKQMAGDDCVASRQDED*
>EF514700/B/DK/2004/PMVL_013
FLDGIDKAQEDHEKYHSNWRAMVSDFNLPPVVAKEIVASCDKCQLKGEAMHGQVDCSPGIWQLDCTHLEGKIVLVAVHVA
SGYIEAEVIPAETGQETAYFILKLAGRWPVRIIHTDNGGNFTSQVVKAACWWAGIKQEFGIPYNPQSQGVVESMNKELKK
IIGQVRDQAEHLKTAVQMAVFIHNFKRKGGIGGYSAGERIIDIIATDIQ---------------TKELQKQITKIQNFRV
YYRDSRDPLWKGPAKLLWKGEGAVVIQ--DNSDIKVVPRRKAKIIRDYGKQMAGDDCVANRQDED*
>EF514701/B/DK/2004/PMVL_049
FLDGIDKAQEEHEKYHNNWRAMVSDFNIPPVVAKEIVASCDKCQSKGEAMHGQVDCSPGIWQLDCTHLEGKIILVAVHVA
SGYIEAEVIPAETGQETAFFLLKLAGRWPVKTVHTDNGSNFTSNAVKAACWWAGIKQEFGIPYNPQSQGVVESMNKELKK
IIGQVRDQAEHLKTAVQMAVFIHNFKRKGGIGGYSAGERIIDIIATDIQ---------------TKELQKQITKIQNFRV
YYRDSRDPLWKGPAKLLWKGEGAVVIQ--DNSEIKVVPRRKAKIIRDYGKQMAGDDCVASRQDED*
>EF514702/B/DK/2004/PMVL_025
FLDGIDKAQEDHEKYHSNWRAMASDFNLPPVVAKEIVASCDKCQLKGEAMHGQVDCSPGIWQLDCTHLEGKIILVAVHVA
SGYIEAEVIPAETGQETAYFILKLAGRWPVQTIHTDNGSNFTSTTVKAACWWAGIKQEFGIPYNPQSQGVVESMNKELKK
IIGQVRDQAEHLRTAVQMAVLIHNFKRKGGIGGYSAGERIIDIIASDIQ---------------TKVLQKQIIKIQNFRV
YYRDSRDPLWKGPAKLLWKGEGAVVIQ--DNSEIKVVPRRKAKIIRDYGKQMAGDDCVASRQDED*
>EF514703/B/DK/2004/PMVL_039
FLDGIDKAQEEHEKYHSNWRAMASDFNLPPVVAKEIVACCDKCQVKGEAMHGQVDCSPGIWQLDCTHLEGKIILVAVHVA
SGYIEAEVIPAETGQETAYFILKLAGRWPVKTIHTDNGSNFTSTTVKAACWWAGIKQEFGIPYNPQSQGVVESINKELKK
IIGQIRDQAEHLKTAVQMAVFIHNFKKKGGIGGYSAGERIVDIIATDIQ---------------TRELQNQITKIQNFRV
YYRDSRDPLWKGPAKLLWKGEGAVVIQ--DNSDIKVVPRRKAKIIRDYGKQMAGDDCVASRQDED*
>EF514704/B/DK/2001/CTL_016
FLDGIDKAQEDHEKYHSNWKAMASDFNLPPVIAKEIVASCDKCQLKGEAMHGQVDCSPGIWQLDCTHLEGKVIIVAVHVA
SGYIEAEVISAETGQETAYFLLKLAGRWPVKVIHTDNGSNFTSTTVKAACWWAGIKQEFGIPYNPQSQGVVESMNNELKK
IIGQIRDQAELLKTAVQMAVFIHNFKRKGGIGGYSAGERIIDIIATDIQ---------------TKELQKQITKIQNFRV
YYRDSRDPLWKGPAKLLWKGEGAVVIQ--DNSEIKVVPRRKAKIIRDYGKQMAGDDCVASRQDED*
>EF514705/B/DK/2001/CTL_017
FLDGIDKAQEEHEKYHNNWRAMASDFNLPPVVAKEIVACCDKCQLKGEAMHGQVDCSPGIWQLDCTHLEGKVILVAVHVA
SGYIEAEVIPAETGQETAYFILKLAGRWPVKTIHTDNGSNFTSTTVKAACWWAGIKQEFGIPYNPQSQGVVESMNKELKK
IIGQVRDQAEHLKTAVQMAVFIHNFKRKGGIGEYSAGERIIDIIATDIQ---------------TKELQKQITKIQNFRV
YYRDSREPLWKGPAKLLWKGEGAVVIQ--DNSDIKVVPRRKAKIIRDYGKQMAGDDCVASRQDED*
>EF514706/B/DK/2001/CTL_018
FLDGIDKAQDEHQKYHSNWRAMASDFNLPPVVAREIVASCDKCQLKGEAIHGQVDCSPGIWQLDCTHLEGKVILVAVHVA
SGYIEAEVIPAETGQETAYFILKLAGRWPVTTIHTDNGSNFTSNTVKAACWWAGVKQEFGIPYNPQSQGVVESMNKELKK
IIGQVRDQAEHLKTAVQMAVFIHNFKRKGGIGGYSAGERIVDIIATDIQ---------------TKELQKQITKLQNFRV
YYRDSRDPLWKGPAKLLWKGEGAVVIQ--DNSDIKVVPRRKAKIIRDYGKQMAGDDCVASRQDED*
>EF514707/B/DK/2001/CTL_023
FLDGIDKAQDEHEKYHSNWRAMASDFNLPPIVAKEIVASCDKCQLKGEAMHGQVDCSPGIWQLDCTHLEGKIILVAVHVA
SGYIEAEVIPAETGQETAYFILKLAGSWPVKTIHTDNGSNFTSATVKAACWWAGIKQEFGIPYNPQSQGVVESMNNELKK
IIGQVRDQAEHLKTAVQMAVFIHNFKRKGGIGGYSAGERIVDIIATDIQ---------------TRELQKQITKIQNFRV
YYRDSRDPLWKGPAKLLWKGEGAVVIQ--DNSDIKVVPRRKAKIIRDYGKQMAGDDCVASRQDED*
>EF514708/B/DK/2001/CTL_030
FLDGIEKAQDEHEKYHSNWRAMASDFNLPPVVAKEIVASCDKCQLKGEAMHGQVDCSPGIWQLDCTHLEGKVILVAVHVA
SGYIEAEVIPAETGQETAYFLLKLAARWPVKTIHTDNGSNFXSNVVKAACWWAGIKQEFGIPYNPQSQGVVESMNKELKK
IIGQVRDQAEHLKTAVQMAVFIHNFKRKGGIGGYSAGERIVDIIATDIQ---------------TKELQKQITKIQNFRV
YYRDSRDPLWKGPAKLLWKGEGAVVIQ--DNSDIKVVPRRKAKIIRDYGKQMAGDDCVASRQDED*
>EF514709/B/DK/2001/CTL_033
FLDGIDKAQEEHEKYHSNWRAMASDFNLPPVVAKEIVASCDKCQLKGEAMHGQVDCSPGIWQLDCTHLEGKIILVAVHVA
SGYIEAEVIPAETGQETAYFLLKLAGRWPVKTIHTDNGGNFISNTVKAACWWAGIKQEFGIPYNPQSQGVVESMNKELKK
IIGQVRDQAEHLKTAVQMAVFIHNFKRKGGIGGYSAGERIVDIIATDIQ---------------TKELQKQITKIQNFRV
YYRDSRDPIWKGPAKLLWKGEGAVVIQ--DNSDIKVVPRRKVKIIRDYGKQMAGDDCVASRQDED*
>EF514710/B/DK/2001/CTL_035
FLDGIDKAQEDHEKYHSNWKAMASDFNLPPIVAKEIVASCDKCQLKGEAIHGQVDCSPGIWQLDCTHLEGKIILVAVHVA
SGYIEAEVIPAETGQETAYFLLKLAGRWPVKIIHTDNGSNFISNTVKAACWWAGIKQEFGIPYNPQSQGVVESMNKELKK
IIGQVRDQAEHLKTAVQMAVLIHNFKRKGGIGGYSAGERIIDIIASDIQ---------------TKELQKQITKIQNFRV
YYRDSRDPLWKGPAKLLWKGEGAVVIQ--DNSEIKVVPRRKAKIIRDYGKQMAGDDCVASRQDED*
>EF514711/B/DK/2001/CTL_041
FLDGIDKAQEEHEKYHSNWRAMVGDFNIPPVVAKEIVASCDKCQLKGEAMHGQVDCSPGIWQLDCTHLEGKIIIVAVHVA
SGYIEAEVIPAETGQETAYFLLKLAGRWPVKTIHTDNGSNFTSTAVKAACWWAGIKQEFGIPYNPQSQGVVESMNKELKK
IIGQVRDQAEQLKTAVQMAVFIHNFKRKGGIGGYSAGERIVDIIATDIQ---------------TKELQKQITKIQNFRV
YYRDSRDPLWKGPAKLLWKGEGAVVIQ--DNSDIKVVPRRKAKIIRDYGKQMAGDDCVASRQDED*
>EF514712/B/DK/2001/CTL_043
FLDGIDKAQEEHEKYHNNWRAMASDFNLPPVVAKEIVASCDKCQLKGEAIHGHVDCSPGIWQLDCTHLEGKVILVAVHVA
SGYIEAEVIPAETGQETAYFILKLAGRWPVKIIHTDNGSNFTSATVKAACWWAGIKQEFGIPYNPQSQGVVESMNKELKK
IIGQVRDQAEHLKTAVQMAVFIHNFKRKGGIGGYSAGERIVDIIATDIQ---------------TKELQKQITKIQNFRV
YYRDSRDPLWKGPAKLLWKGEGAVVIQ--DNSDIKVVPRRKAKIIRDYGKQMAGDDCVASRQDED*
>EF637046/B/BR/2003/BREPM2012
FLDGIDKAQEEHEKYHNNWRAMASDFNLPPIVAKEIVASCDKCQLKGEAMHGQVDCSPGIWQLDCTHLEGKVILVAVHVA
SGYIEAEVIPAETGQETAYFLLKLAGRWPVKTIHTDNGSNFTSAAVKAACWWAGVKQEFGIPYNPQSQGVVESMNKELKK
IIGQVRDQAEHLKTAVQMAVFIHNFKRKGGIGGYSAGERIIDIIATDIQ---------------TKELQKQITKIQNFRV
YYRDSRDPLWKGPAKLLWKGEGAVVIQ--DNSDIKVVPRRKVKIIKDYGKQMAGDDCVASRQDED*
>EF637047/B/BR/2003/BREPM1040
FLDGISKAQDEHEKYHNNWRAIASDFNLPPVIAKEIVASCDKCQVKGEAMHGQVDCSPGIWQLDCTHLEGKVILVAVHVA
SGYIEAEVIPAETGQETAYFLLKLAGRWPVKTIHTDNGSNFTSTAVKAACWWAGIKQEFGIPYNPQSQGVVESMNKELKK
IIGQIKDPAEHPMTAGQMAVFIHNFKRKGGIGGYSAGDRIIDIIATDIR---------------TKELQKQITKIQNFRV
YYRDSRDPLWKGPAKLLWKGEGAVVIQ--DNSDIKVVPRRKAKIIRDYGKQMAGDDCVASGQDED*
>EF637048/B/BR/2003/BREPM1038
FLDGITKAQDEHDKYHSNWRAMASDFNLPPIIAKEIVASCDKCQLKGEATHGQVDCSPGIWQLDCTHLEGKVILVAVHVA
SGYIEAEVIPAETGQETAHFLLKLAGRWPVATVHTDNGTNFTSNAVKAACWWAGIKQEFGIPYNPQSQGVIESMNKELKK
IIGQVRDQAEHLKTAVQMAVFIHNFKRKGGIGGYSAGERIVDIIATDIQ---------------TKELQKQITKIQNFRV
YYRDSRDPLWKGPAKLLWKGEGAVVIQ--DNSDIKVVPRRKAKIIRDYGKQMAGDDCVASRQDED*
>EF637049/B/BR/2003/BREPM1035
FLDGIDKAQEDHEKYHSNWRAMASDFNIPPIVAKEIIASCDKCQLKGEAMHGQVDCSPGMWQLDCTHLEGKIILVAVHVA
SGYIEAEVIPAETGQETAYFLLKLAGRWPVKVIHTDNGSNFTSATVKAACWWAGIKQEFGIPYNPQSQGVVESMNNELKK
IIGQVRDQAEHLKTAVQMAVFIHNFKRKGGIGGYSAGERIVDIISTDIQ---------------TKELQKQITKIQNFRV
YYRDSRDPLWKGPAKLLWKGEGAVVIQ--DKSDIKVVPRRKAKIIRDYGKQMAGDDCVASRQDED*
>EF637051/B/BR/2003/BREPM1032
FLDGIDKAQDEHEKYHSNWRAMASDFNLPPVVAKEIVASCDKCQLKGEAIHGQVDCSPGIWQLDCTHLEGKVILVAVHVA
SGYIEAEVIPAETGQETAYFLLKLAGRWPVKTIHTDNGTNFTSTVVKAACWWAGIKQEFGIPYNPQSQGVIESMNKELKK
IIGQVRDQAEHLRTAVQMAVFIHNFKRKGGIGGYSAGERIVDIIATDIQ---------------TKELQKQITKIQNFRV
YYRDSRDPLWKGPAKLLWKGEGAVVIQ--DNNDIKVVPRRKAKIIRDYGKQMAGDDCVASRQDED*
>EF637053/B/BR/2003/BREPM1028
FLDGIDKAQEEHEKYHSNWRAMASDFNLPPVVAKEIVASCDKCQLKGEAMHGQVDCSPGIWQLDCTHLEGKVILVAVHVA
SGYIEAEVIPAETGQETAYFLLKLAGRWPVKTIHTDNGSNFTSTTVKAACWWAGIKQEFGIPYNPQSQGVVESMNKELKK
IIGQVRDQAEHLRTAVQMAVLIHNFKRRGGIGGYSAGERIIDIIATDIQ---------------TKELQKQITKIQNFRV
YYRDSRDPLWKGPAKLLWKGEGAVVIQ--DNSDIKVVPRRKVKIIRDYGKQMAGDDCVASRQDED*
>EF637054/B/BR/2003/BREPM1027
FLDGITEAQEDHDKYHSNWRAMASDFNLPPIVAKEIVASCDKCQLKGEATHGQVDCSPGIWQLDCTHLEGKVILVAVHVA
SGYIEAEVIPAETGQEAAYFILKLAGRWPVKTIHTDNGSNFTSTTVKAACWWAGIKQEFGIPYNPQSQGVIESMNRELKK
IIGQVRDQAEHLKTAVQMAVFIHNFKRKGGIGGYSAGERIVDIIATDIQ---------------TKELQKQITKIQNFRV
YYRDSRDPLWKGPAKLLWKGEGAVVIQ--DNSDIKVVPRRKAKIIRDYGKQMAGDDCVASRQDED*
>EF637056/B/BR/2003/BREPM1024
FLDGIDKAQEEHEKYHNNWRAMASDFNLPPVVAKEIVASCDKCQLKGEAMHGQVDCSPGIWQLDCTHLEGKIILVAVHVA
SGYIEAEVIPAETGQETAYFVLKLAGRWPVKTIHTDNGPNFTSTTVKAACWWAGIKQEFGIPYNPQSQGVVESMNKELKN
IIGQVRDQAEHLKTAVQMAVFIHNFKRKGGIGGYSAGERIVDIIATDIQ---------------TKELQKQITKLQNFRV
YFRDSRDPLWKGPAKLLWKGEGAVVIQ--DNSEIKVVPRRKAKIIRDYGKQMAGDDCVASRQDED*
>EF637057/B/BR/2003/BREPM1023
FLDGIDKAQEEHEKYHCNWRAMASDFNLPPVVAKEIVASCDKCQLKGEAIHGRVDCSPGIWQLDCTHLEGKIILVAVHVA
SGYIEAEVIPAETGQETAYFLLKLAGRWPVKTIHTDNGSNFTSATVKAACWWAGINHEFGIPYNPQSQGVVESMNKELKK
IIGQVRDQAEHLKTAVQMAVFIHNFKRKGGIGGYSAGERIVDIIATDIQ---------------TKELQKQISKIQNFRV
YYRDSRDPLWKGPAKLLWKGEGAVVIQ--DNSDIKVVPRRKAKIIRDYGKQMAGDDCVASRQDED*
>EF694037/B/IN/-/11807
FLDGIDKAQEEHEKYHNNWRAMASDFNLPPVVAKEIVASCDKCQLKGEAMHGQVDCSPGIWQLDCTHLEGKIILVAVHVA
SGYMEAEVIPAETGQETAYFLLKLAGRWPVKTVHTDNGSNFTSTAVKAACWWAGIKQEFGIPYNPQSQGEVESMNKELKK
IIGQVRDQAEHLKTAVQMAVFIHNFKRKGGIGGYSAGERIIDIIATDIQ---------------TKELQKQITKIQNFRV
YYRDSRDPLWKGPAKLLWKGEGAVVIQ--DNSDIKVVPRRKAKIIRDYGKQMAGDDCVASRQDED*
>EU541617/B/-/-/pIIIB
FLDGIDKAQEEHEKYHSNWRAMASDFNLPPVVAKEIVASCDKCQLKGEAMHGQVDCSPGIWQLDCTHLEGKVILVAVHVA
SGYIEAEVIPAETGQETAYFLLKLAGRWPVKTVHTDNGSNFTSTTVKAACWWAGIKQEFGIPYNPQSQGVIESMNKELKK
IIGQVRDQAEHLKTAVQMAVFIHNFKRKGGIGGYSAGERIVDIIATDIQ---------------TKELQKQITKIQNFRV
YYRDSRDPVWKGPAKLLWKGEGAVVIQ--DNSDIKVVPRRKAKIIRDYGKQMAGDDCVASRQDED*
>EU616639/B/US/-/AC160_T1_Day_22_Dom
FLDGIDRAQEEHEKYHNNWRAMASDFNLPPVVAKEIVASCDKCQLKGEAMHGQVDCSPGIWQLDCTHLEGKVILVAVHVA
SGYIEAEVIPAETGQETAYFLLKLAGRWPVKTIHTDNGSNFTSATVKAACWWAGIKQEFGIPYNPQSQGVVESMNKELKK
IIGQVRDQAEHLKTAVQMAVFIHNFKRKGGIGGYSAGERIIDIIATDIQ---------------TKELQKQITKIQNFRV
YYRDNRDPLWKGPAKLLWKGEGAVVIQ--ENSDIKVVPRRKVKIIRDYGKQMAGDDCVASRQDED*
>EU616640/B/US/-/AC160_T2_Day_83_Dom
FLDGIDRAQEEHEKYHNNWRAMASDFNLPPVVAKEIVASCDKCQLKGEAMHGQVDCSPGIWQLDCTHLEGKVILVAVHVA
SGYIEAEVIPAETGQETAYFLLKLAGRWPVKTIHTDNGSNFTSATVKAACWWAGIKQEFGIPYNPQSQGVVESMNKELKK
IIGQVRDQAEHLKTAVQMAVFIHNFKRKGGIGGYSAGERIIDIIATDIQ---------------TKELQKQITKIQNFRV
YYRDNRDPLWKGPAKLLWKGEGAVVIQ--ENSDIKVVPRRKVKIIRDYGKQMAGDDCVASRQDED*
>EU616641/B/US/-/AC160_T3_Day_419_Dom
FLDGIDRAQEEHEKYHNNWRAMASDFNLPPVVAKEIVASCDKCQLKGEAMHGQVDCSPGIWQLDCTHLEGKVILVAVHVA
SGYIEAEVIPAETGQETAYFLLKLAGRWPVKTIHTDNGSNFTSATVKAACWWAGIKQEFGIPYNPQSQGVVESMNKELKK
IIGQVRDQAEHLKTAVQMAVFIHNFKRKGGIGGYSAGERIIDIIATDIQ---------------TKELQKQITKIQNFRV
YYRDNRDPLWKGPAKLLWKGEGAVVIQ--ENSDIKVVPRRKVKIIRDYGKQMAGDDCVASRQDED*
>EU616642/B/US/-/AC160_T4_Day_503_Dom
FLDGIDKAQEEHEKYHSNWRAMASDFNLPPVVAKEIVASCDKCQLKGEAMHGQVDCSPGIWQLDCTHLEGKIILVAVHVA
SGYIEAEVIPAETGQETAYFLLKLAGRWPVKTIHTDNGSNFTSQAVKAACWWAGIKQEFGIPYNPQSQGVVESINKELKK
IIGQVRDQAEHLKTAVQMAVFIHNFKKKGGIGGYSAGERIVDIIATDIQ---------------TKELQKQITKIQNFRV
YYRDSRDPLWKGPAKLLWKGEGAVVIQ--DNSDIKVVPRRKAKIIRDYGKQMAGDDCVASRQDED*
>EU616643/B/US/-/AC160_T5_Day_545_Dom
FLDGIDKAQEEHEKYHSNWRAMASDFNLPPVVAKEIVASCDKCQLKGEAMHGQVDCSPGIWQLDCTHLEGKIILVAVHVA
SGYIEAEVIPAETGQETAYFLLKLAGRWPVKTIHTDNGSNFTSQAVKAACWWAGIKQEFGIPYNPQSQGVVESINKELKK
IIGQVRDQAEHLKTAVQMAVFIHNFKKKGGIGGYSAGERIVDIIATDIQ---------------TKELQKQITKIQNFRV
YYRDSRDPLWKGPAKLLWKGEGAVVIQ--DNSDIKVVPRRKAKIIRDYGKQMAGDDCVASRQDED*
>EU616644/B/US/-/AC160_T6_Day_664_Dom
FLDGIDKAQEEHEKYHSNWRAMASDFNLPPVVAKEIVASCDKCQLKGEAMHGQVDCSPGIWQLDCTHLEGKIILVAVHVA
SGYIEAEVIPAETGQETAYFLLKLAGRWPVKTIHTDNGSNFTSQAVKAACWWAGIKQEFGIPYNPQSQGVVESINKELKK
IIGQVRDQAEHLKTAVQMAVFIHNFKKKGGIGGYSAGERIVDIIATDIQ---------------TKELQKQITKIQNFRV
YYRDSRDPLWKGPAKLLWKGEGAVVIQ--DNSDIKVVPRRKAKIIRDYGKQMAGDDCVASRQDED*
>EU616645/B/US/-/AC160_T7_Day_762_Dom
FLDGIDKAQEEHEKYHSNWRAMASDFNLPPVVAKEIVASCDKCQLKGEAMHGQVDCSPGIWQLDCTHLEGKIILVAVHVA
SGYIEAEVIPAETGQETAYFLLKLAGRWPVKTIHTDNGSNFTSQAVKAACWWAGIKQEFGIPYNPQSQGVVESINKELKK
IIGQVRDQAEHLKTAVQMAVFIHNFKKKGGIGGYSAGERIVDIIATDIQ---------------TKELQKQITKIQNFRV
YYRDSRDPLWKGPAKLLWKGEGAVVIQ--DNSDIKVVPRRKAKIIRDYGKQMAGDDCVASRQDED*
>EU616649/B/US/-/AC160_T9_Day_1034_Dom
FLDGIDKAQEEHEKYHSNWRAMASDFNLPPVVAKEIVASCDKCQLKGEAMHGQVDCSPGIWQLDCTHLEGKIILVAVHVA
SGYIEAEVIPAETGQETAYFLLKLAGRWPVKTIHTDNGSNFTSQAVKAACWWAGIKQEFGIPYNPQSQGVVESINKELKK
IIGQVRDQAEHLKTAVQMAVFIHNFKKKGGIGGYSAGERIVDIIATDIQ---------------TKELQKQITKIQNFRV
YYRDSRDPLWKGPAKLLWKGEGAVVIQ--DNSDIKVVPRRKAKIIRDYGKQMAGDDCVASRQDED*
>EU786672/B/ES/2005/X1890
FLDGIDKAQEDHEKYHTNWRAMASDFNLPPVVAKEIVASCDKCQLKGEAIHGQVDCSPGIWQLDCTHLEGKIILVAVHVA
SGYIEAEVIPAETGQETAYFILKLAGRWPVTTIHTDNGSNFISNTVKAACWWAGIKQEFGIPYNPQSQGVVESMNKELKK
IIGQVRDQAEHLKTAVQMAVFIHNFKRKGGIGGYSAGERIVDIIATDIQ---------------TKELQKQITKIQNFRV
YYRDSRDPLWKGPAKLLWKGEGAVVIQ--DNSDIKVVPRRKAKIIRDYGKQMAGDDCVASRQNED*
>EU786674/B/ES/2006/X1958
FLDGIDKAQEEHEKYHSNWRAMASDFNLPPVVAKEIVASCDKCQLKGEAMHGQVDCSPGIWQLDCTHLEGKIILVAVHVA
SGYIEAEVIPAETGQETAYFILKLAGRWPVKIIHTDNGSNFISAVVKAACWWAGIKQEFGIPYNPQSQGVVESMNKELKK
IIEQVRDQAEHLKTAVQMAVFIHNFKRKGGIGGYSAGERIVDIIATDIQ---------------TKELQKQITKIQNFRV
YYRDSRDPLWKGPAKLLWKGEGAVVIQ--DKTEIKVVPRRKAKIIRDYGKQMAGDDCVAGRQDED*
>EU786675/B/ES/2006/X1959
FLDGIDKAQDEHEKYHSNWRAMASDFNLPPVVAKEIVASCDKCQLKGEAMHGQVDCSPGIWQLDCTHLEGKIILVAVHVA
SGYIEAEVIPAETGQETAYFILKLAGRWPVKTIHTDNGPNFISAAVKAACWWAGIKQEFGIPYNPQSQGVVESMNKELKK
IIGQVRDQAEHLKTAVQMAVFIHNFKRKGGIGGYSAGERIVDIIASEIQ---------------TKELQKQISKIQNFRV
YYRDSRDPLWKGPAKLLWKGEGAVVIQ--DNSDIKVVPRRKAKIIRDYGKQMAGDDCVASRQDED*
>EU786676/B/ES/2006/X1998
FLDGIDRAQEDHEKYHSNWRAMVSDFNIPAVVAKEIIACCDKCQLKGEAMHGQVDCSPGVWQLDCTHLEGKIILVAVHVA
SGYIEAEVIPAETGQETAYFLLKLAGRWPVKTIHTDNGTNFTSTTVKAACWWAGIKQEFGIPYNPQSQGVVESMNKELKK
IIGQVRDQAEHLKTAVQMAVFIHNFKRKGGIGGYSAGERIVDMIATDIQ---------------TRELQKQITKIQNFRV
YYRDSRDPLWKGPAKLLWKGEGAVVIQ--DNSDIKVVPRRKAKIIRDYGKQMAGDDCVASRQDED*
>EU786677/B/ES/2006/X2102
FLDGIDKAQEDHERYHSNWRAMANEFNLPPVVAKEIVACCDKCQVKGEAIHGQVDCSPGIWQLDCTHLEGKIILVAVHVA
SGYIEAEVIPAETGQETAYFLLKLAGRWPVKTIHTDNGSNFTSTTVKAACWWAGIKQEFGIPYNPQSQGVVESMNKELKK
IIGQVRDQAEHLKTAVQMAVFIHNFKRKGGIGGYSAGERIIDIIATDIQ---------------TKELQKQITKIQNFRV
YYRDSRDPLWKGPAKLLWKGEGAVVIQ--EDSDIKVVPRRKAKIIRDYGKQMAGDDCVASRQNED*
>EU786678/B/ES/2007/X2149
FLDGIEKAQEDHEKYHTNWRAMASDFNLPPIIAKEIIASCDKCQLKGEAMHGQVDCSPGIWQLDCTHLEGKVILVAVHVA
SGYIEAEVIPAETGQETAYFILKLAGRWPVKTVHTDNGPNFISNAVKAACWWAGIKQEFGIPYNPQSQGVVESMNKELKK
IIGQVREQAEHLKTAVQMAVFVHNFKRKGGIGGYSAGERIIDIIATDIQ---------------TKELQKQITKIQNFRV
YYRDSRDPLWKGPAKLLWKGEGAVVIQ--DNSDIKVVPRRKAKIIRDYGKQMAGDDCVASRQDED*
>EU786679/B/ES/2007/X2210_3
FLDGIDKAQEEHEKYHSNWRAMASDFNLPAVVAKEIVASCDKCQLKGEAMHGQVDCSPGIWQLDCTHLEGKVILVAVHVA
SGYIEAEVIPAETGQETAYFLLKLAGRWPVKTIHTDNGSNFTSATVKAACWWAGIKQEFGIPYNPQSQGVVESMNKELKK
IIGQVRDQAEHLKTAVQMAVFVHNFKRKGGIGGYSAGERIIDIIASDIQ---------------TKELQNQITKIQHFRV
YYRDNRDPLWKGPAKLLWKGEGAVVIQ--DNSDIKVVPRRKAKIIRDYGKQMAGDDCVASRQDED*
>EU786680/B/ES/2007/X2231
FLDGIDKAQEDHEKYHSNWKAMASDFNLPPVVAKEIVASCDKCQLKGEAMHGQVDCSPGIWQLDCTHLEGKIILVAVHVA
SGYIEAEVIPAETGQETAYFLLKLAGRWPVKTIHTDNGSNFTSATVKAACWWAGIKQEFGIPYNPQSQGVVESMNKELKK
IIGQVRDQAEHLKTAVQMAVFIHNFKRKGGIGGYSAGERIVDMISTDLQ---------------TKELQKQITKIQNFRV
YYRDSRDPLWKGPAKLLWKGEGAVVIQ--DNSEIKVVPRRKAKIIRDYGKQMAGDDCVASRQDED*
>EU839596/B/DO/2005/05DO_162387
FLDGIDRAQEEHEKYHSNWKAMVSDFGLPPVVAKEIVASCDKCQLKGEAMHGQVDCSPGIWQLDCTHLEGKIILVAVHVA
SGYIEAEVIPAETGQETAYFLLKLAGRWPVKTIHTDNGSNFTSATVKAACWWAGIKQEFGIPYNPQSQGVVESMNKELKK
IIGQVRDQAEHLKTAVQMAVFIHNFKRKGGIGGYSAGERIVDIIATDIQ---------------TKELQKQITKLQNFRV
YFRDSRDPLWKGPAKLLWKGEGAVVIQ--DNSDIKVIPRRKAKIIRDYGKQMAGDDCVASRQDED*
>EU839597/B/DO/2005/05DO_160884
FLDGIDKAQEEHEKYHNNWRAMVSDFNLPPVVAREIVASCDKCQLKGEAMHGQVDCSPGIWQLDCTHLEGKVILVAVHVA
SGYIEAEVIPAETGQETAYFLLKLAGRWPVKTIHTDNGSNFTSNTVKAACWWAGIKQEFGIPYNPQSQGVVESMNRELKK
IIGQVRDQAEHLKTAVQMAVFIHNFKRKGGIGGYSAGERIVDIIATDIQ---------------TKELQKQITKIQNFRV
YYRDSRDPLWKGPAKLLWKGEGAVVIQ--ENSEIKVVPRRKAKIIRDYGKQMAGDDCVAGRQDED*
>EU839598/B/DO/2005/05DO_163007
FLDGIDRAQEEHEKYHNNWRAMASDFNLPPVVAKEIVASCDKCQLKGEAIHGQVDCSPGIWQLDCTHLEGKIILVAVHVA
SGYIEAEVIPAETGQETAYFLLKLAGRWPVKTIHTDNGGNFTSNAMKAACWWAGIKQEFGIPYNPQSQGVVESMNKELKK
IIGQVRDQAEHLKTAVQMAVFIHNFKRKGGIGGYSAGERIIDIIATDIQ---------------TKELQKQISKLQNFRV
YYRDSRDPLWKGPAKLLWKGEGAVVIQ--DNSDIKVVPRRKAKIIRDYGKQMAGDDCMASRQDED*
>EU839600/B/HT/2005/05HT_129517
FLDGIDKAQEEHEKYHSNWRAMASDFNLPPVVAKEIVASCDKCQLKGEAMHGQVDCSPGIWQLDCTHLEGKVILVAVHVA
SGYIEAEVIPAETGQETAYFILKLAGRWPVKTIHTDNGSNFTSTTVKAACWWAGIKQEFGIPYNPQSQGVVESMNKDLKK
IIGQVREQAEHLKTAVQMAVFIHNFKRKGGIGGYSAGERIVDIIATDIQ---------------TKELQKQITKIQNFRV
YYRDSRDPLWKGPAKLLWKGEGAVVIQ--DNSEIKVVPRRKAKIIRDYGKQMAGDDCVASRQDED*
>EU839601/B/HT/2005/05HT_129696
FLDGIDKAQDEHEKYHSNWRAMASDFNLPPVVAKEIVASCDKCQLKGEAMHGQVDCSPGIWQLDCTHLEGKVILVAVHVA
SGYIEAEVIPAETGQETAYFILKLAGRWPVRTIHTDNGGNFISAVVKAACWWAGIKQEFGIPYNPQSQGVVESMNNELKK
IIGQVRDQAEHLKTAVQMAVFIHNFKRKGGIGGYSAGERIVDIIATDIQ---------------TRELQKQITKIQNFRV
YYRDSRDPLWKGPAKLLWKGEGAVVIQ--DNSDIKVVPRRKAKIIRDYGKQMAGDDCVASRQDED*
>EU839602/B/HT/2005/05HT_129389
FLDGIDKAQEEHEKYHSNWRAMASDFSLPPVVAREIVASCDKCQLKGEAMHGQVDCSPGIWQLDCTHLEGKVILVAVHVA
SGYIEAEVIPAETGQETAYFILKLAGRWPVRTIHTDNGSNFTSAVVKAACWWAGIKQEFGIPYNPQSQGVVESMNKELKK
IIEQVREQAEHLKTAVQMAVFIHNFKRKGGIGGYSAGERIVDIIATDIQ---------------TKELQKQITKIQNFRV
YYRDSRDPLWKGPAKLLWKGEGAVVIQ--DNSDIKVVPRRKAKIIRDYGKQMAGDDCVASRQDED*
>EU839603/B/HT/2005/05HT_129473
FLDGIDKAQEEHEKYHSNWRAMASDFNLPPVVAKEIVASCDKCQLKGEAMHGQVDCSPGIWQLDCTHLEGKVILVAVHVA
SGYIEAEVIPAETGQETAYFLLKLAGRWPVKTIHTDNGSNFTSATVKAACWWAGIKQEFGIPYNPQSQGVVESINKELKK
IIGQVRDQAEHLKTAVQMAVFIHNFKRKGGIGGYSAGERIVDIIATDLQ---------------TRILQKHITKIQNFRV
YYRDSRDPLWKGPAKLLWKGEGAVVIQ--DNSDIKVIPRRKAKIIRDYGKQMAGDDCVASRQDED*
>EU839604/B/HT/2005/05HT_129805
FLDGIDRAQEEHEKYHNNWRAMASDFNLPPIVAKEIVASCDKCQLKGEAMHGQVDCSPGIWQLDCTHLEGKVILVAVHVA
SGYIEAEVIPAETGQETAYFILKLAGRWPVKTIHTDNGTNFTSATVKAACWWAGIKQEFGIPYNPQSQGVVESMNKQLKQ
IIGQVRDQAEHLKTAVQMAVFIHNFKRKGGIGGYSAGERIIDIIATDIQ---------------TKELQKQITKLQNFRV
YYRDSRDPLWKGPAKLLWKGEGAVVIQ--DNSDIKVVPRRKVKIIRDYGKQMAGDDCVASGQDED*
>EU839605/B/JM/2005/05JM_KJ108
FLDGIDKAQEEHEKYHSNWRAMASDFNLPPIVAKEIVASCDKCQLKGEAMHGQVDCSPGIWQLDCTHLEGKVILVAVHVA
SGYIEAEVIPAETGQETAYFLLKLAGRWPVKTVHTDNGSNFTSAAVKAACWWAGIKQEFGIPYNPQSQGVVESMNKELKK
IIGQVRDQAEHLKTAVQMAVFIHNFKRKGGIGGYSAGERIVDIITTDIQ---------------TRELQKQITKIQNFRV
YYRDSRDPLWKGPAKLLWKGEGAVVIQ--DNSDIKVVPRRKVKIIRDYGKQMAGDDCVASRQDED*
>EU839606/B/TT/2000/00TT_CRC08767
FLDGIDKAQEEHEKYHNNWRAMASDFNLPPVVAKEIVASCDKCQLKGEALHGQVDCSPGIWQLDCTHLEGKIILVAVHVA
SGYIEAEVIPAETGQETAYFILKLAGRWPVKVIHTDNGSNFTSNTVKAACWWAGIKQEFGIPYNPQSQGVVESMNKELKK
IIEQVRDQAEHLKTAVQMAVFIHNFKRKGGIGGYSAGERIVDIIATDIQ---------------TRELQKQITKIQNFRV
YYRDSRDPLWKGPAKLLWKGEGAVVIQ--DNSDIKVVPRRKAKIIRDYGKQMAGDDCVASRQDED*
>EU839607/B/TT/2000/00TT_CRC50018
FLDGIDKAQEEHEKYHSNWRAMASDFNLPPIVAKEIVASCDKCQLKGEAMHGQVDCSPGIWQLDCTHLEGKVILVAVHVA
SGYIEAEVIPAETGQETAYFLLKLAGRWPVKTIHTDNGSNFTSTVVKAACWWAGIKQEFGIPYNPQSQGVVESMNKELKK
IIGQIRDQAEHLKTAVQMAVFIHNFKRKGGIGGYSAGERIVDIISTDIQ---------------TKELQKQITKIQNFRV
YYRDSREPLWKGPAKLLWEGEGAVVIQ--DNSDIKVVPRRKVKIIRDYGKQMAGDDCVASRQDED*
>EU839608/B/TT/2001/01TT_CRC50069
FLDGIDKAQEEHEKYHSNWRAMASDFNLPPVVAKEIVACCDKCQIKGEAMHGQVDCSPGIWQLDCTHLEGKVILVAVHVA
SGYIEAEIIPAETGQETAYFILKLAGRWPVKVVHSDNGGNFTSNVVKAACWWAGIKQEFGIPYNPQSQGVVESMNKQLKE
IIGQVREQAEHLKTAVQMAVFIHNFKRKGGIGGYSAGERIIDIIATDIQ---------------TRELQKQITKITNFRV
YYRDSRDPLWKGPAKLLWKGEGAVVIQ--DNSEIKVVPRRKAKIIRDYGKQMAGDDCVASRQDED*
>EU839609/B/TT/2000/00TT_CRC50060
FLDGIDKAQEDHEKYHSNWRAMASDFNLPPIVAKEIVASCDKCQLKGEAMHGQVDCSPGIWQLDCTHLEGKIILVAVHVA
SGYIEAEIIPAETGQETAYFILKLAGRWPVKTIHTDNGSNFTSTTVKAACWWAGIKQEFGIPYNPQSQGVVESMNKELKK
IIGQVRDQAEHLKTAVQMAVFIHNFKRKGGIGGYSAGERIVDIIATDIQ---------------TRELQKQITKIQNFRV
YYRDSRDPLWKGPAKLLWKGEGAVVIQ--DNSDIKVVPRRKVKIIRDYGKQMAGDDCVASRQDED*
>EU839610/B/TT/2001/01TT_CRC50077
FLDGIDKAQEEHEKYHSNWRAMASDFNLPPIVAREIVASCDKCQLKGEAMHGQVDCSPGIWQLDCTHLEGKIILVAVHVA
SGYIEAEVIPAETGQETAYFILKLAGRWPVKTIHTDNGSNFTSTTVKAACWWAGIKQEFGIPYNPQSQGVVESMNKELKK
IIGQVRDQAEHLKTAVQMAVFIHNFKRKGGIGGYSAGERIVDIIATDIQ---------------TRELQKQITKIQNFRV
YYRDSRDPLWKGPAKLLWKGEGAVVIQ--DNSDIKVVPRRKVKIIRDYGKQMAGDDCMASRQDED*
>FB341548/B/FR/1983/HXB2_patent
FLDGIDKAQDEHEKYHSNWRAMASDFNLPPVVAKEIVASCDKCQLKGEAMHGQVDCSPGIWQLDCTHLEGKVILVAVHVA
SGYIEAEVIPAETGQETAYFLLKLAGRWPVKTIHTDNGSNFTGATVRAACWWAGIKQEFGIPYNPQSQGVVESMNKELKK
IIGQVRDQAEHLKTAVQMAVFIHNFKRKGGIGGYSAGERIVDIIATDIQ---------------TKELQKQITKIQNFRV
YYRDSRNPLWKGPAKLLWKGEGAVVIQ--DNSDIKVVPRRKAKIIRDYGKQMAGDDCVASRQDED*
>FB707281/B/FR/1983/HXB2-patent
FLDGIDKAQDEHEKYHSNWRAMASDFNLPPVVAKEIVASCDKCQLKGEAMHGQVDCSPGIWQLDCTHLEGKVILVAVHVA
SGYIEAEVIPAETGQETAYFLLKLAGRWPVKTIHTDNGSNFTGATVRAACWWAGIKQEFGIPYNPQSQGVVESMNKELKK
IIGQVRDQAEHLKTAVQMAVFIHNFKRKGGIGGYSAGERIVDIIATDIQ---------------TKELQKQITKIQNFRV
YYRDSRNPLWKGPAKLLWKGEGAVVIQ--DNSDIKVVPRRKAKIIRDYGKQMAGDDCVASRQDED*
>FJ195086/B/BR/2004/BREPM1070
FLDGIDKAQEDHEKYHSNWRAMASDFNLPPVVAKEIVASCDKCQLKGEAMHGQVDCSPGIWQLDCTHLEGKVILVAVHVA
SGYIEAEVIPAETGQETAYFILRLAGRWPVKTIHTDNGGNFISAAVKAACWWAGIKQEFGIPYNPQSQGVIESMNKELKK
IIGQVRDQAEHLKTAVQMAVFIHNFKRKGGIGGYSAGERIVDIIASDIQ---------------TKELQQQIIKIQNFRV
YYRDSRDPVWKGPAKLLWKGEGAVVIQ--DNSEIKVVPRRKAKIIRDYGKQMAGDDCVASRQDED*
>FJ195088/B/BR/2005/BREPM1084
FLDGINRAQEEHEKYHNNWRAMASDFNLPPVIAKEIVASCDKCQLKGEAMHGQVDCSPGIWQLDCTHLEGKIILVAVHVA
SGYIEAEVIPAETGQETAYFLLKLAGRWPVKTIHTDNGSNFTSTAVKAACWWAGIKQEFGIPYNPQSQGVIESMNKELKK
IIGQVRDQAEHLKTAVQMAVFIHNFKRKGGIGGYSAGERIVDIIATDIQ---------------TKELQKQIIKIQNFRV
YYRDSKDPIWKGPAKLLWKGEGAVVIQ--DNSDIKVVPRRKAKIIRDYGKQMAGDDCVASRQDED*
>FJ195089/B/BR/2005/BREPM1093
FLDGITEAQEDHEKYHSNWKAMASDFNLPPVVAKEIVASCDKCQLKGEAMHGQVDCSPGIWQLDCTHLEGKVILVAVHVA
SGYIEAEVIPAETGQETAYFLLKLAGRWPVKTVHTDNGSNFTSTAVKAACWWAGIKQEFGIPYNPQSQGVVESMNKELKK
IIGQVRDQAEHLKTAVQMAVFIHNFKRKGGIGGYSPGERIIDIIATDIQ---------------TKELQKQIIKIQNFRV
YYRDSRDPIWKGPAKLLWKGEGAVVIQ--DNSDIKVVPRRKAKIIRDYGKQMAGDDCVASRQDED*
>FJ195090/B/BR/2004/BREPM1066
FLDGIDKAQEEHEKYHSNWRAMASDFNLPPVVAKEIVASCDKCQLKGEAMHGQVDCNPGIWQLDCTHLEGKIILVAVHVA
SGYIEAEVIPAETGQETAYFLLKLAGRWPVKTIHTDNGSNFTSTTVKAACWWAGIKQEFGIPYNPQSQGVVESMNKELKK
IIGQVRDQAEHLKTAVQMAVFIHNFKRKGGIGGYSAGERIVDIIASDIQ---------------TKELQKQITKIQNFRV
YYRDSRDPLWKGPAKLLWKGEGAVVIQ--DNSDIKVVPRRKAKIIRDYGKQMAGDDCVASRQDED*
>FJ195091/B/BR/2005/BREPM1081
FLDGIDKAQEEHEKYHNNWRAMASDFNLPPVVAKEIVASCDKCQLKGEAMHGQVDCSPGIWQLDCTHLEGKIILVAVHVA
SGYIEAEVIPAETGQETAYFLLKLAGRWPVKTVHTDNGSNFTSNAVKAACWWAGIKQEFGIPYNPQSQGVVESMNKELKK
IITQVRDQAEHLKTAVQMAVFIHNFKRKGGIGGYSAGERIVDIVATDIQ---------------TKELQKQITNIQKFRV
YYRDNRDPLWKGPAKLLWKGEGAVVIQ--DNSDIKVVPRRKAKIIRDYGKQMAGDDCVASRQDED*
>FJ388890/B/CY/2005/CY018
FLDGIDKAQEDHEKYHTNWRAMVSDFNLPPVVAKEIVASCDKCQLKGEAMHGQVDCSPGIWQLDCTHLEGKIILVAVHVA
SGYIEAEVIPAETGQETAYFILKLAGRWPVKTIHTDNGPNFTSTTVKAACWWAGVKQEFGIPYNPQSQGVVESMNKELKK
IIGQVRDQAEHLKTAVQMAVLIHNFKRKGGIGGYSAGERIVDIIASDIQ---------------TKELQKQITKIQNFRV
YFRDSRDPIWKGPAKLLWKGEGAVVIQ--DNSEIKVIPRRKAKIIRDYGKQMAGDDCVASRQDED*
>FJ388891/B/CY/2005/CY020
FLDGIDKAQEEHEKYHSNWRAMASDFNLPPVVAKEIVASCDKCQLKGEAMHGQVDCSPGIWQLDCTHLEGKIILVAVHVA
SGYIEAEVIAAETGQETAYFILKLAGRWPVKTIHTDNGSNFTSATVKAACWWTGIKQEFGVPYNPQSQGVVESMNKELKK
IIGQVRDQAEHLKTAVQMAVFIHNFKRKGGIGGYSAGERIVDIIATDIQ---------------TKELQKQITKLQNFRV
YYRDSRDPLWKGPAKLLWKGEGAVVIQ--DNSDIKVVPRRKAKIIRDYGKQMAGDDCVASRQDED*
>FJ388895/B/CY/2005/CY028
FLDGIDKAQEEHKKYHSNWRAMASDFNLPPVVAKEIVASCDKCQLKGEAMHGQVDCSPGIWQLDCTHLEGKIILVAVHVA
SGYIEAEVIPAETGQETAYFILKLAGRWPVKVIHTDNGSNFTSTTVKAACWWAGIKQEFGIPYNPQSQGVVESMNKELKK
IIAQVRDQAEHLKTAVQMAVFIHNFKRKGGIGGYSAGERMIDIIATDIQ---------------TKELQKQITKIQNFRV
YYRDNRDPIWKGPAKLLWKGEGAVVIQ--ENSEIKVVPRRKAKIIRDYGKQMAGDDCVASRQDED*
>FJ388898/B/CY/2005/CY032
FLDGIDKAQEEHEKYHNNWRAMASDFNLPPVVAKEIVASCDKCQLKGEAMHGQVDCSPGIWQLDCTHLEGKVILVAVHVA
SGYIEAEVIPAETGQETAYFILKLAGRWPVKIIHTDNGSNFTSATVKAACWWAGIKQEFGIPYNPQSQGVVESMNKELKK
IIGQVRDQAEHLKTAVQMAVFIHNFKRKGGIGGYSAGERIVDIIATDIQ---------------TKELQKQITKLQNFRV
YYRDSREPLWKGPAKLLWKGEGAVVIQ--DNSDIKVVPRRKVKIIRDYGKQMAGDDCVAGRQDED*
>FJ388899/B/CY/2005/CY037
FLDGIDKAQEDHEKYHSNWRAMAADFNLPPVVAKEIVASCDKCQLKGEAMHGQVDCSPGIWQLDCTHLEGKVILVAVHVA
SGYIEAEVIPAETGQETAYFLLKLAGRWPVKTIHTDNGPNFTSTTVKAACWWAGIKQEFGIPYNPQSQGVVESLNKELKK
IIGQVRDQAEHLKTAVQMAVFIHNFKRKGGIGGYSAGERIVDIIASDIQ---------------TKELQKQISKIQNFRV
YYRDSRDPLWKGPAKLLWKGEGAVVIQ--DNSDIKVVPRRKAKIIRDYGKQMAGDDCVASRQDED*
>FJ388904/B/CY/2005/CY055
FLDGIDKAQEEHEKYHSSWRAMVSDFNLPPVVAKEIVASCDKCQLKGEAMHGQVDCSPGIWQLDCTHLEGKIILVAVHVA
SGYIEAEVIPAETGQETAYFLLKLAGRWPVKIVHTDNGPNFTSNAVKAACWWARIKQEFGIPYNPQSQGVVESMNKELKK
IIGQVRDQAEHLKTAVQMAVFIHNFKRKGGIGGYSAGERIVDIIASDIQ---------------TKELQKQITKIQNFQV
YYRDSREPLWKGPAKLLWKGEGAVVIQ--DNSDIKVVPRRKAKIIKDYGKQMAGDDCVASRQDED*
>FJ388905/B/CY/2005/CY056
FLDGIDKAQEEHEKYHSNWRAMASDFNLPPVVAKEIVASCDKCQLKGEAMHGQVDCSPGIWQLDCTHLEGKIILVAVHVA
SGYIEAEVIPAETGQDTAYFILKLAGRWPVKTIHTDNGSNFTSATVKAACWWAGIKQEFGIPYNPQSQGVVESMNNELKK
IIGQVRDQAEHLKTAVQMAVLIHNFKRKGGIGGYSAGERIIDIIATDLQ---------------TKELQKQITKIQNFRV
YYRDSRDPLWKGPAKLLWKGEGAVVIQ--DNSDIKVVPRRKAKIIRDYGKQMAGDDCVASRQDED*
>FJ388910/B/CY/2005/CY065
FLDGIDKAQDEHEKYHSNWRAMASDFNIPPVVAKEIVACCDKCQLKGEAMHGQVDCSPGIWQLDCTHLEGKIILVAVHVA
SGYIEAEVIPAETGQETAYFILKLAGRWPVKTIHTDNGSNFTSNTVKAACWWAGINQEFGIPYNPQSQGVVESMNKELKK
IIGQIREQAEHLKTAVQMAVFIHNFKRKGGIGGYSAGERIIDIIATDIQ---------------TKELQKQIIKIQNFRV
YYRDSRDPLWKGPAKLLWKGEGAVVIQ--DNSEIKVVPRRKAKIIRDYGKQMAGDDCVAGRQDED*
>FJ388911/B/CY/2005/CY067
FLDGIDKAQEDHEKYHSNWRAMANDFNLPPVVAKEIVASCDKCQLKGEAMHGQVDCSPGIWQLDCTHLEGKVILVAVHVA
SGYIEAEVIPAETGQETAYFLLKLAGRWPVKTIHTDNGSNFTSTTVKAACWWAGIKQEFGIPYNPQSQGVIESMNKELKK
IIGQVRDQAEHLKTAVQMAVFIHNFERKGGIGGYSAGERIVDIIASDIQ---------------TKELQKQITKIQNFRV
YYRDSRDPLWKGPAKLLWKGEGAVVIQ--DNSDIKVVPRRKAKIIRDYGKQMAGDDCVAGRQDED*
>FJ388912/B/CY/2005/CY068
FLDGIDKAQEEHERYHSNWRAMASDFNIPAVVAKEIVACCDKCQLKGEAMHGQVDCSPGIWQLDCTHLEGKVILVAVHVA
SGYIEAEVIPAETGQETAYFILKLAGRWPVKAIHTDNGSNFTSTAVKAACWWAGIKQEFGIPYNPQSQGVVESMNKELKK
IIGQVRDQAEHLKTAVQMAVFIHNFKRKGGIGGYSAGERIIDIIATDIQ---------------TKELQNQITKIQNFRV
YYRDSRDPLWKGPAKLLWKGEGAVVIQ--DNSDIKVVPRRKAKIIRDYGKQMAGDDCVAGRQDED*
>FJ388914/B/CY/2005/CY072
FLDGIDKAQDEHEKYHSNWRAMASDFNLPPVVAKEIVASCDKCQLKGEAMHGQVDCSPGIWQLDCTHLEGKIILVAVHVA
SGYIEAEVIPAETGQETAYFLLKLAGRWPVKTIHTDNGSNFTSAAVKAACWWAGVKQEFGIPYNPQSQGVVESMNKELKK
IIGQVRDQAEHLKTAVQMAVFIHNFKRKGGIGGYSAGERIVDIIATDIQ---------------TKELQKQITKLQNFRV
YYRDSRDPLWKGPAKLLWKGEGAVVIQ--DNSDIKVVPRRKVKIIRDYGKQMAGDDCVASRQDED*
>FJ388915/B/CY/2005/CY074
FLDGIDKAQEHHERYHSNWRAMANDFNLPSIVAKEIVASCDKCQLKGEAMHGQVDCSPGIWQLDCTHLEGKVILVAVHVA
SGYIEAEVIPAETGQETAYFLLKLAGRWPVKTIHTDNGSNFTSTALKAACWWAGVKQEFGIPYNPQSQGVVESMNKELKK
IIGQVRDQAEHLKTAVQMAVFIHNFKRKGGIGGYHAGERIVDIIASDIQ---------------TKELQKQISKIQQFRV
YYRDSRDPLWKGPAKLLWKGEGAVVIQ--DNSDIKVVPRRKAKILRDYGKQMAGDDCVASRQDED*
>FJ388916/B/CY/2005/CY075
FLDGIDKAQEEHERYHSNWRAMASDFNLPPVVAKEIVASCDKCQLKGEAMHGQVDCSPGIWQLDCTHLEGKIILVAVHVA
SGYIEAEIIPAETGQETAYFLLKLAGRWPVKIVHTDNGPNFTSNAVKAACWWAGIKQEFGIPYNPQSQGVVESMNKELKK
IIGQVRDQAEHLKTAVQMAVFIHNFKRKGGIGGYSAGERIVDIIASDIQ---------------TKELQKQITKIQNFRV
YYRDSREPLWKGPAKLLWKGEGAVVIQ--DNSDIKVVPRRKAKIIRDYGKQMAGDDCVASRQDED*
>FJ388918/B/CY/2005/CY087
FLDGIDKAQEDHEKYHSNWRAMANDFNLPPVIAKEIVASCNKCQLKGEAMHGQVDSSPGIWQLDCTHLEGKVILVAVHVA
SGYIEAEVIPAETGQETAYFLLKLAGRWPVKTIHTDNGSNFTSTALKAACWWAGVKQEFGIPYNPQSQGVVESMNKELKK
IIGQVRDQAEHLKTAVQMAVFIHNFKRKGGIGGYSAGERIIDIIATDIQ---------------TKELQKQITNIQKFRV
YYRDSRDPLWKGPAKLLWKGEGAVVIQ--DNSDIKVVPRRKAKIIRDYGKQMAGDDCVASRQDED*
>FJ388919/B/CY/2005/CY088
FLDGIDKAQEEHERYHSNWRAMARDFNLPPVVAKEIVASCDKCQLKGEAMHGQVDCSPGIWQLDCTHLEGKIILVAVHVA
SGYIEAEVIPSETGQETAYFLLKLAGRWPVKTIHTDNGSNFTSAAVKAACWWAGIKQEFGIPYNPQSQGVVESMNKELKK
IIGQVRDQAEHLKTAVQMAVLIHNFKRKGGIGGYSAGERIIDIIATDIQ---------------TKELQKQITKLQNFRV
YFRDSRDPIWKGPAKLLWKGEGAVVIQ--DNSDIKVVPRRKAKIIRDYGKQMAGDDCVASRQDED*
>FJ388920/B/CY/2005/CY089
FLDGIDKAQEEHERYHSNWRAMASDFNLPPVVAKEIVASCDKCQLKGEAMHGQVDCSPGIWQLDCTHLEGKIILVAVHVA
SGYIEAEVIPAETGQETAYFLLKLAGRWPVKTIHTDNGSNFTSATVKAACWWAGIKQEFGIPYNPQSQGVVESMNKELKK
IIGQVRDQAEHLKTAVQMAVLIHNFKRKGGIGGYSAGERIIDIIATDIQ---------------TKELQKQITKLQNFRV
YFRDSRDPIWKGPAKLLWKGEGAVVIQ--DNSDIKVVPRRKAKIIRDYGKQMAGDDCVASRQDED*
>FJ388923/B/CY/2005/CY093
FLDGIDKAQDEHEKYHSNWRAMASDFNLPPVVAKEIVASCDKCQLKGEAMHGQVDCSPGIWQLDCTHLEGKIILVAVHVA
SGYIEAEVIPAETGQETAYFILKLAGRWPVKTIHTDNGSNFTSATVKAACWWAGIKQEFGIPYNPQSQGVVESMNKELKK
IIGQVRDQAEHLKTAVQMAVFIHNFKRKGGIGGYSAGERIVDIIATDIQ---------------TKELQKQITKLQNFRV
YFRDSRDPLWKGPAKLLWKGEGAVVIQ--DNSDIKVVPRRKVKIIRDYGKQMAGDDCVASRQDED*
>FJ388924/B/CY/2005/CY097
FLDGIDKAQEEHEKYHSNWKAMASDFNLPPVVAKEIVASCDKCQLKGEAMHGQVDCSPGIWQLDCTHLEGKVILVAVHVA
SGYIEAEVIPAETGQETAYFLLKLAGRWPVKTIHTDNGSNFTSATVKAACWWAGIKQEFGIPYNPQSQGVVESMNKELKK
IIGQVRDQAEHLKTAVQMAVLIHNFKRKGGIGGYSAGERIVDIIATDIQ---------------TKELQKQITKLQNFRV
YFRDSRDPIWKGPAKLLWKGEGAVVIQ--DNSDIKVVPRRKAKIIRDYGKQMAGDDCVASRQDED*
>FJ388927/B/CY/2005/CY110
FLDGIDKAQEDHEKYHSNWRALGNDFNIPAVVAKEIIAGCDKCQLKGEAMHGQVDCSPGVWQLDCTHLEGKIILVAVHVA
SGYIEAEVIPAETGQETAYFILKLAGRWPVKTVHTDNGSNFTSTAVKAACWWAGIKQEFGIPYNPQSQGVVESMNKELKK
IIGQVRDQAEHLKTAVQMAVFIHNFKRKGGIGGYSAGERIVDIIATDIQ---------------TKELQNQITKIQKFRV
YYRDSRDPLWKGPAKLLWKGEGAVVIQ--DNSDIKVVPRRKAKIIRDYGKQVAGDDCVASRQDED*
>FJ388930/B/CY/2005/CY113
FLDGIDKAQEEHEKYHSNWRAMASDFNLPPVVAKEIVASCDKCQLKGEAMHGQVDCSPGIWQLDCTHLEGKIILVAVHVA
SGYIEAEVIPAETGQETAYFILKLAGRWPVTTIHTDNGSNFTSSTVKAACWWAGIKQEFGIPYNPQSQGVVESMNKELKK
IIGQVREQAEHLKTAVQMAVFIHNFKRKGGIGGYSAGERIVDIIATDIQ---------------TRELQKQITKIQNFRV
YYRDNRDPLWKGPAKLLWKGEGAVVIQ--ENSDIKVVPRRKAKIIRDYGKQMAGDDCMASRQDED*
>FJ388931/B/CY/2005/CY120
FLDGIDKAQEEHEKYHNNWRAMASDFNIPPVVAKEIVACCDKCQVKGEAMHGQVDCSPGIWQLDCTHLEGKIILVAVHVA
SGYIEAEVIPAETGQETAYFILKLAGRWPVKTIHTDNGSNFTSTTVKAACWWAGIKQEFGIPYNPQSQGVVESMNKELKK
IIGQVRDQAEHLKTAVQMAVFIHNFKRKGGIGGYSAGERIVDIIATDIQ---------------TKELQKQITKIQNFRV
YYRDSRDPLWKGPAKLLWKGEGAVVIQ--DNSDIKVVPRRKAKIIRDYGKQMAGDDCVASRQDED*
>FJ388933/B/CY/2005/CY124
FLDGIDKAQEEHEKYHSNWRAMASDFNLPPIVAKEIVASCDKCQLKGEAMHGQVDCSPGIWQLDCTHLEGKVILVAVHVA
SGYIEAEVIPAETGQETAYFILKLAGRWPVKAIHTDNGSNFTSATVKAACWWAGIKQEFGIPYNPQSQGVVESLNKELKK
IIGQVRDQAEHLKTAVQMAVFIHNFKRKGGIGGYSAGERIVDIIATDIQ---------------TKELQKQITKIQNFRV
YYRDSRDPLWKGPAKLLWKGEGAVVIQ--DNSDIKVVPRRKAKIIRDYGKQMAGDDCVASRQDED*
>FJ388934/B/CY/2005/CY130
FLDGIDKAQDEHEKYHSNWRAMASDFNLPPVVAKEIVASCDKCQLKGEAIHGQVDCSPGIWQLDCTHLEGKVILVAVHVA
SGYIEAEVIPAETGQETAYFILKLAGRWPVQTIHTDNGGNFISAAVKAACWWAGIKQEFGIPYNPQSQGVVESMNKELKK
IIGQVRDQAEHLKTAVQMAVFIHNFKRKGGIGGYSAGERIVDIIASDIQ---------------TKELQKHITKIQNFRV
YYRDSRDPIWKGPAKLLWKGEGAVVIQ--DNSDIKVVPRRKAKIIRDYGKQMAGDDCVASRQDED*
>FJ388935/B/CY/2005/CY131
FLDGIDKAQEDHEKYHSNWRAMASDFNLPPIVAKEIVASCDKCQLKGEAMHGQVDCSPGIWQLDCTHLEGKIILVAVHVA
SGYIEAEVIPAETGQETAYFLLKLAGRWPVRTIHTDNGSNFTSTTVKAACWWAGIKQEFGIPYNPQSQGVVESMNKELKK
IIGQVRDQAEHLKTAVQMAVFIHNFKRKGGIGEYSAGERIIDIIATDLQ---------------TKELQKQITKIQNFRV
YYRDSRDPLWKGPAKLLWKGEGAVVIQ--DNSDIKVVPRRKAKIIRDYGKQMAGDDCVASRQDED*
>FJ388936/B/CY/2005/CY132
FLDGIDKAQEEHEKYHNNWRAMASDFNLPPVVAKEIVASCDKCQLKGEAMHGQVDCSPGIWQLDCTHLEGKIILVAVHVA
SGYIEAEVIPAETGQETAYFLLKLAGRWPVKTIHTDNGSNFTSATVKAACWWAGIKQEFGIPYNPQSQGVVESMNKELKK
IIGQVRDQAEHLKTAVQMAVFIHNFKRKGGIGGYSAGERIVVIIASSIQ---------------PKELQKQITKIHNFWV
YFRSSRDPLWKGPPKLLLKGEGAVVIQ--DNSEIKVVPRRKVKIIRDYGKQMAGDDCVASRQDED*
>FJ388937/B/CY/2005/CY137
FLDGIDKAQEEHEKYHSNWRAMASDFNIPPVVAKEIVACCDKCQVKGEAMHGQVDCSPGIWQLDCTHLEGKIILVAVHVA
SGYIEAEVIPAETGQETAYFILKLAGRWPVKTIHTDNGSNFTSTTVKAACWWAGIKQEFGIPYNPQSQGVVESMNKELKK
IIGQVRDQAEHLKTAVQMAVFIHNFKRKGGIGGYSAGERIVDIIATDMQ---------------TKELQKQITKIQNFRV
YYRDSRDPLWKGPAKLLWKGEGAVVIQ--DNSDIKVVPRRKAKIIRDYGKQMAGDDCVASRQDED*
>FJ388939/B/CY/2005/CY141
FLDGIDKAQDEHEKYHSNWRAMASDFNLPPVVAKEIVASCDKCQLKGEAIHGQVDCSPGIWQLDCTHLEGKVILVAVHVA
SGYIEAEVIPAETGQETAYFILKLAGRWPVQTIHTDNGGNFISAAVKAACWWAGIKQEFGIPYNPQSQGVVESMNKELKK
IIGQVRDQAEHLKTAVQMAVFIHNFKRKGGIGGYSAGERIVDIIASDIQ---------------TKELQKHITKIQNFRV
YYRDSRDPIWKGPAKLLWKGEGAVVIQ--DNSDIKVVPRRKAKIIRDYGKQMAGDDCVASRQDED*
>FJ388940/B/CY/2005/CY149
FLDGIDKAQDEHEKYHSNWKAMASDFNLPPVVAKEIVASCDKCHLKGEAMHGQVDCSPGIWQLDCTHLEGKVILVAVHVA
SGYIEAEVIPAETGQETAYFLLKLAGRWPVKTIHTDNGSNFTSTTVKAACWWAGIKQEFGIPYNPQSQGVVESMNKELKK
IIGQVRDQAEHLKTAVQMAVFIHNFKRKGGIGGYSAGERIIDMIATDIQ---------------TKELQKQISKLQNFRV
YFRDNRDPLWKGPAKLLWKGEGAVVIQ--DNSEIKVVPRRKAKIIRDYGKQMAGDDCVASRQDED*
>FJ388941/B/CY/2005/CY150
FLDGIDKAQEDHEKYHSNWRAMANDFNLPPVVAKEIVASCDKCQLKGEAMHGQVDCSPGIWQLDCTHLEGKIILVAVHVS
SGYIEAEVIPAETGQETAYFILKLAERWPVKTIHTDNGPNFISTTVKAACWWAGIKQEFGIPYNPQSQGVVESMNKKLKK
IIGQVRDQAKHLKTAVQMAVFIHNFKRKGGIGGYSAGERIIDIIATDLQ---------------TKELQKQITKIQNFRV
YYRDSRDPLWKGPAKLLWKGEGAVVIQ--DNSEIKVVPRRKAKIIRDYGKQMAGDDCVASRQDED*
>FJ388947/B/CY/2006/CY165
FLDGIDKAQDEHEKYHSNWRAMASDFNLPPVVAKEIVASCDKCQLKGEAMHGQVDCSPGIWQLDCTHLEGKIVLVAVHVA
SGYIEAEVIPAETGQETAYFILKLAGRWPVKTIHTDNGSNFTSATVKAACWWAGIKQEFGIPYNPQSQGVVESMNKELKK
IIGQVRDQAEHLKTAVQMAVFIHNFKRKGGIGGYSAGERIVDIIATDIQ---------------TKELQKQITKLQNFRV
YYRDSRDPLWKGPAKLLWKGEGAVVIQ--DNSDIKVVPRRKVKIIRDYGKQMAGDDCVASRQDED*
>FJ388949/B/CY/2006/CY168
FLDGIDKAQEEHEKYHSNWRAMASDFNLPPVVAKEIVASCDKCQLKGEAMHGQVDCSPGIWQLDCTHLEGKIILVAVHVA
SGYIEAEVIPSETGQDTAYFILKLAGRWPVKTIHTDNGRNFTSTTVKAACWWAGIKQEFGIPYNPQSQGVVESMNKELKT
IIGQVRDQAEHLKTAVQMAVFIHNFKKKGGIGGYSAGERIIDIIATDIQ---------------TKELQKQITKIQNFRV
YYRDSRDPLWKGPAKLLWKGEGAVVIQ--DNSDIKVVPRRKAKIIRDYGKQMAGDDCVASRQDED*
>FJ388955/B/CY/2006/CY180
FLDGIDQAQEDHEKYHSNWRAMASDFNLPPIVAKEIVARCDKCQLKGEAMHGQVDCSPGIWQLDCTHLEGKIILVAVHVA
SGYIEAEVIPAETGQETAYFLLKLAGRWPVTTIHTDNGPNFTSNTVKAACWWAGIKQEFGIPYNPQSQGVVESMNKELKK
IIGQVRDQAEHLKTALQMAVFIHNFKRKGGIGGYSAGERIIDIIATDIQ---------------TRELQKQITKIQNFRV
YYRDNRDPLWKGPAKLLWKGEGAVVIQ--DNSDIKVVPRRKAKIIRDYGKQMAGDDCVASRQDED*
>FJ388957/B/CY/2005/CY033
FLDGIDKAQEEHEKYHSNWRAMASDFNMPPVVAKEIVACCDKCQLKGEAMHGQVDCSPGIWQLDCTHLEGKIILVAVHVA
SGYIEAEVIPAETGQETAYFLLKLAGRWPVKTIHTDNGSNFTSATVKAACWWAGIKQEFGIPYNPQSQGVVESMNKELKK
IIGQVRDQAEHLKTAVQMAVFIHNFKRKGGIGGYSAGERIVDIIATDIQ---------------TKELQKQITKLQNFRV
YFRDSRDPLWKGPAKLLWKGEGAVVIQ--DNSDIKVVPRRKVKIIRDYGKQMAGDDCVASRQDED*
>FJ388958/B/CY/2005/CY035
FLDGIDKAQEDHEKYHSNWRAMASDFNLPPIIAKEIIASCDKCQLKGEAMHGQVDCSPGIWQLDCTHLEGKIILVAVHVA
SGYIEAEVIPAETGQETAYFLLKLAGRWPVKAIHTDNGSNFTSTAVKAACWWAGIKQEFGIPYNPQSQGVVESMNKELKK
IIGQVRDQAEHLRTAVQMAVFIHNFKRKGGIGGYSAGERIIDIIATDIQ---------------TKELQKQITKIQNFRV
YYRDNRDPLWKGPAKLLWKGEGAVVIQ--DNSDIKVVPRRKAKIIRDYGKQMAGDDCVASRQDED*
>FJ388959/B/CY/2005/CY036
FLDGIDKAQEEHEKYHNNWRAMASDFNLPPVVAKEIVASCDKCQLKGEAMHGQVDCSPGIWQLDCTHLEGKIILVAVHVA
SGYIEAEVIPAETGQETAYFILKLAGRWPVKTIHTDNGSNFTSAVVKAACWWAGIKQEFGVPYNPQSQGVVESMNKELKK
IIGQVRDQAEHLKTAVQMAVFIHNFKRKGGIGGYSAGERIVDIIATDIQ---------------TKELQKQITKLQNFRV
YFRDSRDPLWKGPAKLLWKGEGAVVIQ--DNSDIKVVPRRKVKIIRDYGKQMAGDDCVASRQDED*
>FJ388960/B/CY/2005/CY070
FLDGIDKAQDEHEKYHSNWRAMASDFNLPPVVAKEIVASCDKCQLKGEAMHGQVDCSPGIWQLDCTHLEGKIILVAVHVA
SGYIEAEVIPAETGQETAYFILKLAGRWPVKTIHTDNGSNFTSATVKAACWWAGIKQEFGIPYNPQSQGVVESMNKELKK
IIGQVRDQAEHLKTAVQMAVFIHNFKRKGGIGDYSAGERIVDIIATDIQ---------------TKELQKQITKIQNFRV
YYRDSRDPLWKGPAKLLWKGEGAVVIQ--DNSDIKVVPRRKAKIIRDYGKQMAGDDCVASRQDED*
>FJ388962/B/CY/2005/CY082
FLDGIDKAQEEHEKYHNNWRAMASDFNLPPVVAKEIVASCDKCQLKGEAMHGQVDCSPGIWQLDCTHLEGKVILVAVHVA
SGYIEAEVIPAETGQETAYFILKLAGRWPVKTIHTDNGSNFTSATVKAACWWAGIKQEFGVPYNPQSQGVVESMNKELKK
IIGQVRDQAEHLKTAVQMAVLIHNFKRKGGIGGYSAGERIVDIIATDIQ---------------TKELQKQITKLQNFRV
YFRDSRDPLWKGPAKLLWKGEGAVVIQ--DNSDIKVVPRRKVKIIRDYGKQMAGDDCVASRQDED*
>FJ388963/B/CY/2005/CY096
FLDGIDKAQEDHEKYHSNWRAMASDFNLPPVIAKEIIASCDKCQLKGEAMHGQVDCSPGIWQLDCTHLEGKIILVAVHVA
SGYIEAEVIPAETGQETAYFILKLAGRWPVKAIHTDNGSNFTSTAVKAACWWAGIKQEFGIPYNPQSQGVVESMNKELKK
IIGQVRDQAEHLKTAVQMAVFIHNFKRKGGIGGYSAGERIIDIIATDIQ---------------TKELQKQITKIQNFRV
YYRDSRDPLWKGPAKLLWKGEGAVVIQ--DNSDIKVVPRRKAKIIRDYGKQMAGDDCVASRQDED*
>FJ388964/B/CY/2005/CY100
FLDGIDKAQEDHEKYHSNWRAMASDFNLPPVVAKEIIASCDKCQLKGEAMHGQVDCSPGIWQLDCTHLEGKVILVAVHVA
SGYIEAEVIPAETGQETAYFILKLAGRWPVKIVHTDNGSNFISAAVKAACWWAGIKQEFGIPYNPQSQGVVESMNKELKK
IIGQVRDQAEHLKTAVQMAVFIHNFKRKGGIGGYSAGERIVDIIASDIQ---------------TKELQKQITKIQHFRV
YYRDSRDPLWKGPAKLLWKGEGAVVIQ--DNSDIKVVPRRKAKIIRDYGKQMAGDDCVASRQDED*
>FJ388965/B/CY/2005/CY142
FLDGIDKAQEEHEKYHNNWRAMASDFNLPPVVAKEIVASCDKCQLKGEAMHGQVDCSPGIWQLDCTHLEGKVILVAVHVA
SGYIEAEVIPAETGQETAYFLLKLAGRWPVKTVHTDNGSNFTSATVKAACWWAGIKQEFGIPYNPQSQGVVESMNNELKK
IIGQVRDQAEHLKTAVQMAVFIHNFKRKGGIGGYSAGERIVDIIATDIQ---------------TKELQKQITKIQNFRV
YYRDSRDPLWKGPAKLLWKGEGAVVIQ--DNSDIKVVPRRKAKIIRDYGKQMAGDDCVAGRQDED*
>FJ403482/B/CY/2005/CY122
FLDGIDKAQEDHERYHTNWRAMVSDFNLPPVVAKEIVASCDKCQLKGEATHGQVDCSPGIWQLDCTHLEGKIILVAVHVA
SGYIEAEVIPAETGQETAYFLLKLAGRWPVKTIHTDNGSNFTSTTVKAACWWAGIKQEFGIPYNPQSQGVVESMNKELKK
IIGQVRDQAEHLKTAVQMAVFIHNFKRKGGIGGYSAGERIVDIIATDIQ---------------TKELQKQISKIQNFRV
YYRDSRDPLWKGPAKLLWKGEGAVVIQ--DNSDIKVVPRRKAKIIRDYGKQMAGDDCVASRQDED*
>FJ460499/B/HK/2006/HK002
FLDGIDKAQEEHEKYHNNWRAMASDFNLPPVVAKEIVASCDKCQVKGEAMHGQVDCSPGIWQLDCTHLEGKIILVAVHVA
SGYIEAEVIPAETGQETAYFILKLAGRWPVKTVHTDNGSNFTSNAVKAACWWAGIKQEFGIPYNPQSQGVVESMNKELKK
IIEQVRDQAEHLKTAVQMAVFIHNFKRKGGIGGYSAGERIIDIIATDIQ---------------TKELQKQITKIQNFRV
YYRDSRDPIWKGPAKLLWKGEGAVVIQ--DNSDIKVVPRRKAKIIRDYGKQMAGDDCVASRQDED*
>FJ460500/B/HK/2006/HK003
FLDGIDKAQEEHEKYHNNWRAMASDFNLPPVVAKEIVASCDKCQIKGEAMHGQVDCSPGIWQLDCTHLEGKIILVAVHVA
SGYIEAEVIPAETGQETAYFILKLAGRWPVKTVHTDNGSNFTSNAVKAACWWAGIKQEFGIPYNPQSQGVVESMNKELKK
IIEQVRDQAEHLKTAVQMAVFIHNFKRKGGIGGYSAGERIIDIIATDIQ---------------TKELQKQITKIQNFRV
YYRDSRDPIWKGPAKLLWKGEGAVVIQ--DNSDIKVVPRRKAKIIRDYGKQMAGDDCVASRQDED*
>FJ460501/B/HK/2006/HK004
FLDGIDKAQEEHEKYHNNWRAMASDFNLPPVVAKEIVASCDKCQIKGEAMHGQVDCSPGIWQLDCTHLEGKIILVAVHVA
SGYIEAEVIPAETGQETAYFILKLAGRWPVKTVHTDNGSNFTSNAVKAACWWAGIKQEFGIPYNPQSQGVVESMNKELKK
IIEQVRDQAEHLKTAVQMAVFIHNFKRKGGIGGYSAGERIIDIIATDIQ---------------TKELQKQITKIQNFRV
YYRDSRDPIWKGPAKLLWKGEGAVVIQ--DNSDIKVVPRRKAKIIRDYGKQMAGDDCVASRQDED*
>FJ469682/B/US/2005/01144G
FLDGIDKAQEEHEKYHSNWKAMASDFNIPPVVAKEIVASCDKCQLKGEAMHGQVDCSPGIWQLDCTHLEGKIILVAVHVA
SGYIEAEVIPAETGQETAYFLLKLAGRWPVKAIHTDNGSNFTSTTVKAACWWAGIKQEFGIPYNPQSQGVVESMNKELKK
IIGQVRDQAEHLKTAVQMAVFIHNFKRKGGIGGYSAGERIVDIIATDIQ---------------TKELQKQITKIQNFRV
YYRDSRDPLWKGPAKLLWKGEGAVVIQ--DNSDIKVVPRRKAKIIRDYGKQMAGDDCVAGRQDED*
>FJ469683/B/US/2005/012286G
FLDGIDKAQEEHEKYHSNWRAMASDFNLPPVVAKEIVASCDKCQLKGEPMHGQVDCSPGIWQLDCTHLEGKVILVAVHVA
SGYIEAEVIPAETGQETAYFLLKLAGRWPVKTVHTDNGSNFTSATVKAACWWAGIKQEFGIPYNPQSQGVVESMNKELKK
IIGQVRDQAEHLKTAVQMAVFIHNFKRKGGIGGYSAGERIVDIIASDIQ---------------TKELQKQITKIQNFRV
YYRDSRDPIWKGPAKLLWKGEGAVVIQ--DNSDIKVVPRRKAKIIRDYGKQMAGDDCVASRQDED*
>FJ469684/B/US/2004/014837G
FLDGIDKAQEEHEKYHSNWRAMVSDFNLPPVVAKEIVACCDKCQLKGEAIHGQVDCSPGIWQLDCTHLEGKVILVAVHVA
SGYIEAEVIPAETGQETAYFILKLAGRWPVKTIHTDNGSNFTSATVKAACWWAGINQEFGIPYNPQSQGVVESMNKELKK
IIGQVRDQAEHLKTAVQMAVLIHNFKRKGGIGGYSAGERIVDIIATDIQ---------------TKELQKHITKIQNFRV
YYRDSRDPIWKGPAKLLWKGEGAVVIQ--DNSDIKVVPRRKAKIIRDYGKQMAGDDCVASRQDEN*
>FJ469685/B/US/-/1229I
FLDGIDKAQEEHEKYHSNWRAMASDFNLPPIVAKEIVASCDKCQLKGEAMHGQVDCSPGMWQLDCTHLEGKIILVAVHVA
SGYIEAEVIPAETGQETAYFILKLAGRWPVKTIHTDNGSNFTSTTVKAACWWAGIKQEFGIPYNPQSQGVVESMNKELKK
IIGQVRDQAEHLKTAVQMAVFIHNFKRKGGIGGYSAGERIVDIIATNIQ---------------TKELQKQITEIQKFRV
YYRDSRDPLWKGPAKLLWKGEGAVVIQ--DNSDIKVVPRRKVKIIRDYGKQMAGDDCVASRQDED*
>FJ469686/B/US/2003/AT01480
FLDGIEKAQDEHEKYHSNWRAMASDFNLPPVVAREIVASCDKCQLKGEAMHGQVDCSPGIWQLDCTHLEGKIILVAVHVA
SGYIEAEVIPAETGQETAYFLLKLAGRWPVKTIHTDNGRNFTSTTVKAACWWAGIKQEFGIPYNPQSQGVVESMNKELKK
IIGQVRDQAEHLKTAVQMAVFIHNFKRKGGIGGYSAGERIVDIIATDIQ---------------TKELQKQITKIQNFRV
YYRDSKDPLWKGPAKLLWKGEGAVVIQ--DNSDIKVVPRRKAKIIRDYGKQMAGDDCVASRQDED*
>FJ469687/B/US/2002/CR0017Q
FLDGIDKAQEDHEKYHSNWKAMASDFNLPPIVAKEIVSCCDKCQLKGEAMHGQVDCSPGIWQLDCTHLEGKIILVAVHVA
SGYIEAEVIPEETGQETAYFILKLAGRWPVKAIHTDNGRNFTSTTVKAACWWAGIKQEFGIPYNPQSQGVVESMNKELKK
IIGQVRDQAEHLKTAVQMAVFIHNFKRKGGIGGYSAGERIIDIIATDIQ---------------TKELQKQITKIQNFRV
YYRDSRDPLWKGPAKLLWKGEGAVVIQ--DQSDIKVVPRRKAKIIRDYGKQMAGDDCVASGQDED*
>FJ469688/B/US/2002/CR0023W
FLEGIDKAQEEHEKYHSNWRAMASDFNLPPVVAKEIVASCDKCQLKGEAMHGQVNCSPGIWQLDCTHLEGKIILVAVHVA
SGYIEAEVIPAETGQETAYFLLKLAGRWPVKTIHTDNGSNFTSNTVKAACWWAGIKQEFGIPYNPQSQGVVESMNKELKK
IINQVRDQAEHLKTAVQMAVFIHNFKRKGGIGGYSAGERIIDIIASDIQ---------------TRELQKQITQLQNFRV
YYRDSRDPLWKGPAKLLWKGEGAVVVQ--DNSDIKVVPRRKAKIIRDYGKQMAGDDCVASRQDED*
>FJ469689/B/US/2007/CR0027M
FLDGIDKAQEEHEKYHSNWRAMASDFNIPAVVAKEIVACCDKCQLKGEAMHGQVDCSPGIWQLDCTHLEGKIILVAVHVA
SGYIEAEVIPAETGQETAYFILKLAGRWPVKTIHTDNGTNFTSTTVKAACWWAGIKQEFGIPYNPQSQGVVESMNKELKK
IIGQVRDQAEHLKTAVQMAVFIHNFKRRGGIGGYSAGERIIDIIASDIQ---------------TKELQKQITKIQNFRV
YFRDSRDPVWKGPAKLLWKGEGAVVIQ--DNSDIKVVPRRKVKIIRDYGKQMAGDDCVASRQDED*
>FJ469690/B/US/-/CR0036W
FLDGIDKAQEEHEKYHSNWRAMASDFNLPPIVAKEIVASCDKCQLKGEAMHGQVDCSPGIWQLDCTHLEGKVILVAVHVA
SGYIEAEVIPAETGQETAYFLLKLAGRWPVKTIHTDNGPNFISTTVKAACWWAGIKQEFGIPYNPQSQGVVESMNKELKK
IIGQVRDQAEHLKTAVQMAVFIHNFKRKGGIGGYSAGERIVDIIATDIQ---------------TRELQKQITKIQNFRV
YYRDSRDPLWKGPAKLLWKGEGAVVIQ--DNSDIKVVPRRKVKIIRDYGKQMAGDDCVASRQDED*
>FJ469691/B/US/2006/CR0047U
FLDGIDKAQEEHEKYHSNWRAMASDFNLPPVVAKEIVASCDKCQQKGEAMHGQVDCSPGIWQLDCTHLEGKVILVAVHVA
SGYIEAEVISAETGQETAYFLLKLAGRWPVKTIHTDNGSNFTSTTVKAACWWAGIKQEFGIPYNPQSQGVVESMNKELKK
IIGQVRDQAEHLKTAVQMAVFIHNFKRKGGIGGYSAGERIIDIIATDIQ---------------TKELQKQITNIQKFRV
YYRDNRDPLWKGPAKLLWKGEGAVVIQ--DNSDIKVVPRRKAKIIRDYGKQMAGDDCVASRQDED*
>FJ469692/B/US/-/CR0050Z
FLDGIDKAQEDHERYHSNWRAMANDFNLPPVVAKEIVASCDKCQLKGEAMHGQVDCSPGIWQLDCTHLEGKVILVAVHVA
SGYIEAEVISAETGQETAYFLLKLAGRWPVKTIHTDNGPNFISTAMKAACWWAGIKQEFGIPYNPQSQGVVESMNKELKK
IIGQVRDQAEHLKTAVQMAVFIHNFKRKGGIGGYSAGERIIDIIASDIQ---------------TKELQKQITKIQNFRV
YYRDSRDPLWKGPAKLLWKGEGAVVIQ--DNSEIKVVPRRKAKIIRDYGKQMAGDDCVASRQDED*
>FJ469693/B/US/2002/CR0058S
FLDGIDKAQEDHEKYHSNWRAMANDFNLPPVVAKEIVASCDKCQLKGEAIHGQVDCSPGIWQLDCTHLEGKVILVAVHVA
SGYVEAEVIPAETGQETAYFLLKLAGRWPVKTIHTDNGSNFTSTTVKAACWWAGIKQEFGIPYNPQSQGVVESMNKELKK
IIGQVRDQAEHLKTAVQMAVFIHNFKRKGGIGGYSAGERIIDIIASDLQ---------------TKELQKQITKIQNFRV
YYRDSRDPLWKGPAKLLWKGEGAVVIQ--DNSEIKVVPRRKAKIIRDYGKQMAGDDCVASRQDED*
>FJ469694/B/US/-/CR0059T
FLDGIDKAQEEHEKYHSNWRAMASDFNLPPVVAKEIVASCDKCQLKGEAMHGQVDCSPGIWQLDCTHLEGKIILVAVHVA
SGYIEAEVIPAETGQETAYFLLKLAGRWPVRTIHTDNGSNFTSTTVKAACWWAGIKQEFGIPYNPQSQGVVESMNKELKK
IIGQVRDQAEHLKTAVQMAVFIHNFKRKGGIGGYSAGERIVDIIATDIQ---------------TKELQKQITKIQNFRV
YYRDSRDPLWKGPAKLLWKGEGAVVIQ--DNSDIKVVPRRKAKIIRDYGKQMAGDDCVASRQDED*
>FJ469695/B/US/2004/CR0068P
FLDGIDKAQEEHEKYHNNWRAMASDFNLPPVVAKEIVACCDKCQVKGEAIHGQVDCSPGIWQLDCTHLEGKVILVAVHVA
SGYIEAEVIPAETGQETAYFLLKLAGRWPVKVVHTDNGSNFTSAAVKAACWWAGIKQEFGIPYNPQSQGVVESMNKELKK
IIGQVRDQAEHLKTAVQMAVFIHNFKRKGGIGGYSAGERIVDIIATDIQ---------------TRELQKQITKIQNFRV
YYRDSRDPLWKGPAKLLWKGEGAVVIQ--EGSDIKVVPRRKAKIIRDYGKQMAGDDCVAGRQDED*
>FJ469696/B/US/2006/CR0078
FLDGIDKAQEDHEKYHSNWRAMASDFNLPPVVAKEIVASCDKCQLKGEAMHGQVDCGPGIWQLDCTHLEGKIILVAVHVA
SGYIEAEVIPAETGQETAYFILKLAGRWPVKTIHTDNGGNFISTTVKAACWWAGIKQEFGIPYNPQSQGVVESMNKELKK
IIGQVRDQAEHLKTAVQMAVFIHNFKRKGGIGGYSAGERIIDIIATDIQ---------------TKELQKHITKIQNFRV
YYRDSRDPLWKGPAKLLWKGEGAVVIQ--DNSDIKVVPRRKAKIIRDYGKQMAGDDCVASRQDED*
>FJ469697/B/US/2004/CR0080N
FLDGIDKAQEEHEKYHSNWRAMASDFSLPPIVAKEIVASCDKCQQKGEAMHGQVDCSPGIWQLDCTHLEGKIILVAVHVA
SGYIEAEVIPAETGQETAYFILKLAGRWPVKTIHTDNGGNFISTAVKAACWWAGIKQEFGIPYNPQSQGVVESMNKELKK
IIGQVRDQAEHLKTAVQMAVFIHNFKRKGGIGGYSAGERIVDIIATDIQ---------------TRELQKQITKIQNFRV
YYRDSRDPLWKGPAKLLWKGEGAVVIQ--DNSDIKVVPRRKAKIIRDYGKQMAGDDCVASRQDED*
>FJ469698/B/US/2004/CR0116Y
FLDGIDKAQEDHEKYHTNWRAMASDFNLPPVVAKEIIASCDKCQLKGEAMHGQVDCSPGIWQLDCTHLEGKIILVAVHVA
SGYIEAEVIPTETGQETAYFILKLAGRWPVKTIHTDNGRNFTSSAVKAACWWAGIKQEFGIPYNPQSQGVVESMNKELKT
IIGQVRDQAEHLKTAVQMAVFIHNFKRKGGIGGYSAGERIVDIIATDIQ---------------TKELQKQITKIQNFRV
YYRDSRDPLWKGPAKLLWKGEGAVVIQ--DNSDIKVVPRRKAKIIRDYGKQMAGDDCVASRQDED*
>FJ469699/B/US/-/CR0127W
FLDGIDKAQEDHERYHSNWRAMVSDFNIPPVVAKEIIACCDKCQLKGEAMHGQVDCSPGMWQLDCTHLEGKIILVAVHVA
SGYIEAEVIPAETGQETAYFLLKLAGRWPVKTVHTDNGPNFTSTTVKAACWWAGIKQEFGIPYNPQSQGVVESMNKELKK
IIGQVRDQVEHLKTAVQMAVFIHNFKRKGGIGGYSAGERIIDIIATDIQ---------------TKELQKQITKIQNFRV
YYRDSRDPLWKGPAKLLWKGEGAVVIQ--DNSDIKVVPRRKAKIIRDYGKQMAGDDCVASRQDED*
>FJ469700/B/US/2006/CR0131
FLDGIDKAQEEHEKYHSNWRAMASDFNLPPVVAKEIVASCDKCQLKGEAIHGQVDCSPGIWQLDCTHLEGKVILVAVHVA
SGYIEAEVIPAETGQETAYFLLKLAGRWPVKTIHTDNGSNFTSATVKAACWWAGIKQEFGIPYNPQSQGVVESMNKELKK
IIGQVRDQAEHLKTAVQMAVFIHNFKRKGGIGDYSAGERIIDIIATDIQ---------------TKELQKQVTKIQNFRV
YYRDSRDPLWKGPAKLLWKGEGAVVIQ--DQGDIKVVPRRKAKIIRDYGKQMAGDDCVASRQDED*
>FJ469701/B/US/2003/CR0154X
FLDGIDKAQEDHEKYHSNWRAMANDFNLPPVVAKEIVASCDKCQLKGEAMHGQVDCSPGIWQLDCTHLEGKIILVAVHVA
SGYIEAEVIPAETGQETAYFILKLAGRWPVKAIHTDNGGNFISTAVKAACWWAGIKQEFGIPYNPQSQGVVESMNKELKK
IIGQVRDQAEHLRTAVQMAVLIHNFKRKGGIGGYSAGERIIDIIATDIQ---------------TKELQKQITKIQNFRV
YYRDSRDPLWKGPAKLLWKGEGAVVIQ--DNSDIKVVPRRKAKIIRDYGKQMAGDDCVASRQDED*
>FJ469702/B/US/-/CR0164U
FLDGIDKAQEDHEKYHTNWRAIASDFNMPPVIAKEIVARCDKCQLKGEAMHGQVDCSPGIWQLDCTHLEGKVIIVAVHVA
SGYIEAEVLPAETGQETAYFLLKLAGRWPVKTIHTDNGGNFTSNTVKAACWWAGIKQEFGIPYNPQSQGVVESMNKELKK
IIGQVRDQAEHLRTALQMAVFIHNFKRKGGIGGYSAGERIVDIIATDIQ---------------TKELQKQITKIQNFRV
YYRDSRDPLWKGPAKLLWKGEGAVVIQ--DNSEIKVVPRRKAKIIRDYGKQMAGDDCVASRQDED*
>FJ469703/B/US/2005/CR0175S
FLDGIDKAQEEHEKYHSNWRAMASDFNLPPVVAKEIVASCDKCQLKGEAMHGQVDCSPGIWQLDCTHLEGKVILVAVHVA
SGYIEAEVIPAETGQETAYFLLKLAGRWPVKTIHTDNGSNFTSTTVKAACWWAGIKQEFGIPYNPQSQGVVESMNKELKK
IIQQVRDQAEHLKTAVQMAVFIHNFKRKGGIGGYSAGERIVDIIATDIQ---------------TKELQKQITKIQNFRV
YYRDSRDPLWKGPAKLLWKGEGSVVIQ--DNSDIKVVPRRKAKIIRDYGKQMAGDDCVASRQDED*
>FJ469704/B/US/-/CR0192W
FLDGIDKAQEDHEKYHSNWRAMASDFNLPPVVAKEIVASCDKCQLKGEAMHGQVDCSPGIWQLDCTHLEGKIIIVAVHVA
SGYIEAEVIPAETGQETAYFLLKLAGRWPVKTIHTDNGPNSTSTTVKAACWWAGIKQEFGIPYNPQSQGVVESMNKELKK
IIGQVRDQAEHLKTAVQMAVFIHNFKRKGGIGGYSAGERIVDIIATDIQ---------------TKELQKQITKIQNFRV
YYRDSRDPLWKGPAKLLWKGEGAVVIQ--DNSDIKVVPRRKVKIIRDYGKQMAGDDCVASRQDED*
>FJ469705/B/US/-/CR0206U
FLDGIDKAQEEHEKYHSNWRAMASDFNIPAVVAKEIVASCDKCQLKGEAMHGQVDCSPGIWQLDCTHLEGKIILVAVHVA
SGYIEAEVIPAETGQETAYFILKLAGRWPVKAIHTDNGSNFTSTTVKAACWWAGIKQEFGIPYNPQSQGVVESMNKELKK
IIGQVRDQAEHLKTAVQMAVFIHNFKRKGGIGGYSAGERIVDIIATDIQ---------------TKELQKQITKIQNFRV
YYRDSRDPLWKGPAKLLWKGEGAVVIQ--DNSDIKVVPRRKAKIIRDYGKQMAGDDCVASRQDED*
>FJ469706/B/US/2005/CR0208W
FLDGIDKAQEEHEKYHSNWRAMASDFNLPPVVAKEIVACCDKCQLKGEAIHGQVDCSPGIWQLDCTHLEGKVILVAVHVA
SGYIEAEVIPAETGQETAYFILKLAGRWPVKTVHTDNGSNFTSTTVKAACWWAGIKQEFGIPYNPQSQGVVESMNKELKK
IIGQVRDQAEHLKTAVQMAVFIHNFKRKGGIGGYSAGERIIDIIATDIQ---------------TKELQKQITKVQNFRV
YYRDSRDPIWKGPARLLWKGEGAVVIQ--DNSDIKVVPRRKAKIIRDYGKQMAGDDCVASRQDED*
>FJ469707/B/US/2007/CR0214
FLDGIDKAQDEHEKYHSNWRAMASDFNLPPVVAKEIVASCDKCQLKGEAMHGQVDCSPGMWQLDCTHLEGKVILVAVHIA
SGYIEAEVIPAETGQETAYFLLKLAGRWPVKTIHTDNGSNFTSTTVKAACWWAGIKQEFGIPYNPQSQGVVESMNKELKK
IIGQVRDQAEHLKTAVQMAVFIHNFKRKGGIGGYSAGERIVDIIATDIQ---------------TKELQKQITKIQNFRV
YYRDSRDPLWKGPAKLLWKGEGAVVIQ--DNSEIKVVPRRKAKIIRNYGKQMAGDDCVASGQDEN*
>FJ469708/B/US/2006/CR0215
FLDGIDKAQEEHEKYHSNWRAMASEFNLPPVVAKEIVASCDKCQLKGEAMHGQVDCSPGIWQLDCTHLEGKIILVAVHVA
SGYIEAEVIPAETGQETAYFLLKLAGRWPVKTVHTDNGSNFTSTAVKAACWWAGIKQEFGIPYNPQSQGVVESMNKELKK
IIGQVRDQAEHLKTAVQMAVFIHNFKRKGGIGGYSAGERIVDIIASDIQ---------------IKELQKQITKIQNFRV
YYRDNKDPLWKGPAKLLWKGEGAVVIQ--DNSDIKVVPRRKAKIIRDYGKQMAGDDCVASRQDED*
>FJ469709/B/US/2006/CR0222X
FLDGIDKAQEEHEKYHNNWRAMASDFNLPPIIAKEIVASCDKCQIKGEAMHGQVDCSPGVWQLDCTHLEGKIILVAVHVA
SGYIEAEVIPAETGQETAYFILKLAGRWPVKTIHTDNGSNFTSTTVKAACWWAGIKQEFGIPYNPQSQGVVESMNKELKK
IIGQVRDQAEHLKTAVQMAVFIHNFKRKGGIGGYSAGERIVDMIATDIQ---------------TKELQKQITKIQNFRV
YYRDSRDPLWKGPAKLLWKGEGAVVIQ--DNSEIKVVPRRKAKIIRDYGKQMAGDDCVASRQDED*
>FJ469710/B/US/2006/CR0228Q
FLDGIDRAQEEHEKYHNNWRAMASDFNIPPVVAKEIVASCDKCQVKGEAMHGQVDCSPGIWQLDCTHLEGKVILVAVHVA
SGYIEAEVIPAETGQETAYFILKLAGRWPVRTIHTDNGSNFTSATVKAACWWAGIKQEFGIPYNPQSQGVVESMNKELKN
IIGQIRDQAEHLKTAVQMAVFIHNFKRKGGIGGYSAGERIVDIIATDLQ---------------TKELQKQISKIQNFRV
YYRDSRDPLWKGPAKLLWKGEGAVVIQ--DNSDIKVVPRRKAKIIRDYGKQMAGDDCVAGRQDED*
>FJ469711/B/US/-/CR0234
FLDGIDKAQEEHEKYHSNWRAMASDFNIPTVVAKEIVACCDKCQLKGEAMHGQVDCSPGIWQLDCTHLEGKVILVAVHVA
SGYMEAEVIPAETGQETAYFILKLAGRWPVKTIHTDNGSNFTSTAVKAACWWAGIKQEFGIPYNPQSQGVVESMNKELKK
IIGQVRDQAEHLKTAVQMAVFIHNFKRKGGIGGYSAGERMIDMIASDLQ---------------TKELQKQITKIQNFRV
YYRDSRDPLWKGPAKLLWKGEGAVVIQ--DNSDIKVVPRRKAKIIRDYGKQMAGDDCVASRQDED*
>FJ469712/B/US/-/CR0248X
FLDGIDKAQEEHEKYHNNWRAMASEFNLPPVVAKEIVASCDKCQLKGEAMHGQVDCSPGIWQLDCTHLEGKIILVAVHVA
SGYIEAEVIPAETGQETAYFILKLAARWPVRRIHTDNGSNFTSGTVKAACWWAGIKQEFGIPYNPQSQGVVESMNKELKQ
IIGQVRDQAEHLKTAVQMAVFIHNFKRKGGIGGYSAGERIVDIIATDLQ---------------TKELQKQITKIQNFRV
YYRDSRDPLWKGPAKLLWKGEGAVVIQ--DNSEIKVVPRRKAKIIRDYGKQMAGADCVAGGQDED*
>FJ469713/B/US/2007/CR0275
FLDGIDRAQEEHEKYHSNWRAMASDFNLPPIVAKEIVASCDKCQLKGEAMHGQVDCSPGIWQLDCTHLEGKIILVAVHVA
SGYIEAEVIPAETGQETAYFILKLAGRWPVTTIHTDNGSNFTSTTVKAACWWAGIKQEFGIPYNPQSQGVVESMNKELKK
IIGQVRDQAEHLKTAVQMAVFIHNFKRKGGIGGYSAGERIVDIIASDIQ---------------TKELQKQITKIQNFRV
YYRDSREPLWKGPAKLLWKGEGAVVIQ--DNSDIKVVPRRKAKIIRDYGKQMAGDDCVASRQDED*
>FJ469714/B/US/2006/CR0276Z
FLDGIDKAQEEHEKYHSNWRAIASDFNLPPVVAKEIVASCDKCQLKGEAMHGQVDCSPGIWQLDCTHLEGKIVIVAVHVA
SGYIEAEVIPAETGQETALFLLKLAGRWPVKTVHTDNGSNFTSTAVKAACWWAGIKQEFGIPYNPQSQGVVESMNKELKK
IIGQVRDQAEHLKTAVQMAVFIHNFKRKGGIGGYSAGERIVDIIATDIQ---------------TRELQKQITKIQNFRV
YYRDSRDPLWKGPAKLLWKGEGAVVIQ--DNSEIKVVPRRKAKIIRDYGKQMAGDDCVASRQDED*
>FJ469715/B/US/-/CR0289Z
FLDGIDKAQEEHEKYHNNWRAMVSDFNIPPVVAKEIVACCDKCQLKGEAMHGQVDCSPGIWQLDCTHLEGKVILVAVHVA
SGYIEAEVIPAETGQETAYFLLKLAGRWPVKTVHTDNGSNFTSATVKAACWWAGIKQEFGIPYNPQSQGVVKSMNKELKK
IIGQVRDQAEHLKTAVQMAVLIHNFKRKGEIGGYSAGERIIDIIASDIQ---------------TKELQKHITKIQNFRV
YYRDSRDPLWKGPAKLLWKGEGAVVIQ--DNSDIKVVPRRKAKIIRDYGKQMAGDDCVASRQDED*
>FJ469716/B/US/2007/CR0295S
FLDGIDKAQEDHEKYHSNWRAMASDFNLPPIVAKEIVASCDKCQLKGEAMHGQVDCSPGIWQLDCTHLEGKIILVAVHVA
SGYIEAEVIPAETGQETAYFLLKLAGRWPVKTIHTDNGSNFTSTTVKAACWWAGIKQEFGIPYNPQSQGVVESMNKELKK
IIGQVRDQAEHLKTAVQMAVFIHNFKRKGGIGGYSAGERIVDIIASDIQ---------------TKELQKQITKIQNFRV
YYRDSRDPLWKGPAKLLWKGEGAVVIQ--DNSDIKVVPRRKAKIIRDYGKQMAGDDCVAGRQDEDQ
>FJ469717/B/US/2005/CR0307R
FLDEINKAQEEHEKYHSNWRAMASDFNLPPVVAKKIVASCDKCQLKGEAMHGQVNCSPGIWQLDCTHLEGQIILVAVHVA
SGYIEAEVIPAETGQETAYFILKLAGRWPVKTVHTDNGRNFTSTAVKAACWWARIKQEFGIPYNPQSQRVVESMNKKLKK
IIGQVRDQAKHLKTAVQMAVFIHNFKRKGGIGEYSAGERIIDIIATDIQ---------------TKELQKQITNIQKFRV
YYRDSRDPLWKGPAKLLWKGEGAVVIQ--DNSDIKVVPRRKAKIIRDYGKQMAGDDCVAGRQDED*
>FJ469718/B/US/2005/CR0312W
FLDGIDRAQEEHEKYHSNWRAMASDFNLPPVVAKEIVASCDKCQLKGEAMHGQVDCSPGIWQLDCTHLEGKVILVAVHVA
SGYIEAEVIPAETGQETAYFLLKLAGRWPVKTIHTDNGSNFTSTTVKAACWWAGIKQEFGIPYNPQSQGVVESMNNELKK
IIGQVRDQAEHLKTAVQMAVFIHNFKKKGGIGGYSAGERIIDIIATDIQ---------------TKELQKQITKLQNFRV
YYRDSRDPLWKGPAKLLWKGEGAVVIQ--DNSDIKVVPRRKAKIIRDYGKQMAGDDCVASRQDED*
>FJ469719/B/US/-/CR0317N
FLDGIDKAQEEHEKYHSNWRAMASDFNLPPVVAKEIVASCDKCQLKGEAMHGQVDCSPGIWQLDCTHLEGKIILVAVHVA
SGYIEAEVIPAETGQETAYFLLKLAARWPVKVVHTDNGSNFTSATVKAACWWAGIKQEFGIPYNPQSQGVVESMNKELKK
IIGQVRDQAEHLKTAVQMAVFIHNFKRKGGIGGYSAGERIVDIIASELQ---------------TKELQKQSTKIQNFRV
YYRDSRDPLWKGPAKLLWKGEGAVVIQ--DQGDIKVVPRRKAKIIRDYGKQMAGDDCVASRQDED*
>FJ469720/B/US/-/CR0331P
FLDGIDKAQEEHEKYHSNWKAMASDFNLPPVVAKEIVASCDKCQLKGEAMHGQVDCSPGIWQLDCTHLEGKIILVAVHVA
SGYIEAEVIPAETGQETAYFLLKLAGRWPVKTIHTDNGSNFTSTTVKAACWWAGIKQEFGIPYNPQSQGVIESMNKELKK
IIGQVRDQAEHLKTAVQMAVFIHNFKRRGGIGGYSAGERIVDIIATDIQ---------------TKELQKQITKIQNFRV
YYRDSRDPLWKGPAKLLWKGEGAVVIQ--DNSDIKVVPRRKAKIIRDYGKQMAGDDCVAGRQDED*
>FJ469721/B/US/2007/CR0339X
FLDGIDKAQEEHEKYHSNWRAMASDFNLPPVVAKEIVASCDKCQLKGEAMHGQVDCSPGIWQLDCTHLEGKVILVAVHVA
SGYIEAEVIPAETGQETAYFILKLAGRWPVKTIHTDNGSNFTSTTVKAACWWAGIKQEFGIPYNPQSQGVVESMNKELKK
IIGQVRDQAEHLKTAVQMAVFVHNFKRKGGIGEYSAGERIIDIIASDIQ---------------TKELQKQISKIQNFRV
YYRDSRDPLWKGPAKLLWKGEGAVVIQ--DNSDIKVVPRRKAKIIRDYGKQMAGDDCVASRQNED*
>FJ469722/B/US/2004/CR0345Q
FLDGIDKAQEEHEKYHSNWRAMASDFNLPPVVAKEIVACCDKCQLKGEPMHGQVDCSPGIWQLDCTHLEGKVILVAVHVA
SGYIEAEVIPAETGQETAYFLLKLAGRWPVKAIHTDNGSNFTSAAVKAACWWAGIKQEFGIPYNPQSQGVVESMNKELKK
IIGQVRDQAEHLKTAVQMAVFIHNFKKKGGIGGYSAGERIVDIIATDIQ---------------TKELQKQITKIQNFRV
YYRDSRDPLWKGPAKLLWKGEGAVVIQ--DNSDIKVVPRRKAKIIRDYGKQMAGDDCVASRQDED*
>FJ469723/B/US/2006/CR0361T
FLDGIDRAQEDHEKYHNNWRAMASDFNIPPVVAKEIVASCDKCQLKGEAMHGQVDCSPGIWQLDCTHLEGKVILVAVHVA
SGYIEAEVIPAETGQETAYFILKLAGRWPVKTIHTDNGGNFISTTVKAACWWAGIKQEFGIPYNPQSQGVVESMNKELKK
IIGQVRDQAEHLRTAVQMAVFIHNFKRKGGIGEYSAGERIVDIIATDIQ---------------TKELQKQITKLQNFRV
YYRDSRDPLWKGPAKLLWKGEGAVVIQ--DNSDIKVVPRRKAKIIRDYGKQMAGDDCVASRQDED*
>FJ469724/B/US/2005/CR0367Z
FLDGIDKAQEDHEKYHSNWKAMASDFNIPPVVAKEIVASCDKCQLKGEAMHGQVDCSPGIWQLDCTHLEGKIILVAVHVA
SGYIEAEVIPAETGQETAYFLLKLAGRWPVKAIHTDNGSNFTSTTVKAACWWAGIKQEFGIPYNPQSQGVVESMNKELKK
IIGQVRDQAEHLKTAVQMAVFIHNFKRKGGIGGYSAGERIVDIIATDIQ---------------TKELQKQITKIQNFRV
YYRDSRDPLWKGPAKLLWKGEGAVVIQ--DNSDIKVVPRRKAKIIRDYGKQMAGDDCVAGRQDED*
>FJ469725/B/US/-/CR0382N
FLDGIDKAQEEHEKYHSNWRAMASDFNLPPVVAKEIVASCDKCQLKGEAIHGQIDCSPGIWQLDCTHLEGKIILVAVHVA
SGYIEAEVIPAETGQETAYFILKLAGRWPVKTIHTDNGSNFTSTTVKAACWWAGITQEFGIPYNPQSQGAVESMNKELKK
IIGQVRDQAEHLKTAVQMAVFIHNFKRKGGIGGYSAGERIIDIIATDIQ---------------TKELQKQITKIQNFRV
YYRDSRDPLWKGPAKLLWKGEGAVVIQ--DNSDIKVVPRRKAKIIRDYGKQMAGDDCVASRQDED*
>FJ469726/B/US/-/CR0413T
FLDGIDKAQEEHERYHSNWRAMASDFNLPPVVAKEIVASCNKCQLKGEAMHGQVDCSPGIWQLDCTHLEGKIILVAVHIA
SGYIEAEVIPAETGQETAYFILKLAGRWPVQVIHTDNGSNFTSTTVKAACWWAGIKQEFGIPYNPQSQGVVESMNKKLKK
IIGQVRDQAKHLRTAVQMAVFIHNFKRKGGIGGYSAGERIVDIIATDIQ---------------TKELQKQITKIQNFRV
YYRDSRDPLWKGPAKLLWKGEGAVVIQ--DNSDIKVVPRRKAKIIRDYGKQMAGGDCVASRQDED*
>FJ469727/B/US/-/F701
FLDGIDKAQEDHEKYHSNWRAMASDFNLPPVVAKEIVASCDKCQLKGEAIHGQVDCSPGVWQLDCTHLEGKIILVAVHVA
SGYIEAEVIPAETGQETAYFLLKLAGRWPVKTVHTDNGTNFTSTTVKAACWWAGIKQEFGIPYNPQSQGVVESMNKELKK
IIGQVRDQAEHLKTAVQMAVFIHNFKRKGGIGGYSAGERIVDIIASDLQ---------------TKELQKQITKIQNFRV
YYRDSREPLWKGPAKLLWKGEGAVVIQ--DNSEIKVVPRRKAKIIRDYGKQMAGDDCVASRQDED*
>FJ469729/B/US/-/F710
FLDGIDKAQDEHEKYHSNWRAMASDFNLPPVVAKEIVASCDKCQLKGEAIHGQVDCSPGIWQLDCTHLEGKVILVAVHVA
SGYIEAEVIPAETGQETAYFLLKLAGRWPVKTIHTDNGPNFTSNALKAACWWAGIKQEFGIPYNPQSQGVVESMNKELKK
IIQQVRDQAEHLKTAVQMAVFIHNFKRKGGIGGYSAGERIVDIIASDLQ---------------TKELQKQITKIQNFRV
YYRDSRDPIWKGPAKLLWKGEGAVVIQ--ENSEIKVVPRRKAKIIRDYGKQMAGDDCVASRQDED*
>FJ469730/B/US/2002/F714
FLDGIDKAQEEHEKYHSNWRAMASDFNLPPIVAKEIVASCDKCQLKGEAMHGQVDCSPGIWQLDCTHLEGKVILVAVHVA
SGYIEAEVIPAETGQETAYFLLKLAGRWPVKTIHTDNGSNFTSTTVKAACWWAGIKQEFGIPYNPQSQGVVKSMNKELKK
IIGQVRDQAEHLKTAVQMAVFIHNFKRKGGIGGYSAGERIIDIIATDIQ---------------TKELQKQITKIQNFRV
YYRDSRDPLWKGPAKLLWKGEGAVVIQ--DNSDIKVVPRRKVKIIRDYGKQMAGDDCVASRQDED*
>FJ469731/B/US/2003/F7157
FLDGIDKAQADHEKYHNNWRAMADEFNLPPVVAKEIVACCDKCQLKGEAMHGQVDCSPGIWQLDCTHLEGKIILVAVHVA
SGYIEAEVIPAETGQETAYFLLKLAGRWPVKTIHTDNGSNFTSTTVKAACWWAGIKQEFGIPYNPQSQGVVESMNKELKK
IIGQVRDQAEHLKTAVQMAVFVHNFKRKGGIGGYSAGERIIDIIATDIQ---------------TKELQKQITKIQNFRV
YYRDSRDPLWKGPAKLLWKGEGAVVIQ--DNSDIKVVPRRKAKIIRDYGKQMAGDDCVASRQDED*
>FJ469732/B/US/2004/F7165
FLDGIDKAQEEHEKYHSNWRAMANDFNLPPIVAKEIVASCDKCQLKGEAMHGQVDCSPGIWQLDCTHLEGKIILVAVHVA
SGYIEAEVIPAETGQETAYFLLKLAGRWPVKAIHTDNGSNFTSAAVKAACWWAGIKQEFGIPYNPQSQGVVESMNKELKK
IIGQVRDQAEHLKTAVQMAVFIHNFKRKGGIGGYSAGERIVDIIATDIQ---------------TKELQKQIIKIQNFRV
YYRDSRDPLWKGPAKLLWKGEGAVVIQ--DNSDIKVVPRRKVKIIRDYGKQMAGDDCVASRQDED*
>FJ469733/B/US/2004/F7172
FLDGIDKAQEEHEKYHNNWRAMVSDFNIPPVVAKEIVACCDKCQLKGEAMHGQVDCSPGIWQLDCTHLEGKVILVAVHVA
SGYIEAEVIPAETGQETAYFLLKLAGRWPVKTVHTDNGSNFTSATVKAACWWAGIKQEFGIPYNPQSQGVVESMNKELKK
IIGQVRDQAEHLKTAVQMAVLIHNFKRKGGIGGYSAGERIIDIIATDIQ---------------TKELQKQITKIQNFRV
YYRDSRDPLWKGPAKLLWKGEGAVVIQ--DNSDIKVVPRRKAKIIRDYGKQMAGDDCVASRQDED*
>FJ469734/B/US/2002/F719
FLDGIDKAQEEHERYHSNWRAMAGEFNIPPVVAKEIVACCDKCQLKGEAMHGQVDCSPGIWQLDCTHLEGKVILVAVHVA
SGYIEAEVIPAETGQETAYFILKLAGRWPVKTIHTDNGSNFTSNTVKAACWWAGIKQEFGIPYNPQSQGVVESMNKELKK
IIGQVRDQAEHLRTAVQMAVFVHNFKRKGGIGGYSAGERIVDIIASDIQ---------------TKELQKQITKIQNFRV
YYRDSRDPLWKGPAKLLWKGEGAVVIQ--DNSDIKVVPRRKAKIIRDYGKQMAGDDCVASRQDED*
>FJ469735/B/US/2002/F762P
FLEGIDKAQEEHEKYHSNWRAMASDFNLPPVVAKEIVASCDKCQLKGEAMHGQVDCSPGIWQLDCTHLEGKIILVAVHVA
SGYIEAEVIPAETGQETAYFLLKLAGRWPVKTIHTDNGSNFTSTTVKAACWWAGIKQEFGIPYNPQSQGVIESMNKELKK
IIGQVRDQAEHLKTAVQMAVFIHNFKRKGGIGGYSAGERIVDIIATDIQ---------------TKELQKQITKIQNFRV
YYRDSRDPLWKGPAKLLWKGEGAVVIQ--DNSDIKVVPRRKAKIIRDYGKQMAGDDCVASRQDED*
>FJ469737/B/US/2002/F797
FLDGIDKAQEDHERYHSNWKAMASDFNLPPVVAKEIVASCDKCQLKGEAMHGQVDCSPGVWQLDCTHLEGKVILVAVHVA
SGYIEAEVISAETGQETAYFLLKLAGRWPVKTIHTDNGSNFTSATVKAACWWAGIKQEFGIPYNPQSQGVVESMNKELKK
IIGQVRDQAEHLKTAVQMAVFIHNFKRKGGIGEYSAGERIIDIIATDIQ---------------TKELQKQITKIQNFRV
YYRDSRDPVWKGPAKLLWKGEGAVVIQ--DNSDIKVVPRRKAKIIRDYGKQMAGDDCVASRQNED*
>FJ469738/B/US/2001/L805
FLDGIDKAQEDHEKYHSNWRTMASDFNLPPIVAKEIVASCDKCQLKGEAMHGQVDCSPGIWQLDCTHLEGKVILVAVHVA
SGYIEAEVIPAETGQETAYFILKLAGRWPVKTVHTDNGPNFTSTTVKAACWWAGIKQEFGIPYNPQSQGVVESMNKELKK
IIGQVRDQAEHLKTAVQMAVFIHNFKRKGGIGGYSAGERIVDIIATDIQ---------------TKELQKQITKIQNFRV
YYRDSRDPLWKGPAKLLWKGEGAVVIQ--DNSDIKVVPRRKAKIIRDYGKQMAGDDCVASRQDED*
>FJ469739/B/US/2003/L8107
FLDGIDKAQEDHEKYHSNWRTMASDFNLPPIVAKEIVASCDKCQLKGEAMHGQVDCSPGIWQLDCTHLEGKVILVAVHVA
SGYIEAEVIPAETGQETAYFLLKLAGRWPVKTVHTDNGSNFTSATVKAACWWAGIKQEFGIPYNPQSQGVVESMNKELKK
IIGQVRDQAEHLKTAVQMAVFIHNFKRKGGIGGYSAGERIVDMVATDIQ---------------TKELQKQITKLQNFRV
YYRDSRDPLWKGPAKLLWKGEGAVVIQ--DNSDIKVVPRRKAKIIRDYGKQMAGDDCVASRQDED*
>FJ469740/B/US/2003/L8116
FLDGIDKAQEEHERYHSNWRALASDFNIPPVVAKEIIACCDKCQLKGEAMHGQVDCSPGIWQLDCTHLEGKIILVAVHVA
SGYIEAEVIPAETGQETAYFILKLAGRWPVKTIHTDNGSNFTSTTVKAACWWAGIKQEFGIPYNPQSQGVVESMNKELKK
IIGQVRDQAEHLKTAVQMAVFIHNFKRKGGIGEYSAGERIVDIIATDIQ---------------TRELQKQITKIQNFRV
YYRDSRDPLWKGPAKLLWKGEGAVVIQ--DNSDIKVVPRRKAKIIRDYGKQMAGDDCVASRQNED*
>FJ469742/B/US/2003/L8152
FLDGIDKAQEDHEKYHSNWRAMASDFNLPPVVAKEIVASCDKCQLKGEAMHGQVDCSPGIWQLDCTHLEGKIILVAVHVA
SGYIEAEVIPAETGQETAYFILKLAGRWPVNTIHTDNGTNFTSTTVKAACWWAGIKQEFGIPYNPQSQGVVESMNKELKK
IIGQVRDQAEHLKTAVQMAVFIHNFKRKGGIGGYSAGERIIDIIASDIQ---------------TKELQKQITKIQNFRV
YYRDSRDPLWKGPAKLLWKGEGAVVIQ--DNSEIKVVPRRKAKIIRDYGKQVAGDDCVASRQDED*
>FJ469743/B/US/2003/L8180
FLDGIDKAQEEHEKYHSNWKAMASDFNLPPVVAKEIVASCDKCQLKGEAIHGQVDCSPGIWQLDCTHLEGKVILVAVHVA
SGYIEAEVISAETGQETAYFILKLAGRWPVKTIHTDNGSNFTSTTVKAACWWAGIKQEFGIPYNPQSQGVVESMNKELKK
IIGQVRDQAEHLKTAVQMAVFIHNFKRKGGIGGYSAGERIIDIIATDIQ---------------TKELQKQITKIQNFRV
YYRDSRDPLWKGPAKLLWKGEGAVVIQ--DHSDIKVVPRRKVKIIRDYGKQMAGDDCVASRQDED*
>FJ469744/B/US/-/L8188
FLDGIEKAQDEHEKYHSNWRAMASDFNLPPVVAKEIVACCDKCQQKGEAMHGQVDCSPGIWQLDCTHLEGKVILVAVHVA
SGYIEAEVIPAETGQETAYFLLKLAGRWPVKTIHTDNGSNFTSTTVKAACWWAGIKQEFGIPYNPQSQGVVESMNKELKK
IIGQVRDQAEHLKTAVQMAVFIHNFKRKGGIGGYSAGERIIDIIATDIQ---------------TKELQKQISKIQNFRV
YYRDSRDPHWKGPAKLLWKGEGAVVIQ--ENSDIKVVPRRKAKIIRDYGKQMAGDDCVASRQDED*
>FJ469745/B/US/2004/L819
FLDGIDKAQEEHEKYHSNWRAMASDFNLPPVVAKEIVASCDKCQLKGEAMHGQVDCSPGIWQLDCTHLEGKIILVAVHVA
SGYIEAEVIPAETGQETAYFLLKLAGRWPVKTIHTDNGSNFTSTTVKAACWWAGIKQEFGIPYNPQSQGVVESMNKELKK
IIGQVRDQAEHLKTAVQMAVFVHNFKRKGGIGGYSAGERIVDIIATDIQ---------------TKELQKQITKIQNFRV
YYRDNKDPLWKGPAKLLWKGEGAVVIQ--DNSDIKVVPRRKAKIIRDYGKQMAGDDCVASGQDED*
>FJ469746/B/US/2005/L8249
FLDGIDKAQEEHEKYHSNWRAMASDFNLPPVVAKEIVASCDKCQLKGEAIHGQVDCSPGIWQLDCTHLEGKIILVAVHVA
SGYIEAEVIPAETGQETAYFLLKLAGRWPVKTIHTDNGSNFTSNAVKAACWWAGIKQEFGIPYNPQSQGVVESMNKELKK
IIGQVRDQAEHLKTALQMAVFIHNFKRKGGIGGYSAGERIVDIIATDIQ---------------TKELQKQITKIQNFRV
YYRDSRDPLWKGPAKLLWKGEGAVVIQ--DNSDIKVVPRRKAKIIRDYGKQMAGDDCVASRQDED*
>FJ469747/B/US/2005/L827
FLDGIDKAQDEHEKYHSNWRAMASDFNLPPVVAKEIVASCDKCQLKGEAMHGQVDCSPGIWQLDCTHLEGKVILVAVHVA
SGYIEAEVIPAETGQETAYFLLKLAGRWPVKTIHTDNGSNFTSTAVKAACWWAGIKQEFGIPYNPQSQGVVESINNELKK
IIRQVRDQAEHLKTAVQMAVFIHNFKRKGGIGGYSAGERIIDIIATDIQ---------------TKELQKQITKIQNFRV
YYRDSRDPLWKGPAKLLWKGEGAVVIQ--DNSEIKVVPRRKAKIIRDYGKQMAGDDCVASRQDED*
>FJ469748/B/US/2002/L861P
FLDGIDKAQEDHEKYHSNWRAMANDFNLPPVVAKEIVASCDKCQLKGEAMHGQVDCSPGIWQLDCTHLEGKTILVAVHVA
SGYIEAEVIPAETGQETAYFLLKLAGRWPVKTVHTDNGPNFISTAVKAACWWAGIKQKFGIPYNPQSQGVVESMNNELKK
IIGQVRDQAEHLKTAVQMAVFIHNFKRKGGIGGYSPGERIIDIISTDIQ---------------TKELQKQITKIQNFRV
YYRDSRDPLWKGPAKLLWKGEGAVVIQ--DNSDIKVVPRRKAKIIRDYGKQMAGDDCVASRQDED*
>FJ469749/B/US/2002/L893P
FLDGIDKAQEEHEKYHSNWRAMASDFNLPPVVAKEIVASCDKCQLKGEAMHGQVDCSPGIWQLDCTHLEGKIILVAVHVA
SGYIEAEVIPAETGQETAYFLLKLAGRWPVKTIHTDNGSNFTSATVKAACWWAGIKQEFGIPYNPQSQGVVESMNKELKK
IIGQVRDQAEHLKTAVQMAVFIHNFKRKGGIGGYSAGERIVDIIATDIQ---------------TKELQKQITKIQNFRV
YYRDNKDPLWKGPAKLLWKGEGAVVIQ--DNSDIKVVPRRKAKIIRDYGKQMAGDDCVASRQDED*
>FJ469750/B/US/-/L896
FLDGIDKAQEEHEKYHNNWRAMASDFNLPPVVAKEIVASCDKCQLKGEAMHGQVDCSPGIWQLDCTHLEGKVILVAVHVA
SGYIEAEVIPAETGQETAYFLLKLAGRWPVKTVHTDNGSNFTSNAVKAACWWAGIKQEFGIPYNPQSQGVVESMNKELKK
IIGQVRDQAEHLKTAVQMAVFIHNFKRKGGIGGYSAGERIVDIIATDIQ---------------TKELQKQITKIQNFRV
YYRDNRDPLWKGPAKLLWKGEGAVVIQ--DNSDIKVVPRRKVKIIRDYGKQMAGDDCVASRQDED*
>FJ469751/B/US/2002/MTF
FLDRIDKAQEDHEKYHSNWRAMANDFNLPPIVAKEIVASCDKCQLKGEAMHGQVDCSPGIWQLDCTHLEGKIILVAVHVA
SRYIEAEVVPAETGQETAYFLLKLAGRWPVQTVHTDNGTNFTSTTVKAACWWAGIKQEFGIPYNPQSPGVIESMNNELKK
IIGQVRDQAEHLKTAVQMAVFIHNFKRKGGIGGYSAGERIIDIIATDIQ---------------TKELQKQISKIQNFRV
YYRDSRDPLWKGPAKLLWKGEGAVVIQ--DNSEIKVVPRRKAKIIRDYGKQMAGDDCVASRQDED*
>FJ469752/B/US/-/NCQ
FLDGIDKAQEEHEKYHSNWRAMASDFNLPPIVAKEIVASCDKCQLKGEAMHGQVDCSPGIWQLDCTHLEGKIILVAVHVA
SGYIEAEVIPAETGQETAYFILKLAGRWPVKTIHTDNGSNFTSTTVKAACWWTGIKQEFGIPYNPQSQGVVESMNKELKK
IIGQVRDQAEHLKTAVQMAVFIHNFKRKGGIGGYSAGERIIDIIASDIQ---------------TKELQKQVTKIQNFRV
YYRDSRDPLWKGPAKLLWKGEGAVVIQ--DNSDIKVVPRRKVKIIKDYGKQMAGDDCVAGRQDED*
>FJ469753/B/US/2003/PRLS01
FLDGIDKAQEEHEKYHNNWRAMASDFNLPPVVAKEIVASCDKCQLKGEAMHGQVDCSPGIWQLDCTHLEGKVILVAVHVA
SGYIEAEVIPAETGQETAYFILKLAGRWPVRTIHTDNGPNFTSAAVKAACWWAGIKQEFGIPYNPQSQGVVESINKELKK
IIGQVRDQAEHLKTAVQMAVFIHNFKRKGGIGGYSAGERIVDIIATDIQ---------------TQELQKQIIKIQNFRV
YYRDSREPLWKGPAKLLWKGEGAVVIQ--DNSEIKVVPRRKAKIIRDYGKQMAGDDCVASRQDED*
>FJ469754/B/US/2002/PRLS02
FLDGIDKAQEEHERYHSNWRAMAGEFNIPPVVAKEIVACCDKCQLKGEAMHGQVDCSPGIWQLDCTHLEGKVILVAVHVA
SGYIEAEVIPAETGQETAYFILKLAGRWPVKTIHTDNGSNFTSNTVKAACWWAGIKQEFGIPYNPQSQGVVESMNKELKK
IIGQVRDQAEHLRTAVQMAVFVHNFKRKGGIGGYSAGERIVDIIASDIQ---------------TKELQKQITKIQNFRV
YYRDSRDPLWKGPAKLLWKGEGAVVIQ--DNSDIKVVPRRKAKIIRDYGKQMAGDDCVASRQDED*
>FJ469755/B/US/2003/PRLS04
FLDGIDKAQEDHERYHSNWRTMASDFNLPPIVAKEIVASCDKCQLKGEAMHGQVDCSPGIWQLDCTHLEGKVILVAVHVA
SGYIEAEVIPAETGQETAYFLLKLAGRWPVKTVHTDNGSNFTSTAVKAACWWAGIKQEFGIPYNPQSQGVVESMNKELKK
IIGQVRDQAEHLKTAVQMAVFIHNFKRKGGIGGYSAGERIVDMIATDIQ---------------TKELQKQISKLQNFRV
YYRDSRDPLWKGPAKLLWKGEGAVVIQ--DNSDIKVVPRRKAKIIRDYGKQMAGDDCVASRQDED*
>FJ469756/B/US/-/PRLS05
FLDGIDKAQEDHEKYHTNWRAMASDFNLPPIVAKEIVASCDKCQLKGEAMHGQVDCSPGIWQLDCTHLEGKVILVAVHVA
SGYIEAEVIPTETGQETAYFILKLAGRWPVTTIHTDNGPNFISTAVKAACWWAGIKQEFGIPYNPQSQGVVESMNKELKK
IIGQVREQAEHLKTAVQMAVFIHNFKRKGGIGGYSAGERIVDIIATDIQ---------------TKELQKQITKIQNFRV
YYRDSRDPLWKGPAKLLWKGEGAVVIQ--DNSDIKVVPRRKAKIIRDYGKQMAGDDCVASRQDED*
>FJ469757/B/US/2002/PRLS08
FLDGIDKAQEEHEKYHSNWRAMASDFNLPPVVAKEIVASCDKCQQKGEAMHGQVDCSPGIWQLDCTHLEGKVILVAVHVA
SGYIEAEVIPAETGQETAYFLLKLAGRWPVRTIHTDNGSNFTSTTVKAACWWAGIKQEFGIPYNPQSQGVVESMNKQLKT
IIGQVRDQAEHLKTAVQMAVFIHNFKRKGGIGGYSAGERIVDIIATDIQ---------------TKELQKQITKIQNFRV
YYRDSRDPLWKGPAKLLWKGEGAVVIQ--DNSEIKVVPRRKAKIIRDYGKQMAGDDCVASRQDED*
>FJ469758/B/US/2002/PRLS09
FLDGIDKAQEDHEKYHSNWRAMANDFNLPPVVAKEIVASCDKCQLKGEAIHGQVDCSPGIWQLDCTHLEGKIILVAVHVA
SGYIEAEVIPAETGQETAYFLLKLAGRWPVKTIHTDNGSNFTSTTVKAACWWAGIKQEFGIPYNPQSQGVVESMNKELKK
IIGQVRDQAEHLKTAVQMAVFIHNFKRKGGIGGYSAGERIIDIIATDIQ---------------TRELQKQITKIQNFRV
YYRDSRDPLWKGPAKLLWKGEGAVVIQ--DNSDIKVVPRRKAKIIRDYGKQMAGDDCVASRQDED*
>FJ469760/B/US/2002/PRLS16
FLDGIDKAQEDHDKYHSNWKAMASDFNLPPIVAKEIVASCDKCQLKGEAMHGQVDCSPGIWQLDCTHLEGKIILVAVHVA
SGYIEAEVIPAETGQETAYFILKLAGRWPVTTIHTDNGPNFISTTVKAACWWAGIKQEFGIPYNPQSQGVVESMNKELKR
IIGQVRDQAEHLKTAVQMAVFIHNFKRKGGIGGYSAGERIIDIIATDIQ---------------TKELQKQITKIQNFRV
YYRDNRDPLWKGPAKLLWKGEGAVVIQ--DNSEIKVVPRRKAKIIRDYGKQMAGDDCVASRQDED*
>FJ469761/B/US/-/PRLS17
FLDGIDKAQEEHEKYHSNWRAMASDFNLPPVVAKEIVASCDKCQLKGEAMHGQVDCSPGIWRLDCTHLEGKIILVAVHVA
SGYVEAEVIPAETGQETAYFLLKLAGRWPVKTIHTDNGSNFISTAVKAACWWAGIKQEFGIPYNPQSQGVVESINKELKK
IIGQVRDQAEHLKTAVQMAVFIHNFKRKGGIGGYSAGERIVDIIATDIQ---------------TRELQKQITNIQKFRV
YYRDSRDPLWKGPAKLLWKGEGAVVIQ--DNSDIKVVPRRKAKIIRDYGKQMAGDDCVASRQDED*
>FJ469762/B/US/2002/PRLS18
FLDGIDKAQEEHERYHSNWRALASDFNIPPVVAKEIIACCDKCQLKGEAMHGQVDCSPGIWQLDCTHLEGKIILVAVHVA
SGYIEAEVIPAETGQETAYFILKLAGRWPVKTIHTDNGSNFTSTTVKAACWWAGIKQEFGIPYNPQSQGVVESMNKELKK
IIGQVRDQAEHLKTAVQMAVFIHNFKRKGGIGEYSAGERIVDIIATDIQ---------------TRELQKQITKIQNFRV
YYRDSRDPLWKGPAKLLWKGEGAVVIQ--DNSDIKVVPRRKAKIIRDYGKQMAGDDCVASRQNED*
>FJ469763/B/US/-/PRLS19
FLDGIDKAQEEHEKYHNNWRAMASDFNLPPVVAKEIVASCDKCQLKGEAMHGQVDCSPGIWQLDCTHLEGKVILVAVHVA
SGYIEAEVIPAETGQETAYFLLKLAGRWPVKAIHTDNGSNFTSAVVKAACWWAGIKQEFGIPYNPQSQGVVESMNNELKK
IIGQVRDQAEHLKTAVQMAVFIHNFKRKGGIGGYSAGERIVDIIATDIQ---------------TKELQKQITKIQNFRV
YYRDSRDPLWKGPAKLLWKGEGAVVIQ--DNSDIKVVPRRKAKIIRDYGKQMAGDDCVASRQDED*
>FJ469764/B/US/2003/PRLS24
FLDGIDKAQEEHEKYHSNWRAMASDFNLPPVVAKEIVACCDKCQLKGEAMHGQVDCSPGIWQLDCTHLEGKIILVAVHVA
SGYIEAEVIPAETGQETAYFILKLAGRWPVKTIHTDNGSNFTSATVKAACWWAGIKQEFGIPYNPQSQGVVESMNKELKK
IIGQVRDQAEHLKTAVQMAVFIHNFKRKGGIGEYSAGERIVDIIATDIQ---------------TKELQKQITKIQNFRV
YYRDSRDPLWKGPAKLLWKGEGAVVIQ--DNSDIKVVPRRKAKIIRDYGKQMAGDGCVASRQDED*
>FJ469765/B/US/2003/PRLS25
FLDGIDKAQEDHEKYHSNWRAMASDFNLPPVVAKEIVASCDKCQLKGEAIHGQVDCSPGVWQLDCTHLEGKIILVAVHVA
SGYIEAEVIPAETGQETAYFLLKLAGRWPVKTVHTDNGTNFTSTTVKAACWWAGIKQEFGIPYNPQSQGVVESMNKELKK
IIGQVRDQAEHLKTAVQMAVFIHNFKRKGGIGGYSAGERIVDIIASDLQ---------------AKELQKQITKIQNFRV
YYRDSREPLWKGPAKLLWKGEGAVVIQ--DNSEIKVVPRRKAKIIRDYGKQMAGDDCVASRQDED*
>FJ469766/B/US/-/PRLS28
FLDGIDKAQEEHEKYHSNWRAMASEFNLPPVVAKEIVASCDKCQLKGEAMHGQVDCSPGIWQLDCTHLEGKVILVAVHVA
SGYIEAEVIPAETGQETAYFLLKLAGRWPVKTIHTDNGSNFTSNTVKAACWWAGIKQEFGIPYNPQSQGVVESLNKELKK
IIGQVRDQAEHLKTAVQMAVFIHNFKRKGGIGGYSAGERIVDIIATDIQ---------------TKELQKQITKIQNFRV
YYRDSRDPLWKGPAKLLWKGEGAVVIQ--DNSDIKVVPRRKAKIIRDYGKQMAGDDCVASRQDED*
>FJ469767/B/US/-/SH8127
FLDGIDKAQEEHEKYHSNWRAMASDFNLPPVVAKEIVASCDKCQLKGEAMHGQVDCSPGIWQLDCTHLEGKVILVAVHVA
SGYIEAEVIPAETGQETAYFLLKLAGRWPVKTVHTDNGPNFTSATVKAACWWAGIKQEFGIPYNPQSQGVVESMNKELKK
IIGQVRDQAEHLKTAVQMAVFIHNFKRKGGIGGYSAGERIIDIIASDIQ---------------TRLLQNQITKIQNFRV
YYRDNRDPLWKGPAKLLWKGEGAVVIQ--DNSDIKVVPRRKAKIIRDYGKQVAGDDCVAGRQDED*
>FJ469768/B/US/-/SH8183
FLDGIDKAQADHEKYHSNWRTMASDFNLPPVVAKEIVASCDKCQLKGEAMHGQVDCSPGIWQLDCTHLEGKIILVAVHVA
SGYVEAEVIPAETGQETAYFLLKLAGRWPVKRIHTDNGPNFISTAVKAACWWAGIKQEFGIPYNPQSQGVVESINKELKK
IIGQVRDQAEHLKTAVQMAVFIHNFKRKGGIGGYSAGERIVDIIATDIQ---------------TKELQKQITKIQNFRV
YYRDSRDPIWKGPAKLLWKGEGAVVIQ--DNSDIKVVPRRKAKIIRDYGKQMAGDDCVASRQDED*
>FJ469769/B/US/-/SH8229
FLDGIDKAQEEHEKYHSNWRAMASDFNLPPVVAKEIVASCDKCQLKGEAMHGQVDCSPGIWQLDCTHLEGKIILVAVHVA
SGYIEAEVIPAETGQETAYFILKLAGRWPVKTIHTDNGSNFTSTAVKAACWWAGIKQEFGIPYNPQSQGVVESMNKELKK
IIGQVRDQAEHLKTAVQMAVFIHNFKRKGGIGEYSAGERIIDIIATDIQ---------------TKELQKQITKLQNFRV
YFRDSREPVWKGPAKLLWKGEGAVVIQ--DNSDIKVVPRRKAKIIRDYGKQMAGDGCVASRQDED*
>FJ469770/B/US/2003/SH8233
FLDGIDKAQEDHEKYHSNWRAMASDFNLPSIVAKEIVASCDKCQLKGEAMHGQVDCSPGVWQLDCTHLEGKIILVAVHVA
SGYIEAEVIPAETGQETAYFILKLAGRWPVKTIHTDNGSNFTSTTVKAACWWAGIKQEFGIPYNPQSQGVVESMNKELKK
IIGQVRDQAEHLKTAVQMAVFIHNFKRKGGIGGYSAGERIIDMIATDIQ---------------TKELQKQITKIQNFRV
YYRDSRDPLWKGPAKLLWKGEGAVVIQ--DNSDIKVVPRRKAKIIRDYGKQMAGDDCVASRQDED*
>FJ469772/B/US/2004/SH858
FLDGIDKAQEEHEKYHSNWRAMASDFNLPPVVAKEIVASCDKCQLKGEAMHGQVDCSPGIWQLDCTHLEGKVILVAVHVA
SGYIEAEVISAETGQETAYFLLKLAGRWPVKTIHTDNGSNFTSATVKAACWWAGIKQEFGIPYNPQSQGVVESMNKELKK
IIGQVRDQAEHLKTAVQMAVFIHNFKRKGGIGGYSAGERIIDIIATDIQ---------------TKELQKQITKIQNFRV
YYRDNKDPLWKGPAKLLWKGEGAVVIQ--DNSDIKVVPRRKAKIIRDYGKQMAGDDCVASRQDED*
>FJ495818/B/US/2006/CH40E_flA1
FLDGIDKAQEEHEKYHSNWRAMASDFNLPPVVAKEIVASCDKCQLKGEAMHGQVDCSPGIWQLDCTHLEGKIILVAVHVA
SGYIEAEVIPAETGQETAYFILKLAGRWPVKTIHTDNGSNFTSTTVKAACWWAGIKQEFGIPYNPQSQGVVESMNKELKK
IIGQVRDQAEHLKTAVQMAVFIHNFKRKGGIGDYCAGERIIDIIATDIQ---------------TKELQKQITKIQNFRV
YYRDSRDPLWKGPAKLLWKGEGAVVIQ--DNSDIKVVPRRKVKIIKHYGKQMAGDDCVASRQDED*
>FJ495819/B/US/2006/CH40E_flA2
FLDGIDKAQEEHEKYHSNWRAMASDFNLPPVVAKEIVASCDKCQLKGEAMHGQVDCSPGIWQLDCTHLEGKIILVAVHVA
SGYIEAEVIPAETGQETAYFILKLAGRWPVKTIHTDNGSNFTSTTVKAACWWAGIKQEFGIPYNPQSQGVVESMNKELKK
IIGQVRDQAEHLKTAVQMAVFIHNFKRKGGIGDYCAGERIIDIIATDIQ---------------TKELQKQITKIQNFRV
YYRDSRDPLWKGPAKLLWKGEGAVVIQ--DNSDIKVVPRRKVKIIKHYGKQMAGDDCVASRQDED*
>FJ495820/B/US/2006/CH40E_flA3
FLDGIDKAQEEHEKYHSNWRAMASDFNLPPVVAKEIVASCDKCQLKGEAMHGQVDCSPGIWQLDCTHLEGKIILVAVHVA
SGYIEAEVIPAETGQETAYFILKLAGRWPVKTIHTDNGSNFTSTTVKAACWWAGIKQEFGIPYNPQSQGVVESMNKELKK
IIGQVRDQAEHLKTAVQMAVFIHNFKRKGGIGDYCAGERIIDIIATDIQ---------------TKELQKQITKIQNFRV
YYRDSRDPLWKGPAKLLWKGEGAVVIQ--DNSDIKVVPRRKVKIIKHYGKQMAGDDCVASRQDED*
>FJ495821/B/US/2006/CH40E_flC7
FLDGIDKAQEEHEKYHSNWRAMASDFNLPPVVAKEIVASCDKCQLKGEAMHGQVDCSPGIWQLDCTHLEGKIILVAVHVA
SGYIEAEVIPAETGQETAYFILKLAGRWPVKTIHTDNGSNFTSTTVKAACWWAGIKQEFGIPYNPQSQGVVESMNKELKK
IIGQVRDQAEHLKTAVQMAVFIHNFKRKGGIGDYCAGERIIDIIATDIQ---------------TKELQKQITKIQNFRV
YYRDSRDPLWKGPAKLLWKGEGAVVIQ--DNSDIKVVPRRKVKIIKHYGKQMAGDDCVASRQDED*
>FJ495822/B/US/2006/CH40E_flF10
FLDGIDKAQEEHEKYHSNWRAMASDFNLPPVVAKEIVASCDKCQLKGEAMHGQVDCSPGIWQLDCTHLEGKIILVAVHVA
SGYIEAEVIPAETGQETAYFILKLAGRWPVKTIHTDNGSNFTSTTVKAACWWAGIKQEFGIPYNPQSQGVVESMNKELKK
IIGQVRDQAEHLKTAVQMAVFIHNFKRKGGIGDYCAGERIIDIIATDIQ---------------TKELQKQITKIQNFRV
YYRDSRDPLWKGPAKLLWKGEGTVVIQ--DNSDIKVVPRRKVKIIKHYGKQMAGDDCVASRQDED*
>FJ495823/B/US/2006/CH40E_flF7
FLDGIDKAQEEHEKYHSNWRAMASDFNLPPVVAKEIVASCDKCQLKGEAMHGQVDCSPGIWQLDCTHLEGKIILVAVHVA
SGYIEAEVIPAETGQETAYFILKLAGRWPVKTIHTDNGSNFTSTTVKAACWWAGIKQEFGIPYNPQSQGVVESMNKELRK
IIGQVRDQAEHLKTAVQMAVFIHNFKRKGGIGDYCAGERIIDIIATDIQ---------------TKELQKQITKIQNFRV
YYRDSRDPLWKGPAKLLWKGEGAVVIQ--DNSDIKVVPRRKVKIIKHYGKQMAGDDCVASRQDED*
>FJ495824/B/US/2006/CH40E_flF9
FLDGIDKAQEEHEKYHSNWRAMASDFNLPPVVAKEIVASCDKCQLKGEAMHGQVDCSPGIWQLDCTHLEGKIILVAVHVA
SGYIEAEVIPAETGQETAYFILKLAGRWPVKTIHTDNGSNFTSTTVKAACWWAGIKQEFGIPYNPQSQGVVESMNKELKK
IIGQVRDQAEHLKTAVQMAVFIHNFKRKGGIGDYCAGERIIDIIATDIQ---------------TKELQKQITKIQNFRV
YYRDSRDPLWKGPAKLLWKGEGAVVIQ--DNSDIKVVPRRKVKIIKHYGKQMAGDDCVASRQDED*
>FJ495825/B/US/2006/CH40E_flG3
FLDGIDKAQEEHEKYHSNWRAMASDFNLPPVVAKEIVASCDKCQLKGEAMHGQVDCSPGIWQLDCTHLEGKIILVAVHVA
SGYIEAEVIPAETGQETAYFILKLAGRWPVKTIHTDNGSNFTSTTVKAACWWAGIKQEFGIPYNPQSQGVVESMNKELKK
IIGQVRDQAEHLKTAVQMAVFIHNFKRKGGIGDYCAGERIIDIIATDIQ---------------TKELQKQITKIQNFRV
YYRDSRDPLWKGPAKLLWKGEGAVVIQ--DNSDIKVVPRRKVKIIKHYGKQMAGDDCVASRQDED*
>FJ495826/B/US/2006/CH40E_flG6
FLDGIDKAQEEHEKYHSNWRAMASDFNLPPVVAKEIVASCDKCQLKGEAMHGQVDCSPGIWQLDCTHLEGKIILVAVHVA
SGYIEAEVIPAETGQETAYFILKLAGRWPVKTIHTDNGSNFTSTTVKAACWWAGIKQEFGIPYNPQSQGVVESMNKELKK
IIGQVRDQAEHLKTAVQMAVFIHNFKRKGGIGDYCAGERIIDIIATDIQ---------------TKELQKQITKIQNFRV
YYRDSRDPLWKGPAKLLWKGEGAVVIQ--DNSDIKVVPRRKVKIIKHYGKQMAGDDCVASRQDED*
>FJ495937/B/US/2006/CH58E_flA1
FLDGIEKAQEEHEKYHNNWRAMASDFNLPPVVAKEIVASCDKCQLKGEAIHGQVDCSPGIWQLDCTHLEGKVILVAVHVA
SGYIEAEVIPAETGQETAYFLLKLAGRWPVKTIHTDNGSNFTSAALKAACWWAGIKQEFGIPYNPQSQGVVESMNKELKK
IIGQVRDQAEHLKTAVQMAVFIHNFKRKGGIGGYSAGERIVDIIATDIQ---------------TKELQKQITKIQNFRV
YYRDSRDPLWKGPAKLLWKGEGAVVIQ--DNSDIKVVPRRKVKIIRDYGKQMAGDDCVASRQDED*
>FJ495939/B/US/2006/CH58E_flA7
FLDGIEKAQEEHEKYHNNWRAMASDFNLPPVVAKEIVASCDKCQLKGEAIHGQVDCSPGTWQLDCTHLEGKVILVAVHVA
SGYIEAEVIPAETGQETAYFLLKLAGRWPVKTIHTDNGSNFTSAALKAACWWAGIKQEFGIPYNPQSQGVVESMNKELKK
IIGQVRDQAEHLKTAVQMAVFIHNFKRKGGIGGYSAGERIVDIIATDIQ---------------TKELQKQITKIQNFRV
YYRDSRDPLWKGPAKLLWKGEGAVVIQ--DNSDIKVVPRRKVKIIRDYGKQMAGDDCVASRQDED*
>FJ495940/B/US/2006/CH58E_flA8
FLDGIEKAQEEHEKYHNNWRAMASDFNLPPVVAKEIVASCDKCQLKGEAIHGQVDCSPGTWQLDCTHLEGKVILVAVHVA
SGYIEAEVIPAETGQETAYFLLKLAGRWPVKTIHTDNGSNFTSAALKAACWWAGIKQEFGIPYNPQSQGVVESMNKELKK
IIGQVRDQAEHLKTAVQMAVFIHNFKRKGGIGGYSAGERIVDIIATDIQ---------------TKELQKQITKIQNFRV
YYRDSRDPLWKGPAKLLWKGEGAVVIQ--DNSDIKVVPRRKVKIIRDYGKQMAGDDCVASRQDED*
>FJ495941/B/US/2006/CH58E_flA9
FLDGIEKAQEEHEKYHNNWRAMASDFNLPPVVAKEIVASCDKCQLKGEAIHGQVDCSPGIWQLDCTHLEGKVILVAVHVA
SGYIEAEVIPAETGQETAYFLLKLAGRWPVKTIHTDNGSNFTSAALKAACWWAGIKQEFGIPYNPQSQGVVESMNKELKK
IIGQVRDQAEHLKTAVQMAVFIHNFKRKGGIGGYSAGERIVDIIATDIQ---------------TKELQKQITKIQNFRV
YYRDSRDPLWKGPAKLLWKGEGAVVIQ--DNSDIKVVPRRKVKIIRDYGKQMAGDDCVASRQDED*
>FJ495942/B/US/2006/CH58E_flC4
FLDGIEKAQEEHEKYHNNWRAMASDFNLPPVVAKEIVASCDKCQLKGEAIHGQVDCSPGIWQLDCTHLEGKVILVAVHVA
SGYIEAEVIPAETGQETAYFLLKLAGRWPVKTIHTDNGSNFTSAALKAACWWAGIKQEFGIPYNPQSQGVVESMNKELKK
IIGQVRDQAEHLKTAVQMAVFIHNFKRKGGIGGYSAGERIVDIIATDIQ---------------TKELQKQITKIQNFRV
YYRDSRDPLWKGPAKLLWKGEGAVVIQ--DNSDIKVVPRRKVKIIRDYGKQMAGDDCVASRQDED*
>FJ495943/B/US/2006/CH58E_flC5
FLDGIEKAQEEHEKYHNNWRAMASDFNLPPVVAKEIVASCDKCQLKGEAIHGQVDCSPGIWQLDCTHLEGKVILVAVHVA
SGYIEAEVIPAETGQETAYFLLKLAGRWPVKTIHTDNGSNFTSAALKAACWWAGIKQEFGIPYNPQSQGVVESMNKELKK
IIGQVRDQAEHLKTAVQMAVFIHNFKRKGGIGGYSAGERIVDIIATDIQ---------------TKELQKQITKIQNFRV
YYRDSRDPLWKGPAKLLWKGEGAVVIQ--DNSDIKVVPRRKVKIIRDYGKQMAGDDCVASRQDED*
>FJ496000/B/US/2006/CH77E_flA1
FLDGIDKAQEEHEKYHNNWRAMASDFNLPPVVAKEIVASCDKCQLKGEAMHGQVDCSPGIWQLDCTHLEGKVILVAVHVA
SGYLEAEVIPAETGQETAYFILKLAGRWPVKTIHTDNGSNFTSAAVKAACWWAGIKQEFGIPYNPQSQGVVESMNKELKK
IIGQVRDQAEHLKTAVQMAVFIHNFKRKGGIGGYSAGERIVDIIATNIQ---------------TTELQKQITKIQNFRV
YFRDSRDPIWKGPAKLLWKGEGAVVIK--DNSDIKVVPRRKVKIIRDYGKQMAGDDCVASRQDED*
>FJ496001/B/US/2006/CH77E_flA2
FLDGIDKAQEEHEKYHNNWRAMASDFNLPPVVAKEIVASCDKCQLKGEAMHGQVDCSPGIWQLDCTHLEGKVILVAVHVA
SGYLEAEVIPAETGQETAYFILKLAGRWPVKTIHTDNGSNFTSAAVKAACWWAGIKQEFGIPYNPQSQGVVESMNKELKK
IIGQVRDQAEHLKTAVQMAVFIHNFKRKGGIGGYSAGERIVDIIATNIQ---------------TTELQKQITKIQNFRV
YFRDSRDPIWKGPAKLLWKGEGAVVIK--DNSDIKVVPRRKVKIIRDYGKQMAGDDCVASRQDED*
>FJ496002/B/US/2006/CH77E_flB3
FLDGIDKAQEEHEKYHNNWRAMASDFNLPPVVAKEIVASCDKCQLKGEAMHGQVDCSPGIWQLDCTHLEGKVILVAVHVA
SGYLEAEVIPAETGQETAYFILKLAGRWPVKTIHTDNGSNFTSAAVKAACWWAGIKQEFGIPYNPQSQGVVESMNKELKK
IIGQVRDQAEHLKTAVQMAVFIHNFKRKGGIGGYSAGERIVDIIATNIQ---------------TTELQKQITKIQNFRV
YFRDSRDPIWKGPAKLLWKGEGAVVIK--DNSDIKVVPRRKVKIIRDYGKQMAGDDCVASRQDED*
>FJ496003/B/US/2006/CH77E_flC3
FLDGIDKAQEEHEKYHNNWRAMASDFNLPPVVAKEIVASCDKCQLKGEAMHGQVDCSPGIWQLDCTHLEGKVILVAVHVA
SGYLEAEVIPAETGQETAYFILKLAGRWPVKTIHTDNGSNFTSAAVKAACWWAGIKQEFGIPYNPQSQGVVESMNKELKK
IIGQVRDQAEHLKTAVQMAVFIHNFKRKGGIGGYSAGERIVDIIATNIQ---------------TTELQKQITKIQNFRV
YFRDSRDPIWKGPAKLLWKGEGAVVIK--DNSDIKVVPRRKVKIIRDYGKQMAGDDCVASRQDED*
>FJ496004/B/US/2006/CH77E_flC4
FLDGIDKAQEEHEKYHNNWRAMASDFNLPPVVAKEIVASCDKCQLKGEAMHGQVDCSPGIWQLDCTHLEGKVILVAVHVA
SGYLEAEVIPAETGQETAYFILKLAGRWPVKTIHTDNGSNFTSAAVKAACWWAGIKQEFGIPYNPQSQGVVESMNKELKK
IIGQVRDQAEHLKTAVQMAVFIHNFKRKGGIGGYSAGERIVDIIATNIQ---------------TTELQKQITKIQNFRV
YFRDSRDPIWKGPAKLLWKGEGAVVIK--DNSDIKVVPRRKVKIIRDYGKQMAGDDCVASRQDED*
>FJ496005/B/US/2006/CH77E_flC7
FLDGIDKAQEEHEKYHNNWRAMASDFNLPPVVAKEIVASCDKCQLKGEAMHGQVDCSPGIWQLDCTHLEGKVILVAVHVA
SGYLEAEVIPAETGQETAYFILKLAGRWPVKTIHTDNGSNFTSAAVKAACWWAGIKQEFGIPYNPQSQGVVESMNKELKK
IIGQVRDQAEHLKTAVQMAVFIHNFKRKGGIGGYSAGERIVDIIATNIQ---------------TTELQKQITKIQNFRV
YFRDSRDPIWKGPAKLLWKGEGAVVIK--DNSDIKVVPRRKVKIIRDYGKQMAGDDCVASRQDED*
>FJ496006/B/US/2006/CH77E_flC9
FLDGIDKAQEEHEKYHNNWRAMASDFNLPPVVAKEIVASCDKCQLKGEAMHGQVDCSPGIWQLDCTHLEGKVILVAVHVA
SGYLEAEVIPAETGQETAYFILKLAGRWPVKTIHTDNGSNFTSAAVKAACWWAGIKQEFGIPYNPQSQGVVESMNKELKK
IIGQVRDQAEHLKTAVQMAVFIHNFKRKGGIGGYSAGERIVDIIATNIQ---------------TTELQKQITKIQNFRV
YFRDSRDPIWKGPAKLLWKGEGAVVIK--DNSDIKVVPRRKVKIIRDYGKQMAGDDCVASRQDED*
>FJ496007/B/US/2006/CH77E_flD5
FLDGIDKAQEEHEKYHNNWRAMASDFNLPPVVAKEIVASCDKCQLKGEAMHGQVDCSPGIWQLDCTHLEGKVILVAVHVA
SGYLEAEVIPAETGQETAYFILKLAGRWPVKTIHTDNGSNFTSAAVKAACWWAGIKQEFGIPYNPQSQGVVESMNKELKK
IIGQVRDQAEHLKTAVQMAVFIHNFKRKGGIGGYSAGERIVDIIATNIQ---------------TTELQKQITKIQNFRV
YFRDSRDPIWKGPAKLLWKGEGAVVIK--DNSDIKVVPRRKVKIIRDYGKQMAGDDCVASRQDED*
>FJ496072/B/US/2002/04013226_2_flA8
FLDGIDKAQEEHEKYHSNWRAMASDFNLPPVVAKEIVASCDKCQLKGEAMHGQVDCSPGIWQLDCTHLEGKIILVAVHVA
SGYIEAEVIPAETGQETAYFILKLAGRWPVKTIHTDNGSNFTSTVVKAACWWAGXKQEFGIPYNPQSQGVVESMNKELKK
IIEQVRDQAEHLKTAVQMAVFIHNFKRKGGIGGYSAGERIVDIIATDIQ---------------TKELQKQISKIQNFRV
YYRDSRDPLWKGPAKLLWKGEGAVVIQ--DNSEIKVVPRRKAKIIRDYGKQMAGGDCVASRQDED*
>FJ496073/B/US/2002/04013226_2_flA9
FLDGIDKAQEEHEKYHSNWRAMASDFNLPPVVAKEIVASCDKCQLKGEAMHGQVDCSPGIWQLDCTHLEGKIILVAVHVA
SGYIEAEVIPAETGQETAYFILKLAGRWPVKTIHTDNGSNFTSTVVKAACWWAGVKQEFGIPYNPQSQGVVESMNKELKK
IIEQVRDQAEHLKTAVQMAVFIHNFKRKGGIGGYSAGERIVDIIATDIQ---------------TKELQKQISKIQNFRV
YYRDSRDPLWKGPAKLLWKGEGAIVIQ--DNSEIKVVPRRKAKIIRDYGKQMAGDDCVASRQDED*
>FJ496074/B/US/2002/04013226_2_flB10
FLDGIDKAQEEHEKYHSNWRAMASDFNLPPVVAKEIVASCDKCQLKGEAMHGQVDCSPGIWQLDCTHLEGKIILVAVHVA
SGYIEAEVIPAETGQETAYFILKLAGRWPVKTIHTDNGSNFTSTVVKAACWWAGVKQEFGIPYNPQSQGVVESMNKELKK
IIEQVRDQAEHLKTAVQMAVFIHNFKRKGGIGGYSAGERIVDIIATDIQ---------------TKELQKQISKIQNFRV
YYRDSRDPLWKGPAKLLWKGEGAVVIQ--DNSEIKVVPRRKAKIIRDYGKQMAGDDCVASGQDED*
>FJ496075/B/US/2002/04013226_2_flC1
FLDGIDKAQEEHEKYHSNWRAMASDFNLPPVVAKEIVASCDKCQLKGEAMHGQVDCSPGIWQLDCTHLEGKIILVAVHVA
SGYIEAEVIPAETGQETAYFILKLAGRWPVKTIHTDNGSNFTSTVVKAACWWAGVKQEFGIPYNPQSQGVVESMNKELKK
IIEQVRDQAEHLKTAVQMAVFIHNFKRKGGIGGYSAGERIVDIIATDIQ---------------TKELQKQISKIQNFRV
YYRDSRDPLWKGPAKLLWKGEGAVVIQ--DNSEIKVVPRRKAKIIRDYGKQMAGDDCVASRQDED*
>FJ496076/B/US/2002/04013226_2_flD12
FLDGIDKAQEEHEKYHSNWRAMASDFNLPPVVAKEIVASCDKCQLKGEAMHGQVDCSPGIWQLDCTHLEGKIILVAVHVA
SGYIEAEVIPAETGQETAYFILKLAGRWPVKTIHTDNGSNFTSTVVKAACWWAGVKQEFGIPYNPQSQGVVESMNKELKK
IIEQVRDQAEHLKTAVQMAVFIHNFKRKGGIGGYSAGERIVDIIATDIQ---------------TKELQKQISKIQNFRV
YYRDSRDPLWKGPAKLLWKGEGAVVIQ--DNSEIKVVPRRKAKIIRDYGKQMAGDDCVASRQDED*
>FJ496077/B/US/2002/04013226_2_flD7
FLDGIDKAQEEHEKYHSNWRAMASDFNLPPVVAKEIVASCDKCQLKGEAMHGQVDCSPGIWQLDCTHLEGKIILVAVHVA
SGYIEAEVIPAETGQETAYFILKLAGRWPVKTIHTDNGSNFTSTVVKAACWWAGVKQEFGIPYNPQSQGVVESMNKELKK
IIEQVRDQAEHLKTAVQMAVFIHNFKRKGGIGGYSAGERIVDIIATDIQ---------------TKELQKQISKIQNFRV
YYRDSRDPLWKGPAKLLWKGEGAVVIQ--DNSEIKVVPRRKAKIIRDYGKQMAGDDCVASRQDED*
>FJ496078/B/US/2002/04013226_2_flH11
FLDGIDKAQEEHEKYHSNWRAMASDFNLPPVVAKEIVASCDKCQLKGEAMHGQVDCSPGIWQLDCTHLEGKIILVAVHVA
SGYIEAEVIPAETGQETAYFILKLAGRWPVKTIHTDNGSNFTSTVVKAACWWAGVKQEFGIPYNPQSQGVVESMNKELKK
IIEQVRDQAEHLKTAVQMAVFIHNFKRKGGIGGYSAGERIVDIIATDIQ---------------TKELQKQISKIQNFRV
YYRDSRDPLWKGPAKLLWKGEGAVVIQ--DNSEIKVVPRRKAKIIRDYGKQMAGDDCVASRQDED*
>FJ496079/B/US/2002/04013226_2_flH5
FLDGIDKAQEEHEKYHSNWRAMASDFNLPPVVAKEIVASCDKCQLKGEAMHGQVDCSPGIWQLDCTHLEGKIILVAVHVA
SGYIEAEVIPAETGQETAYFILKLAGRWPVKTIHTDNGSNFTSTVVKAACWWAGVKQEFGIPYNPQSQGVVESMNKELKK
IIEQVRDQAEHLKTAVQMAVFIHNFKRKGGIGGYSAGERIVDIIATDIQ---------------TKELQKQISKIQNFRV
YYRDSRDPLWKGPAKLLWKGEGAVVIQ--DNSEIKVVPRRKAKIIRDYGKQMAGDDCVASRQDED*
>FJ496080/B/US/2002/04013226_2_flH6
FLDGIDKAQEEHEKYHSNWRAMASDFNLPPVVAKEIVASCDKCQLKGEAMHGQVDCSPGIWQLDCTHLEGKIILXAVHVA
SGYIEAEVIPAETGQETAYFILKLAGRWPVKTIHTDNGSNFTSTVVKAACWWAGVKQEFGIPYNPQSQGVVESMNKELKK
IIEQVRDQAEHLKTAVQMAVFIHNFKRKGGIGGYSAGERIVDIIATDIQ---------------TKELQKQISKIQNFRV
YYRDSRDPLWKGPAKLLWKGEGAVVIQ--DNSEIKVVPRRKAKIIRDYGKQMAGDDCVASRQDED*
>FJ496081/B/US/2005/04013396_0_flE6
FLDGIDKAQEEHEKYHNNWRAMASDFNLPPVVAKEIVASCDKCQLKGEAMHGQVDCSPGIWQLDCTHLEGKIILVAVHVA
SGYIEAEVIPAETGQETAYFVLKLAGRWPVKTIHTDNGPNFTSTAVKAACWWAGIKQEFGIPYNPQSQGVVESMNNELKK
IIGQVRDQAEHLKTAVQMAVFIHNFKRRGGIGGYSAGERIVDIIATDIQ---------------TKELQKQIIKIQNFRV
YYRDSRDPLWKGPAKLLWKGEGAVVIQ--DNSEIKVVPRRKAKIIRDYGKQMAGDDCMASRQDED*
>FJ496082/B/US/2005/04013396_0_flF3
FLDGIDKAQEEHEKYHNNWRAMASDFNLPPVVAKEIVASCDKCQLKGEAMHGQVDCSPGIWQLDCTHLEGKIILVAVHVA
SGYIEAEVIPAETGQETAYFVLKLAGRWPVKTIHTDNGPNFTSTAVKAACWWAGIKQEFGIPYNPQSQGVVESMNNELKK
IIGQVRDQAEHLKTAVQMAVFIHNFKRRGGIGGYSAGERIVDIIATDIQ---------------TKELQKQIIKIQNFRV
YYRDSRDPLWKGPAKLLWKGEGAVVIQ--DNSEIKVVPRRKAKIIRDYGKQMAGDDCMASRQDED*
>FJ496083/B/US/2005/04013396_0_flF4
FLDGIDKAQEEHEKYHNNWRAMASDFNLPPVVAKEIVASCDKCQLKGEAMHGQVDCSPGIWQLDCTHLEGKIILVAVHVA
SGYIEAEVIPAETGQETAYFVLKLAGRWPVKTIHTDNGPNFTSTAVKAACWWAGIKQEFGIPYNPQSQGVVESMNNELKK
IIGQVRDQAEHLKTAVQMAVFIHNFKRRGGIGGYSAGERIVDIIATDIQ---------------TKELQKQIIKIQNFRV
YYRDSRDPLWKGPAKLLWKGEGAVVIQ--DNSEIKVVPRRKAKIIRDYGKQMAGDDCMASRQDED*
>FJ496084/B/US/2005/04013396_0_flG7
FLDGIDKAQEEHEKYHNNWRAMASDFNLPPVVAKEIVASCDKCQLKGEAMHGQVDCSPGIWQLDCTHLEGKIILVAVHVA
SGYIEAEVIPAETGQETAYFVLKLAGRWPVKTIHTDNGPNFTSTAVKAACWWAGIKQEFGIPYNPQSQGVVESMNNELKK
IIGQVRDQAEHLKTAVQMAVFIHNFKRRGGIGGYSAGERIVDIIATDIQ---------------TKELQKQIIKIQNFRV
YYRDSRDPLWKGPAKLLWKGEGAVVIQ--DNSEIKVVPRRKAKIIRDYGKQMAGDDCMASRQDED*
>FJ496085/B/US/2005/04013396_0_flG8
FLDGIDKAQEEHEKYHNNWRAMASDFNLPPVVAKEIVASCDKCQLKGEAMHGQVDCSPGIWQLDCTHLEGKIILVAVHVA
SGYIEAEVIPAETGQETAYFVLKLAGRWPVKTIHTDNGPNFTSTAVKAACWWAGIKQEFGIPYNPQSQGVVESMNNELKK
IIGQVRDQAEHLKTAVQMAVFIHNFKRRGGIGGYSAGERIVDIIATDIQ---------------TKELQKQIIKIQNFRV
YYRDSRDPLWKGPAKLLWKGEGAVVIQ--DNSEIKVVPRRKAKIIRDYGKQMAGDDCMASRQDED*
>FJ496145/B/US/1991/SUMA_flC5
FLDGIDKAQEDHEKYHSNWRAMANEFNLPPVVAKEIVASCDKCQLKGEAIHGQVDCSPGIWQLDCTHLEGKVILVAVHVA
SGYIEAEVIPAETGQETAYFLLKLAGRWPVRAIHTDNGPNFTSTTVKAACWWAGIKQEFGIPYNPQSQGVVESMNKELKK
IIGQVRDQAEHLKTAVQMAVFIHNFKRKGGIGGYSAGERIIDIIATDIQ---------------TKELQKQITKIQNFRV
YYRDSRDPLWKGPAKLLWKGEGAVVIQ--DNSDVKVVPRRKAKIIRDYGKQVAGDDCVAGRQDED*
>FJ496146/B/US/1991/SUMA_flC7
FLDGIDKAQEDHEKYHSNWRAMANEFNLPPVVAKEIVASCDKCQLKGEAIHGQVDCSPGIWQLDCTHLEGKVILVAVHVA
SGYIEAEVIPAETGQETAYFLLKLAGRWPVRAIHTDNGPNFTSTTVKAACWWAGIKQEFGIPYNPQSQGVVESMNKELKK
IIGQVRDQAEHLKTAVQMAVFIHNFKRKGGIGGYSAGERIIDIIATDIQ---------------TKELQKQITKIQNFRV
YYRDSRDPLWKGPAKLLWKGEGAVVIQ--DNSDIKVVPRRKAKIIRDYGKQVAGDDCVAGRQDED*
>FJ496147/B/US/1991/SUMA_flD10
FLDGIDKAQEDHEKYHSNWRAMANEFNLPPVVAKEIVASCDKCQLKGEAIHGQVDCSPGIWQLDCTHLEGKVILVAVHVA
SGYIEAEVIPAETGQETAYFLLKLAGRWPVRAIHTDNGPNFTSTTVKAACWWAGIKQEFGIPYNPQSQGVVESMNKELKK
IIGQVRDQAGHLKTAVQMAVFIHNFKRKGGIGGYSAGERIIDIIATDIQ---------------TKELQKQITKIQNFRV
YYRDSRDPLWKGPAKLLWKGEGAVVIQ--DNSDIKVVPRRKAKIIRDYGKQVAGDDCVAGRQDED*
>FJ496148/B/US/1991/SUMA_flD3
FLDGIDKAQEDHEKYHSNWRAMANEFNLPPVVAKEIVASCDKCQLKGEAIHGQVDCSPGIWQLDCTHLEGKVILVAVHVA
SGYIEAEVIPAETGQETAYFLLKLAGRWPVRAIHTDNGPNFTSTTVKAACWWAGIKQEFGIPYNPQSQGVVESMNKELKK
IIGQVRDQAEHLKTAVQMAVFIHNFKRKGGIGGYSAGERIIDIIATDIQ---------------TKELQKQITKIQNFRV
YYRDSRDPLWKGPAKLLWKGEGAVVIQ--DNSDIKVVPRRKAKIIRDYGKQVAGDDCVAGRQDED*
>FJ496149/B/US/1991/SUMA_flE5
FLDGIDKAQEDHEKYHSNWRAMANEFNLPPVVAKEIVASCDKCQLKGEAIHGQVDCSPGIWQLDCTHLEGKVILVAVHVA
SGYIEAEVIPAETGQETAYFLLKLAGRWPVRAIHTDNGPNFTSTTVKAACWWAGIKQEFGIPYNPQSQGVVESMNKELKK
IIGQVRDQAEHLKTAVQMAVFIHNFKRKGGIGGYSAGERIIDIIATDIQ---------------TKELQKQITKIQNFRV
YYRDSRDPLWKGPAKLLWKGEGAVVIQ--DNSDIKVVPRRKAKIIRDYGKQVAGDDCVAGRQDED*
>FJ496150/B/US/1991/SUMA_flE7
FLDGIDKAQEDHEKYHSNWRAMANEFNLPPVVAKEIVASCDKCQLKGEAIHGQVDCSPGIWQLDCTHLEGKVILVAVHVA
SGYIEAEVIPAETGQETAYFLLKLAGRWPVRAIHTDNGPNFTSTTVKAACWWAGIKQEFGIPYNPQSQGVVESMNKELKK
IIGQVRDQAEHLKTAVQMAVFIHNFKRKGGIGGYSAGERIIDIIATDIQ---------------TKELQKQITKIQNFRV
YYRDSRDPLWKGPAKLLWKGEGAVVIQ--DNSDIKVVPRRKAKIIRDYGKQVAGDDCVAGRQDED*
>FJ496151/B/US/2001/TRJO_flA1
FLDGIDRAQEEHEKYHSNWRAMVSDFNLPPVVAKEIVASCDKCQLKGEAMHGQVDCSPGIWQLDCTHLEGKIILVAVHVA
SGYIEAEVIPAETGQETAYFLLKLAGRWPVKTIHTDNGSNFTSTVVKAACWWAGIKQEFGIPYNPQSQGVVESMNKELKK
IIGQVRDQAEHLRTAVQMAVFIHNFKRKGGIGGYSAGERIIDIIATDIQ---------------TKELQKQITKIQNFRV
YYRDSRDPLWKGPAKLLWKGEGAVVIQ--DNNDIKVVPRRKAKIIRDYGKQMAGDDCVASRQDED*
>FJ496152/B/US/2001/TRJO_flA2
FLDGIDRAQEEHEKYHSNWRAMVSDFNLPPVVAKEIVASCDKCQLKGEAMHGQVDCSPGIWQLDCTHLEGKIILVAVHVA
SGYIEAEVIPAETGQETAYFLLKLAGRWPVKTIHTDNGSNFTSTVVKAACWWAGIKQEFGIPYNPQSQGVVESMNKELKK
IIGQVRDQAEHLRTAVQMAVFIHNFKRKGGIGGYSAGERIIDIIATDIQ---------------TKELQKQITKIQNFRV
YYRDSRDPLWKGPAKLLWKGEGAVVIQ--DNSDIKVVPRRKAKIIRDYGKQMAGDDCVASRQDED*
>FJ496153/B/US/2001/TRJO_flA9
FLDGIDRAQEEHEKYHSNWRAMVSDFNLPPVVAKEIVASCDKCQLKGEAMHGQVDCSPGIWQLDCTHLEGKIILVAVHVA
SGYIEAEVIPAETGQETAYFLLKLAGRWPVKTIHTDNGSNFTSTVVKAACWWAGIKQEFGIPYNPQSQGVVESMNKELKK
IIGQVRDQAEHLRTAVQMAVFIHNFKRKGGIGGYSAGERIIDIIATDIQ---------------TKELQKQITKIQNFRV
YYRDSRDPLWKGPAKLLWKGEGAVVIQ--DNSDIKVVPRRKAKIIRDYGKQMAGDDCVASRQDED*
>FJ496154/B/US/2001/TRJO_flB1
FLDGIDRAQEEHEKYHSNWRAMVSDFNLPPVVAKEIVASCDKCQLKGEAMHGQVDCSPGIWQLDCTHLEGKIILVAVHVA
SGYIEAEVIPAETGQETAYFLLKLAGRWPVKTIHTDNGSNFTSTVVKAACWWAGIKQEFGIPYNPQSQGVVESMNKELKK
IIGQVRDQAEHLRTAVQMAVFIHNFKRKGGXGGYSAGERIIDIIATDIQ---------------TKELQKQITKIQNFRV
YYRDSRDPLWKGPAKLLWKGEGAVVIQ--DNSDIKVVPRRKAKIIRDYGKQMAGDDCVASRQDEX*
>FJ496155/B/US/2001/TRJO_flC6
FLDGIDRAQEEHEKYHSNWRAMVSDFNLPPVVAKEIVASCDKCQLKGEAMHGQVDCSPGIWQLDCTHLEGKIILVAVHVA
SGYIEAEVIPAETGQETAYFLLKLAGRWPVKTIHTDNGSNFTSTVVKAACWWAGIKQEFGIPYNPQSQGVVESMNKELKK
IIGQVRDQAEHLRTAVQMAVFIHNFKRKGGIGGYSAGERIMDIIATDIQ---------------TKELQKQITKIQNFRV
YYRDSRDPLWKGPAKLLWKGEGAVVIQ--DNSDIKVVPRRKAKIIRDYGKQMAGDDCVASRQDED*
>FJ496156/B/US/2001/TRJO_flC9
FLDGIDRAQEEHEKYHSNWRAMVSDFNLPPVVAKEIVASCDKCQLKGEAMHGQVDCSPGIWQLDCTHLEGKIILVAVHVA
SGYIEAEVIPAETGQETAYFLLKLAGRWPVKTIHTDNGSNFTSTVVKAACWWAGIKQEFGIPYNPQSQGVVESMNKELKK
IIGQVRDQAEHLRTAVQMAVFIHNFKRKGGIGGYSAGERIIDIIATDIQ---------------TKELQKQITKIQNFRV
YYRDSRDPLWKGPAKLLWKGEGAVVIQ--DNSDIKVVPRRKAKIIRDYGKQMAGDDCVASRQDED*
>FJ496157/B/US/2001/TRJO_flD3
FLDGIDRAQEEHEKYHSNWRAMVSDFNLPPVVAKEIVASCDKCQLKGEAMHGQVDCSPGIWQLDCTHLEGKIILVAVHVA
SGYIEAEVIPAETGQETAYFLLKLAGRWPVKTIHTDNGSNFTSTVVKAACWWAGIKQEFGIPYNPQSQGVVESMNKELKK
IIGQVRDQAEHLRTAVQMAVFIHNFKRKGGIGGYSAGERIIDIIATDIQ---------------TKELQKQITKIQNFRV
YYRDSRDPLWKGPAKLLWKGEGAVVIQ--DNSDIKVVPRRKAKIIRDYGKQMAGDDCVASRQDED*
>FJ496158/B/US/1990/WEAU_flA11
FLDGIDKAQEEHEKYHSNWRAMASDFNLPPVVAKEIVASCDKCQLKGEAMHGQVDCSPGIW*LDCTHLEGKIILVAVHVA
SGYIEAEVIPAETGQETAYFILKLAGRWPVKTIHTDNGSNFTSTTVKAACWWAGIKQEFGIPYNPQSQGVIESMNKELKK
IIGQVRDQAEHLKTAVQMAVFIHNFKRKGGIGGYSAGERIIDIIATDIQ---------------TQQLQKQITKIQNFRV
YYRDSRDPLWKGPAKLLWKGEGAVVIQ--DNSDIKVVPRRKAKIIRDYGKQMAGDDCVASRQDED*
>FJ496159/B/US/1990/WEAU_flE1
FLDGIDKAQEEHEKYHSNWRAMASDFNLPPVVAKEIVASCDKCQLKGEAMHGQVDCSPGIWQLDCTHLEGKIILVAVHVA
SGYIEAEVIPAETGQETAYFILKLAGRWPVKTXHTDNGSNFTSTTVKAACWWAGIKQEFGIPYNPQSQGVIESMNKELKK
IIGQVRDQAEHLKTAVQMAVFIHNFKRKGGIGGYSAGERIIDIIATDIQ---------------TQQLQKQITKIQNFRV
YYRDSRDPLWKGPAKLLWKGEGAVVIQ--DNSDIKVVPRRKAKIIRDYGKQMAGDDCVASRQDED*
>FJ496160/B/US/1990/WEAU_flE3
FLDGIDKAQEEHEKYHSNWRAMASDFNLPPVVAKEIVASCDKCQLKGEAMHGQVDCSPGIWQLDCTHLEGKIILVAVHVA
SGYIEAEVIPAETGQETAYFILKLAGRWPVKTIHTDNGSNFTSTTVKAACWWAGIKQEFGIPYNPQSQGVIESMNKELKK
IIGQVRDQAEHLKTAVQMAVFIHNFKRKGGIGGYSAGERIIDIIATDIQ---------------TQQLQKQITKIQNFRV
YYRDSRDPLWKGPAKLLWKGEGAVVIQ--DNSDIKVVPRRKAKIIRDYGKQMAGDDCVASRQDED*
>FJ496161/B/US/1990/WEAU_flE8
FLDGIDKAQEEHEKYHSNWRAMASDFNLPPVVAKEIVASCDKCQLKGEAMHGQVDCSPGIWQLDCTHLEGKIILVAVHVA
SGYIEAEVIPAETGQETAYFILKLAGRWPVKTIHTDNGSNFTSTTVKAACWWAGIKQEFGIPYNPQSQGVIESMNKELKK
IIGQVRDQAEHLKTAVQMAVFIHNFKRKGGIGGYSAGERIIDIIATDIQ---------------TQQLQKQITKIQNFRV
YYRDSRDPLWKGPAKLLWKGEGAVVIQ--DNSDIKVVPRRKAKIIRDYGKQMAGDDCVASRQDED*
>FJ496162/B/US/1990/WEAU_flF2
FLDGIDKAQEEHEKYHSNWRAMASDFNLPPVVAKEIVASCDKCQLKGEAMHGQVDCSPGIWQLDCTHLEGKIILVAVHVA
SGYIEAEVIPAETGQETAYFILKLAGRWPVKTIHTDNGSNFTSTTVKAACWWAGIKQEFGIPYNPQSQGVIESMNKELKK
IIGQVRDQAEHLKTAVQMAVFIHNFKRKGGIGGYSAGERIIDIIATDIQ---------------TQQLQKQITKIQNFRV
YYRDSRDPLWKGPAKLLWKGEGAVVIQ--DNSDIKVVPRRKAKXIRDYGKQMAGDDCVASRQDED*
>FJ496163/B/US/1990/WEAU_flF5
FLDGIDKAQEEHEKYHSNWRAMASDFNLPPVVAKEIVASCDKCQLKGEAMHGQVDCSPGIWQLDCTHLEGKIILVAVHVA
SGYIEAEVIPAETGQETAYFILKLAGRWPVKTIHTDNGSNFTSTTVKAACWWAGIKQEFGIPYNPQSQGVIESMNKELKK
IIGQVRDQAEHLKTAVQMAVFIHNFKRKGGIGGYSAGERIIDIIA-DIQ---------------TQQLQKQITKIQNFRV
YYRDSRDPLWKGPAKLLWKGEGAVVIQ--DNSDIKVVPRRKAKIIRDYGKQMAGDDCVASRQDED*
>FJ496164/B/US/1990/WEAU_flF6
FLDGIDKAQEEHEKYHSNWRAMASDFNLPPVVAKEIVASCDKCQLKGEAMHGQVDCSPGIWQLDCTHLEGKIILVAVHVA
SGYIEAEVIPAETGQETAYFILKLAGRWPVKTIHTDNGSNFTSTTVKAACWWAGIKQEFGIPYNPQSQGVIESMNKELKK
IIGQVRDQAEHLKTAVQMAVFIHNFKRKGGIGGYSAGERIIDIIATDIQ---------------TQQLQKQITKIQNFRV
YYRDSRDPLWKGPAKLLWKGEGAVVIQ--DNSDIKVVPRRKAKIIRDYGKQMAGDDCVASRQDED*
>FJ496165/B/US/1990/WEAU_flF7
FLDGIDKAQEEHEKYHSNWRAMASDFNLPPVVAKEIVASCDKCQLKGEAMHGQVDCSPGIWQLDCTHLEGKIILVAVHVA
SGYIEAEVIPAETGQETAYFILKLAGRWPVKTIHTDNGSNFTSTTVKAACWWAGIKQEFGIPYNPQSQGVIESMNKELKK
IIGQVRDQAEHLKTAVQMAVFIHNFKRKGGIGGYSAGERIIDIIATDIQ---------------TQQLQKQITKIQNFRV
YYRDSRDPLWKGPAKLLWKGEGAVVIQ--DNSDIKVVPRRKAKIIRDYGKQMAGDDCVASRQDED*
>FJ496166/B/US/1990/WEAU_flF9
FLDGIDKAQEEHEKYHSNWRAMASDFNLPPVVAKEIVASCDKCQLKGEAMHGQVDCSPGIWQLDCTHLEGKIILVAVHVA
SGYIEAEVIPAETGQETAYFILKLAGRWPVKTIHTDNGSNFTSTTVKAACWWAGIKQEFGIPYNPQSQGVIESMNKELKK
IIGQVRDQAEHLKTAVQMAVFIHNFKRKGGIGGYSAGERIIDIIATDIQ---------------TQQXQKQITKIQNFRV
YYRDSRDPLWKGPAKLLWKGEGAVVIQ--DNSDIKVVPRRKAKIIRDYGKQMAGDDCVASRQDED*
>FJ496167/B/US/2000/WITO_flA1
FLDGIDKAQEEHEKYHNNWRAMASDFNLPPVVAKEIVASCDKCQLKGEAIHGQVDCSPGIWQLDCTHLEGKIILVAVHVA
SGYIEAEVIPAETGQETAYFILKLAGRWPVKTIHTDNGSNFTSNTVKAACWWAGIKQEFGIPYNPQSQGVVESMNNELKK
IIGQVRDQAEHLKTAVQMAVFIHNFKRKGGIGGYSAGERIVDIIATDIQ---------------TKELQKQITKIQNFRV
YYRDSRDPLWKGPAKLLWKGEGAVVIQ--DNSEIKVVPRRKAKIIRDYGKQMAGDDCVAGRQDED*
>FJ496168/B/US/2000/WITO_flA2
FLDGIDKAQEEHEKYHNNWRAMASDFNLPPVVAKEIVASCDKCQLKGEAIHGQVDCSPGIWQLDCTHLEGKIILVAVHVA
SGYIEAEVIPAETGQETAYFILKLAGRWPVKTIHTDNGSNFTSNTVKAACWWAGIKQEFGIPYNPQSQGVVESMNNELKK
IIGQVRDQAEHLKTAVQMAVFIHNFKRKGGIGGYSAGERIVDIIATDIQ---------------TKELQKQITKIQNFRV
YYRDSRDPLWKGPAKLLWKGEGAVVIQ--DNSEIKVVPRRKAKIIRDYGKQMAGDDCVAGRQDED*
>FJ496169/B/US/2000/WITO_flB3
FLDGIDKAQEEHEKYHNNWRAMASDFNLPPVVAKEIVASCDKCQLKGEAIHGQVDCSPGIWQLDCTHLEGKIILVAVHVA
SGYIEAEVIPAETGQETAYFILKLAGRWPVKTIHTDNGSNFTSNTVKAACWWAGIKQEFGIPYNPQSQGVVESMNNELKK
IIGQVRDQAEHLKTAVQMAVFIHNFKRKGGIGGYSAGERIVDIIATDIQ---------------TKELQKQITKIQNFRV
YYRDSRDPLWKRPAKLLWKGEGAVVIQ--DNSEIKVVPRRKAKIIRDYGKQMAGDDCVAGRQDED*
>FJ496170/B/US/2000/WITO_flC1
FLDGIDKAQEEHEKYHNNWRAMASDFNLPPVVAKEIVASCDKCQLKGEAIHGQVDCSPGIWQLDCTHLEGKIILVAVHVA
SGYIEAEVIPAETGQETAYFILKLAGRWPVKTIHTDNGSNFTSNTVKAACWWAGIKQEFGIPYNPQSQGVVESMNNELKK
IIGQVRDQAEHLKTAVQMAVFIHNFKRKGGIGGYSAGERIVDIIATDIQ---------------TKELQKQITKIQNFRV
YYRDSRDPLWKGPAKLLWKGEGAVVIQ--DNSEIKVVPRRKAKIIRDYGKQMAGDDCVAGRQDED*
>FJ496171/B/US/2000/WITO_flC10
FLDGIDKAQEEHEKYHNNWRAMASDFNLPPVVAKEIVASCDKCQLKGEAIHGQVDCSPGIWQLDCTHLEGKIILVAVHVA
SGYIEAEVIPAETGQETAYFILKLAGRWPVKTIHTDNGSNFTSNTVKAACWWAGIKQEFGIPYNPQSQGVVESMNNELKK
IIGQVRDQAEHLKTAVQMAVFIHNFKRKGGIGGYSAGERIVDIIATDIQ---------------TKELQKQITKIQNFRV
YYRDSRDPLWKGPAKLLWKGEGAVVIQ--DNSEIKVVPRRKAKIIRDYGKQMAGDDCVAGRQDED*
>FJ496172/B/US/2000/WITO_flC3
FLDGIDKAQEEHEKYHNNWRAMASDFNLPPVVAKEIVASCDKCQLKGEAIHGQVDCSPGIWQLDCTHLEGKIILVAVHVA
SGYIEAEVIPAETGQETAYFILKLAGRWPVKTIHTDNGSNFTSNTVKAACWWAGIKQEFGIPYNPQSQGVVESMNNELKK
IIGQVRDQAEHLKTAVQMAVFIHNFKRKGGIGGYSAGERIVDIIATDIQ---------------TKELQKQITKIQNFRV
YYRDSRDPLWKGPAKLLWKGEGAVVIQ--DNSEIKVVPRRKAKIIRDYGKQMAGDDCVAGRQDED*
>FJ496174/B/US/2000/WITO_flC9
FLDGIDKAQEEHEKYHNNWRAMASDFNLPPVVAKEIVASCDKCQLKGEAIHGQVDCSPGIWQLDCTHLEGKIILVAVHVA
SGYIEAEVIPAETGQETAYFILKLAGRWPVKTIHTDNGSNFTSNTVKAACWWAGIKQEFGIPYNPQSQGVVESMNNELKK
IIGQVRDQAEHLKTAVQMAVFIHNFKRKGGIGGYSAGERIVDIIATDIQ---------------TKELQKQITKIQNFRV
YYRDSRDPLWKGPAKLLWKGEGAVVIQ--DNSEIKVVPRRKAKIIRDYGKQMAGDDCVAGRQDED*
>FJ496175/B/US/2000/WITO_flD5
FLDGIDKAQEEHEKYHNNWRAMASDFNLPPVVAKEIVASCDKCQLKGEAIHGQVDCSPGIWQLDCTHLEGKIILVAVHVA
SGYIEAEVIPAETGQETAYFILKLAGRWPVKTIHTDNGSNFTSNTVKAACWWAGIKQEFGIPYNPQSQGVVESMNNELKK
IIGQVRDQAEHLKTAVQMAVFIHNFKRKGGIGGYSAGERIVDIIATDIQ---------------TKELQKQITKIQNFRV
YYRDSRDPLWKGPAKLLWKGEGAVVIQ--DNSEIKVVPRRKAKIIRDYGKQMAGDDCVAGRQDED*
>FJ496176/B/US/2000/WITO_flE1
FLDGIDKAQEEHEKYHNNWRAMASDFNLPPVVAKEIVASCDKCQLKGEAIHGQVDCSPGIWQLDCTHLEGKIILVAVHVA
SGYIEAEVIPAETGQETAYFILKLAGRWPVKTIHTDNGSNFTSNTVKAACWWAGIKQEFGIPYNPQSQGVVESMNNELKK
IIGQVRDQAEHLKTAVQMAVFIHNFKRKGGIGGYSAGERIVDIIATDIQ---------------TKELQKQITKIQNFRV
YYRDSRDPLWKGPAKLLWKGEGAVVIQ--DNSEIKVVPRRKAKIIRDYGKQMAGDDCVAGRQDED*
>FJ496177/B/US/2000/WITO_flE10
FLDGIDKAQEEHEKYHNNWRAMASDFNLPPVVAKEIVASCDKCQLKGEAIHGQVDCSPGIWQLDCTHLEGKIILVAVHVA
SGYIEAEVIPAETGQETAYFILKLAGRWPVKTIHTDNGSNFTSNTVKAACWWAGIKQEFGIPYNPQSQGVVESMNNELKK
IIGQVRDQAEHLKTAVQMAVFIHNFKRKGGIGGYSAGERIVDIIATDIQ---------------TKELQKQITKIQNFRV
YYRDSRDPLWKGPAKLLWKGEGAVVIQ--DNSEIKVVPRRKAKIIRDYGKQMAGDDCVAGRQDED*
>FJ496178/B/US/2000/WITO_flE11
FLDGIDKAQEEHEKYHNNWRAMASXFNLPPVVAKEIVASCDKCQLKGEAIHGQVDCSPGIWQLDCTHLEGKIILVAVHVA
SGYIEAEVIPAETGQETAYFILKLAGRWPVKTIHTDNGSNFTSNTVKAACWWAGIKQEFGIPYNPQSQGVVESMNNELKK
IIGQVRDQAEHLKTAVQMAVFIHNFKRKGGIGGYSAGERIVDIIATDIQ---------------TKELQKQITKIQNFRV
YYRDSRDPLWKGPAKLLWKGEGAVVIQ--DNSEIKVVPRRKAKIIRDYGKQMAGDDCVAGRQDED*
>FJ496179/B/US/2000/WITO_flE2
FLDGIDKAQEEHEKYHNNWRAMASDFNLPPVVAKEIVASCDKCQLKGEAIHGQVDCSPGIWQLDCTHLEGKIILVAVHVA
SGYIEAEVIPAETGQETAYFILKLAGRWPVKTIHTDNGSNFTSNTVKAACWWAGIKQEFGIPYNPQSQGVVESMNNELKK
IIGQVRDQAEHLKTAVQMAVFIHNFKRKGGIGGYSAGERIVDIIATDIQ---------------TKELQKQITKIQNFRV
YYRDSRDPLWKGPAKLLWKGEGAVVIQ--DNSEIKVVPRRKAKIIRDYGKQMAGDDCVAGRQDED*
>FJ496180/B/US/2000/WITO_flE3
FLDGIDKAQEEHEKYHNNWRAMASDFNLPPVVAKEIVASCDKCQLKGEAIHGQVDCSPGIWQLDCTHLEGKIILVAVHVA
SGYIEAEVIPAETGQETAYFILKLAGRWPVKTIHTDNGSNFTSNTVKAACWWAGIKQEFGIPYNPQSQGVVESMNNELKK
IIGQVRDQAEHLKTAVQMAVFIHNFKRKGGIGGYSAGERIVDIIATDIQ---------------TKELQKQITKIQNFRV
YYRDSRDPLWKGPAKLLWKGEGAVVIQ--DNSEIKVVPRRKAKIIRDYGKQMAGDDCVAGRQDED*
>FJ496181/B/US/2000/WITO_flF2
FLDGIDKAQEEHEKYHNNWRAMASDFNLPPVVAKEIVASCDKCQLKGEAIHGQVDCSPGIWQLDCTHLEGKIILVAVHVA
SGYIEAEVIPAETGQETAYFILKLAGRWPVKTIHTDNGSNFTSNTVKAACWWAGIKQEFGIPYNPQSQGVVESTNNELKK
IIGQVRDQAEHLKTAVQMAVFIHNFKRKGGIGGYSAGERIVDIIATDIQ---------------TKELQKQITKIQNFRV
YYRDSRDPLWKGPAKLLWKGEGAVVIQ--DNSEIKVVPRRKAKIIRDYGKQMAGDDCVAGRQDED*
>FJ496182/B/US/2000/WITO_flF4
FLDGIDKAQEEHEKYHNNWRAMASDFNLPPVVAKEIVASCDKCQLKGEAIHGQVDCSPGIWQLDCTHLEGKIILVAVHVA
SGYIEAEVIPAETGQETAYFILKLAGRWPVKTIHTDNGSNFTSNTVKAACWWAGIKQEFGIPYNPQSQGVVESMNNELKK
IIGQVRDQAEHLKTAVQMAVFIHNFKRKGGIGGYSAGERIVDIIATDIQ---------------TKELQKQITKIQNFRV
YYRDSRDPLWKGPAKLLWKGEGAVVIQ--DNSEIKVVPRRKAKIIRDYGKQMAGDDCVAGRQDED*
>FJ496184/B/US/2000/WITO_flH3
FLDGIDKAQEEHEKYHNNWRAMASDFNLPPVVAKEIVASCDKCQLKGEAIHGQVDCSPGIWQLDCTHLEGKIILVAVHVA
SGYIEAEVIPAETGQETAYFILKLAGRWPVKTIHTDNGSNFTSNTVKAACWWAGIKQEFGIPYNPQSQGVVESMNNELKK
IIGQVRDQAEHLKTAVQMAVFIHNFKRKGGIGGYSAGERIVDIIATDIQ---------------TKELQKQITKIQNFRV
YYRDSRDPLWKGPAKLLWKGEGAVVIQ--DNSEIKVVPRRKAKIIRDYGKQMAGDDCVAGRQDED*
>FJ647145/B/ZA/1985/R84
FLDGIDKAQEEHEKYHSNWRAMASDFNLPPIVAKEIVASCDKCQLKGEAIHGQVDCSPGIWQLDCTHLEGKVILVAVHVA
SGYIEAEVIPAETGQETAYFLLKLAGRWPVKTIHTDNGSNFTSTTVKAACWWAGIKQEFGIPYNPQSQGVVESMNKELKK
IIGQVRDQAEHLKTAVQMAVFIHNFKRKGGIGGYSAGERIVDIIATDIQ---------------TKELQKQITKIQNFRV
YYRDSREPLWKGPAKLLWKGEGAVVIQ--DNSDIKVVPRRKVKIIRDYGKQMAGDDCVASRQDED*
>FJ670524/B/ES/2008/X2400-3
FLDGIDKAQEEHEKYHSNWKAMASDFNLPPVVAKEIVASCDKCQLKGEAMHGQVDCSPGIWQLDCTHLEGKIILVAVHVA
SGYIEAEVIPAETGQETAYFLLKLAGRWPVKTIHTDNGSNFTSATVKAACWWAGIKQEFGIPYNPQSQGVVESMNKELKK
IIGQVRDQAEHLKTAVQMAVFIHNFKRKGGIGGYSAGERIVDMISTDLQ---------------TKELQKQITKIQNFRV
YYRDSRDPLWKGPAKLLWKGEGAVVIQ--DNSEIKVVPRRKAKIIRDYGKQMAGDDCVASRQDED*
>FJ670525/B/ES/2008/X2425-2
FLDGIDKAQEEHEKYHSNWKAMASDFNLPPVVAKEIVASCDKCQLKGEAMHGQVDCSPGIWQLDCTHLEGKIILVAVHVA
SGYIEAEVIPAETGQETAYFILKLAARWPVNTIHTDNGPNFTSTAVKAACWWAGIKQEFGIPYNPQSQGVVESMNKELKK
IIGQVRDQAEHLKTAVQMAVFIHNFKRKGGIGEYSAGERIIDIIATDIQ---------------TKELQKQIIKIQNFRV
YYRDSRDPIWKGPAKLLWKGEGAVVIQ--DNSEIKVVPRRKAKIIRDYGKQMAGDDCVASRQNED*
>FJ670531/B/ES/2008/P2008
FLDGIDKAQEEHEKYHSNWRAMASDFNLPPVVAKEIVASCDKCQLKGEAMHGQVDCSPGIWQLDCTHLEGKVILVAVHVA
SGYIEAEVIPAETGQETAYFLLKLAGRWPVKTIHTDNGGNFISNTVKAACWWAGIKQEFGIPYNPQSQGVVESMNKELKK
IIGQVRDQAEHLKTAVQMAVFIHNFKRKGGIGGYSAGERIVDIIATDIQ---------------TKELQKQITKIQNFRV
YYRDSRDPLWKGPAKLLWKGEGAVVIQ--DNSDIKVVPRRKVKIIRDYGKQMAGDDCVASRQDED*
>FJ694790/B/DK/2007/PMVL_011
FLDGIDKAQEEHEKYHSNWRAIASDFNMPPVVAKEIVACCDKCQLKGEAMHGQVDCSPGIWQLDCTHLEGKIILVAVHVA
SGYIEAEVIPAETGQETAYFLLKLAGRWPVTTIHTDNGPNFTSNTVKAACWWAGIKQEFGIPYNPQSQGVVESMNKELKK
IIGQVRDQAEHLKTAVQMAVFIHNFKRKGGIGGYSAGERIIDIIATDIQ---------------TKELQKHITKIQNFRV
YYRDSRDPVWKGPAKLLWKGEGAVVIQ--DNSDIKVVPRRKAKIIRDYGKQMAGDDCVANRQDED*
>FJ853620/B/ES/2008/P2021-3
FLDGIDKAQEDHERYHSNWRAMASDFNLPPVVAKEIVASCDKCQVKGEAIHGQVDCSPGIWQLDCTHLEGKIILVAVHVA
SGYIEAEVIPAETGQETAYFVLKLAGRWPVKTIHTDNGSNFTSTAVKAACWWAGIKQEFGIPYNPQSQGVVESMNKELKK
IIGQVRDQAEHLKTAVQMAVLIHNFKRKGGIGDYSAGERIIDIIASDIQ---------------TKELQKQITKIQNFRV
YYRDSRDPLWKGPAKLLWKGEGAVVIQ--DNSEIKVVPRRKAKVIRDYGKQMAGDNCVAGRQDEN*
>FJ853622/B/ES/2008/X2510_2
FLDGIEKAQDEHEKYHNNWRAMASDFNLPPVVAKEIVASCDKCQLKGEAIHGQVDCSPGIWQLDCTHLEGKIILVAVHVA
SGYIEAEVIPAETGQETAYFILKLAGRWPVKTIHTDNGSNFTSATVKAACWWAGIKQEFGIPYNPQSQGVVESMNKELKK
IIGQVRDQAEHLKTAVQMAVFIHNFKRKGGIGGYSAGERIVDIIATDIQ---------------TKELQKQITKLQNFRV
YYRDSRDPLWKGPAKLLWKGEGAVVIQ--DNSDIKVVPRRKVKIIRDYGKQMAGDDCVASRQDED*
>FW555696/B/FR/1985/pNL43_patent
FLDGIDKAQEEHEKYHSNWRAMASDFNLPPVVAKEIVASCDKCQLKGEAMHGQVDCSPGIWQLDCTHLEGKVILVAVHVA
SGYIEAEVIPAETGQETAYFLLKLAGRWPVKTVHTDNGSNFTSTTVKAACWWAGIKQEFGIPYNPQSQGVIESMNKELKK
IIGQVRDQAEHLKTAVQMAVFIHNFKRKGGIGGYSAGERIVDIIATDIQ---------------TKELQKQITKIQNFRV
YYRDSRDPVWKGPAKLLWKGEGAVVIQ--DNSDIKVVPRRKAKIIRDYGKQMAGDDCVASRQDED*
>GQ372988/B/ES/2008/ES_X2515_3
FLDGITEAQDEHEKYHSNWRAMASDFNLPPVVAKEIVACCDKCQLKGEAMHGQVDCSPGIWQLDCTHLEGKIILVAVHVA
SGYIEAEVIPAETGQETAYFILKLAGRWPVKTIHTDNGSNFTSTTVKAACWWAGIKQEFGIPYNPQSQGVVESMNKELKK
IIGQVRDQAEHLKTAVQMAVFIHNFKRKGGIGGYSAGERIIDIIATDIQ---------------TKELQKHITKIQNFRV
YYRDSRDPLWKGPAKLLWKGEGAVVIQ--DNSDIKVVPRRKAKIIRDYGKQMAGDDCVASRQDED*
>GQ372990/B/ES/2008/ES_X2556_3
FLDGIDKAQEEHEKYHNNWRAMASDFNLPPIVAKEIVASCDKCQLKGEAIHGQVDCSPGIWQLDCTHLEGKVILVAVHVA
SGYIEAEVIPAETGQETAYFLLKLAGRWPVKTIHTDNGRNFTCTTVKAACWWAGIKQEFGIPYNPQSQGVVESMNKELKK
IIGQVRDQAEHLKTAVQMAVFIHNFKRKGGIGGYSAGERIIDIIATDIQ---------------TKELQKQITKIQNFRV
YYRDNRDPLWKGPAKLLWKGEGAVVIQ--DNSDIKVVPRRKAKIIRDYGKQMAGDDCVASGQDED*
>GQ386779/B/ES/1989/G1p1
FLDGIDKAQEEHEKYHSNWRAMASDFNLPPVVAKEIVASCDKCQLKGEAMHGQVDCSPGIWQLDCTHLEGKIILVAVHVA
SGYIEAEVIPAETGQETAYFLLKLAGRWPVKTIHTDNGSNFTSTTVKAACWWAGIKQEFGIPYNPQSQGVVESINKELKK
IIGQIRDQAEHLKTAVQMAVFIHNFKRKGGIGGYSAGERIVDIIATDIQ---------------TKELQKQITKIQNFRV
YYRDSRDPLWKGPAKLLWKGEGAVVIQ--DNSEIKVVPRRKAKIIRDYGKQMAGDDCVASRQDED*
>GQ386780/B/ES/1989/G1p11
FLDGIDKAQEEHEKYHSNWRAMASDFNLPPVVAKEIVASCDKCQLKGEAMHGQVDCSPGIWQLDCTHLEGKIILVAVHVA
SGYIEAEVIPAETGQETAYFLLKLAGRWPVKTIHTDNGSNFTSTTVKAACWWAGIKQEFGIPYNPQSQGVVESINKELKK
IIGQIRDQAEHLKTAVQMAVFIHNFKRKGGIGGYSAGERIVDIIATDIQ---------------TKELQKQITKIQNFRV
YYRDSRDPLWKGPAKLLWKGEGAVVIQ--DNSEIKVVPRRKAKIIRDYGKQMAGDDCVASRQDED*
>GQ386781/B/ES/1989/G1_5p11
FLDGIDKAQEEHEKYHSNWRAMASDFNLPPVVAKEIVASCDKCQLKGEAMHGQVDCSPGIWQLECTHLEGKIILVAVHVA
SGYIEAEVIPAETGQETAYFLLKLAGRWPVKTIHTDNGSNFTSTTVKAACWWAGIKQEFGIPYNPQSQGVVESINKELKK
IIGQIRDQAEHLKTAVQMAVFIHNFKRKGGIGGYSAGERIVDIITTDIQ---------------TKELQKQITKIQNFRV
YYRDSRDPLWKGPAKLLWKGEGAVVIQ--DNSEIKVVPRRKAKIIRDYGKQMAGDDCVASRQDED*
>GQ386782/B/ES/1989/G2p1
FLDGIDKAQEEHEKYHSNWRAMASDFNLPPVVAKEIVASCDKCQLKGEAMHGQVDCSPGIWQLDCTHLEGKIILVAVHVA
SGYIEAEVIPAETGQETAYFLLKLAGRWPVKTIHTDNGSNFTSTTVKAACWWAGIKQEFGIPYNPQSQGVVESINKELKK
IIGQIRDQAEHLKTAVQMAVFIHNFKRKGGIGGYSAGERIVDIIATDIQ---------------TKELQKQITKIQNFRV
YYRDSRDPLWKGPAKLLWKGEGAVVIQ--DNSEIKVVPRRKAKIIRDYGKQMAGDDCVASRQDED*
>GQ386783/B/ES/1989/G2p11
FLDGIDKAQEEHEKYHSNWRAMASDFNLPPVVAKEIVASCDKCQLKGEAMHGQVDCSPGIWQLDCTHLEGKIILVAVHVA
SGYIEAEVIPAETGQETAYFLLKLAGRWPVKTIHTDNGSNFTSTTVKAACWWAGIKQEFGIPYNPQSQGVVESINKELKK
IIGQIRDQAEHLKTAVQMAVFIHNFKRKGGIGGYSAGERIVDIIATDIQ---------------TKELQKQITKIQNFRV
YYRDSRDPLWKGPAKLLWKGEGAVVIQ--DNSEIKVVPRRKAKIIRDYGKQMAGDDCVASRQDED*
>GQ386784/B/ES/1989/I1p1
FLDGIDKAQEEHEKYHSNWRAMASDFNLPPVVAKEIVASCDKCQLKGEAMHGQVDCSPGIWQLDCTHLEGKIILVAVHVA
SGYIEAEVIPAETGQETAYFLLKLAGRWPVKTIHTDNGSNFTSTTVKATCWWAGIKQEFGIPYNPQSQGVVESINKELKK
IIGQIRDQAEHLKTAVQMAVFIHNFKRKGGIGGYSAGERIVDIIATDIQ---------------TKELQKQITKIQNFRV
YYRDSRDPLWKGPAKLLWKGEGAVVIQ--DNSEIKVVPRRKAKIIRDYGKQMAGDDCVASRQDED*
>GQ386785/B/ES/1989/I1p11
FLDGIDKAQEEHEKYHSNWRAMASDFNLPPVVAKEIVASCDKCQLKGEAMHGQVDCSPGIWQLDCTHLEGKIILVAVHVA
SGYIEAEVIPAETGQETAYFLLKLAGRWPVKTIHTDNGSNFTSTTVKATCWWAGIKQEFGIPYNPQSQGVVESINKELKK
IIGQIRDQAEHLKTAVQMAVFIHNFKRKGGIGGYSAGERIVDIIATDIQ---------------TKELQKQITKIQNFRV
YYRDSRDPLWKGPAKLLWKGEGAVVIQ--DNSEIKVVPRRKAKIIRDYGKQMAGDDCVASRQDED*
>GQ386786/B/ES/1989/I5p1
FLDGIDKAQEEHEKYHSNWRAMASDFNLPPVVAKEIVASCDKCQLKGEAMHGQVDCSPGIWQLDCTHLEGKIILVAVHVA
SGYIEAEVIPAETGQETAYFLLKLAGRWPVKTIHTDNGSNFTSTTVKATCWWAGIKQEFGIPYNPQSQGVVESINKELKK
IIGQIRDQAEHLKTAVQMAVFIHNFKRKGGIGGYSAGERIVDIIATDIQ---------------TKELQKQITKIQNFRV
YYRDSRDPLWKGPAKLLWKGEGAVVIQ--DNSEIKVVPRRKAKIIRDYGKQMAGDDCVASRQDED*
>GQ386787/B/ES/1989/I5p11
FLDGIDKAQEEHEKYHSNWRAMASDFNLPPVVAKEIVASCDKCQLKGEAMHGQVDCSPGIWQLDCTHLEGKIILVAVHVA
SGYIEAEVIPAETGQETAYFLLKLAGRWPVKTIHTDNGSNFTSTTVKATCWWAGIKQEFGIPYNPQSQGVVESINKELKK
IIGQIRDQAEHLKTAVQMAVFIHNFKRKGGIGGYSAGERIVDIIATDIQ---------------TKELQKQITKIQNFRV
YYRDSRDPLWKGPAKLLWKGEGAVVIQ--DNSEIKVVPRRKAKIIRDYGKQMAGDDCVASRQDED*
>GQ386792/B/ES/1989/E1_5p1
FLDGIDKAQEEHEKYHSNWRAMASDFNLPPVVAKEIVASCDKCQLKGEAMHGQVDCSPGIWQLDCTHLEGKIILVAVHVA
SGYIEAEVIPAETGQETAYFLLKLAGRWPVKTIHTDNGSNFTSTTVKAACWWAGIKQEFGIPYNPQSQGVVESINKELKK
IIGQIRDQAENLKTAVQMAVFIHNFKRKGGIGGYSAGERIVDIIATDIQ---------------TKELQKQITKIQNFRV
YYRDSRDPLWKGPAKLLWKGEGAVVIQ--DNSEIKVVPRRKAKIIRDYGKQMAGDDCVASRQDED*
>GQ386793/B/ES/1989/E1_5p11
FLDGIDKAQEEHEKYHSNWRAMASDFNLPPVVAKEIVASCDKCQLKGEAMHGQVDCSPGIWQLDCTHLEGKIILVAVHVA
SGYIEAEVIPAETGQETAYFLLKLAGRWPVKTIHTDNGSNFTSTTVKAACWWAGIKQEFGIPYNPQSQGVVESINKELKK
IIGQIRDQAENLKTAVQMAVFIHNFKRKGGIGGYSAGERIVDIIATDIQ---------------TKELQKQITKIQNFRV
YYRDSRDPLWKGPAKLLWKGEGAVVIQ--DNSEIKVVPRRKAKIIRDYGKQMAGDDCVASRQDED*
>GU177863/B/CN/1999/plwj
FLDGIDKAQEEHEKYHSNWKAMASDFNLPPVVAKEIVASCDKCQLKGEAMHGQVDCSPGIWQLDCTHLEGKIILVAVHVA
SGYIEAEIIPTETGQETAYFILKLAGRWPVKTIHTDNGRNFTSTSVKAACWWAGIKQEFGIPYNPQSQGVVESMNNELKK
IIGQVRDQAEHLKTAVQMAVFIHNFKRKGGIGGYSAGERIVDIIATDIQ---------------TRELQKQITKIQNFRV
YYRDSRDPLWKGPAKLLWKGEGAVVIQ--DNSDIKVVPRRKAKIIRDYGKQMAGDDCVASRQDED*
>GU362881/B/ES/2009/P2149_3
FLDGIEKAQEEHERYHSNWKAMASDFNLPPVVAKEIVASCDKCQLKGEAMHGQVDCSPGIWQLDCTHLEGKIILVAVHVA
SGYIEAEVIPAETGQETAYFLLKLAGRWPVKTIHTDNGSNFTSTTVKAACWWARIKQEFGIPYNPQSQGVVESMNKELKK
IIGQVRDQAEHLKTAVQMAVFIHNFKRKGGIGGYSAGERIIDIIASDIQ---------------TRELQKQITKIQNFRV
YYRDSRDPLWKGPAKLLWKGEGAVVIQ--DNSDIKVVPRRKAKIIRDYGKQMAGDDCVASGQDED*
>GU362883/B/ES/2008/X2555_2
FLDGIDKAQEDHEKYHSNWRAMANDFNLPSVVAKEIVASCDKCQLKGEAMHGQVDCSPGMWQLDCTHLEGKIILVAVHVA
SGYIEAEVIPAETGQETAYFLLKLAGRWPVKTIHTDNGPNFISATVKAACWWAGIKQEFGIPYNPQSQGVVESMNKELKK
IIGQVRDQAEHLKTAVQMAVFIHNFKRKGGIGGYSAGERIVDIIASDIQ---------------TKELQKQISKIQNFRV
YYRDSRDPLWKGPAKLLWKGEGAVVIQ--DNSDIKVVPRRKAKIIRDYGKQMAGDNCVASRQDED*
>GU362885/B/ES/2009/X2689_2
FLDGIDKAQEEHEKYHNNWRAMASDFNIPAVVAKEIVASCDKCQLKGEAMHGQVDCSPGIWQLDCTHLEGKVILVAVHVA
SGYIEAEVIPAETGQETAYFLLKLAGRWPVKTVHTDNGSNFTSTAVKAACWWAGIKQEFGIPYNPQSQGVVESMNNELKK
IIGQVRDQAEHLKTAVQMAVFIHNFKRKGGIGGYSAGERIIDIIASDIQ---------------TKELQKQITKIQNFRV
YYRDSRDPLWKGPAKLLWKGEGAVVIQ--DNSEIKVVPRRKAKIIRDYGKQMAGDDCVASRQDED*
>GU362886/B/ES/2008/X2574_2
FLDGIEKAQDEHEKYHSNWRAMANEFNLPPVVAKQIVANCDKCQIKGEAMHGQVDCSPGIWQLDCTHLEGKVILVAVHVA
SGYIEAEVIPAETGQETAYFLLKLAGRWPVKTIHTDNGPNFTSTVVKAACWWAGIKQEFGIPYNPQSQGVVESMNNELKK
IIGQVRDQAEHLKTAVQMAVFIHNFKRKGGIGGYSAGERIVDIIATDIQ---------------TKELQKHIIKIQNFRV
YYRDSRDPLWKGPAKLLWKGEGAVVIQ--HNSEIKVVPRRKAKIIRDYGKQMAGDDCVASRQDED*
>GU647196/B/CN/1999/plwj11_6
FLDGIDKAQEEHEKYHSNWRAMASDFNLPPVVAKEIVASCDKCQLKGEAMHGQVDCSPGIWQLDCTHLEGKIILVAVHVA
SGYIEAEIIPTETGQETAYFILKLAGRWPVKTIHTDNGRNFTSTSVKAACWWAGIKQEFGIPYNPQSQGVVESMNNELKK
IIGQVRDQAEHLKTAVQMAVFIHNFKRKGGIGGYSAGERIVDIIATDIQ---------------TRELQKQITKIQNFRV
YYRDSRDPLWKGPAKLLWKGEGAVVIQ--DNSDIKVVPRRKAKIIRDYGKQMAGDDCVASRQDED*
>GU647197/B/CN/1999/plwj5_6
FLDGIDKAQEEHEKYHSNWRAMASDFNLPPVVAKEIVASCDKCQLKGEAMHGQVDCSPGIWQLDCTHLEGKIILVAVHVA
SGYIEAEIIPTETGQETAYFILKLAGRWPVKTIHTDNGRNFTSTSVKAACWWAGIKQEFGIPYNPQSQGVVESMNNELKK
IIGQVRDQAEHLKTAVQMAVFIHNFKRKGGIGGYSAGERIIDIIATDIQ---------------TRELQKQITKIQNFRV
YYRDSRDPLWKGPAKLLWKGEGAVVIQ--DNSDIKVVPRRKAKIIRDYGKQMAGDDCVASRQDED*
>GU647198/B/CN/1999/plwj2_6
FLDGIDKAQEEHEKYHSNWKAMASDFNLPPVVAKEIVASCDKCQLKGEAMHGQVDCSPGIWQLDCTHLEGKIILVAVHVA
SGYIEAEIIPTETGQETAYFVLKLAGRWPVKTIHTDNGRNFTSTSVKAACWWAGIKQEFGIPYNPQSQGVVESMNNELKK
IIGQVRDQAEHLKTAVQMAVFIHNFKRKGGIGGYSAGERIVDIIATDIQ---------------TRELQKQITKIQNFRV
YYRDSRDPLWKGPAKLLWKGEGAVVIQ--DNSDIKVVPRRKAKIIRDYGKQMAGDDCVASRQDED*
>HH978650/B/FR/1983/HXB2_patent
FLDGIDKAQDEHEKYHSNWRAMASDFNLPPVVAKEIVASCDKCQLKGEAMHGQVDCSPGIWQLDCTHLEGKVILVAVHVA
SGYIEAEVIPAETGQETAYFLLKLAGRWPVKTIHTDNGSNFTGATVRAACWWAGIKQEFGIPYNPQSQGVVESMNKELKK
IIGQVRDQAEHLKTAVQMAVFIHNFKRKGGIGGYSAGERIVDIIATDIQ---------------TKELQKQITKIQNFRV
YYRDSRNPLWKGPAKLLWKGEGAVVIQ--DNSDIKVVPRRKAKIIRDYGKQMAGDDCVASRQDED*
>HI964165/B/FR/1983/HXB2_patent
FLDGIDKAQDEHEKYHSNWRAMASDFNLPPVVAKEIVASCDKCQLKGEAMHGQVDCSPGIWQLDCTHLEGKVILVAVHVA
SGYIEAEVIPAETGQETAYFLLKLAGRWPVKTIHTDNGSNFTGATVRAACWWAGIKQEFGIPYNPQSQGVVESMNKELKK
IIGQVRDQAEHLKTAVQMAVFIHNFKRKGGIGGYSAGERIVDIIATDIQ---------------TKELQKQITKIQNFRV
YYRDSRNPLWKGPAKLLWKGEGAVVIQ--DNSDIKVVPRRKAKIIRDYGKQMAGDDCVASRQDED*
>HM469975/B/ES/2009/S61_E1_5p21
FLDGIDKAQEEHEKYHSNWRAMASDFNLPPVVAKEIVASCDKCQLKGEAMHGQVDCSPGIWQLDCTHLEGKIILVAVHVA
SGYIEAEVIPAETGQETAYFLLKLAGRWPVXTIHTDNGSNFTSTTVKAACWWAGIKQEFGIPYNPQSQGVVESINKELKK
IIGQIRDQAEKLKTAVQMAVFIHNFKRKGGIGGYSAGERIVDIIATDIQ---------------TKELQKQITKIQNFRV
YYRDSRDPLWKGPAKLLWKGEGAVVIQ--DNSEIKVVPRRKAKIIRDYGKQMAGDDCVASRQDED*
>HM469977/B/ES/2009/S61_G2p21
FLDGIDKAQEEHEKYHSNWRAMASDFNLPPVVAKEIVASCDKCQLKGEAMHGQVDCSPGIWQLDCTHLEGKIILVAVHVA
SGYIEAEVIPAETGQETAYFLLKLAGRWPVKXIXTDNGSNFTSTTVKAACWWAGIKQEFGIPYNPQSQGVVESINKELKK
IIGQIRDQAEHXKTAVQMAVFIXNFKRKGGIGGYSAGERIVDIIATDIQ---------------TKELQKQITKIQNFRV
YYRDSRDPLWKGPAKLLWKGEGAVVIQ--DNSEIKVVPRRKAKIIRDYGKQMAGDDCVASRQDED*
>HM469978/B/ES/2009/S61_G1_5p21
FLDGIDKAQEEHEKYHSNWRAMASDFNLPPVVAKEIVASCDKCQLKGEAMHGQVDCSPGIWQLDCTHLEGKIILVAVHVA
SGYIEAEVIPAETGQETAYFLLKLAGRWPVETIHTDNGSNFTSTTVKAACWWAGIKQEFGIPYNPQSQGXVESINKEIKK
IIGQIRDQAEHLKTAVQMAVFIHNFKRKGGIGGYSAGERIVDIIATDIQ---------------TKELQKQITKIQNFRV
YYRDSRDPLWKGPAKLLWKGEGAVVIQ--DNSEIKVVPRRKAKIIRDYGKQMAGDDCVASRQDED*
>HM469979/B/ES/2009/S61_H1_5p21
FLDGIDKAQEEHEKYHSNWRAMASDFNLPPVVAKEIVASCDKCQLKGEAMHGQVDCSPGIWQLDCTHLEGKIILVAVHVA
SGYIEAEVIPAETGQETAYFLLKLAGRWPVKTIHTDNGSNFTSTTVKAACWWAGIKQEFGIPYNPQSQGVVESINKELKK
VIGQIRDQAEHLKTAVQMAVFIHNFKRKGGIGGYSAGERIVDIIATDIQ---------------TKELQKQITKIQNFRV
YYRDSRDPLWKGPAKLLWKGEGAVVIQ--DNSEIKVVPRRKAKIIRDYGKQMAGDDCVASRQDED*
>HM469980/B/ES/2009/S61_I1p21
FLDGIDKAQEEHEKYHSNWRAMASDFNLPPVVAKEIVASCDKCQLKGEAMHGQVDCSPGIWQLDCTHLEGKIILVAVHVA
SGYIEAEVIPAETGQETAYFLLKLAGRWXVKTIHTDNGSNFTSTTVKATCWWAGIKQEFGIPYNPQSQGVVESINKELKK
IIGQIRDQAEHLKTAVQMAVFIHNFKRKGGIGGYSAGERIVDIIATDIQ---------------TKELQKQITKIQNFRV
YYRDSRDPLWKGPAKLLWKGEGAVVIQ--DNSEIKVVPRRKAKIIRDYGKQMAGDDCVASRQDED*
>HM469981/B/ES/2009/S61_I5p21
FLDGIDKAQEEHEKYHSNWRAMASDFNLPPVVAKEIVASCDKCQLKGEAMHGQVDCSPGIWQLDCTHLEGKIILVAVHVA
SGYIEAEVIPAETGQETAYFLLKLAGRWPVKTIHTDNGSNFTSTTVKATCWWAGIKQEFGIPYNPQSQGVVESINKELKK
IIGQIRDQAEHLKTAVQMAVFIHNFKRKGGIGGYSAGERIVDIIATDIQ---------------TKELQKQITKIQNFRV
YYRDSRDPLWKGPAKLLWKGEGAVVIQ--DNSEIKVVPRRKAKIIRDYGKQMAGDDCVASRQDED*
>HM586187/B/GB/2003/MM33d12p
FLDGIDKAQEEHEKYHNNWRAMASDFNLPPVVAKEIVACCDKCQLKGEAMHGQVDCSPGIWQLDCTHLEGKVILVAVHVA
SGYIEAEVIPAETGQETAYFLLKLAGRWPVKAIHTDNGSNFTSAAVKAACWWAGIKQEFGIPYNPQSQGVVESMNKELKK
IIGQVRDQAEHLKTAVQMAVFIHNFKRKGGIGEYSAGERIVDIIATDIQ---------------TKELQKQITKIQNFRV
YYRDSRDPLWKGPAKLLWKGEGAVVIQ--DNSDIKVVPRRKAKIIRDYGKQMAGDDCVASRQDED*
>HM586193/B/GB/2004/MM39d11p
FLDGIDKAQEEHEKYHSNWRAMASDFNLPPVVAKEIVASCDKCQQKGEAIHGQVDCSPGIWQLDCTHLEGKVILVAVHVA
SGYIEAEVIPAETGQETAYFLLKLAGRWPVKTIHTDNGPNFTSNAVKAACWWAGIKQEFGIPYNPQSQGVVESMNKELKK
IIGQVRDQAEHLKTAVQMAVFIHNFKRKGGIGGYSAGERIVDIIATDIQ---------------TKELQKQITKIQNFRV
YYRDSRDPLWKGPAKLLWKGEGAVVIQ--DNSDIKVVPRRKAKIIRDYGKQMAGDDCVASRQDED*
>HM586198/B/GB/2004/MM42d22_GN1
FLDGIDKAQEEHEKYHSNWRAMASDFNLPPVVAKEIVASCDKCQLKGEAMHGQVDCSPGIWQLDCTHLEGKVILVAVHVA
SGYIEAEVISAETGQETAYFILKLAGRWPVKMLHTDNGSNFTSATVKAACWWAGIKQEFGIPYNPQSQGVVESMNKELKK
IIGQVRDQAEHLKTAVQMAVFIHNFKRKGGIGGYSAGERIVDIIATDIQ---------------TKELQKQITKIQNFRV
YYRDSRDPIWKGPAKLLWKGEGAVVIQ--DNSDIKVVPRRKAKIIRDYGKQMAGDDCVASRQDED*
>HM586200/B/GB/2004/MM42d92_GN1
FLDGIDKAQEEHEKYHSNWRAMASDFNLPPVVAKEIVASCDKCQLKGEAMHGQVDCSPGIWQLDCTHLEGKVILVAVHVA
SGYIEAEVISAETGQETAYFILKLAGRWPVKMLHTDNGSNFTSATVKAACWWAGIKQEFGIPYNPQSQGVVESMNKELKK
IIGQVRDQAEHLKTAVQMAVFIHNFKRKGGIGGYSAGERIVDIIATDIQ---------------TKELQKQITKIQNFRV
YYRDSRDPIWKGPAKLLWKGEGAVVIQ--DNSDIKVVPRRKAKIIRDYGKQMAGDDCVAXRQDED*
>HM586202/B/GB/2005/MM42d183_GN1
FLDGIDKAQEEHEKYHSNWRAMASDFNLPPVVAKEIVASCDKCQLKGEAMHGQVDCSPGIWQLDCTHLEGKVILVAVHVA
SGYIEAEVISAETGQETAYFILKLAGRWPVKMLHTDNGSNFTSATVKAACWWAGIKQEFGIPYNPQSQGVVESMNKELKK
IIGQVRDQAEHLKTAVQMAVFIHNFKRKGGIGGYSAGERIVDIIATDIQ---------------TKELQKQITKIQNFRV
YYRDSRDPIWKGPAKLLWKGEGAVVIQ--DNSDIKVVPRRKAKIIRDYGKQMAGDDCVASRQDED*
>HM586204/B/GB/2005/MM42d324_GN1
FLDGIDKAQEEHEKYHSNWRAMASDFNLPPVVAKEIVASCDKCQLKGEAMHGQVDCSPGIWQLDCTHLEGKVILVAVHVA
SGYIEAEVISAETGQETAYFILKLAGRWPVKMLHTDNGSNFTSATVKAACWWAGIKQEFGIPYNPQSQGVVESMNKELKK
IIGQVRDQAEHLKTAVQMAVFIHNFKRKGGIGGYSAGERIVDIIATDIQ---------------TKELQKQITKIQNFRV
YYRDSRDPIWKGPAKLLWKGEGAVVIQ--DNSDIKVVPRRKAKIIRDYGKQMAGDDCVASRQDED*
>HM586206/B/GB/2004/MM43d21_GN1
FLDGIDKAQEDHEKYHSNWRAMASDFNLPPIVAKEIIASCDKCQLKGEAMHGQVDCSPGMWQLDCTHLEGKVILVAVHVA
SGYIEAEVIPAETGQETAYFLLKLAGRWPVKTIHTDNGSNFTSATVKAACWWAGIKQEFGIPYNPQSQGVVESMNKELKN
IIGQVRDQAEHLKTAVQMAVFIHNFKRKGGIGGYSAGERIVDIIASDIQ---------------TKELQKQITKIQNFRV
YYRDSRDPLWKGPAKLLWKGEGAVVIQ--DNSDIKVVPRRKAKIIRDYGKQMAGDDCVASRQDED*
>HM586207/B/GB/2005/MM43d101_GN1
FLDGIDKAQEDHEKYHSNWRAMASDFNLPPIVAKEIIASCDKCQLKGEAMHGQVDCSPGMWQLDCTHLEGKVILVAVHVA
SGYIEAEVIPAETGQETAYFLLKLAGRWPVKTIHTDNGSNFTSATVKAACWWAGIKQEFGIPYNPQSQGVVESMNKELKN
IIGQVRDQAEHLKTAVQMAVFIHNFKRKGGIGGYSAGERIVDIIASDIQ---------------TKELQKQITKIQNFRV
YYRDSRDPLWKGPAKLLWKGEGAVVIQ--DNSDIKVVPRRKAKIIRDYGKQMAGDDCVASRQDED*
>HM586208/B/GB/2005/MM43d228_GN1
FLDGIDKAQEDHEKYHSNWRAMASDFNLPPIVAKEIIASCDKCQLKGEAMHGQVDCSPGMWQLDCTHLEGKVILVAVHVA
SGYIEAEVIPAETGQETAYFLLKLAGRWPVKTIHTDNGSNFTSATVKAACWWAGIKQEFGIPYNPQSQGVVESMNKELKN
IIGQVRDQAEHLKTAVQMAVFIHNFKRKGGIGGYSAGERIVDIIASDIQ---------------TKELQKQITKIQNFRV
YYRDSRDPLWKGPAKLLWKGEGAVVIQ--DNSDIKVVPRRKAKIIRDYGKQMAGDDCVASRQDED*
>HM586209/B/GB/2005/MM43d368_GN1
FLDGIDKAQEDHEKYHSNWRAMASDFNLPPIVAKEIIASCDKCQLKGEAMHGQVDCSPGMWQLDCTHLEGKVILVAVHVA
SGYIEAEVIPAETGQETAYFLLKLAGRWPVKTIHTDNGSNFTSATVKAACWWAGIKQEFGIPYNPQSQGVVESMNKELKN
IIGQVRDQAEHLKTAVQMAVFIHNFKRKGGIGGYSAGERIVDIIASDIQ---------------TKELQKQITKIQNFRV
YYRDSRDPLWKGPAKLLWKGEGAVVIQ--DNSDIKVVPRRKAKIIRDYGKQMAGDDCVASRQDED*
>HM586210/B/GB/2005/MM45d22_GN1
FLDGIDKAQEEHEKYHNNWRAMASDFNLPPIVAKEIVASCDKCQLKGEAMHGQVDCSPGIWQLDCTHLEGKVILVAVHVA
SGYIEAEVIPAETGQETAYFILKLAGRWPVKAIHTDNGSNFTSAAVKAACWWAGIKQEFGIPYNPQSQGVVESLNKELKK
IIGQVRDQAEHLKTAVQMAVFIHNFKRKGGIGGYSAGERIVDIIATEMQ---------------TRELQKQITKIQNFRV
YYRDSRDSLWKGPAKLLWKGEGAVVIQ--DNSDIKVVPRRKAKIIRDYGKQMAGDDCVASRQDED*
>HM586211/B/GB/2005/MM45d87_GN1
FLDGIDKAQEEHEKYHNNWRAMASDFNLPPIVAKEIVASCDKCQLKGEAMHGQVDCSPGIWQLDCTHLEGKVILVAVHVA
SGYIEAEVIPAETGQETAYFILKLAGRWPVKAIHTDNGSNFTSAAVKAACWWAGIKQEFGIPYNPQSQGVVESLNKELKK
IIGQVRDQAEHLKTAVQMAVFIHNFKRKGGIGGYSAGERIVDIIATEMQ---------------TRELQKQITKIQNFRV
YYRDSRDPLWKGPAKLLWKGEGAVVIQ--DNSDIKVVPRRKAKIIRDYGKQMAGDDCVASKQDED*
>HM586212/B/GB/2005/MM45d213_GN1
FLDGIDKAQEEHEKYHNNWRAMASDFNLPPIVAKEIVASCDKCQLKGEAMHGQVDCSPGIWQLDCTHLEGKVILVAVHVA
SGYIEAEVIPAETGQETAYFILKLAGRWPVKAIHTDNGSNFTSAAVKAACWWAGIKQEFGIPYNPQSQGVVESLNKELKK
IIGQVRDQAEHLKTAVQMAVFIHNFKRKGGIGGYSAGERIVDIIATEMQ---------------TRELQKQITKIQNFRV
YYRDSRDPLWKGPAKLLWKGEGAVVIQ--DNSDIKVVPRRKAKIIRDYGKQMAGDDCVASRQDED*
>HQ215554/B/CN/2008/1106
FLDGIDKAQEEHEKYHNNWKAMASDFNIPPVVAKEIVASCDKCQLKGEAMHGQVDCSPGIWQLDCTHSEGKTILVAVHVA
SGYIEAEVIPAETGQETAYFILKLAGRWPVKTIHTDNGSNFTSTTVKAACWWAGIKQEFGIPYNPQSQGVVESMNNELKK
IIGQVRDQAEHLKTAVQMAVFIHNFKRKGGIGGYSAGERIIDIIATDIQ---------------TKELQKQITKIQNFRV
YYRDNRDPLWKGPAKLLWKGEGAVVIQ--DNSEIKVVPRRKAKIIRDYGKQMAGDDCVASRQDED*
>HQ215556/B/CN/2009/1121
FLDGIDKAQDEHEKYHSNWRAMASDFNLPPVVAKEIVASCDKCQLKGEAMHGQVDCSPGIWQLDCTHLEGKXILVAVHVA
SGYIEAEVIPAETGQETAYFILRLAGRWPVKTIHTDNGGNFISNTVKAACWWAGIKQEFGIPYNPQSQGVVESMNNELKK
IIGQVRDQAEHLKTAVQMAVFIHNFKRKGGIGGYSAGERIIDIIATDIQ---------------TKELQKQITKIQNFRV
YYRDSRDPLWKGPAKLLWKGEGAVVIQ--HNRDIKVVPRRKAKIIRDYGKQMAGDDCVASRQDED*
>JA806687/B/FR/1983/HXB2-patent
FLDGIDKAQDEHEKYHSNWRAMASDFNLPPVVAKEIVASCDKCQLKGEAMHGQVDCSPGIWQLDCTHLEGKVILVAVHVA
SGYIEAEVIPAETGQETAYFLLKLAGRWPVKTIHTDNGSNFTGATVRAACWWAGIKQEFGIPYNPQSQGVVESMNKELKK
IIGQVRDQAEHLKTAVQMAVFIHNFKRKGGIGGYSAGERIVDIIATDIQ---------------TKELQKQITKIQNFRV
YYRDSRNPLWKGPAKLLWKGEGAVVIQ--DNSDIKVVPRRKAKIIRDYGKQMAGDDCVASRQDED*
>JF320003/B/US/2006/502_0341_FL05
FLDGIDKAQEDHEKYHNNWRAMASDFNLPPVVAKEIVASCDKCQLKGEATHGQVDCSPGIWQLDCTHLEGKIILVAVHVA
SGYIEAEVIPAETGQETAYFILKLAGRWPVKTIHTDNGSNFTSTTVKAACWWAGIKQEFGIPYNPQSQGVVESMNKELKN
IIGQVRDQAEHLRTAVQMAVFIHNFKRKGGIGGYSAGERIVDIIATDIQ---------------TKELQKQITKIQNFRV
YYRDSRDPLWKGPAKLLWKGEGAVVIQ--DNSEIKVVPRRKAKIIRDYGKQMAGDDCVAGRQDED*
>JF320005/B/US/2006/502_0341_FL04
FLDGIDKAQEDHEKYHNNWRAMASDFNLPPVVAKEIVASCDKCQLKGEATHGQVDCSPGIWQLDCTHLEGKIILVAVHVA
SGYIEAEVIPAETGQETAYFILKLAGRWPVKTIHTDNGSNFTSTTVKAACWWAGIKQEFGIPYNPQSQGVVESMNKELKN
IIGQVRDQAEHLRTAVQMAVFIHNFKRKGGIGGYSAGERIVDIIATDIQ---------------TKELQKQITKIQNFRV
YYRDSRDPLWKGPAKLLWKGEGAVVIQ--DNSEIKVVPRRKAKIIRDYGKQMAGDDCVAGRQDED*
>JF320006/B/US/2006/502_0341_FL07
FLDGIDKAQEDHEKYHNNWRAMASDFNLPPVVAKEIVASCDKCQLKGEATHGQVDCSPGIWQLDCTHLEGKIILVAVHVA
SGYIEAEVIPAETGQETAYFILKLAGRWPVKTIHTDNGSNFTSTTVKAACWWAGIKQEFGIPYNPQSQGVVESMNKELKN
IIGQVRDQAEHLRTAVQMAVFIHNFKRKGGIGGYSAGERIVDIIATDIQ---------------TKELQKQITKIQNFRV
YYRDSRDPLWKGPAKLLWKGEGAVVIQ--DNSEIKVVPRRKAKIIRDYGKQMAGDDCVAGRQDED*
>JF320008/B/PE/2006/502_0524_FL04
FLDGIDKAQEEHDKYHSNWKAMASDFNLPPVVAKEIVASCNKCQLKGEAMHGQVDCSPGIWQLDCTHLEGKIIIVAVHVA
SGYIEAEVIPAETGQETAYFLLKLAGRWPVTTIHTDNGSNFTSAAVKAACWWAGIKQEFGIPYNPQSQGVVESMNKELKK
IIGQVRDQAEHLKTAVQMAVFIHNFKRKGGIGGYSAGERIIDIIATDIQ---------------TRELQKQITKIQNFRV
YYRDSRDPLWKGPAKLLWKGEGAVVIQ--DNSDIKVVPRRKAKIIRDYGKQMAGDDCVASRQDED*
>JF320009/B/PE/2006/502_0524_FL05
FLDGIDKAQEEHDKYHSNWKAMASDFNLPPVVAKEIVASCNKCQLKGEAMHGQVDCSPGIWQLDCTHLEGKIIIVAVHVA
SGYIEAEVIPAETGQETAYFLLKLAGRWPVTTIHTDNGSNFTSAAVKAACWWAGIKQEFGIPYNPQSQGVVESMNKELKK
IIGQVRDQAEHLKTAVQMAVFIHNFKRKGGIGGYSAGERIIDIIATDIQ---------------TRELQKQITKIQNFRV
YYRDSRDPLWKGPAKLLWKGEGAVVIQ--DNSDIKVVPRRKAKIIRDYGKQMAGDDCVASRQDED*
>JF320010/B/PE/2006/502_0524_FL06
FLDGIDKAQEEHDKYHSNWKAMASDFNLPPVVAKEIVASCNKCQLKGEAMHGQVDCSPGIWQLDCTHLEGKIIIVAVHVA
SGYIEAEVIPAETGQETAYFLLKLAGRWPVTTIHTDNGSNFTSAAVKAACWWAGIKQEFGIPYNPQSQGVVESMNKELKK
IIGQVRDQAEHLKTAVQMAVFIHNFKRKGGIGGYSAGERIIDIIATDIQ---------------TRELQKQITKIQNFRV
YYRDSRDPLWKGPAKLLWKGEGAVVIQ--DNSDIKVVPRRKAKIIRDYGKQMAGDDCVASRQDED*
>JF320012/B/PE/2007/502_1399_wg6
FLDGIDKAQEEHEKYHSNWRAMASDFNLPPVVAKEIVASCDKCQLKGEAMHGQVDCSPGIWQLDCTHLEGKIILVAVHVA
SGYVEAEVIPAETGQETAYFILKLAGRWPVKAIHTDNGSNFTSTAVKAACWWAGIKQEFGIPYNPQSQGVVESINKELKK
IIGQIRDQAEHLKTAVLMAVYIHNFKRKGGIGGYSAGERIVDIIATDIQ---------------TKELQKQITKIQNFRV
YYRDSRDPIWKGPAKLLWKGEGAVVIQ--DNSDIKVVPRRKAKIIRDYGKQMAGDDCVASRQDED*
>JF320013/B/PE/2007/502_1399_wg4
FLDGIDKAQEEHEKYHSNWRAMASDFNLPPVVAKEIVASCDKCQLKGEAMHGQVDCSPGIWQLDCTHLEGKIILVAVHVA
SGYVEAEVIPAETGQETAYFILKLAGRWPVKAIHTDNGSNFTSTAVKAACWWAGIKQEFGIPYNPQSQGVVESINKELKK
IIGQIRDQAEHLKTAVLMAVYIHNFKRKGGIGGYSAGERIVDIIATDIQ---------------TKELQKQITKIQNFRV
YYRDSRDPIWKGPAKLLWKGEGAVVIQ--DNSDIKVVPRRKAKIIRDYGKQMAGDDCVASRQDED*
>JF320014/B/PE/2007/502_1399_wg5
FLDGIDKAQEEHEKYHSNWRAMVSDFNLPPVVAKEIVASCDKCQLKGEAMHGQVDCSPGIWQLDCTHLEGKIILVAVHVA
SGYVEAEVIPAETGQETAYFILKLAGRWPVKAIHTDNGSNFTSTAVKAACWWAGIKQEFGIPYNPQSQGVVESINKELKK
IIGQIRDQAEHLKTAVLMAVYIHNFKRKGGIGGYSAGERIVDIIATDIQ---------------TKELQKQITKIQNFRV
YYRDSRDPIWKGPAKLLWKGEGAVVIQ--DNSDIKVVPRRKAKIIRDYGKQMAGDDCVASRQDED*
>JF320015/B/PE/2007/502_1399_wg1
FLDGIDKAQEEHEKYHSNWRAMASDFNLPPVVAKEIVASCDKCQLKGEAMHGQVDCSPGIWQLDCTHLEGKIILVAVHVA
SGYVEAEVIPAETGQETAYFILKLAGRWPVKAIHTDNGSNFTSTAVKAACWWAGIKQEFGIPYNPQSQGVVESINKELKK
IIGQIRDQAEHLKTAVLMAVYIHNFKRKGGIGGYSAGERIVDIIATDIQ---------------TKELQKQITKIQNFRV
YYRDSRDPIWKGPAKLLWKGEGAVVIQ--DNSDIKVVPRRKAKIIRDYGKQMAGDDCVASRQDED*
>JF320016/B/PE/2007/502_1399_wg3
FLDGIDKAQEEHEKYHSNWRAMASDFNLPPVVAKEIVASCDKCQLKGEAMHGQVDCSPGIWQLDCTHLEGKIILVAVHVA
SGYVEAEVIPAETGQETAYFILKLAGRWPVKAIHTDNGSNFTSTAVKAACWWAGIKQEFGIPYNPQSQGVVESINKELKK
IIGQIRDQAEHLKTAVLMAVYIHNFKRKGGIGGYSAGERIVDIIATDIQ---------------TKELQKQITKIQNFRV
YYRDSRDPIWKGPAKLLWKGEGAVVIQ--DNSDIKVVPRRKAKIIRDYGKQMAGDDCVASRQDED*
>JF320017/B/PE/2007/502_2649_wg2
FLDGIEKAQDEHEKYHSNWRAMASDFNLPPVVAKEIVASCDKCQLKGEAMHGQVDCSPGIWQLDCTHLEGKIILVAVHVA
SGYIEAEVIPAETGQETAYFILKLAGRWPVKTIHTDNGSNFTSTTVKAACWWAGIKQEFGIPYNPQSQGVVESMNNELKK
IIGQVRDQAEHLKTAVQMAVFIHNFKRKGGIGGYSAGERIVDIIATDLQ---------------TKELQKQITKIQNFRV
YYRDNKDPLWKGPAKLLWKGEGAVVIQ--DNSEIKVVPRRKAKIIRDYGKQMAGDDCVASRQDED*
>JF320018/B/PE/2007/502_2254_FL6
FLDGIDKAQEDHEKYHSNWRAMASDFNLPPVIAKEIIASCDKCQLKGEAIHGQVDCSPGIWQLDCTHLEGKIILVAVHVA
SGYIEAEVIPAETGQETAYFILKLAGRWPVKTVHTDNGPNFTSTAVKAACWWAGIKQEFGIPYNPQSQGVVESMNKELKK
IIGQVRDQAEHLRTAVQMAVFIHNFKRKGGIGGYSAGERIIDIIATNIQ---------------TTELQKQISKLQNFRV
YYRDSRDPVWKGPAKLLWKGEGAVVIQ--DNSDIKVVPRRKAKIIRDYGKQMAGDDCVASRQDED*
>JF320019/B/PE/2007/502_2649_wg8
FLDGIEKAQDEHEKYHSNWRAMASDFNLPPVVAKEIVASCDKCQLKGEAMHGQVDCSPGIWQLDCTHLEGKIILVAVHVA
SGYIEAEVIPAETGQETAYFILKLAGRWPVKTIHTDNGSNFTSTTVKAACWWAGIKQEFGIPYNPQSQGVVESMNNELKK
IIGQVRDQAEHLKTAVQMAVFIHNFKRKGGIGGYSAGERIVDIIATDLQSAGERIVDIIATDLQTKELQKQITKIQNFRV
YYRDNKDPLWKGPAKLLWKGEGAVVIQ--DNSEIKVVPRRKAKIIRDYGKQMAGDDCVASRQDED*
>JF320020/B/PE/2007/502_2254_FL2
FLDGIDKAQEDHEKYHSNWRAMASDFNLPPVIAKEIIASCDKCQLKGEAIHGQVDCSPGIWQLDCTHLEGKIILVAVHVA
SGYIEAEVIPAETGQETAYFILKLAGRWPVKTVHTDNGPNFTSTAVKAACWWAGIKQEFGIPYNPQSQGVVESMNKELKK
IIGQVRDQAEHLRTAVQMAVFIHNFKRKGGIGGYSAGERIIDIIATNIQ---------------TTELQKQISKLQNFRV
YYRDSRDPVWKGPAKLLWKGEGAVVIQ--DNSDIKVVPRRKAKIIRDYGKQMAGDDCVASRQDED*
>JF320021/B/PE/2007/502_2254_FL5
FLDGIDKAQEDHEKYHSNWRAMASDFNLPPVVAKEIIASCDKCQLKGEAIHGQVDCSPGIWQLDCTHLEGKIILVAVHVA
SGYIEAEVIPAETGQETAYFILKLAGRWPVKTVHTDNGPNFTSTAVKAACWWAGIKQEFGIPYNPQSQGVVESMNKELKK
IIGQVRDQAEHLRTAVQMAVFIHNFKRKGGIGGYSAGERIIDIIATNIQ---------------TTELQKQISKLQNFRV
YYRDSRDPVWKGPAKLLWKGEGAVVIQ--DNSDIKVVPRRKAKIIRDYGKQMAGDDCVASRQDED*
>JF320022/B/PE/2007/502_2649_wg7
FLDGIEKAQDEHERYHSNWRAMASDFNLPPVVAKEIVASCDKCQLKGEAMHGQVDCSPGIWQLDCTHLEGRIILVAVHVA
SGYIEAEVIPAETGQETAYFILKLAGRWPVKTIHTDNGSNFTSTTVKAACWWAGIKQEFGIPYNPQSQGVVESMNNELKK
IIGQVRDQAEHLKTAVQMAVFIHNFKRKGGIGGYSAGERIVDIIATDLQ---------------TKELQKQITKIQNFRV
YYRDNKDPLWKGPAKLLWKGEGAVVIQ--DNSEIKVVPRRKAKIIRDYGKQMAGDDCVASRQDED*
>JF320023/B/PE/2007/502_2254_FL3
FLDGIDKAQEDHEKYHSNWRAMASDFNLPPVIAKEIIASCDKCQLKGEAIHGQVDCSPGIWQLDCTHLEGKIILVAVHVA
SGYIEAEVIPAETGQETAYFILKLAGRWPVKTVHTDNGPNFTSTAVKAACWWAGIKQEFGIPYNPQSQGVVESMNKELKK
IIGQVRDQAEHLRTAVQMAVFIHNFKRKGGIGGYSAGERIIDIIATNIQ---------------TTELQKQISKLQNFRV
YYRDSRDPVWKGPAKLLWKGEGAVVIQ--DNSDIKVVPRRKAKIIRDYGKQMAGDDCVASRQDED*
>JF320024/B/PE/2007/502_2254_FL1
FLDGIDKAQEDHEKYHSNWRAMASDFNLPPVIAKEIIASCDKCQLKGEAIHGQVDCSPGIWQLDCTHLEGKIILVAVHVA
SGYIEAEVIPAETGQETAYFILKLAGRWPVKTVHTDNGPNFTSTAVKAACWWAGIKQEFGIPYNPQSQGVVESINKELKK
IIGQVRDQAEHLRTAVQMAVFIHNFKRKGGIGGYSAGERIIDIIATNIQ---------------TTELQKQISKLQNFRV
YYRDSRDPVWKGPAKLLWKGEGAVVIQ--DNSDIKVVPRRKAKIIRDYGKQMAGDDCVASRQDED*
>JF320025/B/PE/2007/502_2649_wg10
FLDGIEKAQDEHEKYHSNWRAMASDFNLPPVVAKEIVASCDKCQLKGEAMHGQVDCSPGIWQLDCTHLEGRIILVAVHVA
SGYIEAEVIPAETGQETAYFILKLAGRWPVKTIHTDNGSNFTSTTVKAACWWAGIKQEFGIPYNPQSQGVVESMNNELKK
IIGQVRDQAEHLKTAVQMAVFIHNFKRKGGIGGYSAGERIVDIIATDLQ---------------TKELQKQITKIQNFRV
YYRDNKDPLWKGPAKLLWKGEGAVVIQ--DNSEIKVVPRRKAKIIRDYGKQMAGDDCVASRQDED*
>JF320026/B/PE/2007/502_2254_FL4
FLNGIDKAQEDHEKYHSNWRAMASDFNLPPVIAKEIIASCDKCQLKGEAIHGQVDCSPGIWQLDCTHLEGKIILVAVHVA
SGYIEAEVIPAETGQETAYFILKLAGRWPVKTVHTDNGPNFTSTAVKAACWWAGIKQEFGIPYNPQSQGVVESMNKELKK
IIGQVRDQAEHLRTAVQMAVFIHNFKRKGGIGGYSAGERIIDIIATNIQ---------------TTELQKQISKLQNFRV
YYRDSRDPVWKGPAKLLWKGEGAVVIQ--DNSDIKVVPRRKAKIIRDYGKQMAGDDCVASRQDED*
>JF320027/B/PE/2007/502_2649_wg5
FLDGIEKAQDEHEKYHSNWRAMASDFNLPPVVAKEIVASCDKCQLKGEAMHGQVDCSPGIWQLDCTHLEGKIILVAVHVA
SGYIEAEVIPAETGQETAYFILKLAGRWPVKTIHTDNGSNFTSTTVKAACWWAGIKQEFGIPYNPQSQGVVESMNNELKK
IIGQVRDQAEHLKTAVQMAVFIHNFKRKGGIGGYSAGERIVDIIATDLQ---------------TKELQKQITKIQNFRV
YYRDNKDPLWKGPAKLLWKGEGAVVIQ--DNSEIKVVPRRKAKIIRDYGKQMAGDDCVASRQDED*
>JF320028/B/PE/2007/502_2349_wg2
FLDGIDKAQEEHEKYHSNWRAMASDFNLPPVVAKEIVASCDKCQLKGEAMHGQVDCSPGIWQIDCTHLEGKIIIVAVHVA
SGYIEAEVIPAETGQETAYFLLKLAGRWPVKIIHTDNGSNFTSTTVKAACWWAGIKQEFGIPYNPQSQGVVESMNKELKK
IIGQVRDQAEHLKTAVQMAVFIHNFKRKGGIGGYSAGERIIDIIATDIQ---------------TKELQKQITKIQNFRV
YYRDSRDPLWKGPAKLLWKGEGAVVIQ--DNSEIKVVPRRKAKIIRDYGKQMAGDDCVASRQDED*
>JF320029/B/PE/2007/502_2349_wg9
FLDGIDKAQEEHEKYHSNWRAMASDFNLPPVVAKEIVASCDKCQLKGEAMHGQVDCSPGIWQIDCTHLEGKIIIVAVHVA
SGYIEAEVIPAETRQETAYFLLKLAGRWPVKIIHTDNGSNFTSTTVKAACWWAGIKQEFGIPYNPQSQGVVESMNKELKK
IIGQVRDQAEHLKTAVQMAVFIHNFKRKGGIGGYSAGERIIDIIATDIQ---------------TKELQKQITKIQNFRV
YYRDSRDPLWKGPAKLLWKGEGAVVIQ--DNSEIKVVPRRKAKIIRDYGKQMAGDDCVASRQDED*
>JF320030/B/PE/2007/502_2649_wg3
FLDGIEKAQDEHERYHSNWRAMASDFNLPPVVAKEIVASCDKCQLKGEAMHGQVDCSPGIWQLDCTHLEGRIILVAVHVA
SGYIEAEVIPAETGQETAYFILKLAGRWPVKTIHTDNGSNFTSTTVKAACWWAGIKQEFGIPYNPQSQGVVESMNNELKK
IIGQVRDQAEHLKTAVQMAVFIHNFKRKGGIGGYSAGERIVDIIATDLQ---------------TKELQKQITKIQNFRV
YYRDNKDPLWKGPARLLWKGEGAVVIQ--DNSEIKVVPRRKAKIIRDYGKQMAGDDCMASRQDED*
>JF320031/B/PE/2007/502_2349_wg4
FLDGIDKAQEEHEKYHSNWRAMASDFNLPPVVAKEIVASCDKCQLKGEAMHGQVDCSPGIWQIDCTHLEGKIIIVAVHVA
SGYIEAEVIPAETGQETAYFLLKLAGRWPVKIIHTDNGSNFTSTTVKAACWWAGIKQEFGIPYNPQSQGVVESMNKELKK
IIGQVRDQAEHLKTAVQMAVFIHNFKRKGGIGGYSAGERIIDIIATDIQ---------------TKELQKQITKIQNFRV
YYRDSRDPLWKGPAKLLWKGEGAVVIQ--DNSEIKVVPRRKAKIIRDYGKQMAGDDCVASRQDED*
>JF320032/B/PE/2007/502_2349_wg5
FLDGIDKAQEEHEKYHSNWRAMASDFNLPPVVAKEIVASCDKCQLKGEAMHGQVDCSPGIWQIDCTHLEGKIIIVAVHVA
SGYIEAEVIPAETGQETAYFLLKLAGRWPVKIIHTDNGSNFTSTTVKAACWWAGIKQEFGIPYNPQSQGVVESMNKELKK
IIGQVRDQAEHLKTAVQMAVFIHNFKRKGGIGGYSAGERIIDIIATDIQ---------------TKELQKQITKIQNFRV
YYRDSRDPLWKGPAKLLWKGEGAVVIQ--DNSEIKVVPRRKAKIIRDYGKQMAGDDCVASRQDED*
>JF320033/B/PE/2007/502_2649_wg4
FLDGIEKAQDEHERYHSNWRAMASDFNLPPVVAKEIVASCDKCQLKGEAMHGQVDCSPGIWQLDCTHLEGRIILVAVHVA
SGYIEAEVIPAETGQETAYFILKLAGRWPVKTIHTDNGSNFTSTTVKAACWWAGIKQEFGIPYNPQSQGVVESMNNELKK
IIGQVRDQAEHLKTAVQMAVFIHNFKRKGGIGGYSAGERIVDIIATDLQ---------------TKELQKQITKIQNFRV
YYRDNKDPLWKGPAKLLWKGEGAVVIQ--DNSEIKVVPRRKAKIIRDYGKQMAGDDCVASRQDED*
>JF320034/B/PE/2007/502_2649_wg1
FLDGIEKAQDEHERYHSNWRAMASDFNLPPVVAKEIVASCDKCQLKGEAMHGQVDCSPGIWQLDCTHLEGRIILVAVHVA
SGYIEAEVIPAETGQETAYFILKLAGRWPVKTIHTDNGSNFTSTTVKAACWWAGIKQEFGIPYNPQSQGVVESMNNELKK
IIGQVRDQAEHLKTAVQMAVFIHNFKRKGGIGGYSAGERIVDIIATDLQ---------------TKELQKQITKIQNFRV
YYRDNKDPLWKGPAKLLWKGEGAVVIQ--DNSEIKVVPRRKAKIIRDYGKQMAGDDCVASRQDED*
>JF320035/B/PE/2007/502_2649_wg9
FLDGIEKAQDEHERYHSNWRAMASDFNLPPVVAKEIVASCDKCQLKGEAMHGQVDCSPGIWQLDCTHLEGKIILVAVHVA
SGYIEAEVIPAETGQETAYFILKLAGRWPVKTIHTDNGSNFTSTTVKAACWWAGIKQEFGIPYNPQSQGVVESMNNELKK
IIGQVRDQAEHLKTAVQMAVFIHNFKRKGGIGGYSAGERIVDIIATDLQ---------------TKELQKQITKIQNFRV
YYRDNKDPLWKGPAKLLWKGEGAVVIQ--DNSEIKVVPRRKAKIIRDYGKQMAGDDCVASRQDED*
>JF320036/B/US/2006/502_0227_FL05
FLDGIDKAQEEHEKYHSNWRAMASDFNLPPVVAKEIVASCDKCQLKGEAMHGQVDCSPGIWQLDCTHLEGKVIIVAVHVA
SGYIEAEVIPAETGQETAYFLLKLAGRWPVKTIHTDNGSNFTSTTVKAACWWAGIKQEFGIPYNPQSQGVVESMNKELKK
IIGQVRDQAEHLKTAVQMAVFIHNFKRKGGIGGYSAGERIIDIIASDLQ---------------TKALQNQITKIQNFRV
YYRDSRDPLWKGPAKLLWKGEGAVVIQ--DNSDIKVVPRRKAKIIRDYGKQMAGDDCVASRQDED*
>JF320038/B/US/2006/502_0572_FL06
FLDGIDKAQEEHEKYHSNWRAMASDFNLPPIVAKEIVASCDKCQLKGEAMHGQVDCSPGIWQLDCTHLEGKIILVAVHVA
SGYIEAEVIPAETGQETAYFILKLAGRWPVKTIHTDNGGNFISTAVKAACWWAGIKQEFGIPYNPQSQGVVESMNKELKK
IIGQVRDQAEHLKTAVQMAVFIHNFKRKGGIGGYSAGERIVDIIATDIQ---------------TKELQNQITKIQNFRV
YYRDSREPLWKGPAKLLWKGEGAVVIQ--DNSDIKVVPRRKVKIIRDYGKQMAGDDCVASRQDED*
>JF320039/B/US/2006/502_0572_FL02
FLDGIDKAQEEHEKYHSNWRAMASDFNLPPIVAKEIVASCDKCQLKGEAMHGQVDCSPGIWQLDCTHLEGKIILVAVHVA
SGYIEAEVIPAETGQETAYFILKLAGRWPVKTIHTDNGGNFISTAVKAACWWAGIKQEFGIPYNPQSQGVVESMNKELKK
IIGQVRDQAEHLKTAVQMAVFIHNFKRKGGIGGYSAGERIVDIIATDIQ---------------TKELQNQITKIQNFRV
YYRDSREPLWKGPAKLLWKGEGAVVIQ--DNSDIKVVPRRKVKIIRDYGKQMAGDDCVASRQDED*
>JF320040/B/US/2006/502_0572_FL07
FLDGIDKAQEEHEKYHSNWRAMASDFNLPPIVAKEIVASCDKCQLKGEAMHGQVDCSPGIWQLDCTHLEGKIILVAVHVA
SGYIEAEVIPAETGQETAYFILKLAGRWPVKTIHTDNGGNFISTAVKAACWWAGIKQEFGIPYNPQSQGVVESMNKELKK
IIGQVRDQAEHLKTAVQMAVFIHNFKRKGGIGGYSAGERIVDIIATDIQ---------------TKELQNQITKIQNFRV
YYRDSREPLWKGPAKLLWKGEGAVVIQ--DNSDIKVVPRRKVKIIRDYGKQMAGDDCVASRQDED*
>JF320041/B/US/2006/502_0572_FL01
FLDGIDKAQEEHEKYHSNWRAMASDFNLPPIVAKEIVASCDKCQLKGEAMHGQVDCSPGIWQLDCTHLEGKIILVAVHVA
SGYIEAEVIPAETGQETAYFILKLAGRWPVKTIHTDNGGNFISTAVKAACWWAGIKQEFGIPYNPQSQGVVESMNKELKK
IIGQVRDQAEHLKTAVQMAVFIHNFKRKGGIGGYSAGERIVDIIATDIQ---------------TKELQNQITKIQNFRV
YYRDSREPLWKGPAKLLWKGEGAVVIQ--DNSDIKVVPRRKVKIIRDYGKQMAGDDCVASRQDED*
>JF320042/B/US/2006/502_0572_FL03
FLDGIDKAQEEHEKYHSNWRAMASDFNLPPIVAKEIVASCDKCQLKGEAMHGQVDCSPGIWQLDCTHLEGKIILVAVHVA
SGYIEAEVIPAETGQETAYFILKLAGRWPVKTIHTDNGGNFISTAVKAACWWAGIKQEFGIPYNPQSQGVVESMNKELKK
IIGQVRDQAEHLKTAVQMAVFIHNFKRKGGIGGYSAGERIVDIIATDIQ---------------TKELQNQITKIQNFRV
YYRDSREPLWKGPAKLLWKGEGAVVIQ--DNSDIKVVPRRKVKIIRDYGKQMAGDDCVASRQDED*
>JF320043/B/US/2005/502_1400_FL02
FLDGIDKAQEEHEKYHNNWRAMASDFNLPPVVAKEIVASCDKCQLKGEAMHGQVDCSPGIWQLDCTHLEGKIILVAVHVS
SGYIEAEVIPAETGQETAYFILKLAGRWPVKVIHTDNGSNFTSAAVKAACWWAGIKQEFGIPYNPQSQGVVESMNKELKK
IIGQVRDQAEHLKTAVQMAVFIHNFKRKGGIGGYSAGERIVDIIATDIQ---------------TKELQKQITKIQNFRV
YYRDSRDPLWKGPAKLLWKGEGAVVIQ--DNSDIKVVPRRKAKIIRDYGKQMAGDDCVASRQDED*
>JF320044/B/US/2006/502_1174_FL07
FLDGIDKAQEDHEKYHTNWRAMVSDFNLPPVVAKEIVASCDKCQLKGEAMHGQVDCSPGIWQLDCTHLEGKVILVAVHVA
SGYIEAEVIPAETGQETAYFLLKLAGRWPVKTVHTDNGPNFISTAVKAACWWAGIKQEFGIPYNPQSQGVVESMNKELKK
IIGQVRDQAEQLKTAVQMAVFIHNFKRKGGIGGYSAGERIVDMIATDIQ---------------TRELQKQITKIQNFRV
YYRDSRDPLWKGPAKLLWKGEGAVVIQ--DNSDIKVVPRRKAKIIRDYGKQMAGDDCVASRQDED*
>JF320045/B/US/2007/502_1115_wg1
FLDGIDKAQEEHEKYHNNWRAMASDFNLPPVVAKEIVASCDKCQLKGEATHGQVDCSPGIWQLDCTHLEGKVILVAVHVA
SGYIEAEVIPAETGQETAYFLLKLAGRWPVKTIHTDNGSNFTSAAVKAACWWAGIKQEFGIPYNPQSQGVVESMNKELKK
IIGQVRDQAEHLKTAVQMAVFIHNFKRKGGIGGYSAGERIVDIIATDIQ---------------TKELQKQITKIQNFRV
YYRDSRDPLWKGPAKLLWKGEGAVVIQ--DNSDIKVVPRRKAKIIRDYGKQMAGDDCVASRQDED*
>JF320046/B/US/2005/502_1400_FL05
FLDGIDKAQEEHEKYHNNWRAMASDFNLPPVVAKEIVASCDKCQLKGEAMHGQVDCSPGIWQLDCTHLEGKIILVAVHVS
SGYIEAEVIPAETGQETAYFILKLAGRWPVKVIHTDNGSNFTSAAVKAACWWAGIKQEFGIPYNPQSQGVVESMNKELKK
IIGQVRDQAEHLKTAVQMAVFIHNFKRKGGIGGYSAGERIVDIIATDIQ---------------TKELQKQITKIQNFRV
YYRDSRDPLWKGPAKLLWKGEGAVVIQ--DNSDIKVVPRRKAKIIRDYGKQMAGDDCVASRQDED*
>JF320047/B/US/2006/502_1174_FL06
FLDGIDKAQEDHEKYHTNWRAMVSDFNLPPVVAKEIVASCDKCQLKGEAMHGQVDCSPGIWQLDCTHLEGKVILVAVHVA
SGYIEAEVIPAETGQETAYFLLKLAGRWPVKTVHTDNGPNFISTAVKAACWWAGIKQEFGIPYNPQSQGVVESMNKELKK
IIGQVRDQAEQLKTAVQMAVFIHNFKRKGGIGGYSAGERIVDMIATDIQ---------------TRELQKQITKIQNFRV
YYRDSRDPLWKGPAKLLWKGEGAVVIQ--DNSDIKVVPRRKAKIIRDYGKQMAGDDCVASRQDED*
>JF320048/B/US/2006/502_0309_wg13
FLDGIDKAQDDHEKYHTNWRAMAADFNLPPVVAKEIVASCDKCQGKGEAMHGQVDCSPGIWQLDCTHLEGKIILVAVHVA
SGYIEAEVIPAETGQETAYFILKLAGRWPVKAIHTDNGGNFISNAVKAACWWAGIKQEFGIPYNPQSQGVVESMNKELKK
IIGQVRDQAEHLKTAVQMAVFIHNFKRKGGIGGYSAGERIVDIIATDIQ---------------TKELQKQITKIQNFRV
YYRDSRDPLWKGPAKLLWKGEGAVVIQ--DNSEIKVVPRRKAKIIRDYGKQMAGDDCVASRQDED*
>JF320049/B/US/2006/502_1174_FL02
FLDGIDKAQEDHEKYHTNWRAMVSDFNLPPVVAKEIVASCDKCQLKGEAMHGQVDCSPGIWQLDCTHLEGKVILVAVHVA
SGYIEAEVIPAETGQETAYFLLKLAGRWPVKTVHTDNGPNFISTAVKAACWWAGIKQEFGIPYNPQSQGVVESMNKELKK
IIGQVRDQAEQLKTAVQMAVFIHNFKRKGGIGGYSAGERIVDMIATDIQ---------------TRELQKQITKIQNFRV
YYRDSRDPLWKGPAKLLWKGEGAVVIQ--DNSDIKVVPRRKAKIIRDYGKQMAGDDCVASRQDED*
>JF320050/B/US/2005/502_1400_FL01
FLDGIDKAQEEHEKYHNNWRAMASDFNLPPVVAKEIVASCDKCQLKGEAMHGQVDCSPGIWQLDCTHLEGKIILVAVHVS
SGYIEAEVIPAETGQETAYFILKLAGRWPVKVIHTDNGSNFTSAAVKAACWWAGIKQEFGIPYNPQSQGVVESMNKELKK
IIGQVRDQAEHLKTAVQMAVFIHNFKRKGGIGGYSAGERIVDIIATDIQ---------------TKELQKQITKIQNFRV
YYRDSRDPLWKGPAKLLWKGEGAVVIQ--DNSDIKVVPRRKAKIIRDYGKQMAGDDCVASRQDED*
>JF320051/B/US/2006/502_1174_FL01
FLDGIDKAQEDHEKYHTNWRAMVSDFNLPPVVAKEIVASCDKCQLKGEAMHGQVDCSPGIWQLDCTHLEGKVILVAVHVA
SGYIEAEVIPAETGQETAYFLLKLAGRWPVKTVHTDNGPNFISTAVKAACWWAGIKQEFGIPYNPQSQGVVESMNKELKK
IIGQVRDQAEQLKTAVQMAVFIHNFKRKGGIGGYSAGERIVDMIATDIQ---------------TRELQKQITKIQNFRV
YYRDSRDPLWKGPAKLLWKGEGAVVIQ--DNSDIKVVPRRKAKIIRDYGKQMAGDDCVASRQDED*
>JF320052/B/US/2007/502_1115_wg3
FLDGIDKAQEEHEKYHNNWRAMASDFNLPPVVAKEIVASCDKCQLKGEATHGQVDCSPGIWQLDCTHLEGKVILVAVHVA
SGYIEAEVIPAETGQETAYFLLKLAGRWPVKTIHTDNGSNFTSAAVKAACWWAGIKQEFGIPYNPQSQGVVESMNKELKK
IIGQVRDQAEHLKTAVQMAVFIHNFKRKGGIGGYSAGERIVDIIATDIQ---------------TKELQKQITKIQNFRV
YYRDSRDPLWKGPAKLLWKGEGAVVIQ--DNSDIKVVPRRKAKIIRDYGKQMAGDDCVASRQDED*
>JF320053/B/US/2006/502_1174_FL09
FLDGIDKAQEDHEKYHTNWRAMVSDFNLPPVVAKEIVASCDKCQLKGEAMHGQVDCSPGIWQLDCTHLEGKVILVAVHVA
SGYIEAEVIPAETGQETAYFLLKLAGRWPVKTVHTDNGPNFISTAVKAACWWAGIKQEFGIPYNPQSQGVVESMNKELKK
IIGQVRDQAEQLKTAVQMAVFIHNFKRKGGIGGYSAGERIVDMIATDIQ---------------TRELQKQITKIQNFRV
YYRDSRDPLWKGPAKLLWKGEGAVVIQ--DNSDIKVVPRRKAKIIRDYGKQMAGDDCVASRQDED*
>JF320054/B/US/2005/502_2495_wg02
FLDGIDKAQEDHEKYHSNWRTIVSDFNMPPVIAKEIVASCDKCQLKGEAMHGQVDCSPGIWQLDCTHLEGKVILVAVHVA
SGYMEAEVIPAETGQETAYFLLKLAGRWPVKAIHTDNGPNFTSAAVKAACWWAGIKQEFGIPYNPQSQGVVESLNKE*KK
IIGQVRDQAEHLKTAVQMAVFIHNFKRKGGIGGYSAGERIVDIIATDIQ---------------TKELQKQITKIQNFRV
YYRDSRDPLWKGPAKLLWKGEGAVVIQ--DNSDIKVVPRRKAKIIRDYGKQMAGDDCVASRQDED*
>JF320055/B/US/2006/502_1174_FL04
FLDGIDKAQEDHEKYHTNWRAMVSDFNLPPVVAKEIVASCDKCQLKGEAMHGQVDCSPGIWQLDCTHLEGKVILVAVHVA
SGYIEAEVIPAETGQETAYFLLKLAGRWPVKTVHTDNGPNFISTAVKAACWWAGIKQEFGIPYNPQSQGVVESMNKELKK
IIGQVRDQAEQLKTAVQMAVFIHNFKRKGGIGGYSAGERIVDMIATDIQ---------------TRELQKQITKIQNFRV
YYRDSRDPLWKGPAKLLWKGEGAVVIQ--DNSDIKVVPRRKAKIIRDYGKQMAGDDCVASRQDED*
>JF320056/B/US/2006/502_0309_wg02
FLDGIDKAQDDHEKYHTNWRAMAADFNLPPVVAKEIVASCDKCQGKGEAMHGQVDCSPGIWQLDCTHLEGKIILVAVHVA
SGYIEAEVIPAETGQETAYFILKLAGRWPVKAIHTDNGGNFISNAVKAACWWAGIKQEFGIPYNPQSQGVVESMNKELKK
IIGQVRDQAEHLKTAVQMAVFIHNFKRKGGIGGYSAGERIVDIIATDIQ---------------TKELQKQITKIQNFRV
YYRDSRDPLWKGPAKLLWKGEGAVVIQ--DNSEIKVVPRRKAKIIRDYGKQMAGDDCVASRQDED*
>JF320058/B/US/2006/502_1174_FL05
FLDGIDKAQEDHEKYHTNWRAMVSDFNLPPVVAKEIVASCDKCQLKGEAMHGQVDCSPGIWQLDCTHLEGKVILVAVHVA
SGYIEAEVIPAETGQETAYFLLKLAGRWPVKTVHTDNGPNFISTAVKAACWWAGIKQEFGIPYNPQSQGVVESMNKELKK
IIGQVRDQAEQLKTAVQMAVFIHNFKRKGGIGGYSAGERIVDMIATDIQ---------------TRELQKQITKIQNFRV
YYRDSRDPLWKGPAKLLWKGEGAVVIQ--DNSDIKVVPRRKAKIIRDYGKQMAGDDCVASRQDED*
>JF320059/B/US/2005/502_0223_wg1
FLDGIDKAQEEHEKYHNNWRAMASDFNLPPVVAKEIVACCDKCQLKGEAIHGQVDCSPGIWQLDCTHLEGKIILVAVHVA
SGYIEAEVIPAETGQETAYFILKLAGRWPVKTVHTDNGSNFTSSVVKAACWWAEIKQEFGIPYNPQSQGVVESMNKELKK
IIEQVRDQAEHLKTAVQMAVFIHNFKRKGGIGGYSAGERIVDIIATDIQ---------------TKELQKQISKIQNFRV
YYRDSRDPLWKGPAKLLWKGEGAVVIQ--DNSDIKVVPRRKAKIIRDYGKQMAGDDCVASRQDED*
>JF320060/B/US/2006/502_1174_FL08
FLDGIDKAQEDHEKYHTNWRAMVSDFNLPPVVAKEIVASCDKCQLKGEAMHGQVDCSPGIWQLDCTHLEGKVILVAVHVA
SGYIEAEVIPAETGQETAYFLLKLAGRWPVKTVHTDNGPNFISTAVKAACWWAGIKQEFGIPYNPQSQGVVESMNKELKK
IIGQVRDQAEQLKTAVQMAVFIHNFKRKGGIGGYSAGERIVDMIATDIQ---------------TRELQKQITKIQNFRV
YYRDSRDPLWKGPAKLLWKGEGAVVIQ--DNSDIKVVPRRKAKIIRDYGKQMAGDDCVASRQDED*
>JF320061/B/US/2005/502_2495_wg03
FLDGIDKAQEDHEKYHSNWRTIVSDFNMPPVIAKEIVASCDKCQLKGEAMHGQVDCSPGIWQLDCTHLEGKVILVAVHVA
SGYMEAEVIPAETGQETAYFLLKLAGRWPVKAIHTDNGPNFTSAAVKAACWWAGIKQEFGIPYNPQSQGVVESLNKELKK
IIGQVRDQAEHLKTAVQMAVFIHNFKRKGGIGGYSAGERIVDIIATDIQ---------------TKELQKQITKIQNFRV
YYRDSRDPLWKGPAKLLWKGEGAVVIQ--DNSDIKVVPRRKAKIIRDYGKQMAGDDCVASRQDED*
>JF320062/B/US/2006/502_1174_FL11
FLDGIDKAQEDHEKYHTNWRAMVSDFNLPPVVAKEIVASCDKCQLKGEAMHGQVDCSPGIWQLDCTHLEGKVILVAVHVA
SGYIEAEVIPAETGQETAYFLLKLAGRWPVKTVHTDNGPNFISTAVKAACWWAGIKQEFGIPYNPQSQGVVESMNKELKK
IIGQVRDQAEQLKTAVQMAVFIHNFKRKGGIGGYSAGERIVDMIATDIQ---------------TRELQKQITKIQNFRV
YYRDSRDPLWKGPAKLLWKGEGAVVIQ--DNSDIKVVPRRKAKIIRDYGKQMAGDDCVASRQDED*
>JF320064/B/US/2006/502_1174_FL03
FLDGIDKAQEDHEKYHTNWRAMVSDFNLPPVVAKEIVASCDKCQLKGEAMHGQVDCSPGIWQLDCTHLEGKVILVAVHVA
SGYIEAEVIPAETGQETAYFLLKLAGRWPVKTVHTDNGPNFISTAVKAACWWAGIKQEFGIPYNPQSQGVVESMNKELKK
IIGQVRDQAEQLKTAVQMAVFIHNFKRKGGIGGYSAGERIVDMIATDIQ---------------TRELQKQITKIQNFRV
YYRDSRDPLWKGPAKLLWKGEGAVVIQ--DNSDIKVVPRRKAKIIRDYGKQMAGDDCVASRQDED*
>JF320065/B/US/2006/502_0309_wg14
FLDGIDKAQDDHEKYHTNWRAMAADFNLPPVVAKEIVASCDKCQGKGEAMHGQVDCSPGIWQLDCTHLEGKIILVAVHVA
SGYIEAEVIPAETGQETAYFILKLAGRWPVKAIHTDNGGNFISNAVKAACWWAGIKQEFGIPYNPQSQGVVESMNKELKK
IIGQVRDQAEHLKTAVQMAVFIHNFKRKGGIGGYSAGERIVDIIATDIQ---------------TKELQKQITKIQNFRV
YYRDSRDPLWKGPAKLLWKGEGAVVIQ--DNSEIKVVPRRKAKIIRDYGKQMAGDDCVASRQDED*
>JF320066/B/US/2005/502_1400_FL03
FLDGIDKAQEEHEKYHNNWRAMASDFNLPPVVAKEIVASCDKCQLKGEAMHGQVDCSPGIWQLDCTHLEGKIILVAVHVS
SGYIEAEVIPAETGQETAYFILKLAGRWPVKVIHTDNGSNFTSAAVKAACWWAGIKQEFGIPYNPQSQGVVESMNKELKK
IIGQVRDQAEHLKTAVQMAVFIHNFKRKGGIGGYSAGERIVDIIATDIQ---------------TKELQKQITKIQNFRV
YYRDSRDPLWKGPAKLLWKGEGAVVIQ--DNSDIKVVPRRKAKIIRDYGKQMAGDDCVASRQDED*
>JF320067/B/US/2005/502_1400_FL04
FLDGIDKAQEEHEKYHNNWRAMASDFNLPPVVAKEIV----KCQLKGEAMHGQVDCSPGIWQLDCTHLEGKIILVAVHVS
SGYIEAEVIPAETGQETAYFILKLAGRWPVKVIHTDNGSNFTSAAVKAACWWAGIKQEFGIPYNPQSQGVVESMNKELKK
IIGQVRDQAEHLKTAVQMAVFIHNFKRKGGIGGYSAGERIVDIIATDIQ---------------TKELQKQITKIQNFRV
YYRDSRDPLWKGPAKLLWKGEGAVVIQ--DNSDIKVVPRRKAKIIRDYGKQMAGDDCVASRQDED*
>JF320068/B/US/2006/502_0309_wg12
FLDGIDKAQDDHEKYHTNWRAMAADFNLPPVVAKEIVASCDKCQGKGEAMHGQVDCSPGIWQLDCTHLEGKIILVAVHVA
SGYIEAEVIPAETGQETAYFILKLAGRWPVKAIHTDNGGNFISNAVKAACWWAGIKQEFGIPYNPQSQGVVESMNKELKK
IIGQVRDQAEHLKTAVQMAVFIHNFKRKGGIGGYSAGERIVDIIATDIQ---------------TKELQKQITKIQNFRV
YYRDSRDPLWKGPAKLLWKGEGAVVIQ--DNSEIKVVPRRKAKIIRDYGKQMAGDDCVASRQDED*
>JF320069/B/US/2007/502_1115_wg2
FLDGIDKAQEEHEKYHNNWRAMASDFNLPPVVAKEIVASCDKCQLKGEATHGQVDCSPGIWQLDCTHLEGKVILVAVHVA
SGYIEAEVIPAETGQETAYFLLKLAGRWPVKTIHTDNGSNFTSAAVKAACWWAGIKQEFGIPYNPQSQGVVESMNKELKK
IIGQVRDQAEHLKTAVQMAVFIHNFKRKGGIGGYSAGERIVDIIATXIQ---------------TKELQKQITKIQNFRV
YYRDSRDPLWKGPAKLLWKGEGAVVIQ--DNSDIKVVPRRKAKIIRDYGKQMAGDDCVASRQDED*
>JF320070/B/US/2007/502_1115_wg6
FLDGIDKAQEEHEKYHNNWRAMASDFNLPPVVAKEIVASCDKCQLKGEATHGQVDCSPGIWQLDCTHLEGKVILVAVHVA
SGYIEAEVIPAETGQETAYFLLKLAGRWPVKTIHTDNGSNFTSAAVKAACWWAGIKQEFGIPYNPQSQGVVESMNKELKK
IIGQVRDQAEHLKTAVQMAVFIHNFKRKGGIGGYSAGERIVDIIATDIQ---------------TKELQKQITKIQNFRV
YYRDSRDPLWKGPAKLLWKGEGAVVIQ--DNSDIKVVPRRKAKIIRDYGKQMAGDDCVASRQDED*
>JF320071/B/US/2006/502_0309_wg04
FLDGIDKAQDDHEKYHTNWRAMAADFNLPPVVAKEIVASCDKCQGKGEAMHGQVDCSPGIWQLDCTHLEGKIILVAVHVA
SGYIEAEVIPAETGQETAYFILKLAGRWPVKAIHTDNGGNFISNAVKAACWWAGIKQEFGIPYNPQSQGVVESMNKELKK
IIGQVRDQAEHLKTAVQMAVFIHNFKRKGGIGGYSAGERIVDIIATDIQ---------------TKELQKQITKIQNFRV
YYRDSRDPLWKGPAKLLWKGEGAVVIQ--DNSEIKVVPRRKAKIIRDYGKQMAGDDCVASRQDED*
>JF320081/B/US/2006/502_0341_FL06
FLDGIDKAQEDHEKYHNNWRAMASDFNLPPVVAKEIVASCDKCQLKGEATHGQVDCSPGIWQLDCTHLEGKIILVAVHVA
SGYIEAEVIPAETGQETAYFILKLAGRWPVKTIRTDNGSNFTSTTVKAACWWAGIKQEFGIPYNPQSQGVVESMNKELKN
IIGQVRDQAEHLRTAVQMAVFIHNFKRKGGIGGYSAGERIVDIIATDIQ---------------TKELQKQITKIQNFRV
YYRDSRDPLWKGPAKLLWKGEGAVVIQ--DNSEIKVVPRRKAKIIRDYGKQMAGDDCVAGRQDED*
>JF320082/B/US/2006/502_0341_FL03
FLDGIDKAQEDHEKYHNNWRAMASDFNLPPVVAKEIVASCDKCQLKGEATHGQVDCSPGIWQLDCTHLEGKIILVAVHVA
SGYIEAEVIPAETGQETAYFILKLAGRWPVKTIHTDNGSNFTSTTVKAACWWAGIKQEFGIPYNPQSQGVVESMNKELKN
IIGQVRDQAEHLRTAVQMAVFIHNFKRKGGIGGYSAGERIVDIIATDIQ---------------TKELQKQITKIQNFRV
YYRDSRDPLWKGPAKLLWKGEGAVVIQ--DNSEIKVVPRRKAKIIRDYGKQMAGDDCVAGRQDED*
>JF320097/B/US/2006/502_0346_wg02
FLDGIDKAQEDHEKYHSNWRAMANDFNLPPIVAKEIVASCDKCQLKGEAMHGQVDCSPGIWQLDCTHLEGKIILVAVHVA
SGYIEAEVIPAETGQETAYFILKLAGRWPVKTIHTDNGTNFTSTTVKAACWWAGVKQEFGIPYNPQSQGVVESMNKELKK
IIGQVRDQAEHLKTAVQMAVFIHNFKRKGGIGGYSAGERIVDIIASDIQ---------------TKELQKQITKIQNFRV
YYRDSRDPLWKGPAKLLWKGEGAVVIQ--DNSDIKVVPRRKAKIIRDYGKQMAGDDCVASRQDED*
>JF320098/B/US/2006/502_0346_wg01
FLDGIDKAQEDHEKYHSNWRAMANDFNLPPIVAKEIVASCDKCQLKGEAMHGQVDCSPGIWQLDCTHLEGKIILVAVHVA
SGYIEAEVIPAETGQETAYFILKLAGRWPVKTIHTDNGTNFTSTTVKAACWWAGVKQEFGIPYNPQSQGVVESMNKELKK
IIGQVRDQAEHLKTAVQMAVFIHNFKRKGGIGGYSAGERIVDIIASDIQ---------------TKELQKQITKIQNFRV
YYRDSRDPLWKGPAKLLWKGEGAVVIQ--DNSDIKVVPRRKAKIIRDYGKQMAGDDCVASRQDED*
>JF320120/B/US/2006/502_1619_FL09
FLDGIDKAQEDHDKYHSNWRAMASDFNLPPIVAKEIVASCDKCQLKGEAIHGQVDCSPGIWQLDCTHLEGKIILVAVHVA
SGYIEAEVIPAETGQETAYFILKLAGRWPVKTIHTDNGGNFISATVKAACWWAGIKQEFGIPYNPQSQGVVESMNKELKK
IIGQVRDQAEHLKTAVQMAVFIHNFKRKGGIGEYSAGERIVDIIATDIQ---------------TKELQKQITKIQNFRV
YYRDSRDPLWKGPARLLWKGEGAVVIQDKDTKDIKVVPRRKAKIIRDYGKQMAGDDCVASRQDED*
>JF320121/B/US/2006/502_1619_FL08
FLDGIDKAQEDHDKYHSNWRAMASDFNLPPIVAKEIVASCDKCQLKGEAMHGQVDCNPGIWQLDCTHLEGKIILVAVHVA
SGYIEAEVIPAETGQETAYFILKLAGRWPVKTIHTDNGGNFISATVKAACWWAGIKQEFGIPYNPQSQGVVESMNKELKK
IIGQVRDQAEHLKTAVQMAVFIHNFKRKGGIGEYSAGERIVDIIATDIQ---------------TKELQKQITKIQNFRV
YYRDSRDPLWKGPARLLWKGEGAVVIQDKDTKDIKVVPRRKAKIIRDYGKQMAGDDCVASRQDED*
>JF320122/B/US/2006/502_1619_FL03
FLDGIDKAQEDHDKYHSNWRAMASDFNLPPIVAKEIVASCDKCQLKGEAIHGQVDCSPGIWQLDCTHLEGKIILVAVHVA
SGYIEAEVIPAETGQETAYFILKLAGRWPVKTIHTDNGGNFISATVKAACWWAGIKQEFGIPYNPQSQGVVESMNKELKK
IIGQVRDQAEHLKTAVQMAVFIHNFKRKGGIGEYSAGERIVDIIATDIQ---------------TKELQKQITKIQNFRV
YYRDSRDPLWKGPARLLWKGEGAVVIQDKDTKDIKVVPRRKAKIIRDYGKQMAGDDCVASRQDED*
>JF320123/B/US/2006/502_1619_FL01
FLDGIDKAQEDHDKYHSNWRAMASDFNLPPIVAKEIVASCDKCQLKGEAMHGQVDYNPGIWQLDCTHLEGKIILVAVHVA
SGYIEAEVIPAETGQETAYFILKLAGRWPVKTIHTDNGGNFISATVKAACWWAGIKQEFGIPYNPQSQGVVESMNKELKK
IIGQVRDQAEHLKTAVQMAVFIHNFKRKGGIGEYSAGERIVDIIATDIQ---------------TKELQKQITKIQNFRV
YYRDSRDPLWKGPARLLWKGEGAVVIQDKDTKDIKVVPRRKAKIIRDYGKQMAGDDCVASRQDED*
>JF320124/B/US/2006/502_1619_FL10
FLDGIDKAQEDHDKYHSNWRAMASDFNLPPIVAKEIVASCDKCQLKGEAMHGQVDCNPGIWQLDCTHLEGKIILVAVHVA
SGYIEAEVIPAETGQETAYFILKLAGRWPVKTIHTDNGGNFISATVKAACWWAGIKQEFGIPYNPQSQGVVESMNKELKK
IIGQVRDQAEHLKTAVQMAVFIHNFKRKGGIGEYSAGERIVDIIATDIQ---------------TKELQKQITKIQNFRV
YYRDSRDPLWKGPARLLWKGEGAVVIQDKDTKDIKVVPRRKAKIIRDYGKQMAGDDCVASRQDED*
>JF320125/B/US/2006/502_1619_FL05
FLDGIDKAQEDHDKYHSNWRAMASDFNLPPIVAKEIVASCDKCQLKGEAMHGQVDCNPGIWQLDCTHLEGKIILVAVHVA
SGYIEAEVIPAETGQETAYFILKLAGRWPVKTIHTDNGGNFISATVKAACWWAGIKQEFGIPYNPQSQGVVESMNKELKK
IIGQVRDQAEHLKTAVQMAVFIHNFKRKGGIGEYSAGERIVDIIATDIQ---------------TKELQKQITKIQNFRV
YYRDSRDPLWKGPARLLWKGEGAVVIQDKDTKDIKVVPRRKAKIIRDYGKQMAGDDCVASRQDED*
>JF320126/B/US/2006/502_1619_FL06
FLDGIDKAQEDHDKYHSNWRAMASDFNLPPIVAKEIVASCDKCQLKGEAIHGQVDCSPGIWQLDCTHLEGKIILVAVHVA
SGYIEAEVIPAETGQETAYFILKLAGRWPVKTIHTDNGGNFISATVKAACWWAGIKQEFGIPYNPQSQGVVESMNKELKK
IIGQVRDQAEHLKTAVQMAVFIHNFKRKGGIGEYSAGERIVDIIATDIQ---------------TKELQKQITKIQNFRV
YYRDSRDPLWKGPARLLWKGEGAVVIQDKDTKDIKVVPRRKAKIIRDYGKQMAGDDCVASRQDED*
>JF320127/B/US/2006/502_1619_FL04
FLDGIDKAQEDHDKYHSNWRAMASDFNLPPIVAKEIVASCDKCQLKGEAMHGQVDCNPGIWQLDCTHLEGKIILVAVHVA
SGYIEAEVIPAETGQETAYFILKLAGRWPVKTIHTDNGGNFISATVKAACWWAGIKQEFGIPYNPQSQGVVESMNKELKK
IIGQVRDQAEHLKTAVQMAVFIHNFKRKGGIGEYSAGERIVDIIATDIQ---------------TKELQKQITKIQNFRV
YYRDSRDPLWKGPARLLWKGEGAVVIQDKDTKDIKVVPRRKAKIIRDYGKQMAGDDCVASRQDED*
>JF320128/B/US/2006/502_1619_FL07
FLDGIDKAQEDHDKYHSNWRAMASDFNLPPIVAKEIVASCDKCQLKGEAMHGQVDCNPGIWQLDCTHLEGKIILVAVHVA
SGYIEAEVIPAETGQETAYFILKLAGRWPVKTIHTDNGGNFISATVKAACWWAGIKQEFGIPYNPQSQGVVESMNKELKK
IIGQVRDQAEHLKTAVQMAVFIHNFKRKGGIGEYSAGERIVDIIATDIQ---------------TKELQKQITKIQNFRV
YYRDSRDPLWKGPARLLWKGEGAVVIQDKDTKDIKVVPRRKAKIIRDYGKQMAGDDCVASRQDED*
>JF320129/B/US/2006/502_1619_FL02
FLDGIDKAQEDHDKYHSNWRAMASDFNLPPIVAKEIVASCDKCQLKGEAMHGQVDCNPGIWQLDCTHLEGKIILVAVHVA
SGYIEAEVIPAETGQETAYFILKLAGRWPVKTIHTDNGGNFISATVKAACWWAGIKQEFGIPYNPQSQGVVESMNKELKK
IIGQVRDQAEHLKTAVQMAVFIHNFKRKGGIGEYSAG-RIVDIIATDIQ---------------TKELQKQITKIQNFRV
YYRDSRDPLWKGPARLLWKGEGAVVIQDKDTKDIKVVPRRKAKIIRDYGKQMAGDDCVASRQDED*
>JF320144/B/US/2006/502_1211_FL04
FLDGIDKAQEDHEKYHNNWRAMASDFNLPPVVAKEIVASCDKCQLKGEAMHGQVDCSPGIWQMDCTHLEGKVILVAVHVA
SGYIEAEVIPAETGQETAYFLLKLAGRWPVKTIHTDNGSNFTCAAVKAACWWAGIKQEFGIPYNPQSQGVVESMNKELKK
IIGQVRDQAEHLKTAVQMAVFIHNFKRKGGIGGYSAGERIVDIIASDIQ---------------TKELQKQITKIQNFRV
YYRDSRDPLWKGPAKLLWKGEGAVVIQ--DNSDIKVVPRRKAKIIRDYGKQMAGEDCVASRQDED*
>JF320145/B/US/2006/502_2667_FL03
FLDGIDKAQEEHEKYHNNWRAMASDFNLPPIVAKEIVASCAKCQQKGEAMHGQVDCSPGIWQLDCTHLEGKIIIVAVHVA
SGYIEAEVIPAETGQETAYFILKLAGRWPVKTIHTDNGSNFTSAMVKAACWWAGIKQEFGIPYNPQSQGVVESMNKELKK
IIEQVRDQAEHLKTAVQMAVFIHNFKRKGGIGGYSAGERIIDIIATDIQ---------------TKELQKQITKIKKFRV
YYRDSRDPLWKGPAKLLWKGEGAVVIQ--DNKDIKVVPRRKAKIIRDYGKQMAGDDCVASRQDED*
>JF320146/B/US/2006/502_1211_FL05
FLDGIDKAQEDHEKYHNNWRAMASDFNLPPVVAKEIVASCDKCQLKGEAMHGQVDCSPGIWQMDCTHLEGKVILVAVHVA
SGYIEAEVIPAETGQETAYFLLKLAGRWPVKTIHTDNGSNFTCAAVKAACWWAGIKQEFGIPYNPQSQGVVESMNKELKK
IIGQVRDQAEHLKTAVQMAVFIHNFKRKGGIGGYSAGERIVDIIASDIQ---------------TKELQKQITKIQNFRV
YYRDNRDPLWKGPAKLLWKGEGAVVIQ--DNSDIKVVPRRKAKIIRDYGKQMAGDDCVASRQDED*
>JF320147/B/US/2006/502_2667_FL01
FLDGIDKAQEEHEKYHNNWRAMASDFNLPPIVAKEIVASCDKCQQKGEAMHGQVDCSPGIWQLDCTHLEGKIIIVAVHVA
SGYIEAEVIPAETGQETAYFILKLAGRWPVKTIHTDNGSNFTSAMVKAACWWAGIKQEFGIPYNPQSQGVVESMNKELKK
IIEQVRDQAEHLKTAVQMAVFIHNFKRKGGIGGYSAGERIIDIIATDIQ---------------TKELQKQITKIKKFRV
YYRDSRDPLWKGPAKLLWKGEGAVVIQ--DNKDIKVVPRRKAKIIRDYGKQMAGDDCVASRQDED*
>JF320148/B/US/2006/502_1211_FL02
FLDGIDKAQEDHEKYHNNWRAMASDFNLPPVVAKEIVASCDKCQLKGEAMHGQVDCSPGIWQMDCTHLEGKVILVAVHVA
SGYIEAEVIPAETGQETAYFLLKLAGRWPVKTIHTDNGSNFTCAAVKAACWWAGIKQEFGIPYNPQSQGVVESMNKELKK
IIGQVRDQAEHLKTAVQMAVFIHNFKRKGGIGGYSAGERIVDIIASDIQ---------------TKELQKQITKIQNFRV
YYRDNRDPLWKGPAKLLWKGEGAVVIQ--DNSDIKVVPRRKAKIIRDYGKQMAGDDCVASRQDED*
>JF320149/B/US/2006/502_1211_FL03
FLDGIDKAQEDHEKYHNNWRAMASDFNLPPVVAKEIVASCDKCQLKGEAMHGQVDCSPGIWQMDCTHLEGKVILVAVHVA
SGYIEAEVIPAETGQETAYFLLKLAGRWPVKTIHTDNGSNFTCAAVKAACWWAGIKQEFGIPYNPQSQGVVESMNKELKK
IIGQVRDQAEHLKTAVQMAVFIHNFKRKGGIGGYSAGERIVDIIASDIQ---------------TKELQKQITKIQNFRV
YYRDNRDPLWKGPAKLLWKGEGAVVIQ--DNSDIKVVPRRKAKIIRDYGKQMAGDDCVASRQDED*
>JF320150/B/US/2007/502_1478_wg4
FLDGIDKAQEDHEKYHSNWRAMASDFNLPPIVAKEIVASCDKCQLKGEAMHGQVDCSPGIWQLDCTHLEGKIILVAVHVA
SGYIEAEVIPAETGQETAYFLLKLAGRWPVTTVHTDNGSNFTSTTVKAACWWAGIKQEFGIPYNPQSQGVVESMNKELKK
IIGQVRDQAEHLKTAVQMAVFIHNFKRKGGIGGYSAGERIVDIIASDIQ---------------TKELQKQITKIQNFRV
YYRDSRDPLWKGPAKLLWKGEGAVVIQ--DNSDIKVVPRRKAKIIRDYGKQMAGDDCVASRQDED*
>JF320151/B/US/2006/502_1211_FL01
FLDGIDKAQEDHEKYHNNWRAMASDFNLPPVVAKEIVASCDKCQLKGEAMHGQVDCSPGIWQMDCTHLEGKVILVAVHVA
SGYIEAEVIPAETGQETAYFLLKLAGRWPVKTIHTDNGSNFTCAAVKAACWWAGIKQEFGIPYNPQSQGVVESMNKELKK
IIGQVRDQAEHLKTAVQMAVFIHNFKRKGGIGGYSAGERIVDIIASDIQ---------------TKELQKQITKIQNFRV
YYRDNRDPLWKGPAKLLWKGEGAVVIQ--DNSDIKVVPRRKAKIIRDYGKQMAGDDCVASRQDED*
>JF320152/B/US/2006/502_2667_FL02
FLDGIDKAQEEHEKYHNNWRAMASDFNLPPIVAKEIVASCDKCQQKGEAMHGQVDCSPGIWQLDCTHLEGKIIIVAVHVA
SGYIEAEVIPAETGQETAYFILKLAGRWPVKTIHTDNGSNFTSAMVKAACWWAGIKQEFGIPYNPQSQGVVESMNKELKK
IIEQVRDQAEHLKTAVQMAVFIHNFKRKGGIGGYSAGERIIDIIATDIQ---------------TKELQKQITKIKKFRV
YYRDSRDPLWKGPAKLLWKGEGAVVIQ--DNKDIKVVPRRKAKIIRDYGKQMAGDDCVASRQDED*
>JF320153/B/US/2006/502_2667_FL04
FLDGIDKAQEEHEKYHNNWRAMASDFNLPPIVAKEIVASCDKCQQKGEAMHGQVDCSPGIWQLDCTHLEGKIIIVAVHVA
SGYIEAEVIPAETGQETAYFILKLAGRWPVKTIHTDNGSNFTSAMVKAACWWAGIKQEFGIPYNPQSQGVVESMNKELKK
IIEQVRDQAEHLKTAVQMAVFIHNFKRKGGIGGYSAGERIIDIIATDIQ---------------TKELQKQITKIKKFRV
YYRDSRDPLWKGPAKLLWKGEGAVVIQ--DNKDIKVVPRRKAKIIRDYGKQMAGDDCVASRQDED*
>JF320154/B/US/2006/502_2667_FL05
FLDGIDKAQEEHEKYHNNWRAMASDFNLPPIVAKEIVASCDKCQQKGEAMHGQVDCSPGIWQLDCTHLEGKIIIVAVHVA
SGYIEAEVIPAETGQETAYFILKLAGRWPVKTIHTDNGSNFTSAMVKAACWWAGIKQEFGIPYNPQSQGVVESMNKELKK
IIEQVRDQAEHLKTAVQMAVFIHNFKRKGGIGGYSAGERIIDIIATDIQ---------------TKELQKQITKIKKFRV
YYRDSRDPLWKGPAKLLWKGEGAVVIQ--DNKDIKVVPRRKAKIIRDYGKQMAGDDCVASRQDED*
>JF320155/B/US/2007/502_1478_wg2
FLDGIDKAQEDHEKYHSNWRAMASDFNLPPIVAKEIVASCDKCQLKGEAMHGQVDCSPGIWQLDCTHLEGKIILVAVHVA
SGYIEAEVIPAETGQETAYFLLKLAGRWPVTTVHTDNGSNFTSTTVKAACWWAGIKQEFGIPYNPQSQGVVESMNKELKK
IIGQVRDQAEHLKTAVQMAVFIHNFKRKGGIGGYSAGERIVDIIASDIQ---------------TKELQKQITKIQNFRV
YYRDSRDPLWKGPAKLLWKGEGAVVIQ--DNSDIKVVPRRKAKIIRDYGKQMAGDDCVASRQDED*
>JF320156/B/US/2007/502_1478_wg3
FLDGIDKAQEDHEKYHSNWRAMASDFNLPPIVAKEIVASCDKCQLKGEAMHGQVDCSPGIWQLDCTHLEGKIILVAVHVA
SGYIEAEVIPAETGQETAYFLLKLAGRWPVTTVHTDNGSNFTSTTVKAACWWAGIKQEFGIPYNPQSQGVVESMNKELKK
IIGQVRDQAEHLKTAVQMAVFIHNFKRKGGIGGYSAGERIVDIIASDIQ---------------TKELQKQITKIQNFRV
YYRDSRDPLWKGPAKLLWKGEGAVVIQ--DNSDIKVVPRRKAKIIRDYGKQMAGDDCVASRQDED*
>JF320157/B/US/2007/502_1478_wg5
FLDGIDKAQEDHEKYHSNWRAMASDFNLPPIVAKEIVASCDKCQLKGEAMHGQVDCSPGIWQLDCTHLEGKIILVAVHVA
SGYIEAEVIPAETGQETAYFLLKLAGRWPVTTVHTDNGSNFTSTTVKAACWWAGIKQEFGIPYNPQSQGVVESMNKELKK
IIGQVRDQAEHLKTAVQMAVFIHNFKRKGGIGGYSAGERIVDIIASDIQ---------------TKELQKQITKIQNFRV
YYRDSRDPLWKGPAKLLWKGEGAVVIQ--DNSDIKVVPRRKAKIIRDYGKQMAGDDCXASRQDED*
>JF320158/B/US/2007/502_1478_wg1
FLDGIDKAQEDHEKYHSNWRAMASDFNLPPIVAKEIVASCDKCQLKGEAMHGQVDCSPGIWQLDCTHLEGKIILVAVHVA
SGYIEAEVIPAETGQETAYFLLKLAGRWPVTTVHTDNGSNFTSTTVKAACWWAGIKQEFGIPYNPQSQGVVESMNKELKK
IIGQVRDQAEHLKTAVQMAVFIHNFKRKGGIGGYSAGERIVDIIASDIQ---------------TKELQKQITKIQNFRV
YYRDSRDPLWKGPAKLLWKGEGAVVIQ--DNSDIKVVPRRKAKIIRDYGKQMAGDDCVASRQDED*
>JF320160/B/US/2006/502_0923_wg07
FLDGIDKAQEDHEKYHSNWKAMAGEFNLPPVVAKEIVACCDKCQLKGEAIHGQVDCSPGIWQLDCTHLEGKIILVAVHVA
SGYIEAEVIPAETGQETAYFILKLAGRWPVKTIHTDNGPNFISTTVKAACWWAGIKQEFGIPYNPQSQGVVESMNKELKK
IIGQVRDQAEHLKTAVQMAVFIHNFKRKGGIGEYSAGERIIDIIATDIQ---------------TKELQKQITKIQNFRV
YYRDSRDPLWKGPAKLLWKGEGAVVIQ--DNSDIKVVPRRKAKIIRDYGKQMAGDDCVASRQDED*
>JF320161/B/US/2006/502_0923_wg04
FLDGIDKAQEDHEKYHSNWKAMAGEFNLPPVVAKEIVACCDKCQLKGEAIHGQVDCSPGIWQLDCTHLEGKIILVAVHVA
SGYIEAEVIPAETGQETAYFILKLAGRWPVKTIHTDNGPNFISTTVKAACWWAGIKQEFGIPYNPQSQGVVESMNKELKK
IIGQVRDQAEHLKTAVQMAVFIHNFKRKGGIGEYSAGERIIDIIATDIQ---------------TKELQKQITKIQNFRV
YYRDSRDPLWKGPAKLLWKGEGAVVIQ--DNSDIKVVPRRKAKIIRDYGKQMAGDDCVASRQDED*
>JF320162/B/US/2006/502_0923_wg01
FLDGIDKAQEDHEKYHSNWKAMAGEFNLPPVVAKEIVACCDKCQLKGEAIHGQVDCSPGIWQLDCTHLEGKIILVAVHVA
SGYIEAEVIPAETGQETAYFILKLAGRWPVKTIHTDNGPNFISTTVKAACWWAGIKQEFGIPYNPQSQGVVESMNKELKK
IIGQVRDQAEHLKTAVQMAVFIHNFKRKGGIGEYSAGERIIDIIATDIQ---------------TKELQKQITKIQNFRV
YYRDSRDPLWKGPAKLLWKGEGAVVIQ--DNSDIKVVPRRKAKIIRDYGKQMAGDDCVASRQDED*
>JF320163/B/US/2006/502_0923_wg02
FLDGIDKAQEDHEKYHSNWKAMAGEFNLPPVVAKEIVACCDKCQLKGEAIHGQVDCSPGIWQLDCTHLEGKIILVAVHVA
SGYIEAEVIPAETGQETAYFILKLAGRWPVKTIHTDNGPNFISTTVKAACWWAGIKQEFGIPYNPQSQGVVESMNKELKK
IIGQVRDQAEHLKTAVQMAVFIHNFKRKGGIGEYSAGERIIDIIATDIQ---------------TKELQKQITKIQNFRV
YYRDSRDPLWKGPAKLLWKGEGAVVIQ--DNSDIKVVPRRKAKIIRDYGKQMAGDDCVASRQDED*
>JF320164/B/US/2006/502_0923_wg08
FLDGIDKAQEDHEKYHSNWKAMAGEFNLPPVVAKEIVACCDKCQLKGEAIHGQVDCSPGIWQLDCTHLEGKIILVAVHVA
SGYIEAEVIPAETGQETAYFILKLAGRWPVKTIHTDNGPNFISTTVKAACWWAGIKQEFGIPYNPQSQGVVESMNKELKK
IIGQVRDQAEHLKTAVQMAVFIHNFKRKGGIGEYSAGERIIDIIATDIQ---------------TKELQKQITKIQNFRV
YYRDSRDPLWKGPAKLLWKGEGAVVIQ--DNSDIKVVPRRKAKIIRDYGKQMAGDDCVASRQDED*
>JF320165/B/US/2006/502_0923_wg03
FLDGIDKAQEDHEKYHSNWKAMAGEFNLPPVVAKEIVACCDKCQLKGEAIHGQVDCSPGIWQLDCTHLEGKIILVAVHVA
SGYIEAEVIPAETGQETAYFILKLAGRWPVKTIHTDNGPNFISTTVKAACWWAGIKQEFGIPYNPQSQGVVESMNKELKK
IIGQVRDQAEHLKTAVQMAVFIHNFKRKGGIGEYSAGERIIDIIATDIQ---------------TKELQKQITKIQNFRV
YYRDSRDPLWKGPAKLLWKGEGAVVIQ--DNSDIKVVPRRKAKIIRDYGKQMAGDDCVASRQDED*
>JF320166/B/US/2006/502_0923_wg06
FLDGIDKAQEDHEKYHSNWKAMAGEFNLPPVVAKEIVACCDKCQLKGEAIHRQVDCSPGIWQLDCTHLEGKIILVAVHVA
SGYIEAEVIPAETGQETAYFILKLAGRWPVKTIHTDNGPNFISTTVKAACWWAGIKQEFGIPYNPQSQGVVESMNKELKK
IIGQVRDQAEHLKTAVQMAVFIHNFKRKGGIGEYSAGERIIDIIATDIQ---------------TKELQKQITKIQNFRV
YYRDSRDPLWKGPAKLLWKGEGAVVIQ--DNSDIKVVPRRKAKIIRDYGKQMAGDDCVASRQDED*
>JF320167/B/US/2006/502_0923_wg05
FLDGIDKAQEDHEKYHSNWKAMAGEFNLPPVVAKEIVACCDKCQLKGEAIHGQVDCSPGIWQLDCTHLEGKIILVAVHVA
SGYIEAEVIPAETGQETAYFILKLAGRWPVKTIHTDNGPNFISTTVKAACWWAGIKQEFGIPYNPQSQGVVESMNKELKK
IIGQVRDQAEHLKTAVQMAVFIHNFKRKGGIGEYSAGERIIDIIATDIQ---------------TKELQKQITKIQNFRV
YYRDSRDPLWKGPAKLLWKGEGAVVIQ--DNSDIKVVPRRKAKIIRDYGKQMAGDDCVASRQDED*
>JF320169/B/US/2006/502_1055_FL01
FLDGIEKAQEEHEKYHNNWRAMAGEFNIPPVVAKEIVASCDKCQLKGEAMHGQVDCSPGIWQLDCTHLEGKIILVAVHVA
SGYIEAEVIPAETGQETAYFLLKLAGRWPVKTVHTDNGSNFTSNAVKAACWWAGIKQEFGIPYNPQSQGVVESMNKELKQ
IIGQIRDQAEHLKTAVQMAVFIHNFKRKGGIGGYSAGERIVDIIATDIQ---------------TKELQKQITKIQNFRV
YFRDSRDPLWKGPAKLLWKGEGAVVIQ--DNGDIKVVPRRKAKIIRDYGKQMAGDDCVASRQDED*
>JF320171/B/US/2006/502_1055_FL02
FLDGIEKAQEEHEKYHNNWRAMAGEFNIPPVVAKEIVASCDKCQLKGEAMHGQVDCSPGIWQLDCTHLEGKIILVAVHVA
SGYIEAEVIPAETGQETAYFLLKLAGRWPVKTVHTDNGSNFTSNAVKAACWWAGIKQEFGIPYNPQSQGVVESMNKELKQ
IIGQIRDQAEHLKTAVQMAVFIHNFKRKGGIGGYSAGERIVDIIATDIQ---------------TKELQKQITKIQNFRV
YFRDSRDPLWKGPAKLLWKGEGAVVIQ--DNGDIKVVPRRKAKIIRDYGKQMAGDDCVASRQDED*
>JF320179/B/US/2007/502_1897_wg2
FLDGIDKAQEEHEKYHSNWRAMASDFNLPPVVAKEIVASCDKCQQKGEAMHGQVDCSPGIWQLDCTHLEGKIILVAVHVA
SGYIEAEVIPAETGQETAYFLLKLAGRWPVKTIHTDNGSNFTSNAVKAACWWAGIKQEFGIPYNPQSQGVVESMNKELKK
IIGQVRDQAEHLKTAVQMAVFIHNFKRKGGIGGYSAGERIVDIIATDIQ---------------TRELEKQITKIQNFRV
YYRDNRDPLWKGPAKLLWKGEGAVVIQ--DNSDIKVVPRRKAKIIRDYGKQMAGDDCVASRQDED*
>JF320181/B/US/2007/502_1897_wg4
FLDGIDKAQEEHEKYHSNWRAMASDFNLPPVVAKEIVASCDKCQQKGEAMHGQVDCSPGIWQLDCTHLEGKIILVAVHVA
SGYIEAEVIPAETGQETAYFLLKLAGRWPVKTIHTDNGSNFTSNAVKAACWWAGIKQEFGIPYNPQSQGVVESMNKELKK
IIGQVRDQAEHLKTAVQMAVFIHNFKRKGGIGGYSAGERIVDIIATDIQ---------------TRELEKQITKIQNFRV
YYRDNRDPLWKGPAKLLWKGEGAVVIQ--DNSDIKVVPRRKAKIIRDYGKQMAGDDCVASRQDED*
>JF320182/B/US/2007/502_1897_wg6
FLDGIDKAQEEHEKYHSNWRAMASDFNLPPVVAKEIVASCDKCQQKGEAMHGQVDCSPGIWQLDCTHLEGKIILVAVHVA
SGYIEAEVIPAETGQETAYFLLKLAGRWPVKTIHTDNGSNFTSNAVKAACWWAGIKQEFGIPYNPQSQGVVESMNKELKK
IIGQVRDQAEHLKTAVQMAVFIHNFKRKGGIGGYSAGERIVDIIATDIQ---------------TRELEKQITKIQNFRV
YYRDNRDPLWKGPAKLLWKGEGAVVIQ--DNSDIKVVPRRKAKIIRDYGKQMAGDDCVASRQDED*
>JF320183/B/PE/2006/502_0491_wg5
FLDGIDRAQEDHEKYHSNWRAMASDFNLPPVIAKEIVASCDKCQLKGEAMHGQVDCSPGIWQLDCTHLEGKIIIVAVHVA
SGYIEAEVIPAETGQETAYFILKLAGRWPVTTIHTDNGGNFTSATVKAACWWAGIKQEFGIPYNPQSQGVVESMNKELKK
IIGQVRDQAEHLKTAVQMAVFIHNFKRKGGIGGYSAGERIIDIIATDIQ---------------TKELQKQITKIQNFRV
YYRDSRDPLWKGPAKLLWKGEGAVVIQ--DNSDIKVVPRRKAKIIRDYGKQMAGDDCVASRQDED*
>JF320185/B/US/2005/502_2136_FL02
FLDGIKKAQDEHEKYHSNWKAMASDFNLPPVVAKEIVASCDKCQRKGEAMHGQVDCSPGIWQLDCTHLEEKIILVAVHVA
SGYIEAEVIPAETGQETAYFILKLAERWPVKTIHTDNGSNFTSATVKAACWWAGIKQEFGIPYNPQSQGVVESINKELKK
IIEQVRDQAEHLKTAVQMAVFIHNFKRKGGIGGYSAGERIVDIIATDIQ---------------TKELQKQITKIQNFRV
YYRDSKDPLWKGPAKLLWKGEGAVVIQ--DKGDIKVVPRRKAKVIRDYGKQMAGDDCVASGQNED*
>JF320186/B/PE/2006/502_0648_FL03
FLDGIEKAQEEHERYHSNWRAMASDFNLPSIVAKEIVASCDKCQLKGEAMHGQVDCSPGIWQLDCTHLEGKIILVAAHVA
SGYIEAEVIPAETGQETAYFILKLAGRWPVKTIHTDNGSNFTSTTVKAACWWAGIKQEFGIPYNPQSQGVVESMNKELKK
IIGQVRDQAEHLKTAVQMAVFIHNFKRKGGIGGYSAGERIIDIIASDIQ---------------TKELQKQITKIQNFRV
YYRDSRDPLWKGPAKLLWKGEGAVVIQ--DNSDIKVVPRRKAKIIRDYGKQMAGDDCVASRQDED*
>JF320187/B/PE/2006/502_0491_wg3
FLDGIDRAQEDHEKYHSNWRAMASDFNLPPVIAKEIVASCDKCQLKGEAMHGQVDCSPGIWQLDCTHLEGKIIIVAVHVA
SGYIEAEVIPAETGQETAYFILKLAGRWPVTTIHTDNGGNFTSATVKAACWWAGIKQEFGIPYNPQSQGVVESMNKELKK
IIGQVRDQAEHLKTAVQMAVFIHNFKRKGGIGGYSAGERIIDIIATDIQ---------------TKELQKQITKIQNFRV
YYRDSRDPLWKGPAKLLWKGEGAVVIQ--DNSDIKVVPRRKAKIIRDYGKQMAGDDCVASRQDED*
>JF320188/B/US/2005/502_2136_FL03
FLDGIEKAQDEHEKYHSNWKAMASDFNLPPVVAKEIVASCDKCQRKGEAMHGQVDCSPGIWQLDCTHLEGKIILVAVHVA
SGYIEAEVIPAETGQETAYFILKLAGRWPVKTIHTDNGSNFTSATVKAACWWAGIKQEFGIPYNPQSQGVVESMNKELKK
IIEQVRDQAEHLKTAVQMAVFIHNFKRKGGIGGYSAGERIVDIIATDIQ---------------TKELQKQITKIQNFRV
YYRDSRDPLWKGPAKLLWKGEGAVVIQ--DKGDIKVVPRRKAKVIRDYGKQMAGDDCVASGQNED*
>JF320189/B/PE/2007/502_2622_wg1
FLDGIDKAQEEHEKYHNNWRAMASDFNLPPVVAKEIVASCDKCQLKGEAMHGQVDCSPGIWQLDCTHLEGKVILVAVHAA
SGYIEAEVIPAETGQETAYFILKLAGRWPVKTIHTDNGSNFTSATVKAACWWAGIKQEFGIPYNPQSQGVVESMNKELKK
IIGQVRDQAEHLKTAVQMAVFIHNFKRKGGIGGYSAGERIIDIIASDIQ---------------TKELQKQITKIQNFRV
YYRDSRDPLWKGPAKLLWKGEGAVVIQ--DNSDIKVVPRRKAKIIRDYGKQMAGDDCVASRQDED*
>JF320190/B/US/2005/502_2136_FL05
FLDGIEKAQDEHEKYHSNWKAMASDFNLPPVVAKEIVASCDKCQRKGEAMHGQVDCSPGIWQLDCTHLEGKIILVAVHVA
SGYIEAEVIPAETGQETAYFILKLAGRWPVKTIHTDNGSNFTSATVKAACWWAGIKQEFGIPYNPQSQGVVESMNKELKK
IIEQVRDQAEHLKTAVQMAVFIHNFKRKGGIGGYSAGERIVDIIATDIQ---------------TKELQKQITKIQNFRV
YYRDSRDPLWKGPAKLLWKGEGAVVIQ--DKGDIKVVPRRKAKVIRDYGKQMAGDDCVASGQNED*
>JF320191/B/PE/2007/502_0525_wg5
FLDGIDRAQEEHEKYHSNWRAMASDFNLPPVVAKEIVASCDKCQLKGEAMHGQVDCSPGIWQLDCTHLEGKIILVAVHVA
SGYIEAEVIPAETGQETAYFILKLAGRWPVKTIHTDNGSNFTSATVKAACWWAGIKQEFGVPYNPQSQGVVESMNKELKK
IIGQVRDQAEHLKTAVQMAVFIHNFKRKGGIGGYSAGERIVDIIATDIQ---------------TKELQKQITKIQNFRV
YYRDSRDPLWKGPAKLLWKGEGAVVIQ--DNSDIKVVPRRKAKIIRDYGKQMAGDDCVASRQDED*
>JF320192/B/US/2005/502_2136_FL04
FLDGIEKAQDEHEKYHSNWKAMASDFNLPPVVAKEIVASCDKCQRKGEAMHGQVDCSPGIWQLDCTHLEGKIILVAVHVA
SGYIEAEVIPAETGQETAYFILKLAGRWPVKTIHTDNGSNFTSATVKAACWWAGIKQEFGIPYNPQSQGVVESMNKELKK
IIEQVRDQAEHLKTAVQMAVFIHNFKRKGGIGGYSAGERIVDIIATDIQ---------------TKELQKQITKIQNFRV
YYRDSRDPLWKGPAKLLWKGEGAVVIQ--DKGDIKVVPRRKAKVIRDYGKQMAGDDCVASGQNED*
>JF320193/B/PE/2006/502_0648_FL05
FLDGIEKAQEEHERYHSNWRAMASDFNLPSIVAKEIVASCDKCQLKGEAMHGQVDCSPGIWQLDCTHLEGKIILVAAHVA
SGYIEAEVIPAETGQETAYFILKLAGRWPVKTIHTDNGSNFTSTTVKAACWWAGIKQEFGIPYNPQSQGVVESMNKELKK
IIGQVRDQAEHLKTAVQMAVFIHNFKRKGGIGGYSAGERIIDIIASDIQ---------------TKELQKQITKIQNFRV
YYRDSRDPLWKGPAKLLWKGEGAVVIQ--DNSDIKVVPRRKAKIIRDYGKQMAGDDCVASRQDED*
>JF320194/B/US/2005/502_2136_FL01
FLDGIEKAQDEHEKYHSNWKAMASDFNLPPVVAKEIVASCDKCQRKGEAMHGQVDCSPGIWQLDCTHLEGKIILVAVHVA
SGYIEAEVIPAETGQETAYFILKLAGRWPVKTIHTDNGSNFTSATVKAACWWAGIKQEFGIPYNPQSQGVVESMNKELKK
IIEQVRDQAEHLKTAVQMAVFIHNFKRKGGIGGYSAGERIVDIIATDIQ---------------TKELQKQITKIQNFRV
YYRDSRDPLWKGPAKLLWKGEGAVVIQ--DKGDIKVVPRRKAKVIRDYGKQMAGDDCVASGQNED*
>JF320195/B/PE/2007/502_0525_wg2
FLDGIDRAQEEHEKYHSNWRAMASDFNLPPVVAKEIVASCDKCQLKGEAMHGQVDCSPGIWQLDCTHLEGKIILVAVHVA
SGYIEAEVIPAETGQETAYFILKLTGRWPVKTIHTDNGSNFTSATVKAACWWAGIKQEFGVPYNPQSQGVVESMNKELKK
IIGQVRDQAEHLKTAVQMAVFIHNFKRKGGIGGYSAGERIVDIIATDIQ---------------TKELQKQITKIQNFRV
YYRDSRDPLWKGPAKLLWKGEGAVVIQ--DNSDIKVVPRRKAKIIRDYGKQMAGDDCVASRQDED*
>JF320196/B/PE/2006/502_0841_FL03
FLDGIDTAQEEHEKYHSNWRAMASDFNLPPVVAKEIVASCDKCQLKGEAIHGQVDCSPGIWQLDCTHLEGKIIIVAVHAA
SGYIEAEVIPAETGQETAYFILKLAGRWPVKTIHTDNGSNFTSTTVKAACWWAGIKQEFGIPYNPQSQGVVESMNKELKK
IIGQVRDQAEHLKTAVQMAVFIHNFKRKGGIGGYSAGERIIDIIATDIQ---------------TKELQKQITKVQNFRV
YYRDSRDPLWKGPAKLLWKGEGAVVIQ--DNSDIKVVPRRKAKIIRDYGKQMAGDDCVASRQDED*
>JF320197/B/US/2007/502_2289_05
FLDGIDKAQEDHEKYHSNWRAMASDFNLPPIVAKEIVASCDKCQQKGEAMHGQVDCSPGMWQLDCTHLEGKVILVAVHVV
SGYIEAEVIPAETGQETAYFLLKLAGRWPVKTIHTDNGSNFTSTAVKAACWWAGIKQEFGIPYNPQSQGVVESMNNELKK
IIGQVRDQAEHLKTAVQMAVFIHNFKRKGGIGGYSAGERIVDIIATDIQ---------------TKELQKQITKIQNFRV
YYRDSRDPLWKGPAKLLWKGEGAVVIQ--DNSDIKVVPRRKAKIIRDYGKQMAGDGCVASRQDED*
>JF320198/B/PE/2007/502_1047_wg4
FLDGIDKAQEEHEKYHNNWRAMASDFNIPPVVAKEIVASCDKCQLKGEAMHGQVDCSPGIWQLDCTHLEGKIIMVAVHVA
SGYIEAEVIPAETGQETAYFLLKLAGRWPVKTIHTDNGSNFTSTTVKAACWWAGIKQEFGIPYNPQSQGVVESMNKELKK
IIGQVRDQAEHLKTAVQMAVFIHNFKRKGGIGGYSAGERIVDIIATDIQ---------------TKELQKQITNLQKFRV
YYRDSRDPLWKGPAKLLWKGEGAVVIQ--ADSDIKVVPRRKAKIIRDYGKQMAGDDCVASRQDED*
>JF320199/B/PE/2007/502_0525_wg4
FLDGIDRAQEEHEKYHSNWRAMASDFNLPPVVAKEIVASCDKCQLKGEAMHGQVDCSPGIWQLDCTHLEGKIILVAVHVA
SGYIEAEVIPAETGQETAYFILKLAGRWPVKTIHTDNGSNFTSATVKAACWWAGIKQEFGVPYNPQSQGVVESMNKELKK
IIGQVRDQAEHLKTAVQMAVFIHNFKRKGGIGGYSAGERIVDIIATDIQ---------------TKELQKQITKIQNFRV
YYRDSRDPLWKGPAKLLWKGEGAVVIQ--DNSDIKVVPRRKAKIIRDYGKQMAGDDCVASRQDED*
>JF320200/B/US/2007/502_2289_06
FLDGIDKAQEDHEKYHSNWRAMASDFNLPPIVAKEIVASCDKCQQKGEAMHGQVDCSPGMWQLDCTHLEGKVILVAVHVA
SGYIEAEVIPAETGQETAYFLLKLAGRWPVKTIHTDNGSNFTSTAVKAACWWAGIKQEFGIPYNPQSQGVVESMNNELKK
IIGQVRDQAEHLKTAVQMAVFIHNFKRKGGIGGYSAGERIVDIIATDIQ---------------TKELQKQITKIQNFRV
YYRDSRDPLWKGPAKLLWKGEGAVVIQ--DNSDIKVVPRRKAKIIRDYGKQMAGDGCVASRQDED*
>JF320201/B/PE/2006/502_0648_FL04
FLDGIEKAQEEHERYHSNWRAMASDFNLPSIVAKEIVASCDKCQLKGEAMHGQVDCSPGIWQLDCTHLEGKIILVAAHVA
SGYIEAEVIPAETGQETAYFILKLAGRWPVKTIHTDNGSNFTSTTVKAACWWAGIKQEFGIPYNPQSQGVVESMNKELKK
IIGQVRDQAEHLKTAVQMAVFIHNFKRKGGIGGYSAGERIIDIIASDIQ---------------TKELQKQITKIQNFRV
YYRDSRDPLWKGPAKLLWKGEGAVVIQ--DNSDIKVVPRRKAKIIRDYGKQMAGDDCVASRQDED*
>JF320202/B/US/2007/502_2289_02
FLDGIDKAQEDHEKYHSNWRAMASDFNLPPIVAKEIVASCDKCQQKGEAMHGQVDCSPGMWQLDCTHLEGKVILVAVHVA
SGYIEAEVIPAETGQETAYFLLKLAGRWPVKTIHTDNGSNFTSTAVKAACWWAGIKQEFGIPYNPQSQGVVESMNNELKK
IIGQVRDQAEHLKTAVQMAVFIHNFKRKGGIGGYSAGERIVDIIATDIQ---------------TKELQKQITKIQNFRV
YYRDSRDPLWKGPAKLLWKGEGAVVIQ--DNSDIKVVPRRKAKIIRDYGKQMAGDGCVASRQDED*
>JF320203/B/PE/2006/502_0524_FL03
FLDGIDKAQEEHDKYHSNWKAMASDFNLPPVVAKEIVASCNKCQLKGEAMHGQVDCSPGIWQLDCTHLEGKIIIVAVHVA
SGYIEAEVIPAETGQETAYFLLKLAGRWPVTTIHTDNGSNFTSAAVKAACWWAGIKQEFGIPYNPQSQGVVESMNKELKK
IIGQVRDQAEHLKTAVQMAVFIHNFKRKGGIGGYSAGERIIDIIATDIQ---------------TRELQKQITKIQNFRV
YYRDSRDPLWKGPAKLLWKGEGAVVIQ--DNSDIKVVPRRKAKIIRDYGKQMAGDDCVASRQDED*
>JF320204/B/PE/2007/502_0525_wg1
FLDGIDRAQEEHEKYHSNWRAMASDFNLPPVVAKEIVASCDKCQLKGEAMHGQVDCSPGIWQLDCTHLEGKIILVAVHVA
SGYIEAEVIPAETGQETAYFILKLAGRWPVKTIHTDNGSNFTSATVKAACWWAGIKQEFGVPYNPQSQGVVESMNKELKK
IIGQVRDQAEHLKTAVQMAVFIHNFKRKGGIGGYSAGERIVDIIATDIQ---------------TKELQKQITKIQNFRV
YYRDSRDPLWKGPAKLLWKGEGAVVIQ--DNSDIKVVPRRKAKIIRDYGKQMAGDDCVASRQDED*
>JF320205/B/US/2007/502_2289_03
FLDGIDKAQEDHEKYHSNWRAMASDFNLPPIVAKEIVASCDKCQQKGEAMHGQVDCSPGMWQLDCTHLEGKVILVAVHVA
SGYIEAEVIPAETGQETAYFLLKLAGRWPVKTIHTDNGSNFTSTAVKAACWWAGIKQEFGIPYNPQSQGVVESMNNELKK
IIGQVRDQAEHLKTAVQMAVFIHNFKRKGGIGGYSAGERIVDIIATDIQ---------------TKELQKQITKIQNFRV
YYRDSRDPLWKGPAKLLWKGEGAVVIQ--DNSDIKVVPRRKAKIIRDYGKQMAGDGCVASRQDED*
>JF320206/B/PE/2007/502_2622_wg3
FLDGIDKAQEEHEKYHNNWRAMASDFNLPPVVAKEIVASCDKCQLKGEAMHGQVDCSPGIWQLDCTHLEGKVILVAVHAA
SGYIEAEVIPAETGQETAYFILKLAGRWPVKTIHTDNGSNFTSATVKAACWWAGIKQEFGIPYNPQSQGVVESMNKELKK
IIGQVRDQAEHLKTAVQMAVFIHNFKRKGGIGGYSAGERIIDIIASDIQ---------------TKELQKQITKIQNFRV
YYRDSRDPLWKGPAKLLWKGEGAVVIQ--DNSDIKVVPRRKAKIIRDYGKQMAGDDCVASRQDED*
>JF320207/B/US/2007/502_2289_04
FLDGIDKAQEDHEKYHSNWRAMASDFNLPPIVAKEIVASCDKCQQKGEAMHGQVDCSPGMWQLDCTHLEGKVILVAVHVA
SGYIEAEVIPAETGQETAYFLLKLAGRWPVKTIHTDNGSNFTSTAVKAACWWAGIKQEFGIPYNPQSQGVVESMNNELKK
IIGQVRDQAEHLKTAVQMAVFIHNFKRKGGIGGYSAGERIVDIIATDIQ---------------TKELQKQITKIQNFRV
YYRDSRDPLWKGPAKLLWKGEGAVVIQ--DNSDIKVVPRRKAKIIRDYGKQMAGDGCVASRQDED*
>JF320208/B/PE/2006/502_0841_FL04
FLDGIEKAQEEHEKYHSNWRAMASDFNLPPVVAKEIVASCDKCQLKGEAIHGQVDCSPGIWQLDCTHLEGKIIIVAVHAA
SGYIEAEVIPAETGQETAYFILKLAGRWPVKTIHTDNGSNFTSTTVKAACWWAGIKQEFGIPYNPQSQGVVESMNKELKK
IIGQVRDQAEHLKTAVQMAVFIHNFKRKGGIGGYSAGERIIDIIATDIQ---------------TKELQKQITKVQNFRV
YYRDSRDPLWKGPAKLLWKGEGAVVIQ--DNSDIKVVPRRKAKIIRDYGKQMAGDDCVASRQDED*
>JF320209/B/PE/2006/502_0491_wg1
FLDGIDRAQEDHEKYHSNWRAMASDFNLPPVIAKEIVASCDKCQLKGEAMHGQVDCSPGIWQLDCTHLEGKIIIVAVHVA
SGYIEAEVIPAETGQETAYFILKLAGRWPVTTIHTDNGGNFTSATVKAACWWAGIKQEFGIPYNPQSQGVVESMNKELKK
IIGQVRDQAEHLKTAVQMAVFIHNFKRKGGIGGYSAGERIIDIIATDIQ---------------TKELQKQITKIQNFRV
YYRDSRNPLWKGPAKLLWKGEGAVVIQ--DNSDIKVVPRRKAKIIRDYGKQMAGDDCVASRQDED*
>JF320211/B/PE/2007/502_2622_wg5
FLDGIDKAQEEHEKYHNNWRAMASDFNLPPVVAKEIVASCDKCQLKGEAMHGQVDCSPGIWQLDCTHLEGKVILVAVHAA
SGYIEAEVIPAETGQETAYFILKLAGRWPVKTIHTDNGSNFTSATVKAACWWAGIKQEFGIPYNPQSQGVVESMNKELKK
IIGQVRDQAEHLKTAVQMAVFIHNFKRKGGIGGYSAGERIIDIIASDIQ---------------TKELQKQITKIQNFRV
YYRDSRDPLWKGPAKLLWKGEGAVVIQ--DNSDIKVVPRRKAKIIRDYGKQMAGDDCVASRQDED*
>JF320212/B/PE/2006/502_0491_wg4
FLDGIDRAQEDHEKYHSNWRAMASDFNLPPVIAKEIVASCDKCQLKGEAMHGQVDCSPGIWQLDCTHLEGKIIIVAVHVA
SGYIEAEVIPAETGQETAYFILKLAGRWPVTTIHTDNGGNFTSATVKAACWWAGIKQEFGIPYNPQSQGVVESMNKELKK
IIGQVRDQAEHLKTAVQMAVFIHNFKRKGGIGGYSAGERIIDIIATDIQ---------------TKELQKQITKIQNFRV
YYRDSRDPLWKGPAKLLWKGEGAVVIQ--DNSDIKVVPRRKAKIIRDYGKQMAGDDCVASRQDED*
>JF320213/B/PE/2007/502_0525_wg3
FLDGIDRAQEEHEKYHSNWRAMASDFNLPPVVAKEIVASCDKCQLKGEAMHGQVDCSPGIWQLDCTHLEGKIILVAVHVA
SGYIEAEVIPAETGQETAYFILKLAGRWPVKTIHTDNGSNFTSATVKAACWWAGIKQEFGVPYNPQSQGVVESMNKELKK
IIGQVRDQAEHLKTAVQMAVFIHNFKRKGGIGGYSAGERIVDIIATDIQ---------------TKELQKQITKIQNFRV
YYRDSRDPLWKGPAKLLWKGEGAVVIQ--DNSDIKVVPRRKAKIIRDYGKQMAGDDCVASRQDED*
>JF320214/B/PE/2006/502_0524_FL08
FLDGIDKAQEEHDKYHSNWKAMASDFNLPPVVAKEIVASCNKCQLKGEAMHGQVDCSPGIWQLDCTHLEGKIIIVAVHVA
SGYIEAEVIPAETGQETAYFLLKLAGRWPVTTIHTDNGSNFTSAAVKAACWWAGIKQEFGIPYNPQSQGVVESMNKELKK
IIGQVRDQAEHLKTAVQMAVFIHNFKRKGGIGGYSAGERIIDIIATDIQ---------------TRELQKQITKIQNFRV
YYRDSRDPLWKGPAKLLWKGEGAVVIQ--DNSDIKVVPRRKAKIIRDYGKQMAGDDCVASRQDED*
>JF320215/B/PE/2006/502_0648_FL02
FLDGIEKAQEEHERYHSNWRAMASDFNLPSIVAKEIVASCDKCQLKGEAMHGQVDCSPGIWQLDCTHLEGKIILVAAHVA
SGYIEAEVIPAETGQETAYFILKLAGRWPVKTIHTDNGSNFTSTTVKAACWWAGIKQEFGIPYNPQSQGVVESMNKELKK
IIGQVRDQAEHLKTAVQMAVFIHNFKRKGGIGGYSAGERIIDIIASDIQ---------------TKELQKQITKIQNFRV
YYRDSRDPLWKGPAKLLWKGEGAVVIQ--DNSDIKVVPRRKAKIIRDYGKQMAGDDCVASRQDED*
>JF320216/B/PE/2007/502_1047_wg3
FLDGIDKAQEEHEKYHNNWRAMASDFNIPPVVAKEIVASCDKCQLKGEAMHGQVDCSPGIWQLDCTHLEGKIIMVAVHVA
SGYIEAEVIPAETGQETAYFLLKLAGRWPVKTIHTDNGSNFTSTTVKAACWWAGIKQEFGIPYNPQSQGVVESMNKELKK
IIGQVRDQAEHLKTAVQMAVFIHNFKRKGGIGGYSAGERIVDIIATDIQ---------------TKELQKQITNLQKFRV
YYRDSRDPLWKGPAKLLWKGEGAVVIQ--ADSDIKVVPRRKAKIIRDYGKQMAGDDCVASRQDED*
>JF320217/B/PE/2007/502_2622_wg2
FLDGIDKAQEEHEKYHNNWRAMASDFNLPPVVAKEIVASCDKCQLKGEAMHGQVDCSPGIWQLDCTHLEGKVILVAVHAA
SGYIEAEVIPAETGQETAYFILKLAGRWPVKTIHTDNGSNFTSATVKAACWWAGIKQEFGIPYNPQSQGVVESMNKELKK
IIGQVRDQAEHLKTAVQMAVFIHNFKRKGGIGGYSAGERIIDIIASDIQ---------------TKELQKQITKIQNFRV
YYRDSRDPLWKGPAKLLWKGEGAVVIQ--DNSDIKVVPRRKAKIIRDYGKQMAGDDCVASRQDED*
>JF320218/B/PE/2006/502_0841_FL05
FLDGIDKAQEEHEKYHSNWXAMASDFNLPPVVAKEIVASCDKCQLKGEAIHGQVDCSPGIWQLDCTHLEGKIIIVAVHAA
SGYIEAEVIPAETGQETAYFILKLAGRWPVKTIHTDNGSNFTSTTVKAACWWAGIKQEFGIPYNPQSQGVVESMNKELKK
IIGQVRDQAEHLKTAVQMAVFIHNFKRKGGIGGYSAGERIIDIIATDIQ---------------TKELQKQITKVQNFRV
YYRDSRDPLWKGPAKLLWKGEGAVVIQ--DNSDIKVVPRRKAKIIRDYGKQMAGDDCVASRQDED*
>JF320219/B/PE/2006/502_0524_FL07
FLDGIDKAQEEHDKYHSNWKAMASDFNLPPVVAKEIVASCNKCQLKGEAMHGQVDCSPGIWQLDCTHLEGKIIIVAVHVA
SGYIEAEVIPAETGQETAYFLLKLAGRWPVTTIHTDNGSNFTSAAVKAACWWAGIKQEFGIPYNPQSQGVVESMNKELKK
IIGQVRDQAEHLKTAVQMAVFIHNFKRKGGIGGYSAGERIIDIIATDIQ---------------TRELQKQITKIQNFRV
YYRDSRDPLWKGPAKLLWKGEGAVVIQ--DNSDIKVVPRRKAKIIRDYGKQMAGDDCVASRQDED*
>JF320220/B/PE/2007/502_2622_wg4
FLDGIDKAQEEHEKYHNNWRAMASDFNLPPVVAKEIVASCDKCQLKGEAMHGQVDCSPGIWQLDCTHLEGKVILVAVHAA
SGYIEAEVIPAETGQETAYFILKLAGRWPVKTIHTDNGSNFTSATVKAACWWAGIKQEFGIPYNPQSQGVVESMNKELKK
IIGQVRDQAEHLKTAVQMAVFIHNFKRKGGIGGYSAGERIIDIIASDIQ---------------TKELQKQITKIQNFRV
YYRDSRDPLWKGPAKLLWKGEGAVVIQ--DNSDIKVVPRRKAKIIRDYGKQMAGDDCVASRQDED*
>JF320221/B/PE/2006/502_0524_FL02
FLDGIDKAQEEHDKYHSNWKAMASDFNLPPVVAKEIVASCNKCQLKGEAMHGQVDCSPGIWQLDCTHLEGKIIIVAVHVA
SGYIEAEVIPAETGQETAYFLLKLAGRWPVTTIHTDNGSNFTSAAVKAACWWAGIKQEFGIPYNPQSQGVVESMNKELKK
IIGQVRDQAEHLKTAVQMAVFIHNFKRKGGIGGYSAGERIIDIIATDIQ---------------TRELQKQITKIQNFRV
YYRDSRDPLWKGPAKLLWKGEGAVVIQ--DNSDIKVVPRRKAKIIRDYGKQMAGDDCVASRQDED*
>JF320222/B/PE/2006/502_0524_FL09
FLDGIDKAQEEHDKYHSNWKAMASDFNLPPVVAKEIVASCNKCQLKGEAMHGQVDCSPGIWQLDCTHLEGKIIIVAVHVA
SGYIEAEVIPAETGQETAYFLLKLAGRWPVTTIHTDNGSNFTSAAVKAACWWAGIKQEFGIPYNPQSQGVVESMNKELKK
IIGQVRDQAEHLKTAVQMAVFIHNFKRKGGIGGYSAGERIIDIIATDIQ---------------TRELQKQITKIQNFRV
YYRDSRDPLWKGPAKLLWKGEGAVVIQ--DNSDIKVVPRRKAKIIRDYGKQMAGDDCVASRQDED*
>JF320223/B/PE/2006/502_0841_FL07
FLDGIDKAQEEHEKYHSNWRAMASDFNLPPVVAKEIVASCDKCQLKGEAIHGQVDCSPGIWQLDCTHLEGKIIIVAVHAA
SGYIEAEVIPAETGQETAYFILKLAGRWPVKTIHTXNGSNFTSTTVKAACWWAGIKQEFGIPYNPQSQGVVESMNKELKK
IIGQVRDQAEHLKTAVQMAVFIHNFKRKGGIGGYSAGERIIDIIATDIQ---------------TKELQKQITKVQNFRV
YYRDSRDPLWKGPAKLLWKGEGAVVIQ--DNSDIKVVPRRKAKIIRDYGKQMAGDDCVASRQDED*
>JF320224/B/PE/2006/502_0524_FL01
FLDGIDKAQEEHDKYHSNWKAMASDFNLPPVVAKEIVASCNKCQLKGEAMHGQVDCSPGIWQLDCTHLEGKVIIVAVHVA
SGYIEAEVIPAETGQETAYFLLKLAGRWPVTTIHTDNGSNFTSAAVKAACWWAGIKQEFGIPYNPQSQGVVESMNKELKK
IIGQVRDQAEHLKTAVQMAVFIHNFKRKGGIGGYSAGERIIDIIATDIQ---------------TRELQKQITKIQNFRV
YYRDSRDPLWKGPAKLLWKGEGAVVIQ--DNSDIKVVPRRKAKIIRDYGKQMAGDDCVASRQDED*
>JF320225/B/PE/2007/502_1047_wg2
FLDGIDKAQEEHEKYHNNWRAMASDFNIPPVVAKEIVASCDKCQLKGEAMHGQVDCSPGIWQLDCTHLEGKIIMVAVHVA
SGYIEAEVIPAETGQETAYFLLKLAGRWPVKTIHTDNGSNFTSTTVKAACWWAGIKQEFGIPYNPQSQGVVESMNKELKK
IIGQVRDQAEHLKTAVQMAVFIHNFKRKGGIGGYSAGERIVDIIATDIQ---------------TKELQKQITNLQKFRV
YYRDSRDPLWKGPAKLLWKGEGAVVIQ--ADSDIKVVPRRKAKIIRDYGKQMAGDDCVASRQDED*
>JF320226/B/PE/2007/502_1047_wg5
FLDGIDKAQEEHEKYHNNWRAMASDFNIPPVVAKEIVASCDKCQLKGEAMHGQVDCSPGIWQLDCTHLEGKIIMVAVHVA
SGYIEAEVIPAETGQETAYFLLKLAGRWPVKTIHTDNGSNFTSTTVKAACWWAGIKQEFGIPYNPQSQGVVESMNKELKK
IIGQVRDQAEHLKTAVQMAVFIHNFKRKGGIGGYSAGERIVDIIATDIQ---------------TKELQKQITNLQKFRV
YYRDSRDPLWKGPAKLLWKGEGAVVIQ--ADSDIKVVPRRKAKIIRDYGKQMAGDDCVASRQDED*
>JF320227/B/PE/2007/502_1047_wg1
FLDGIDKAQEEHEKYHNNWRAMASDFNIPPVVAKEIVASCDKCQLKGEAMHGQVDCSPGIWQLDCTHLEGKIIMVAVHVA
SGYIEAEVIPAETGQETAYFLLKLAGRWPVKTIHTDNGSNFTSTTVKAACWWAGIKQEFGIPYNPQSQGVVESMNKELKK
IIGQVRDQAEHLKTAVQMAVFIHNFKRKGGIGGYSAGERIVDIIATDIQ---------------TKELQKQITNLQKFRV
YYRDSRDPLWKGPAKLLWKGEGAVVIQ--ADSDIKVVPRRKAKIIRDYGKQMAGDDCVASRQDED*
>JF320241/B/PE/2006/502_2794_FL01
FLDGIDKAQEEHEKYHSNWRAMASDFNLPSVVAKEIVASCDKCQLKGEAMHGQVDCSPGIWQLDCTHLEGKIILVAVHVA
SGYIEAEVIPAETGQETAYFILKLAGRWPVKAIHTDNGSNFTSTTVTAACWWAGIKQEFGIPYNPQSQGVVESMNKELKK
IIGQVRDQAEHLKTAVQMAVFIHNFKRKGGIGGYSAGERIVDIIATDIQ---------------TKELQKQITKIQKFRV
YYRDSRDPLWKGPAKLLWKGEGAVVIQ--DNSDIKVVPRRKAKIIRDYGKQMAGDDCVASRQDED*
>JF320242/B/PE/2006/502_2794_FL03
FLDGIDKAQEEHEKYHSNWRAMASDFNLPSVVAKEIVASCDKCQLKGEAMHGQVDCSPGIWQLDCTHLEGKIILVAVHVA
SGYIEAEVIPAETGQETAYFILKLAGRWPVKAIHTDNGSNFTSTTVTAACWWAGIKQEFGIPYNPQSQGVVESMNKELKK
IIGQVRDQAEHLKTAVQMAVFIHNFKRKGGIGGYSAGERIVDIIATDIQ---------------TKELQKQITKIQKFRV
YYRDSRDPLWKGPAKLLWKGEGAVVIQ--DNSDIKVVPRRKAKIIRDYGKQMAGDDCVASRQDED*
>JF320243/B/PE/2006/502_2794_FL02
FLDRIDKAQEEHEKYHSNWRAMASDFNLPSVVAKEIVASCDKCQLKGEAMHGQVDCSPGIWQLDCTHLEGKIILVAVHVA
SGYIEAEVIPAETGQETAYFILKLAGRWPVKAIHTDNGSNFTSTTVTAACWWAGIKQEFGIPYNPQSQGVVESMNKELKK
IIGQVRDQAEHLKTAVQMAVFIHNFKRKGGIGGYSAGERIVDIIATDIQ---------------TKELQKQITKIQKFRV
YYRDSRDPLWKGPAKLLWKGEGAVVIQ--DNSDIKVVPRRKAKIIRDYGKQMAGDDCVASRQDED*
>JF320244/B/PE/2006/502_2794_FL05
FLDGIDKAQEEHEKYHSNWRAMASDFNLPSVVAKEIVASCDKCQLKGEAMHGQVDCSPGIWQLDCTHLEGKIILVAVHVA
SGYIEAEVIPAETGQETAYFILKLAGRWPVKAIHTDNGSNFTSTTVTAACWWAGIKQEFGIPYNPQSQGVVESMNKELKK
IIGQVRDQAEHLKTAVQMAVFIHNFKRKGGIGGYSAGERIVDIIATDIQ---------------TKELQKQITKIQKFRV
YYRDSRDPLWKGPAKLLWKGEGAVVIQ--DNSDIKVVPRRKAKIIRDYGKQMAGDDCVASRQDED*
>JF320245/B/PE/2006/502_2794_FL04
FLDGIDKAQEEHEKYHSNWRAMASDFNLPSVVAKEIVASCDKCQLKGEAMHGQVDCSPGIWQLDCTHLEGKIILVAVHVA
SGYIEAEVIPAETGQETAYFILKLAGRWPVKAIHTDNGSNFTSTTVTAACWWAGIKQEFGIPYNPQSQGVVESMNKELKK
IIGQVRDQAEHLKTAVQMAVFIHNFKRKGGIGGYSAGERIVDIIATDIQ---------------TKELQKQITKIQKFRV
YYRDSRDPLWKGPAKLLWKGEGAVVIQ--DNSDIKVVPRRKAKIIRDYGKQMAGDDCVASRQDED*
>JF320247/B/US/2006/502_0227_FL06
FLDGIDKAQEEHEKYHSNWRAMASDFNLPPVVAKEIVASCDKCQLKGEAMHGQVDCSPGIWQLDCTHLEGKVIIVAVHVA
SGYIEAEVIPAETGQETAYFLLKLAGRWPVKTIHTDNGSNFTSTTVKAACWWAGIKQEFGIPYNPQSQGVVESMNKELKK
IIGQVRDQAEHLKTAVQMAVFIHNFKRKGGIGGYSAGERIIDIIASDLQ---------------TKALQNQITKIQNFRV
YYRDSRDPLWKGPAKLLWKGEGAVVIQ--DNSDIKVVPRRKAKIIRDYGKQMAGDDCVASRQDED*
>JF320250/B/US/2006/502_0227_FL10
FLDGIDKAQEEHEKYHSNWRAMASDFNLPPVVAKEIVASCDKCQLKGEAMHGQVDCSPGIWQLDCTHLEGKVIIVAVHVA
SGYIEAEVIPAETGQETAYFLLKLAGRWPVKTIHTDNGSNFTSATVKAACWWAGIKQEFGIPYNPQSQGVVESMNKELKK
IIGQVRDQAEHLKTAVQMAVFIHNFKRKGGIGGYSAGERIIDIIASDLQ---------------TRALQNQITKIQNFRV
YYRDSRDPLWKGPAKLLWKGEGAVVIQ--DNSDIKVVPRRKAKIIRDYGKQMAGDDCVASRQDED*
>JF320251/B/US/2006/502_0227_FL08
FLDGIDKAQEEHEKYHSNWRAMASDFNLPPVVAKEIVASCDKCQLKGEAMHGQVDCSPGIWQLDCTHLEGKVIIVAVHVA
SGYIEAEVIPAETGQETAYFLLKLAGRWPVKTIHTDNGSNFTSTTVKAACWWAGIKQEFGIPYNPQSQGVVESMNKELKK
IIGQVRDQAEHLKTAVQMAVFIHNFKRKGGIGGYSAGERIIDIIASDLQ---------------TKALQNQITKIQNFRV
YYRDSRDPLWKGPAKLLWKGEGAVVIQ--DNSDIKVVPRRKAKIIRDYGKQMAGDDCVASRQDED*
>JF320253/B/US/2006/502_0227_FL02
FLDGIDKAQEEHEKYHSNWRAMASDFNLPPVVAKEIVASCDKCQLKGEAMHGQVDCSPGIWQLDCTHLEGKVIIVAVHVA
SGYIEAEVIPAETGQETAYFLLKLAGRWPVKTIHTDNGSNFTSATVKAACWWAGIKQEFGIPYNPQSQGVVESMNKELKK
IIGQVRDQAEHLKTAVQMAVFIHNFKRKGGIGGYSAGERIIDIIASDLQ---------------TRALQNQITKIQNFRV
YYRDSRDPLWKGPAKLLWKGEGAVVIQ--DNSDIKVVPRRKAKIIRDYGKQMAGDDCVASRQDED*
>JF320255/B/US/2006/502_0227_FL09
FLDGIDKAQEEHEKYHSNWRAMASDFNLPPVVAKEIVASCDKCQLKGEAMHGQVDCSPGIWQLDCTHLEGKVIIVAVHVA
SGYIEAEVIPAETGQETAYFLLKLAGRWPVKTIHTDNGSNFTSTTVKAACWWAGIKQEFGIPYNPQSQGVVESMNKELKK
IIGQVRDQAEHLKTAVQMAVFIHNFKRKGGIGGYSAGERIIDIIASDLQ---------------TKALQNQITKIQNFRV
YYRDSRDPLWKGPAKLLWKGEGAVVIQ--DNSDIKVVPRRKAKIIRDYGKQMAGDDCVASRQDED*
>JF320256/B/US/2006/502_0227_FL03
FLDGIDKAQEEHEKYHSNWRAMASDFNLPPVVAKEIVASCDKCQLKGEAMHGQVDCSPGIWQLDCTHLEGKVIIVAVHVA
SGYIEAEVIPAETGQETAYFLLKLAGRWPVKTIHTDNGSNFTSATVKAACWWAGIKQEFGIPYNPQSQGVVESMNKELKK
IIGQVRDQAEHLKTAVQMAVFIHNFKRKGGIGGYSAGERIIDIIASDLQ---------------TRALQNQITKIQNFRV
YYRDSRDPLWKGPAKLLWKGEGAVVIQ--DNSDIKVVPRRKAKIIRDYGKQMAGDDCVASRQDED*
>JF320257/B/US/2006/502_0227_FL07
FLDGIDKAQEEHEKYHSNWRAMASDFNLPPVVAKEIVASCDKCQLKGEAMHGQVDCSPGIWQLDCTHLEGKVIIVAVHVA
SGYIEAEVIPAETGQETAYFLLKLAGRWPVKTIHTDNGSNFTSATVKAACWWAGIKQEFGIPYNPQSQGVVESMNKELKK
IIGQVRDQAEHLKTAVQMAVFIHNFKRKGGIGGYSAGERIIDIIASDLQ---------------TRALQNQITKIQNFRV
YYRDSRDPLWKGPAKLLWKGEGAVVIQ--DNSDIKVVPRRKAKIIRDYGKQMAGDDCVASRQDED*
>JF320263/B/US/2006/502_0839_wg01
FLDGIDKAQEEHEKYHSNWRAMASDFNLPPVVAKEIVASCDKCQLKGEAMHGQVDCSPGIWQLDCTHLEGKVILVAVHVA
SGYIEAEVIPAETGQETAYFILKLAGRWPVKIIHTDNGSNFTSATVKAACWWAGVKQEFGIPYNPQSQGVVESMNKELKK
IIGQVRDQAEHLKTAVQMAVFIHNFKRKGGIGGYSAGERIIDIIASDIQ---------------TKELQKQITKIQNFRV
YYRDSRDPLWKGPAKLLWKGEGAVVIQ--DNSDIKVVPRRKAKIIRDYGKQMAGDDCVASRQDED*
>JF320267/B/US/2006/502_0839_wg04
FLDGIDKAQEEHEKYHSNWRAMASDFNLPPVVAKKIVASCDKCQLKGEAMHGQVDCSPGIWQLDCTHLKGKVILVAVHVA
SGYIEAEVIPAETGQETAYFILKLAGRWPVKIIHTDNGSNFTSATVKAACWWAGVKQEFGIPYNPQSQGVVESMNKELKK
IIGQVRDQAEHLKTAVQMAVFIHNFKRKGGIGGYSAGERIIDIIASDIQ---------------TKELQKQITKIQNFRV
YYRDSRDPLWKGPAKLLWKGEGAVVIQ--DNSDIKVVPRRKAKIIRDYGKQMAGDDCVASRQDED*
>JF320268/B/US/2006/502_0839_wg03
FLDGIDKAQEEHEKYHSNWRAMASDFNLPPVVAKEIVASCDKCQLKGEAMHGQVDCSPGIWQLDCTHLEGKVILVAVHVA
SGYIEAEVIPAETGQETAYFILKLAGRWPVKIIHTDNGSNFTSATVKAACWWAGVKQEFGIPYNPQSQGVVESMNKELKK
IIGQVRDQAEHLKTAVQMAVFIHNFKRKGGIGGYSAGERIIDIIASDIQ---------------TKELQKQITKIQNFRV
YYRDSRDPLWKGPAKLLWKGEGAVVIQ--DNSDIKVVPRRKAKIIRDYGKQMAGDDCVASRQDED*
>JF320269/B/US/2006/502_0839_wg02
FLDGIDKAQEEHEKYHSNWRAMASDFNLPPVVAKEIVASCDKCQLKGEAMHGQVDCSPGIWQLDCTHLEGKVILVAVHVA
SGYIEAEVIPAETGQETAYFILKLAGRWPVKIIHTDNGSNFTSATVKAACWWAGVKQEFGIPYNPQSQGVVESMNKELKK
IIGQVRDQAEHLKTAVQMAVFIHNFKRKGGIGGYSAGERIIDIIASDIQ---------------TKELQKQITKIQNFRV
YYRDSRDPLWKGPAKLLWKGEGAVVIQ--DNSDIKVVPRRKAKIIRDYGKQMAGDDCVASRQDED*
>JF320271/B/US/2006/502_0839_wg05
FLDGIDKAQEEHEKYHSNWRAMASDFSLPPVVAKEIVASCDKCQLKGEAMHGQVDCSPGIWQLDCTHLEGKVILVAVHVA
SGYIEAEVIPAETGQETAYFILKLAGRWPVKIIHTDNGSNFTSATVKAACWWAGVKQEFGIPYNPQSQGVVESMNKELKK
IIGQVRDQAEHLKTAVQMAVFIHNFKRKGGIGGYSAGERIIDIIASDIQ---------------TKELQKQITKIQNFRV
YYRDSRDPLWKGPAKLLWKGEGAVVIQ--DNSDIKVVPRRKAKIIRDYGKQMAGDDCVASRQDED*
>JF320356/B/US/2006/502_1512_FL01
FLDGIDKAQEEHEKYHNNWRAMASDFNLPPVVAKEIVASCDKCQLKGEAIHGQVDCSPGIWQLDCTHLEGKVILVAVHVA
SGYVEAEVIAAETGQETAYFLLKLAGRWPVKTIHTDNGSNFTSATVKAACWWAGIKQEFGIPYNPQSQGVVESINKELKK
IIGQVRDQAEHLKTAVQMAVFIHNFKRKGGIGGYSTGERIIDIIATDIQ---------------TKELQKQITKIQNFRV
YYRDSRDPLWKGPAKLLWKGEGAVVIQ--ENSEIKVVPRRKAKIIRDYGKQMAGDDCVASRQDED*
>JF320361/B/US/2005/502_1926_FL01
FLDGIDKAQEDHEKYHSNWRAMASEFNLPPVVAKEIVASCDKCQVKGEAMHGQVDCSPGIWQLDCTHLEGKVILVAVHVA
SRYIEAEVIPAETGQETAYFLLKLAGRWPVKTIHTDNGGNFISTTVKAACWWAGIKQEFGIPYNPQSQGVVESINKELKK
IIEQVRDQAEHLKTAVQMAVFIHNFKRKGGIGGYSAGERIIDIIATDIQ---------------TKELQKQITKIQNFRV
YYRDSRDPLWKGPAKLLWKGEGAVVIQ--DNSEIKVVPRRKAKIIRDYGKQMAGDDCVASRQDED*
>JF320363/B/US/2006/502_0176_FL06
FLDGIDKAQEEHEKYHSNWRAMASDFNLPPVVAKEIVASCDKCQLKGEAMHGQVDCSPGIWQLDCTHLEGKVILVAVHVA
SGYIEAEVISAETGQETAYFLLKLAGRWPVKTIHTDNGSNFTSNVVKAACWWAGIK*EFGIPYNPQSQGVVESLNKELKK
IIGQVRDQAEHLRTAVQMAVFIHNFKRKGGIGGYSAGERIIDIIATDIQ---------------TKELQKQITKIQNFRV
YYRDSRDPLWKGPAKLLWKGEGAVVIQ--DNSDIKVVPRRKAKIIRDYGKQMAGDDCVASRQDED*
>JF320364/B/US/2006/502_0176_FL09
FLDGIDKAQEEHEKYHSNWRAMASDFNLPPVVAKEIVASCDKCQLKGEAMHGQVDCSPGIWQLDCTHLEGKVILVAVHVA
SGYIEAEVISAETGQETAYFLLKLAGRWPVKTIHTDNGSNFTSNVVKAACWWAGIKQEFGIPYNPQSQGVVESLNKELKK
IIGQVRDQAEHLRTAVQMAVFIHNFKRKGGIGGYSAGERIIDIIATDIQ---------------TKELQKQITKIQNFRV
YYRDSRDPLWKGPAKLLWKGEGAVVIQ--DNSDIKVVPRRKAKIIRDYGKQMAGDDCVASRQDED*
>JF320365/B/US/2006/502_0176_FL02
FLDGIDKAQEEHEKYHSNWRAMASDFNLPPVVAKEIVASCDKCQLKGEAMHGQVDCSPGIWQLDCTHLEGKVILVAVHVA
SGYIEAEVISAETGQETAYFLLKLAGRWPVKTIHTDNGSNFTSNVVKAACWWAGIKQEFGIPYNPQSQGVVESLNKELKK
IIGQVRDQAEHLRTAVQMAVFIHNFKRKGGIGGYSAGERIIDIIATDIQ---------------TKELQKQITKIQNFRV
YYRDSRDPLWKGPAKLLWKGEGAVVIQ--DNSDIKVVPRRKAKIIRDYGKQMAGDDCVASRQDED*
>JF320366/B/US/2006/502_0176_FL10
FLDGIDKAQEEHEKYHSNWRAMASDFNLPPVVAKEIVASCDKCQLKGEAMHGQVDCSPGIWQLDCTHLEGKVILVAVHVA
SGYIEAEVISAETGQETAYFLLKLAGRWPVKTIHTDNGSNFTSNVVKAACWWAGIKQEFGIPYNPQSQGVVESLNKELKK
IIGQVRDQAEHLRTAVQMAVFIHNFKRKGGIGGYSAGERIIDIIATDIQ---------------TKELQKQITKIQNFRV
YYRDSRDPLWKGPAKLLWKGEGAVVIQ--DNSDIKVVPRRKAKIIRDYGKQMAGDDCVASRQDED*
>JF320374/B/US/2006/502_0176_FL04
FLDGIDKAQEEHEKYHSNWRAMASDFNLPPVVAKEIVASCDKCQLKGEAMHGQVDCSPGIWQLDCTHLEGKVILVAVHVA
SGYIEAEVISAETGQETAYFLLKLAGRWPVKTIHTDNGSNFTSNVVKAACWWAGIKQEFGIPYNPQSQGVVESLNKELKK
IIGQVRDQAEHLRTAVQMAVFIHNFKRKGGIGGYSAGERIIDIIATDIQ---------------TKELQKQITKIQNFRV
YYRDSRDPLWKGPAKLLWKGEGAVVIQ--DNSDIKVVPRRKAKIIRDYGKQMAGDDCVASRQDED*
>JF320411/B/CA/2006/502_1027_wg02
FLDGIDKAQEEHEKYHNNWRAMASDFNLPPVVAKEIVASCDKCQLKGEAMHGQVDCSPGIWQLDCTHLEGKVILVAVHVA
SGYIEAEVIPAETGQETAYFILKLAGRWPVKTIHTDNGSNFTSATVKAACWWAGIKQEFGIPYNPQSQGVVESMNKELKK
IIAQVRDQAEHLKTAVQMAVFIHNFKRKGGIGGYSAGERIVDIIATDIQ---------------TKELQKQITKIQNFRV
YYRDSRDPLWKGPAKLLWKGEGAVVIQ--DNGEIKVVPRRKAKIIRDYGKQMAGDDCVAGGQDED*
>JF320412/B/CA/2006/502_1027_wg10
FLDGIDKAQEEHEKYHNNWRAMASDFNLPPVVAKEIVASCDKCQLKGEAMHGQVDCSPGIWQLDCTHLEGKVILVAVHVA
SGYIEAEVIPAETGQETAYFILKLAGRWPVKTIHTDNGSNFTSATVKAACWWAGIKQEFGIPYNPQSQGVVESMNKELKK
IIAQVRDQAEHLKTAVQMAVFIHNFKRKGGIGGYSAGERIVDIIATDIQ---------------TKELQKQITKIQNFRV
YYRDSRDPLWKGPAKLLWKGEGAVVIQ--DNGEIKVVPRRKAKIIRDYGKQMAGDDCVAGGQDED*
>JF320413/B/CA/2006/502_1027_wg01
FLDGIDKAQEEHEKYHNNWRAMASDFNLPPVVAKEIVASCDKCQLKGEAMHGQVDCSPGIWQLDCTHLEGKVILVAVHVA
SGYIEAEVIPAETGQETAYFILKLAGRWPVKTIHTDNGSNFTSATVKAACWWAGIKQEFGIPYNPQSQGVVESMNKELKK
IIAQVRDQAEHLKTAVQMAVFIHNFKRKGGIGGYSAGERIVDIIATDIQ---------------TKELQKQITKIQNFRV
YYRDSRDPLWKGPAKLLWKGEGAVVIQ--DNGEIKVVPRRKAKIIRDYGKQMAGDDCVAGGQDED*
>JF320414/B/CA/2006/502_1027_wg09
FLDGIDKAQEEHEKYHNNWRAMASDFNLPPVVAKEIVASCDKCQLKGEAMHGQVDCSPGIWQLDCTHLEGKVILVAVHVA
SGYIEAEVIPAETGQETAYFILKLAGRWPVKTIHTDNGSNFTSATVKAACWWAGIKQEFGIPYNPQSQGVVESMNKELKK
IIAQVRDQAEHLKTAVQMAVFIHNFKRKGGIGGYSAGERIVDIIATDIQ---------------TKELQKQITKIQNFRV
YYRDSRDPLWKGPAKLLWKGEGAVVIQ--DNGEIKVVPRRKAKIIRDYGKQMAGDDCVAGGQDED*
>JF320415/B/CA/2006/502_1027_wg07
FLDGIDKAQEEHEKYHNNWRAMASDFNLPPVVAKEIVASCDKCQLKGEAMHGQVDCSPGIWQLDCTHLEGKVILVAVHVA
SGYIEAEVIPAETGQETAYFILKLAGRWPVKTIHTDNGSNFTSATVKAACWWAGIKQEFGIPYNPQSQGVVESMNKELKK
IIAQVRDQAEHLKTAVQMAVFIHNFKRKGGIGGYSAGERIVDIIATDIQ---------------TKELQKQITKIQNFRV
YYRDSRDPLWKGPAKLLWKGEGAVVIQ--DNGEIKVVPRRKAKIIRDYGKQMAGDDCVAGGQDED*
>JF320416/B/CA/2006/502_1027_wg04
FLDGIDKAQEEHEKYHNNWRAMASDFNLPPVVAKEIVASCDKCQLKGEAMHGQVDCSPGIWQLDCTHLEGKVILVAVHVA
SGYIEAEVIPAETGQETAYFILKLAGRWPVKTIHTDNGSNFTSATVKAACWWAGIKQEFGIPYNPQSQGVVESMNKELKK
IIAQVRDQAEHLKTAVQMAVFIHNFKRKGGIGGYSAGERIVDIIATDIQ---------------TKELQKQITKIQNFRV
YYRDSRDPLWKGPAKLLWKGEGAVVIQ--DNGEIKVVPRRKAKIIRDYGKQMAGDDCVAGGQDED*
>JF320417/B/CA/2006/502_1027_wg11
FLDGIDKAQEEHEKYHNNWRAMASDFNLPPVVAKEIVASCDKCQLKGEAMHGQVDCSPGIWQLDCTHLEGKVILVAVHVA
SGYIEAEVIPAETGQETAYFILKLAGRWPVKTIHTDNGSNFTSATVKAACWWAGIKQEFGIPYNPQSQGVVESMNKELKK
IIAQVRDQAEHLKTAVQMAVFIHNFKRKGGIGGYSAGERIVDIIATDIQ---------------TKELQKQITKIQNFRV
YYRDSRDPLWKGPAKLLWKGEGAVVIQ--DNGEIKVVPRRKAKIIRDYGKQMAGDDCVAGGQDED*
>JF320418/B/CA/2006/502_1027_wg05
FLDGIDKAQEEHEKYHNNWRAMASDFNLPPVVAKEIVASCDKCQLKGEAMHGQVDCSPGIWQLDCTHLEGKVILVAVHVA
SGYIEAEVIPAETGQETAYFILKLAGRWPVKTIHTDNGSNFTSATVKAACWWAGIKQEFGIPYNPQSQGVVESMNKELKK
IIAQVRDQAEHLKTAVQMAVFIHNFKRKGGIGGYSAGERIVDIIATDIQ---------------TKELQKQITKIQNFRV
YYRDSRDPLWKGPAKLLWKGEGAVVIQ--DNGEIKVVPRRKAKIIRDYGKQMAGDDCVAGGQDED*
>JF320419/B/CA/2006/502_1027_wg03
FLDGIDKAQEEHEKYHNNWRAMASDFNLPPVVAKEIVASCDKCQLKGEAMHGQVDCSPGIWQLDCTHLEGKVILVAVHVA
SGYIEAEVIPAETGQETAYFILKLAGRWPVKTIHTDNGSNFTSATVKAACWWAGIKQEFGIPYNPQSQGVVESMNKELKK
IIAQVRDQAEHLKTAVQMAVFIHNFKRKGGIGGYSAGERIVDIIATDIQ---------------TKELQKQITKIQNFRV
YYRDSRDPLWKGPAKLLWKGEGAVVIQ--DNGEIKVVPRRKAKIIRDYGKQMAGDDCVAGGQDED*
>JF320420/B/CA/2006/502_1027_wg06
FLDGIDKAQEEHEKYHNNWRAMASDFNLPPVVAKEIVASCDKCQLKGEAMHGQVDCSPGIWQLDCTHLEGKVILVAVHVA
SGYIEAEVIPAETGQETAYFILKLAGRWPVKTIHTDNGSNFTSATVKAACWWAGIKQEFGIPYNPQSQGVVESMNKELKK
IIAQVRDQAEHLKTAVQMAVFIHNFKRKGGIGGYSAGERIVDIIATDIQ---------------TKELQKQITKIQNFRV
YYRDSRDPLWKGPAKLLWKGEGAVVIQ--DNGEIKVVPRRKAKIIRDYGKQMAGDDCVAGGQDED*
>JF320423/B/CA/2007/502_1191_05
FLDGIDKAQEDHDKYHSNWRAMANDFNLPPVVAKEIVASCDKCQLKGEAMHGQVDCSPGIWQLDCTHLEGKIILVAVHVA
SGYIEAEVIPAETGQETAYFILRLAGRWPVKTIHTDNGPNFISATVKAACWWAGIKQEFGIPYNPQSQGVVESMNKELKK
IIGQVRDQAEHLKTAVQMAVFIHNFKRKGGIGGYSAGERIIDIIATDIQ---------------TKELQKQITKIQNFRV
YYRDSRDPLWKGPAKLLWKGEGAVVIQ--DNSEIKVVPRRKAKIIRDYGKQMAGDDCVASRQDED*
>JF320424/B/CA/2007/502_1191_03
FLDGIDKAQEDHDKYHSNWRAMANDFNLPPVVAKEIVASCDKCQLKGEAMHGQVDCSPGIWQLDCTHLEGKIILVAVHVA
SGYIEAEVIPAETGQETAYFILRLAGRWPVKTIHTDNGPNFISATVKAACWWAGIKQEFGIPYNPQSQGVVESMNKELKK
IIGQVRDQAEHLKTAVQMAVFIHNFKRKGGIGGYSAGERIIDIIATDIQ---------------TKELQKQITKIQNFRV
YYRDSRDPLWKGPAKLLWKGEGAVVIQ--DNSEIKVVPRRKAKIIRDYGKQMAGDDCVASRQDED*
>JF320425/B/CA/2007/502_1191_07
FLDGIDKAQEDHDKYHSNWRAMANDFNLPPVVAKEIVASCDKCQLKGEAMHGQVDCSPGIWQLDCTHLEGKIILVAVHVA
SGYIEAEVIPAETGQETAYFILRLAGRWPVKTIHTDNGPNFISATVKAACWWAGIKQEFGIPYNPQSQGVVESMNKELKK
IIGQVRDQAEHLKTAVQMAVFIHNFKRKGGIGGYSAGERIIDIIATDIQ---------------TKELQKQITKIQNFRV
YYRDSRDPLWKGPAKLLWKGEGAVVIQ--DNSEIKVVPRRKAKIIRDYGKQMAGDDCVASRQDED*
>JF320426/B/CA/2007/502_1191_06
FLDGIDKAQEDHDKYHSNWRAMANDFNLPPVVAKEIVASCDKCQLKGEAMHGQVDCSPGIWQLDCTHLEGKIILVAVHVA
SGYIEAEVIPAETGQETAYFILRLAGRWPVKTIHTDNGPNFISATVKAACWWAGIKQEFGIPYNPQSQGVVESMNKELKK
IIGQVRDQAEHLKTAVQMAVFIHNFKRKGGIGGYSAGERIIDIIATDIQ---------------TKELQKQITKIQNFRV
YYRDSRDPLWKGPAKLLWKGEGAVVIQ--DNSEIKVVPRRKAKIIRDYGKQMAGDDCVASRQDED*
>JF320427/B/CA/2006/502_1799_FL02
FLDGIDKAQAEHERYHSNWKAMASDFNLPPIIAKEIVACCDKCQLKGEAMHGQVDCSPGIWQLDCTHLEGKVILVAVHVA
SGYIEAEVIPAETGQETAYFILKLAGRWPVKAIHTDNGSNFTSATVKAACWWAGIKQEFGIPYNPQSQGVVESMNKELKK
IIGQVRDQAEHLKTAVQMAVFIHNFKRKGGIGGYSAGERIVDIIATDIQ---------------TKELQKHITKIQNFRV
YYRDSRDPVWKGPAKLLWKGEGAVVIQ--DNSDIKVVPRRKAKIIRDYGKQMAGDDCVASRQDED*
>JF320428/B/CA/2006/502_1799_FL03
FLDGIDKAQAEHERYHSNWKAMASDFNLPPIIAKEIVACCDKCQLKGEAMHGQVDCSPGIWQLDCTHLEGKVILVAVHVA
SGYIEAEVIPAETGQETAYFILKLAGRWPVKAIHTDNGSNFTSATVKAACWWAGIKQEFGIPYNPQSQGVVESMNKELKK
IIGQVRDQAEHLKTAVQMAVFIHNFKRKGGIGGYSAGERIVDIIATDIQ---------------TKELQKHITKIQNFRV
YYRDSRDPVWKGPAKLLWKGEGAVVIQ--DNSDIKVVPRRKAKIIRDYGKQMAGDDCVASRQDED*
>JF320429/B/CA/2006/502_1799_FL01
FLDGIDKAQAEHERYHSNWKAMASDFNLPPIIAKEIVACCDKCQLKGEAMHGQVDCSPGIWQLDCTHLEGKVILVAVHVA
SGYIEAEVIPAETGQETAYFILKLAGRWPVKAIHTDNGSNFTSATVKAACWWAGIKQEFGIPYNPQSQGVVESMNKELKK
IIGQVRDQAEHLKTAVQMAVFIHNFKRKGGIGGYSAGERIVDIIATDIQ---------------TKELQKHITKIQNFRV
YYRDSRDPVWKGPAKLLWKGEGAVVIQ--DNSDIKVVPRRKAKIIRDYGKQMAGDDCVASRQDED*
>JF320430/B/CA/2006/502_1799_FL05
FLDGIDKAQAEHERYHSNWKAMASDFNLPPIIAKEIVACCDKCQLKGEAMHGQVDCSPGIWQLDCTHLEGKVILVAVHVA
SGYIEAEVIPAETGQETAYFILKLAGRWPVKAIHTDNGSNFTSATVKAACWWAGIKQEFGIPYNPQSQGVVESMNKELKK
IIGQVRDQAEHLKTAVQMAVFIHNFKRKGGIGGYSAGERIVDIIATDIQ---------------TKELQKHITKIQNFRV
YYRDSRDPVWKGPAKLLWKGEGAVVIQ--DNSDIKVVPRRKAKIIRDYGKQMAGDDCVASRQDED*
>JF320431/B/CA/2006/502_1799_FL04
FLDGIDKAQAEHERYHSNWKAMASDFNLPPIIAKEIVACCDKCQLKGEAMHGQVDCSPGIWQLDCTHLEGKVILVAVHVA
SGYIEAEVIPAETGQETAYFILKLAGRWPVKAIHTDNGSNFTSATVKAACWWAGIKQEFGIPYNPQSQGVVESMNKELKK
IIGQVRDQAEHLKTAVQMAVFIHNFKRKGGIGGYSAGERIVDIIATDIQ---------------TKELQKHITKIQNFRV
YYRDSRDPVWKGPAKLLWKGEGAVVIQ--DNSDIKVVPRRKAKIIRDYGKQMAGDDCVASRQDED*
>JF320460/B/US/2007/502_1709_07
FLDGIDKAQEEHEKYHSNWRAMASDFNLPPVVAKEIVASCGKCQLKGEAMHGQVDCSPGIWQLDCTHLEGKIILVAVHVA
SGYIEAEVIPAETGQETAYFILKLAGRWPVKTIHTDNGSNFTSTTVKAACWWAGIKQEFGIPYNPQSQGVVESLNKELKK
IIGQIRDQAEHLKTAVQMAVFIHNFKRKGGIGGYSAGERIIDIIATDIQ---------------TKELQKQITKIQNFRV
YYRDSRDPLWKGPAKLLWKGEGAVVIQ--DNSDIKVVPRRKAKIIRDYGKQMAGDDCMASRQDED*
>JF320461/B/US/2007/502_1709_10
FLDGIDKAQEEHEKYHSNWRAMASDFNLPPIIAKEIVASCDKCQLKGEAMHGQVDCSPGIWQLDCTHLEGKIILVAVHVA
SGYIEAEVIPAETGQETAYFILKLAGRWPVKTIHTDNGSNFTSTAVKAACWWAGIKQEFGIPYNPQSQGVVESLNKELKK
IIGQIRDQAEHLKTAVQMAVFIHNFKRKGGIGGYSAGERIIDIIATDIQ---------------TKELQKQITKIQNFRV
YYRDSRDPLWKGPAKLLWKGEGAVVIQ--DNSDIKVVPRRKAKIIRDYGKQMAGDDCMASRQDED*
>JF320462/B/US/2007/502_1709_06
FLDGINKAQEEHEKYHSNWRAMASDFNLPPIIAKEIVASCDKCQLKGEAMHGQVDCSPGIWQLDCTHLEGKIILVAVHVA
SGYIEAEVIPAETGQETAYFILKLAGRWPVKTIHTDNGSNFTSTTVKAACWWAGIKQEFGIPYNPQSQGVVESLNKELKK
IIGQIRDQAEHLKTAVQMAVFIHNFKRKGGIGGYSAGERIIDIIATDIQ---------------TKELQKQITKIQNFRV
YYRDSRDPLWKGPAKLLWKGEGAVVIQ--DNSDIKVVPRRKAKIIRDYGKQMAGDDCMASRQDED*
>JF320463/B/US/2007/502_1709_14
FLDGIDKAQEEHEKYHSNWRAMASDFNLPPVVAKEIVASCDKCQLKGEAMHGQVDCSPGIWQLDCTHLEGKIILVAVHVA
SGYIEAEVIPAETGQETAYFILKLAGRWPVKTIHTDNGSNFTSTTVKAACWWAGIKQEFGIPYNPQSQGVVESLNKELKK
IIGQIRDQAEHLKTAVQMAVFIHNFKRKGGIGGYSAGERIIDIIATDIQ---------------TKELQKQITKIQNFRV
YYRDSRDPLWKGPAKLLWKGEGAVVIQ--DNSDIKVVPRRKAKIIRDYGKQMAGDDCMASRQDED*
>JF320464/B/US/2007/502_1709_09
FLDGIDKAQEEHEKYHSNWRAMASDFNLPPIIAKEIVASCDKCQLKGEAMHGQVDCSPGIWQLDCTHLEGKIILVAVHVA
SGYIEAEVIPAETGQETAYFILKLAGRWPVKTIHTDNGSNFTSTAVKAACWWAGIKQEFGIPYNPQSQGVVESLNKELKK
IIGQIRDQAEHLKTAVQMAVFIHNFKRKGGIGGYSAGERIIDIIATDIQ---------------TKELQKQITKIQNFRV
YYRDSRDPLWKGPAKLLWKGEGAVVIQ--DNSDIKVVPRRKAKIIRDYGKQMAGDDCMASRQDED*
>JF320465/B/US/2007/502_1709_11
FLDGIDKAQEEHEKYHSNWRAMASDFNLPPIIAKEIVASCDKCQLKGEAMHGQVDCSPGIWQLDCTHLEGKIILVAVHVA
SGYIEAEVIPAETGQETAYFILKLAGRWPVKTIHTDNGSNFTSTTVKAACWWAGIKQEFGIPYNPQSQGVVESLNKELKK
IIGQIRDQAEHLKTAVQMAVFIHNFKRKGGIGGYSAGERIIDIIATDIQ---------------TKELQKQITKIQNFRV
YYRDSRDPLWKGPAKLLWKGEGAVVIQ--DNSDIKVVPRRKAKIIRDYGKQMAGDDCMASRQDED*
>JF320466/B/US/2007/502_1709_02
FLDGIDKAQEEHEKYHSNWRAMASDFNLPPIIAKEIVASCDKCQLKGEAMHGQVDCSPGIWQLDCTHLEGKIILVAVHVA
SGYIEAEVIPAETGQETAYFILKLAGRWPVKTIHTDNGSNFTSTTVKAACWWAGIKQEFGIPYNPQSQGVVESLNKELKK
TIGQIRDQAEHLKTAVQMAVFIHNFKRKGGIGGYSAGERIIDIIATDIQ---------------TKELQKQITKIQNFRV
YYRDSRDPLWKGPAKLLWKGEGAVVIQ--DNSDIKVVPRRKAKIIRDYGKQMAGDDCMASRQDED*
>JF320467/B/US/2007/502_1709_04
FLDGIDKAQEEHEKYHSNWRAMASDFNLPPIIAKEIVASCDKCQLKGEAMHGQVDCSPGIWQLDCTHLEGKIILVAVHVA
SGYIEAEVIPAETGQETAYFILKLAGRWPVKTIHTDNGSNFTSTAVKAACWWAGIKQEFGIPYNPQSQGVVESLNKELKK
IIGQIRDQAEHLKTAVQMAVFIHNFKRKGGIGGYSAGERIIDIIATDIQ---------------TKELQKQITKIQNFRV
YYRDSRDPLWKGPAKLLWKGEGAIVIQ--DNSDIKVVPRRKAKIIRDYGKQMAGDDCMASRQDED*
>JF320468/B/US/2007/502_1709_03
FLDGIDKAQEEHEKYHSNWRAMASDFNLPPIIAKEIVASCDKCQLKGEAMHGQVDCSPGIWQLDCTHLEGKIILVAVHVA
SGYIEAEVIPAETGQETAYFILKLAGRWPVKTIHTDNGSNFTSTTVKAACWWAGIKQEFGIPYNPQSQGVVESLNKELKK
IIGQIRDQAEHLKTAVQMAVFIHNFKRKGGIGGYSAGERIIDIIATDIQ---------------TKELQKQITKIQNFRV
YYRDSRDPLWKGPAKLLWKGEGAVVIQ--DNSDIKVVPRRKAKIIRDYGKQMAGDDCMASRQDED*
>JF320469/B/US/2007/502_1709_08
FLDGIDKAQEEHEKYHSNWRAMASDFNLPPIIAKEIVASCDKCQLKGEAMHGQVDCSPGIWQLDCTHLEGKIILVAVHVA
SGYIEAEVIPAETGQETAYFILKLAGRWPVKTIHTDNGSNFTSTTVKAACWWAGIKQEFGIPYNPQSQGVVESLNKELKK
IIGQIRDQAEHLKTAVQMAVFIHNFKRKGGIGGYSAGERIIDIIATDIQ---------------TKELQKQITKIQNFRV
YYRDSRDPLWKGPAKLLWKGEGAVVIQ--DNSDIKVVPRRKAKIIRDYGKQMAGDDCMASRQDED*
>JF320470/B/US/2007/502_1709_12
FLDGIDKAQEEHEKYHSNWRAMASDFNLPPIIAKEIVASCDKCQLKGEAMHGQVDCSPGIWQLDCTHLEGKIILVAVHVA
SGYIEAEVIPAETGQETAYFILKLAGRWPVKTIHTDNGSNFTSTTVKAACWWAGIKQEFGIPYNPQSQGVVESLNKELKK
IIGQIRDQAEHLKTAVQMAVFIHNFKRKGGIGGYSAGERIIDIIATDIQ---------------TKELQKQITKIQNFRV
YYRDSRDPLWKGPAKLLWKGEGAVVIQ--DNSDIKVVPRRKAKIIRDYGKQMAGDDCMASRQDED*
>JF320477/B/US/2005/502_1926_FL04
FLDGIDKAQEDHEKYHSNWRAMASEFNLPPVVAKEIVASCDKCQVKGEAMHGQVDCSPGIWQLDCTHLEGKVILVAVHVA
SGYIEAEVIPAETGQETAYFLLKLAGRWPVKTIHTDNGGNFISTTVKAACWWAGIKQEFGIPYNPQSQGVVESMNKELKK
IIEQVRDQAEHLKTAVQMAVFIHNFKRKGGIGGYSAGERIVDIIATDIQ---------------TKELQKQITKIQNFRV
YYRDSRDPLWKGPAKLLWKGEGAVVIQ--DNSEIKVVPRRKAKIIRDYGKQMAGDDCVASRQDED*
>JF320478/B/US/2005/502_1926_FL03
FLDGIDKAQEDHEKYHSNWRAMASEFNLPPVVAKEIVASCDKCQVKGEAMHGQVDCSPGIWQLDCTHLEGKVILVAVHVA
SGYIEAEVIPAETGQETAYFLLKLAGRWPVKTIHTDNGGNFISTTVKAACWWAGIKQEFGIPYNPQSQGVVESMNKELKK
IIEQVRDQAEHLKTAVQMAVFIHNFKRKGGIGGYSAGERIVDIIATDIQ---------------TKELQKQITKIQNFRV
YYRDSRDPLWKGPAKLLWKGEGAVVIQ--DNSEIKVVPRRKAKIIRDYGKQMAGDDCVASRQDED*
>JF320482/B/US/2005/502_2008_FL12
FLDGIDKAQEDHEKYHSNWKAMASDFNLPPIVAKEIVASCARCQQKGEAMHGQVDCSPGIWQLDCTHLEGKIILVAVHVA
SGYIEAEVIPAETGQETAYFLLKLAGRWPVKTIHTDNGSNFTSTTVKAACWWAGIKQEFGIPYNPQSQGVVESMNKELKK
IIGQVRDQAEHLKTAVQMAVFIHNFKRKGGIGGYTAGERIVDMIATDIQ---------------TKELQKQITKIQKFRV
YYRDNRDPLWKGPAKLLWKGEGAVVIQ--DNSDIKVVPRRKAKIIRDYGKQMAGDDCVASGQDED*
>JF320483/B/US/2005/502_1926_FL02
FLDGIDKAQEDHEKYHSNWRAMASEFNLPPVVAKEIVASCDKCQVKGEAMHGQVDCSPGIWQLDCTHLEGKVILVAVHVA
SGYIEAEVIPAETGQETAYFLLKLAGRWPVKTIHTDNGGNFISTTVKAACWWAGIKQEFGIPYNPQSQGVVESMNKELKK
IIEQVRDQAEHLKTAVQMAVFIHNFKRKGGIGGYSAGERIIDIIATDIQ---------------TKELQKQITKIQNFRV
YYRDSRDPLWKGPAKLLWKGEGAVVIQ--DNSEIKVVPRRKAKIIRDYGKQMAGDDCVASRQDED*
>JF320484/B/US/2005/502_2008_FL04
FLDGIDKAQEDHEKYHSNWKAMASDFNLPPIVAKEIVASCDKCQQKGEAMHGQVDCSPGIWQLDCTHLEGKIILVAVHVA
SGYIEAEVIPAETGQETAYFLLKLAGRWPVKTIHTDNGSNFTSTTVKAACWWAGIKQEFGIPYNPQSQGVVESMNKELKK
IIGQVRDQAEHLKTAVQMAVFIHNFKRKGGIGGYTAGERIVDMIATDIQ---------------TKELQKQITKIQKFRV
YYRDNRDPLWKGPAKLLWKGEGAVVIQ--DNSDIKVVPRRKAKIIRDYGKQMAGDDCVASGQDED*
>JF320485/B/US/2005/502_2008_FL08
FLDGIDKAQEDHEKYHSNWKAMASDFNLPPIVAKEIVASCDKCQQKGEAMHGQVDCSPGIWQLDCTHLEGKIILVAVHVA
SGYIEAEVIPAETGQETAYFLLKLAGRWPVKTIHTDNGSNFTSTTVKAACWWAGIKQEFGIPYNPQSQGVVESMNKELKK
IIGQVRDQAEHLKTAVQMAVFIHNFKRKGGIGGYTAGERIVDMIATDIQ---------------TKELQKQITKIQKFRV
YYRDNRDPLWKGPAKLLWKGEGAVVIQ--DNSDIKVVPRRKAKIIRDYGKQMAGDDCVASGQDED*
>JF320486/B/US/2005/502_2008_FL03
FLDGIDKAQEDHEKYHSNWKAMASDFNLPPIVAKEIVASCDKCQQKGEAMHGQVDCSPGIWQLDCTHLEGKIILVAVHVA
SGYIEAEVIPAETGQETAYFLLKLAGRWPVKTIHTDNGSNFTSTTVKAACWWAGIKQEFGIPYNPQSQGVVESMNKELKK
IIGQVRDQAEHLKTAVQMAVFIHNFKRKGGIGGYTAGERIVDMIATDIQ---------------TKELQKQITKIQKFRV
YYRDNRDPLWKGPAKLLWKGEGAVVIQ--DNSDIKVVPRRKAKIIRDYGKQMAGDDCVASGQDED*
>JF320487/B/US/2005/502_2008_FL01
FLDGIDKAQEDHEKYHSNWKAMASDFNLPPIVAKEIVASCDKCQQKGEAMHGQVDCSPGIWQLDCTHLEGKIILVAVHVA
SGYIEAEVIPAETGQETAYFLLKLAGRWPVKTIHTDNGSNFTSTTVKAACWWAGIKQEFGIPYNPQSQGVVESMNKELKK
IIGQVRDQAEHLKTAVQMAVFIHNFKRKGGIGGYTAGERIVDMIATDIQ---------------TKELQKQITKIQKFRV
YYRDNRDPLWKGPAKLLWKGEGAVVIQ--DNSDIKVVPRRKAKIIRDYGKQMAGDDCVASGQDED*
>JF320488/B/US/2005/502_2008_FL10
FLDGIDKAQEDHEKYHSNWKAMASDFNLPPIVAKEIVASCDRCQQKGEAMHGQVDCSPGIWQLDCTHLEGKIILVAVHVA
SGYIEAEVIPAETGQETAYFLLKLAGRWPVKTIHTDNGSNFTSTTVKAACWWAGIKQEFGIPYNPQSQGVVESMNKELKK
IIGQVRDQAEHLKTAVQMAVFIHNFKRKGGIGGYTAGERIVDMIATDIQ---------------TKELQKQITKIQKFRV
YYRDNRDPLWKGPAKLLWKGEGAVVIQ--DNSDIKVVPRRKAKIIRDYGKQMAGDDCVASGQDED*
>JF320489/B/US/2005/502_2008_FL11
FLDGIDKAQEDHEKYHSNWKAMASDFNLPPIVAKEIVASCDKCQQKGEAMHGQVDCSPGIWQLDCTHLEGKIILVAVHVA
SGYIEAEVIPAETGQETAYFLLKLAGRWPVKTIHTDNGSNFTSTTVKAACWWAGIKQEFGIPYNPQSQGVVESMNKELKK
IIGQVRDQAEHLKTAVQMAVFIHNFKRKGGIGGYTAGERIVDMIATDIQ---------------TKELQKQITKIQKFRV
YYRDNRDPLWKGPAKLLWKGEGAVVIQ--DNSDIKVVPRRKAKIIRDYGKQMAGDDCVASGQDED*
>JF320490/B/US/2005/502_2008_FL02
FLDGIDKAQEDHEKYHSNWKAMASDFNLPPIVAKEIVASCDKCQQKGEAMHGQVDCSPGIWQLDCTHLEGKIILVAVHVA
SGYIEAEVIPAETGQETAYFLLKLAGRWPVKTIHTDNGSNFTSTTVKAACWWAGIKQEFGIPYNPQSQGVVESMNKELKK
IIGQVRDQAEHLKTVVQMAVFIHNFKRKGGIGGYTAGERIVDMIATDIQ---------------TKELQKQITKIQKFRV
YYRDNRDPLWKGPAKLLWKGEGAVVIQ--DNSDIKVVPRRKAKIIRDYGKQMAGDDCVASRQDED*
>JF320491/B/US/2005/502_2008_FL09
FLDGIDKAQEDHEKYHSNWKAMASDFNLPPIVAKEIVASCDKCQQKGEAMHGQVDCSPGIWQLDCTHLEGKIILVAVHVA
SGYIEAEVIPAETGQETAYFLLKLAGRWPVKTIHTDNGSNFTSTTVKAACWWAGIKQEFGIPYNPQSQGVVESMNKELKK
IIGQVRDQAEHLKTAVQMAVFIHNFKRKGGIGGYTAGERIVDMIATDIQ---------------TKELQKQITKIQKFRV
YYRDNRDPLWKGPAKLLWKGEGAVVIQ--DNSDIKVVPRRKAKIIRDYGKQMAGDDCVASGQDED*
>JF320492/B/US/2005/502_2008_FL07
FLDGIDKAQEDHEKYHSNWKAMASDFNLPPIVAKEIVASCDKCQQKGEAMHGQVDCSPGIWQLDCTHLEEKIILVAVHVA
SGYIEAEVIPAETGQETAYFLLKLAGRWPVKTIHTDNGSNFTSTTVKAACWWAGIKQEFGIPYNPQSQGVVESMNKKLKK
IIGQVRDQAEHLKTAVQMAVFIHNFKKKGGIGGYTAGERIVDMIATDIQ---------------TKELQKQITKIQKFRV
YYRDNRDPLWKGPAKLLWKGEGAVVIQ--DNSDIKVVPRRKAKIIRDYGKQMAGDDCVASGQDED*
>JF320515/B/US/2006/502_0176_FL07
FLDGIDKAQEEHEKYHSNWRAMASDFNLPPVVAKEIVASCDKCQLKGEAMHGQVDCSPGIWQLDCTHLEGKVILVAVHVA
SGYIEAEVISAETGQETAYFLLKLAGRWPVKTIHTDNGSNFTSNVVKAACWWAGIKQEFGIPYNPQSQGVVESLNKELKK
IIGQVRDQAEHLRTAVQMAVFIHNFKRKGGIGGYSAGERIIDIIATDIQ---------------TKELQKQITKIQNFRV
YYRDSRDPLWKGPAKLLWKGEGAVVIQ--DNSDIKVVPRRKAKIIRDYGKQMAGDDCVASRQDED*
>JF320516/B/US/2006/502_0176_FL01
FLDGIDKAQEEHEKYHSNWRAMASDFNLPPVVAKEIVASCDKCQLKGEAMHGQVDCSPGIWQLDCTHLEGKVILVAVHVA
SGYIEAEVISAETGQETAYFLLKLAGRWPVKTIHTDNGSNFTSNVVKAACWWAGIKQEFGIPYNPQSQGVVESLNKELKK
IIGQVRDQAEHLRTAVQMAVFIHNFKRKGGIGGYSAGERIIDIIATDIQ---------------TKELQKQITKIQNFRV
YYRDSRDPLWKGPAKLLWKGEGAVVIQ--DNSDIKVVPRRKAKIIRDYGKQMAGDDCVASRQDED*
>JF320518/B/US/2006/502_0176_FL03
FLDGIDKAQEEHEKYHSNWRAMASDFNLPPVVAKEIVASCDKCQLKGEAMHGQVDCSPGIWQLDCTHLEGKVILVAVHVA
SGYIEAEVISAETGQETAYFLLKLAGRWPVKTIHTDNGSNFTSNVVKAACWWAGIKQEFGIPYNPQSQGVVESLNKELKK
IIGQVRDQAEHLRTAVQMAVFIHNFKRKGGIGGYSAGERIIDIIATDIQ---------------TKELQKQITKIQNFRV
YYRDSRDPLWKGPAKLLWKGEGAVVIQ--DNSDIKVVPRRKAKIIRDYGKQMAGDDCVASRQDED*
>JF320519/B/US/2006/502_0176_FL05
FLDGIDKAQEEHEKYHSNWRAMASDFNLPPVVTKEIVASCDKCQLKGEAMHGQVDCSPGIWQLDCTHLEGKVILVAVHVA
SGYIEAEVISAETGQETAYFLLKLAGRWPVKTIHTDNGSNFTSNVVKAACWWAGIKQEFGIPYNPQSQGVVESLNKELKK
IIGQVRDQAEHLRTAVQMAVFIHNFKRKGGIGGYSAGERIIDIIATDIQ---------------TKELQKQITKIQNFRV
YYRDSRDPLWKGPAKLLWKGEGAVVIQ--DNSDIKVVPRRKAKIIRDYGKQMAGDDCVASRQDED*
>JF320526/B/US/2006/502_0717_FL02
FLDGIDKAQEEHEKYHSNWRAMASDFNLPPVVAKEIVASCDKCQLKGEAMHGQVDCSPGIWQLDCTHLEGKIILVAVHVA
SGYIEAEVIPAETGQETAYFLLKLAGRWPVTAIHTDNGSNFTSATVKAACWWAGIKQEFGIPYNPQSQGVVESMNKELKK
IIGQVRDQAEHLKTAVQMAVFIHNFKRKGGIGGYSAGERIVDIIATDIQ---------------TKELQKQITKIQNFRV
YYRDSRDPLWKGPAKLLWKGEGAVVIQ--DNSDIKVVPRRKAKIIRDYGKQMAGDDCVASRQDED*
>JF320529/B/US/2006/502_0717_FL01
FLDGIDKAQEEHEKYHSNWRAMASDFNLPPVVAKEIVASCDKCQLKGEAMHGQVDCSPGIWQLDCTHLEGKIILVAVHVA
SGYIEAEVIPAETGQETAYFLLKLAGRWPVTAIHTDNGSNFTSATVKAACWWAGIKQEFGIPYNPQSQGVVESMNKELKK
IIGQVRDQAEHLKTAVQMAVFIHNFKRKGGIGGYSAGERIVDIIATDIQ---------------TKELQKQITKIQNFRV
YYRDSRDPLWKGPAKLLWKGEGAVVIQ--DNSDIKVVPRRKAKIIRDYGKQMAGDDCVASRQDED*
>JF320530/B/US/2007/502_0823_05
FLDGIDKAQEDHEKYHSNWRMMASDFNLPPVVAKEIVASCDKCQLKGEAMHGQVDCSPGIWQLDCTHLEGKVILVAVHVA
SGYIEAEVIPAETGQETAYFILKLAGRWPVKTIHTDNGSNFISNTVKAACWWAGIKQEFGIPYNPQSQGVIESMNKELKK
IIGQVRDQAEHLKTAVQMAVFIHNFKRKGGIGGYSAGERIVDIIATDIQ---------------TKELQKQITKIQNFRV
YYRDSRDPLWKGPAKLLWKGEGAVVIQ--DNSDIKVVPRRKAKIIRDYGKQMAGDDCVASRQDED*
>JF320531/B/US/2007/502_0823_04
FLDGIDKAQEDHEKYHSNWRMMASDFNLPPVVAKEIVASCDKCQLKGEAMHGQVDCSPGIWQLDCTHLEGKVILVAVHVA
SGYIEAEVIPAETGQETAYFILKLAGRWPVKTIHTDNGSNFISNTVKAACWWAGIKQEFGIPYNPQSQGVIESMNKELKK
IIGQVRDQAEHLKTAVQMAVFIHNFKRKGGIGGYSAGERIVDIIATDIQ---------------TKELQKQITKIQNFRV
YYRDSRDPLWKGPAKLLWKGEGAVVIQ--DNSDIKVVPRRKAKIIRDYGKQMAGDDCVASRQDED*
>JF320532/B/US/2007/502_0823_02
FLDGIDKAQEDHEKYHSNWRMMASDFNLPPVVAKEIVASCDKCQLKGEAMHGQVDCSPGIWQLDCTHLEGKVILVAVHVA
SGYIEAEVIPAETGQETAYFILKLAGRWPVKTIHTDNGSNFISNTVKAACWWAGIKQEFGIPXNPQSQGVIESMNKELKK
IIGQVRDQAEHLKTAVQMAVFIHNFKRKGGIGGYSAGERIVDIIATDIQ---------------TKELQKQITKIQNFRV
YYRDSRDPLWKGPAKLLWKGEGAVVIQ--DNSDIKVVPRRKAKIIRDYGKQMAGDDCVASRQDED*
>JF320533/B/US/2007/502_0823_01
FLDGIDKAQEDHEKYHSNWRMMASDFNLPPVVAKEIVASCDKCQLKGEAMHGQVDCSPGIWQLDCTHLEGKVILVAVHVA
SGYIEAEVIPAETGQETAYFILKLAGRWPVKTIHTDNGSNFISNTVKAACWWAGIKQEFGIPYNPQSQGVIESMNKELKK
IIGQVRDQAEHLKTAVQMAVLIHNFKRKGGIGGYSAGERIVDIIATDIQ---------------TKELQKQITKIQNFRV
YYRDSRDPLWKGPAKLLWKGEGAVVIQ--DNSDIKVVPRRKAKIIRDYGKQMAGDDCVASRQDED*
>JF320534/B/US/2007/502_0823_06
FLDGIDKAQEDHEKYHSNWRMMASDFNLPPVVAKEIVASCDKCQLKGEAMHGQVDCSPGIWQLDCTHLEGKVILVAVHVA
SGYIEAEVIPAETGQETAYFILKLAGRWPVKTIHTDNGSNFISNTVKAACWWAGIKQEFGIPYNPQSQGVIESMNKELKK
IIGQVRDQAEHLKTAVQMAVFIHNFKRKGGIGGYSAGERIVDIIATDIQ---------------TKELQKQITKIQNFRV
YYRDSRDPLWKGPAKLLWKGEGAVVIQ--DNSDIKVVPRRKAKIIRDYGKQMAGDDCVASRQDED*
>JF320535/B/US/2007/502_0823_03
FLDGIDKAQEDHEKYHSNWRMMASDFNLPPVVAKEIVASCDKCQLKGEAMHGQVDCSPGIWQLDCTHLEGKVILVAVHVA
SGYIEAEVIPAETGQETAYFILKLAGRWPVKTIHTDNGSNFISNTVKAACWWAGIKQEFGIPYNPQSQGVIESMNKELKK
IIGQVRDQAEHLKTAVQMAVFIHNFKRKGGIGGYSAGERIVDIIATDIQ---------------TKELQKQITKIQNFRV
YYRDSRDPLWKGPAKLLWKGEGAVVIQ--DNSDIKVVPRRKAKIIRDYGKQMAGDDCVASRQDED*
>JF320536/B/US/2007/502_0823_07
FLDGIDKAQEDHEKYHSNWRMMASDFNLPPVVAKEIVASCDKCQLKGEAMHGQVDCSPGIWQLDCTHLEGKVILVAVHVA
SGYIEAEVIPAETGQETAYFILKLAGRWPVKTIHTDNGSNFISNTVKAACWWAGIKQEFGIPYNPQSQGVIESMNKELKK
IIGQVRDQAEHLKTAVQMAVFIHNFKRKGGIGGYSAGERIVDIIATDIQ---------------TKELQKQITKIQNFRV
YYRDSRDPLWKGPAKLLWKGEGAVVIQ--DNSDIKVVPRRKAKIIRDYGKQMAGDDCVASRQDED*
>JF320559/B/US/2007/502_0364_wg5
FLDGIDKAQEEHEKYHSNWRAMASDFNLPPVVAKEIVNCCDKCQQKGEAMHGQVDCSPGIWQLDCTHLEGKVILVAVHVA
SGYIEAEVIPAETGQETAYFLLKLAGRWPVKTIHTDNGSNFTSTVVKAACWWAGIKQEFGIPYNPQSQGVVESMNKELKK
IIGQVRDQAEHLKTAVQMAVFVHNFKRKGGIGGYSAGERIIDIIATNIQ---------------TTELQKQITKIQNFRV
YYRDSRDPLWKGPAKLLWKGEGAVVIQ--DNSDIKVVPRRKAKIIRDYGKQMAGDDCVASRQDED*
>JF320561/B/US/2007/502_0364_wg4
FLDGIDKAQEEHEKYHSNWRAMASDFNLPPVVAKEIVNCCDKCQQKGEAMHGQVDCSPGIWQLDCTHLEGKVILVAVHVA
SGYIEAEVIPAETGQETAYFLLKLAGRWPVKTIHTDNGSNFTSTVVKAACWWAGIKQEFGIPYNPQSQGVVESMNKELKK
IIGQVRDQAEHLKTAVQMAVFVHNFKRKGGIGGYSAGERIIDIIATNIQ---------------TTELQKQITKIQNFRV
YYRDSRDPLWKGPAKLLWKGEGAVVIQ--DNSDIKVVPRRKAKIIRDYGKQMAGDDCVASRQDED*
>JF320562/B/US/2007/502_0364_wg1
FLDGIDKAQEEHEKYHSNWRAMASDFNLPPVVAKEIVNCCDKCQQKGEAMHGQVDCSPGIWQLDCTHLEGKVILVAVHVA
SGYIEAEVIPAETGQETAYFLLKLAGRWPVKTIHTDNGSNFTSTVVKAACWWAGIKQEFGIPYNPQSQGVVESMNKELKK
IIGQVRDQAEHLKTAVQMAVFVHNFKRKGGIGGYSAGERIIDIIATNIQ---------------TTELQKQITKIQNFRV
YYRDSRDPLWKGPAKLLWKGEGAVVIQ--DNSDIKVVPRRKAKIIRDYGKQMAGDDCVASRQDED*
>JF320563/B/US/2007/502_0364_wg2
FLDGIDKAQEEHEKYHSNWRAMASDFNLPPVVAKEIVNCCDKCQQKGEAMHGQVDCSPGIWQLDCTHLEGKVILVAVHVA
SGYIEAEVIPAETGQETAYFLLKLAGRWPVKTIHTDNGSNFTSTVVKAACWWAGIKQEFGIPYNPQSQGVVESMNKELKK
IIGQVRDQAEHLKTAVQMAVFVHNFKRKGGIGGYSAGERIIDIIATNIQ---------------TTELQKQITKIQNFRV
YYRDSRDPLWKGPAKLLWKGEGAVVIQ--DNSDIKVVPRRKAKIIRDYGKQMAGDDCVASRQDED*
>JF320564/B/US/2006/502_1046_FL04
FLDGIDQAQEDHEKYHSNWRAMASDFNLPPIVAKEIVASCDKCQLKGEAMHGQVDCSPGIWQLDCTHLEGKIILVAVHVA
SGYIEAEVIPAENGQETAYFLLKLAGRWPVKTIHTDNGSNFISGAVKAACWWAGIKQEFGIPYNPQSQGVVESMNKELKK
IIGQVRDQAEHLKTAVQMAVFIHNFKRKGGIGGYSAGERIIDIIATDIQ---------------TQELQKQISKIQNFRV
YYRDNRDPLWKGPAKLLWKGEGAVVIQ--DNSDIKVVPRRKAKIIRDYGKQMAGDDSVASRQDED*
>JF320565/B/US/2006/502_1046_FL05
FLDGIDQAQEDHEKYHSNWRAMASDFNLPPIVAKEIVASCDKCQLKGEAMHGQVDCSPGIWQLDCTHLEGKIILVAVHVA
SGYIEAEVIPAENGQETAYFLLKLAGRWPVKTIHTDNGSNFISGAVKAACWWAGIKQEFGIPYNPQSQGVVESMNKELKK
IIGQVRDQAEHLKTAVQMAVFIHNFKRKGGIGGYSAGERIIDIIATDIQ---------------TQELQKQISKIQNFRV
YYRDNRDPLWKGPAKLLWKGEGAVVIQ--DNSDIKVVPRRKAKIIRDYGKQMAGDDSVASRQDED*
>JF320566/B/US/2006/502_1046_FL01
FLDGIDQAQEDHEKYHSNWRAMASDFNLPPIVAKEIVASCDKCQLKGEAMHGQVDCSPGIWQLDCTHLEGKIILVAVHVA
SGYIEAEVIPAENGQETAYFLLKLAGRWPVKTIHTDNGSNFISGAVKAACWWAGIKQEFGIPYNPQSQGVVESMNKELKK
IIGQVRDQAEHLKTAVQMAVFIHNFKRKGGIGGYSAGERIIDIIATDIQ---------------TQELQKQISKIQNFRV
YYRDNRDPLWKGPAKLLWKGEGAVVIQ--DNSDIKVVPRRKAKIIRDYGKQMAGDDSVASRQDED*
>JF320567/B/US/2006/502_1046_FL03
FLDGIDQAQEDHEKYHSNWRAMASDFNLPPIVAKEIVASCDKCQLKGEAMHGQVDCSPGIWQLDCTHLEGKIILVAVHVA
SGYIEAEVIPAENGQETAYFLLKLAGRWPVKTIHTDNGSNFISGAVKAACWWAGIKQEFGIPYNPQSQGVVESMNKELKK
IIGQVRDQAEHLKTAVQMAVFIHNFKRKGGIGGYSAGERIIDIIATDIQ---------------TQELQKQISKIQNFRV
YYRDNRDPLWKGPAKLLWKGEGAVVIQ--DNSDIKVVPRRKAKIIRDYGKQMAGDDSVASRQDED*
>JF320568/B/US/2006/502_1046_FL02
FLDGIDQAQEDHEKYHSNWRAMASDFNLPPIVAKEIVASCDKCQLKGEAMHGQVDCSPGIWQLDCTHLEGKIILVAVHVA
SGYIEAEVIPAENGQETAYFLLKLAGRWPVKTIHTDNGSNFISGAVKAACWWAGIKQEFGIPYNPQSQGVVESMNKELKK
IIGQVRDQAEHLKTAVQMAVFIHNFKRKGGIGGYSAGERIIDIIATDIQ---------------TQELQKQISKIQNFRV
YYRDNRDPLWKGPAKLLWKGEGAVVIQ--DNSDIKVVPRRKAKIIRDYGKQMAGDDSVASRQDED*
>JF320577/B/US/2007/502_2305_01
FLDGIDKAQEDHEKYHSNWRTMASEFNLPPVVAKEIVANCDKCQLKGEAMHGQVDCSPGIWQLDCTHLEGKVILVAVHVA
SGYIEAEVIPAETGQETAYFLLKLAGRWPVKTIHTDNGPNFISATVKAACWWAGIKQEFGIPYNPQSQGVVESMNKELKK
IIGQVRDQAEHLKTAVQMAVFIHNFKRKGGIGGYSAGERIIDIIATDIQ---------------TKELQKQITKIQNFRV
YYRDNREPLWKGPAKLLWKGEGAVVLQ--DNSDIKVVPRRKVKIIRDYGKQMAGDDCVASRQDED*
>JF320613/B/US/2006/502_0062_FL04
FLDGIDKAQEEHEKYHSNWRAMASDFNLPPIVAKEIVASCDKCQLKGEAMHGQVDCSPGIWQLDCTHLEGKIILVAVHVA
SGYIEAEVIPAETGQETAYFILKLAGRWPVKTIHTDNGSNFTSNTVKAACWWAGIKQEFGIPYNPQSQGVVESMNNELKK
IIGQVRDQAEHLKTAVQMAVFVHNFKRKGGIGRYSAGERIIDIIATDIQ---------------TKELQKQISKIQNFRV
YYRDSREPLWKGPAKLLWKGEGAVVIQ--DNSEIKVVPRRKAKIIRDYGKQMAGDDCVASRQDED*
>JF320615/B/US/2006/502_0053_wg06
FLDGIDKAQEEHEKYHNNWRAMASDFNLPPVVAKEIVASCDKCQLKGEAMHGQVDCSPGIWQLDCTHLEGKIILVAVHVA
SGYIEAEVIPAETGQETAYFILKLAGRWPVRVIHTDNGGNFISNAVKAACWWAGIKQEFGIPYNPQSQGVVESMNKELKK
IIEQVRDQAEHLKTAVQTAVFIHNFKRKGGIGGYSAGERIVDIIATDIQ---------------TRELQKQITKIQNFRV
YFRDSRDPLWKGPAKLLWKGEGAVVIQ--DNSDIKVVPRRKAKIIRDYGKQMAGDDCVASRQDED*
>JF320616/B/US/2006/502_0062_FL02
FLDGIDKAQEEHEKYHSNWRAMASDFNLPPIVAKEIVASCDKCQLKGEAMHGQVDCSPGIWQLDCTHLEGKIILVAVHVA
SGYIEAEVIPAETGQETAYFILKLAGRWPVKTIHTDNGSNFTSNTVKAACWWAGIKQEFGIPYNPQSQGVVESMNNELKK
IIGQVRDQAEHLKTAVQMAVFVHNFKRKGGIGRYSAGERIIDIIATDIQ---------------TKELQKQISKIQNFRV
YYRDSREPLWKGPAKLLWKGEGAVVIQ--DNSEIKVVPRRKAKIIRDYGKQMAGDDCVASRQDED*
>JF320617/B/US/2006/502_0053_wg01
FLDGIDKAQEEHEKYHNNWRAMASDFNLPPVVAKEIVASCDKCQLKGEAMHGQVDCSPGIWQLDCTHLEGKIILVAVHVA
SGYIEAEVIPAETGQETAYFILKLAGRWPVRVIHTDNGGNFISNAVKAACWWAGIKQEFGIPYNPQSQGVVESMNKELKK
IIEQVRDQAEHLKTAVQMAVFIHNFKRKGGIGGYSAGERIVDIIATDIQ---------------TRELQKQITKIQNFRV
YFRDSRDPLWKGPAKLLWKGEGAVVIQ--DNSDIKVVPRRKAKIIRDYGKQMAGDDCVASRQDED*
>JF320619/B/US/2006/502_0062_FL06
FLDGIDKAQEEHEKYHSNWRAMASDFNLPPIVAKEIVASCDKCQLKGEAMHGQVDCSPGIWQLDCTHLEGKIILVAVHVA
SGYIEAEVIPAETGQETAYFILKLAGRWPVKTIHTDNGSNFTSNTVKAACWWAGIKQEFGIPYNPQSQGVVESMNNELKK
IIGQVRDQAEHLKTAVQMAVFVHNFKRKGGIGRYSAGERIIDIIATDIQ---------------TKELQKQISKIQNFRV
YYRDSREPLWKGPAKLLWKGEGAVVIQ--DNSEIKVVPRRKAKIIRDYGKQMAGDDCVASRQDED*
>JF320620/B/US/2006/502_0053_wg10
FLDGIDKAQEEHEKYHNNWRAMASDFNLPPVVAKEIVASCDKCQLKGEAMHGQVDCSPGIWQLDCTHLEGKIILVAVHVA
SGYIEAEVIPAETGQETAYFILKLAGRWPVRVIHTDNGGNFISNAVKAACWWAGIKQEFGIPYNPQSQGVVESMNKELKK
IIEQVRDQAEHLKTAVQMAVFIHNFKRKGGIGGYSAGERIVDIIATDIQ---------------TRELQKQITKIQNFRV
YFRDSRDPLWKGPAKLLWKGEGAVVIQ--DNSDIKVVPRRKAKIIRDYGKQMAGDDCVASRQDED*
>JF320621/B/US/2006/502_0053_wg09
FLDGIDKAQEEHEKYHNNWRAMASDFNLPPVVAKEIVASCDKCQLKGEAMHGQVDCSPGIWQLDCTHLEGKIILVAVHVA
SGYIEAEVIPAETGQETAYFILKLAGRWPVRVIHTDNGGNFISNAVKAACWWAGIKQEFGIPYNPQSQGVVESMNKELKK
IIEQVRDQAEHLKTAVQMAVFIHNFKRKGGIGGYSAGERIVDIIATDIQ---------------TRELQKQITKIQNFRV
YFRDSRDPLWKGPAKLLWKGEGAVVIQ--DNSDIKVVPRRKAKIIRDYGKQMAGDDCVASRQDED*
>JF320622/B/US/2006/502_0062_FL05
FLDGIDKAQEEHEKYHSNWRAMASDFNLPPIVAKEIVASCDKCQLKGEAMHGQVDCSPGIWQLDCTHLEGKIILVAVHVA
SGYIEAEVIPAETGQETAYFILKLAGRWPVKTIHTDNGSNFTSNTVKAACWWAGIKQEFGIPYNPQSQGVVESMNNELKK
IIGQVRDQAEHLKTAVQMAVFVHNFKRKGGIGRYSAGERIIDIIATDIQ---------------TKELQKQISKIQNFRV
YYRDSREPLWKGPAKLLWKGEGAVVIQ--DNSEIKVVPRRKAKIIRDYGKQMAGDDCVASRQDED*
>JF320624/B/US/2006/502_0053_wg04
FLDGIDKAQEEHEKYHNNWRAMASDFNLPPVVAKEIVASCDKCQLKGEAMHGQVDCSPGIWQLDCTHLEGKIILVAVHVA
SGYIEAEVIPAETGQETAYFILKLAGRWPVRVIHTDNGGNFISNAVKAACWWAGIKQEFGIPYNPQSQGVVESMNKELKK
IIEQVRDQAEHLKTAVQMAVFIHNFKRKGGIGGYSAGERIVDIIATDIQ---------------TRELQKQITKIQNFRV
YFRDSRDPLWKGPAKLLWKGEGAVVIQ--DNSDIKVVPRRKAKIIRDYGKQMAGDDCVASRQDED*
>JF320626/B/US/2006/502_0053_wg05
FLDGIDKAQEEHEKYHNNWRAMASDFNLPPVVAKEIVASCDKCQLKGEAMHGQVDCSPGIWQLDCTHLEGKIILVAVHVA
SGYIEAEVIPAETGQETAYFILKLAGRWPVRVIHTDNGGNFISNAVKAACWWAGIKQEFGTPYNPQSQGVVESMNKELKK
IIEQVRDQAEHLKTAVQMAVFIHNFKRKGGIGGYSAGERIVDIIATDIQ---------------TRELQKQITKIQNFRV
YFRDSRDPLWKGPAKLLWKGEGAVVIQ--DNSDIKVVPRRKAKIIRDYGKQMAGDDCVASRQDED*
>JF320627/B/US/2006/502_0053_wg07
FLDGIDKAQEEHEKYHNNWRAMASDFNLPPVVAKEIVASCDKCQLKGEAMHGQVDCSPGIWQLDCTHLEGKIILVAVHVA
SGYIEAEVIPAETGQETAYFILKLAGRWPVRXIHTDNGGNFISNAVKAACWWAGIKQEFGIPYNPQSQGVVESMNKELKK
IIEQVRDQAEHLKTAVQMAVFIHNFKRKGGIGGYSAGERIVDIIATDIQ---------------TRELQKQITKIQNFRV
YFRDSRDPLWKGPAKLLWKGEGAVVIQ--DNSDIKVVPRRKAKIIRDYGKQMAGDDCVASRQDED*
>JF320628/B/US/2006/502_0062_FL03
FLDGIDKAQEEHEKYHSNWRAMASDFNLPPIVAKEIVASCDKCQLKGEAMHGQVDCSPGIWQLDCTHLEGKIILVAVHVA
SGYIEAEVIPAETGQETAYFILKLAGRWPVKTIHTDNGSNFTSNTVKAACWWAGIKQEFGIPYNPQSQGVVESMNNELKK
IIGQVRDQAEHLKTAVQMAVFVHNFKRKGGIGRYSAGERIIDIIATDIQ---------------TKELQKQISKIQNFRV
YYRDSREPLWKGPAKLLWKGEGAVVIQ--DNSEIKVVPRRKAKIIRDYGKQMAGDDCVASRQDED*
>JF320629/B/US/2006/502_0062_FL01
FLDGIDKAQEEHEKYHSNWRAMASDFNLPPIVAKEIVASCDKCQLKGEAMHGQVDCSPGIWQLDCTHLEGKIILVAVHVA
SGYIEAEVIPAETGQETAYFILKLAGRWPVKTIHTDNGSNFTSNTVKAACWWAGIKQEFGIPYNPQSQGVVESMNNELKK
IIGQVRDQAEHLKTAVQMAVFVHNFKRKGGIGRYSAGERIIDIIATDIQ---------------TKELQKQISKIQNFRV
YYRDSREPLWKGPAKLLWKGEGAVVIQ--DNSEIKVVPRRKAKIIRDYGKQMAGDDCVASRQDED*
>JF683736/B/CY/2007/CY181
FLDGIDKAQEEHEKYHSNWRAMASDFNLPPEIANYIQASCDKCQIKGEAMHGQVDCSPGIWQLDCTHLEGKIILVAVHVA
SGYIEAEVIPAETGQETAYFLLKLAGRWPVKTIHTDNGTNFTSATVKAACWWAGIKQEFGIPYNPQSQGVVESMNNELKK
IIGQVRDQAEHLKTAVQMAVFIHNFKRKGGIGGYSAGERIVDIIATDIQ---------------TKELQKQITKIQNFRV
YYRDSRDPVWKGPAKLLWKGEGAVVIQ--ENSEIKVVPRRKAKIIRDYGKQMAGDDCVASRQDED*
>JF683738/B/CY/2007/CY184
FLDGIEKAQEDHEKYHNNWRAMASDFNLPPVVAKQIVASCDKCQLKGEAMHGQVDCSPGIWQLDCTHLEGKIILVAVHVA
SGYIEAEVIPAETGQETAYFLLKLAGRWPVKTIHTDNGSNFTSNTVKAACWWAGIKQEFGIPYNPQSQGVVESMNKELKK
IIGQVRDQAEHLKTAVQMAVFIHNFKRKGGIGGYSAGERIIDIIATDIQ---------------TQELQKQITKIQNFRV
YYRDSREPFWKGPAKLLWKGEGAVVIQ--DNSDIKVVPRRKVKIIRDYGKQMAGDDCVASRQDED*
>JF683741/B/CY/2007/CY188
FLDGIDKAQEDHEKYHSNWRAMANDFNLPPVVAKEIVASCDKCQLKGEAMHGQVDCSPGIWQLDCTHLEGKVILVAVHVA
SGYIEAEVIPAETGQETAYFILKLAGRWPVKAIHTDNGPNFISTTVKAACWWAGIKQEFGIPYNPQSQGVVESMNKELKK
IIGQVRDQAEHLKTAVQMAVFIHNFKRKGGIGGYSAGERIVDIIATDIQ---------------TKELQKQITKIQNFRV
YYRDSRDPLWKGPARLLWKGEGAVVIQ--DNSDIKVVPRRKAKIIRDYGKQMAGDDCMASRQDED*
>JF683742/B/CY/2007/CY189
FLDGIDKAQEEHEKYHNNWRAMVSDFNIPAVVAKEIVASCDKCQLKGEAMHGQVDCSPGIWQLHCTHLEGKIILVAVHVA
SGYMEAEVIPAETGQETAYFLLKLAGRWPVKTIHTDNGSNFTSAAVKAACWWAGIKQEFGIPYNPQSQGVVESMNKELKK
IITQVRDQAEHLKTAVQMAVFIHNFKRKGGIGGYSAGERIIDIIASDIQ---------------TKELQSQITKIQNFRV
YYRDSRDPLWKGPAKLLWKGEGAVVIQ--DNSEIKVVPRRKAKIIRDYGKQMAGDDCVASRQDED*
>JF683743/B/CY/2007/CY190
FLDGIDKAQEDHEKYHSNWRAMANDFNLPPIVAKEIVASCDKCQVKGEAMHGQVDCSPGIWQLDCTHLEGKVILVAVHVA
SGYIEAEVIPAETGQETAYFLLKLAGRWPVKAIHTDNGPNFTSNTVKAACWWAGIKQEFGIPYNPQSQGVVESLNKELKK
IIGQVRDQAEHLKTAVQMAVFIHNFKRKGGIGGYSAGERIVDIIATDIQ---------------TRELQKQITKIQNFRV
YYRDSRDPLWKGPAKLLWKGEGAVVIQ--DNSDIKVVPRRKAKIIRDYGKQMAGDDCVASRQDED*
>JF683746/B/CY/2007/CY194
FLDGIDKAQEDHEKYHSNWRAMANDFNLPPIVAKEIVASCDKCQVKGEAMHGQVDCSPGIWQLDCTHLEGKVILVAVHVA
SGYIEAEVIPAETGQETAYFLLKLAGRWPVKAIHTDNGPNFTSNTVKAACWWAGIKQEFGIPYNPQSQGVVESLNKELKK
IIGQVRDQAEHLKTAVQMAVFIHNFKRKGGIGGYSTGERIIDIIATDIQ---------------TRELQKQITKIQNFRV
YYRDSRDPLWKGPAKLLWKGEGAVVIQ--DNSDIKVVPRRKAKIIRDYGKQMAGDDCVASRQDED*
>JF683747/B/CY/2007/CY195
FLDGIDKAQEEHEKYHSNWRAMASDFNLPPVVAKEIVACCDKCQLKGEAMHGQVDCSPGIWQLDCTHLEGKIILVAVHVA
SGYIEAEVIPAETGQETAYFLLKLAGRWPVKIIHTDNGSNFTSNVVKAACWWAGIKQEFGIPYNPQSQGVVESMNKELKK
IIGQVRDQAEHLKTAVQMAVFIHNFKRKGGIGGYSAGERIIDIIATDIQ---------------TKELQKQITKIQNFRV
YYRDSRDPLWKGPAKLLWKGEGAVVIQ--DNSDIKVVPRRKAKIIRDYGKQMAGDDCVASRQDED*
>JF683749/B/CY/2007/CY197
FLDGIEKAQEEHEKYHSNWRAMVSDFNLPPVVAKEIVASCDKCQLKGEAMHGQVDCSPGIWQLDCTHLEGKIILVAVHVA
SGYIEAEVIPAETGQETAYFLLKLAGRWPVKTIHTDNGSNFTSTTVKAACWWAGIKQEFGIPYNPQSQGVVESMNNELKK
IIGQVRDQAEHLKTAVQMAVFIHNFKKKGGIGGYSAGERIIDIVATDLQ---------------TKELQKQITKIQNFRV
YYRDSRDPLWKGPAKLLWKGEGAVVIQ--DNSDIKVVPRRKAKIIRDYGKQMAGDDCVASRQDED*
>JF683750/B/CY/2007/CY198
FLDGIDKAQEDHEKYHSNWRAMAGEFNLPPVVAKEIVASCDKCQLKGEAIHGQVDCSPGIWQLDCTHLEEKIILVAVHVA
SGYIEAEVIPAETGQETAYFILKLAGRWPVKTIHTDNGRNFTSNTVKAACWWAGIKQEFGIPYNPQSQGVVESMNKELKK
IIGQVRDQAEHLKTAVQMAVFIHNFKRKGGIGGYSAGERIIDIVATDLQ---------------TKELQKQITKIQNFRV
YYRDSRDPLWKGPAKLLWKGEGAVVIQ--DNSDIKVVPRRKAKIIRDYGKQMAGDDCVASRQDED*
>JF683751/B/CY/2007/CY199
FLDGINKAQDQHEKYHSNWRAMASDFNLPPVVAKEIVASCDKCQLKGEAMHGQVDCSPGIWQLDCTHLEGKVILVAVHVA
SGYIEAEVIPAETGQETAYFLLKLAGRWPVKTIHTDNGGNFISNTVKAACWWAGIKQEFGIPYNPQSQGVVESMNKELKK
IIEQVRDQAEHLKTAVQMAVFIHNFKRKGGIGGYSAGERIVDIIATDIQ---------------TKELQKQISKIQNFRV
YYRDSRDPIWKGPAKLLWKGEGAVVIQ--DNSDIKVVPRRKVKIIRDYGKQMAGDDCVASRQDED*
>JF683753/B/CY/2007/CY201
FLDGIHKAQEDHEKYHSNWRAMASDFNLPPIVAKEIVASCDKCQQKGEAMHGQVDCSPGIWQLDCTHLEGKIILVAVHVA
SGYIEAEVIPAETGEETAYFILKLAGRWPVKTVHTDNGPNFTSTTVKAACWWAGIKQEFGIPYNPQSQGVVESMNKELKK
IIGQVRDQAEHLKTAVQMAVLIHNFKRKGGIGGYSAGERIVDIIATDIQ---------------TKELQKQIIKIQNFRV
YYRDSRDPIWKGPAKLLWKGEGAVVIQ--DNSEIKVVPRRKAKIIRDYGKQMAGDDCVASRQDED*
>JF683754/B/CY/2007/CY202
FLDGIDKAQEEHEKYHNNWRAMASDFNLPPVVAKEIVACCDKCQLKGEAMHGQVDCSPGIWQLDCTHLEGQIILVAVHVA
SGYIEAEVISAETGQNTAYFILKLAGRWPVKTIHTDNGSNFTSAAVKAACWWAGIKQEFGIPYNPQSQGVVESMNKELKK
IIGQIRDQAEHLKTAVQMAVFIHNFKRKGGIGGYSAGERIVDIIATDIQ---------------TRELQKQITKLQNFRV
YFRDSRDPIWKGPAKLLWKGEGAVVIQ--DNSDIKVVPRRKAKILKNYGKQMAGDDCVASRQDED*
>JF683756/B/CY/2007/CY204
FLDGIDKAQEQHEKYHSSWRAMASDFNLPPVIAKEIVASCDKCQLKGEAMHGQVDCSPGIWQLDCTHLEGKIILVAVHVA
SGYIEAEVIPADTGQETAYFLLKLAGRWPVKTIHTDNGSNFTSATVKAACWRAGIKQEFGIPYNPQSQGIVESMSKEFKN
IIGQVRDQAERLKTAIQVAPFVPNFRRKGGIGGYSAGERIVDIIATDIQ---------------TKELQKQITNIQKFRV
YYRDSREPLWKGPAKLLWKGEGAVVIQ--DNSDIKVVPRRKAKIIRDYGKQMAGDDCVASRQDED*
>JF683764/B/CY/2007/CY214
FLDGIDKAQEEHERYHSNWRAMASDFNLPPIVAKEIVASCDKCQLKGEAMHGQVDCSPGIWQLDCTHLEGKIILVAVHVA
SGYIEAEVIPAETGQETAYFILKLAGRWPVKTIHTDNGSNFTSTTVKAACWWAGVKQEFGIPYNPQSQGVVESMNNELKK
IIGQVRDQAEHLKTAVQMAVFIHNFKRKGGIGGYSAGERIIDIIATDIQ---------------TKELQKQITKIQNFRV
YYRDSKDPLWKGPARLLWKGEGAVVLQ--DNSEIKVVPRRKAKIIRDYGKQMAGDDCVASRQDED*
>JF683765/B/CY/2007/CY216
FLDGIDKAQEEHEKYHSNWRAMASDFNLPPVVAKEIVASCDKCQLKGEAMHGQVDCSPGIWQLDCTHLEGKVILVAVHVA
SGYIEAEVIPAETGQETAYFLLKLAGRWPVKTIHTDNGSNFTSTTVKAACWWAGIKQEFGIPYNPQSQGVVESMNKELKK
IIQQVRDQAEHLKTAVQMAVFIHNFKRKGGIGGYSAGERIVDIIATDIQ---------------TKELQNQITKIQNFRV
YYRDSRDPLWKGPAKLLWKGEGSVVIQ--DNSDIKVVPRRKAKIIRDYGKQMAGDDCVASRQDED*
>JF683769/B/CY/2008/CY220
FLDGIDKAQEEHEKYHNNWRAMASDFNLPPVVAKEIVACCDKCQIKGEAIHGQVDCSPGIWQLDCTHLEGKVILVAVHVA
SGYIEAEVIPAETGQETAYFTLKLAGRWPVKVIHTDNGSNFTSNAVKAACWWAGIKQEFGIPYNPQSQGVVESMNNELKK
IIGQVRDQAEHLKTAVQMAVFIHNFKRKGGIGGYSAGDRIIDIIATDIQ---------------TKELQKQITIIQNFWV
YYRDSRDPLWKGPAKLLWKGEGAVVIQ--DNSYIKVVPRRKAKIIRDYGKQMAGDDCVASRQNED*
>JF683773/B/CY/2008/CY224
FLDGIDQAQEDHEKYHSNWRAMASDFNLPPVIAKEIVASCDKCQVKGEAMHGQVDCSPGIWQLDCTHLEGKIILVAVHVA
SGYVEAEVIPAETGQETAYFILKLAGRWPVKIVHTDNGPNFISAAVKAACWWAGIKQEFGIPYNPQSQGVVESMNKELKK
IIGQVRDQAEHLKTAVQMAVFIHNFKRKGGIGGYSAGERIVDIIATDIQ---------------TQELQKQITKIQNFRV
YYRDSRDPLWKGPAKLLWKGEGAVVIQ--DRGDIKVVPRRKAKIIRDYGKQMAGDDCVAGRQNED*
>JF683775/B/CY/2008/CY226
FLDGIDKAQEEHEKYHSNWRAMASDFNLPPVVAKEIVASCDKCQLKGEAMHGQVDCSPGIWQLDCTHLEGKIILVAVHVA
SGYIEAEVIPAETGQETAYFLLKLAGRWPVKTIHTDNGPNFTSNTVKAACWWAGIKQEFGIPYNPQSQGVVESMNKELKK
IIGQVRDQAEHLKTAVQMAVFIHNFKRKGGIGGYSAGERIIDIIASDIQ---------------TKELQKQITKFQNFRV
YYRDSRDPLWKGPAKLLWKGEGAVVIQ--DNSDIKVVPRRKAKIIRDYGKQMAGDDCVASRQDED*
>JF683778/B/CY/2008/CY229
FLDGIDKAQEEHEKYHNNWRAMASDFNLPPVVAKEIVASCDKCQLKGEAMHGQVDCSPGLWQLDCTHLEGKIILVAVHVA
SGYIEAEVIPAETGQETAYFLLKLAGRWPVKTIHTDNGSNFISAAVKAACWWAGIKQEFGIPYNPQSQGVVESMNKELKK
IIGQVRDQAEHLKTAVQMAVFIHNFKRKGGIGGYSAGERIIDIIATDIQ---------------TKELQKQITKIQNFRV
YYRDSRDPLWKGPAKLLWKGEGAVVIQ--DNSDIKVVPRRKAKIIRDYGKQMAGDDCVASGQDED*
>JF683781/B/CY/2008/CY232
FLDGIDKAQEEHEKYHNNWRAMASDFNLPPVVAKEIVASCDKCQLKGEAMHGQVDCSPGIWQLDCTHVEGKVILVAVHVA
SGYIEAEVIPAETGQETAYFLLKLAGRWPVKTVHTDNGSNFTSNVVKAACWWAGIKQEFGIPYNPQSQGVVESMNKELKK
IIEQVRDQAEHLKTAVQMAVFIHNFKRKGGIGGYSAGERIVDIIATDIQ---------------IRELQKQITKIQNFRV
YYRDSRDPLWKGPAKLLWKGEGAVVIQ--DNSEIKVVPRRKAKIIRDYGKQMAGDDCVASRQDED*
>JF683784/B/CY/2008/CY237
FLDGIDKAQEEHEKYHSNWRAMASDFNLPPIVAKEIVASCDKCQLKGEAIHGQVDCSPGIWQLDCTHLEGKIILVAVHVA
SGYIEAEVIPAETGQETAYFILKLAGRWPVKTIHTDNGSNFTSTTVKAACWWAGIKQEFGIPYNPQSQGVVESMNKELKK
IIGQVRDQAEHLKTAVQMAVFIHNFKRKGGIGGYSAGERIVDIIASDIQ---------------TRELQKQITNIQNFRV
YYRDSRDPLWKGPAKLLWKGEGAVVIQ--DNSEIKVVPRRKAKIIRDYGKQMAGDGCVASRQDED*
>JF683785/B/CY/2008/CY238
FLDGIDKAQGEHEKYHSNWEAVASDFHLPPVVAKEIVASCDKCQLKGEAMHGQVDCSPGIWQLDCTHLEGKIILVAVHVA
SGYIEAEVIPAETGSETAYFILKLAGRWPVKIIHTDNGSNFTSTTVKAACWWAGIKQEFGIPYNPQSQGVVESMNKELKK
IIGQVRDQAEHLKTAVQMAVFIHNFKRKGGIGGYSAGERIVDIIATDIQ---------------TKELQKQISKLQNFRV
YFRDSRDPIWKGPAKLLWKGEGAVVIQ--DNSEIKVVPRRKAKIIRDYGKQMAGDDCVASRQDED*
>JF683787/B/CY/2009/CY241
FLDRIHKAQDEHEKYHSNWRAMASDFNLPSLVAKDIVPSCDKCQLKGEAMHGQVDCSPGIWQLDCTHLEGKIILVAVHVA
SGYIEAEVIPAETGQETAYFLLKLAGRWPVKTIHTDNGSNFTSNAMKAACWWAGIKQEFGIPYNPQSQGVVESMNKELKK
IIGQVRDQAEHLKTAVQMAVFIHNFKRKGGIGGYSAGERIVDIIASDIQ---------------TKELQKQITKIQNFRV
YYRDSREPHWKGPAKLVWKGEGAVVIQ--DNSEIKVVPRRKAKIIRDYGKQMAGDDCVASRQDED*
>JF683788/B/CY/2009/CY242
FLDGIDKAQEEHEKYHSNWKAMASDFNLPPIVAKEIVASCDKCQLKGEAIHGQVDCSPGIWQLDCTHLEGKVILVAAHVA
SGYIEAEVIPAETGQETAYFLLRLAGRWPVKTIHTDNGSNFTSNAVKAACWWAGIKQEFGIPYNPQSQGVIESMNKELKK
IIGQVRDQAEHIKTAVQMAVFIHNFKRKGGIGGYSAGERIIDIIATDIQ---------------TKELQKQITKIQNFRV
YYRDSRDPLWKGPAKLLWKGEGAVVIQ--DNSEIKVVPRRKAKIIRDYGKQMAGDDCVASRQDED*
>JF683790/B/CY/2009/CY244
FLDGIDKAQDEHEKYHSNWRAMASDFNLPPVVAKEIVASCDKCQLKGEAMHGQVDCSPGIWQLDCTHLEGKIILVAVHVA
SGYIEAEVIPAETGQETAYFILKLAGRWPVKTIHTDNGSNFISATVKAACWWAGIKQEFGIPYNPQSQGVVESMNKELKK
IIGQVRDQAEHLKTAVQMAVFIHNFKRKGGIGGYSAGERIVDIIATDIQ---------------TKELQKQITKIQNFRV
YYRDNRDPLWKGPAKLLWKGEGAVVIQ--DNSDIKVVPRRKVKIIRDYGKQMAGDDCVASRQDED*
>JF683791/B/CY/2009/CY246
FLDGIDKAQDQHEKYHSNWRAMASDFNLPPVVAKEIVASCDKCQLKGEAMHGQVDCSPGIWQLDCTHLEGKVILVAVHVA
SGYIEAEVIPAETGQETAYFLLKLAGRWPVKTIHTDNGSNFTSTTVKAACWWAGIKQEFGIPYNPQSQGVVESMNKELKK
IIQQVRDQAEHLKTAVQMAVFIHNFKRKGGIGGYSAGERIVDIIATDIQ---------------TKELQNQITKIQNFRV
YYRDSRDPLWKGPAKLLWKGEGSVVIQ--DNNDIKVVPRRKAKIIRDYGKQMAGDDCVASRQDED*
>JF683793/B/CY/2009/CY250
FLDGIEKAQDEHEKYHSNWRAMASDFNLPPIVAKEIVASCDKCQLKGEAMHGQVDCSPGIWQLDCTHLEGKIILVAVHVA
SGYIEAEVIPAETGQETAYFILKLAGRWPVTAIHTDNGPNFTSNTVKAACWWAGIKQEFGIPYNPQSQGVVESMNKELKK
IIGQVRDQAEHLKTAVQMAVFIHNFKRKGGIGGYSAGERIVDIIATDMQ---------------TKELQKQITKIQNFRV
YYRDSRDPLWKGPAKLLWKGEGAVVIQ--DNSDIKVVPRRKAKIIRDYGKQMAGDDCVAGRQDEDS
>JF683794/B/CY/2009/CY251
FLDGIDKAQEEHERYHNNWRAMADDFNIPPVVAKEIVACCDKCQLKGEAMHGQVDCSPGIWQLDCTHLEGKIILVAVHVA
SGYIEAEVIPAETGQETAYFLLKLAGRWPVKTIHTDNGSNFTSATVKAACWWAGIKQEFGIPYNPQSQGVVESMNKELKK
IIGQVRDQAEHLKTAVQMAVFIHNFKRKGGIGGYSAGERIVDIIATDIQ---------------TKELQKQITKIQNFRV
YYRDSRDPLWKGPAKLLWKGEGAVVIQ--DNSDIKVVPRRKAKIIRDYGKQMAGDDCVASRQDED*
>JF683796/B/CY/2009/CY253
FLDGIDKAQEEHEKYHNNWRAMASDFNLPPVVAKEIVASCDKCQLKGEAMHGQVDCSPGIWQLDCTHLEGKVILVAVHVA
SGYIEAEVIPAETGQETAYFLLKLAGRWPVKTVHTDNGSNFTSTAVKAACWWAGIKQEFGIPYNPQSQGVVESMNNELKK
IIGQVRDQAEHLKTAVQMAVFIHNFKRKGGIGGYSAGERIIDIIATDLQ---------------TKELQKQITKIQNFRV
YYRDSRDPLWKGPAKLLWKGEGAVVIQ--DNSEIKVVPRRKAKIIRDYGKQMAGDDCVASRQDED*
>JF683797/B/CY/2009/CY254
FLDGIDKAQEDHEKYHSNWRTMAGEFNLPPVVAKEIVACCDKCQQKGEAMHGQVDCSPGIWQLDCTHLEGKIILVAVHVA
SGYIEAEVIPAETGQETAYFILKLAGRWPVKTIHTDNGANFISNAVKAACWWAGIKQEFGIPYNPQSQGVVESMNKELKK
IIGQVRDQAEHLKTAVQMSVFIHNFKRKGGIGGYSAGERIVDIIATDIQ---------------TRELQKQITKIQNFRV
YYRDSRDPLWKGPAKLLWKGEGAVVIQ--DKSDIKVVPRRKAKIIRDYGKQMAGDDCVASRQDED*
>JF683801/B/CY/2009/CY258
FLDGIDKAQEEHEKYHNNWRAMVSDFNIPAVVAKEIVSSCDKCQLKGEAMHGQVDCSPGIWQLDCTHLEGKVIIVAVHVA
SGYIEAEVLPAETGQETAYFLLKLAGRWPVKTIHTDNGSNFTSATVKAACWWAGIKQDFGIPYNPQSQGVVESMNKELKK
IIGQVRDQAEHLKTAVQMAVFIHNFKRKGGIGGYSAGERIIDIIATDIQ---------------TKELQKQISKIQNFRV
YYRDSRDPLWKGPAKLLWKGEGAVVIQ--ENSEIKVVPRRKAKIIRDYGKQMAGDDCVAGRQDED*
>JF683804/B/CY/2009/CY262
FLDGIDKAQHQHERYHSNWRTMASDFNLPPVVAKEIVASCDKCQLKGEAMHGQVDCSPGIWQLNCTHLEGKIILVAVHVA
SGYIEAEVIPAETGQETAYFLLKLAGRWPVKTVHTDNGSNFTSTTVKAACWWAGIKQEFGIPYNPQSQGVVESMNKELKK
IIGQVRDQAEHLKTAVQMAVFIHNFKRKGGIGGYSAGERIVDIIATDIQ---------------TKELQKQITKIQNFRV
YYRDSRDPLWKGPAKLLWKGEGAVVIQ--DNSEIKIVPRRKAKIIRDYGKQMAGDDCVASRQDED*
>JF683805/B/CY/2009/CY263
FLDGIDKAQEEHEKYHSNWRAMASNFNLPPVVAKKIVASCDKCQLKGEARHGQVDCSPGIWQLDCTHLEGKIILVAVHVA
SGYIEAEVIPAETGQETAYFLLKLAGRWPVKIIHTDNGSNFTSTTVKAACWWAGIKQEFGIPYNPQSQGVVESMNNELKK
IIGQVRDQAEHLKTAVQMAVFIHNFKRKGGIGGYSAGERIVDIIATDIQ---------------TKELQKQITKIQNFRV
YYRDSREPLWKGPAKLLWKGEGAVVIQ--DNSDIKVVPRRKAKIIRDYGKQMAGDDCVASRQDED*
>JF683807/B/CY/2009/CY266
FLDGIDKAQEDHEKYHSNWRAMANDFNLPPIVAKEIVASCDKCQLKGEAMHGQVDCSPGIWQLDCTHLEGKVILVAVHVA
SGYIEAEVIPAETGQETAYFLLKLAGRWPVKTIHTDNGPNFTSTTVKAACWWAGIKQEFGIPYNPQSQGVVESMNKQLKQ
IIGQVREQAEHLKTAVQMAVFIHNFKRKGGIGGYSAGERIIDIIASDIQ---------------TKELQKQISKIQNFRV
YYRDNRDPLWKGPAKLLWKGEGAVVIQ--ENSEIKVVPRRKAKIIRDYGKQMAGDDCVASGQDED*
>JF683808/B/CY/2009/CY267
FLDGIDKAQEEHEKYHSNWRAMASDFNLPPVVAKEIVASCDKCQLKGEAMHGQVDCSPGIWQLDCTHLEGKVILVAVHVA
SGYIEAEVIPAETGQETAYFLLKLAGRWPVKTIHTDNGSNFTSTTVKAACWWAGIKQEFGIPYNPQSQGVVESMNKELKK
IIQQVRDQAEHLKTAVQMAVFIHNFKRKGGIGGYSAGERIVDIIATDIQ---------------TKELQNQITKIQNFRV
YYRDSRDPLWKGPAKLLWKGEGSVVIQ--DNSDIKVVPRRKAKIIRDYGKQMAGDDCVASRQDED*
>JF683809/B/CY/2009/CY268
FLDGIDKAQEDHEKYHSNWRAMANDFNLPPIVAKEIVASCDKCQVKGEAMHGQVDCSPGIWQLDCTHLEGKVILVAVHVA
SGYIEAEVIPAENGQETAYFLLKLAGRWPVKAIHTDNGPNFTSNTVKAACWWAGIKQEFGIPYNPQSQGVVESLNKELKK
IIGQVRDQAEHLKTAVQMAVFIHNFKRKGGIGGYSAGERIVDIIATDIQ---------------TKELQKQITKIQNFRV
YYRDSRDPLWKGPAKLLWKGEGAVVIQ--DKSDIKVVPRRKAKIIRDYGKQMAGDDCVASRQDED*
>JF689852/B/US/2005/05US_SAJ_NVS12
FLDGIDRAQEEHEKYHSNWRTMAGDFNLPPVVAKEIVASCNKCQLKGEAMHGQVDCSPGIWQLDCTHLEGKVILVAVHVA
SGYIEAEVIPAETGQETAYFLLKLAGRWPVKTIHTDNGSNFTSTTVKAACWWAGIKQEFGIPYNPQSQGVVESINKELKK
IIGQIRDQAEHLKTAVQMAVFIHNFKRKGGIGGYSAGERIVDIIATDIQ---------------TKELQKHITKIQNFRV
YYRDSRDPLWKGPAKLLWKGEGAVVIQ--DNSDIKVVPRRKAKIIRDYGKQMAGDDCVASRQDED*
>JF689854/B/US/2005/05US_SAJ_NVS16
FLDGIDRAQEEHEKYHSNWRAMASDFNLPPVVAKEIVASCDKCQLKGEAIHGQVDCSPGIWQLDCTHLEGKVILVAVHVA
SGYIEAEVISAETGQETAYFLLKLAGRWPVKIIHTDNGSNFTSATVKAACWWAGIKQEFGIPYNPQSQGVVESMNKELKK
IISQVRDQAEHLKTAVQMAVFIHNFKRKGGIGGYSAGERIVDIIATDIQ---------------TKELQKQITKIQNFRV
YYRDSRDPLWKGPAKLLWKGEGAVVIQ--DNSDIKVVPRRKAKIIRDYGKQMAGDDCVAGRQDED*
>JF689856/B/US/2005/05US_SAJ_NVS3
FLDGIEKAQEEHEKYHSNWRAMASDFNLPPVVAKEIVASCDKCQLKGEAMHGQVDCSPGIWQLDCTHLEGKIILVAVHVA
SGYIEAEVIPAETGSDTAYFILKLAGRWPVKTIHTDNGSNFTSATVKAACWWAGVKQEFGIPYNPQSQGVVESMNKELKK
IIGQVRDQAEHLKTAVQMAVLIHNFKRKGGIGGYSAGERIIDIIATDIQ---------------TKELQKQITKIQNFRV
YYRDSRDPLWKGPAKLLWKGEGAVVIQ--DNSDIKVVPRRKVKIIKDYGKQMAGDDCVASRQDED*
>JF689857/B/US/2005/05US_SAJ_NVS5
FLDGIDKAQEEHEKYHSNWRAMASDFNLPPVVAKEIVASCDKCQLKGEAMHGQVDCSPGIWQLDCTHLEGKVILVAVHVA
SGYIEAEVIPAETGQETAYFLLKLAGRWPVKAIHTDNGSNFTSATVKAACWWAGIKQEFGIPYNPQSQGVVESMNKELKK
IIGQVRDQAEHLKTAVQMAVLIHNFKRKGGIGGYSAGERIVDIIATDIQ---------------TRELQKQITKIQNFRV
YYRDSRDPLWKGPAKLLWKGEGAVVIQ--DNSEIKVVPRRKVKIIRDYGKQMAGDDCVASRQDED*
>JF689859/B/US/2005/05US_SAJ_NVS8
FLDGIDKAQEEHEKYHSNWRAMASDFNLPPVVAKEIVASCDKCQLKGEAIHGQVDCSPGIWQLDCTHLEGKIILVAVHVA
SGYIEAEVIPAETGQETAYFLLKLAGRWPVKTIHTDNGSNFTSTTVKAACWWAGIKQEFGIPYNPQSQGVVESMNKELKK
IIGQVRDQAEHLKTAVQMAVFIHNFKRKGGIGGYSAGERIIDIIATDIQ---------------TKELQKQIIKIQNFRV
YYRDSRDPIWKGPAKLLWKGEGAVVIQ--DNSDIKVVPRRKVKIIRDYGKQMAGDDCVASRQDED*
>JF689860/B/US/2005/05US_SAJ_NVS9
FLDGIDKAQEEHEKYHNNWRAMASDFNIPPVVAKEIVASCDKCQLKGEAIHGQVDCSPGIWQLDCTHLEGKIILVAVHVA
SGYIEAEVIPAETGQETAYFILKLAGKWPVKTIHTDNGSNFTSTAVKAACWWAGIKQEFGIPYNPQSQGVVESMNKELKK
IIEQVRDQAEHLKTAVQMAVFIHNFKRKGGIGGYSAGERIVDIIATDIQ---------------TKELQKQITKIQNFRV
YYRDSRDPLWKGPAKLLWKGEGAVVIQ--DNSDIKVVPRRKAKVIRDYGKQMAGDDCVASRQDEG*
>JF689862/B/US/2006/06US_SAJ_C164_SC
FLDGIDKAQEDHEKYHSNWRAMANEFNLPPIVAKEIVASCDKCQLKGEAIHGQVDCSPGIWQLDCTHLEGKIILVAVHVA
SGYIEAEVIPAETGQETAYFLLKLAGRWPVKTIHTDNGSNFTSSTVKAACWWAGIKQEFGIPYNPQSQGVVESMNRELKK
IIGQVRDQAEHLKTAVQMAVFIHNFKRKGGIGGYSAGERIIDIIATDIQ---------------TKELQNQITKIQNFRV
YYRDSRDPLWKGPAKLLWKGEGAVVIQ--DNSDIKVVPRRKAKIIRDYGKQMAGDDCVASRQDED*
>JF689863/B/US/2006/06US_SAJ_C165_TJ
FLDGIDKAQEEHEKYHNNWRAMASDFNLPPVVAKEIVASCDKCQLKGEAMHGQVDCSPGIWQLDCTHLEGKVILVAVHVA
SGYIEAEVIPTETGQETAYFLLKLAGRWPVKTIHTDNGSNFTSAAVKAACWWAGIKQEFGIPYNPQSQGVVESMNKELKK
IIGQVRDQAEHLKTAVQMAVFIHNFKRKGGIGGYSAGERIIDIIATDIQ---------------TKELQKQITNIQKFRV
YYRDSRDPLWKGPAKLLWKGEGAVVIQ--DNSDIKVVPRRKAKIIRDYGKQMAGDDCVASRQDED*
>JF689864/B/US/2006/06US_SAJ_C166_SG
FLDGIDKAQEEHEKYHSNWRAMASDFNLPPIVAKEIVASCDKCQLKGEAMHGQVDCSPGIWQLDCTHLEGKVILVAVHVA
SGYIEAEVIPAETGQETAYFLLKLAGRWPVKTIHTDNGSNFTSTTVKAACWWAGIKQEFGIPYNPQSQGVVESMNKELKK
IIGQVRDQAEHLKTAVQMAVFIHNFKRKGGIGGYSAGERIVDIIATDIQ---------------TKELQKQITKIQNFRV
YYRDSRDPLWKGPAKLLWKGEGAVVIQ--ENSEIKVVPRRKAKIIRDYGKQMAGDDCVAGRQDED*
>JF689865/B/US/2006/06US_SAJ_C167_LH
FLDGIDKAQEEHEKYHNNWRAMASDFNLPPVVAKEIVASCDKCQLKGEATHGQVDCSPGIWQLDCTHLEGKIILVAVHVA
SGYIEAEVIPAETGQETAYFLLKLAGRWPVKTIHTDNGPNFTSTTVKAACWWAGIKQEFGIPYNPQSQGVVESINKELKK
IIGQIRDQAEQLKTAVQMAVFIHNFKRKGGIGGYSAGERIIDIIASDLQ---------------TKALQKQITNIQKFRV
YYRDSRDPLWKGPAKLLWKGEGAVVIQ--DNSDIKVVPRRKAKIIRDYGKQMAGDDCVASRQDED*
>JF689866/B/US/2006/06US_SAJ_C168_LS
FLDGIDKAQEEHERYHNNWRALASDFNLPPVVAKEIVASCDKCQVKGEAMHGQVDCSPGIWQLDCTHLEGKVILVAVHVA
SGYIEAEVIPAETGQETAYFILKLAGRWPVKTIHTDNGSNFTSATVKAACWWAGIKQEFGVPYNPQSQGVVESMNKELKK
IIGQVREQAEHLKTAVQMAVFIHNFKRKGGIGGYSAGERIVDIIATDIQ---------------TKELQKQITKIQNFRV
YYRDSREPTWKGPAKLLWKGEGAVVIQ--ENSDIKVVPRRKAKIIRDYGKQMAGDDCVASRQDED*
>JF689867/B/US/2006/06US_SAJ_C169_JS
FLDGIDKAQEEHEKYHTNWRAMASDFNLPPVVAKEIVASCDKCQLKGEAMHGQVDCSPGIWQLDCTHLEGKVILVAVHVA
SGYIEAEVIPAETGQETAYFLLKLAGRWPVKTIHTDNGSNFTSTTVKAACWWAGIKQEFGIPYNPQSQGVVESINKELKK
IIGQIRDQAEHLKTAVQMAVFIHNFKRKGGIGGYSAGERIVDIIATDIQ---------------TKELQKQITKIQNFRV
YYRDSRDPLWKGPAKLLWKGEGAVVIQ--DNSDIKVVPRRKAKIIRDYGKQMAGDDCVASRQDED*
>JF689870/B/US/2006/06US_SAJ_NVS22
FLDGIDKAQEEHEKYHSNWRAMASDFNLPPVIAKEIVASCNKCQLKGEAMHGQVDCSPGIWQLDCTHLEGKVILVAVHVA
SGYIEAEVIPAETGQETAYFLLKLAGRWPVK-IHTDNGSNFTSTTVKAACWWAGIKQEFGIPYNPQSQGVVESINKELKK
IIGQIRDQAEHLKTAVQMAVFIHNFKRKGGIGGYSAGERIVDIIATDIQ---------------TKELQKQITKIQNFRV
YYRDSRDPLWKGPAKLLWKGEGAVVIQ--DNSDIKVVPRRKAKIIRDYGKQMAGDDCVASRQDED*
>JF689871/B/US/2006/06US_SAJ_NVS23
FLDGIDKAQEEHEKYHSNWRAMASDFNLPPIVAKEIVASCDKCQLKGEAMHGQVDCSPGIWQLDCTHLEGKVILVAVHVA
SGYIEAEVIPAETGQETAYFLLKLAGRWPVKTIHTDNGSNFTSNTVKAACWWAGIKQEFGIPYNPQSQGVVESMNNELKK
IIGQVRDQAEHLKTAVQMAVFIHNFKRKGGIGGYSAGERIVDIIATDIQ---------------TKELQKQITKIQNFRV
YYRDSRDPLWKGPAKLLWKGEGAVVIQ--DNSEIKVVPRRKAKIIRDYGKQMAGDDCVASRQDED*
>JF689872/B/US/2006/06US_SAJ_NVS27
FLDGIDKAQEEHEKYHSNWRAMASDFNLPPVVAKEIVASCDKCQQKGEAMHGQVDCSPGIWQLDCTHLEGKVILVAVHVA
SGYIEAEVIPAETGQETAYFILKLAGRWPVKAIHTDNGSNFTSTTVKAACWWAGIKQEFGIPYNPQSQGVVESMNKELKK
IIGQVRDQAEHLKTAVQMAVFIHNFKRKGGIGGYSAGERIIDIIATDIQ---------------TKELQKQITKIQNFRV
YYRDSRDPLWKGPAKLLWKGEGAVVIQ--DNSDIKVVPRRKAKIIKDYGKQMAGDGCVASRQDED*
>JF689873/B/US/2006/06US_SAJ_NVS31
FLDGIDKAQEEHEKYHSNWRAMASDFNLPPVVAKEIVASCDKCQLKGEAMHGQVDCSPGIWQLDCTHLEGKVILVAVHVA
SGYIEAEVIPAETGQETAYFLLKLAGRWPVKTIHTDNGSNFTSTTVKAACWWAGIKQEFGIPYNPQSQGVVESMNKELKK
IIVQVRDQAEHLKTAVQMAVFIHNFKRKGGIGGYSAGERIVDIIATDIQ---------------TKELQKQITKIQNFRV
YYRDSRDPLWKGPAKLLWKGEGAVVIQ--DNSDIKVVPRRKAKIIRDYGKQMAGDDCVASRQDED*
>JF689874/B/US/2006/06US_SAJ_NVS32
FLDGIDKAQEEHEKYHSNWRAMASDFNLPPVVAKEIVASCDKCQLKGEAMHGQVDCSPGIWQLDCTHLEGKVILVAVHVA
SGYIEAEVIPAETGQETAYFLLKLAGRWPVKTVHTDNGSNFTSAAVKAACWWAGIKQEFGIPYNPQSQGVVESMNKELKK
IIGQVRDQAEHLKTAVQMAVFVHNFKRKGGIGGYSAGERIVDIIASNIQ---------------TTELQKQITKIQNFRV
YYRDNRDPLWKGPAKLLWKGEGAVVIQ--DNSDIKVVPRRKAKIIRDYGKQMAGDDCVAGRQDED*
>JF689875/B/US/2006/06US_SAJ_NVS35
FLDGIDKAQEEHEKYHNNWRAMASDFNLPPVVAKEIVASCNKCQLKGEAIHGQVDCSPGIWQLDCTHLEGKIILVAVHVA
SGYIEAEVIPAETGQETAYFLLKLAGRWPVKTIHTDNGSNFTSTTVKAACWWAGIKQEFGIPYNPQSQGVVESINKELKK
IIGQVRDQAEHLKTAVQMAVFIHNFKRKGGIGGYSAGERIVDIIATDIQ---------------TKELQKQITKIQNFRV
YYRDSRDPLWKGPAKLLWKGEGAVVIQ--DNSDIKVVPRRKAKIIRDYGKQMAGDDCVARRQDED*
>JF689876/B/US/2006/06US_SAJ_NVS39
FLDGIDKAQEDHEKYHTNWRAIASDFNLPPVVAKEIVACCDKCQLKGEAMHGQVDCSPGIWQLDCTHLEGKVILVAVHVA
SGYIEAEVIPAETGQETAYFILKLAGRWPVKTIHTDNGSNFISATVKAACWWAGIKQEFGIPYNPQSQGVVESMNKELKK
IIGQIRDQAEHLKTAVQMAVFIHNFKRKGGIGGYSAGERIIDIIATDIQ---------------TKELQKQITKIQNFRV
YYRDSRDPLWKGPAKLLWRGEGAVVIQ--DNSDIKVVPRRKVKIIKDYGKQMAGDDCVASRQDED*
>JF689877/B/US/2007/07US_SAJ_C154
FLDGIDKAQEEHEKYHSNWRAMASDFNLPPVVAREIVASCDKCQLKGEAMHGQVDCSPGIWQLDCTHLEGKIILVAVHVA
SGYIEAEVIPAETGQETAYFLLKLAGRWPVKTIHTDNGSNFTSTTVKAACWWAGIKQEFGIPYNPQSQGVVESMNKELKK
IIGQVRDQAEHLKTAVQMAVFIHNFKRKGGIGGYSAGERIVDIIASDIQ---------------TKELQKQITKIQNFRV
YYRENRDPLWKGPAKLLWKGEGAVVIQ--DNSDIKVVPRRKVKIIRDYGKQMAGDDCVASRQDED*
>JF689879/B/US/2007/07US_SAJ_C156
FLDGIDRAQEEHEKYHSNWRAMASDFNLPPVVAKEIVASXDKCQLKGEAIHGQVDCSPGIWQLDCTHLEGKIILVAVHVA
SGYIEAEVIPAETGQETAYFLLKLAGRWPVKTIHTDNGSNFTSSAVKAACWWAGIEQEFGIPYNPQSQGVVESMNKELKK
IIVQVRDQAEHLKTAVQMAVFIHNFKRKGGIGGYSAGERIIDIIATDIQ---------------TKELQNQISKLQNFRV
YYRDSRDPLWKGPAKLLWKGEGAVVIQ--DNSDIKVVPRRKAKIIRHYGKQMAGDDCVASRQDED*
>JF689883/B/US/2007/07US_SAJ_C161_H1
FLDGIDKAQEDHEKYHSNWRAMASEFNLPPVVAKEIVACCDKCQLKGEAMHGQVDCSPGIWQLDCTHLEGKIIIVAAHVA
SGYIEAEVIPAETGQETAYFILKLAGRWPVTTIHTDNGSNFTSTTVKAACWWAGIKQEFGIPYNPQSQGVVESMNKELKK
IIGQVRDQAEHLKTAVQMAVFIHNFKRKGGIGEYSAGERIIDIIATDIQ---------------TKELQKQITKIQNFRV
YYRDNRDPLWKGPAKLLWKGEGAVVIQ--DNSDIKVVPRRKAKIIRDYGKQMAGDGCVASGQDEN*
>JF689884/B/US/2007/07US_SAJ_C162_H2
FLDGIDKAQEEHEKYHNNWRAMASDFNLPPVVAKEIVASCDKCQLKGEATHGQVDCSPGIWQLDCTHLEGKIILVAVHVA
SGYIEAEVIPAETGQETAYFLLKLAGRWPVKTIHTDNGPNFTSTTVKAACWWAGIKQEFGIPYNPQSQGVVESINKELKK
IIGQIRDQAEQLKTAVQMAVFIHNFKRKGGIGGYSAGERIIDIIASDLQ---------------TKALQKQIXNIQKFRV
YYRDSRDPLWKGPAKLLWKGEGAVVIQ--DNSDIKVVPRRKAKIIRDYGKQMAGDDCVASRQDED*
>JF689885/B/US/2007/07US_SAJ_C163_H3
FLDGIDKAQEEHEKYHNNWRAMASDFNLPPVVAKEIVASCDKCQLKGEAIHGQVDCSPGIWQIDCTHLEGKVIVVAVHVA
SGYIEAEVIPAETGQETAYFILKLAGRWPVKTIHTDNGGNFISATVKAACWWAGIKQEFGIPYNPQSQGVVESMNKELKK
IIEQVRDQAEHLKTAVQMAVFIHNFKRKGGIGGYSAGERIVDIIATDIQ---------------TKELQKNITKIQNFRV
YYRDNRDPLWKGPAKLLWKGEGAVVIQ--DNSDIKVVPRRKAKIIRDYGKQMAGDDCVASRQDED*
>JF689886/B/US/2007/07US_SAJ_C166_MS
FLDGIDKAQEEHEKYHNNWKAMASDFNLPPVVAKEIVASCDKCQLKGEAMHGQVDCSPGIWQLDCTHLEGKIILVAVHVA
SGYIEAEVIPAETGQDTAYFILKLAGRWPVKVIHTDNGSNFTSNAVKAACWWAGVKQEFGIPYNPQSQGVVESMNNQLKK
IIGQVRDQAEHLKTAVQMAVFIHNFKRKGGIGGYSAGERIIDIIASDIQ---------------TQELQKQITKIQNFRV
YYRDSRDPLWKGPAKLLWKGEGAVVIQ--DNSDIKVVPRRKAKIIRDYGKQMAGDDCVASRQDED*
>JF689887/B/US/2007/07US_SAJ_C200
FLDGIDKAQEEHEKYHNNWKAMASDFNLPPVVAKEIVASCDKCQLKGEAMHGQVDCSPGIWQLDCTHLEGKVILVAVHVA
SGYIEAEVIPAETGQETAYFLLKLAGRWPVKTIHTDNGSNFTSAAVKAACWWAGVKQEFGIPYNPQSQGVVESMNKELKK
IIGQVRDQAEHLKTAVQMAVFIHNFKRKGGIGEYSAGERIIDIIATDIQ---------------TXELQKQITKIQNFRV
YYRDSRDPLWKGPAKLLWKGEGAVVIQ--DNSDIKVVPRRKAKIIRDYGKQMAGDDCVASRQNED*
>JF689889/B/US/2007/07US_SAJ_NVS42
FLDGIDKAQEEHEKYHNNWRAMASDFNLPPVVAKEIVASCDKCQLKGEAMHGQVDCSPGIWQLDCTHLEGKVILVAVHVA
SGYIEAEVIPAETGQETAYFLLKLAGRWPVKTIHTDNGSNFTSATMKAACWWAGIKQEFGIPYNPQSQGVVESMNKELKN
IIGQVRDQAEHLKTAVQMAVFIHNFKRKGGIGGYSAGKRIIDIIASDIQ---------------TKELQKQISKIQNFRV
YFRDSRDPLWKGPAKLLWKGEGAVVIQ--DNSEIKVVPRRKAKIIRDYGKQMAGDDCVASRQDED*
>JF689890/B/US/2007/07US_SAJ_NVS48
FLDGIDKAQEEHEKYHSNWRAMASDFNLPPVVAKEIVASCDKCQLKGEAMHGQVDCSPGIWQLDCTHLEGKIILVAVHVA
SGYIEAEVIPAETGQETAYFLLKLAGRWPVKTIHTDNGSNFTSATVKAACWWAGIKQEFGIPYNPQSQGVVESMNKELKK
IIGQVRDQAEHLKTAVQMAVFIHNFKRKGGIGGYSAGERIVDIIATDIQ---------------TKELQKQIIKIQNFRV
YYRDSRDPLWKGPAKLLWKGEGAVVIQ--DNSDIKVVPRRKAKIIRDYGKQMAGDDCVASRQDED*
>JF689892/B/US/2007/07US_SAJ_NVS54
FLDGIDKAQEEHEKYHSNWRAMASDFNLPPVVAKEIVASCDKCQLKGEAMHGQVDCSPGIWQLDCTHLEGKIILVAVHVA
SGYIEAEVIPAETGQETAYFLLKLAGRWPVKTIHTDNGPNFTSNTVKAACWWAGIKQEFGIPYNPQSQGVVESMNKELKK
IIGQVRDQAEHLKTAVQMAVFIHNFKRKGGIGGYSAGERIVDIIASDIQ---------------IKELQKQITNLQNFRV
YYRDSRDPLWKGPAKLLWKGEGAVVIQ--DNSDIKVVPRRKAKIIRDYGKQMAGDDCVASRQNED*
>JF689894/B/US/2008/08US_SAJ_C202
FLDGIEKAQEEHEKYHSNWRAMASDFNLPPIVAKEIVASCDKCQLKGEAMHGQVDCSPEIWQLDCTHLEGKIILVAVHVA
SGYIEAEVIPAETGQETAYFILKLAGRWPVKTIHTDNGSNFTSTTVKAACWWAGIKQEFGIPYNPQSQGVVESMNKELKK
IIGQVRDQAEHLKTAVQMAVFIHNFKRKGGIGGYSAGERIVDIIATDIQ---------------TKELQKQITKMQNFRV
YFRDSRDPLWKGPAKLLWKGEGAVVIQ--DNSEIKVVPRRKAKIIRDYGKQMAGDDCVASRQDED*
>JF689895/B/US/2008/08US_SAJ_C203
FLDGIDKAQEEHEKYHSNWRAMASDFNLPPVVAREIVASCDKCQLKGEAMHGQVDCSPGIWQLDCTHLEGKIILVAVHVA
SGYIEAEVIPAETGQETAYFLLKLAGRWPVKTIHTDNGSNFTSTTVKAACWWAGIKQEFGIPYNPQSQGVVESINKELKK
IIGQVRDQAEHLKTAVQMAVFIHNFKRKGGIGGYSAGERIVDIIATDIQ---------------TKELQKQITKIQNFRV
YYRDSRDPLWKGPAKLLWKGEGAVVIQ--DNSDIKVVPRRKAKIIRDYGKQMAGDDCVASRQDED*
>JF689896/B/US/2008/08US_SAJ_C204
FLDGIDKAQEEHEKYHNNWRAMASDFNLPPVVAKEIVASCNKCQLKGEAMHGQVDCSPGIWQLDCTHLEGKVILVAVHVA
SGYIEAEVIPAETGQETAYFLLKLAGRWPVETIHTDNGSNFTSNTVKAACWWAGIKQEFGIPYNPQSQGVVESMNKELKK
IIGQIRDQAEHLKTAVQMAVFIHNFKRKGGIGRYSAGERIIDIIATDIQ---------------TKELQKQITKIQNFRV
YYRDSRDPLWKGPAKLLWKGEGAVVIQ--DNSDIKVVPRRKAKIIRDYGKQMAGDDCVASRQDED*
>JF689897/B/US/2008/08US_SAJ_C205
FLDGIDKAQEEHEKYHSNWRAMVSDFNLPPVVAKEIVASCDKCQLKGEAMHGQVDCSPGIWQLDCTHLEGKIILVAVHVA
SGYIEAEVIPAETGQETAYFILKLAGXWPVXVIHTDNGTNFTSTTVKAACWWAGIKQEFGIPYNPQSQGVVESMNKELKK
IIGQVRDQAEHLKTAVQMAVFIHNFKRKGGIGGYSAGERIVDIIATDIQ---------------TKELQKQITKIQNFRV
YYRDSRDPLWKGPAKLLWKGEGAVVIQ--DNSDIKVVPRRKAKIIRDYGKQMAGDDCVASRQDED*
>JF932470/B/CN/2007/AH070017
FLDGIDKAQEEHEKYHSNWRAMASDFNLPPVVAKEIVASCDKCQLKGEAMHGQVDCSPGIWQLDCTHEEGKIILVAVHVA
SGYIEAEIIPTETGQETAYFILKLAGRWPVKTIHTDNGRNFTSNAVKAACWWAGIKQKFGIPYNPQSQGVVESMNNELKK
IILQVRDQAEHLKTAVQMAVFIHNFKRKGGIGGYSAGERIVDIIATDIQ---------------TRELQKQITKIQNFRV
YYRDSRDPLWKGPAKLLWKGEGAVVIQ--DNSDIKVVPRRKVKIIRDYGKQMAGDDCVASRQDED*
>JF932471/B/CN/2007/AH070018
FLDGIDKAQEEHEKYHSNWRAMASDFNLPPVVAKEIVASCDKCQLKGEAMHGQVDCSPGIWQLDCTHLEEKIILVAVHVA
SGYIEAEIIPTETGQETAYFILKLAGRWPVKTIHTDNGRNFTSNAVKAACWWAGIKQEFGIPYNPQSQGVVESMNNELKK
IIGQIRDQAEHLKTAVQMAVFIHNFKKKGGIGGYSAGERIVDIIATDIQ---------------TRELQKQITKIQHFRV
YYRDSRDPLWKGPAKLLWKGEGAVVIQ--DNSDIKVVPRRKAKIIRDYGKQMAGDDCVASRQDED*
>JF932473/B/CN/2007/BJ070030
FLDGIDKAQEEHEKYHSNWRAMASDFNLPPVVAKEIVASCDKCQLKGEAMHGQVDCSPGIWQLDCTHLEGKIILVAVHVA
SGYIEAEIIPAETGQETAYFILKLAGRWPVKTIHTDNGRNFTSNSVKAACWWAGIKQEFGIPYNPQSQGVVESMNNELKK
IIGQVRDQAEHLKTALQMAVFIHNFKRKGGIGGYSAGERIVDIIATDIQ---------------TRELQKQIAKIQNFRV
YYRDSRDPLWKGPAKLLWKGEGAVVIQ--DNSDIKVVPRRKAKIIRDYGKQMAGNDCVASRQDED*
>JF932474/B/CN/2007/CBJC261
FLDGIDKAQEEHEKYHSNWRAMASDFNLPPVVAKEIVASCDKCQLKGEAMHGQVDCSPGIWQLDCTHVEGKIILVAVHVA
SGYIEAEIIPTETGQETAYFILKLAGRWPVKTIHTDNGKNFTSNAVKAACWWAGIKQEFGIPYNPQSQGVVESMNNQLKK
IIGQVREQAEHLKTAVQMAVFIHNFKRKGGIGGYSAGERIVDIIATDIQ---------------TRELQKQITKIQNFRV
YYRDSRDPLWKGPAKLLWKGEGAVVIQ--DNSDIKVVPRRKAKIIRDYGKQMAGDDCVASRQDED*
>JF932475/B/CN/2007/CBJC392
FLDGIDKAQEEHEKYHSNWRAMASDFNLPPVVAKEIVASCDKCQIKGEAMHGQVDCSPGIWQLDCTHLEGKIILVAVHVA
SGYIEAEIIPTETGQETAYFILKLAGRWPVKTIHTDNGRNFTSNSVKAACWWAGIKQEFGIPYNPQSQGVVESMNNELKK
IIGQVRDQAEHLKTAVQMAVFIHNFKRKGGIGGYSAGERIVDIIATDIQ---------------TRELQKQITKIQNFRV
YYRDSRDPLWKGPAKLLWKGEGAVVIQ--DNSDIKVVPRRKAKIIRDYGKQMAGDDCVAGRQDEN*
>JF932478/B/CN/2008/CBJC476
FLDGIDKAQEEHEKYHNNWRAMASDFNLPPVVAKEIVASCDKCQLKGEAMHGQVDCSPGIWQLDCTHLEGKIILVAVHVA
SGYIEAEIIPTETGQETAYFILKLAGRWPVKTIHTDNGRNFTSNSVKAACWWAGIKQEFGIPYNPQSQGVVESMNNELKK
IIVQVRDQAEHLKTAVQMAVFIHNFKRKGGIGGYSAGERIVDIIATDIQ---------------TRELQKQITKIQNFRV
YYRDSRDPLWKGPAKLLWKGEGAVVIQ--DNSDIKVVPRRKAKIIRDYGKQMAGDDCVASRQNED*
>JF932479/B/CN/2008/CBJC489
FLDGIDKAQEEHEKYHSNWRAMASDFNLPPVVAKEIVASCDKCQLKGEAMHGQVDCSPGIWQLDCTHEEGKIILVAVHVA
SGYIEAEVIPTETGQETAYFILKLAGRWPVKTIHTDNGRNFTSNSVKAACWWAGIKQEFGIPYNPQSQGVVESMNKELKK
IIGQVRDQAEHLKTAVQMAVFIHNFKRKGGIGGYSAGERIVDIISTDIQ---------------TRELQKQITKIQNFRV
YYRDSRDPLWKGPAKLLWKGEGAVVIQ--DNSDIKVVPRRKAKIIRDYGKQMAGDDCVASRQDED*
>JF932480/B/CN/2008/CBJC500
FLDGIDKAQEEHEKYHSNWRAMASDFNLPPVVAKEIVASCDKCQLKGEAIHGQVDCSPGMWQLDCTHVEGKIILVAVHVA
SGYIEAEVIPTETGQETAYFILKLAGRWPVKTIHTDNGRNFTSTSVKAACWWAGIKQEFGIPYNPQSQGVVESMNNELKK
IIGQVRDQAEHLKTAVQMAVFIHNFKRKGGIGGYSAGERIVDIIATDIQ---------------TRELQKQITKIQNFRV
YYRDSRDPLWKGPAKLLWKGEGAVVIQ--DNSDIKVVPRRKAKIIRDYGKQMAGDDCVASRQDED*
>JF932482/B/CN/2006/CC056
FLDGIDKAQEEHEKYHNNWKAMASDFNIPPVVAKEIVASCDKCQLKGEPMHGQVDCSPGIWQLDCTHLEGKIILVAVHVA
SGYIEAEIIPTETGQETAYFILKLAGRWPVKTIHTDNGRNFTSNSVKAACWWAGIKQEFGIPYNPQSQGVVESMNNELKK
IIGQVRDQAEHLKTAVQMAVFIHNFKRKGGIGGYSAGERIVDIIATDIQ---------------TRELQKQITKIQNFRV
YYRDSRDPLWKGPAKLLWKGEGAVVIQ--DNSDIKVVPRRKAKIIRDYGKQMAGDDCVASRQDED*
>JF932483/B/CN/2007/FJ070016
FLDGIDKAQEEHEKYHNNWRAMASDFNLPPVVAKEIVASCDKCQLKGEAMHGQVDCSPGIWQLDCTHLEGKIILVAVHVA
SGYIEAEIIPTETGQETAYFILKLAGRWPVKTIHTDNGRNFTSNSVKAACWWAGIKQEFGIPYNPQSQGVVESMNNELKK
IIGQVRDQAEHLKTAVQMAVFIHNFKRKGGIGGYSAGERIVDIIATDIQ---------------TRELQKQITKIQNFRV
YYRDSRDPIWKGPAKLLWKGEGAVVIQ--DNSEIKVVPRRKAKIIRDYGKQMAGDDCVASRQDED*
>JF932484/B/CN/2007/GS070017
FLDGIDKAQEEHEKYHSNWRAMASDFNLPPVVAKEIVASCDKCQLKGEAMHGQVDCSPGIWQLDCTHLEGKIILVAVHVA
SGYIEAEIIPSETGQETAYFILKLAGRWPVKTIHTDNGRNFTSTSVKAACWWAGIKQEFGIPYNPQSQGVVESMNNELKK
IIGQVRDQAEHLKTAVQMAVFIHNFKRKGGIGGYSAGERIVDIIATDIQ---------------TRELQKQITKIQNFRV
YYRDSRDPLWKGPAKLLWKGEGAVVIQ--DNSDIKVVPRRKAKIIRDYGKQMAGDDCVASRQDED*
>JF932485/B/CN/2007/GZ070002
FLDGIDKAQEEHEKYHNNWRAMASDFNIPPVVAKEIVACCDKCQIKGEAMHGQVDCSPGIWQLDCTHVEGKIILVAVHVA
SGYIEAEIIPTETGQETAYFILKLAGRWPVKTIHTDNGRNFTSNSVKAACWWAGIKQEFGIPYNPQSQGVVESMNNELKK
IIGQVRDQAEHLKTAVQMAVFIHNFKRKGGIGGYSAGERIVDIIATDIQ---------------TRELQKQITKIQNFRV
YYRDSRDPLWKGPAKLLWKGEGAVVIQ--DNSDIKVVPRRKAKIIRDYGKQMAGDDCVASRQDED*
>JF932486/B/CN/2007/GZ070030
FLDGIDKAQEEHEKYHNNWRAMASDFSIPPVVAKEIVASCDKCQIKGEAMHGQVDCSPGIWQLDCTHVEGQIILVAVHVA
SGYIEAEIIPTETGQETAYFILKLAGRWPVKTIHTDNGRNFTSNAVKAACWWAGVKQEFGIPYNPQSQGVVESMNNELKK
IIGQIRDQAEHLKTAVQMAVFIHNFKRKGGIGGYSAGERIVDIIATDIQ---------------TRELQKQITKVQNFRV
YYRDSRDPLWKGPAKLLWKGEGAVVIQ--DNSDIKVVPRRKAKIIRDYGKQMAGDDCVASRQDED*
>JF932487/B/CN/2007/HB070006
FLDGIDKAQEEHEKYHSNWRAMASDFNLPPVVAKEIVASCDKCQLKGEAMHGQVDCSPGIWQLDCTHVEGKIILVAVHVA
SGYIEAEIIPTETGQETAYFILKLAGRWPVKTIHTDNGRNFTSNSVKAACWWAGIKQEFGIPYNPQSQGVVESMNNELKK
IIGQVRDQAEHLKTAVQMAVFIHNFKRKGGIGGYSAGERIVDIIATDIQ---------------TRELQKQISKIQNFRV
YYRDSRDPLWKGPAKLLWKGEGAVVIQ--DNSDIKVVPRRKAKIIRDYGKQMAGDDCVASRQDED*
>JF932488/B/CN/2007/HB070022
FLDGIDKAQEEHEKYHNNWRAMASDFNIPPVVAKEIVASCDKCQIKGEAMHGQVDCSPGIWQLDCTHVEGKIILVAVHVA
SGYIEAEIIPTETGQETAYFILKLAGRWPVKTIHTDNGRNFTSTPVKAACWWAGIKQEFGIPYNPQSQGVVESMNNELKK
IIGQVRDQAEHLKTAVQMAVFIHNFKRKGGIGGYSAGERIVDIIATDIQ---------------TRELQKQITKIQNFRV
YYRDSRDPLWKGPAKLLWKGEGAVVIQ--DNSDIKVVPRRKAKIIRDYGKQMAGDDCVASRQDED*
>JF932489/B/CN/2007/HB070035
FLDGIDKAQEEHEKYHSNWRAMASDFNIPPVVAKEIVASCDKCQIKGEAMHGQVDCSPGIWQLDCTHEEGKIILVAVHVA
SGYIEAEIIPTETGQETAYFILKLAGRWPVKTIHTDNGRNFTSTSVKAACWWAGIKQEFGIPYNPQSQGVVESMNNELKK
IIGQVRDQAEHLKTAVQMAVFIHNFKRKGGIGGYSAGERIIDIIATDIQ---------------TRELQKQITKIQNFRV
YYRDSRDPLWKGPAKLLWKGEGAVVIQ--DNSDIKVVPRRKAKIIRDYGKQMAGDDCVASRQDED*
>JF932490/B/CN/2007/JL070038
FLDGIDKAQEEHEKYHNNWRAMASDFNLPPVVAKEIVASCDKCQLKGEAMHGQVDCSPGIWQLDCTHLEGKIILVAVHVA
SGYIEAEVIPIETGQETAYFILKLAGRWPVKTIHTDNGRNFTSNAVKAACWWAGIKQEFGIPYNPQSQGVVESMNNELKK
IIGQVRDQAEHLKTAVQMAVFIHNFKRKGGIGGYSAGERIVDIIATDIQ---------------TRELQKQITKIQNFRV
YYRDSRDPLWKGPAKLLWKGEGAVVIQ--DNSEIKVVPRRKAKIIRDYGKQMAGNDCVASRQDED*
>JF932491/B/CN/2007/JS070389
FLDGIDKAQEEHEKYHSNWRAMASDFNLPPVVAKEIVASCDKCQLKGEAMHGQVDCSPGIWQLDCTHLEGKIILVAVHVA
SGYIEAEIIPTETGQETAYFILKLAGRWPVKTIHTDNGKNFTSNSVKAACWWAGIKQEFGIPYNPQSQGVVESMNNELKK
IIGQVRDQAEHLKTAVQMAVFIHNFKRKGGIGGYSAGERIVDIIATDIQ---------------IKELQKQITKIQHFRV
YYRDSRDPIWKGPAKLLWKGEGAVVIQ--DNSDIKVVPRRKAKIIRDYGKQMAGDDCVASRQDED*
>JF932494/B/CN/2009/YN09P0014
FLDGIDKAQEEHEKYHSNWRAMASDFNLPPVVAKEIVASCDKCQIKGEAMHGQVDCSPGIWQLDCTHLEGKIILVAVHVA
SGYIEAEVIPTETGQETAYFLLKLAGRWPVKTIHTDNGRNFTSSSVKAACWWAGIKQEFGIPYNPQSQGVVESMNKELKK
IIGQVRDQAEHLKTAVQMAVFIHNFKRKGGIGGYSAGERIVDIIATDIQ---------------TRELQKQITKIQNFRV
YYRDSRDPLWKGPAKLLWKGEGAVVIQ--DNSDIKVVPRRKVKIIRDYGKQMAGDDCVASRQDED*
>JF932498/B/CN/2008/cbjc468
FLDGIDKAQEEHEKYHSNWRAMAGEFNIPPVVAKEIVASCDKCQIKGEAMHGQVDCSPGIWQLDCTHEEGKIILVAVHVA
SGYIEAEIIPTETGQETAYFILKLAGRWPVKTIHTDNGRNFTSNAVKAACWWAGIKQEFGIPYNPQSQGVVESMNSELKK
IIGQVRDQAEHLKTAVQMAVFIHNFKRKGGIGGYSAGERIVDIIATDIQ---------------TRELQKQITKIQNFRV
YYRDSRDPLWKGPAKLLWKGEGAVVIQ--DNSDIKVVPRRKAKIIRDYGKQMAGNDCVASRQDED*
>JF932499/B/CN/2007/hb070025
FLDGIDKAQEEHEKYHSNWRAMASDFNLPPVVAKKIVASCDKCQLKGEAMHGQVDCSPGIWQLDCTHVKGKIILVAVHVA
SGYIEAEIIPTETGQETAYFILKLAGRWPVKTIHTDNGRNFTSNSVKAACWWAGIKQEFGIPYNPQSQGVVKSINNKLKK
IIGQVRDQAEHLKTAVQMAVFIHNFKRKGGIGGYSAGERIVDIIATDIQ---------------TRELQKQITKIQNFRV
YYRDSRDPLWKGPAKLLWKGEGAVVIQ--DNSDIKVVPRRKAKIIRDYGKQMAGDGCVASRQDED*
>JF932500/B/CN/2007/hen1345
FLDGIDKAQEEHEKYHNNWRAMASDFNLPPVVAKEIVASCDKCQLKGEAMHGQVDCSPGIWQLDCTHLEGQIILVAVHVA
SGYIEAEIIPTETGKETAYFILKLAGRWPVRTIHTDNGRNFTSNAVKAACWWAGIKQEFGIPYNPQSQGVVESMNNELKK
IIGQVRDQAEHLKTAVQMAVFIHNFKRKGGIGGYSAGERIVDIIATDIQ---------------TRELQKQITKIQNFRV
YYRDSRDPLWKGPAKLLWKGEGAVVIQ--DNSDIKVVPRRKAKIIRDYGKQMAGDDCVASRQDED*
>JN024100/B/US/2004/USPI83747EI6y04121pcWG2B5
FLDGIEKAQDEHEKYHNNWRAMASDFNLPPVVAKEIVANCDKCQLKGEAMHGQVDCSPGIWQLDCTHLEGKIILVAVHVA
SGYIEAEVIPAETGQETAYFLLKLAGRWPVKTIHTDNGPNFISAAVKAACWWAGIKQEFGIPYNPQSQGVVESMNKELKK
IIGQVRDQAEHLKTAVQMAVFIHNFKRKGGIGGYSAGERIIDIIATDIQ---------------TKELQKQITKIQNFRV
YYRDSRDPLWKGPAKLLWKGEGAVVIQ--DNSEIKVVPRRKAKIIRDYGKQMAGDDCVASRQDED*
>JN024101/B/US/2004/USPI83747EI6y04121pcWG2B1
FLDGIEKAQDEHEKYHNNWRAMASDFNLPPVVAKEIVANCDKCQLKGEAMRGQVDCSPGIWQLDCTHLEGKIILVAVHVA
SGYIEAEVIPAETGQETAYFLLKLAGRWPVKTIHTDNGPNFISAAVKAACWWAGIKQEFGIPYNPQSQGVVESMNKELKK
IIGQVRDQAEHLKTAVQMAVFIHNFKRKGGIGGYSAGERIIDIIATDIQ---------------TKELQKQITKIQNFRV
YYRDSRDPLWKGPAKLLWKGEGAVVIQ--DSSEIKVVPRRKAKIIRDYGKQMAGDDCVASRQDED*
>JN024103/B/US/2004/USPI83747EI6y04121pcWG2B7
FLDGIEKAQDEHEKYHNNWRAMASDFNLPPVVAKEIVANCDKCQLKGEAMHGQVDCSPGIWQLDCTHLEGKIILVAVHVA
SGYIEAEVIPAETGQETAYFLLKLAGRWPVKTIHTDNGPNFISAAVKAACWWAGIKQEFGIPYNPQSQGVVESMNKELKK
IIGQVRDQAEHLKTAVQMAVFIHNFKRKGGIGGYSAGERIIDIVATDIQ---------------TKELQKQITKIQNFRV
YYRDSRDPLWKGPAKLLWKGEGAVVIQ--DNSEIKVVPRRKAKIIRDYGKQMAGDDCVASRQDED*
>JN024104/B/US/2004/USPI83747EI6y04121pcWG2B8
FLDGIEKAQDEHEKYHNNWRAMASDFNLPPVVAKEIVANCDKCQLKGEAMHGQVDCSPGIWQLDCTHLEGKIILVAVHVA
SGYIEAEVIPAETGQETAYFLLKLAGRWPVKTIHTDNGPNFISAAVKAACWWAGIKQEFGIPYNPQSQGVVESMNKELKK
IIGQVRDQAEHLKTAVQMAVFIHNFKRKGGIGGYSAGERIIDIIATDIQ---------------TKELQKQITKIQNFRV
YYRDSRDPLWKGPAKLLWKGEGAVVIQ--DNSEIKVVPRRKAKIIRDYGKQMAGDDCVASRQDED*
>JN024105/B/US/2004/USPI83747EI6y04121pcWG2B10
FLDGIEKAQDEHEKYHNNWRAMASDFNLPPVVAKEIVANCDKCQLKGEAMHGQVDCSPGIWQLDCTHLEGKIILVAVHVA
SGYIEAEVIPAETGQETAYFLLKLAGRWPVKTIHTDNGPNFISAAVKAACWWAGIKQEFGIPYNPQSQGVVESMNKELKK
IIGQVRDQAEHLKTAVQMAVFIHNFKRKGGIGGYSAGERIIDIIATDIQ---------------TKELQKQITKIQNFRV
YYRDSRDPLWKGPAKLLWKGEGAVVIQ--DNSEIKVVPRRKAKIIRDYGKQMAGDDCVASRQDED*
>JN024106/B/US/2004/USPI83747EI6y04121pcWG2B9
FLDGIEKAQDEHEKYHNNWRAMASDFNLPPVVAKEIVANCDKCQLKGEAMHGQVDCSPGIWQLDCTHLEGKIILVAVHVA
SGYIEAEVIPAETGQETAYFLLKLAGRWPVKTIHTDNGPNFISAAVKAACWWAGIKQEFGIPYNPQSQGVVESMNKELKK
IIGQVRDQAEHLKTAVQMAVFIHNFKRKGGIGGYSAGERIIDIIATDIQ---------------TKELQKQITKIQNFRV
YYRDSRDPLWKGPAKLLWKGEGAVVIQ--DNSEIKVVPRRKAKIIRDYGKQMAGDDCVASRQDED*
>JN024107/B/US/2004/USPI83747EI6y04121pcWG2B3
FLDGIEKAQDEHEKYHNNWRAMASDFNLPPVVAKEIVANCDKCQLKGEAMHGQVDCSPGIWQLDCTHLEGKIILVAVHVA
SGYIEAEVIPAETGQETAYFLLKLAGRWPVKTIHTDNGPNFISAAVKAACWWAEIKQEFGIPYNPQSQGVVESMNKELKK
IIGQVRDQAEHLKTAVQMAVFIHNFKRKGGIGGYSAGERIIDIIATDIQ---------------TKELQKQITKIQNFRV
YYRDSRDPLWKGPAKLLWKGEGAVVIQ--DNSEIKVVPRRKAKIIRDYGKQMAGDDCVASRQDED*
>JN024108/B/US/2004/USPI83747EI6y04121pcWG2B4
FLDGIEKAQDEHEKYHNNWRAMASDFNLPPVVAKEIVANCDKCQLKGEAMHGQVDCSPGIWQLDCTHLEGKIILVAVHVA
SGYIEAEVIPAETGQETAYFLLKLAGRWPVKTIHTDNGPNFISAAVKAACWWAGIKQEFGIPYNPQSQGVVESMNKELKK
IIGQVRDQAEHLKTAVQMAVFIHNFKRKGGIGGYSAGERIIDIIATDIQ---------------TKELQKQITKIQNFRV
YYRDSRDPLWKGPAKLLWKGEGAVVIQ--DNSEIKVVPRRKAKIIRDYGKQMAGDDCVASRQDED*
>JN024109/B/US/2004/USPI83747EI6y04121pcWG2B2
FLDGIEKAQDEHEKYHNNWRAMASDFNLPPVVAKEIVANCDKCQLKGEAMHGQVDCSPGIWQLDCTHLEGKIILVAVHVA
SGYIEAEVIPAETGQETAYFLLKLAGRWLVKTIHTDNGPNFISAAVKAACWWAGIKQEFGIPYNPQSQGVVESMNKELKK
IIGQVRDQAEHLKTAVQMAVFIHNFKRKGGIGGYSAGERIIDIIATDIQ---------------TKELQKQITKIQNFRV
YYRDSRDPLWKGPAKLLWKGEGAVVIQ--DNSGIKVVPRRKAKIIRDYGKQMAGDDCVASRQDED*
>JN024110/B/US/2004/USPI83747EI12y04121pcWG2B10
FLDGIEKAQDEHEKYHNNWRAMASDFNLPPVVAKEIVANCDKCRLKGEAMHGQVDCSPGIWQLDCTHLEGKIILVAVHVA
SGYIEAEVIPAETGQETAYFLLKLAGRWPVKTIHTDNGPNFISAAVKAACWWAGIKQEFGIPYNPQSQGVVESMNKELKK
IIGQVRDQAEHLKTAVQMAVFIHNFKRKGGIGGYSAGERIIDIIATDIQ---------------TKELQKQITKIQNFRV
YYRDSRDPLWKGPAKLLWKGEGAVVIQ--DNSEIKVVPRRKAKIIRDYGKQMAGDDCVASRQDED*
>JN024111/B/US/2004/USPI83747EI12y04121pcWG2B3
FLDGIEKAQDEHEKYHNNWRAMASDFNLPPVVAKEIVANCDKCQLKGEAMHGQVDCSPGIWQLDCTHLEGKIILVAVHVA
SGYIEAEVIPAETGQETAYFLLKLAGRWPVKTIHTDNGPNFISAAVKAACWWAGIKQEFGIPYNPQSQGVVESMNKELKK
IIGQVRDQAEHLKTAVQMAVFIHNFKRKGGIGGYSAGERIIDIIATDIQ---------------TKELQKQITKIQNFRV
YYRDSRDPLWKGPAKLLWKGEGAVVIQ--DNSEIKVVPRRKAKIIRDYGKQMAGDDCVASRQDED*
>JN024112/B/US/2004/USPI83747EI12y04121pcWG2B7
FLDGIEKAQDEHEKYHNNWRAMASDFNLPPVVAKEIVANCDKCQLKGEAMHGQVDCSPGIWQLDCTHLEGKIILVAVHVA
SGYIEAEVIPAETGQETAYFLLKLAGRWPVKTIHTDNGPNFISAAVKAACWWAGIKQEFGIPYNPQSQGVVESMNKELKK
IIGQVRDQAEHLKTAVQMAVFIHNFKRKGGIGGYSAGERIIDIIATDIQ---------------TKELQKQITKIQNFRV
YYRDSRDPLWKGPAKLLWKGEGAVVIQ--DNSEIKVVPRRKAKIIRDYGKQMAGDDCVASRQDED*
>JN024113/B/US/2004/USPI83747EI12y04121pcWG2B2
FLDGIEKAQDEHEKYHNNWRAMASDFNLPPVVAKEIVANCDKCQLKGEAMHGQVDCSPGIWQLDCTHLEGKIILVAVHVA
SGYIEAEVIPAETGQETAYFLLKLAGRWPVKTIHTDNGPNFISAAVKAACWWAGIKQEFGIPYNPQSQGVVESMNKELKK
IIGQVRDQAEHLKTAVQMAVFIHNFKRKGGIEGYSAGERIIDIIATDIQ---------------TKELQKQITKIQNFRV
YYRDSRDPLWKGPVKLLWKGEGAVVIQ--DNSEIKVVPRRKAKIIRDYGKQMAGDDCVASRQDED*
>JN024114/B/US/2004/USPI83747EI12y04121pcWG2B6
FLDGIEKAQDEHEKYHNNWRAMASDFNLPPVVAKEIVANCDKCQLKGEAMHGQVDCSPGIWQLDCTHLEGKIILVAVHVA
SGYIEAEVIPAETGQETAYFLLKLAGRWPVKTIHTDNGPNFISAAVKAACWWAGIKQEFGIPYNPQSQGVVESMNKELKK
IIGQVRDQAEHLKTAVQMAVFIHNFKRKGGIGGYSAGERIIDIIATDIQ---------------TKELQKQITKIQNFRV
YYRDSRDPLWKGPAKLLWKGEGAVVIQ--DNSEIKVVPRRKAKIIRDYGKQMAGDDCVASRQDED*
>JN024115/B/US/2004/USPI83747EI12y04121pcWG2B5
FLDGIEKAQDEHEKYHNNWRAMASDFNLPPVVAKEIVANCDKCQLKGEAMHGQVDCSPGIWQLDCTHLEGKIILVAVHVA
SGYIEAEVIPAETGQETAYFLLKLAGRWPVKTIHTDNGPNFISAAVKAACWWAGIKQEFGIPYNPQSQGVVESMNKELKK
IIGQVRDQAEHLKTAVQMAVFIHNFKRKGGIGGYSAGERIIDIIATGIQ---------------TKELQKQITKIQNFRV
YYRDSRDPLWKGPAKLLWKGEGAVVIQ--DNSEIKVVPRRKAKIIRDYGKQMAGDDCVASRQDED*
>JN024116/B/US/2004/USPI83747EI12y04121pcWG2B8
FLDGIEKAQDEHEKYHNNWRAMASDFNLPPVVAKEIVANCDKC*LKGEAMHGQVDCSPGIWQLDCTHLEGKIILVAVHVA
SGYIEAEVIPAETGQETAYFLLKLAGRWPVKTIHTDNGPNFISAAVKAACWWAGIKQEFGIPYNPQSQGVVESMNKELKK
IIGQVRDQAEHLKTAVQMAVFIHNFKRKGGIGGYSAGERIIDIIATDIQ---------------TKELQKQITKIQNFRV
YYRDSRDPLWKGPAKLLWKGEGAVVIQ--DNSEIKVVPRRKAKIIRDYGKQMAGDDCVASRQDED*
>JN024117/B/US/2004/USPI83747EI12y04121pcWG2B1
FLDGIEKAQDEHEKYHNNWRAMASDFNLPPVVAKEIVANCDKCQLKGEAMHGQVDCSPGIWQLDCTHLEGKIILVAVHVA
SGYIEAEVIPAETGQETAYFLLKLAGRWPVKTIHTDNGPNFISAAVKAACWWAGIKQEFGIPYNPQSQGVVESMNKELKK
IIGQVRDQAEHLKTAVQMAVFIHNFKRKGGIGGYSAGERIIDIIATDIQ---------------TKELRKQITKIQNFRV
YYRDSRDPLWKGPAKLLWKGEGAVVIQ--DNSEIKVVPRRKAKIIRDYGKQMAGDDCVASRQDED*
>JN024118/B/US/2004/USPI83747EI12y04121pcWG2B4
FLDGIEKAQDEHEKYHNNWRAMASDFNLPPVVAKEIVANCDKCQLKGEAMHGQVDCSPGIWQLDCTHLEGKIILVAVHVA
SGYIEAEVIPAETGQETAYFLLKLAGRWPVKTIHTDNGPNFISAAVKAACWWAGIKQEFGIPYNPQSQGVVESMNKELKK
IIGQVRDQAEHLKTAVQMAVFIHNFKRKGGIGGYSAGERIIDIIATDIQ---------------TKELQKQITKIQNFRV
YYRDSRDPLWKGPAKLLWKGEGAVVIQ--DNSEIKVVPRRKAKIIRDYGKQMAGDDCVASRQDED*
>JN024119/B/US/2004/USPI83747EI12y04121pcWG2B9
FLDGIEKAQDEHEKYHNNWRAMASDFNLPPVVAKEIVANCDKCQLKGEAMHGQVDCSPGIWQLDCTHLEGKIILVAVHVA
SGYIEAEVIPAETGQETAYFLLKLAGRWPVKTIHTDNGPNFISAAVKAACWWAGIKQEFGIPYNPQSQGVVESMNKELKK
IIGQVRDQAEHLKTAVQMAVFIHNFKRKGGIGGYSAGERIIDIIATDIQ---------------TKELQKQITKIQNFRV
YYRDSRDPLWKGPAKLLWKGEGAVVIQ--DNSEIKVVPRRKAKIIRDYGKQMAGDDCVASRQDED*
>JN024120/B/US/2005/USPI83747EI21y05011pcWG2B5
FLDGIEKAQDEHEKYHNNWRAMASDFNLPPVVAKEIVANCDKCQLKGEAMHGQVDCSPGIWQLDCTHLEGKIILVAVHVA
SGYIEAEVIPAETGQETAYFLLKLAGRWPVKTIHTDNGPNFISAAVKAACWWAGIKQEFGIPYNPQSQGVVESMNKELKK
IIGQVRDQAEHLKTAVQMAVFIHNFKRKGGIGGYSAGERIIDIIATDIQ---------------TKELQKQITKIQNFRV
YYRDSRDPLWKGPAKLLWKGEGAVVIQ--DNSEIKVVPRRKAKIIRDYGKQMAGDDCVASRQDED*
>JN024121/B/US/2005/USPI83747EI21y05011pcWG2B4
FLDGIEKAQDEHEKYHNNWRAMASDFNLPPVVAKEIVANCDKCQLKGEAMHGQVDCSPGIWQLDCTHLEGKIILVAVHVA
SGYIEAEVIPAETGQETAYFLLKLAGRWPVKTIHTDNGPNFISAAVKAACWWAGIKQEFGIPYNPQSQGVVESMNKELKK
IIGQVRDQAEHLKTAVQMAVFIHNFKRKGGIGGYSAGERIIDIIATDIQ---------------TKELQKQITKIQNFRV
YYRDSRDPLWKGPAKLLWKGEGAVVIQ--DNSEIKVVPRRKAKIIRDYGKQMAGDDCVASRQDED*
>JN024122/B/US/2005/USPI83747EI21y05011pcWG2B10
FLDGIEKAQDEHEKYHNNWRAMASDFNLPPVVAKEIVANCDKCQLKGEAMHGQVDCSPGIWQLDCTHLEGKIILVAVHVA
SGYIEAEVIPAETGQETAYFLLKLAGRWPVKTIHTDNGPNFISAAVKAACWWAGIKQEFGIPYNPQSQGVVESMNKELKK
IIGQVRDQAEHLKTAVQMAVFIHNFKRKGGIGGYSAGERIIDIIATDIQ---------------TKELQKQITKIQNFRV
YYRDSRDPLWKGPAKLLWKGEGAVVIQ--DNSEIKVVPRRKAKIIRDYGKQMAGDDCVASRQDED*
>JN024123/B/US/2005/USPI83747EI21y05011pcWG2B1
FLDGIEKAQDEHEKYHNNWRAMASDFNLPPVVAKEIVANCDKCQLKGEAMHGQVDCSPGIWQLDCTHLEGKIILVAVHVA
SGYIEAEVIPAETGQETAYFLLKLAGRWPVKTIHTDNGPNFISAAVKAACWWAGIKQEFGIPYNPQSQGVVESMNKELKK
IIGQVRDQAEHLKTAVQMAVFIHNFKRKGGIGGYSAGERIIDIIATDIQ---------------TKELQKQITKIQNFRV
YYRDSRDPLWKGPAKLLWKGEGAVVIQ--DNSEIKVVPRRKAKIIRDYGKQMAGDDCVANRQDED*
>JN024124/B/US/2005/USPI83747EI21y05011pcWG2B8
FLDGIEKAQDEHEKYHNNWRAMASDFNLPPVVAKEIVANCDKCQLKGEAMHGQVDCSPGIWQLDCTHLEGKIILVAVHVA
SGYIEAEVIPAETGQETAYFLLKLAGRWPVKTIHTDNGPNFISAAVKAACWWAGIKQEFGIPYNPQSQGVVESMNKELKK
IIGQVRDQAEHLKTAVQMAVFIHNFKRKGGIGGYSAGERIIDIIATDIQ---------------TKELQKQITKIQNFRV
YYRDSRDPLWKGPAKLLWKGEGAVVIQ--DNSEIKVVPRRKAKIIRDYGKQMAGDDCVASRQDED*
>JN024125/B/US/2005/USPI83747EI21y05011pcWG2B3
FLDGIEKAQDEHEKYHNNWRAMASDFNLPPVVAKEIVANCDKCQLKGEAMHGQVDCSPGIWQLDCTHLEGKIILVAVHVA
SGYIEAEVIPAETGQETAYFLLKLAGRWPVKTIHTDNGPNFISAAVKAACWWAGIKQEFGIPYNPQSQGVVESMNKELKK
IIGQVRDQAEHLKTAVQMAVFIHNFKRKGGIGGYSAGERIIDIIATDIQ---------------TKELQKQITKIQNFRV
YYRDSRDPLWKGPAKLLWKGEGAVVIQ--DNSEIKVVPRRKAKIIRDYGKQMAGDDCVASRQDED*
>JN024126/B/US/2005/USPI83747EI21y05011pcWG2B6
FLDGIEKAQDEHEKYHNNWRAMASDFNLPPVVAKEIVANCDKCQLKGEAMHGQVDCSPGIWQLDCTHLEGKIILVAVHVA
SGYIEAEVIPAETGQETAYFLLKLAGRWPVKTIHTDNGPNFISAAVKAACWWAGIKQEFGIPYNPQSQGVVESMNKELKK
IIGQVRDQAEHLKTAVQMAVFIHNFKRKGGIGGYSAGERIIDIIATDIQ---------------TKELQKQITKIQNFRV
YYRDSRDPLWKGPAKLLWKGEGAVVIQ--DNSEIKVVPRRKAKIIRDYGKQMAGDDCVASRQDED*
>JN024127/B/US/2005/USPI83747EI21y05011pcWG2B7
FLDGIEKAQDEHEKYRNNWRAMASDFNLPPVVAKEIVANCDKCRLKGEAMHGQVDCSPGIWQLDCTHLEGKIILVAVHVA
SGYIEAEVIPAETGQETAYFLLKLAGRWPVKTIHTDNGPNFISAAVKAACWWAGIKQEFGIPYNPQSQGVVESMNKELKK
IIGQVRDQAEHLKTAVQMAVFIHNFKRKGGIGGYSAGERIIDIIATDIQ---------------TKELQKQITKIQNFRV
YYRDSRDPLWKGPAKLLWKGEGAVVIQ--DNSEIKVVPRRKAKIIRDYGKQMAGDDCVASRQDED*
>JN024128/B/US/2005/USPI83747EI21y05011pcWG2B2
FLDGIEKAQDEHEKYHNNWRAMASDFNLPPVVAKEIVANCDKCQLKGEAMHGQVDCSPGIWQLDCTHLEGKIILVAVHVA
SGYIEAEVIPAETGQETAYFLLKLAGRWPVKTIHTDNGPNFISAAVKAACWWAGIKQEFGIPYNPQSQGVVESMNKELKK
IIGQVRDQAEHLKTAVQMAVFIHNFKRKGGIGGYSAGERIIDIIATDIQ---------------TKELQKQITKIQNFRV
YYRDSRDPLWKGPAKLLWKGEGAVVIQ--DNSEIKVVPRRKAKIIRDYGKQMAGDDCVASRQDED*
>JN024129/B/US/2005/USPI83747EI21y05011pcWG2B9
FLDGIEKAQDEHEKYHNNWRAMASDFNLPPVVAKEIVANCDKCQLKGEAMHGQVDCSPGIWQLDCTHLEGKIILVAVHVA
SGYIEAEVIPAETGQETAYFLLKLAGRWPVKTIHTDNGPNFISAAVKAACWWAGIKQEFGIPYNPQSQGVVESMNKELKK
IIGQVRDQAEHLKTAVQMAVFIHNFKRKGGIGGYSAGERIIDIIATDIQ---------------TKELQKQITKIQNFRV
YYRDSRDPLWKGPAKLLWKGEGAVVIQ--DNSEIKVVPRRKAKIIRDYGKQMAGDDCVASRQDED*
>JN024130/B/US/2005/USPI83747EI42y05011pcWG2B3
FLDGIEKAQDEHEKYHNNWRAMASDFNLPPVVAKEIVANCDKCQLKGEAMHGQVDCSPGIWQLDCTHLEGKIILVAVHVA
SGYIEAEVIPAETGQETAYFLLKLAGRWPVKTILTDNGPNFISAAVKAACWWAGIKQEFGIPYNPQSQGVVESMNKELKK
IIGQVRDQAEHLKTAVQMAVFIHNFKRK-GIGGYSAGERIIDIIATDIQ---------------TKELQKQITKIQNFRV
YYRDSRDPLWKGPAKLLWKGEGAVVIQ--DNSEIKVVPRRKAKIIRDYGKQMAGDDCVASRQDED*
>JN024131/B/US/2005/USPI83747EI42y05011pcWG2B8
FLDGIEKAQDEHEKYHNNWRAMASDFNLPPVVAKEIVANCDKCQLKGEAMHGQVDCSPGIWQLDCTHLEGKIILVAVHVA
SGYIEAEVIPAETGQETAYFLLKLAGRWPVKTIHTDNGPNFISAAVKAACWWAGIKQEFGIPYNPQSQGVVESMNKELKK
IIGQVRDQAEHLKTAVQMAVFTHNFKRKGGIGGYSAGERIIDIIATDIQ---------------TKELQKQITKIQNFRV
YYRDSRDPLWKGPAKLLWKGEGAVVIQ--DNSEIKVVPRRKAKIIRDYGKQMAGDDCVASRQDED*
>JN024132/B/US/2005/USPI83747EI42y05011pcWG2B10
FLDGIEKAQDEHEKYHNNWRAMASDFNLPPVVAKEIVANCDKCQLKGEAMHGQVDCSPGIWQLDCTHLEGKIILVAVHVA
SGYIEAEVIPAETGQETAYFLLKLAGRWPVKTIHTDNGPNFISAAVKAACWWAGIKQEFGIPYNPQSQGVVESMNKELKK
IIGQVRDQAEHLKTAVQMAVLIHNFKRKGGIGGYSAGERIIDIIATDIQ---------------TKELQKQITKIQNFRV
YYRDSRDPLWKGPAKLLWKGEGAVVIQ--DNSEIKVVPRRKAKIIRDYGKQMAGDDCVASRQDED*
>JN024133/B/US/2005/USPI83747EI42y05011pcWG2B2
FLDGIEKAQDEHEKYHNNWRAMASDFNLPPVVAKEIVANCDKCQLKGEAMHGQVDCSPGIWQLDCTHLEGKIILVAVHVA
SGYIEAEVIPAETGQETAYFLLKLAGRWPVKTIHTDNGPNFISAAVKAACWWAGIKQEFGIPYNPQSQGVVESMNKELKK
IIGQVRDQAEHLKTAVQMAVFIHNFKRKGGIGGYSAGERIIDIIATDIQ---------------TKELQKQITKIQNFRV
YYRDSRDPLWKGPAKLLWKGEGAVVIQ--DNSEIKVVPRRKAKIIRDYGKQMAGDDCVASRQDED*
>JN024134/B/US/2005/USPI83747EI42y05011pcWG2B4
FLDGIEKAQDEHEKYHNNWRAMASDFNLPPVVAKEIVANCDKCQLKGEAMHGQVDCSPGIWQLDCTHLEGKIILVAVHVA
SGYIEAEVIPAETGQETAYFLLKLAGRWPVKAIHTDNGPNFISAAVKAACWWAGIKQEFGIPYNPQSQGVVESMNKELKK
IIGQVRDQAEHLKTAVQMAVFIHNFKRKGGIGGYSAGERIIDTIATDIQ---------------TKELQKQITKIQNFRV
YYRDSRDPLWKGPAKLLWKGEGAVVIQ--DNSEIKVVPRRKAKIIRDYGKQMAGDDCVASRQDED*
>JN024135/B/US/2005/USPI83747EI42y05011pcWG2B7
FLDGIEKAQDEHEKYHNNWRAMASDFNLPPVVAKEIVANCDKCQLKGEAMHGQVDCSPGIWQLDCTHLEGKIILVAVHVA
SGYIEAEVIPAETGQETAYFLLKLAGRWPVKTIHTDNGPNFISAAVTAACWWAGIKQEFGIPYNPQSQGVVESMNKELKK
IIGQVRDQAEHLKTAVQMAVFIHNFKRKGGIGGYSAGERIIDIIATDIQ---------------TKELQKQITKIQNFRV
YYRDSRDPLWKGPAKLLWKGEGAVVIQ--DNSEIKVVPRRKAKIIRDYGKQMAGDDCVASRQDED*
>JN024136/B/US/2005/USPI83747EI42y05011pcWG2B1
FLDGIEKAQDEHEKYHNNWRAMASDFNLPPVVAKEIVANCDKCQLKGEAMHGQVDCSPGIWQLDCTHLEGKIILVAVHVA
SGYIEAEVIPAETGQETAYFLLKLAGRWPVKTIHTDNGPNFISAAVKAACWWAGIKQEFGIPYNPQSQGVVESMNKELKK
IIGQVRDQAEHLKTAVQMAVFIHNFKRKGGIGGYSAGERIIDIIATDIQ---------------TKELQKQITKIQNFRV
YYRDSRDPLWKGPAKLLWKGEGAVVIQ--DNSEIKVVPRRKAKIIRDYGKQMAGDDCVASRQDED*
>JN024137/B/US/2005/USPI83747EI42y05011pcWG2B5
FLDGIEKAQDEHEKYHNNWRAMASDFNLPPVVAKEIVANCDKCQLKGEAMHGQVDCSPGIWQLDCTHLEGKIILVAVHVA
SGYIEAEVIPAETGQETAYFLLKLAGRWPVKTIHTDNGPNFISAAVKAACWWAGIKQEFGIPYNPQSQGVVESMNKELKK
IIGQVRDQAEHLKTAVQMAVFIHNFKRKGGIGGYSAGERIIDIIATDIQ---------------TKELQKQITKIQNFRV
YYRDSRDPLWKGPAKLLWKGEGAVVIQ--DNSEIKVVPRRKAKIIRDYGKQMAGDDCVASRQDED*
>JN024138/B/US/2005/USPI83747EI42y05011pcWG2B6
FLDGIEKAQDEHEKYHNNWRAMASDFNLPPVVAKEIVANCDKCQLKGEAMHGQVDCSPGIWQLDCTHLEGKIILVAVHVA
SGYIEAEVIPAETGRETAYFLLKLAGRWPVKTIHTDNGPNFISAAVKAACWWAGIKQEFGIPYNPQSQGVVESMNKELKK
IIGQVRGQAEHLKTAVQMAVFIHNFKRKGGIGGYSAGERIIDIIATDIQ---------------TKELQKQITKIQNFRV
YYRDSRDPLWKGPAKLLWKGEGAVVIQ--DNSEIKVVPRRKAKIIRDYGKQMAGDDCVASRQDED*
>JN024139/B/US/2005/USPI83747EI48y05021pcWG2B1
FLDGIEKAQDEHEKYHNNWRAMASDFNLPPVVAKEIVANCDKCQLKGEAMHGQVDCSPGIWQLDCTHLEGKIILVAVHVA
SGYIEAEVIPAETGQETAYFLLKLAGRWPVKTIHTDNGPNFISAAVKAACWWAGIKQEFGIPYNPQSQGVVESMNKELKK
IIGQVRDQAEHLKTAVQMAVFIHNFKRKGGIGGYSAGERIIDIIATDIQ---------------TKELQKQITKIQNFRV
YYRDSRDPLWKGPAKLLWKGEGAVVIQ--DNSEIKVVPRRKAKIIRDYGKQMAGDDCVASRQDED*
>JN024140/B/US/2005/USPI83747EI48y05021pcWG2B2
FLDGIEKAQDEHEKYHNNWRAMASDFNLPPVVAKEIVANCDKCQLKGEAMHGQVDCSPGIWQLDCTHLEGKIILVAVHVA
SGYIEAEVIPAETGQETAYFLLKLAGRWPVKTIHTDNGPNFISAAVKAACWWAGIKQEFGIPYNPQSQGVVESMNKELKK
IIGQVRDQAEHLKTAVQMAVFIHNFKRKGGIGGYSAGERIIDIIATDIQ---------------T---------------
--RDSRDPLWKGPAKLLWKGEGAVVIQ--DNSEIKVVPRRKAKIIRDYGKQMAGDDCVASRQDED*
>JN024141/B/US/2005/USPI83747EI48y05021pcWG2B10
FLDGIEKAQDEHEKYHNNWRAMASDFNLPPVVAKEIVANCDKCQLKGEAMHGQVDCSPGIWQLDCTHLEGKIILVAVHVA
SGYIEAEVIPAETGQETAYFLLKLAGRWPVKTIHTDNGPNFISAAVKAACWWAGIKQEFGIPYNPQSQGVVESMNKELKK
IIGQVRDQAEHLKTAVQMAVFIHNFKRKGGIGGYSAGERIIDIIATDIQ---------------TKELQKQITKIQNFRV
YYRDSRDPLWKGPAKLLWKGEGAVVIQ--DNSEIKVVPRRKAKIIRDYGKQMAGDDCVASRQDED*
>JN024142/B/US/2005/USPI83747EI48y05021pcWG2B6
FLDGIEKAQDEHEKYHNNWRAMASDFNLPPVVAKEIVANCDKCQLKGEAMHGQVDCSPGIWQLDCTHLEGKIILVAVHVA
SGYIEAEVIPAETGQETAYFLLKLAGRWPVKTIHTDNGPNFISAAVKAPCWWAGIKQEFGIPYNPQSQGVVESMNKELKK
IIGQVRDQAEHLKTAVQMAVFIHNFKRKGGIGGYSAGERIIDIIATDIQ---------------TKELQKQITKIQNFRV
YYRDSRDPLWKGPAKLLWKGEGAVVIQ--DNSEIKVVPRRKAKIIRDYGKQMAGDDCVASRQDED*
>JN024143/B/US/2005/USPI83747EI48y05021pcWG2B9
FLDGIEKAQDEHEKYHNNWRAMASDFNLPPVVAKEIVANCNKCQLKGEAMHGQVDCSPGIWQLDCTHLEGKIILVAVHVA
SGYIEAEVIPAETGQETAYFLLKLAGRWPVKTIHTDNGPNFISAAVKAACWWAGIKQEFGIPYNPQSQGVVESMNKELKK
IIGQVRDQAEHLKTAVQMAVFIHNFKRKGGIGGYSAGERIIDIIATDIQ---------------TKELQKQITKIQNFRV
YYRDSRDPLWKGPARLLWKGEGAVVIQ--DNSEIKVVPRRKAKIIRDYGKQMAGDDCVASRQDED*
>JN024144/B/US/2005/USPI83747EI48y05021pcWG2B3
FLDGIEKAQDEHEKYHNNWRAMASDFNLPPVVAKEIVANCDKCQLKGEAMHGQVDCSPGIWQLDCTHLEGKIILVAVHVA
SGYIEAEVIPAETGQETAYFLLKLAGRWPVKTIHTDNGPNFISAAVKAACWWAGIKQEFGVPYNPQSQGVVESMNKELKK
IIGQVRDQAEHLKTAVQMAVFIHNFKRKGGIGGYSAGERIIDIIATDIQ---------------TKELQQQITKIQNFRV
YYRDSRDPLWKGPAKLLWKGEGAVVIQ--DNSEIKVVPRRKAKIIRDYGKQMAGDDCVASRQDED*
>JN024145/B/US/2005/USPI83747EI48y05021pcWG2B7
FLDGIEKAQDEHEKYHNNWRAMASDFNLPPVVAKEIVANCDKCQLKGEAMHGQVDCSPGIWQLDCTHLEGKIILVAVHVA
SGYIEAEVIPAETGQETAYFLLKLAGRWPVKTIHTDNGPNFISAAVKAACWWAGVKQEFGIPYNPQSQGVVESMNKELKK
IIGQVRDQAEHLKTAVQMAVFIHNFKRKGGIGGYSAGERIIDIIATDIQ---------------TKELQKQITKIQNFRV
YYRDSRDPLWKGPAKLLWKGEGAVVIQ--DNSEIKVVPRRKAKIIRDYGKQMAGDDCVASRQDED*
>JN024146/B/US/2005/USPI83747EI48y05021pcWG2B5
FLDGIEKAQDEHEKYHNNWRAMASDFNLPPVVAKEIVANCDKCQLKGEAMHGQVDCSPGIWQLDCTHLEGKIILVAVHVA
SGYIEAEVIPAETGQETAYFLLKLAGRWPVKTIHTDNGPNFISAAVKAACWWAGIKQEFGIPYNPQSQGVVESMNKELKK
IIGQVRDQAEHLKTAVQMAVFIHNFKRKGGIGGYSAGERIIDIIATDIQ---------------TKELQKQITKIQNFRV
YYRDSRDPLWKGPAKLLWKGEGAVVIQ--DNSEIKVVPRRKAKIIRDYGKQMAGDDCVASRQDED*
>JN024147/B/US/2005/USPI83747EI48y05021pcWG2B4
FLDGIEKAQDEHEKYHNNWRAMASDFNLPPVVAKEIVANCDKCQLKGEAMHGQVDCSPGIWQLDCTHLEGKIILVAVHVA
SGYIEAEVIPAETGQETAYFLLKLAGRWPVKTIHTDNGPNFISAAVKAACWWAGIKQEFGIPYNPQSQGVVESMNKELKK
IIGQVRDQAEHLKTAVQMAVFIHNFKRKGGIGGYSAGERIIDIIATDIQ---------------TKELQKQITKIQNFRV
YYRDSRDPLWKGPAKLLWKGEGAVVIQ--DNSEIKVVPRRKAKIIRDYGKQMAGDDCVASRQDED*
>JN024148/B/US/2005/USPI83747EI48y05021pcWG2B8
FLDGIEKAQDEHEKYHNNWRAMASDFNLPPVVAKEIVANCDKCQLKGEAMHGQVDCSPGIWQLDCTHLEGKIILVAVHVA
SGYIEAEVIPAETGQETAYFLLKLAGRWPVKTIHTDNGPNFISAAVKAACWWAGIKQEFGIPYNPQSQGVVESMNKELKK
IIGQVRDQAEHLKTAVQMAVFIHNFKRKGGIGGYSAGERIIDIIATDIQ---------------TKELQKQITKIQNFRV
YYRDSRDPLWKGPAKLLWKGEGAVVIQ--DNSEIKVVPRRKAKIIRDYGKQMAGDDCVASRQDED*
>JN024149/B/US/2005/USPI83747EI57y05021pcWG2B3
FLDGIEKAQDEHEKYHNNWRAMASDFNLPPVVAKEIVANCDKCQLKGEAMHGQVDCSPGIWQLDCTHLEGKIILVAVHVA
SGYIEAEVIPAETGQETAYFLLKLAGRWPVKTIHTDNGPNFISAAVKAACWWAGIKQEFGIPYNPQSQGVVESMNKELKK
IIGQVRDQAEHLKTAVQMAVFIHNFKRKGGIGGYSAGERIIDIIATDIQ---------------TKELQKQITKIQNFRV
YYRDSRDPLWKGPAKLLWKGEGAVVIQ--DNSEIKVVPRRKAKIIRDYGKQMAGDDCVASRQDED*
>JN024150/B/US/2005/USPI83747EI57y05021pcWG2B4
FLDGIEKAQDEHEKYHNNWRAMASDFNLPPVVAKEIVANCDKRQLKGEAMHGQVDCSPGIWQLDCTHLEGKIILVAVHVA
SGYIEAEVIPAETGQETAYFLLKLAGRWPVKTIHTDNGPNFISAAVKAACWWAGIKQEFSIPYNPQSQGVVESMNKELKK
IIGQVRDQAEHLKTAVQMAVFIHNFKRKGGIGGYSAGERIIDIIATDIQ---------------TKELQKQITKIQNFRV
YYRDSRDPLWKGPAKLLWKGEGAVVIQ--DNSEIKVVPRRKAKIIRDYGKQMAGDDCVASRQDED*
>JN024151/B/US/2005/USPI83747EI57y05021pcWG2B9
FLDGIEKAQDEHEKYHNNWRAMASDFNLPPVVAKEIVANCDKCQLKGEAVHGQVDCSPGIWQLDCTHLEGKIILVAVHVA
SGYIEAEVIPAETGQETAYFLLKLAGRWPVKTIHTDNGPNFISAAVKAACWWAGIKQEFGIPYNPQSQGVVESMNKELKK
IIGQVRDQAEHLKTAVQMAVFIHNFKRKGGIGGYSAGERIIDIIATDIQ---------------TKELQKQITKIQNFRV
YYRDSRDPPWKGPAKLLWKGEGAVVIQ--DNSGIKVVPRRKAKIIRDYGKQMAGDDCVASRQDED*
>JN024152/B/US/2005/USPI83747EI57y05021pcWG2B7
FLDGIEKAQDEHEKYHNNWRAMASDFNLPPVVAKEIVANCDKCQLKGEAMHGQVDCSPGIWQLDCTHLEGKIILVAVHVA
SGYIEAEVIPAETGQETAYFLLKLAGRWPVKTIHTDNGPNFISAAVKAACWWAGIKQEFGIPYNPQSQGVVESMNKELKK
IIGQVRDQAEHLKTAVQMAVFIHNFKRKGGIGGYSAGERIIDIIATDIQ---------------TKELQKQITKIQNFRV
YYRDSRDPLWKGPAKLLWKGEGAVVIQ--DNSEIKVVPRRKAKIIRDYGKQMAGDDCVASRQDED*
>JN024153/B/US/2005/USPI83747EI57y05021pcWG2B6
FLDGIEKAQDEHEKYHNNWRAMASDFNLPPVVAKEIVANCDKCQLKGEAMHGQVDCSPGIWQLDCTHLKGKIILVAVHVA
SGYIEAEVIPAETGQETAYFLLKLAGRWPVKTIHTDNGPNFISAAVKAACWWAGIKQEFGIPYNPQSQGVVESMNKELKK
IIGQVRDQAEHLKTAVQMAVFIHNFKRKGGIGGYSAGERIIDIIATDIQ---------------TKELQKQITKIQNFRV
YYRDSRDPLWKGPAKLLWKGEGAVVIQ--DNSEIKVVPRRKAKIIRDYGKQMAGGDCVASRQDED*
>JN024154/B/US/2005/USPI83747EI57y05021pcWG2B8
FLDGIEKAQDEHEKYHNNWRAMASDFNLPPVVAKEIVANCDKCQLKGEAMHGQVDCSPGIWQLDCTHLEGKIILVAVHVA
SGYIEAEVIPAETGQETAYFLLKLAGRWPVKTIHTDNGPNFISAAVKAACWWAGIKQEFGIPYNPQSQGVVESMNKELKK
IIGQVRDQAEHLKTAVQMAVFIHNFKRKGGIGGYSAGERIIDIIATDIQ---------------TKELQKQITKIQNFRV
YYRDSRDPLWKGPAKLLWKGEGAVVIQ--DNSEIKVVPRRKAKIIRDYGKQMAGDDCVASRQDED*
>JN024155/B/US/2005/USPI83747EI57y05021pcWG2B10
FLDGIEKAQDEHEKYHNNWRAMASDFNLPPVVAKEIVANCDKCQLKGEAMHG*VDCSPGIWQLDCTHLEGKIILVAVHVA
SGYIEAEVIPAETGQETAYFLLKLAGRWPVKTIHTDNGPNFISAAVKAACWWAGIKQEFGIPYNPQSQGVVESMNKELKK
IIGQVRDQAEHLKTAVQMAVFIHNFKRKGGIGGYSAGERIIDIIATDIQ---------------TKELQKQITKIQNFRV
YYRDSRDPLWKGPAKLLWKGEGAVVIQ--DNSEIKVVPRRKAKIIRDYGKQMAGDDCVASRQDED*
>JN024156/B/US/2005/USPI83747EI57y05021pcWG2B5
FLDGIEKAQDEHEKYHNNWRAMASDFNLPPVVAKEIVANCDKCQLKGEAMHGQVDCSPGIWQLDCTHLEGKIILVAVHVA
SGYIEAEVIPAETGQETAYFLLKLAGRWPVKTIHTDNGPNFISAAVKAACWWAGIKQEFGIPYNPQSQGVVESMNKELKK
IIGQVRDQAEHLKTAVQMAVFIHNFKRKGGIGGYSAGERIIDIIATDIQ---------------TKELQKQITKIQNFRV
YYRDSRDPLWKGPAKLLWKGEGAVVIQ--DNSEIKVVPRRKAKIIRDYGKQMAGDDCVASRQDED*
>JN024157/B/US/2005/USPI83747EI57y05021pcWG2B2
FLDGIEKAQDEHEKYHNNWRAMASDFNLPPVVAKEIVANCDKCQLKGEAMHGQVDCSPGIWQLDCTHLEGKIILVAVHVA
SGYIEAEVIPAETGQETAYFLLKLAGRWPVKTIHTDNGPNFISAAVKAACWWAGIKQEFGIPYNPQSQGVVESMNKELKK
IIGQVRDQAEHLKTAVQMAVFIHNFKRKGGIGGYSAGERIIDIIATDIQ---------------TKELQKQITKIQNFRV
YYRDSRDPLWKGPAKLLWKGEGAVVIQ--DNSEIKVVPRRKAKIIRDYGKQMAGDDCVASRQDED*
>JN024158/B/US/2005/USPI83747EI57y05021pcWG2B1
FLDGIEKAQDEHEKYHNNWRAMASDFNLPPVVAKEIVANCDKCQLKGEAMHGQVDCSPGIWQLDCTHLEGKIILVAVHVA
SGYIEAEVIPAETGQETAYFLLKLAGRWPVKTIHTDNGPNFISAAVKAACWWAGIKQEFGIPYNPQSQGVVESMNKELKK
IIGQVRDQAEHLKTAVQMAVFIHNFKRKGGIGGYSAGERIIDIIATDIQ---------------TKELQKQITKIQNFRV
YYRDSRDPLWKGPAKLLWKGEGAVVIQ--DNSEIKVVPRRKAKIIRDYGKQMAGDDCVASRQDED*
>JN024159/B/US/2005/USPI83747EI69y05021pcWG2B16
FLDGIEKAQDEHEKYHNNWRAMASDFNLPPVVAKEIVANCDKCQLKGEAMHGQVDCSPGIWQLDCTHLEGKIILVAVHVA
SGYIEAEVIPAETGQETAYFLLKLAGRWPVKTIHTDNGPNFISAAVKAACWWAGIKQEFGIPYNPQSQGVVESMNKELKK
IIGQVRDQAEHLKTAVQMAVFIHNFKRKGGIGGYSAGERIIDIIATDIQ---------------TKELQKQITKIQNFRV
YYRDSRDPLWKGPAKLLWKGEGAVVIQ--DNSEIKVVPRRKAKIIRDYGKQMAGDDCVASRQDED*
>JN024160/B/US/2005/USPI83747EI69y05021pcWG2B11
FLDGIEKAQDEHEKYHNNWRAMASDFNLPPVVAKEIVANCDKCQLKGEAMHGQVDCSPGIWQLDCTHSEGKIILVAVHVA
SGYIEAEVIPAETGQETAYFLLKLAGRWPVKTIHTDNGPNFISAAVKAACWWAGIKQEFGIPYNPQSQGVVESMNKELKK
IIGQVRDQAEHLKTAVQMAVFIHNFKRKGGIGGYSAGERIIDIIATDIQ---------------TKELQKQITKIQNFRV
YYRDSRDPLWKGPAKLLWKGEGAVVIQ--DNSEIKVVPRRKAKIIRDYGKQMAGDDCVASRQDED*
>JN024161/B/US/2005/USPI83747EI69y05021pcWG2B13
FLDGIEKAQDEHEKYHNNWRAMASDFNLPPVVAKEIVANCDKCQLKGEAMHGQVDCSPGIWQLDCTHLEGKIILVAVHVA
SGYIEAEVIPAETGQETAYFLLKLAGRWPVKTIHTDNGPNFISAAVKAACWWAGIKQEFGIPYNPQSQGVVESMNKELKK
IIGQVRDQAEHLKTAVQVAVFIHNFKRKGGIGGYSAGERIIDIIATDIQ---------------TKELQKQITKIQNFRV
YYRDSRDPLWKGPAKLLWKGEGAVVIQ--DNSEIKVVPRRKAKIIRDYGKQMAGDDCVASRQDED*
>JN024162/B/US/2005/USPI83747EI69y05021pcWG2B12
FLDGIEKAQDEHEKYHNNWRAMASDFNLPPVVAKEIVVNCDKCQLKGEAMHGQVDCSPGIWQLDCTHLEGKIILVAVHVA
SGYIEAEVIPAETGQETAYFLLKLAGRWPVKTIHTDNGPNFISAAVKAACWWAGIKQEFGIPYNPQSQGVVESMNKELKK
IIGQVRDQAEHLKTAVQMAVFIHNFKRKGGIGGYSAGERIIDIIATDIQ---------------TKELQKQITKIQNFRV
YYRDSRDPLWKGPAKLLWKGEGAVVIQ--DNSEIKVVPRRKAKIIRDYGKQMAGDDCVASRQDED*
>JN024163/B/US/2005/USPI83747EI69y05021pcWG2B14
FLDGIEKAQDEHEKYHNNWRAMASDFNLPPVVAKEIVANCDKCQLKGEAMHGQVDCSPGIWQLDCTHLEGKIILVAVHVA
SGYIEVEVIPAETGQETAYFLLKLAGRWPVKTIHTDNGPNFISAAVKAACWWAGIKQEFGIPYNPQSQGVVESMNKELKK
IIGQVRDQAEHLKTAVQMAVFIHNFKRKGGIGGYSAGERIIDIIATDIQ---------------TKELQKQITKIQNFRV
YYRDSRDPLWKGPAKLLWKGEGAVVIQ--DNSEIKVVPRRKAKIIRDYGKQMAGDDCVASRQDED*
>JN024164/B/US/2005/USPI83747EI69y05021pcWG2B15
FLDGIEKAQDEHEKYHNNWRAMASDFNLPPVVAKEIVANCDKCQLKGEAMHGQVDCSPGIWQLDCTHLEGKIILVAVHVA
SGYIEAEVIPAETGQETAYFLLKLAGRWPVKTIHTDNGPNFISAAVKAACWWAGIKQEFGIPYNPQSQGVVESMNKELKK
IIGQVRDQAEHLKTAVQMAVFIHNFKRKGGIGGYSAGERIIDIIATDIQ---------------TKELQKQITKIQNFRV
YYRDSRDPLWKGPAKLLWKGEGAVVIQ--DNSEIKVVPRRKAKIIRDYGKQMAGDDCVASRQDED*
>JN024165/B/US/2005/USPI83747EI98y05031pcWG2B8
FLDGIEKAQDEHEKYHNNWRAMASDFNLPPVVAKEIVANCDKCQLKGEAMHGQVDCSPGIWQLDCTHLEGKIILVAVHVA
SGYIEAEVIPAETGQETAYFLLKLAGRWPVKTIHTDNGPNFISAAVKAACWWAGIKQEFGIPYNPQSQGVVESMNKELKK
IIGQVRDQAEHLKTAVQMAVFIHNFKRKGGIGGYSAGERIIDIIATDIQ---------------TKELQKQITKIQNFRV
YYRDSRDPLWKGPAKLLWKGEGAVVIQ--DNSEIKVVPRRKAKIIRDYGKQMAGDDCVASRQDED*
>JN024166/B/US/2005/USPI83747EI98y05031pcWG2B5
FLDGIEKAQDEHEKYHNNWRAMASDFNLPPVVA------------------------LRIWQLDCTHLEGKIILVAVHVA
SGYIEAEVIPAETGQETAYFLLKLAGRWPVKTIHTDNGPNFISAAVKAACWWAGIKQEFGIPYNPQSQGVVESMNKELKK
IIGQVRDQAEHLKTAVQMAVFIHNFKRKGGIGGYSAGERIIDIIATDIQ---------------TKELQKQITKIQNFRV
YYRDSRDPLWKGPAKLLWKGEGAVVIQ--DNSEIKVVPRRKAKIIRDYGKQMAGDDCVASRQDED*
>JN024167/B/US/2005/USPI83747EI98y05031pcWG2B2
FLDGIEKAQDEHEKYHNNWRAMASDFNLPPVVAKEIVANCDKCQLKGEAMHGQVDCSPGIWQLDCTHLEGKIILVAVHVA
SGYIEAEVIPAETGQETAYFLLKLAGRWPVKTIHTDNGPNFISAAVKAACWWAGIKQEFGIPYNPQSQGVVESMNKELKK
IIGQVRDQAEHLKTAVQMAVFIHNFKRKGGIGGYSAGERIIDIIATDIQ---------------TKELQKQITKIQNFRV
YYRDSRDPLWKGPAKLLWKGEGAVVIQ--DNSEIKVVPRRKAKIIRDYGKQMAGDGCVASRQDED*
>JN024168/B/US/2005/USPI83747EI98y05031pcWG2B7
FLDGIEKAQDEHEKYHNNWRAMASDFNLPPVVAKEIVANCDKCQLKGEAMHGQVDCSPGIWQLDCTHLEGKIILVAVHVA
SGYIEAEVIPAETGQETAYFLLKLAGRWPVKTIHTDNGPNFISAAVKAACWWAGIKQEFGIPYNPQSQGVVESMNKELKK
IIGQVRDQAEHLKTAVQMAVFIHNFKRKGGIGGYSAGERIIDIIATDIQ---------------TKELQKQITKIQNFRV
YYRDSRDPLWKGPAKLLWKGEGAVVIQ--DNSEIKVVPRRKAKIIRDYGKQMAGDDCVASRQDED*
>JN024169/B/US/2005/USPI83747EI98y05031pcWG2B4
FLDGIEKAQDEHEKYHNNWRAMASDFNLPPVVAKEIVANCDKCQLKGEAMHGQVDCSPGIWQLDCTHLEGKIILVAVHVA
SGYIEAEVIPAETGQETAYFLLKLAGRWPVKTIHTDNGPNFISAAVKAACWWAGIKQEFGIPYNPQSQGVVESMNKELKK
IIGQVRDQAEHLKTAVQMAVFIHNFKRKGGIGGYSAGERIIDIIATDIQ---------------TKELQKQITKIQNFRV
YYRDSRDPLWKGPAKLLWKGEGAVVIQ--DNSGIKVVPRRKAKIIRDYGKQMAGDDCVASRQDED*
>JN024170/B/US/2005/USPI83747EI98y05031pcWG2B11
FLDGIEKAQDEHEKYHNNWRAMASDFNLPPVVAKEIVANCDKCQLKGEAMHGQVDCSPGIWQLDCTHLEGKIILVAVHVA
SGYIEAEVIPAETGQETAYFLLKLAGRWPVKTIHTDNGPNFISAAVKAACWWAGIKQEFGIPYNPQSQGVVESMNKELKK
IIGQVRDQAEHLKTAVQMAVFIHNFKRKGGIGGYSAGERIIDIIATDIQ---------------TKELQKQITKIQNFRV
YYRDSRDPLWKGPAKLLWKGEGAVVIQ--DNSEIKVVPRRKAKIIRDYGKQMAGDDCVASRQDED*
>JN024171/B/US/2005/USPI83747EI98y05031pcWG2B10
FLDGIEKAQDEHEKYHNNWRAMASDFNLPPVVAKEIVANCDKCQLKGEAMHGQVDCSPGIWQLDCTHLEGKIILVAVHVA
SGYIEAEVIPAETGQETAYFLLKLAGRWPVKTIHTDNGPNFISAAVKAACWWAGIKQEFGIPYNPQSQGVVESMNKELKK
IIGQVRDQAEHLKTAVQMAVFIHNFKRKGGIGGYSAGERIIDIIATDIQ---------------TKELQKQITKIQNFRV
YYRDSRDPLWKGPAKLLWKGEGAVVIQ--DNSEIKVVPRRKAKIIRDYGKQMAGDDCVASRQDED*
>JN024172/B/US/2005/USPI83747EI98y05031pcWG2B1
FLDGIEKAQDEHEKYHNNWRAMASDFNLPPVVAKEVVANCDKCQLKGEAMHGQVDCSPGIWQLDCTHLEGKIILVAVHVA
SGYIEAEVIPAETGQETAYFLLKLAGRWPVKTIHTDNGPNFISAAVKAACWWAGIKQEFGIPYNPQSQGVVESMNKELKK
IIGQVRDQAEHLETAVQMAVFIHNFKRKGGIGGYSAGERIIDIIATDIQ---------------TKELQKQITKIQNFRV
YYRDSRDPLWKGPAKLLWKGERAVVIQ--DNSEIKVVPRRKAKIIRDYGKQMAGDDCVASRQDED*
>JN024173/B/US/2005/USPI83747EI98y05031pcWG2B6
FLDGIEKAQDEHEKYHNNWRAMASDFNLPPVVAKEIVANCDKCQLKGEAMHGQVDCSPGIWQLDCTHLEGKIILVAVHVA
SGYIEAEVIPAETGQETAYFLLKLAGRWPVKTIHTDNGPNFISAAVKAACWWAGIKQEFGIPYNPQSQGVVESMNKELKK
IIGQVRDQAEHLKTAVQMAVFIHNFKRKGGIGGYSAGERIIDIIATDIQ---------------TKELQKQITKIQNFRV
YYRDSRDPLWKGPAKLLWKGEGAVVIQ--DNSEIKVVPRRKAKIIRDYGKQMAGDDCVASRQDED*
>JN024174/B/US/2005/USPI83747EI154y05051pcWG2B3
FLDGIEKAQDEHEKYHNNWRAMASDFNLPPVVAKEIVANCDKCQLKGEAMHGQVDCSPGIWQLDCTHLEGKIILVTVHVA
SGYIEAEVIPAETGQETAYFLLKLAGRWPVKTIHTDNGPNFISAAVKAACWWAGIKQEFGIPYNPQSQGVVESMNKELKK
IIGQVRDQAEHLKTAVQMAVFIHNFKRKGGIGGYSAGERIIDIIATDIQ---------------TKELQKQITKIQNFRV
YYRDSRDPLWKGPAKLLWKGEGAVVIQ--DNSEIKVVPRRKAKIIRDYGKQMAGDDCVASRQDED*
>JN024175/B/US/2005/USPI83747EI154y05051pcWG2B10
FLDGIEKAQDEHEKYHNNWRAMASDFNLPPVVAKEIVANCDKCQLKGEAMHGQVDCSPGMWQLDCTHLEGKIILVAVHVA
SGYIEAEVIPAETGQETAYFLLKLAGRWPVKTIHTDNGPNFISAAVKAACWWAGIKQEFGIPYNPQSQGVVESMNKELKK
TIGQVRDQAEHLKTAVQMAVFIHNFKRKGGIGGYSAGERIIDIIATDIQ---------------TKELQKQITKIQNFRV
YYRDSRDPLWKGPAKLLWKGEGAVVIQ--DNSEIKVVPRRKAKIIRDYGKQMAGDDCVASRQDED*
>JN024176/B/US/2005/USPI83747EI154y05051pcWG2B7
FLDGIEKAQDEHEKYHNNWRAMASDFNLPPVVAKEIVANCDKCQLKGEAMHGQVDCSPGIWQLDCTHLEGKIILVAVHVA
SGYIEAEVIPAETGQETACFLLKLAGRWPVKTIHTDNGPNFISAAVKAACWWAGIKQEFGIPYNPQSQGVVESMNKELKK
IIGQVRDQAEHLKTAVQMAVFIHNFKRKGGIGGYSAGERIIDIIATDIR---------------TKELQKQITKIQNFRV
YYRDSRDPLWKGPAKLLWKGEGAVVIQ--DNSEIKVVPRRKAKIIRDYGKQMAGDDCVASRQDED*
>JN024177/B/US/2005/USPI83747EI154y05051pcWG2B1
FLDGIEKAQDEHEKYHNNWRAMASDFNLPPVVAKEIVANCDKCQLKGEAMHGQVDCSPGIWQLDCTHLEGKIILVAVHVA
SGYIEAEVIPAETGQETAYFLLKLAGRWPVETIHTDNGPNFISAAVKAACWWARIKQEFGIPYNPQSQGVVESMNKELKK
IIGQVRDQAEHLKTAVQMAVFIHNFKRKGGIGGYSAGERIIDIIATDIQ---------------TKELQKQITKIQNFRV
YYRDSRDPLWKGPAKLLRKGEGAVVIQ--DNSEIKVVPRRKAKIIRDYGKQMAGDDCVASRQDED*
>JN024179/B/US/2005/USPI83747EI154y05051pcWG2B8
FLDGIEKAQDEHEKYHNNWRAMASDFNLPPVVAKEIVANCDKCQLKGEAMHGQVDCSPGIWQLDCTHLEGKIILVAVHVA
SGYIEAEVIPAETGQETAYFLLKLAGRWPVKTIHTDNGPNFISAAVKAACWWAGIKQEFGIPYNPQSQGVVESMNKELKK
IIGQVRDQAEHLKTAVQMAVFIHNFKRKGGIGGYSAGEGIIDIIATDIQ---------------TKELQKQITKIQNFRV
YYRDSRDPLWKGPAKLLWKGEGAVVIQ--DNSEIKVVPRRRAKIIRDYGKQMAGDDCVASRQDED*
>JN024180/B/US/2005/USPI83747EI154y05051pcWG2B5
FLDGIEKAQDEHEKYHNNWRAMASDFNLPPVVAKEIVANCDKCQLKGEAMHGQVDCSPGIWQLDCTHLEGKIILVAVHVA
SGYIEAEVIPAETGQETAYFLLKLAGRWPVKTIHTDNGPNFISAAVKAACWWAGIKQEFGIPYNPQSQGVVESMNKELKK
IIGQVRDQAEHLKTAVQMAVFIHNFKRKGGIGGYSAGERIIDIIATDIQ---------------TKELQKQITKIQNFRV
YYRDSRDPLWKGPAKLLWKGEGAVVIQ--DNSEIKVVPRRKAKIIRDYGKQMAGDDCVASRQDED*
>JN024181/B/US/2005/USPI83747EI154y05051pcWG2B6
FLDGIEKAQDEHEKYHNNWRAMASDFNLPPVVAKEIVANCDKCQLKGEAMHGQVDCSPGIWQLDCTHLEGKIILVAVHVA
SGYIEAEVIPAETGQETAYFLLKLAGRWPVKTIHTDNGPNFISAAVKAACWWAGIKQEFGIPYNPQSQGVVESMNKELKK
IIGQVRDQAEHLKTAVQMAVFIHNFKRKGGIGGYSAGERIIDIIATDIQ---------------TKELQKQITKIQNFRV
YYRDSRDPLWKGPAKLLWKGEGAVVIQ--DNSEIKVVPRRKAKIIRDYGKQMAGDDCVASRQDED*
>JN024182/B/US/2005/USPI83747EI210y05071pcWG2B1
FLDGIEKAQDEHEKYHNNWRAMASDFNLPPVVAKEIVANCDKCQLKGEAMHGQVDCSPGIWQLDCTHLEG--ILVAVHVA
SGYIEAEVIPAETGQETAYFLLKLAGRWPVKTIHTDNGPNFISAAVKAACWWAGIKQEFGIPYNPQSQGVVESMNKELKK
IIGQVRDQAEHLKTAVQMAVFIHNFKRKGGIGGYSAGERIIDIIATDIQ---------------TKELQKQITKIQNFRV
YYRDSRDPLWKGPAKLLWKGEGAVVIQ--DNSEIKVVPRRKAKIIRDYGKQMAGDDCVASRQDED*
>JN024183/B/US/2005/USPI83747EI210y05071pcWG2B2
FLDGIEKAQDEHEKYHNNWRAMASDFNLPPVVAKEIVANCDKCQLKGEAMHGQVDCSPGIWQLDCTHLEGKIILVAVHVA
SGYIEAEVIPAETGQETAYFLLKLAGRWPVKTIHTDNGPNFISAAVKAACWWAGIKQEFGIPYNPQSQGVVESMNKELKK
IIGQVRDQAEHLKTAVQMAVFIHNFKRKGGIGGYSAGERIIDIIATDIQ---------------TKELQKQIAKIQNFRV
YYRDSRDPLWKGPAKLLWKGEGAVVIQ--DNSEIKVVPRRKAKIIRDYGKQMAGDDCVASRQDED*
>JN024184/B/US/2005/USPI83747EI210y05071pcWG2B5
FLDGIEKAQDEHEKYHNNWRAMASDFNLPPVVAKEIVANCDKCQLKGEAMHGQVDCSPGIWQLDCIHLEGKIILVAVHVA
SGYIEAEVIPAETGQETAYFLLKLAGRWPVKTIHTDNGPNFISAAVKAACWWAGIKQEFGIPYNPQSQGVVESMNKELKK
IIGQVRDQAEHLKTAVQMAVFIHNFKRKGGIGGYSAGERIIDIIATDIQ---------------TKELQKQITKIQNFRV
YYRDSRDPLWKGPAKLLWKGEGAVVIQ--DNSEIKVVPRRKAKIIRDYGKQMAGDDCVASRQDED*
>JN024185/B/US/2005/USPI83747EI210y05071pcWG2B4
FLDGIEKAQDEHEKYHNNWRAMASDFNLPPVVAKEIVANCDKCQLKGEAMHGQVDCSPGIWQLDCTHLEGKIILVAVHVA
SGYIEAEVIPAETGQETAYFLLKLAGRWPVKTIHTDNGPNFISAAVKAACWWAGIKQEFGIPYNPQSQGVVESMNKKLKK
IIGQVRDQAEHLKTAVQMAIFIHNFKRKGGIGGYSAGERIIDIIATDIQ---------------TKELQKQITKIQNFRV
YYRDSRDPLWKGPAKLLWKGEGAVVIQ--DNSEIKVVPRRKAKIIRDYGKQMAGDDCVASRQDED*
>JN024186/B/US/2005/USPI83747EI210y05071pcWG2B6
FLDGIEKAQDEHEKYHNNWRAMASDFNLPPVVAKEIVANCDKCRLKGEAMHGQVDCSPGIWQLDCTHLEGKIILVAVHVA
SGYIEAEVIPAETGQETAYFLLKLAGRWPVKTIHTDNGPNFISAAVKAACWWAGIKQEFGIPYNPQSQGVVESMNKELKK
IIGQVRDQAEHLKTAVQMAVFIHNFKRKGEIGGYSAGERIIDIIATDIQ---------------TKELQKQITKIQNFRV
YYRDSRDPLWKGPAKLLWKGEGAVVIQ--DNSEIKVVPRRKAKIIRDYGKQMAGDDCVASRQDED*
>JN024187/B/US/2005/USPI83747EI273y05091pcWG2B8
FLDGIEKAQDEHEKYHNNWRAMASDFNLPPVVAKEIVANCDECQLKGEAMHGQVDCSPGIWQLDCTHLEGKIILVAVHVA
SGYIEAEVIPAETGQETAYFLLKLAGRWPVKTIHTDNGPNFISAAVKAACWWAGIKQEFGIPYNPQSQGVVESMNKELKK
IIGQVRDQAEHLKTAVQMAVFIHNFKRKGGIGGYSAGERIIDIIATDIQ---------------TKELQKQITKIQNFRV
YYRDSRDPLWKGPAKLLWKGEGAVVIQ--DNSEIKVVPRRKAEIIRDYGKQMAGDDCVASRQDED*
>JN024188/B/US/2005/USPI83747EI273y05091pcWG2B2
FLDGIEKAQDEHEKYHNNWRAMASDFNLPPVVAKEIVANCDKCQLKGEAMHGQVDCSPGIWQLDCTHLEGKIILVAVHVA
SGYIEAEVIPAETGQETAYFLLKLAGRWPVKTIHTDNGPNFISAAVKAACWWAGIKQEFGIPYNPQSQGVVESMNKELKK
IIGQVRDQAEHLKTAVQMAVFIHNFKREGGIGGYSAGERIIDIIATDIQ---------------TKELQKQITKIQNFRV
YYRDSRDPLWKGPAKLLWKGEGAVVIQ--DNSEIKVVPRRKAKIIRDYGKQMAGDDCVASRQDED*
>JN024189/B/US/2005/USPI83747EI273y05091pcWG2B1
FLDGIEKAQDEHEKYHNNWRAMASDFNLPSVVAKEIVANCDKCQLKGEAMHGQVDCSPGIWQLDCTHLEGKIILVAVHVA
SGYIEAEVIPAETGQETAYFLLKLAGRWPVKTIHTDNGPNFISAAVKAACWWAGIKQEFGIPYNPQSQGVVESMNKELKK
IIGQVRDQAEHLKTAVQMAVFIHNFKRKGGIGGYSAGERIIDIIATDIQ---------------TKELQKQITKIQNFRV
YYRDSRDPLWKGPAKLLWKGEGAVVIQ--DNSEIKVVPRRKAKIIRDYGKQMAGDDCVASRQDED*
>JN024190/B/US/2005/USPI83747EI273y05091pcWG2B5
FLDGIEKAQDEHEKYHNNWRAMASDFNLPPVVAKEIVANCDKCQLKGEAMHGQVDCSPGIWQLDCTHLEGKIILVAVHVA
SGYIEAEVIPAETGQETAYFLLKLAGRWPVKTIHTDNGPNFISAAVKAACWWAGIKQEFGIPYNPQSQGVVESMNKELKK
IIGQVRDQAEHLKTAVQMAVFIHNFKRKGGIGGYSAGERIIDIIATDIQ---------------TKELQKQITKIRNFRV
YYRDSRDPLWKGPAKLLWKGEGAVVIQ--DNSEIKVVPRRKAKIIRDYGKQMASDDCVASRQDED*
>JN024191/B/US/2005/USPI83747EI273y05091pcWG2B7
FLDGIEKAQDEHEKYHNNWRAMASDFNLPPVVAKEIVANCDKCQLKGEAMHGQVDCSPGIWQLDCTHLEGKIILVAVHVA
SGYIEAEVIPAETGQETAYFLLKLAGRWPVKTIHTDNGPNFISAAVKAACWWAGIKQEFGIPYNPQSQGAVESMNKELKK
IIGQVRDQAEHLKTAVQMAVFIHNFKRKGGIGGYSAGERIIDIIATDMQ---------------TKELQKQITKIQNFRV
YYRDSRDPLWKGPAKLLWKGEGAVVIQ--DNSEIKVVPRRKAKIIRDYGKQMAGDDCVASRQDED*
>JN024192/B/US/2005/USPI83747EI273y05091pcWG2B4
FLDGIEKAQDEHEKYHNNWRAMASDFNLPPVVAKEIVANCDKCQLKGEAMHGQVDCSPGIWQLDCTHLEGKIILVAVHVA
SGYIEAEVIPAETGQETAYFLLKLAGRWPVKTIHTDNGPNFISAAVKAACWWAGIKQEFGIPYNPQSQGVVGSMNKELKK
IIGQVRDQAEHLKTAVQMAVFIHNFKRKGGIGGYSAGERIIDIIATDIQ---------------TKELQKQITKIQNFRV
YYRDSRDPLWKGPAKLLWKGEGAVVIQ--DNSEIKVVPRRKAKIIRDYGKQMAGDDCVASRQDED*
>JN024193/B/US/2005/USPI83747EI350y05111pcWG2B23
FLDGMEKAQDEHEKYHNNWRAMASDFNLPPVVAKEIVANCDKCQLKGEAMHGQVDCSPGIWQLDCTHLEGKIILVAVHVA
SGYIEAEVIPAETGQETAYFLLKLAGRWPVKTIHTDNGPNFISAAVKAACWWAGIKQEFGIPYNPQSQGVVESMNKELKK
IIGQVRDQAEHLKTAVQMAVFIHNFKRKGGIGGYSAGERIIDIIATDIQ---------------TKELQKQITKIQNFRV
YYRDSRDPLWKGPAKLLWKGEGAVVIQ--DNSEIKVVPRRKAKIIRDYGKQMAGDDCVASRQDED*
>JN024194/B/US/2005/USPI83747EI350y05111pcWG2B21
FLDGIEKAQDEHEKYHNNWRAMASDFNLPPVVAKEIVANCDKCQLKGEAMHGQVDCSPGIWQLDCTLLEGKIILVAVHVA
SGYIEAEVIPAETGQETAYFLLKLAGRWPVKTIHTDNGPNFISAAVKAACWWAGIKQEFGIPHNPQSQGVVESMNKELKK
IIGQVRDQAEHLKTAVQMAVFIHNFKRKGGIGGYSAGERIIDIIATDIQ---------------TKELQKQITKIQNFRV
YYRDSRDPLWKGPAKLLWKGEGAVVIQ--DNSEIKVVPRRKAKIIRDYGKQMAGDDCVASRQDED*
>JN024195/B/US/2005/USPI83747EI350y05111pcWG2B20
FLDGIEKAQDEHEKHHNNWRAMASDFNLPPVAAKEIVANCDKCQLKGEAMHGQVDCSPGIWQLDCTHLEGKIILVAVHVA
SGYIEAEVIPAETGQETAYFLLKLAGRWPVKTIHTDNGPNFISAAVKAACWWAGIKQEFGIPYNPQSQGVVESMNKELKK
IIGQVRDQAEHLKTAVQMAVFIHNFKRKGGIGGYSAGERIIDIIATDIQ---------------TKELQKQITKIQNFRV
YYRDSRDPLWKGPAKLLWKGEGAVVIQ--DNSEIKVVPRRKAKIIRDYGKQMAGDDCVASRQDED*
>JN024196/B/US/2005/USPI83747EI350y05111pcWG2B36
FLDGIEKAQDEHEKYHNNWRAMASDFNLPPVVAKEIVANCDKCQLKGEALHGQVDCSPGIWQLDCTHLEGKIILVAVHVA
SGYIEAEVIPAETGQETAYFLLKLAGRWPVKTIHTDNGPNFISAAVKAACWWAGIKQEFGIPYNPQSQGVVESMNKELKK
IIGQVRDQAEHLKTAVQMAVFIHNFKRKGGIGGYSAGERIIDIIATDIQ---------------TKELQKQITKIQNFRV
YYRDSRDPLWKGPAKLLWKGEGAVVIQ--DNSEIKVVPRRKAKIIRDYGKQMAGDDCVASRQDED*
>JN024197/B/US/2005/USPI83747EI350y05111pcWG2B19
FLDGIEKAQDEHEKYHNNWRAMASDFNLPPVVAKEIVANCDKCQLKGEAVHGQVDCSPGIWQLDCTHLEGKIILVAVHVA
SGYIEAEVIPAETGQETVYFLLKLAGRWPVKTIHTDNGPNFISAAVKAACWWAGIKQEFGIPYNPQSQGVVESMNKELKK
IIGQVRDQAEHLKTAVQMAVFIHNFKRKGGIGGYSAGERIIDIIATGIQ---------------TKELQKQITKIQNFRV
YYRDSRDPLWKGPAKLLWKGEGAVVIQ--DNSEIKVVPRRKAKIIRDYGKQMAGDDCVASRQDED*
>JN024198/B/US/2005/USPI83747EI350y05111pcWG2B18
FLDGIEKAQDEHERYHNNWRAMASDFNLPPVVAKEIVANCDKCQLKGEAMHGQVDCSPGIWQLDCTHLEGKIILVAVHVA
SGYIEAEVIPAETGQETAYFLLKLAGRWPVKTIHTDNGPNFISAAVKAACWWAGIKQEFGIPYNPQSQGVVESMNKELKK
IIGQVRDQAEHLKTAVQMAVFIHNFKRKGGIGGYSAGERIIDIIATDIQ---------------TKELQKQITKIQNFRV
YYRDSRDPLWKGPAKLLWKGEGAVVIQ--DNSEIKVVPRRKAKIIRDYGKQMAGDDCVASRQDED*
>JN024199/B/US/2005/USPI83747EI350y05111pcWG2B22
FLDGIEKAQDEHEKYHNNWRAMASDFNLPPVVAKEIVANCDKCQLKGEAMHGQVDCSPGIWQLDCTHLEGKIILVAVHVA
SGYIEAEVIPAETGQETAYFLLKLAGRWPVKTIHTDNGPNFISAAVKAACWWAGIKQEFGIPYNPQSQGVVESMNKELKK
IIGQVRDQAEHLKTAVQMAVFIHNFKRKGGIGGYSAGERIIDIIATDIQ---------------TKELQKQITKIQNFRV
YYRDSRDPLWKGPAKLLWKGEGAVVIQ--DNSEIKVVPRRKAKIIRDYGKQMAGDDCVASRQDED*
>JN024200/B/US/2005/USPI83747EI350y05111pcWG2B37
FLDGIEKAQDEHEKYHNNWRAMASDFNLPPVVAKEIVANCDKCQLKGEAMHGQVDCSPGIWQLDCTHLEGKIILVAVHVA
SGYIEAEVIPAETGQETAYFLLKLAGRWPVKTIHTDNGPNFISAAVKAACWWAGIKQEFGIPYNPQSQGVVESMNKELKK
IIGQVRDQAEHLKTAVQMAVFIHNFKRKGGIGGYSAGERIIDIIATDIQ---------------TKELQKQITKIQNFRV
YYRDSRDPLWKGPAKLLWKGEGAVVIQ--DNSEIKVVPRRKAKIIRDYGKQMAGDDCVASRQDED*
>JN024201/B/US/2005/USPI83747EI350y05111pcWG2B24
FLDGIEKAQDEHEKYHNNWRAMASDFNLPPVVAKEIVANCDKCQLKGEAMHGQVDCSPGIWQLDCTHLEGKIILVAVHVA
SGYIEAEVIPAETGQETAYFLLKLAGRWPVKTIHTDNGPNFISAAVKAACWWAGVKQEFGIPYNPQSQGVVESMNKELKK
IIGQVRDQAEHLKTAVQMAVFIHNFKRKGGIGGYSAGERIIDIIATDIQ---------------TKELQKQITKIQNFRV
YYRDSRDPLWKGPAKLLWKGEGAVVIQ--DNSEIKVVPRRKAKIIRDYGKQMAGDDCVASRQDED*
>JN024202/B/US/2005/USPI83747EI350y05111pcWG2B30
FLDGIEKAQDEHERYHNNWRAMASDFNLPPVVAKEIVANCDKCQLKGEAMHGQVDCSPGIWQLDCTHLEGKIILVAVHVA
SGYIEAEVIPAETGQETAYFLLKLAGRWPVKTIHTDNGPNFISAAVKAACWWAGIKQEFGIPYNPQSQGVVESMNKELKK
IIGQVRDQAEHLKTVVQMAVFIHNFKRKGGIGGYSAGERIIDIIATDIQ---------------TKELQKQITKIQNFRV
YYRDSRDPLWKGPAKLLWKGEGAVVIQ--DNSEIKVVPRRKAKIIRDYGKQMAGDDCVASRQDED*
>JN024203/B/US/2004/USPI71101EI7y04051pcWG2B14
FLDGIEKAQDDHEKYHSNWKAMASDFNLPPVVAKEIVASCDKCQLKGEAIHGQVDCSPGIWQLDCTHLEGKIIIVAVHVA
SGYIEAEVIPAETGQGTAYFLLKLAGRWPVTTIHTDNGPNFTSATVKAACWWAGIKQEFGIPYNPQSQGVVESMNKELKK
IIGQVRDQAEHLKTAVQMAVFIHNFKRKGGIGGYSAGERIVDIIASDLQ---------------TKALQKQITKIQNFRV
YYRDNKDPLWKGPAKLLWKGEGAVVIQ--DNSDIKVVPRRKAKIIRDYGKQMAGGDCVASRQDED*
>JN024204/B/US/2004/USPI71101EI7y04051pcWG2B1
FLDGIEKAQDDHEKYHSNWKAMASDFNLPPVVAKEIVASCDKCQLKGEAIHGQVDCSPGIWQLNCTHLEGKIIIVAVHVA
SGYIEAEVIPAETGQETAYFLLKLAGRWPVTTIHTDNGPNFTSATVKAACWWAGIKQEFGIPYNPQSQGVVESMNKELKK
IIGQVRDQAEHLKTAVQMAVFIHNFKRKGGIGGYSAGERIVDIIASDLQ---------------TKALQKQITKIQNFRV
YYRDNKDPLWKGPAKLLWKGEGAVVIQ--DNSDIKVVPRRKAKIIRDYGKQMAGDDCVASRQDED*
>JN024205/B/US/2004/USPI71101EI7y04051pcWG2B13
FLDGIEKAQDDHEKYHSNWKAMASDFNLPPVVAKEIVASCDKCQLKGEAIHGQVDCSPGIWQLDCTHLEGKIIIVAAHVA
SGYIEAEVIPAETGQETAYFLLKLAGGWPVTTIHTDNGPNFTSATVKAACWWAGIKQEFGIPYNPQSQGVVESMNKELKK
IIGQVRDQAEHLKTAVQMAVFIHNFKRKGGIGGYSAGERIVDIIASDLQ---------------TKALQKQITKIQNFRV
YYRDNKDPLWKGPAKLLWKGEGAVVIQ--DNSDIKVVPRRKAKIIRDYGKQMAGDDCVASRQDED*
>JN024206/B/US/2004/USPI71101EI7y04051pcWG2B8
FLDGIEKAQGDHEKYHSNWKAMASDFNLPPVVAKEIVASCDKCQLKGEAIHGQVDCSPGIWQLDCTHLEGKIIIVAVHVA
SGYIEAEVIPAETGQETAYFLLKLAGRWPVTTIHTDNGPNFTSATVKAACWWAGIKQEFGIPYNPQSQGVVESMNKELKK
IIGQVRDQAEHLKTAVQMAVFIHNFKRKGGIGGYSAGERIVDIIASDLQ---------------TKALQKQITKIQNFRV
YYRDNKDPLWKGPAKLLWKGEGAVVIQ--DNSDIKVVPRRKAKIIRDYGKQMAGDDCVASRQDED*
>JN024208/B/US/2004/USPI71101EI7y04051pcWG2B11
FLDGIEKAQDDHEKYHSNWKAMASDFNLPPVVAKEIVASCDKCQLKGEAIHGQVDCSPGIWQLDCTHLEGKIIIVAVHVA
SGYIEAEVIPAETGQETAYFLLKLAGRWPVTTIHTDNGPNFTSATVKAACWWAGIKQEFGIPYNPQSQGVVESMNKELKK
IIGQVRDQAEHLKTAVQMAVFIHNFKRKGGIGGYSAGERIVDIIAPDLQ---------------TKALQKQITKIQNFRV
YYRDNKDPLWKGPAKLLWKGEGAVVIQ--DNSDIKVVPRRKAKIVRDYGKQMAGDDCVASRQDED*
>JN024209/B/US/2004/USPI71101EI7y04051pcWG2B2
FLDGIEKAQDDHEKYHSNWKAMASDFNLPPVVAKEIVASCDKCQLKGEAIHGQVDCSPGIWQLDCTHLEGKIIIVAVHVA
SGYIEAEVIPAETGQETAYFLLKLAGRWPVTTIHTDNGPNFTSATVKAACWWAGIKQEFGIPYNPQSQGVVESMNKELKK
IIGQVRDQAEHLKTAVQMAVFIHNFKRKGGIGGYSAGERIVDIIASDLQ---------------TKALQKQITKIQNFRV
YYRDNKDPLWKGPAKLLWKGEGAVVIQ--DNSDIKVVPRRKAKIIRDYGKQMAGDDCVASRQDED*
>JN024210/B/US/2004/USPI71101EI7y04051pcWG2B9
FLDGIEKAQDDHEKYHSNWKAMASDFNLPPVVAKEIVASCDKCQLKGEAIHGQVDCSPGIWQLDCTHLEGKIIIVAVHVA
SGYIEAEVIPAETGQETAYFLLKLAGRWPVTTIHTDNGPNFTSATVKAACWWAGIKQEFGIPYNPQSQGVVESMNKELKK
IIGQVRDQAEHLKTAVQMAVFIHNFKRKGGIGGYSAGERIVDIIASDLQ---------------TKALQKQITKIQNFRV
YYRDNKDPLWKGPAKLLWKGEGAVVIQ--DNSDIKVVPRRKAKIIRDYGKQMAGDDCVASRQDED*
>JN024211/B/US/2004/USPI71101EI7y04051pcWG2B10
FLDGIEKAQDDHEKYHSNWKAMASDFNLPPVVAKEIVASCDKCQLKGEAIHGQVDCSPGIWQLDCTHLEGKIIIVAVHVA
SGYIEAEVIPAETGQETAYFLLKLAGRWPVTTIHTDNGPNFTSATVKAACWWAGIKQEFGIPYNPQSQGVVESMNKELKK
IIGQVGDQAEHLKTAVQMAVFIHNFKRKGGIGGYSAGERIVDIIASDLQ---------------TKALQKQITKIQNFRV
YYRDDKDPLWKGPAKLLWKGEGAVVIQ--DNSDIKVAPRRKAKIIRDYGKQMAGDDCVASRQDED*
>JN024212/B/US/2004/USPI71101EI7y04051pcWG2B12
FLDGIEKAQDDHEKYHSNWKAMASDFNLPPVVAKEIVASCDKCQLKGEAIHGQVDCSPGIWQLDCTHLEGKIIIVAVHVA
SGYIEAEVIPAETGQETAYFLLKLAGRWPVTTIHTDNGPNFTSATVKAACWWAGIKQEFGIPYNPQSQGVVESMNKELKK
IIGQVRDQAEHLKTAVQMAVFIHNFKRKGGIGGYSAGERIVDIIASDLQ---------------TKALQKQITKIQNFRV
YYRDNKDPLWKGPAKLLWKGEGAVVIQ--DNSDIKVVPRRKAKIIRDYGKQMAGDDCVASRQDED*
>JN024213/B/US/2004/USPI71101EI14y04061pcWG2B9
FLDGIKKAQDDHEKYHSNWKAMASDFNLPPVVAKEIVASCDKCQLKGEAIHGQVDCSPGIWQLDCTHLEGKIIIVAVHVA
SGYIEAEVIPAETGQETAYFLLKLAGRWPVTTIHTDNGPNFTSATVKAACWWAGIKQEFGIPYNPQSQGVVESMNKELKK
IIGQVRDQAEHLKTAVQMAVFIHNFKRKGGIGGYSAGERIVDIIASDLQ---------------TKALQKQITKIQNFRV
YYRDNKDPLWKGPAKLLWKGEGAVVIQ--DNSDIKVVPRRKAKIIRDYGKQMAGDDYVASRQDED*
>JN024214/B/US/2004/USPI71101EI14y04061pcWG2B5
FLDGIEKAQDDHEKYHSNWKAMASDFNLPPVVAKEIVASCDKCQLKGEAIHGQVDCSPGIWQLDCTHLEGKIIIVAVHVA
SGYIEAEVIPAETGQETAYFLLKLAGRWPVTTIHTDNGPNFTSATVKAACWWAGIKQEFGIPYNPQSQGVVESMNKELKK
IIGQVRDQAEHLKTAVQMAVFIHNFKRKGGIGGYSAGERIVDIIASDLQ---------------TKALQKQITKIQNFRV
YYRDNKDPLWKGPAKLLWKGEGAVVIQ--DNSDIKVVPRRKAKIIRDYGKQMAGDDCVASRQDED*
>JN024215/B/US/2004/USPI71101EI14y04061pcWG2B4
FLDGIEKAQDDHEKYHSNWKAMASDFNLPPVVAKEIVASCDKCQLKGEAIHGQVDCSPGIWQLDCTHLEGKIIIVAVHVA
SGYIEAEVIPAETGQETAYFLLKLAGRWPVTTIHTDNGPNFTSATVKAACWWAGIKQEFGIPYNPQSQGVVESMNKELKK
IIGQVRDQAEHLKTAVQMAVFIHNFKRKGGIGGYSAGERIVDIIASDLQ---------------TKALQKQITKIQNFRV
YYRDNKDPLWKGPAKLLWKGEGAVVIQ--DNSDIKVVPRRKAKIIRDYGKQMAGDDCVASRQDED*
>JN024216/B/US/2004/USPI71101EI14y04061pcWG2B6
FLDGIEKAQDDHEKYHSNWKAMASDFNLPPVVAKEIVAGCDKCQLKGEAIHGQVDCSPGIWQLDCTHLEGKIIIVAVHVA
SGYIEAEVIPAETGQETAYFLLKLAGRWPVTTIHTDNGPNFTSATVKAACWWAGTKQEFGIPYNPQSQGVVESMNKGLKK
IIGQVRDQAEHLKTAVQMAVFIHNFKRKGGIGGYSAGERIVDIIASDLQ---------------TKALQKQITKIQNFRV
YYRDNKDPLWKGPAKLLWKGEGAVVIQ--DNSDIKVVPRRKAKIIRDYGKQMAGDDCVASRQDED*
>JN024217/B/US/2004/USPI71101EI14y04061pcWG2B10
FLDGIEKAQDDHEKYHSNWRAMASDFNLPPVVAKEIVASCGKCQLKGEAIHGQVDCSPGIWQLDCTHLEGKIIIVAVHVA
SGYIEAEVIPAGTGQETAYFLLKLAGRWPVTTIHTDNGPNFTSATVKAACWWAGIKQEFGIPYNPQSQGVVESMNKELKK
IIGQVRDQAEHLKTAVQMAVFIHNFKRKGGIGGYSAGERIVDIIASDLQ---------------TKALQKQITKIQNFRV
YYRDNKDPLWKGPAKLLWKGEGAVVIQ--DNSDIKVVPRRKAKIIRDYGKQMAGDDCVASRQDED*
>JN024218/B/US/2004/USPI71101EI14y04061pcWG2B7
FLDGIEKAQDDHEKYHSNWKAMASDFNLPPVVAKEIVASCGKCQLKGEAIHGQVDCSPGIWQLDCTHLEGKIIIVAVHVA
SGYIEAEVIPAETGQETAYFLLKLAGRWPVTTIHTDNGPNFTSATVKAACWWAGIKQEFGIPYNPQSQGVVESMNKELKK
IIGQVRDQAEHLKTAVQMAVFIHNFKRKGGIGGYSAGERIVDIIASDLQ---------------TKALQKQITKIQNFRV
YYRDNKDPLWKGPAKLLWKGEGAVVIQ--DNSDIKVVPRRKAKIIRDYGKQMAGDDCVASRQDED*
>JN024219/B/US/2004/USPI71101EI14y04061pcWG2B3
FLDGIEKAQDDHEKYHSNWKAMASDFNLPPVVAKEIVASCDKCQLKGEAIHGQVDCSPGIWQLDCTHLEGKIIIVAVHVA
SGYIEAEVIPAETGQETAYFLLKLAGRWPVTTIHTDNGPNFTSATVKAACWWAGIKQEFGIPYNPQSQGVVESMNKELKK
IIGQVRDQAEHLKTAVQMAVFIHNFKRKGGIGGYSAGERIVDIIASDLQ---------------TKALQKQITKIQNFRV
YYRDNKDPLWKGPAKLLWKGEGAVVIQ--DNSDIKVVPRRKAKIIRDYGKQMAGDDCVASRQDED*
>JN024220/B/US/2004/USPI71101EI14y04061pcWG2B2
FLDGIEKAQDDHEKYHSNWKAMASDFNLPPVVAKEIVASCDKCQLKGEAIHGQVDCSPGIWQLDCTHLEGKIIIVAVHVA
SGYIEAEVIPAETGQETAYFLLKLAGRWPVTTIHTDNGPNFTSATVKAACWWAGIKQEFGIPYNPQSQGVVESMNKELKK
IIGQVRDQAEHLKTAVQMAVFIHNFKRKGGIGGYSAGERIVDIIASDLQ---------------TKALQKQITKIQNFRV
YYRDNKDPLWKGPAKLLWKGEGAVVIQ--DNSDIKVVPRRKAKIIRDYGKQMAGDDCVASRQDED*
>JN024221/B/US/2004/USPI71101EI14y04061pcWG2B8
FLDGIEKAQDDHEKYHSNWKAMASDFNLPPVVAKEIVASCDKCQLKGEAIHGQVDCSPGIWQLDCTHLEGKIIIVAVHVA
SGYIEAEVIPAETGQETAYFLLKLAGRWPVTTIHTDNGPNFTSATVKAACWWAGIKQEFGIPYNPQSQGVVESMNKELKK
IIGRVRDQAEHLKTAVQMAVFIHNFKRKGGIGGYSAGERIVDIIASDLQ---------------TKALQKQITKIQNFRV
YYRDNKDPLWKGPAKLLWKGEGAVVIQ--DNSDIKVVPRRKAKIIRDYGKQMAGDDCVASRQDED*
>JN024222/B/US/2004/USPI71101EI14y04061pcWG2B1
FLDGIEKAQDDHEKYHSNWKAMASDFNLPPVVAKEIVASCDKCQLKGEAIHGQVDCSPGIWQLDCTHLEGKIIIVAVHVA
SGYIEAEVIPAETGQETAYFLLKLAGRWPVTTIHTDNGPNFTSATVKAACWWAGIKQEFGIPYNPQSQGVVESMNKELKK
IIGQVRDQAEHLKTAVQMAVFIHNFKRKGGIGGYSAGERIVDIIASDLQ---------------TKALQKQITKIQNFRV
YYRDNKDPLWKGPAKLLWKGEGAVVIQ--DNSDIKVVPRRKAKIIRDYGKQMAGDDCVASRQDED*
>JN024223/B/US/2004/USPI71101EI21y04061pcWG2B5
FLDGIEKAQDDHEKYHSNWKAMASDFNLPPVVAKEIVASCDKCQLKGEAIHGQVDCSPGIWQLDCTHLEGKIIIVAVHVA
SGYIEAEVIPAETGQETAYFLLKLAGRWPVTTIHTDNGPNFTSATVKAACWWAGIKQEFGIPYNPQSQGVVESMNKELKK
IIGQVRDQAEHLKTAVQMAVFIHNFKRKGGIGGYSAGERIVDIIASDLQ---------------TKALQKQITKIQNFRV
YYRDNKDPLWKGPAKLLWKGEGAVVIQ--DNSDIKVVPRRKAKIIRDYGKQMAGDDCVASRQDED*
>JN024224/B/US/2004/USPI71101EI21y04061pcWG2B15
FLDGIEKAQDDHEKYHSNWKAMASDFNLPPVVAKEIVASCDKCQLKGEAIHGQVDCSPGIWQLDCTHLEGKIIIVAVHVA
SGYIEAEVIPAETGQETAYFLLKLAGRWPVTTIHTDNGPNFTSATVKAACWWAGIKQEFGIPYNPHSQGVVESMNKELKK
IIGQVRDQAEHLKTAVQMAVFIHNFKRKGGVGGYSAGERIVDIIASDLQ---------------TKALQKQITKIQNFRV
YYRDNKDPLWKGPAKLLWKGEGAVVIQ--DSSDIKVVPRRKAKIIRDYGKQMAGDDCVASRQDED*
>JN024226/B/US/2004/USPI71101EI21y04061pcWG2B12
FLDGIEKAQDDHEKYHSNWKAMASDFNLPPVVAKEIVASCDKCQLKGEAIHGQVDCSPGIWQLDCTHLEGKIIIVAVHVA
SGYIEAEVIPAETGQETAYFLLKLAGRWPVTTIHTDNGPNFTSATVKAACWWAGIKQEFGIPYNPQSQGVVESMNKELKK
IIGQVRDQAEHLKTAVQMAVFIHNFKRKGGIGGYSAGERIVDIIASDLQ---------------TKALQKQITKIQNFRV
YYRDNKDPLWKGPAKLLWKGEGAVVIQ--DNSDIKVVPRRKAKIIRDYGKQMAGDDCVASRQDED*
>JN024227/B/US/2004/USPI71101EI21y04061pcWG2B11
FLDGIEKAQDDHEKYHSNWKAMASDFNLPPVVAKEIVASCDKCQLKGEAIHGQVDCSPGIWQLDCTHLEGKIIIVAVHVA
SGYIEAEVIPAETGQETAYFLLKLAGRWPVTTIHTDNGPNFTSATVKAACWWAGIKQEFGIPYNPQSQGVVESMNKELKK
IIGQVRDQAEHLKTAVQMAVFIHNFKRKGGIGGYSAGERIVDIIASDLQ---------------TKALQKQITKIQNFRV
YYRDNKDPLWKGPAKLLWKGEGAVVIQ--DNSDIKVVPRRKAKIIRDYGKQMAGDDCVASRQDED*
>JN024228/B/US/2004/USPI71101EI21y04061pcWG2B14
FLDGIEKAQDDHEKYHSNWKAMASDFNLPPVVAKEIVASCDKCQLKGEAIHGQVDCSPGIWQLDCTHLEGKIIIVAVHVA
SGYIEAEVIPAETGQETAYFLLKLAGRWPVTTIHTDNGPNFTSATVKAACWWAGIKQEFGIPYNPQSQGVVESMNKELKK
IIGQVRDQAEHLKTAVQMAVFIHNFKRKGGIGGYSAGERIVDIIASDLQ---------------TKALQKQITKIQNFRV
YYRDNKDPLWKGPAKLLWKGEGAVVIQ--DNSDIKVVPRRKAKIIRDYGKQMAGDDCVASRQDED*
>JN024229/B/US/2004/USPI71101EI21y04061pcWG2B16
FLDGIEKAQDDHEKYHSNWKAMASDFNLPPVVAKEIVASCDKCQLKGEAIHGQVDCSPGIWQLDCTHLEGKIIIVAVHVA
SGYIEAEVIPAETGQETAYFLLKLAGRWPVTTIHTDNGPNFTSATVKAACWWAGIKQEFGIPYNPQSQGVVESMNKELKK
IIGQVRDQAEHLKTAVQMAVFIHNFKRKGGIGGYSAGGRIVDIIASDLQ---------------TKALQKQITKIQNFRV
YYRDNKDPLWKGPAKLLWKGEGAVVIQ--DNSDIKVVPRRKAKIIRDYGKQIAGDDCVASRQDED*
>JN024230/B/US/2004/USPI71101EI21y04061pcWG2B6
FLDGIEKAQDDHEKYHSNWKAMASDFNLPPAVAKEIVASCDKCQLKGEAIHGQVDCSPGIWQLDCTHLEGKIIIVAVHVA
SGYIEAEVIPAETGQETAYLLLKLAGRWPVTTIHTDNGPNFTSATVKAACWWAGIKQEFGIPYNPQSQGVVESMNKELKK
IIGQVRDQAEHLKTAVQMAVFIHNFKRKGGIGGYSAGERIVDIIASDLQ---------------TKALQKQITKIQNFRV
YYRDNKDPLWKGPAKLLWKGEGAVVIQ--DNSDIKVVPRRKAKIIRDYGKQMAGDDCVASRQDED*
>JN024231/B/US/2004/USPI71101EI21y04061pcWG2B3
FLDGIEKAQDDHEKYHSNWKAMASDFNLPPVVAKEIVASCDKCQLKGEAIHGQVDCSPGIWQLDCTHLEGKIIIVAVHVA
SGYIEAEVIPAETGQETAYFLLKLAGRWPVTTIHTDNGPNFTSATVKAACWWAGIKQEFGIPYNPQSQGVVESMNKELKK
IIGQVRDQAEHLKTAVQMAVFIHNFKRKGGIGGYSAGERIVDIIASDLQ---------------TKALQKQITKIQNFRV
YYRDNKDPLWKGPAKLLWKGEGAVVIQ--DNSDIKVVPRRKAKIIRDYGKQMAGDDCVASRQDED*
>JN024232/B/US/2004/USPI71101EI21y04061pcWG2B13
FLDGIEKAQDDHEKYHSNWKAMASDFNLPPVVAKEIVASCDKCQLKGEAIHGQVDCSPGIWQLDCTHLEGKIIIVAAHVA
SGYIEAEVIPAETGQETAYFLLKLAGRWPVTTIHTDNGPNFTSATVKAACWWAGIKQEFGIPYNPQSQGVVESMNKELKK
IIGQVRDQAEHLKTAVQMAVFIHNFKRKGGIGGYSAGERIVDIIASDLQ---------------TKALQKQITKIQNFRV
YYRDNKDPLWKGPAKLLWKGEGAVVIQ--DNSDIKVVPRRKAKIIRDYGKRMAGDDCVASRQDED*
>JN024233/B/US/2004/USPI71101EI21y04061pcWG2B7
FLDGIEKAQDDHEKYHSNWKAMASDFNLPPVVAKEIVASCDKCQLKGEAIHGQVDCSPGIWQLDCTHLEGKIIIVAVHVA
SGYIEAEVIPAETGQETAYFLLKLAGRWPVTTIHTDNGPNFTSATVKAACWWAGIKQEFGIPYNPQSQGVVESMNKELKK
IIGQVRDQAEHLKTAVQMAVFIHNFKRKGGIGGYSAGERIVDIIASDLQ---------------TKALQKQITKIQNFRV
YYRDNKDPLWKGPAKPLWKGEGAVVIQ--DNSDIKVVPRRKAKIIRDYGKQMAGDDCVASRQDED*
>JN024234/B/US/2004/USPI71101EI21y04061pcWG2B1
FLDGIEKAQDDHEKYHSNWKAMASDFNLPPVVAKEIVASCDKCQLKGEAIHGQVDCSPGIWQLDCTHLEGKIIIVAVHVA
SGYIEAEVIPAETGQETAYFLLKLAGRWPVTTIHTDNGPNFTSATVKAACWWAGIKQEFGIPYNPQSQGVVESMNKELKK
IIGQVRDQAEHLKTAVQMAVFIHNFKRKGGIGGHSAGERIVDIIASDLQ---------------TKALQKQITKIQNFRV
YYRDNKDPLWKGPAKLLWKGEGAVVIQ--DNSDIKVVPRRKAKIIRDYGKQMAGDDCVASRQDED*
>JN024235/B/US/2004/USPI71101EI21y04061pcWG2B4
FLDGIEKAQGDHEKYHSNWKAMASDFNLPPVVAKEIVASCDKCQLKGEAIHGQVDCSPGIWQLDCTHLEGKIIIVAVHVA
SGYIEAEVIPAETGQETAYFLLKLAGRWPVTTIHTDNGPNFTSATVKAACWWAGIKQEFGIPYNPQSQGVVESMNKELKK
IIGQVRDQAEHLKTAVQMAVFIHNFKRKGGIGGYSAGERIVDIIASDLQ---------------TKALQKQITKIQNFRV
YYRDNKDPLWKGPAKLLWKGEGAVVIQ--DNSDIKVVPRRKAKIIRDYGKQMAGDDCVASRQDED*
>JN024236/B/US/2004/USPI71101EI44y04071pcWG2B1
FLDGIEKAQDGHEKYHSNWKAMASDFNLPPVVAKEIVASCDKCQLKGEAIHGQVDCSPGIWQLDCTHLEGKIIIVAVHVA
SGYIEAEVIPAETGQETAYFLLKLAGRWPVTTIHTDNGPNFTSATVKAACWWAGIKQEFGIPYNPQSQGVVESMNKELKK
IIGQVRDQAEHLKTAVQMAVFIHNFKRKGGIGGYSAGERIVDIIASDLQ---------------TKALQKQITKIQNFRV
YYRDNKDPLWKGPAKLLWKGEGAVVIQ--DDSDIKVVPRRKAKIIRDYGKQMAGDDCVASRQDED*
>JN024237/B/US/2004/USPI71101EI44y04071pcWG2B8
FLDGIEKAQDDHEKYHSNWKAMASDFNLPPVVAKEIVASCDKCQLKGEAIHGQVDCSPGIWQLDCTHLEGKIIIVAVHVA
SGYIEAEVIPAETGQETAYFLLKLAGRWPVTTIHTDNGPNFTSATVKAACWWAGIKQEFGIPYNPQSQGVVESMNKELKK
IIGQVRDQAEHLKTAVQMAVFIHNFKRKGGIGGYSAGERIVDIIASDLQ---------------TKALQKQITKIQNFRV
YYRDNKDPLWKGPAKLLWKGEGAVVIQ--DNSDIKVVPRRKAKIIRDYGKQMAGDDCVASRQDED*
>JN024238/B/US/2004/USPI71101EI44y04071pcWG2B4
FLDGIEKAQDDHEKYHSNWKAMASDFNLPPVVAKEIVASCDKCQLKGEAIHGQVDCSPGIWQLDCTHLEGKIIIVAVHVA
SGYIEAEVIPAETGQETAYFLLKLAGRWPVTTIHTDNGPNFTSATVKAACWWAGIKQEFGIPYNPQSQGVVESMNKELKK
IIGQVRDQAEHLKTAVQMAVFIHNFKRKGGIGGYSAGERIVDIIASDLQ---------------TKALQKQITKIQNFRV
YYRDNKDPLWKGPAKLLWKGEGAVVIQ--DNSDIKVVPRRKAKIIRDYGKQMAGDDCVASRQDED*
>JN024239/B/US/2004/USPI71101EI44y04071pcWG2B9
FLDGIEKAQDDHEKYHSNWKAMASDFNLPPVVAKEIVASCDKCQLKGEAIHGQVDCSPGIWQLDCAHLEGKIIIVAVHVA
SGYIEAEVIPAETGQETAYFLLKLAGRWPVTTIHTDNGPNFTSATVKAACWWAGIKQEFGIPYNPQSQGVVESMNKELKK
IIGQVRDQAEHLKTAVQMAVFIHNFKRKGGIGGYSAGERIVDIIASDLQ---------------TKALQKQITKIQNFRV
YYRDNKDPLWKGPAKLLWKGEGAVVIQ--DNSDIKVVPRRKAKIIRDYGKQMAGDDCVASRQDED*
>JN024241/B/US/2004/USPI71101EI44y04071pcWG2B6
FLDGIEKAQDDHEKYHSNWKAMASDFNLPPVVAKEIVASCDKCQLKGEAIRGQVDCSPGIWQLDCTHLEGKIIIVAVHVA
SGYIEAEVIPAETGQETAYFLLKLAGRWPVTTIHTDNGPNFTSATVKAACWWAGIKQEFGIPYNPQSQGVVESMNKELKK
IIGQVRDQAEHLKTAVQMAVFIHNFKRKGGVGGYSAGERIVDIIASDLQ---------------TKALQKQITKIQNFRV
YYRDNKDPLWKGPAKLLWKGEGAVVIQ--DNSDIKVVPRRKAKIIRDYGKQMAGDDCVASRQDED*
>JN024242/B/US/2004/USPI71101EI44y04071pcWG2B2
FLDGIEKAQDDHEKYHSNWKAMASDFNLPPVVAKEIVASCDKCQLKGEAIHGQVDCSPGIWQLDCTHLEGKIIIVAVHVA
SGYIEAEVIPAETGQETAYFLLKLAGRWPVTTIHTDNGPNFTSATVKAACWWAGIKQEFGIPYNPQSQGVVESMNKELKK
IIGQVRDQAEHLKTAVQMAVFIHNFKRKGGIGGYSAGERIVDIIASDLQ---------------TKALQKQIAKIQNFRV
YYRDNKDPLWKGPAKLLWKGEGAVVIQ--DNSDIKVVPRRKAKIIRDYGKQMAGDDCVASRQDGD*
>JN024243/B/US/2004/USPI71101EI44y04071pcWG2B5
FLDGIEKAQDDHEKYHSNWKAMASDFNLPPVVAKEIVASCDKCQLKGEAIHGQVDCSPGIWQLDCTHLEGKIIIVAVHVA
SGYIEAEVIPAETGQETAYFLLKLAGRWPVTTIHTDNGPNFTSATVEAACWWAGIKQEFGIPYNPQSQGVVESMNKELKK
IIGQVRDQAEHLKTAVQMAVFIHNFKRKGGIGGYSAGERIVDIIASDLQ---------------TKALQKQITKIQNFRV
YYRDNKDPLWKGPAKLLWKGEGAVVIQ--DNSDIKVVPRRKAKIIRDYGKQMAGDDCVASRQDED*
>JN024244/B/US/2004/USPI71101EI44y04071pcWG2B7
FLDGIEKAQDDHEKYHSNWKAMASDFNLPPVVAKEIVASCDKCQLKGEAIHGQVDCSPGIWQLDCTHLEGKIIIVAVHVA
SGYIEAEVIPAETGQETAYFLLKLAGRWPVATIHTDNGPNFTSATVKAACWWAGIKQEFGIPYNPQSQGVVESMNKELKK
IIGQVRDQAEHLKTAVQMAVFIHNFKRKGGIGGYSAGERIVDIIASDLQ---------------TKALQKQITKIQNFRV
YYRDNKDPLWKGPAKLLWKGEGAVVIQ--DNSDIKVVPRRKAKIIRDYGKQMAGDDCVASRQDED*
>JN024245/B/US/2004/USPI71101EI68y04071pcWG2B9
FLDGIEKAQDDHEKYHSNWKAMASDFNLPPVVAKEIVASCDKCQLKGEAIHGQVDCSPGIWQLDCTHLEGKIIIVAVHVA
SGYIEAEVIPAETGQETAYFLLKLAGRWPVTTIHTDNGPNFTSATVKAACWWAGIKQEFGIPYNPQSQGVVESMNKELKK
IIGQVRDQAEHLKTAVQMAVFIHNFKRK-GIGGYSAGERIVDIIASDLQ---------------TKALQKQITKIQNFRV
YYRDNKDPLWKGPAKLLWKGEGAVVIQ--DNSDIKVVPRRKAKIIRDYGKQMAGDDCVASRQDED*
>JN024246/B/US/2004/USPI71101EI68y04071pcWG2B6
[truncated: 209,415 more chars]
