# Supplementary material for: An integrated map of HIV genome-wide variation from a population perspective
Source: Retrovirology. 2015 Feb 15;12:18. doi: 10.1186/s12977-015-0148-6 (PMC4358901; doi:10.1186/s12977-015-0148-6)
Supplement: Additional file 3: — Software. Our Matlab toolbox developed for data visualization, genomic diversity analysis and HIV genomic alignment. Our sequence datasets are also included. [file 12977_2015_148_MOESM3_ESM.zip › HIVGenomeAnalysisToolbox/TemporaryData/p6_AminoAcidAlignment.fasta]

>K03455/B/FR/1983/HXB2-LAI-IIIB-BRU
LQSR----PEPTA----PPEESFRSGVET-TTPPQKQEP--IDKE-LYPLTSLRSLFGNDPSSQ*
>A04321/B/FR/1983/IIIB_LAI
LQSR----PEPTA----PPEESFRSGVET-TTPSQKQEP--IDKE-LYPLTSLRSLFGNDPSSQ*
>A07867/B/FR/1983/LAI-J19
LQSR----PEPTA----PPEESFRSGVET-TTPSQKQEP--IDKE-LYPLTSLRSLFGNDPSSQ*
>AB078005/B/US/1997/ARES2
LQSR----PEPTA----PPEESFRFGEET--TPPQKQEP--IDKE-LYPLASLKSLFGNDPSLQ*
>AB221005/B/US/1985/Ba_L
LQSR----PEPTA-PPAPPEESFRFGEET-TTPSQKQEL--IDKE-LYPLASLRSLFGNDPSSQ*
>AB253432/B/US/1985/Ba_L
LQSR----PEPTA-PPAPPEESFRFGEET-TTPSQKQEL--IDKE-LYPLASLRSLFGNDPSSQ*
>AB286955/B/JP/2004/DR6089
LQSR----PEPTA----PPEESFRFGEET-TTPPQKQEP--IDKD-MYPLASLKSLFGNDPSSQ*
>AB286956/B/JP/2004/DR6089
LQSR----PEPTA----PPEESFRFGEET-TTPPQKQEP--IDKD-MYPLASLKSLFGNDPSSQ*
>AB287363/B/JP/2005/DR6538
LQSR----PEPTA----PPEESFRFGEEI-TTPSQKQEP--IDKE-MYPLASLRSLFGNDPSSQ*
>AB287364/B/JP/2005/DR6737
LQSR----PEPSA----PPEESFRFGEET-TTPPQRQEP--MDKE-MYPLASLKSLFGNDPSSQ*
>AB287365/B/JP/2005/DR6737
LQSR----PEPSA----PPEESFRFGEET-TTPPQRQEP--MDKE-MYPLASLKSLFGNDPSSQ*
>AB287366/B/JP/2005/DR7060
LQSR----PEPTA----PPEESFRFGEET-TTPSQKQEP--IEKE-LYPLASLRSLFGSDPSSQ*
>AB287367/B/JP/2005/DR7060
LQSR----PEPTA----PPEESFRFGEET-TTPSQKQEP--IEKE-LYPLASLRSLFGSDPSSQ*
>AB287368/B/JP/2005/DR7065
LQSR----PEPTA----PPEESFRFGEET-TTPPQKQEQ--KDEK--YPLASLRSLFGNDPLSQ*
>AB287369/B/JP/1999/DR1348
LQSR----PEPTA-PPAPPEESFRFGEAA-AAPPLKQES--IDKE-LYPLSSLKSLFGNDPSSQ*
>AB287370/B/JP/1999/DR1348
LQSR----PEPTA-PPAPPEESFRFGEAA-AAPPLKQES--IDKE-LYPLSSLKSLFGNDPSSQ*
>AB287371/B/JP/2000/DR2510
FQSR----PEPTA-PPAPPEESCRFGEAA-AAPPLKQEP--IDKE-LYPLSSLKSLFGNDPSSQ*
>AB287372/B/JP/2000/DR2510
FQSR----PEPTA-PPAPPEESFRFGEAA-AAPPLKQEP--IDKE-LYPLSSLKSLFGNDPSSQ*
>AB289587/B/JP/2000/DR2508
LQSSPESRPEPTA----PPEESFRFGEET--TPSQKQKQEQTDQG-LYPLASLRSLFGNDPSSQ*
>AB289588/B/JP/2000/DR2508
LQSSPESRPEPTA----PPEESFRFGEET--TPSQKQKQEQTDQG-LYPLASLRSLFGNDPSSQ*
>AB289589/B/JP/2001/DR388
LQSS----LEPTA----PPEESFRFGEET-TTPPQKQEP--IDKE-MYPLASLRSLFGNDPSSQ*
>AB289590/B/JP/2001/DR388
LQSS----LEPTA----PPEESFRFGEET-TTPPQKQEP--IDKE-MYPLASLRSLFGNDPSSQ*
>AB428551/B/JP/2000/117
LQSR----PEPTA----PPAESFRFGEET-TTPSQKQEP--IEKE-LYPLASLRSLFGNDPSSQ*
>AB428552/B/JP/2001/134
LQSR----PEPTA----PPAESFRFGEET-TTPSQKQEP--IDKE-LYPLTSLRSLFGNDPSSQ*
>AB428553/B/JP/2002/194
LQSR----PEPTA----PPAESFRLGEET-TNPSQKQEP--IEKE-LYPLTSLRSLFGNDPSSQ*
>AB428554/B/JP/2002/197
LQSR----PEPTA----PPAESFRFGEET-TNPSQKQEP--IEKE-LYPLTSLRSLFGNDPSSQ*
>AB428555/B/JP/2003/227
LQSR----PEPTA----PPAESFRFGEET-TTPSQKQEP--IDKE-XYPLASLRSLFGNDPSSQ*
>AB428556/B/JP/2005/426
LQSR----PEPTA----PPAENFRLGEET-TAPSQKQEP--IDKE-LYPLTSLRSLFGNDPSSQ*
>AB428557/B/JP/2005/436
LXSR----PEPTA----PPAESFRFGEET-TTPSQKPEP--IEKX-LYPLASLRSLFGNDPSSQ*
>AB428558/B/JP/2003/285
LQSRPEPRPEPTA----PPEESFRFGEET-ATPSQKQES--IDKE-LYPLASLKSLFGNDP*SQ*
>AB428559/B/JP/2004/329
LQSRPEPRPEPTA----PPEESFRFGEET-ATPSQKQES--IDKE-LYPLASLKSLFGNDP*SQ*
>AB428560/B/JP/2005/398
LQSRPEPRPEPTA----PPEESFRFGEET-ATPSQKQES--IDXE-XYPLASLKSLFGNDP*SQ*
>AB428561/B/JP/2006/472
LQSR----PEPTA----PPEESFRFGEET-ATPSQKQEP--IDKE-LYPLASLKSLFGNDP*SQ*
>AB428562/B/JP/2006/574
LQSRPEPRPEPTA----PPEESFRFGEET-ATPSQKQEL--IDKE-LYPSASLKSLFGNDP*SQ*
>AB480692/B/JP/2004/DR6174
LQNR----LEPTA----PPEESFKFGEET-ATPSQKQEP--TDKE-LYPLASLKSLFGNDP*SK*
>AB480693/B/JP/2004/DR6174
LQNR----LEPTA----PPEESFKFGEET-ATPSQKQEP--TDKE-LYPLASLKSLFGNDP*SK*
>AB480694/B/JP/2004/DR6175
LQSR----LEPTA----PPEESFRFGEGA-ATPSQKQEP--IDKE-LYPLASLKSLFGNDPSSQ*
>AB480695/B/JP/2004/DR6175
LQSR----LEPTA----PPEESFRFGEGA-ATPSQKQEP--IDKE-LYPLASLKSLFGNDPSSQ*
>AB480696/B/JP/2004/DR5913
PQGR----LEPTA----PPEESLKFREET-TTPPQKQEP--IDKE-LYPLASLRSLYGNDPSSQ*
>AB480697/B/JP/2004/DR5913
PQGR----LEPTA----PPEESLRFREET-TTPSQKQEQ--IDKE-LYPSASLRSLFGNDPLSQ*
>AB480698/B/JP/1998/DR1120
LQSR----PEPSA----PPAESLMFGEET-ATPPQKQEP----RE-LYPLASLKSLFGNDPSSQ*
>AB485638/B/US/1991/US2
LQSR----PEPTA----PPEESFRFGEET-TTPSQKQEP--IDKE-MYPLASLKSLFGNDPSSQ*
>AB485639/B/US/1991/US2
LQSR----PEPTA----PPEESFRFGEET-TTPSQKQEP--IDKE-MYPLASLKSLFGNDPSSQ*
>AB485640/B/US/1991/US2
LQSR----PEPTA----PPEESFRFGEET-TTPSQKQEP--IDKE-MYPLASLKSLFGNDPSSQ*
>AB485641/B/BR/1990/BZ167
LQSR----PEPTA----PPEEIFRFGEET-TTPSQKQET--KDKE-LYPLASLKSLFGNDPSSQ*
>AB485642/B/BR/1990/BZ167
LQSR----PEPTA----PPEEIFRFGEET-TTPSQKQET--KDKE-LYPLASLKSLFGNDPSSQ*
>AB564744/B/JP/-/DR1673
LQSR----LEPSA----PPAESFRFGEET-TTPPQKQEP--TDKE-MYPLASLRSLFGNDPSSQ*
>AB564745/B/JP/-/DR1673
LQSR----LEPSA----PPAESFRFGEET-TTPPQKQEP--TDKE-MYPLASLKSLFGNDPSSQ*
>AB564746/B/JP/-/DR2735
LQSR----LEPTA----PPEESFRFGEET-TTPPQKQEP--TDKE-MYPLASLRSLFGNDPSSQ*
>AB565495/B/JP/-/JRC03B
LQSR----PEPTA----PPEESFRFGEET-ATPPQKQEP--TDKE-LYPLASLKSLFGNDP*SQ*
>AB565496/B/JP/-/JRC03B
LQSR----PEPTA----PPEESFRFGEET-ATPPQKQEP--TDKE-LYPLASLKSLFGNDP*SQ*
>AB565497/B/JP/-/JRC05B
LQSR----PEPTA----PPEESFRFGEET-TTPSQKQEP--IDKE-LYPSASLKSLFGNDH*LP*
>AB565498/B/JP/-/JRC05B
LQSR----PEPTA----PPEESFRFGEET-TTPSQKQEP--IDKE-LYPSASLKSLFGNDH*LP*
>AB565499/B/JP/-/JRC53B
LQSR----PEPTA----PPEESFRFGEET-ATPSQKQEP--INKE-LYPSASLKSLFGNDP*SQ*
>AB565500/B/JP/-/JRC53B
LQSR----PEPTA----PPEESFRFGEET-ATPSQKQEP--INKE-LYPSASLKSLFGNDP*SQ*
>AB565501/B/JP/-/JRC65B
LQSR----PEPTA-PPAPPEESFRFGEEA-ATPAQKQEP--IDKD-LYPLASLRSLFGSDPSSQ*
>AB565502/B/JP/-/JRC65B
LQSR----PEPTA-PPAPPEESFRFGEEA-ATPAQKQEP--IDKD-LYPLASLRSLFGSDPSSQ*
>AB604948/B/JP/-/DR1777
LQSR----PEPTA----PPAESFRFGEET--TPSQKQEQEKVDKE-LYPLASLRSLFGNDPSSQ*
>AB604949/B/JP/-/DR2735
LQSR----LEPTA----PPEESFRFGEET-TTPPQKQEP--TDKE-MYPLASLRSLFGNDPSSQ*
>AB604950/B/JP/-/DR5929
LQSR----AEPTA-PPAPPEESFRFGEKI-TTPSQKQEP--MDEG-LYPLASLRSLFGNDPSSQ*
>AB604951/B/JP/-/DR5929
LQSR----AEPTA-PPAPPEESFRFGEKT-TTPSQKQEP--IDEG-LYPLASLRSLFGNDPSSQ*
>AB641836/B/JP/-/pJRC57B09
LQNR----PEPTA----PPEESFMFGKET-TTPPQKQEP--IDRE-GYPLTSLRSLFGNDPSSQ*
>AB641837/B/JP/-/pJRC57B05
LQNR----PEPTA----PPEESFMFGKET-TTPPQKQEP--IDRE-GYPLTSLRSLFGNDPSSQ*
>AB731663/B/JP/2008/08JP_NMC104_clone_01
LQSRPEQSLEPTA----PPEESSRFGEET-TIPRQKQEP--IDKE-LYPLASLKSLFGNDP*SQ*
>AB731664/B/JP/2008/08JP_NMC104_clone_09
LQSRPEQSLEPTA----PPEESSRFGEET-TIPRQKQEP--IDKE-LYPLASLKSLFGNDP*SQ*
>AB731669/B/JP/2011/11JP_NMC851C_clone_13
VQSR----PEPTA----PPAESFRFGEET-TNPSQKQEP--IEKE-LYPLTSLRSLFGNDPSSQ*
>AB731670/B/JP/2011/11JP_NMC851C_clone_48
VQSR----PEPTA----PPAESFRFGEET-TNPSQKQEP--IEKE-LYPLTSLRSLFGNDPSSQ*
>AF003887/B/FR/1985/NL43xWC001
LQSR----PEPTA----PPEESFRFGEET-TTPSQKQEP--IDKE-LYPLASLRSLFGNDPSSK*
>AF003888/B/FR/1985/NL43WC001
LQSR----PEPTA----PPEESFRFGEET-TTPSQKQEP--IDKE-LYPLASLRSLFGNDPSSK*
>AF004394/B/US/1986/AD87_ADA
LQSR----PEPTA----PPEESFRFGEET-TTPSQKQEP--IDKE-LYPLTSLKSLFGNDPSSQ*
>AF033819/B/FR/1983/HXB2_copy_LAI
LQSR----PEPTA----PPEESFRSGVET-TTPPQKQEP--IDKE-LYPLTSLRSLFGNDPSSQ*
>AF042100/B/AU/1986/MBC200
LQSR----PEPTA----PPAESFRFGEET-TTPSQKQEP--IDKE-LYPLASLRSLFGNDPSSQ*
>AF042101/B/AU/1987/MBC925
LQSR----PEPTA----PPEESFRFGEET-TTPSQKQEP--IEKE-LYPLASLKSLFGNDPSSQ*
>AF042102/B/AU/1993/MBC18_MBCC18
LQSR----PEPTA-PLQSPEESFRFGEET-TTPSQKQEP--IDRD-SSPLASLRSLFGNDPSSQ*
>AF042103/B/AU/1995/MBCC54
LQSR----PEPTA----PPEESFRFGEET-TTPSQKQES--IDKE-LYPLTSLRSLFGNDPSSQ*
>AF042105/B/AU/1996/MBCD36
LQSR----PEPSA----PPEESFRFGEKT-TTPPQKQEP--IDKE-LYPLASLRSLFGNDPSSQ*
>AF042106/B/AU/1993/MBCC18R01_C18R01
LQSR----PEPTA-PLQSPEESFRFGEET-TTPSQKQEP--IDRD-LYPLASLRSLFGNDPSSQ*
>AF049494/B/US/-/499JC16
LQSR----PEPTA----PPEESLRSGIET-TTPSQKQEP--IDKE-VYPLTSLRSLFGNDPSSQ*
>AF049495/B/US/-/NC7
LQSR----PEPTA----PPEESLRSGIET-TTPSQKQEP--IDKE-VYPLTSLRSLFGNDPSSQ*
>AF069140/B/US/1991/DH12_3
LQSR----PEPSA----PPEESFRFGEET-ATPSQKQEPK----E-LYPLASLKSLFGNDP*SR*
>AF070521/B/FR/1985/NL43E9_LAI_IIIB_NY5
LQSR----PEPTA----PPEESFRFGEET-TTPSQKQEP--IDKE-LYPLASLRSLFGSDPSSQ*
>AF086817/B/TW/1994/TWCYS_LM49
LQSR----PEPTA----PPEESFRFGEQT-TTPSQKQEP--IDKD-LYPLASLESLFGNDPSSQ*
>AF146728/B/AU/-/VH_VHPCR
LQSR----PEPTA----PPEESFRFGEET-TTPSQKQEP--IDKE-LYPLASLRSLFGNDPSSQ*
>AF224507/B/KR/1997/WK
LQSR----PEPSA----PPEESFRFGEET-TTPSQKQEP--IDKE-LYPLASLRSLFGNDPSSQ*
>AF256204/B/ES/1989/S61I1
PQNR----LEPTA-PPAPPEEIFRFGEET-TTPSQKQEM--IDKE-LYPSASLKSLFGNDPLSQ*
>AF256206/B/ES/1989/S61G1
PQNR----LEPTA-PPAPPEESFRFGEET-TTPSQKQEL--IDKE-LYPSASLKSLFGNDPLLQ*
>AF256207/B/ES/1989/S61G7
PQNR----LEPTA-PPAPPEESFRFGEET-TTPSQKQEL--IDKE-LYPSASLKSLFGNDPLLQ*
>AF256208/B/ES/1989/S61I15
PQNR----LEPTA-PPAPPEESFRFGEET-TTPSQKQEM--IDKE-LYPSASLKSLFGNDPLSQ*
>AF286365/B/US/1988/WR27
LQNR----PEPTA----PPAESFRFGEET-TTPSQKQEP--IDKE-LYPLASLRSLFGNDPSSQ*
>AF538302/B/AU/1999/1181
LQNRPA--VEPSA----PPEESFRFGEET-TTPSQKQEP--IDKE-LYPLASLRSLFGNDPSSQ*
>AF538303/B/AU/1999/1182
LQSR----PEPTA----PPEESFRFGEET-TTPSQKQEP--IDKE-LYPLASLRSLFGNDPSSQ*
>AF538304/B/AU/1995/C24
LQSRPGESPEPTA----PPEESFRFGEET-TTSSQKQEP--IDKE-LYPLASLRSLFGNDPSLQ*
>AF538305/B/AU/1995/C42
VQNR----PEPSA----PPAESFRFGEET-TTPSQKQEP--VDKE-LYPLASLRSLFGSDPSSQ*
>AF538306/B/AU/1995/C76
LQSR----PEPTA----PPEESFRFGEET-TTPSQKQEP--IDKE-LYPLTSLKSLFGSDPSSQ*
>AF538307/B/AU/1995/C92
LQSR----PEPSA----PPEESFRFGEET-TTPSQKQEP--TDKE-LYPLASLRSLFGSDPSSQ*
>AJ271445/B/GB/1986/GB8_46R
LQSR----PEPIA-PPEPPEESFRFGGET-TTPSQKQEP--INKE-PYPLASLRSLFGNDPSSQ*
>AX032749/B/FR/1985/pNL43_patent
LQSR----PEPTA----PPEESFRFGEET-TTPSQKQEP--IDKE-LYPLASLRSLFGSDPSSQ*
>AX078307/B/FR/1983/LAI-patent
LQSR----PEPTA-PPFLPEESFRSGVET-TTPPQKQEP--IDKE-LYPLTSLRSLFGNDPSSQ*
>AY037268/B/AR/1998/ARCH054
LQSR----PEPTA----PPEESFRFGEET-TTPPQKQEP--RDKE-QYPLTSLRSLFGNDPSSQ*
>AY037269/B/AR/2000/ARMS008
LQSR----PEPTA----PPAESFSFGGET-TTPAQKQEP--IDQE-KYPLTALKSLFGNDPLSQ*
>AY037270/B/BO/1999/BOL0122
LQSR----PEPTA----PPEESFRFGEET-TTPFQKQEQ--KDRG-LYPLDSLKSLFGNDP*SK*
>AY037282/B/AR/1999/ARMA132
LQSR----PEPTA----PPEESFRFGEET-ATPPQKQEP--RDKE-LYPLTSLRSLFGNDPSSQ*
>AY173951/B/TH/1990/BK132
LQSR----PEPTA----PPAESFRFGEET-TTPSQKQET--IDKE-LYPLTALKSLFGNDPSSQ*
>AY173952/B/US/1990/US1
LQSR----PEPTA----PPEESFRFGEET-TTPSQKQET--IDKE-MYPLASLRSLFGNDPSSQ*
>AY173953/B/US/1990/US2
LQSR----PEPTA----PPEESFRFGEET-TTPSQKQEP--IDKE-MYPLASLKSLFGNDPSSQ*
>AY173954/B/US/1990/US3
LQSR----PEPTA----PPEESFRFGEET-TNPSPKQEP--IDKE-LYPLTSLRSLFGNDPSLQ*
>AY173955/B/US/1990/US4
LQSR----PEPTA----PPEESFRFGEET--TPPQKQER--TDKE-LYPLASLRSLFGNDPSSQ*
>AY173956/B/BR/1989/BZ167
LQSR----PEPTA----PPEEIFRFGEET-TTPSHKQET--KDKE-LYPLASLKSLFGNDPSSQ*
>AY180905/B/CN/2001/CNHN24
LQSR----PEPTA----PPEESFRFGEET-TAPSQKQEP--IDKE-LYPLASLKSLFGNDPSSQ*
>AY308760/B/US/1996/1333_d2
LQSR----PEPTA----PPEESFRFGEET-TKPSQKQEP--IDKE-QYPLASLRSLFGNDPSSQ*
>AY308761/B/US/1996/1299_d22
LQSR----PEPTA----PPEESFRFGEET-ATPPQKQEP--KDKE-LYPLASLRSLFGNDPXSQ*
>AY308762/B/US/1996/1304_d31
LQSR----PEPTA----PPEESFRFGEET-ATPPQKQEP--KDKE-LYPLASLRSLFGNDPSSQ*
>AY314044/B/CA/1996/WC10P_1
LQSR----PEPTA----PPEESFRFGEET-STPPQKQGT----KE-LYPLASLRSLFGNDPSSQ*
>AY314045/B/CA/1996/WC10P_2
LQSR----PEPTA----PPEESFRFGEET-STPPQKQGT----KE-LYPLASLRSLFGNDPSSQ*
>AY314046/B/CA/1996/WC10P_3
LQSR----PEPTA----PPEESLRFGEET-ATPPQKQGT----KE-LYPLASLRSLFGNDPSSQ*
>AY314047/B/CA/1996/WC10P_4
LQSR----PEPTA----PPEESFRFGEET-STPPQKQGT----KE-LYPLASLRSLFGNDPSSQ*
>AY314048/B/CA/1996/WC10P_6
LQSR----PEPTA----PPEESLRFGEET-STPPQKQGT----KE-LYPLASLRPLFGNDPSSQ*
>AY314049/B/CA/1996/WC10P_7
LQSR----PEPTA----PPEESFRFGEET-STPPQKQGT----KE-LYPLASLRSLFGNDPSSQ*
>AY314050/B/CA/1996/WC10P_8
LQSR----PEPTA----PPEESFRFGEET-STPPQKQGT----KE-LYPLASLRSLFGNDPSSR*
>AY314051/B/CA/1996/WC10P_9
LQSR----PEPTA----PPEESFRFGEET-STPPQKQGT----KE-LYPLASLRSLFGNDPSSQ*
>AY314052/B/CA/1996/WC10P_10
LQSR----PEPTA----PPEESLRFGEET-ATPPQKQGT----KE-LYPLASLRSLFGNDPSSQ*
>AY314053/B/CA/1996/WC10P_11
LQSR----PEPTA----PPEESFRFGEET-STPPQKQGT----KE-LYPLASLRSLFGNDPSSQ*
>AY314054/B/CA/1996/WC10C_1
LQSR----PEPTA----PPEESFRFGEET-ATPSQKQGT----KE-LYPLASLRSLFGNDPSPQ*
>AY314055/B/CA/1996/WC10C_3
LQSR----PEPTA----PPEESLRFGEET-ATPPQKQGT----KE-LYPLASLRSLFGNDPSSQ*
>AY314056/B/CA/1996/WC10C_4
LQSR----PEPTA----PPEESFRFGEET-ATPSQKQGT----KE-LYPLASLRSLFGNDPSSQ*
>AY314057/B/CA/1996/WC10C_5
LQSR----PEPTA----PPEESFRFGEET-ATPSQKQRT----KE-LYPLASLRSLFGNDPSSQ*
>AY314058/B/CA/1996/WC10C_6
LQSR----PEPTA----PPEESFRFGEET-ATPSQKQGT----KE-LYPLASLRSLFGNDPSSQ*
>AY314059/B/CA/1996/WC10C_8
LQSR----PEPTA----PPEESFRFGEET-ATPSQKQGT----KE-LYPLASLRSLFGNDPSSQ*
>AY314060/B/CA/1996/WC10C_9
LQSR----PEPTA----PPEESFRFGEET-ATPSQKQRT----KE-LYPLASLRSLFGNDPSSQ*
>AY314061/B/CA/1996/WC10C_10
LQSR----PEPTA----PPEESFRFGEET-ATPSQKQGT----KE-LYPLASLRSLFGNDPSSQ*
>AY314062/B/CA/1996/WC10C_11
LQSR----PEPTA----PPEESFRFGEET-ATPSQKQGT----KE-LYPLASLRSLFGNDPSSQ*
>AY314063/B/CA/1996/WC10C_12
LQSR----PEPTA----PPEESLRFGGET-STPPQKQGT----KE-LYPLASLRSLFGNDPSSQ*
>AY331282/B/US/1997/1001_07
LQSR----PEPTA----PPEESFRFGEET-TTPSQKQEP--IDKE-LYPLASLRSLFGNDPSSQ*
>AY331283/B/US/1997/1001_09
LQSR----PEPTA----PPEESFRFGEET-TTPSQKQEP--IDKE-LYPLASLRSLFGNDPSSQ*
>AY331284/B/US/1997/1006_08
LQSR----PEPTA----PPEESFRFGEET-TPPSQKQEP--IDKE-LYPLASLKSLFGNDP*SQ*
>AY331285/B/US/1997/1012_08
PQSR----TEPTA----PPEESFRFGEET-TTPPQ---KR-------PPLVSLRSLFGNDPSSQ*
>AY331286/B/US/1997/1012_11
PQSR----TEPTA----PPEESFRFGEET-TTPPQ---KR-------PPLVSLRSLFGNDPSSQ*
>AY331287/B/US/1997/1013_03
LQNR----PEPTA----PPAESFRFGEET-TTPAQKQEQ--IDKE-LNHSASLKSLFGNDPLLQ*
>AY331288/B/US/1997/1013_07
LQNR----XEPTA----PPAESFRFGEET-TTPXQKQEQ--IDKE-LNHSASLKSLFGNDPLLQ*
>AY331289/B/US/1997/1018_06
LQSR----PEPTA----PPEESFRFGEET-TTPSQKQET--IDKE-LYPLASLKSLFGNDPSYQ*
>AY331290/B/US/1997/1018_10
LQSR----PEPTA----PPEESFRFGEET-TTPSQKQET--IDKE-LYPLASLKSLFGNDPSYQ*
>AY331291/B/US/1996/1027_05
LQSR----PEPTA----PPEESFRFGEET-TTPSPKQEP--IDKD-LYPLASLKSLFGNDPLSQ*
>AY331292/B/US/1996/1057_01
LQSR----PEPTA----PPAESFRFGEET-TAPPQKQEP--IDKE-QGPLXSLXSLFGNDPSSQ*
>AY331293/B/US/1996/1057_09
LQSR----PEPTA----PPAESFRFGEET-TAPPQKQEP--IDKE-QGPLASLRSLFGNDPSSQ*
>AY331294/B/US/1998/1058_08
LQSR----PEPTA----PPAESFRFGEET-TTPSQKQEP----K---YPLASLRSLFGNDPSSQ*
>AY331295/B/US/1998/1058_11
LQSR----PEPTA----PPAESFRFGEET-TTPSQKQEP----K---YPLASLRSLFGNDPSSQ*
>AY331296/B/US/1999/PRB959_03
LQSR----PEPTA----PPEESFRFGEEA-PAPSQKQET--IDKE-LYPSASLRSLFGNDPSSQ*
>AY331297/B/US/1999/PRB959_05
LQSR----PEPTA----PPEESFRFGEEA-PAPSQKQET--IDKE-LYPSASLRSLFGNDPSSQ*
>AY332236/B/US/1997/1006_10
LQSR----PEPTA----PPEESFRFGEET-TPPSQKQEP--IDKE-LYPLASLKSLFGNDP*SQ*
>AY332237/B/US/1996/1027_03
LQSR----PEPTA----PPEESFRFGEET-TTPSPKQEP--IDKD-LYPLASLKSLFGNDPLSQ*
>AY352275/B/US/1984/SF33
LQSR----PEPTA-PPAPPEESFRFGEET-ITPSQKQES--IDKE-LYPLASLKSLFGNDPSSQ*
>AY423381/B/NL/1999/671_99T12
LQSR----PEPTA-PFQSPEESFRFGEET-TTPSQRQEP--TDKE-LYPLASLKSLFGNDP*SQ*
>AY423382/B/NL/2000/671_00T93
LQSR----PEPTA-PFQSPEESFRFGEET-TTPSQRQEP--TDKE-LYPLASLKSLFGNDP*SQ*
>AY423383/B/NL/2000/671_00T162
LQSR----PEPTA-PFQSPEESFRFGEET-TTPSQRQEP--TDKE-LYPLASLKSLFGNDP*SQ*
>AY423384/B/NL/2000/671_00T167
LQSR----PEPTA-PFQSPEESFRFGEET-TTPSQRQEP--TDKE-LYPLASLKSLFGNDP*SQ*
>AY423385/B/NL/2000/671_00T169
LQSR----PEPTA-PFQSPEESFRFGEET-TTPSQRQEP--TDKE-LYPLASLKSLFGNDP*SQ*
>AY423386/B/NL/2000/671_00T103
LQSR----PEPTA-PFQSPEESFRFGEET-TTPSQRQEP--TDKE-LYPLASLKSLFGNDP*SQ*
>AY423387/B/NL/2000/671_00T36
LQSR----PEPTA-PSQSPEESFRFGEET-TTPSQRQEP--TDKE-LYPLASLKSLFGSDP*SQ*
>AY560107/B/US/1998/98USHVTN1925c1
LQSR----PEPSA----PPEESFRFGEET-TAPPQKQEP--RDKE-LYPVTSLRSLFGNDPSSQ*
>AY560108/B/US/1998/98USHVTN3605c9
LQSR----PEPTA----PPEESFRFGEET-TTPSQKQEP--IDKE-QYPLASLRSLFGNDPSSQ*
>AY560109/B/US/1998/98USHVTN8229c6
LQSR----PEPTA----PPEESFRFGEET-TAPPQKQEP--IDRE-LYPLASLKSLFGNDPSSQ*
>AY560110/B/US/1998/98USHVTN941c1
LQSR----PEPTA----PPAESFRFGEET-PTPSQKQET--IDKE-LYPLASLKSLFGNDPSSQ*
>AY561236/B/CO/2001/PCM001
PQNR----LEPTA----PPEESFRFGEEV-TTPLQKQEP--TDKE-LYPLTSLKSLFGNDPSSQ*
>AY561237/B/CO/2001/PCM013
LQSRPESRPEPTA----PPEESFRVGEQT-TTPPQKQEP--RDKE-LYPLASLKSLFGNDPLLQ*
>AY561239/B/CO/2001/PCM039
LQSR----PEPTA-PPRPPEESFRFGEET-TTPSQKQGM--IDKE-LHPLTSLRSLFGNDPLSQ*
>AY561240/B/CO/2001/PCM074
LQSRPEQRLEPTA----PPEESFR-E-ET--TPPQRQDT--IDKE-LYPLASLRSLFGNDPSSQ*
>AY586542/B/CU/1999/Cu19
LQSRQSR-LEPTA----PPEESFRFGEET-TTPSQKQEP--VDKE-LYPLASLKSLFGNDP*SK*
>AY586543/B/CU/1999/Cu43
LQSR----PEPTA----PPEESFRFGEET-TTPSQKQEP--VDKE-LYPLASLKSLFGNDPSSQ*
>AY682547/B/RU/2004/04RU128005
LQSR----PEPTA----PPEESFRFGEEK-TTPSQKQEP--VEKE-LYPLASLXSLFGNDPSSQ*
>AY713408/B/TH/1996/96TH_NP1538
LQNR----PEPTA----PPEESFRFGEET-TTPSQKQEP--IDKE-LYPSASLKSLFGSDP*SQ*
>AY713409/B/US/1985/BAL_85US_Ba_L
LQSR----PEPTA-PPAPPEESFRFGEET-TTPSQKQEL--IDKE-LYPLASLRSLFGNDPSSQ*
>AY713410/B/US/1994/94US_33931N
LQSR----PEPTA----PPEESFRFGEET-TTPSQKQEP--IDKE-LYPLASLRSLFGNDPSSQ*
>AY713411/B/FR/1992/92FR_BX08
LQSR----PEPTA----PPEESFRFGEAT--TPSQKQEP--IDKE-LYPLASLKSLFGNDPSSQ*
>AY713412/B/US/1990/90US_873
LQSR----PEPTA----PPEESFRFGEET-ITPSQKQEP--IDKE-LYPLASLKSLFGNDPSSQ*
>AY751406/B/RU/2004/04RU129005
LQNR----PEPSA-PPAPPAESFRFGEET-AAPSQKQEQ--TDKE-MYPLXSLKSLFGNDPLLQ*
>AY751407/B/RU/2004/04RU139089
PQSR----SEPTA----PPEESFRFGEET-TTPSQKQEP--IDKE-LYPLVSLRSLFGNDPSSQ*
>AY779550/B/CA/1998/CANA3FULL
LQSR----PEPTA----PPLESFRFEEET-TPPSQKQEP--VDKE-QYPLASLKSLFGNDPSSQ*
>AY779551/B/CA/1999/CANA5FULL
LQSR----PEPTA----PPLESFRFEEQT-TPPSQKQEP--VDKE-QYPLASLKSLFGNDPSSQ*
>AY779552/B/CA/2000/CANA6FULL
LQSR----PEPTA----PPLESFRFEEET-TTPSQKQEP--VDKE-QYPLASLKSLFGNDPSSQ*
>AY779553/B/CA/1997/CANB3FULL
LQSR----PEPTA-PPVQPLESFRFGEET-SPPSQKQEQ--TDQE-LYPLASLKSLFGNDPSSQ*
>AY779554/B/CA/1998/CANB4FULL
LQSR----PEPTA-PPAPPLESFRFGEET-ATPSQKQEQ--TDQG-LYPLASLKSLFGNDPSSQ*
>AY779555/B/CA/1998/CANB5FULL
LQSR----PEPTA-PTAPPLESFRFGEET-ATPSQKQEQ--TDQE-LYPLASLKSLFGNDPSSQ*
>AY779557/B/CA/1998/CANC10FULL
VQSR----PEPTA----PPLESFRFGEET-TPPSQKQEP--IDKE-LYPLASLKSLFGNDPSSQ*
>AY779558/B/CA/1999/CAN11FULL
VQSR----PEPTA----PPLESFRFGEET-TPPSQKQEP--IDKE-LYPLASLKSLFGNDPSSQ*
>AY779559/B/CA/1992/CANC2FULL
LQSR----PEPTA----PPLESFRFGEET-TPPSQKQEP--IDQE-LYPSASLKSLFGNDPLSQ*
>AY779560/B/CA/1994/CANC3FULL
VQSR----PEPTA----PPLESFRFGEEP-TPPSQKQEP--IDKE-LYPSASLKSLFGNDLLSQ*
>AY779561/B/CA/1992/CANC5FULL
LQNR----PEPTA----PPLESFRFGEET-TPPSQKQEP--IDQE-LYPSASLKSLLGNDPLSQ*
>AY779562/B/CA/1993/CANC6FULL
VQSR----PEPTA----PPLESFRFGEET-TPPSQKQEP--IDKE-LYPLASLKSLFGNDPSSQ*
>AY779563/B/CA/1996/CANC8FULL
VQSR----PEPTA----PPLESFRVGEEI-TPPSQKQEP--IDKE-LYPLASLKSLFGNDPSSQ*
>AY779564/B/CA/1996/CANA1FULL
LQSR----PEPTA----PPLESFRFEEET-TPPSQKQEP--VDKE-QYPLASLKSLFGNDPSSQ*
>AY781127/B/UY/2001/01UYTRA1179
LQSR----PEPTA----PPEESFRFGEET-TTPSQKQEP--IDKE-RCPLASLRSLFGNDPSSQ*
>AY795904/B/YE/2002/02YE507
LQSR----PEPTA----PPAESFKFGEET-TAPSQKQER--IDKE-EMPLASLRSLFGNDPLSQ*
>AY795905/B/YE/2002/02YE508
LQSR----PEPSA----PPAESFRFGEET-TTPPQKQEP--IDKE-MYPLTSLRSLFGNDPSSQ*
>AY818644/B/AU/2004/Phcsffull04
LQSR----PEPTA----PPEESFRFGEET-ATPSQKQEP--IDRD-LYPLASLRSLFGNDPSSQ*
>AY819715/B/RU/2004/04RU139095
LQSR----PEPXA----PPXESFRFGEET-TTPSQKQEI----KE-MYPLTSLKSLFGNDPSSQ*
>AY835748/B/US/1983/5096_83
LQSR----PEPSA----PPEESFRFGEET-TTPSQKQEP--IDKE-LYPLASLRSLFGNDPSSQ*
>AY835749/B/US/1986/5096_86
LQSR----PEPSA----PPEESFRFGEET-TTPSQKQEP--IDKE-LYPLASLRSLFGNDPSSQ*
>AY835750/B/US/1989/5096_89
LQSR----PEPSA----PPEESFRFGEET-TTPSQKQEP--IDKE-LYPLASLRSLFGNDPSSQ*
>AY835751/B/US/1990/5096_90
LQNR----PEPSA----PPEESFRFGEET-TTPSQKQEP--IDKE-LYPLASLRSLFGNDPSSQ*
>AY835752/B/US/1992/5096_92
LQSR----PEPSA----PPEESFRFGEET-TTPSQKQEP--IDKE-LYPLASLRSLFGNDPSSQ*
>AY835753/B/US/1996/5155_96
LQSR----PEPTA----PPEYSFRFGEET-TTPSQKQEP--IDKE-TYPLASLKSLFGNDPSSQ*
>AY835754/B/US/1983/5084_83
LQSR----PEPTA----PPEESFRFGEET-TTPSQKQEP--KDKE-QYPLTSLRSLFGNDPSSQ*
>AY835755/B/US/1985/5157_85
LQSR----PEPTA----PPEESFRFGEET-TTPSQKQEP--IDKE-MYPLASLRSLFGNDPSSQ*
>AY835756/B/US/1986/5157_86
LQSR----PEPTA----PPAESFRFGEET-TTPSQKQEP--IDKE-MYPLASLRSLFGNDPSSQ*
>AY835757/B/US/1986/5113_86
LQSR----PEPTA----PPEESFRFGEET-TTPSQKQEP--IDKE-MYPLASLRSLFGNDPSSQ*
>AY835758/B/US/1987/5113_87
LQSR----PEPSA----PPEESFRFGEET-TTPAQKQEP--TDKE-LYPLASLRSLFGNDPSSQ*
>AY835759/B/US/1982/5048_82
LQSR----PEPTA----PPEESFRFGEET-TAPSQKQEP--IDKE-LYPLASLRSLFGNDPSSQ*
>AY835760/B/US/1987/5048_87
LQSR----PEPTA----PPAESFRFGEET-TAPSQKQEP--IDKE-LYPLASLRSLFGNDPSSQ*
>AY835761/B/US/1991/5048_91
LQSR----PEPTA----PPQESFRFGEET-TAPSQKQEP--IDKE-LYPLASLRSLFGNDPSSQ*
>AY835762/B/US/1984/5160_84
LQSR----PEPTA----PPEESFRFGEET-TTPPQKQEP--IDKE-LYPLASLRSLFGNDPSSQ*
>AY835763/B/US/1988/5160_88
LQSR----PEPTA----PPEESFSFGEET-TTPSQKQEP--IDQG-RYPLASLRSLFGNDPSSQ*
>AY835764/B/US/1992/5160_92
LQSR----PEPTA----PPEESFRFGEET-TTPSQKQEP--IDQG-MYPLASLRSLFGNDPSSQ*
>AY835765/B/US/1984/5084_84
LQSR----PEPTA----PPEESFRFGEET-TTPSQKQEP--IGKE-QYPLTSLRSLFGNDPSSQ*
>AY835766/B/US/1989/5073_89
LQSR----PEPSA----PPAESFRFGEET-TTPSQKQEP--IDKE-LYPLASLRSLFGNDPSSQ*
>AY835767/B/US/1993/5073_93
LQSR----PEPSA----PPAESFRFGEET-TTPSQKQEP--IDKD-LYPLASLKSLFGNDPSSQ*
>AY835768/B/US/1995/5073_95
LQSR----PEPSA----PPAESFRFGEET-TTPSQKQEP--IDKD-LYPLASLKSLFGNDPSSQ*
>AY835769/B/US/1985/5077_85
LQSR----PEPSA----PPEESFRFGEET-TTPSQKQEP--IDKE-MYPLASLRSLFGNDPSSQ*
>AY835770/B/US/1983/5082_83
LQSR----PEPTA----PPEESFRFGEET-TTPTQKQEP--IDRE-LYPLASLRSLFGNDPSSQ*
>AY835771/B/US/1986/5082_86
LQSR----PEPTA----PPEESFRFGEET-TTPTQKQEP--IDEE-LYPLASLRSLFGNDPSSQ*
>AY835772/B/US/1997/5082_97
LQSR----SEPTA----PPEESFRFGEET-ATPSQKQEP--IDKE-LYPLASLRSLFGNDPSSQ*
>AY835773/B/US/1994/5082_94
LQSR----PEPTA----PPEESFRFGEET-TAPPQKQEP--IDKE-LYPLASLRSLFGNDPSSQ*
>AY835774/B/US/1986/5127_86
LQSR----PEPTA----PPEESFRFGEET-TTPSQKQEP--IDKE-LYPLASLRSLFGNDPSSQ*
>AY835775/B/US/1986/5084_86
LQSR----PEPSA----PPDESFGFGEET-TTPPQKQEP--IDKE-KYPLTSLRSLFGNDPSSQ*
>AY835776/B/US/1993/5127_93
LQNR----PEPSA----PPEESFRFGEET-KAPSQKQEP--IDKE-LYPLASLRSLFGNDPSSQ*
>AY835777/B/US/1983/5018_83
LQSR----PEPTA----PPEESFRFGEET-TTPSQKQEP--IDKE-LYPLASLKSLFGNDPSSQ*
>AY835778/B/US/1986/5018_86
LQSR----PEPTA----PPEESFRFGEEI-ATPSQKQEP--IDKE-LYPLASLKSLFGNDPSSQ*
>AY835779/B/US/1984/5019_84
LQSR----PEPTA----PPAESFRFGEET-TTPPQKQGP--IDKE-LYPLASLKSLFGNDPSSQ*
>AY835780/B/US/1986/5019_86
VQNR----LEPTA----PPAESFRFGEET-ATPPQKQGP--IDKE-LYPLASLKSLFGNDPSSQ*
>AY835781/B/US/1983/5157_83
LQSR----PEPTA----PPEESFRFGEET-TAPSQKQEP--IDKE-MYPLASLRSLFGNDPSSQ*
>AY839827/B/KR/2004/04LHS6
LQSR----PEPTA----PPEESFRLGEET------KQEP--IDKE-RGPMDSLRSLFGNDPLS*-
>AY857022/B/AU/-/2870718
PQSR----PEPTA----PPAESFSFGEEX-TSPSQKQEP--IDKE-KYPLASLRSLFGNDP*SQ*
>AY857144/B/AU/-/8634991
LQSR----PEPSA----PPEESFRFGEET-TAPSQKQEP--IDKE-VYPLASLRSLFGNDPSSQ*
>AY857165/B/AU/-/9125091
LQSR----PEPTA----PPEESFRFGEET--XPLQKQEP--IDKE-KYPMASLRSLFGNDPSSQ*
>AY970946/B/NL/1986/H434-8-A3
LQSR----PEPTA----PPEESFRFGEET-TTPSQKQEP--IDKE-LYPLASLRSLFGNDPSSQ*
>AY970947/B/NL/1986/H434-8-F4
LQSR----PEPTA----PPEESFRFGEET-TTPSQKQEP--IDKE-LYPLASLRSLFGNDPSSQ*
>AY970948/B/NL/1996/H434-42-A1
LQSR----PEPTA----PPEESFRFGEET-TTPSQKQEP--IDKE-LYPLASLKSLFGNDPSSQ*
>AY970949/B/NL/1996/H434-42-C1
LQSR----PEPTA----PPEESFRFGEET-TTPSQKQEP--IDKE-LYPLSSLKSLFGNDPSSQ*
>AY970950/B/NL/1996/H434-42-E12
LQSR----PEPTA----PTEESFRFGEET-TTPSQKQEP--IDKE-LYPLASLKSLFGNDPSSQ*
>BD238372/B/FR/1985/pNL43_patent
LQSR----PEPTA----PPEESFRFGEET-TTPSQKQEP--IDKE-LYPLASLRSLFGSDPSSQ*
>BD298114/B/FR/1983/BH10_patent
LQSR----PEPTA-PPFLPEESFRSGVET-TTPPQKQEP--IDKE-LYPLTSLRSLFGNDPSSQ*
>CS272319/B/FR/1985/pNL43_patent
LQSR----PEPTA----PPEESFRFGEET-TTPSQKQEP--IDKE-LYPLASLRSLFGSDPSSQ*
>D10112/B/GB/1983/CAM1
LQSR----PEPTA----PPEESFRFGEEK-TTPSQKQEP--IDKE-LYPLASLRSLFGNDPSSQ*
>D86068/B/FR/1983/MCK1_LAI_IIIB
LQSR----PEPTA-PPFLPEESFRSGVET-TTPSQKQEP--IDKE-LYPLTSLRSLFGNDPSSQ*
>D86069/B/FR/1983/PM213_LAI_IIIB
LQSR----PEPTA-PPFLPEESFRSGVEA-TTPPQKQEP--IDKE-LYPLTSLRSLFGNDPSSQ*
>DD153311/B/FR/1985/pNL43-patent
LQSR----PEPTA----PPEESFRFGEET-TTPSQKQEP--IDKE-LYPLASLRSLFGSDPSSQ*
>DD153312/B/FR/1985/pNL43-patent
LQSR----PEPTA----PPEESFRFGEET-TTPSQKQEP--IDKE-LYPLASLRSLFGSDPSSQ*
>DL260745/B/FR/1983/HXB2_patent
LQSR----PEPTA----PPEESFRSGVET-TTPPQKQEP--IDKE-LYPLTSLRSLFGNDPSSQ*
>DL464814/B/FR/1983/HXB2_patent
LQSR----PEPTA----PPEESFRSGVET-TTPPQKQEP--IDKE-LYPLTSLRSLFGNDPSSQ*
>DM111087/B/FR/1985/pNL43-patent
LQSR----PEPTA----PPEESFRFGEET-TTPSQKQEP--IDKE-LYPLASLRSLFGSDPSSQ*
>DQ007901/B/CN/2002/02HNsmx2
LQSR----PEPTA----PPEESFRFGEET-TPPSQKQEP--IDKE-LYPLASIKSLFGNRPSSQ*
>DQ127534/B/US/-/AC_04_0_Days_Consen_fa
LQSR----PEPTA-PTAPPEESFRFGEEM--TPSQKQER--IDKE-PSPLASLRSLFGSDPSSQ*
>DQ127535/B/US/-/AC_04_1650_Days_Seq1_fa
LQSR----PEPTA-PTAPPEESFRFGEEM--TPSQKQER--IDKE-PSPLTSLRSLFGSDPSSQ*
>DQ127536/B/US/-/AC_04_1650_Days_Seq2_fa
LQSR----PEPTA-PTAPPEESFRFGEEM--TPSQKQER--IDKE-PSPLTSLRSLFGSDPSSQ*
>DQ127537/B/US/-/AC_16_0_Days_Consen_fa
LQNR----PEPTA----PPEESFRFGEET-TTPSQKQGT--IDKE-LYPLASLKSLFGNDPSSQ*
>DQ127538/B/US/-/AC_16_1934_Days_Seq1_fa
LQNR----PEPTA----PPEESFRFGEET-TTPSQKQGT--KDKE-LYPLVSLKSLFGNDPSSQ*
>DQ127539/B/US/-/AC_16_1934_Days_Seq2_fa
LQNR----PEPTA----PPEESFRFGEET-TTPSQKQGT--KDKE-LYPLVSLKSLFGNDPSSQ*
>DQ127548/B/US/-/AC_59_41_Days_Seq1_fa
LQSR----PEPTA----PPEESFRFGEET-TTPPQKQET--IDQE-KYPLASLKSLFGSDPLSQ*
>DQ127549/B/US/-/AC_59_41_Days_Seq2_fa
LQSR----PEPTA----PPEESFRFGEET-TTPPQKQET--IDQE-KYPLASLKSLFGSDPLSQ*
>DQ127550/B/US/-/AC_59_111_Days_Seq1_fa
LQSR----PEPTA----PPEESFRFGEET-TTPPQKQET--IDQE-KYPLASLKSLFGSDPLSQ*
>DQ127551/B/US/-/AC_59_111_Days_Seq2_fa
LQSR----PEPTA----PPEESFRFGEET-TTPPQKQET--IDQE-KYPLASLKSLFGSDPLSQ*
>DQ207940/B/GE/2003/03GEMZ004
LQSR----PEPTA----PPAESFGFGEET-TTPSQKEEP--TDKE-LYPLASLKSLFGNDPSSQ*
>DQ207942/B/GE/2003/03GEMZ010
LQSR----PEPTA----PPEESFRFGEET-ATPSPKQET--IDKD-LYPLASLKSLFGSDPSSQ*
>DQ295192/B/KR/2004/04LSK7
LQSR----PEPTA----PPEESFRFGEET-TTPSQKQET--VDKE-LYPLASLRSLFGNDPSSQ*
>DQ295193/B/KR/2004/04KMH5
LQSR----PEPTA----PPEESFRFGEET-TTPSQKQET--IDKE-LYPLASLRSLFGNDPSSK*
>DQ295194/B/KR/2004/04WK7_HIV_1_wk
LQSR----PEPSA----PPEESFRFGEET-TTPSQKQES--RDKE-LYPLASLRSLFGSDPSSQ*
>DQ295196/B/KR/2004/04KYR8
LQSR----PEPTA----PPEESFRFGEET-PTPSQKQEP--IDKE-LYPLASLRSLFGNDPSSQ*
>DQ322223/B/CA/-/GOL016V01
LQSR----PEPTA----PPEESFRFGEET-PMPSQKQEP--IDKN-MYPLASLRSLFGDDPSSQ*
>DQ322224/B/CA/-/GOL016V10
LQSR----PEPTA----PPEESFRFGEET-PXPSQKQEP--IDKN-MYPLASLRSLFGDDPSSQ*
>DQ322225/B/CA/-/HND_DRPI039V01
LQSR----PEPTA-PPAPPEESFRFGEET--TPSQKREPETTDKN-MYPLTSLRSLFGNDPSSQ*
>DQ322226/B/CA/-/HND_DRPI039V08
LQSR----PEPTA-PPAPPEESFRFGEET--TPSQKREPETTDKN-MYPLTSLRSLFGNDPSSQ*
>DQ322227/B/CA/-/HDM003V01
LQSR----PEPTA----PPEESFRFGEET-ATPSQKQEPIDRDKE-LYPLASLRSLFGNDPSST*
>DQ322228/B/CA/-/HDM003V04
LQSR----PEPTA----PPEESFRFGEET-ATPSQKQEPIDRDKE-LYPLASLRSLFGNDPSST*
>DQ322229/B/CA/-/HDM003V09_2
LQSR----PEPTA----PPEESFRFGEET-ATPSQKQEPIDRDKE-LYPLASLRSLFGNDPSST*
>DQ322230/B/CA/-/HDM003V09_5
LQSR----PEPTA----PPEESFRFGEET-ATPSQKQEPIDRDKE-LYPLASLRSLFGNDPSST*
>DQ322239/B/CA/-/HTM360V05_variant_3
LQNR----PEPTA----PPXESFRFGEET-VTPPQKQEP--IDKE-LYPLTSLKSLFGNDPSSQ*
>DQ354112/B/TH/1996/M140
PQSR----LEPTA----PPEESFRFGEET-TTPSQKQEL--INKE-MSPLASLKSLFGNDL*LQ*
>DQ354119/B/TH/1996/M149
LQNR----PEPTA----PPEESFRFGEET-TTPPQKQEP--IDKD-LYPLVSLKSLFGNDPSSQ*
>DQ358805/B/BR/2002/02BR002
LQSR----PEPTA----TIEESFRFGEET-TTPSQKQEP--KDKE-LYPLTSLRSLFGNDPSSQ*
>DQ358808/B/BR/2002/02BR008
PQSR----TEPTA----PPEESFRFGEET-TTPPQKQEP--MDKE-LYPLASLKSLFGSDPSSQ*
>DQ358809/B/BR/2002/02BR011
FQSR----PEPTA----PPEESFRFGEET-TTLSQKQET--GDKE-LYPLASLKSLFGNDQ*SQ*
>DQ358810/B/BR/2002/02BR013
LQNR----PEPTA----PPEESFRFGEET-ATPSQKQEQ--IDKE-LYPLASLKSLFGNDPSSQ*
>DQ383746/B/AR/2002/02AR114146
LQSR----PEPTA----PPEESFRFGEET-TTPSQKQEP--RDKE-LYPLTSLRSLFGNDPSSQ*
>DQ383748/B/AR/2003/03AR137681
LQSR----PEPTA----PPEESFRFGEET-ATPSQKQGS--IDKE-LYPLASLRSLFGNDPSSQ*
>DQ383749/B/AR/2003/03AR138910
LQNR----PEPTV-PTAPPAESFRFGEET-TTPSQKQGT--IDKE-MYPLDSLKSLFGNDPSSQ*
>DQ383751/B/AR/2004/04AR151263
LQSRPEPILEPTA----PPAESXRFGEET-ATPSQKQEP--IDKE-TEPLASLKSLFGNDPSSQ*
>DQ383752/B/AR/2004/04AR151516
LQSR----PEPTA-PEPTPEESFRFGEET-PTPSQKQGT--IDKE-LYPLTSLKSLFGNDP*ST*
>DQ396398/B/ZA/2003/03ZAPS045MB2
LQSR----PEPTA----PPAESFRFGEEI-TTPSQKPET--VDKD-LYPLASLKSLFGSDPSSQ*
>DQ487188/B/US/1993/WCD32P0793
LQSRPEQSLEPTA----PPEESFRFGEET-TTPPQKQEP--IDKE-LYPLASLRSLFGNDPSSQ*
>DQ487189/B/US/1995/WCD32P1195
LQSRPEQXLEPTA----PPEESFRFGEET-TTPPQKQEP--IDKE-LYPLASLRSLFGNDPSSQ*
>DQ487190/B/US/1993/WCM32P0793
LQSR----PEPTA----PPEESFRFGEET-TTPSQKQEP--INKE-LYPLASLRSLFGNDPSSQ*
>DQ487191/B/US/1996/WCM32P0896
LQSR----PEPSA----PPEESFRFGEET-TTPPQKQEP--IDKE-LYPLASLRSLFGNDPLSQ*
>DQ672623/B/IT/2005/SG1
LQSR----PEPTA----PPEESFRFGEEX-TTPPQKQEP--IDKE-MYPLTSLRSLFGNDPSSQ*
>DQ676870/B/AU/2003/PS1038_Day0
LQSR----PEPTA----PPAESFSFGEEK-TTPPQKQEP--IDKE-MYPLTALKSLFGNDPSSQ*
>DQ676871/B/AU/2004/PS1038_Day174
LQSR----PEPTA----PPAESFSFGEEK-TTPPQKQEP--IDKE-MYPLTALKSLFGNDPSSQ*
>DQ676874/B/AU/2002/PS2008_Day0
IQSR----TEPTA----PPEESFRFGEET-TTPSQKQET--VDKE-MYPLASLRSLFGSDPSSQ*
>DQ676875/B/AU/2003/PS2008_Day182
IQSR----TEPTA----PPEESFRFGEET-TTPSQKQET--VDKE-XYPLASLRSLFGSDPSSQ*
>DQ676876/B/AU/2003/PS2008_Day377
IQSR----TEPTA----PPEESFRFGEET-TTPSQKQET--VDKX-XYPLASLRSLFGSDPSSQ*
>DQ676877/B/AU/2003/PS2016_Day0
LQNR----PEPTA----PPEESFRFGEET-TTPPQKQEP--IDKE-LYPLASLRSLFGNDPSSQ*
>DQ676878/B/AU/2003/PS2016_Day193
LQNR----PEPTA----PPEESFRFGEET-TTPPQKQEP--IDKE-LYPLASLRSLFGNDPSSQ*
>DQ676879/B/AU/2004/PS2016_Day380
LQNR----PEPTA----PPEESFRFGEET-TTPPQKQEP--IDKE-LYPXASLRSLFGNDPXSQ*
>DQ676880/B/AU/2003/PS2019_Day0
LQNR----PEPTA----PPEESFRFGEET-TTPPQKQEP--TDKE-LYPLASLRSLFGNDPLSQ*
>DQ676881/B/AU/2003/PS2019_Day171
LQNR----PEPTA----PPEESFRFGEET-TTPPQKQEP--TDKE-LYPLASLRSLFGNDPLSQ*
>DQ676882/B/AU/2004/PS2019_Day367
LQNR----PEPTA----PPEESFRFGEET-TTPPQKQEP--TDKE-LYPLASLRSLFGNDPXSQ*
>DQ676883/B/AU/2002/PS3002_Day0
LQSR----XEPTA----PPEESFRFGEET-TTPSQKQEX--IDKE-LYPLASLRSLFGSDPSSQ*
>DQ676884/B/AU/2003/PS3002_Day199
LQSR----PEPTA----PPEESFRFGEET-TTPSQKQEX--IDKE-LYPLASLRSLFGSDPSSQ*
>DQ676885/B/AU/2003/PS3002_Day385
LQSR----PEPTA----PPEESFRFGEET-TTPSQKQEX--XDKE-LYPLASLRSLFGSDPSSQ*
>DQ676886/B/AU/2003/PS4048_Day0
LQSR----PEPTA----PPAESFSFGEET-PAPSQKQEP--IDKE-MYPLASLKSLFGNDPSSQ*
>DQ676887/B/AU/2004/PS4048_Day143
LQSR----PEPTA----PPAESFSFGEET-PAPSQKQEP--IDKE-MYPLASLKSLFGNDPSSQ*
>DQ823362/B/UA/2001/01UAKV167
LQSR----PGPTA-PRTEPEESFRFGEET-TTPPQKQEP--IDKE-LYPLASLKSLFGNDPSSQ*
>DQ823363/B/UA/2001/01UAKV252
LQSR----PEPSA----PPEESFRFGEET-TTPSQKQEP--RDKE-LYPLTSLRSLFGNDPSSQ*
>DQ823364/B/UA/2001/01UAKV259
LQSR----PEPTA----PPEESFRFGEET-TTPSQKQEP--IDKE-LYPLTSLRSLFGNDPSSQ*
>DQ837381/B/KR/2005/05CSR3
PQSR----LEPTA----PPEESFRFGEET-ATPPQKQEP--TDKE-QYPLASLRSLFGNDPSSQ*
>DQ853436/B/US/2000/14294_1
LQSR----PEPTA----PPEESFRFGEGT-TTPSQKQEP--IDKE-LYPLTSLKSLFGNDPSSQ*
>DQ853437/B/US/2000/14297_1
LQSR----PEPTA----PPEESFRFGEGT-TTPSQKQEP--IDKE-LYPLASLKSLFGNDPSSQ*
>DQ853438/B/US/2000/14300_1
LQSR----PEPTA-PPAPPEESFRFGEGT-TTPSQKQEP--IDKE-LYPLASLKSLFGNDPSSQ*
>DQ853439/B/US/2002/14186_1
LQSR----PEPTA----TTEESFRFGEGT-TTPSQKQEP--IDKE-LYPLASLKSLFGSDPSSQ*
>DQ853440/B/US/2002/14182_1
LQSR----PEPTA-PPAPPEESFRFGEGT-TTPSQKQEP--IDKE-LYPLASLKSLFGSDPSSQ*
>DQ853441/B/US/2002/14189_1
LQSR----PEPTA-PPAPPEESFRFGEGT-TTPSQKQEP--IDKE-LYPLASLKSLFGSDPSSQ*
>DQ853442/B/US/2002/14184_1
LQSRPESRPEPTA----PPEESFRFGEGT-TTPSQKQEP--IDKE-LYPLASLKSLFGSDPSSQ*
>DQ853443/B/US/2002/14181_1
LQSR----PEPTA-PPAPPEESFRFGEGT-TTPSQKQEP--IDKE-LYPLASLKSLFGSDPSSQ*
>DQ853444/B/US/2002/14183_1
LQSR----PEPTA-PPAPPEESFRFGEGT-TTPSQKQEP--IDKE-LYPLASLKSLFGSDPSSQ*
>DQ853445/B/US/2002/14185_1
LQSR----PEPTA-PPAPPEESFRFGEGT-TTPSQKQEP--IDKE-LYPLTSLKSLFGSDPSSQ*
>DQ853446/B/US/2002/14188_1
LQSR----PEPTA-PPAPPEESFRFGEGT-TTPSQKQEP--IDKE-LYPLASLKSLFGSDPSSQ*
>DQ853447/B/US/2002/14187_1
LQSR----PEPTA-PPAPPEESFRFGEGT-TTPSQKQEP--IDKE-LYPLASLKSLFGSDPSSQ*
>DQ853448/B/US/2002/14190_1
LQSR----PEPTA-PPAPPEESFRFGEGT-TTPSQKQEP--IDKE-LYPLASLKSLFGSDPSSQ*
>DQ853449/B/US/2000/14299_1
LQSR----PEPTA-PPAPPEESFRFGEGT-TTPSQKQEP--IDKE-LYPLASLKSLFGNDPSSQ*
>DQ853450/B/US/2000/14302_1
LQSR----PEPTA----PPEESFRFGEGT-TTPSQKQEP--IDKE-LYPLASLKSLFGNDPSSQ*
>DQ853451/B/US/2000/14303_1
LQSR----PVPTA----PPEESFRFGEGT-TTPSQKQEP--IDKE-LYPLASLKSLFGNDPSSQ*
>DQ853452/B/US/2000/14296_1
LQSR----PEPTA----PPEESFRFGEGT-TTPSQKQEP--IDKE-LYPLASLKSLFGNDPSSQ*
>DQ853453/B/US/2000/14298_1
LRSR----PEPTA-PPAPPEESFRFGEGT-TTPSQKQEP--IDKE-LYPLASLKSLFGNDPSSQ*
>DQ853454/B/US/2000/14295_1
LQSR----PEPTA-PPVPPEESFRFGEGT-TTPSQKQEP--IDKE-LYPLASLKSLFGNDPSSQ*
>DQ853455/B/US/1998/15387_1
LQSR----PEPTA----PPEESFRFGEGT-TTPPQKQEP--IDKE-LYPLASLKSLFGNDPSSQ*
>DQ853456/B/US/1998/15388_1
LQSR----PEPTA----PPEESFRFGEGT-TTPPQKQEP--IDKE-LYPLASLKSLFGNDPSSQ*
>DQ853457/B/US/1998/15389_1
LQSR----PEPTA----PPEESFRFGEGT-TTPPQKQEP--IDKE-LYPLASLKSLFGNDPSSQ*
>DQ853458/B/US/1998/15390_1
LQSR----PEPTA----PPEESFRFGEGT-TTPPQKQEP--IDKE-LYPLASLKSLFGNDPSSQ*
>DQ853459/B/US/1998/15382_1
LQSR----PEPTA-PSRPPEESFRFGEGT-ATPPQKQEP--IDKE-LYPLASLKSLFGNDPSSQ*
>DQ853460/B/US/1998/15386_1
LQSR----PEPTA-PSRPPEESFRFGEGT-ATPPQKQEP--IDKE-LYPLASLKSLFGNDPSSQ*
>DQ853461/B/US/1998/15383_1
LQSR----PEPTA-PSRPPEESFRFGEGT-ATPPQKQEP--IDKE-LYPLASLKSLFGNDPSSQ*
>DQ853462/B/US/1998/15381_1
LQSR----PEPTA----PPEESFRFGEGT-TTPPQKQEP--IDKE-LYPLASLKSLFGNDPSSQ*
>DQ853463/B/US/1998/15384_1
LQSR----PEPTA-PSRPPEESFRFGEGT-TTPPQKQEP--IDKE-LYPLASLKSLFGNDPLSQ*
>DQ853464/B/US/1998/15385_1
LQSR----PEPTA----PPEESFRFGEGT-TTPPQKQEP--IDKE-LYPLASLKSLFGNDPSSQ*
>DQ854714/B/ES/1989/M61
PQNR----LEPTA----PPEESFRFGEET-TTPSQKQEQ--IDKE-LYPLASLKSLFGNDPLSQ*
>DQ886031/B/US/-/F703
LQSR----PEPTA----PPEESFRFGEET-TTPSQKQEL--IDKE-PIPLASLRSLFGNDPLSQ*
>DQ886032/B/US/-/F7174
PQGR----LEPTA----PPEESFRFGEET-TTPPQKQDP--IDKE-MYPLASLRSLFGNDPSSQ*
>DQ886033/B/US/-/F7204
LQSR----PEPTA----PPEESFRFGEET--TPPQKQEA--IDKE-LYPLASLKSLFGSDPSSQ*
>DQ886034/B/US/-/L8146
LQSR----PEPSA----PPEESFGFGEEA--TPSQKQEP--RDKE-TYPLASLRSLFGNDPSSQ*
>DQ886035/B/US/-/L8157
LQSR----PEPTA----PPEESFRFGEET-PTPSQKQEPLILDKE-LLPLASLRSLFGNDPSSK*
>DQ886036/B/US/-/L8185
PQSR----TEPTA-PPAPPEESFRFGEET-TTPPQKQEPP-IDRE-LYPLASLRSLFGNDPSSQ*
>DQ886037/B/US/2005/L8249
LQSR----PEPTA----PPEESLRFGGET-TTPPQKQEP--IDKE-LYPLASLKSLFGNDPLSQ*
>DQ990880/B/CN/2005/05CNHB_hp3
LQSR----PEPSA----PPEESFRFGEET-TTPPQKQEP--IDKE-LYPLTSLRSLFGNDPSSQ*
>EF057102/B/CN/2001/pCNHN24
LQSR----PEPTA----PPEESFRFGEET-TAPSQKQEP--IDKE-LYPLASLKSLFGNDPSSQ*
>EF175209/B/US/1998/WC3_0498_1
LQSR----PEPTA----PPEESFRFGEET-TTPPQKQEP--IDKE-LYPLASLKSLFGNDPSSQ*
>EF175210/B/US/1998/WC3_0498_2
LQSR----PEPTA----PPEESFRFGEET-TTPPQKQEP--IDKE-LYPLASLKSLFGNDPSSQ*
>EF175211/B/US/1998/WC3_0498_3
LQSR----PEPTA----PPEESFRFGEET-TTPPQKQEP--IDKE-LYPLASLKSLFGNDPSSQ*
>EF175212/B/US/1998/WC3_0498_4
LQSR----PEPTA----PPEESFRFGEET-TTPPQKQEP--IDKE-LYPLASLKSLFGNDPSSQ*
>EF178338/B/AU/2004/MS2004_37_040
LQNR----PEPSA----PPEESFRFGEET-XTPPQKQEP--IDKE-KYPLTSLRSLFGNDP*SQ*
>EF178354/B/AU/2004/MS2004_37_056
LQSR----PEPTA----PPEESFRFGEEI-PTPSQKZGP--LDKE--PPLASLRSLFGNDPLSQ*
>EF178358/B/AU/2004/MS2004_37_060
LQSR----PEPTA----PPEESFRFGEAP--TPSQKQET--VDKE-LYPVTSLKSLFGNDPLSQ*
>EF363122/B/US/2000/ES1-16
LQSR----PEPTA----PPEESFRFGEET-TTPSQKQEP--RDKE-LYPLASLRSLFGNDPSSQ*
>EF363123/B/US/2000/ES1-20
LQSR----PEPTA----PPEESFRFGEET-TTPSQKQEP--RDKE-LYPLASLRSLFGNDPSSQ*
>EF363124/B/US/2004/ES4-24
LQSR----PEPTA----PPEESFRFGEET-TTPSQKQEP--IDKE-LYPLASLRSLFGNDPSSQ*
>EF363125/B/US/2004/ES8-17
LQSR----PEPTA-PSAPPAESFRFGEEI-TTPPQKQETLILDKE-LYPSASLKSLFGNDPLLK*
>EF363126/B/US/2004/ES8-43
LQSR----PEPTA-PSAPPAESFRFGEEI-TTPPQKQETLILDKE-LYPSASLKSLFGNDPLLK*
>EF363127/B/US/2004/ES10-53
LQNR----TEPSA----PPEEIFGFGEEA-AAPPQKQEP--IDKE-KYPLTSLRSLFGNDPSSQ*
>EF514697/B/DK/2004/PMVL_018
LQSR----PEPTA----PPEESFRFGEEA-AAPSQKQEP--IDKE-TYPLASLKSLFGNDQ*SQ*
>EF514698/B/DK/2004/PMVL_027
LQSR----PEPSA----PPAESFRFGEET-PTPSQKQEP--IDKE-LYPSASLRLLFGNDPSSQ*
>EF514699/B/DK/2004/PMVL_012
LQSR----PEPSA----PPEESFRFGEET-ATPSQKQEP--KDQE-LCPSASLRSLFGNDPSSQ*
>EF514700/B/DK/2004/PMVL_013
LQSR----PEPTA-PPEPPAESFRFGEGT-TTPSQRQEP--IDKE-LYPSASLRSLFGNDPSSQ*
>EF514701/B/DK/2004/PMVL_049
LQSR----PEPTA-PPAPPEESFRFGEEI-ATPSQKQEP--KDKE-LYPLTSLRSLFGNDPLSQ*
>EF514702/B/DK/2004/PMVL_025
LQNR----PEPTA-PPSRPEESFRFGEET-TAPSQKQEP--RDKE-LYPLASLRSLFGNDP*SQ*
>EF514703/B/DK/2004/PMVL_039
PQGR----LEPTA----PPEESFRFGEET-TTPSQKQEL--IDKD-QHPLASLRSLFGNGPSS*-
>EF514704/B/DK/2001/CTL_016
LQNR----PEPSA----PPEESFRFGEET-TTPLQKQEP--IDKE-MYPLASLRSLFGNDPSSQ*
>EF514705/B/DK/2001/CTL_017
LQSR----PEPTA----PPEESFRFGEET-ATPSQKQGP--TDKE-MYPLTSLRSLFGNDPSSQ*
>EF514706/B/DK/2001/CTL_018
LQSR----PEPTA----PPEESFRFGEET-ATPDQKQGT--VDKE-LYPLASLRSLFGSDPSSQ*
>EF514707/B/DK/2001/CTL_023
LQSR----PEPTA----PPEEIFRFGEET-ATPSQKQET--INKE-SYPLASLRSLFGNDPSSQ*
>EF514708/B/DK/2001/CTL_030
LQSR----PEPTA----PPEESFRFGEET-TAPTQKQEP--IDKE-LYPLASLRSLFGNDPSSQ*
>EF514709/B/DK/2001/CTL_033
LQSR----PEPTA-PPAPPEESFRFGEGT-TTLPQKQEP--IDKE-LYPLASLRSLFGNDPSSQ*
>EF514710/B/DK/2001/CTL_035
LQSR----PEPSA----PPEESFRFGEET-TTPSQKQEP--IDKE-MYPLASLRSLFGNDPSSQ*
>EF514711/B/DK/2001/CTL_041
LQSR----PEPTA----PPEESFRFGEET-TTPSQRQER--IDKE-LYPSTSLRSLFGNDPSS*-
>EF514712/B/DK/2001/CTL_043
LQSRPEPTPEPTA----PPEESFRFGEET-TTPSQKREP--IDKE-LYPLASLRSLFGNDPSSQ*
>EF637046/B/BR/2003/BREPM2012
LQNRPEPRPEPTA----PPAESFRFGEET-TTPPQKQEP--VDKE-LYPLASLRSLFGNDPSSQ*
>EF637047/B/BR/2003/BREPM1040
LQSR----PEPTA----PPAESFSFGEET-TTPFQKQESGNKDKE-VYPLASLRSLFGNDPSSE*
>EF637048/B/BR/2003/BREPM1038
LQNR----LEPTA----PPEENFRFGEET-TAPPQKQEP--IDKE-LYPLASLKSLFGNDPSSQ*
>EF637049/B/BR/2003/BREPM1035
LQSR----PEPSA----PPAESFRFGEET-TTPSQKQEP--IDKE-MYPLTSLRSLFGNDPSSQ*
>EF637051/B/BR/2003/BREPM1032
LQSR----PEPTA----PPEESFRFGEET-TTPSQKQEP--IDKE-QYPLASLRSLFGNDPSSQ*
>EF637053/B/BR/2003/BREPM1028
LQSR----PEPTA----PPEESFRFGEET-TIPPQKQEP--IDKE-LYPLASLRSLFGNDPSSQ*
>EF637054/B/BR/2003/BREPM1027
LQRR----PEPTA----PPEESFRFGEET-ATPSQKPEQ--IDKE-LYPLTSLKSLFGSDPSSQ*
>EF637056/B/BR/2003/BREPM1024
LQSR----PEPTA----PPEESFRFGEET-TAPPQKQEQ--KDKE-PYPLASLKSLFGNDP*ST*
>EF637057/B/BR/2003/BREPM1023
LQSR----PEPTA----PPEESFRFGEEK-TTPPQKQEP--IDKD-LYPLTSLRSLFGNDPSSQ*
>EF694037/B/IN/-/11807
LQSR----PEPTA----PPEESFRFGGET-TPPSQKQEP--IDKE-LYPLASLKSLFGNDPSSQ*
>EU541617/B/-/-/pIIIB
LQSR----PEPTA----PPEESFRFGEET-TTPSQKQEP--IDKE-LYPLASLRSLFGSDPSSQ*
>EU616639/B/US/-/AC160_T1_Day_22_Dom
LQSR----PEPTA----PPEESFRFGEET-TTPSQKQEP--KDKD-LYPSASLRSLFGNDPSSQ*
>EU616640/B/US/-/AC160_T2_Day_83_Dom
LQSR----PEPTA----PPEESFRFGEET-TTPSQKQEP--KDKD-LYPSASLRSLFGNDPSSQ*
>EU616641/B/US/-/AC160_T3_Day_419_Dom
LQSR----PEPTA----PPEESFRFGEET-TTPSQKQEP--KDKD-LYPSASLRSLFGNDPSSQ*
>EU616642/B/US/-/AC160_T4_Day_503_Dom
LQNR----PEPTA----PPEESFRFGEET-TTPSQKQGM--TDKE-MYPLTSLKSLFGNDP*SQ*
>EU616643/B/US/-/AC160_T5_Day_545_Dom
LQNR----PEPTA----PPEESFRFGEET-TTPSQKQGM--TDKE-MYPLTSLKSLFGNDP*SQ*
>EU616644/B/US/-/AC160_T6_Day_664_Dom
LQNR----PEPTA----PPEESFRFGEET-TTPSQKQGM--TDKE-MYPLTSLKSLFGNDP*SQ*
>EU616645/B/US/-/AC160_T7_Day_762_Dom
LQNR----PEPTA----PPEESFRFGEET-TTPSQKQEM--TDKE-MYPLTSLKSLFGNDP*SQ*
>EU616649/B/US/-/AC160_T9_Day_1034_Dom
LQNR----PEPTA-PPEPPEESFRFGEET-TTPSQKQGM--TDKE-MYPLTSLKSLFGNDP*SQ*
>EU786672/B/ES/2005/X1890
LQSR----PEPTA----PPEESFRFGEET-TTPPQKQEP--IDKE-LYPLSSLKSLFGNDPSSQ*
>EU786674/B/ES/2006/X1958
LQSR----PEPTA----PPLESFRFGEET-TTPSQKQEP--TDKD-MYPLTALKSLFGNDPLSQ*
>EU786675/B/ES/2006/X1959
LQSR----PEPTA----PPEESFRFGEET-ATPPQKQEP--KDKE-MYPLASLKSLFGNDXSSQ*
>EU786676/B/ES/2006/X1998
LQSR----PEPTA----PPEESFRFGEET-ATPPQKQEP--IDKE-LYPLASLKSLFGNDPSSK*
>EU786677/B/ES/2006/X2102
PQSR----LEPTA----PPEESFSFGEEA-ATPSQKQEP--IDKE-LYPLASLRSLFGNDPSSX*
>EU786678/B/ES/2007/X2149
LQSR----PEPTA-PPAPPEESFRFGEEK-TTPSQKQEP--RDQE-LYPLASLRSLFGSDPSSQ*
>EU786679/B/ES/2007/X2210_3
LQNR----LEPTA----PPEESFRFGEET--TPSQKQEP--IDKE-MYPLASLKSLFGNDPSSQ*
>EU786680/B/ES/2007/X2231
LQSR----PEPTA----PPAESFRFGEET-TTPPQKQEP--VGKD-MYPWDSLRSLFGNDPSSQ*
>EU839596/B/DO/2005/05DO_162387
PQSR----TEPTA----PPEESFKFGEET--TPPQRQEP--KDKE-LYPLASLRSLFGNDPLSQ*
>EU839597/B/DO/2005/05DO_160884
LQSR----PEPSA----PPAESFRFGEET-TTPPQKQEQ--INQD-LYPLASLRSLFGNDPSSQ*
>EU839598/B/DO/2005/05DO_163007
LQSR----PEPTA-PPAPPEESFRFGEEI--TP--RQEQ--KDKE-LYPLASLKSLFGNDPSS*-
>EU839600/B/HT/2005/05HT_129517
LQNR----TEPTA----PPAESFGFGEET--TPPQKQEP--IDKE-LYPLASLKSLFGNDPSSQ*
>EU839601/B/HT/2005/05HT_129696
PQSR----TEPTA----PPEESFRFGEET---PSQKQET--VDKE-LYPLTSLKSLFGSDP*SQ*
>EU839602/B/HT/2005/05HT_129389
LQNR----TEPSA----PPEESFRFGEET--TPPQKQES--RDKE-LYPLASLKSLFGNDP*SQ*
>EU839603/B/HT/2005/05HT_129473
PQKR----IEPTA----PPEESFRFGEET--TPSQKQEP--IDKE-MYPLASLRSLFGNDPSSQ*
>EU839604/B/HT/2005/05HT_129805
LQSR----PEPTA-PPEPPKESFRFGEET--TPPQKKEQGPTDEG-LYPLASLRSLFGNDPLSQ*
>EU839605/B/JM/2005/05JM_KJ108
LQSR----PEPTA----PPEESFKFGEET--TPSQKQEP--VDKE-LYPLVSLKSLFGNDPSSQ*
>EU839606/B/TT/2000/00TT_CRC08767
LQNR----TEPSA----PPAESFGFGEET--THPQKQEP--IDKE-LYPLASLKSLFGNDP*SQ*
>EU839607/B/TT/2000/00TT_CRC50018
VQNR----TEPTA----PPEEIFRFGEET------KQEQ--KDKE-LYPLASLKSLFGNDPLSQ*
>EU839608/B/TT/2001/01TT_CRC50069
LQNR----PEPTA----PPEESFKFGEET--APPQKQGP--TGEE-LYPLASLKSLFGNDLLSQ*
>EU839609/B/TT/2000/00TT_CRC50060
LQNR----TEPTA----PPEESFRFGEET--APPQKQEP--TDKD-LYPLASLKSLFGNDHSSQ*
>EU839610/B/TT/2001/01TT_CRC50077
LQNR----TEPTA----PPEESFRFGEET--APPQKQEP--TDKD-LYPLASLKSLFGNDHSSQ*
>FB341548/B/FR/1983/HXB2_patent
LQSR----PEPTA----PPEESFRSGVET-TTPPQKQEP--IDKE-LYPLTSLRSLFGNDPSSQ*
>FB707281/B/FR/1983/HXB2-patent
LQSR----PEPTA----PPEESFRSGVET-TTPPQKQEP--IDKE-LYPLTSLRSLFGNDPSSQ*
>FJ195086/B/BR/2004/BREPM1070
LQNR----PEPTA----PPEESFRFGEET-TTPSQKQDP--IDKE-LYPLASLRSLFGNDPSSQ*
>FJ195088/B/BR/2005/BREPM1084
LQSR----PEPTA----PPEESFRFGEEI-TTPSQKQEP--IDKD-PHPLASLRSLFGNDPSSQ*
>FJ195089/B/BR/2005/BREPM1093
LQSR----SEPTA----PPEESFRFGEET-TTPPRKPEP--IDKE-LYPLASLKSLFGSDPSSQ*
>FJ195090/B/BR/2004/BREPM1066
LQSR----PEPSA----PPEESFRFGEET-TTPSQKQEP--RDKE-LYPLASLRSLFGNDPSSQ*
>FJ195091/B/BR/2005/BREPM1081
LQSR----PEPTA----PPEESFRFGEET-TTPPQKQES--RDQD-LYPMASLKSLFGNDH*S*-
>FJ388890/B/CY/2005/CY018
LQRR----PEPTA-PPAPPEESFRFGEEK-ATP--GQGQGHKDKE-LYPLASLRSLFGNDPSSQ*
>FJ388891/B/CY/2005/CY020
LRGG-----EPAA----PPPEEISFGEEE-TIPPQKPEP--KDKE-LYPLASLKSLFGNDPLSQ*
>FJ388895/B/CY/2005/CY028
LQSR----PEPTA----PPEESFRFGEET-TTPSQKQEP--IDKE-MYPLTSLKSLFGNDQ*SQ*
>FJ388898/B/CY/2005/CY032
LQNR----PEPTA-PPEPPEESFRFGEET--TPSQKKES--IDKE-LYPLAALKSLFGNDPLSQ*
>FJ388899/B/CY/2005/CY037
PQKR----LEPTA----PPEESFRFGEET-TTPPQKPET--VDKE-LYPLASLRSLFGNDPSS*-
>FJ388904/B/CY/2005/CY055
LQNR----PEPSA----PPEESFRFGEEA-TAPPQKQEP--KAEE-LYPLASLKSLFGNDPLSQ*
>FJ388905/B/CY/2005/CY056
LQSR----PEPTA----PPEESFRFGEET-TTPPQKQEP--TDKE-VYPLTSLRSLFGNDPLSQ*
>FJ388910/B/CY/2005/CY065
FLNS----PEPSS----PPPEKISFGEEA-TAPSIQQEP--DNNE--PPLASLRSLFGNHPSLI*
>FJ388911/B/CY/2005/CY067
LQSR----PEPTA----PPEESFRFGEGA-TAPPQKQDP--IDKE-LYPLASLKSLFGNDPSSQ*
>FJ388912/B/CY/2005/CY068
LQSRPEPTPEPTA----PPAESFRFGNET-TTPSQKQET--IDKE-LYPLSSLRSLFGNDPSSQ*
>FJ388914/B/CY/2005/CY072
LQRT----PEPTA----PPEESFIFGEET-TTPPQKQEP--IDKE-LYPLASLKSLFGNDPLSQ*
>FJ388915/B/CY/2005/CY074
LQNR----PEPTA----PPAESFRFGEET-TTPSQKQEP--IDKE-LYPLTSLRSLFGNDPSLQ*
>FJ388916/B/CY/2005/CY075
LQSR----PEPTA----PPEESFRFGEEA-TAPPQKQEP--KDKE-LYPLASLRSLFGNDPSSQ*
>FJ388918/B/CY/2005/CY087
LQNR----PEPTA----PPAESFRFGEET-TTPSQKQEP--IDKE-LYPSTSLKSLFGNDPLLQ*
>FJ388919/B/CY/2005/CY088
PQGR----PEPSA----PPEESFKFGEE--TTPPQKQEP--IDKE-LYPLASLKSLFGNDPLSQ*
>FJ388920/B/CY/2005/CY089
PQGR----PEPSA----PPEESFKFGEE--TTPPQKQEP--IDKE-LYPLASLKSLFGNDPLSQ*
>FJ388923/B/CY/2005/CY093
LRSP----PAPTP----PPEEIIFGGEAT--TPPQKPEP--IDKE-LYPLASLKSLFGNDPLSQ*
>FJ388924/B/CY/2005/CY097
PQGR----PEPSA----PPEESFKFGEEA-TTPPQKPEP--IDRE-LYPLASLKSLFGNDPSSQ*
>FJ388927/B/CY/2005/CY110
LQSR----PEPTA-PPAPPEESFRFGEGT-ATPSQKQEP--IDKE-LYPLASLRSLFGNDPSSQ*
>FJ388930/B/CY/2005/CY113
FQSR----PEPSAPPEEPTEESFRFGKET-ATPSQKQET--VDKE-LYPLTSLKSLFGNDPSSQ*
>FJ388931/B/CY/2005/CY120
LQSR----PEPTA----PPEESFRFGEET-ATPPQKQGT--IDKE-LYPLASLRSLFGNDPSST*
>FJ388933/B/CY/2005/CY124
LQSR----PEPTA----PPEESFRFGEET-TTPPQKQET--IDKE-MYPLTSLRSLFGNDPSSQ*
>FJ388934/B/CY/2005/CY130
PQGR----LEPTA----PPEESFRFGEEI-TAPPQKQEP--INKD-LYPLTSLRSLFGNDPSSQ*
>FJ388935/B/CY/2005/CY131
PQSRPEHFLEPSA----PPEESFRFGEET-ATPSQKQEP--RDKE-LYPLASLKSLFGNDL*SQ*
>FJ388936/B/CY/2005/CY132
LQRR----PEPTA-PPAPPEESCRFGEEV-TT-----Q-----KE-LYPLASLRSLFGNDPSSQ*
>FJ388937/B/CY/2005/CY137
LQNR----PEPTA----PPEESFRFGEET-TTPPQKQGP--IDKE-LYPLASLRSLFGNDPSSP*
>FJ388939/B/CY/2005/CY141
PQGR----LEPTA----PPEESFRFGEET-TAPPQKQEP--INKE-LYPLTSLRSLFGNDPSSQ*
>FJ388940/B/CY/2005/CY149
LQSRPEPRPEPTA----PPEESFRFGEGT-TAPPQKQEP--IDEE-LYPSASLRSLFGNDP*SQ*
>FJ388941/B/CY/2005/CY150
LQSR----PEPTA----PPEESFRFGEET-TTTSQKQET--IDKE-LYPLASLKSLFGNDPSSQ*
>FJ388947/B/CY/2006/CY165
PQSRLDPTPEPTA-PPAPPEESFRFGEEM-TTPPQKPEP--VDKE-LYPLTSLKSLFGNDPLSQ*
>FJ388949/B/CY/2006/CY168
LQSR----PEPTA----PPEESFRFGEET-TTPSQKQKPTDRDKE-TYPLTALRSLFGNDPSSQ*
>FJ388955/B/CY/2006/CY180
LQSR----PEPTA-PTAPPEESFRFGEET-TTPSQKQGA--VDKD-PYPLASLRSLFGNDPSSQ*
>FJ388957/B/CY/2005/CY033
PQKR----LEPTA----PPEESFRFGEET-TTPPQKPET--VDKE-LYPLASLKSLFGNDPLSQ*
>FJ388958/B/CY/2005/CY035
LQSR----PEPTA----PPAESFSFGEEK-TTPPQKQDQ----KE-LYPLASLRSLFGNDPSSQ*
>FJ388959/B/CY/2005/CY036
LQSR----PEPTA----PPAESFRFGEET-TPSSQKQEP--IDKE-MYPLASLKSLFGNDPLSQ*
>FJ388960/B/CY/2005/CY070
PQRR----PDPTA----PPEESFRFGEEI-TTPSQKQEP--IDKE-LYPLASLKSLFGNDPSSQ*
>FJ388962/B/CY/2005/CY082
LQER----PEPTA----PPEESFRFGEET-TTPPQKPKP--IDKE-LYPLASLKSLFGNDPLSQ*
>FJ388963/B/CY/2005/CY096
LQSR----PEPTA----PPEESFRFGEEK-TAPPQKQDQ--ENKE-LYPLASLRSLFGNDPSSQ*
>FJ388964/B/CY/2005/CY100
LQSR----PEPTA----PPEESFRFGEET-TTPPQKQEP--RDKE-LYPLASLRSLFGSDPSSQ*
>FJ388965/B/CY/2005/CY142
LQSR----PEPTA----PPEECFRMGEET-TTPFQKQEP--IDKE-LYPLASLKSLFGNDPSSQ*
>FJ403482/B/CY/2005/CY122
LQSR----PVPTA----PPEESFRFG-ET-TAPSQKQEP--IDKD-LYPLASLKSLFGNDPSSQ*
>FJ460499/B/HK/2006/HK002
LQSR----PEPTA----PPEESFRYGEET-TTPPQKQGPQGIDKD-LYPLTSLRSLFGNDPSSQ*
>FJ460500/B/HK/2006/HK003
LQSR----PEPTA----PPEESFRYGEET-TTPPQKQGLQGIDKD-LYPLTSLRSLFGNDPSSQ*
>FJ460501/B/HK/2006/HK004
LQSR----PEPTA----PPEESLKYGEET-TTPPQKQGP--MDKD-LYPLTSLRSLFGNDPSSQ*
>FJ469682/B/US/2005/01144G
LQSR----PEPTA----PPEESFRFGEET-TTPSQKPET--IDKE-VYPLTSLRSLFGNDPSSQ*
>FJ469683/B/US/2005/012286G
LQSR----PEPTA----PPEESFRFGEET-TTPSQKQEP--KDKE-LYPLASLKSLFGNDP*SQ*
>FJ469684/B/US/2004/014837G
LQSR----PEPTA----PPEESFRFGEET-TTPSQKQEP--IDRE-MYPSTSLKSLFGNDP*SQ*
>FJ469685/B/US/-/1229I
LQSR----PEPSA----PPAESFRFGEET-PTPSQKQET--IDKE-LYPSASLRLLFGNDPSSQ*
>FJ469686/B/US/2003/AT01480
LQSR----LEPTA----PPAESFRFGEET-TAPPQKQEP--TDKE-LYPLTSLRSLFGNDPSSQ*
>FJ469687/B/US/2002/CR0017Q
LQSR----LEPTA----PPEESFRFGEET-TTPSQKQEP--RDQE-LYPLASLKSLFGNDPSSQ*
>FJ469688/B/US/2002/CR0023W
LQNR----PEPTA----PPEESFRFGEEA-TVPSQKQES--IDKD-LYPLASLKSLFGNDPSSQ*
>FJ469689/B/US/2007/CR0027M
LQNR----LEPTA-PSAPPAESFGFGEET-ATPPQKQEQ--IDKE-LYPLTSLKSLFGNDLLSQ*
>FJ469690/B/US/-/CR0036W
LQNR----PEPTA----PPEESFRFGEET-TTPPQKQGT--ADKE-LYPSTSLKLLFGSDP*SQ*
>FJ469691/B/US/2006/CR0047U
LQSR----PEPSA----PPEESFRFGEET-ATPPQKQEPP-VDKE-LYPLASLRSLFGNDPSSQ*
>FJ469692/B/US/-/CR0050Z
LQSR----PEPTA----PPAESFRFGEET-TAPPQKQEP--IDKE-LYPLASLKSLFGSDPSSQ*
>FJ469693/B/US/2002/CR0058S
LQSR----PEPTA----PPAESFGFGEET-TTPPQKQEP--TDKE-LYPLASLKSLFGNDPSSQ*
>FJ469694/B/US/-/CR0059T
LQNR----PEPTV-PTAPPEESFRFGEET-TTPSQKQEQ--RDKD-LYPLASLRSLFGNDPSSQ*
>FJ469695/B/US/2004/CR0068P
LQSR----PEPSA----PPEESFRFGEET-TTPSQKQEP--ADKG-MYPLASLRSLFGNDPSSQ*
>FJ469696/B/US/2006/CR0078
LQSR----PEPTA----PPAESFRFGEET-ATPPQKQEP--IDKE-MYPLASLKSLFGNDPSSQ*
>FJ469697/B/US/2004/CR0080N
PQSR----PEPSA----PPEESFRFGEET-TAPSLKQEP--INKE-LYPLASLKSLFGNDPSSQ*
>FJ469698/B/US/2004/CR0116Y
LQSR----PEPTA-PPAPPAESFRFGEET-TTPPQKQEP--IDKE-LYPLASLKSLFGNDPSSQ*
>FJ469699/B/US/-/CR0127W
LQSR----PEPTA-PSAPPAESFRFGEET-TTPSQKQEP--TDKE-LYPLASLRSLFGNDPSSQ*
>FJ469700/B/US/2006/CR0131
LQNR----PEPTA----PPEESFGFGEET-TTPSQKQGT--IDKE-LYPLASLRSLFGNDPSSQ*
>FJ469701/B/US/2003/CR0154X
LQSR----PEPTA----PPEESFRSGEET-TAPSQKQEP--KDKE-LYPLASLRSLFGNDPSSQ*
>FJ469702/B/US/-/CR0164U
LQSR----PEPTA----PPEESFRFGEET-TTPSQKQGT--IDQE-TYPLASLKSLFGNDPSSQ*
>FJ469703/B/US/2005/CR0175S
LQSR----PEPTA----PPEESFRFGEET-TTPSQKQEQ--IDKE-LYPLTSLRSLFGNDPSSQ*
>FJ469704/B/US/-/CR0192W
LQSR----PEPTA----PPEESFRFGEET-TTPSQKQEP--RDKE-LYPLASLRSLFGNDPSSQ*
>FJ469705/B/US/-/CR0206U
LQSR----PEPTA----PPEESFRFGEET-TTPSQKPEP--IDKE-VYPLTSLRSLFGNDPSSQ*
>FJ469706/B/US/2005/CR0208W
LQSR----PEPTA----PPAESLMFGEET-TTAPQKQEP--GDKE-LYPLASLRSLFGNDP*ST*
>FJ469707/B/US/2007/CR0214
LQSR----PEPTA----PPEESFRLGEET--TPPQRRES--IDKE-KYPLTSLRSLFGNDPLSQ*
>FJ469708/B/US/2006/CR0215
PQSR----LEPTA----PPEESLR-E-ET-ITPPQRQEPP-VDKE-MYPWASLKSLFGNDPSSQ*
>FJ469709/B/US/2006/CR0222X
LQSR----PEPTA----PPEESFRFGEET-TTPSQKQEP--IDKE-LYPLASLRSLFGSDPSSQ*
>FJ469710/B/US/2006/CR0228Q
LQSR----PEPSA----PPMESFRFGEET-ATPSQKQEQ--TDKE-LYPLASLRSLFGNDPSSQ*
>FJ469711/B/US/-/CR0234
LQSR----PEPSA----PPEESFRFGEET-TTPPQKQEP--IDKE-LYPSASLKSLFGSDPSSI*
>FJ469712/B/US/-/CR0248X
LQNR----PEPTA----PPAESFRFGEET-TTPNQKQEP--TDKE-LYPLASLKSLFGNDP*SQ*
>FJ469713/B/US/2007/CR0275
LQSR----PEPSA----PPAESFGFGEET-TTPSQKQET--VDKE-LYPLASLKSLFGNDPSSQ*
>FJ469714/B/US/2006/CR0276Z
LQSR----LEPTA----PPEESFRFGEEK-APPPQKQEA--VDKE-LYPLTSLRSLFGNDPSSQ*
>FJ469715/B/US/-/CR0289Z
LQSR----PEPTA-PSAPPEESFRFGEET--TPSQKQEQ--IDKE-LYPSASLRSLFGNDPLSQ*
>FJ469716/B/US/2007/CR0295S
LQSR----PEPSA-PPEPPEESFRFGEET--TPAQKQER--TDRE-LYPLASLRSLFGNDPLSQ*
>FJ469717/B/US/2005/CR0307R
LQSR----PEPSA----PPEESFRFGEEA-TTPSQKQEQ--KDKE-VYPLTSLRSLFGNDPLSQ*
>FJ469718/B/US/2005/CR0312W
LQSR----PEPTA-PQPTPEESIRFGEET-TTPSQKQEQ--KDKE-LYPLASLRSLFGNDQ*SQ*
>FJ469719/B/US/-/CR0317N
LQSR----PEPTA----PPEESFRFGEET-ATPAQKPEP--IDKE-LYPLASLKSLFGNDPSSQ*
>FJ469720/B/US/-/CR0331P
LQSR----PEPTA----PPEESFRFGEET-TTPSQKPET--IDKE-VYPLTSLRSLFGNDPSSQ*
>FJ469721/B/US/2007/CR0339X
LQSR----PEPSA----PPEESFRFGEET-ATPPQKQEQ--TDKE-LYPLASLRSLFGNDPSSQ*
>FJ469722/B/US/2004/CR0345Q
LQSR----PEPTA----PPEEIFRFGEET-ATPPQKQEP--IDKE-LYPSASLRSLFGNDPSSQ*
>FJ469723/B/US/2006/CR0361T
LQSK----PEPTA-PLEPPEESFRFGEER-TTPSQKQEP--IDKG-LYPLASLRSLFGNDPLSQ*
>FJ469724/B/US/2005/CR0367Z
LQSR----PEPTA----PPEESFRFGEET-TTPSQKPET--IDKE-VYPITSLRSLFGNDPSSQ*
>FJ469725/B/US/-/CR0382N
LQSRPEPTLEPTA----PPEESFRFGEGT-ATPS--QEQE----K-LYPLTSLKSLFGNDPSSQ*
>FJ469726/B/US/-/CR0413T
LQNRPEP-TVPTA----PPAESFRFGEET-ATPSQKQEP--IDKE-LYPLASLKSLFGNDPSSQ*
>FJ469727/B/US/-/F701
PQSK----IEPTA----PPEESFRFGEET-TTPPQKQEP--IDKE-LYPLASLRSLFGNDPSSQ*
>FJ469729/B/US/-/F710
LQSR----PEPTA-PPAQPAESFRFGEET-ATPSQKQET--VDKE-VYPLASLKSLFGSDPLLQ*
>FJ469730/B/US/2002/F714
LQSR----PEPTA----PPEERFR-E-ET-TTPSQKQEP--IDKE-LYPLASLRSLFGNDPSLQ*
>FJ469731/B/US/2003/F7157
LQNR----PEPSA----PPEESFRFGEET-ITPSQKQEQTDRDKE-KYPLTSLRSLFGNDPLSQ*
>FJ469732/B/US/2004/F7165
LQNR----PEPSA----PPEESFRCGEET-TTPSQKQET--IDKD-LYPLTSLRSLFGSDPSSQ*
>FJ469733/B/US/2004/F7172
LQSR----PEPSA----PPEESFRFGEET-TPPSQKQEQ--IDKE-LYPSASLRSLFGNDPLSQ*
>FJ469734/B/US/2002/F719
LQSR----PEPSA----PPAESFGFGEET-TTPPQKQES--RDKE-LYPLASLKSLFGNDP*ST*
>FJ469735/B/US/2002/F762P
LQSR----PEPTA----PPEESFRFGEET--TPSQKKEQ--IDKE-LYPLASLKSLFGNDPSSQ*
>FJ469737/B/US/2002/F797
LQSR----PEPSA----PPEESFRFGEEA-AAPSQKQEP--IDKE-MYPLASLRSLFGNDPSSQ*
>FJ469738/B/US/2001/L805
LQSR----PEPTA----PPAESFGFGEGT-TAPSQKQDP--IDKE-LYPLASLKSLFGNDPSSQ*
>FJ469739/B/US/2003/L8107
LQSR----PEPTA----PPEKSFRFGEET-AAPPQKQEP--IDKG-LYPSASLRSLFGNDPSSQ*
>FJ469740/B/US/2003/L8116
LQSR----PEPTA----PPEESFRSGEET-TSPSQKQET--IDKT-LYPSASLRSLFGNDPSSQ*
>FJ469742/B/US/2003/L8152
LQSR----PEPSA----PPEESFRFVEET-TTPSQKQDT--IEKE-TYPLASLKSLFGNDPSSQ*
>FJ469743/B/US/2003/L8180
LQSR----PEPTA----PPEESFRFGEET--TPSQKQEQ--IDKE-LYPSASLKSLFGNDPSSQ*
>FJ469744/B/US/-/L8188
LQSR----PEPTA----PPEESFRFGEET-TTPPQKQEP--RDKE-LYPLASLRSLFGNDPSSQ*
>FJ469745/B/US/2004/L819
LQSR----PEPTA-PPEPPAASFRFGEET-TTPPQKQEPP-VDRE-LYPLASLKSLFGNDPSSQ*
>FJ469746/B/US/2005/L8249
LQSR----PEPTA----PPEESLRFGGET-TTPPQKQEP--IDKE-LYPLASLKSLFGNDPLSQ*
>FJ469747/B/US/2005/L827
AQGR----LEPTA----PPEEGFRFGEET-TTPPQKQEP--IDKD-LYPSVSLRSLFGNDPSSQ*
>FJ469748/B/US/2002/L861P
LQSR----PEPSA----PPAESFKFGEET-TTPSQKQEP--IDKE-MYPLASLKSLFGNDPLSQ*
>FJ469749/B/US/2002/L893P
LQSR----PEPTA----PPEESFRFGEET-TTPPQKQEPP-RDKE-LYPLASLRSLFGNDPSSQ*
>FJ469750/B/US/-/L896
LQSR----PEPTA----PPEESFRFGEET-ATPSQKQEQ--IDKE-LYPLTSLRSLFGNDPSSQ*
>FJ469751/B/US/2002/MTF
LQSR----PEPTA-PLEEPAESFRFGEEA-AAPSQKREP--TDQE-LYPLASLKSLFGNDPSSQ*
>FJ469752/B/US/-/NCQ
LQSR----PEPTA----PPEESFRFGEGT-AIPSQKQEP--IDKE-LYPLTSLRSLFGNDHSSQ*
>FJ469753/B/US/2003/PRLS01
LQSR----PEPTA----PPEESFRFGEET-TTPSQKQEP--INKE-LYPLASLRSLFGNDPSSQ*
>FJ469754/B/US/2002/PRLS02
LQSR----PEPSA----PPAESFRFGEET-TSPPQKQEP--TDKE-LYPLASLKSLFGNDP*SPY
>FJ469755/B/US/2003/PRLS04
LQSR----PEPTA----TIEESFRFGEET-AAPPQKQEP--IDQG-LYPLASLRSLFGNDPSSQ*
>FJ469756/B/US/-/PRLS05
LQNR----PEPTA----PPEESFRFGEET-TTPSQKQEP--ADKD-LYPLASLRSLFGNDPLSQ*
>FJ469757/B/US/2002/PRLS08
FQSR----PEPTA----PPEESFRFGEET-TTPPQKQEP--IDKE-KYPLAALRSLFGNDP*SQ*
>FJ469758/B/US/2002/PRLS09
LQSR----PEPTA----PPEESFRFGEET-TTPPQNPEM--RDKE-LYPLASLRSLFGNDPSSQ*
>FJ469760/B/US/2002/PRLS16
LQNR----PEPTA----PPEESFRFGEET-TTPAQKQEP--IDKE-LYPLASLKSLFGNDPSSQ*
>FJ469761/B/US/-/PRLS17
LQSR----PEPTA-PPAPPEESFRFGEET-TTPSQRQEM--TDKE-KYPLASLRSLFGNDP*SQ*
>FJ469762/B/US/2002/PRLS18
LQSR----PEPTA----PPEESLRSGEET-TSPSQKQET--IDKT-LYPLASLRSLFGNDPSSQ*
>FJ469763/B/US/-/PRLS19
LQSR----PEPTA----PPEESFRFGEET--ATSQKQDP--IDKE-MYPLTSLRSLFGNDPSSQ*
>FJ469764/B/US/2003/PRLS24
LQNR----PEPSA----PPAESFRFGEET-TTPPQKQEP--IDKE-MYPLTSLRSLFGNDPSSQ*
>FJ469765/B/US/2003/PRLS25
PQSK----IEPTA----PPEESFRFGEET-TTPPQKQEP--IDKE-LYPLASLRSLFGNDHSSQ*
>FJ469766/B/US/-/PRLS28
LQSR----PEPTA----PPEESFRFGEEK-TAPSQKQEP--TDKE-MYPLASLRSLFGNDPSSQ*
>FJ469767/B/US/-/SH8127
PQSR----TEPTA----PPEENFRFGEET--TPPQKQEP--IDKE-LYPLASLKSLFGNDPLSQ*
>FJ469768/B/US/-/SH8183
LQNRPESRPEPSA----PPEESFRFGEET-AFPSQKQEP--IDKE-LYPLVSLKSLFGNDPSSQ*
>FJ469769/B/US/-/SH8229
LQNRPESRLEPTA----PPAESFRFGEET-TTPSQKQEQ--TDKE-LYPLASLRSLFGNDPSSQ*
>FJ469770/B/US/2003/SH8233
LQNR----TEPTA----PPEEIFRFGEET-TTPSQKQGP--MDKE-QYPLTSLRSLFGSDPSSQ*
>FJ469772/B/US/2004/SH858
LQSR----PEPTA----PPEESFKFGGET-TTPPQKQET--VDKD-LYPLASLRSLFGNDPSSQ*
>FJ495818/B/US/2006/CH40E_flA1
LQSR----PEPTA----PPEESFRFGEET--TPPQKQET--TDKE-LYPLASLRSLFGNDPSSQ*
>FJ495819/B/US/2006/CH40E_flA2
LQSR----PEPTA----PPEESFRFGEET--TPPQKQET--TDKE-LYPLASLRSLFGNDPSSQ*
>FJ495820/B/US/2006/CH40E_flA3
LQSR----PEPTA----PPEESFRFGEET--TPPQKQET--TDKE-LYPLASLRSLFGNDPSSQ*
>FJ495821/B/US/2006/CH40E_flC7
LQSR----PEPTA----PPEESFRFGEET--TPPQKQET--TDKE-LYPLASLRSLFGNDPSSQ*
>FJ495822/B/US/2006/CH40E_flF10
LQSR----PEPTA----PPEESFRFGEET--TPPQKQET--TDKE-LYPLASLRSLFGNDPSSQ*
>FJ495823/B/US/2006/CH40E_flF7
LQSR----PEPTA----PPEESFRFGEET--TPPQKQET--TDKE-LYPLASLRSLFGNDPSSQ*
>FJ495824/B/US/2006/CH40E_flF9
LQSR----PEPTA----PPEESFRFGEET--TPPQKQET--TDKE-LYPLASLRSLFGNDPSSQ*
>FJ495825/B/US/2006/CH40E_flG3
LQSR----PEPTA----PPEESFRFGEET--TPPQKQET--TDKE-LYPLASLRSLFGNDPSSQ*
>FJ495826/B/US/2006/CH40E_flG6
LQSR----PEPTA----PPEESFRFGEET--TPPQKQET--TDKE-LYPLASLRSLFGNDPSSQ*
>FJ495937/B/US/2006/CH58E_flA1
LQSR----PEPTA-PPAPPEESFRFGEEK-TAPVQKQEP--IDKE-LYPLASLKSLFGNDP*LQ*
>FJ495939/B/US/2006/CH58E_flA7
LQSR----PEPTA-PPAPPEESFRFGEEK-TAPVQKQEP--IDKE-LYPLASLKSLFGNDP*LQ*
>FJ495940/B/US/2006/CH58E_flA8
LQSR----PEPTA-PPAPPEESFRFGEEK-TAPVQKQEP--IDKE-LYPLASLKSLFGNDP*LQ*
>FJ495941/B/US/2006/CH58E_flA9
LQSR----PEPTA-PPAPPEESFRFGEEK-TAPVQKQEP--IDKE-LYPLASLKSLFGNDP*LQ*
>FJ495942/B/US/2006/CH58E_flC4
LQSR----PEPTA-PPAPPEESFRFGEEK-TAPVQKQEP--IDKE-LYPLASLKSLFGNDP*LQ*
>FJ495943/B/US/2006/CH58E_flC5
LQSR----PEPTA-PPAPPEESFRFGEEK-TAPVQKQEP--IDKE-LYPLASLKSLFGNDP*LQ*
>FJ496000/B/US/2006/CH77E_flA1
LQNR----PEPTA-PPAPPEESFRFGEGT-TTPPQKQEP--KDKE-LYPVTSLRSLFGNDPSSQ*
>FJ496001/B/US/2006/CH77E_flA2
LQNR----PEPTA-PPAPPEESFRFGEGT-TTPPQKQEP--KDKE-LYPVTSLRSLFGNDPSSQ*
>FJ496002/B/US/2006/CH77E_flB3
LQNR----PEPTA-PPAPPEESFRFGEGT-TTPPQKQEP--KDKE-LYPVTSLRSLFGNDPSSQ*
>FJ496003/B/US/2006/CH77E_flC3
LQNR----PEPTA-PPAPPEESFRFGEGT-TTPPQKQEP--KDKE-LYPVTSLRSLFGNDPSSQ*
>FJ496004/B/US/2006/CH77E_flC4
LQNR----PEPTA-PPAPPEESFRFGEGT-TTPPQKQEP--KDKE-LYPVTSLRSLFGNDPSSQ*
>FJ496005/B/US/2006/CH77E_flC7
LQNR----PEPTA-PPAPPEESFRFGEGT-TTPPQKQEP--KDKE-LYPVTSLRSLFGNDPSSQ*
>FJ496006/B/US/2006/CH77E_flC9
LQNR----PEPTA-PPAPPEESFRFGEGT-TTPPQKQEP--KDKE-LYPVTSLRSLFGNDPSSQ*
>FJ496007/B/US/2006/CH77E_flD5
LQNR----PEPTA-PPAPPEESFRFGEGT-TTPPQKQEP--KDKE-LYPVTSLRSLFGNDPSSQ*
>FJ496072/B/US/2002/04013226_2_flA8
LQNR----PEPSA----PPEESFRFGEET-ATPSQKQEP--IDKE-LYPLTSLKSLFGNDPLSQ*
>FJ496073/B/US/2002/04013226_2_flA9
LQNR----PEPSA----PPEESFRFGEET-ATPSQKQEP--IDKE-LYPLTSLKSLFGNDPLSQ*
>FJ496074/B/US/2002/04013226_2_flB10
LQNR----PEPSA----PPEESFRFGEET-ATPSQKQEP--IDKE-LYPLTSLKSLFGNDPLSQ*
>FJ496075/B/US/2002/04013226_2_flC1
LQNR----PEPSA----PPEESFRFGEET-ATPSQKQEP--IDKE-LYPLTSLKSLFGNDPLSQ*
>FJ496076/B/US/2002/04013226_2_flD12
LQNR----PEPSA----PPEESFRFGEET-ATPSQKQEP--IDKE-LYPLTSLKSLFGDDPLSQ*
>FJ496077/B/US/2002/04013226_2_flD7
LQNR----PEPSA----PPEESFRFGEET-ATPSQKQEP--IDKE-LYPLTSLKSLFGNDPLSQ*
>FJ496078/B/US/2002/04013226_2_flH11
LQNR----PEPSA----PPEESFRFGEET-ATPSQKQEP--IDKE-LYPLTSLKSLFGNDPLSQ*
>FJ496079/B/US/2002/04013226_2_flH5
LQNR----PEPSA----PPEESFRFGEET-ATPSQKQEP--IDKE-LYPLTSLKSLFGNDPLSQ*
>FJ496080/B/US/2002/04013226_2_flH6
LQNR----PEPSA----PPEESFRFGEET-ATPSQKQEP--IDKE-LYPLTSLKSLFGNDPLSQ*
>FJ496081/B/US/2005/04013396_0_flE6
LQNR----PEPTA-PVEPPEESFRFGEGT--TPSLKQEP--TDKE-LYPLTSLKSLFGNDPSSQ*
>FJ496082/B/US/2005/04013396_0_flF3
LQNR----PEPTA-PVEPPEESFRFGEGT--TPSLKQEP--TDKE-LYPLTSLKSLFGNDPSSQ*
>FJ496083/B/US/2005/04013396_0_flF4
LQNR----PEPTA-PVEPPEESFRFGEGT--TPSLKQEP--TDKE-LYPLTSLKSLFGNDPSSQ*
>FJ496084/B/US/2005/04013396_0_flG7
LQNR----PEPTA-PVEPPEESFRFGEGT--TPSLKQEP--TDKE-LYPLTSLKSLFGNDPSSQ*
>FJ496085/B/US/2005/04013396_0_flG8
LQNR----PEPTA-PVEPPEESFRFGEGT--TPSLKQEP--TDKE-LYPLTSLKSLFGNDPSSQ*
>FJ496145/B/US/1991/SUMA_flC5
LQSR----PEPTA----PPEESFRFGEET-TTPSQKQEP--IDQG-MYPLASLRSLFGNDPSSQ*
>FJ496146/B/US/1991/SUMA_flC7
LQSR----PEPTA----PPEESFRFGEET-TTPSQKQEP--IDQG-MYPLASLRSLFGNDPSSQ*
>FJ496147/B/US/1991/SUMA_flD10
LQSR----PEPTA----PPEESFRFGEET-TTPSQKQEP--IDQG-MYPLASLRSLFGNDPSSQ*
>FJ496148/B/US/1991/SUMA_flD3
LQSR----PEPTA----PPEESFRFGEET-TTPSQKQEP--IDQG-MYPLASLRSLFGNDPSSQ*
>FJ496149/B/US/1991/SUMA_flE5
LQSR----PEPTA----PPEESFRFGEET-TTPSQKQEP--IDQG-MYPLASLRSLFGNDPSSQ*
>FJ496150/B/US/1991/SUMA_flE7
LQSR----PEPTA----PPEESFRFGEET-TTPSQKQEP--IDQG-MYPLASLRSLFGNDPSSQ*
>FJ496151/B/US/2001/TRJO_flA1
LQNR----PEPTA----PPEESFGFGEET-TTPSQKQEP--IDKE-LYPLTSLRSLFGNDPSSQ*
>FJ496152/B/US/2001/TRJO_flA2
LQNR----PEPTA----PPEESFRFGEET-TTPSQKQEP--IDKE-LYPLTSLRSLFGNDPSSQ*
>FJ496153/B/US/2001/TRJO_flA9
LQNR----PEPTA----PPEESFRFGEET-TTPSQKQEP--IDKE-LYPLTSLRSLFGNDPSSQ*
>FJ496154/B/US/2001/TRJO_flB1
LQNR----PEPTA----PPEESFRFGEET-TTPSQKQEP--IDKE-LYPLTSLRSLFGNDPSSQ*
>FJ496155/B/US/2001/TRJO_flC6
LQNR----PEPTA----PPEESFRFGEET-TTPSQKQEP--IDKE-LYPLTSLRSLFGNDPSSQ*
>FJ496156/B/US/2001/TRJO_flC9
LQNR----PEPTA----PPEESFRFGEET-TTPSQKQEP--IDKE-LYPLTSLRSLFGNDPSSQ*
>FJ496157/B/US/2001/TRJO_flD3
LQNR----PEPTA----PPEESFRFGEET-TTPSQKQEP--IDKE-LYPLTSLRSLFGNDPSSQ*
>FJ496158/B/US/1990/WEAU_flA11
PQSR----LEPTA----PPEESFRFREET-TTPSQKQEP--IDKE-LYPLTSLKSLFGNDPSSQ*
>FJ496159/B/US/1990/WEAU_flE1
PQSR----LEPTA----PPEESFRFREET-TTPSQKQEP--IDKE-LYPLTSLKSLFGNDPSSQ*
>FJ496160/B/US/1990/WEAU_flE3
PQSR----LEPTA----PPEESFRFREET-TTPSQKQEP--IDKE-LYPLTSLKSLFGNDPSSQ*
>FJ496161/B/US/1990/WEAU_flE8
PQSR----LEPTA----PPEESFRFREET-TTPSQKQEP--IDKE-LYPLTSLKSLFGNDPSSQ*
>FJ496162/B/US/1990/WEAU_flF2
PQSR----LEPTA----PPEESFRFREET-TTPSQKQEP--IDKE-LYPLTSLKSLFGNDPSSQ*
>FJ496163/B/US/1990/WEAU_flF5
PQSR----LEPTA----PPEESFRFREET-TTPSQKQEP--IDKE-LYPLTSLKSLFGNDPSSQ*
>FJ496164/B/US/1990/WEAU_flF6
PQSR----LEPTA----PPEESFRFREET-TTPSQKQEP--IDKE-LYPLTSLKSLFGNDPSSQ*
>FJ496165/B/US/1990/WEAU_flF7
PQSR----LEPTA----PPEESFRFREET-TTPSQKQEP--IDKE-LYPLTSLKSLFGNDPSSQ*
>FJ496166/B/US/1990/WEAU_flF9
PQSR----LEPTA----PPEESFRFREET-TTPSQKQEP--IDRE-LYPLTSLKSLFGNDPSSQ*
>FJ496167/B/US/2000/WITO_flA1
LQSR----PEPTA-PTAPPEESFRFGEET-TTPPQKQET--IDKE-KYPLASLRSLFGNDPLSQ*
>FJ496168/B/US/2000/WITO_flA2
LQSR----PEPTA-PTAPPEESFRFGEET-TTPPQKQET--IDKE-KYPLASLRSLFGNDPLSQ*
>FJ496169/B/US/2000/WITO_flB3
LQSR----PEPTA-PTAPPEESFRFGEET-TTPPQKQET--IDKE-KYPLASLRSLFGNDPLSQ*
>FJ496170/B/US/2000/WITO_flC1
LQSR----PEPTA-PTAPPEESFRFGEET-TTPPQKQET--IDKE-KYPLASLRSLFGNDPLSQ*
>FJ496171/B/US/2000/WITO_flC10
LQSR----PEPTA-PTAPPEESFRFGEET-TTPPQKQET--IDKE-KYPLASLRSLFGNDPLSQ*
>FJ496172/B/US/2000/WITO_flC3
LQSR----PEPTA-PTAPPEESFRFGEET-TTPPQKQET--IDKE-KYPLASLRSLFGNDPLSQ*
>FJ496174/B/US/2000/WITO_flC9
LQSR----PEPTA-PTAPPEESFRFGEET-TTPPQKQET--IDKE-KYPLASLRSLFGNDPLSQ*
>FJ496175/B/US/2000/WITO_flD5
LQSR----PEPTA-PTAPPEESFRFGEET-TTPPQKQET--IDKE-KYPLASLRSLFGNDPLSQ*
>FJ496176/B/US/2000/WITO_flE1
LQSR----PEPTA-PTAPPEESFRFGEET-TTPPQKQET--IDKE-KYPLASLRSLFGNDPLSQ*
>FJ496177/B/US/2000/WITO_flE10
LQSR----PEPTA-PTAPPEESFRFGEET-TTPPQKQET--IDKE-KYPLASLRSLFGNDPLSQ*
>FJ496178/B/US/2000/WITO_flE11
LQSR----PEPTA-PTAPPEESFRFGDET-TTPPQKQET--IDKE-KYPLASLRSLFGNDPLSQ*
>FJ496179/B/US/2000/WITO_flE2
LQSR----PEPTA-PTAPPEESFRFGEET-TTPPQKQET--IDKE-KYPLASLRSLFGNDPLSQ*
>FJ496180/B/US/2000/WITO_flE3
LQSR----PEPTA-PTAPPEESFRFGEET-TTPPQKQET--IDKE-KYPLASLRSLFGNDPLSQ*
>FJ496181/B/US/2000/WITO_flF2
LQSR----PEPTA-PTAPPEESFRFGEET-TTPPQKQET--IDKE-KYPLASLRSLFGNDPLSQ*
>FJ496182/B/US/2000/WITO_flF4
LQSR----PEPTA-PTAPPEESFRFGEET-TTPPQKQET--IDKE-KYPLASLRSLFGNDPLSQ*
>FJ496184/B/US/2000/WITO_flH3
LQSR----PEPTA-PTAPPEESFRFGEET-TTPPQKQET--IDKE-KYPLASLRSLFGNDPLSQ*
>FJ647145/B/ZA/1985/R84
LQSR----PEPTA----PPEESFRFGEET-TTPSQKQEP--IDKE-LYPLASLRSLFGNDPSSQ*
>FJ670524/B/ES/2008/X2400-3
LQSR----PEPTA----PPAESFRFGEET-TTPPQKQEP--VDKG-MYPLDSLRSLFGNDPSSQ*
>FJ670525/B/ES/2008/X2425-2
CQNR----LEPTA----PPEESFRFGEET--TPSQKQGK--EDKE-LYPLASLKSLFGNDPSSQ*
>FJ670531/B/ES/2008/P2008
LQSR----PEPTA----PPEESFRFGEET-TTPSQKQEP--IDKE-LYPSASLRSLFGNDPLSQ*
>FJ694790/B/DK/2007/PMVL_011
LQSR----PEPSA----PPEESFRFGEET-ATPSQKQEP--TDKE-LYPLTSLRSLFGNDPSSQ*
>FJ853620/B/ES/2008/P2021-3
LQSR----PEPTA----PPEESFRFGEET-TTPSQKQEP--VDKG--YPLASLRSLFGNDPLSQ*
>FJ853622/B/ES/2008/X2510_2
LQSR----PEPTA----PPEESFRFGEAT--APPQKQEP--IDKE-LYPLASLKSLFGNDPLSQ*
>FW555696/B/FR/1985/pNL43_patent
LQSR----PEPTA----PPEESFRFGEET-TTPSQKQEP--IDKE-LYPLASLRSLFGSDPSSQ*
>GQ372988/B/ES/2008/ES_X2515_3
LQSRPESRPEPTA----PPEESFRFGEEA-TTPPQKQEP--TNKE-LYPLASLRSLFGNDPSSQ*
>GQ372990/B/ES/2008/ES_X2556_3
LQSR----PEPTA----PPEESFRFGEET-TAPSQKQEP--IDKD-LYPSASLKSLFGNDPLSQ*
>GQ386779/B/ES/1989/G1p1
PQNR----LEPTA-PPAPPEESFRFGEET-TTPSQKQEL--IDKE-LYPSASLKSLFGNDPLLQ*
>GQ386780/B/ES/1989/G1p11
PQNR----LEPTA-PPAPPEESFRFGEET-TTPSQKQEL--IDKE-LYPSASLKSLFGNDPLLQ*
>GQ386781/B/ES/1989/G1_5p11
PQNR----LEPTA-PPAPPEESFRFGEET-TTPSQKQEL--IDKE-LYPSASLKSLFGNDPLLQ*
>GQ386782/B/ES/1989/G2p1
PQNR----LEPTA-PPAPPEESFRFGEET-TTPSQKQEL--IDKE-LYPSASLKSLFGNDPLLQ*
>GQ386783/B/ES/1989/G2p11
PQNR----LEPTA-PPAPPEESFRFGEET-TTPSQKQEL--IDKE-LYPSASLKSLFGNDPLLQ*
>GQ386784/B/ES/1989/I1p1
PQNR----LEPTA-PPAPPEESFRFGEET-TTPSQKQEM--IDKE-LYPSASLKSLFGNDPLSQ*
>GQ386785/B/ES/1989/I1p11
PQNR----LEPTA-PPAPPEESFRFGEET-TTPSQKQEM--IDKE-LYPSASLKSLFGNDPLSQ*
>GQ386786/B/ES/1989/I5p1
PQNR----LEPTA-PPAPPEESFRFGEET-TTPSQKQEM--IDKE-LYPSASLKSLFGNDPLSQ*
>GQ386787/B/ES/1989/I5p11
PQNR----LEPTA-PPAPPEESFRFGEET-TTPSQKQEM--IDKE-LYPSASLKSLFGNDPLSQ*
>GQ386792/B/ES/1989/E1_5p1
PQSR----LEPTA-PPAPPEESFRFGEET-TTPSQKQEQ--IDKE-LYPSASLKSLFGNDPLSQ*
>GQ386793/B/ES/1989/E1_5p11
PQSR----LEPTA-PPAPPEESFRFGEET-TTPSQKQEQ--IDKE-LYPSASLKSLFGNDPLSQ*
>GU177863/B/CN/1999/plwj
LQSR----TEPTA----PPEESFRFGEET-ATPSQKQEP--IDKD-LYPFASLRSLFGNDPSSQ*
>GU362881/B/ES/2009/P2149_3
LQNR----PEPTA----PPEESFGFGEEM-TPPPQKQEP--IDKE-LYPLASLKSLFGNDPLSQ*
>GU362883/B/ES/2008/X2555_2
LQNR----PEPTA-PNGPPEESFRFGEET-TTPPQKQGT--GDEE-LYPLASLRSLFGNDPSSK*
>GU362885/B/ES/2009/X2689_2
LQNR----PEPSA----PPEESFRFGEET-TAPSQKQEP--KDKE-LYPLASLKSLFGNDP*SQ*
>GU362886/B/ES/2008/X2574_2
LQSR----PEPTA----PPEESFRFGEEG-TTLPQKQEP--TDKE--SPLASLKSLFGNDPSS*-
>GU647196/B/CN/1999/plwj11_6
LQSR----PEPTA----PPEESFRFGEET-ATPSQKQEP--IDKD-LYPLASLRSLFGNDPSSQ*
>GU647197/B/CN/1999/plwj5_6
LQSR----PEPTA----PPEESFRFGEET-ATPSQKQES--IDKD-LYPLASLRSLFGNDPSSQ*
>GU647198/B/CN/1999/plwj2_6
LQSR----PEPTA----PPEESFRFGEET-ATPSQKQES--IDKD-LYPLASLRSLFGNDPSSQ*
>HH978650/B/FR/1983/HXB2_patent
LQSR----PEPTA----PPEESFRSGVET-TTPPQKQEP--IDKE-LYPLTSLRSLFGNDPSSQ*
>HI964165/B/FR/1983/HXB2_patent
LQSR----PEPTA----PPEESFRSGVET-TTPPQKQEP--IDKE-LYPLTSLRSLFGNDPSSQ*
>HM469975/B/ES/2009/S61_E1_5p21
PQSR----LEPTA-PPAPPEESFRFGEET-TTPSQKQEQ--IDKE-LYPSASLKSLFGNDPLSQ*
>HM469977/B/ES/2009/S61_G2p21
PQNR----LEPTA-PPAPPEESFRFGEET-TTPSQKQEL--IDKE-LYPSASLKSLFGNDPLLQ*
>HM469978/B/ES/2009/S61_G1_5p21
PQNR----LEPTA-PPAPPEESFRFGEET-TTPSQKQEL--IDKE-LYPSASLKSLFGNDPLLQ*
>HM469979/B/ES/2009/S61_H1_5p21
PQNR----LEPTA-PPAPPEESFRFGEET-TTPSQKQEL--IDKE-LYPSASLKSLFGNDPLL*-
>HM469980/B/ES/2009/S61_I1p21
PQNR----LEPTA-PPAPPEESFRFGEET-TTPSQKQEM--IDKE-LYPSASLKSLFGNDPLSQ*
>HM469981/B/ES/2009/S61_I5p21
PQNR----LEPTA-PPAXPEESFRFGEET-TTPSQKQEM--IDKE-LYPSASLKSLFGNDPLSQ*
>HM586187/B/GB/2003/MM33d12p
LQNR----PEPSA----PPEESFRFGEET-TTPSQKQGQ--MDKG-LYPLASLKSLFGNDP*SQ*
>HM586193/B/GB/2004/MM39d11p
LQSR----PEPSA----PPEESFRFGEET-ATPSQKQER--IDKE-QYPLTSLRSLFGNDPLSQ*
>HM586198/B/GB/2004/MM42d22_GN1
LQSR----PEPTA----PPEESFRFGEET-TTPSQKQEQ--IDKE-MYPLTSLRSLFGNDPSSQ*
>HM586200/B/GB/2004/MM42d92_GN1
LQNR----PEPTA----PPEESFRFGEET-TTPSQKQEQ--IDKE-MYPLTSLRSLFGNDPSSQ*
>HM586202/B/GB/2005/MM42d183_GN1
LQSR----PEPTA----PPEESFRFGEET-TTPSQKQEQ--IDKE-MYPLTSLRSLFGNDPSSQ*
>HM586204/B/GB/2005/MM42d324_GN1
LQSR----PEPTA----PPEESFRFGEET-TTPSQKQEQ--IDKE-MYPLTSLRSLFGNDPSS*-
>HM586206/B/GB/2004/MM43d21_GN1
LQSR----PEPTA-PTAPPEESFGFGEET-ATPSQKQGP--IDKE-LYPLASLRSLFGNDPSSQ*
>HM586207/B/GB/2005/MM43d101_GN1
LQSR----PEPTA-PTAPPEESFGFGEET-ATPSQKQGP--IDKE-LYPLASLRSLFGNDPSSQ*
>HM586208/B/GB/2005/MM43d228_GN1
LQSR----PEPTA-PTAPPEESFGFGEET-ATPSQKQGP--IDKE-LYPLASLRSLFGNDPSSQ*
>HM586209/B/GB/2005/MM43d368_GN1
LQSR----PEPTA-PTAPPEESFGFGEET-ATPSQKQGP--IDKX-LYPLASLRSLFGNDPSSQ*
>HM586210/B/GB/2005/MM45d22_GN1
LQSR----PEPTA----PPEESFRFGEET--TPSPKQEP--TDKG-LYPLASLRSLFGNDPSSQ*
>HM586211/B/GB/2005/MM45d87_GN1
LQSR----PEPTA----PPEESFRFGEET--TPSPKQEP--TDKG-LYPLASLRSLFGNDPSSQ*
>HM586212/B/GB/2005/MM45d213_GN1
LQSR----PEPTA----PPEESFRFGEET--TPSPKQEP--TDKG-LYPLASLRSLFGNDPSSQ*
>HQ215554/B/CN/2008/1106
LQSR----PEPTA----PPAESLMFGEET-TTPPQKQETVDRDKE-LYPLASLKSLFGNDPSSQ*
>HQ215556/B/CN/2009/1121
AQSR----LEPTA----PPAESFGFGEEK-TTPPQKQEP--IDKE-LYPLASLKSLFGSDPSSQ*
>JA806687/B/FR/1983/HXB2-patent
LQSR----PEPTA----PPEESFRSGVET-TTPPQKQEP--IDKE-LYPLTSLRSLFGNDPSSQ*
>JF320003/B/US/2006/502_0341_FL05
LQSR----PEPTA-PPAPPEESFRFGEET-ATPPQRQEQ--RDEE-KYPLTSLRSLFGNDPSSQ*
>JF320005/B/US/2006/502_0341_FL04
LQSR----PEPTA-PPAPPEESFRFGEET-ATPPQRQEQ--RDEE-KYPLTSLRSLFGNDPSSQ*
>JF320006/B/US/2006/502_0341_FL07
LQSR----PEPTA-PPAPPEESFRFGEET-ATPPQRQEQ--RDEE-KYPLTSLRSLFGNDPSSQ*
>JF320008/B/PE/2006/502_0524_FL04
LQSR----PEPTA----PPEESFRFGEET-AKPSQKQEE--KEKE-LYPLASLKSLFGNDPLSQ*
>JF320009/B/PE/2006/502_0524_FL05
LQSR----PEPTA----PPEESFRFGEET-AKPSQKQEE--KEKE-LYPLASLKSLFGNDPLSQ*
>JF320010/B/PE/2006/502_0524_FL06
LQSR----PEPTA----PPEESFRFGEET-AKPSQKQEE--KEKE-LYPLASLKSLFGNDPLSQ*
>JF320012/B/PE/2007/502_1399_wg6
LQSR----PEPSA----PPAESFR-E-ET-TTPPQKQDL--IDKE-LYPSASLKSLFGNDPLSQ*
>JF320013/B/PE/2007/502_1399_wg4
LQSR----PEPSA----PPAESFR-E-ET-TTPPQKQDL--IDKE-LYPSASLKSLFGNDPLSQ*
>JF320014/B/PE/2007/502_1399_wg5
LQSR----PEPSA----PPAESFR-E-ET-TTPPQKQDL--IDKE-LYPSASLKSLFGNDPLSQ*
>JF320015/B/PE/2007/502_1399_wg1
LQSR----PEPSA----PPAESFR-E-ET-TTPPQKQDL--IDKE-LYPSASLKSLFGNDPLSQ*
>JF320016/B/PE/2007/502_1399_wg3
LQSR----PEPSA----PPAESFR-E-ET-TTPPQKQDL--IDKE-LYPSASLKSLFGNDPLSQ*
>JF320017/B/PE/2007/502_2649_wg2
LQSR----PEPTA----PPEESFRFVEEI-TTPSQKQEQTKTGQD-LYPLTSLKSLFGNDPSSQ*
>JF320018/B/PE/2007/502_2254_FL6
LQGR----PEPTA-PPMEPEESFKFGGET-ASPSQKQKQEPTDKE-LYPLASLRSLFGNDQ*L*-
>JF320019/B/PE/2007/502_2649_wg8
LQNR----PEPTA----PPEESFRFVEEI-TTPSQKQEQTKTGQD-LYPLTSLKSLFGNDPSSQ*
>JF320020/B/PE/2007/502_2254_FL2
LQGR----PEPTA-PPMEPEESFKFGGET-ASPSQKQKQEPTDKE-LYPLASLRSLFGNDQ*L*-
>JF320021/B/PE/2007/502_2254_FL5
LQGR----PEPTA-PPMEPEESFKFGGET-ASPSQKQKQEPTDKE-LYPLASLRSLFGNDQ*L*-
>JF320022/B/PE/2007/502_2649_wg7
LQSR----PEPTA----PPEESFRFVEEI-TTPSQKQEQTKTGQD-LYPLTSLKSLFGNDPSSQ*
>JF320023/B/PE/2007/502_2254_FL3
LQGR----PEPTA-PPMEPEESFKFGGET-ASPSQKQKQEPTDKE-LYPLASLRSLFGNDQ*L*-
>JF320024/B/PE/2007/502_2254_FL1
LQGR----PEPTA-PPMEPEESFKFGGET-ASPSQKQKQEPTDKE-LYPLASLRSLFGNDQ*L*-
>JF320025/B/PE/2007/502_2649_wg10
LQNR----PEPTA----PPEESFRFVEEI-TTPSQKQEQTKTGQD-LYPLTSLKSLFGNDPSSQ*
>JF320026/B/PE/2007/502_2254_FL4
-Q-----------------AE-----QE---------P---TDKE-LYPLASLRSLCGNDQ*L*-
>JF320027/B/PE/2007/502_2649_wg5
LQNR----PEPTA----PPEESFRFVEEI-TTPSQKQEQTKTGQD-LYPLTSLKSLFGNDPSSQ*
>JF320028/B/PE/2007/502_2349_wg2
LQSR----PEPTA----PPEESFRFVEEK-TTPSQKQEP--IDQE-LYPLASLKSLFGNDPSSQ*
>JF320029/B/PE/2007/502_2349_wg9
LQSR----PEPTA----PPEESFRFVEEK-TTPSQKQEP--IDQE-LYPLASLKSLFGNDPSSQ*
>JF320030/B/PE/2007/502_2649_wg3
LQSR----PEPTA----PPEESFRFVEEI-TTPSQKQEQTKTGQD-LYPLTSLKSLFGNDPSSQ*
>JF320031/B/PE/2007/502_2349_wg4
LQSR----PEPTA----PPEESFRFVEEK-TTPSQKQEP--IDQE-LYPLASLKSLFGNDPSSQ*
>JF320032/B/PE/2007/502_2349_wg5
LQSR----PEPTA----PPEESFRFVEEK-TTPSQKQEP--IDQE-LYPLASLKSLFGNDPSSQ*
>JF320033/B/PE/2007/502_2649_wg4
LQSR----PEPTA----PPEESFRFVEEI-TTPSQKQEQTKTGQD-LYPLTSLKSLFGNDPSSQ*
>JF320034/B/PE/2007/502_2649_wg1
LQSR----PEPTA----PPEESFRFVEEI-TTPSQKQEQTKTGQD-LYPLTSLKSLFGNDPSSQ*
>JF320035/B/PE/2007/502_2649_wg9
LQSR----PEPTA----PPEESFRFVEEI-TTPSQKQEQTKTGQD-LYPLTSLKSLFGNDPSSQ*
>JF320036/B/US/2006/502_0227_FL05
PQGR----LTPTA-PPAPPEESFRFGEET-TNPSQRQEP--IDQE-RYPLTSLRSLFGNDPSSQ*
>JF320038/B/US/2006/502_0572_FL06
LQNR----PEPTA----PPAESFRFGEET-TTPSQKPEP--IDRE-LYPLASLKSLFGNDPSSQ*
>JF320039/B/US/2006/502_0572_FL02
LQNR----PEPTA----PPAESFRFGEET-TTPSQKPEP--IDRE-LYPLASLKSLFGNDPSSQ*
>JF320040/B/US/2006/502_0572_FL07
LQNR----PEPTA----PPAESFRFGEET-TTPSQKPEP--IDRE-LYPLASLKSLFGNDPSSQ*
>JF320041/B/US/2006/502_0572_FL01
LQNR----PEPTA----PPAESFRFGEET-TTPSQKPEP--IDRE-LYPLASLKSLFGNDPSSQ*
>JF320042/B/US/2006/502_0572_FL03
LQNR----PEPTA----PPAESFRFGEET-TTPSQKPEP--IDRE-LYPLASLKSLFGNDPSSQ*
>JF320043/B/US/2005/502_1400_FL02
LQNR----PEPTA-PEPTPLESFRFGEEA-TAPPQRQEP--IDRE-LYPSASLKSLFGNDPSSQ*
>JF320044/B/US/2006/502_1174_FL07
LQSR----PEPTA----PPAESFRFGEET-TTPSQKQEL--VDKE-MYPLTSLRSLFGNDPSSQ*
>JF320045/B/US/2007/502_1115_wg1
LQSR----PEPTA----PPEESFRFGEGT-APPAPKQEQ--IDKE-LYPLASLKSLFGNDPSSQ*
>JF320046/B/US/2005/502_1400_FL05
LQNR----PEPTA-PEPTPLESFRFGEEA-TAPPQRQEP--IDRE-LYPSASLKSLFGNDPSSQ*
>JF320047/B/US/2006/502_1174_FL06
LQSR----PEPTA----PPAESFRFGEET-TTPSQKQEL--VDKE-MYPLTSLRSLFGNDPSSQ*
>JF320048/B/US/2006/502_0309_wg13
LQSR----PEPTA----PPAESFRFGEET-TTPSQKQEP--IDKE-LYPLASLKSLFGNDPSSQ*
>JF320049/B/US/2006/502_1174_FL02
LQSR----PEPTA----PPAESFRFGEET-TTPSQKQEL--VDKE-MYPLTSLRSLFGNDPSSQ*
>JF320050/B/US/2005/502_1400_FL01
LQNR----PEPTA-PEPTPLESFRFGEEA-TAPPQRQEP--IDRE-LYPSASLKSLFGNDPSSQ*
>JF320051/B/US/2006/502_1174_FL01
LQSR----PEPTA----PPAESFRFGEET-TTPSQKQEL--VDKE-MYPLTSLRSLFGNDPSSQ*
>JF320052/B/US/2007/502_1115_wg3
LQSR----PEPTA----PPEESFRFGEGT-APPAPKQEQ--IDKE-LYPLASLKSLFGNDPSSQ*
>JF320053/B/US/2006/502_1174_FL09
LQSR----PEPTA----PPAESFRFGEET-TTPSQKQEL--VDKE-MYPLTSLRSLFGNDPSSQ*
>JF320054/B/US/2005/502_2495_wg02
LQSR----PEPTA----PPEESLRFREET-TTPSQKQET--TDKE-LYPLASLKSLFGNDPLSQ*
>JF320055/B/US/2006/502_1174_FL04
LQSR----PEPTA----PPAESFRFGEET-TTPSQKQEL--VDKE-MYPLTSLRSLFGNDPSSQ*
>JF320056/B/US/2006/502_0309_wg02
LQSR----PEPTA----PPAESFRFGEET-TTPSQKQEP--IDKE-LYPLASLKSLFGNDPSSQ*
>JF320058/B/US/2006/502_1174_FL05
LQSR----PEPTA----PPAESFRFGEET-TTPSQKQEL--VDKE-MYPLTSLRSLFGNDPSSQ*
>JF320059/B/US/2005/502_0223_wg1
LQSR----PEPSA-PAEPPAESFRFGEET-ATPSQKQEQ--IDKE-MYPLASLRSLFGNDPSSQ*
>JF320060/B/US/2006/502_1174_FL08
LQSR----PEPTA----PPAESFRFGEET-TTPSQKQEL--VDKE-MYPLTSLRSLFGNDPSSQ*
>JF320061/B/US/2005/502_2495_wg03
LQSR----PEPTA----PPEESLRFREET-TTPSQKQET--TDKE-LYPLASLKSLFGNDPLSQ*
>JF320062/B/US/2006/502_1174_FL11
LQSR----PEPTA----PPAESFRFGEET-TTPSQKQEL--VDKE-MYPLTSLRSLFGNDPSSQ*
>JF320064/B/US/2006/502_1174_FL03
LQSR----PEPTA----PPAESFRFGEET-TTPSQKQEL--VDKE-MYPLTSLRSLFGNDPSSQ*
>JF320065/B/US/2006/502_0309_wg14
LQSR----PEPTA----PPAESFRFGEET-TTPSQKQEP--IDKE-LYPLASLKSLFGNDPSSQ*
>JF320066/B/US/2005/502_1400_FL03
LQNR----PEPTA-PEPTPLESFRFGEEA-TAPPQRQEP--IDRE-LYPSASLKSLFGNDPSSQ*
>JF320067/B/US/2005/502_1400_FL04
LQNR----PEPTA-PEPTPLESFRFGEEA-TAPPQRQEP--IDRE-LYPSASLKSLFGNDPSSQ*
>JF320068/B/US/2006/502_0309_wg12
LQSR----PEPTA----PPAESFRFGEET-TTPSQKQEP--IDKE-LYPLASLKSLFGNDPSSQ*
>JF320069/B/US/2007/502_1115_wg2
LQSR----PEPTA----PPEESFRFGEGT-APPAPKQEQ--IDKE-LYPLASLKSLFGNDPSSQ*
>JF320070/B/US/2007/502_1115_wg6
LQSR----PEPTA----PPEESFRFGEGT-APPAPKQEQ--IDKE-LYPLASLKSLFGNDPSSQ*
>JF320071/B/US/2006/502_0309_wg04
LQSR----PEPTA----PPAESFRFGEET-TTPSQKQEP--IDKE-LYPLASLKSLFGNDPSSQ*
>JF320081/B/US/2006/502_0341_FL06
LQSR----PEPTA-PPAPPEESFRFGEET-ATPPQRQEQ--RDEE-KYPLTSLRSLFGNDPSSQ*
>JF320082/B/US/2006/502_0341_FL03
LQSR----PEPTA-PPAPPEESFRFGEET-ATPPQRQEQ--RDEE-KYPLTSLRSLFGNDPSSQ*
>JF320097/B/US/2006/502_0346_wg02
LQNR----PEPTA----PPEESFRFGEET-TTPPQKQEP--IDRE-VYPLTSLRSLFGNDPSS*-
>JF320098/B/US/2006/502_0346_wg01
LQNR----PEPTA----PPEESFRFGEET-TTPPQKQEP--IDRE-VYPLTSLRSLFGNDPSS*-
>JF320120/B/US/2006/502_1619_FL09
LQSR----PEPTA-PSAPPAESFRFGEEM-TAPSQKQET--PKEE-LYPLASLKSLFGNDPSSQ*
>JF320121/B/US/2006/502_1619_FL08
LQSR----PEPTA-PSAPPAESFRFGEEM-TAPSQKQET--PKEE-LYPLASLKSLFGNDPSSQ*
>JF320122/B/US/2006/502_1619_FL03
LQSR----PEPTA-PSAPPAESFRFGEEM-TAPSQKQET--PKEE-LYPLASLKSLFGNDPSSQ*
>JF320123/B/US/2006/502_1619_FL01
LQSR----PEPTA-PSAPPAESFRFGEEM-TAPSQKQET--PKEE-LYPLASLKSLFGNDPSSQ*
>JF320124/B/US/2006/502_1619_FL10
LQSR----PEPTA-PSAPPAESFRFGEEM-TAPSQKQET--PKEE-LYPLASLKSLFGNDPSSQ*
>JF320125/B/US/2006/502_1619_FL05
LQSR----PEPTA-PSAPPAESFRFGEEM-TAPSQKQET--PKEE-LYPLASLKSLFGNDPSSQ*
>JF320126/B/US/2006/502_1619_FL06
LQSR----PEPTA-PSAPPAESFRFGEEM-TAPSQKQET--PKEE-LYPLASLKSLFGNDPSSQ*
>JF320127/B/US/2006/502_1619_FL04
LQSR----PEPTA-PSAPPTESFRFGEEM-TAPSQKQET--PKEE-LYPLASLKSLFGNDPSSQ*
>JF320128/B/US/2006/502_1619_FL07
LQSR----PEPTA-PSAPPAESFRFGEEM-TAPSQKQET--PKEE-LYPLASLKSLFGNDPSSQ*
>JF320129/B/US/2006/502_1619_FL02
LQSR----PEPTA-PSAPPAESFRFGEEM-TAPSQKQET--PKEE-LYPLASLKSLFGNDPSSQ*
>JF320144/B/US/2006/502_1211_FL04
LQSR----PEPSA----PPEESFRFAEET-ATPPQKREP--IDKE-LYPLASLKSLFGNDPSSQ*
>JF320145/B/US/2006/502_2667_FL03
LQSR----PEPTA----PPAESFRVGEET-ATPSQKQEP--TDKE-LYPLTSLKSLFGSDPSSQ*
>JF320146/B/US/2006/502_1211_FL05
LQSR----PEPSA----PPEESFRFAEET-ATPPQKREP--IDKE-LYPLASLKSLFGNDPSSQ*
>JF320147/B/US/2006/502_2667_FL01
LQSR----PEPTA----PPAESFRVGEET-ATPSQKQEP--TDKE-LYPLTSLKSLFGSDPSSQ*
>JF320148/B/US/2006/502_1211_FL02
LQSR----PEPSA----PPEESFRFAEET-ATPPQKREP--IDKE-LYPLASLKSLFGNDPSSQ*
>JF320149/B/US/2006/502_1211_FL03
LQSR----PEPSA----PPEESFRFAEET-ATPPQKREP--IDKE-LYPLASLKSLFGNDPSSQ*
>JF320150/B/US/2007/502_1478_wg4
LQSR----PEPTA----PPEKSLRFGEGT-TPPSQKQEP--IDKE-MYPLASLRSLFGNDPSSQ*
>JF320151/B/US/2006/502_1211_FL01
LQSR----PEPSA----PPEESFRFAEET-ATPPQKREP--IDKE-LYPLASLKSLFGNDPSSQ*
>JF320152/B/US/2006/502_2667_FL02
LQSR----PEPTA----PPAESFRVGEET-ATPSQKQEP--TDKE-LYPLTSLKSLFGSDPSSQ*
>JF320153/B/US/2006/502_2667_FL04
LQSR----PEPTA----PPAESFRVGEET-ATPSQKQEP--TDKE-LYPLTSLKSLFGSDPSSQ*
>JF320154/B/US/2006/502_2667_FL05
LQSR----PEPTA----PPAESFRVGEET-ATPSQKQEP--TDKE-LYPLTSLKSLFGSDPSSQ*
>JF320155/B/US/2007/502_1478_wg2
LQSR----PEPTA----PPEESLRFGEGT-TPPSQKQEP--IDKE-MYPLASLRSLFGNDPSSQ*
>JF320156/B/US/2007/502_1478_wg3
LQSR----PEPTA----PPEESLRFGEGT-TPPSQKQEP--IDKE-MYPLASLRSLFGNDPSSQ*
>JF320157/B/US/2007/502_1478_wg5
LQSR----PEPTA----PPEESLRFGEGT-TPPSQKQEP--IDKE-MYPLASLRSLFGNDPSSQ*
>JF320158/B/US/2007/502_1478_wg1
LQSR----PEPTA----PPEESLRFGEGT-TPPSQKQEP--IDKE-MYPLASLRSLFGNDPSSQ*
>JF320160/B/US/2006/502_0923_wg07
LQSR----PEPTA----PPEESFRFGEET-TTPPQKQEP--IDKE-LYPLTSLKSLFGSDPSSQ*
>JF320161/B/US/2006/502_0923_wg04
LQSR----PEPTA----PPEESFRFGEET-TTPPQKQEP--IDKE-LYPLTSLKSLFGSDPSSQ*
>JF320162/B/US/2006/502_0923_wg01
LQSR----PEPTA----PPEESFRFGEET-TTPPQKQEP--IDKE-LYPLTSLKSLFGSDPSSQ*
>JF320163/B/US/2006/502_0923_wg02
LQSR----PEPTA----PPEESFRFGEET-TTPPQKQEP--IDKE-LYPLTSLKSLFGSDPSSQ*
>JF320164/B/US/2006/502_0923_wg08
LQSR----PEPTA----PPEESFRFGEET-TTPPQKQEP--IDKE-LYPLTSLKSLFGSDPSSQ*
>JF320165/B/US/2006/502_0923_wg03
LQSR----PEPTA----PPEESFRFGEET-TTPPQKQEP--IDKE-LYPLTSLKSLFGSDPSSQ*
>JF320166/B/US/2006/502_0923_wg06
LQSR----PEPTA----PPEESFRFGEET-TTPPQKQEP--IDKE-LYPLTSLKSLFGSDPSSQ*
>JF320167/B/US/2006/502_0923_wg05
LQSR----PEPTA----PPEESFRFGEET-TTPPQKQEP--IDKE-LYPLTSLKSLFGSDPSSQ*
>JF320169/B/US/2006/502_1055_FL01
LQNR----PEPTA-PPPQPEESFRFGEET-TALPQRQEL--IDKE-QHHLASLRSLFGNDPLSQ*
>JF320171/B/US/2006/502_1055_FL02
LQNR----PEPTA-PPPQPEESFRFGEET-TALPQRQEL--IDKE-QHHLASLRSLFGNDPLSQ*
>JF320179/B/US/2007/502_1897_wg2
LQSR----PEPTA----PPAESFRFGEET-TTPSQKQEP--IDKE-LYPLASLRSLFGNDPSSQ*
>JF320181/B/US/2007/502_1897_wg4
LQSR----PEPTA----PPAESFRFGEET-TTPSQKQEP--IDKE-LYPLASLRSLFGNDPSSQ*
>JF320182/B/US/2007/502_1897_wg6
LQSR----PEPTA----PPAESFRFGEET-TTPSQKQEP--IDKE-LYPLASLRSLFGNDPSSQ*
>JF320183/B/PE/2006/502_0491_wg5
LQSR----PEPTA----PPEESFR-E-ET-TTPSQKQGS--IDKE-LYPLASLRSLFGNDPSSQ*
>JF320185/B/US/2005/502_2136_FL02
LQSR----PEPTV-PTAPLEESFRFGEGT-TTPPQKQDT--IDKE-LYPSASLRSLFGNDPLLQ*
>JF320186/B/PE/2006/502_0648_FL03
LQSR----PEPTA----PPEESFRFGEET-TTPFQKQEP--IDKD-QHPLTSLRSLFGNDPSSQ*
>JF320187/B/PE/2006/502_0491_wg3
LQSR----PEPTA----PPEESFR-E-ET-TTPSQKQGS--IDKE-LYPLASLRSLFGNDPSSQ*
>JF320188/B/US/2005/502_2136_FL03
LQSR----PEPTV-PTAPLEESFRFGEGT-TTPPQKQDT--IDKE-LYPSASLRSLFGNDPLLQ*
>JF320189/B/PE/2007/502_2622_wg1
LQSR----PEPTA----PPEESFSFGEET-ATPFQKQEP--IDKH---PLTSLRSLFGNDPSLQ*
>JF320190/B/US/2005/502_2136_FL05
LQSR----PEPTV-PTAPLEESFRFGEGT-TTPPQKQDT--IDKE-LYPSASLRSLFGNDPLLQ*
>JF320191/B/PE/2007/502_0525_wg5
LQSRTQSRPEPTA----PPEESFRFVEET-TTPSQKQEP--TDKE-LYPLASLKSLFGNDPSSQ*
>JF320192/B/US/2005/502_2136_FL04
LQSR----PEPTV-PTAPLEESFRFGEGT-TTPPQKQDT--IDKE-LYPSASLRSLFGNDPLLQ*
>JF320193/B/PE/2006/502_0648_FL05
LQSR----PEPTA----PPEESFRFGEET-TTPFQKQEP--IDKD-QHPLTSLRSLFGNDPSSQ*
>JF320194/B/US/2005/502_2136_FL01
LQSR----PEPTV-PTAPLEESFRFGEGT-TTPPQKQDT--IDKE-LYPSASLRSLFGNDPLLQ*
>JF320195/B/PE/2007/502_0525_wg2
LQSRTQSRPEPTA----PPEESFRFVEET-TTPSQKQEP--TDKE-LYPLASLKSLFGNDPSSQ*
>JF320196/B/PE/2006/502_0841_FL03
LQSR----PEPTA----PPEESFRFGEET-ATPSQKQEP--INQE-LYPSAALKSLFGNDPSSQ*
>JF320197/B/US/2007/502_2289_05
LQNR----PEPSA----PPEESFRFGEET-TTPSQKQEP--KDKD-LYPLASLRSLFGNDPSSQ*
>JF320198/B/PE/2007/502_1047_wg4
PQSR----LEPTA--PPPPEESFSFGEET-TTPSQKQEP--INKE-LYPLASLKSLFGNDPSSP*
>JF320199/B/PE/2007/502_0525_wg4
LQSRTQSRPEPTA----PPEESFRFVEET-TTPSQKQEP--TDKE-LYPLASLKSLFGNDPSSQ*
>JF320200/B/US/2007/502_2289_06
LQNR----PEPSA----PPEESFRFGEET-TTPSQKQEP--KDKD-LYPLASLRSLFGNDPSSQ*
>JF320201/B/PE/2006/502_0648_FL04
LQSR----PEPTA----PPEESFRFGEET-TTPFQKQEP--IDKD-QHPLTSLRSLFGNDPSSQ*
>JF320202/B/US/2007/502_2289_02
LQNR----PEPSA----PPEESFRFGEET-TTPSQKQEP--KDKD-LYPLASLRSLFGNDPSSQ*
>JF320203/B/PE/2006/502_0524_FL03
LQSR----PEPTA----PPEESFRFGEET-AKPSQKQEE--KEKE-LYPLASLKSLFGNDPLSQ*
>JF320204/B/PE/2007/502_0525_wg1
LQSRTQSRPEPTA----PPEESLRFVEET-TTPSQKQEP--TDKE-LYPLASLKSLFGNDPSSQ*
>JF320205/B/US/2007/502_2289_03
LQNR----PEPSA----PPEESFRFGEET-TTPSQKPEP--KDKD-LYPLASLRSLFGNDPSSQ*
>JF320206/B/PE/2007/502_2622_wg3
LQSR----PEPTA----PPEESFSFGEET-ATPFQKQEP--IDKH---PLTSLRSLFGNDPSLQ*
>JF320207/B/US/2007/502_2289_04
LQNR----PEPSA----PPEESFRFGEET-TTPSQKQEP--KDKD-LYPLASLRSLFGNDPSSQ*
>JF320208/B/PE/2006/502_0841_FL04
LQSR----PEPTA----PPEESFRFGEET-ATPSQKQEP--INQE-LYPSAALKSLFGNDPSSQ*
>JF320209/B/PE/2006/502_0491_wg1
LQSR----PEPTA----PPEESFR-E-ET-TTPSQKQGS--IDKE-LYPLASLRSLFGNDPSSQ*
>JF320211/B/PE/2007/502_2622_wg5
LQSR----PEPTA----PPEESFSFGEET-ATPFQKQEP--IDKH---PLTSLRSLFGNDPSLQ*
>JF320212/B/PE/2006/502_0491_wg4
LQSR----PEPTA----PPEESFR-E-ET-TTPSQKQGS--IDKE-LYPLASLRSLFGNDPSSQ*
>JF320213/B/PE/2007/502_0525_wg3
LQSRTQSRPEPTA----PPEESFRFVEET-TTPSQKQEP--TDKE-LYPLASLKSLFGNDPSSQ*
>JF320214/B/PE/2006/502_0524_FL08
LQSR----PEPTA----PPEESFRFGEET-AKPSQKQEE--KEKE-LYPLASLKSLFGNDPLSQ*
>JF320215/B/PE/2006/502_0648_FL02
LQSR----PEPTA----PPEESFRFGEET-TTPFQKQEP--IDKD-QHPLTSLRSLFGNDPSSQ*
>JF320216/B/PE/2007/502_1047_wg3
PQSR----LEPTA--PPPPEESFSFGEET-TTPSQKQEP--INKE-LYPLASLKSLFGNDPSSP*
>JF320217/B/PE/2007/502_2622_wg2
LQSR----PEPTA----PPEESFSFGEET-ATPFQKQEP--IDKH---PLTSLRSLFGNDPSLQ*
>JF320218/B/PE/2006/502_0841_FL05
LQSR----PEPTA----PPEESFRFGEET-ATPSQKQEP--INQE-LYPSAALKSLFGNDPSSQ*
>JF320219/B/PE/2006/502_0524_FL07
LQSR----PEPTA----PPEESFRFGEET-AKPSQKQEE--KEKE-LYPLASLKSLFGNDPLSQ*
>JF320220/B/PE/2007/502_2622_wg4
LQSR----PEPTA----PPEESFSFGEET-ATPFQKQEP--IDKH---PLTSLRSLFGNDPSLQ*
>JF320221/B/PE/2006/502_0524_FL02
LQSR----PEPTA----PPEESFRFGEET-AKPSQKQEE--KEKE-LYPLASLKSLFGNDPLSQ*
>JF320222/B/PE/2006/502_0524_FL09
LQSR----PEPTA----PPEESFRFGEET-AKPSQKQEE--KEKE-LYPLASLKSLFGNDPLSQ*
>JF320223/B/PE/2006/502_0841_FL07
LQSR----PEPTA----PPEESFRFGEET-ATPSQKQEP--INQE-LYPSAALKSLFGNDPSSQ*
>JF320224/B/PE/2006/502_0524_FL01
LQSR----PEPTA----PPEESFRFGEET-AKPSQKQEE--KEKE-LYPLASLKSLFGNDPLSQ*
>JF320225/B/PE/2007/502_1047_wg2
PQSR----LEPTA--PPPPEESFSFGEET-TTPSQKQEP--INKE-LYPLASLKSLFGNDPSSP*
>JF320226/B/PE/2007/502_1047_wg5
PQSR----LEPTA--PPPPEESFSFGEET-TTPSQKQEP--INKE-LYPLASLKSLFGNDPSSP*
>JF320227/B/PE/2007/502_1047_wg1
PQSR----LEPTA--PPPPEESFSFGEET-TTPSQKQEP--INKE-LYPLASLKSLFGNDPSSP*
>JF320241/B/PE/2006/502_2794_FL01
LQSR----PEPTA----PPEESLRLGEET-TAPSQKQGT--IDKE-LYPLTSLRSLFGNDPSSQ*
>JF320242/B/PE/2006/502_2794_FL03
LQSR----PEPTA----PPEESLRLGEET-TAPSQKQGT--IDKE-LYPLTSLRSLFGNDPSSQ*
>JF320243/B/PE/2006/502_2794_FL02
LQSR----PEPTA----PPEESLRLGEET-TAPSQKQGT--IDKE-LYPLTSLRSLFGNDPSSQ*
>JF320244/B/PE/2006/502_2794_FL05
LQSR----PEPTA----PPEESLRLGEET-TAPSQKQGT--IDKE-LYPLTSLRSLFGNDPSSQ*
>JF320245/B/PE/2006/502_2794_FL04
LQSR----PEPTA----PPEESLRLGEET-TAPSQKQGT--IDKE-LYPLTSLRSLFGNDPSSQ*
>JF320247/B/US/2006/502_0227_FL06
PQGR----LTPTA-PPAPPEESFRFGEET-TNPSQRQEP--IDQE-RYPLTSLRSLFGNDPSSQ*
>JF320250/B/US/2006/502_0227_FL10
PQSR----LAPTA-PPAPPEESFRFGEET-TNPSQRQEP--IDQE-RYPLTSLRSLFGNDPSSQ*
>JF320251/B/US/2006/502_0227_FL08
PQGR----LTPTA-PPAPPEESFRFGEET-TNPSQRQEP--IDQE-RYPLTSLRSLFGNDPSSQ*
>JF320253/B/US/2006/502_0227_FL02
PQSR----LAPTA-PPAPPEESFRFGEET-TNPSQRQEP--IDQE-RYPLTSLRSLFGNDPSSQ*
>JF320255/B/US/2006/502_0227_FL09
PQGR----LTPTA-PPAPPEESFRFGEET-TNPSQRQEP--IDQE-RYPLTSLRSLFGNDPSSQ*
>JF320256/B/US/2006/502_0227_FL03
PQSR----LAPTA-PPAPPEESFRFGEET-TNPSQRQEP--IDQE-RYPLTSLRSLFGNDPSSQ*
>JF320257/B/US/2006/502_0227_FL07
PQSR----LAPTA-PPAPPEESFRFGEET-TNPSQRQEP--IDQE-RYPLTSLRSLFGNDPSSQ*
>JF320263/B/US/2006/502_0839_wg01
LQSR----PEPTA----PPEESFRFGEET-ATPPQKQEP--IDKE-LYPLASLRSLFGSDPSSQ*
>JF320267/B/US/2006/502_0839_wg04
LQSR----PEPTA----PPEESFRFGEET-ATPPQKQEP--IDKE-LYPLASLRSLFGSDPSSQ*
>JF320268/B/US/2006/502_0839_wg03
LQSR----PEPTA----PPEESFRFGEET-ATPPQKQEP--IDKE-LYPLASLRSLFGSDPSSQ*
>JF320269/B/US/2006/502_0839_wg02
LQSR----PEPTA----PPEESFRFGEET-ATPPQKQEP--IDKE-LYPLASLRSLFGSDPSSQ*
>JF320271/B/US/2006/502_0839_wg05
LQSR----PEPTA----PPEESFRFGEET-ATPPQKQEP--IDKE-LYPLASLKSLFGNDPSSQ*
>JF320356/B/US/2006/502_1512_FL01
LQSR----PEPTA----PPEESFRFGEET-AAPSQKQEP--KDKE-LYPLASLKSLFGNDPLSQ*
>JF320361/B/US/2005/502_1926_FL01
LQSR----PEPTA----PPEESFRFGEEI-TTPPQKQEP--VDKE-MYPLTSLKSLFGNDPSSQ*
>JF320363/B/US/2006/502_0176_FL06
LQNR----PEPTA-PPAPPEESFRFGEET-TAPSQKQEP--INKE-LYPLTSLRSLFGNDPSSQ*
>JF320364/B/US/2006/502_0176_FL09
LQNR----PEPTA-PPAPPEESFRFGEET-TAPSQKQEP--INKE-LYPLTSLRSLFGNDPSSQ*
>JF320365/B/US/2006/502_0176_FL02
LQNR----PEPTA-PPAPPEESFRFGEET-TAPSQKQEP--INKE-LYPLTSLRSLFGNDPSSQ*
>JF320366/B/US/2006/502_0176_FL10
LQNR----PEPTA-PPAPPEESFRFGEET-TAPSQKQEP--INKE-LYPLTSLRSLFGNDPSSQ*
>JF320374/B/US/2006/502_0176_FL04
LQNR----PEPTA-PPAPPEESFRFGEET-TAPSQKQEP--INKE-LYPLTSLRSLFGNDPSSQ*
>JF320411/B/CA/2006/502_1027_wg02
LQNR----PEPTA----PPAESFRFGEET-TTPSQKQEL--VG-E-PHPLTSLRSLFGNDPSSQ*
>JF320412/B/CA/2006/502_1027_wg10
LQNR----PEPTA----PPAEGFRFGEET-TTPSQKQEL--VG-E-PHPLTSLRSLFGNDPSSQ*
>JF320413/B/CA/2006/502_1027_wg01
LQNR----PEPTA--PPPPAESFRFGEET-TTPSQKQEL--VG-E-PHPLTSLRSLFGNDPSSQ*
>JF320414/B/CA/2006/502_1027_wg09
LQNR----PEPTA----PPAEGFRFGEET-TTPSQKQEL--VG-E-PHPLTSLRSLFGNDPSSQ*
>JF320415/B/CA/2006/502_1027_wg07
LQNR----PEPTA----PPEESFRFGEET-TTPSQKQEL--VG-E-PHPLTSLRSLFGNDPSSQ*
>JF320416/B/CA/2006/502_1027_wg04
LQNR----PEPTA----PPAESFRFGEET-TTPSQKQEL--VG-E-PHPLTSLRSLFGNDPSSQ*
>JF320417/B/CA/2006/502_1027_wg11
LQNR----PEPTA----PPAESFRFGEET-TTPSQKQEL--VG-E-PHPLTSLRSLFGNDPSSQ*
>JF320418/B/CA/2006/502_1027_wg05
LQNR----PEPTA----PPAEGFRFGEET-TTPSQKQEL--VG-E-PHPLTSLRSLFGNDPSSQ*
>JF320419/B/CA/2006/502_1027_wg03
LQNR----PEPTA----PPAEGFRFGEET-TTPSQKQEL--VG-E-PHPLTSLRSLFGNDPSSQ*
>JF320420/B/CA/2006/502_1027_wg06
LQNR----PEPTA----PPAESFRFGEET-MTPSQKQEL--VG-E-PHPLTSLRSLFGNDPSSQ*
>JF320423/B/CA/2007/502_1191_05
LQNR----PEPSA----PPEESFRFGEET-TTPPQKQEP--TDKE-MYPFSSLKSLFGNDPLSQ*
>JF320424/B/CA/2007/502_1191_03
LQNR----PEPSA----PPEESFKFGEET-TTPPQKQEP--TDKE-MYPFSSLKSLFGNDPLSQ*
>JF320425/B/CA/2007/502_1191_07
LQNR----PEPSA----PPEESFRFGEET-TTPPQKQEP--TDKE-MYPFSSLKSLFGNDPLSQ*
>JF320426/B/CA/2007/502_1191_06
LQNR----PEPSA----PPEESFRFGEET-TTPPQKQEP--TDKE-MYPFSSLKSLFGNDPLSQ*
>JF320427/B/CA/2006/502_1799_FL02
LQNR----PEPTV-PTAPPEESFRFGEET-TTPSQKQGT-----E-HYPLASLRSLFGNDPSSQ*
>JF320428/B/CA/2006/502_1799_FL03
LQNR----PEPTV-PTAPPEESFRFGEET-TTPSQKQGT-----E-HYPLASLRSLFGNDPSSQ*
>JF320429/B/CA/2006/502_1799_FL01
LQNR----PEPTV-PTAPPEESFRFGEET-TTPSQKQGT-----E-HYPLASLRSLFGNDPSSQ*
>JF320430/B/CA/2006/502_1799_FL05
LQNR----PEPTV-PTAPPEESFRFGEET-TTPSQKQGT-----E-HYPLASLRSLFGNDPSSQ*
>JF320431/B/CA/2006/502_1799_FL04
LQNR----PEPTV-PTAPPEESFRFGEET-TTPSQKQGT-----E-HYPLASLRSLFGNDPSSQ*
>JF320460/B/US/2007/502_1709_07
LQSR----PEPTA----PPEESFRFGEET-ATPPQKQEP--RDKD-LYPLASLKSLFGNDPSSQ*
>JF320461/B/US/2007/502_1709_10
LQSR----PEPTA----PPEESFRFGEET-VTPPQKQEP--RDKD-LYPLASLKSLFGNDPSSQ*
>JF320462/B/US/2007/502_1709_06
LQSR----PEPTA----PPEESFRFGEET-TTPPQKQEP--IDKG-LYPLASLKSLFGNDPSSQ*
>JF320463/B/US/2007/502_1709_14
LQSR----PEPTA----PPEESFRFGEET-TTPPQKQEP--IDKG-LYPLASLKSLFGNDPSSQ*
>JF320464/B/US/2007/502_1709_09
LQSR----PEPTA----PPEESFRFGEET-ATPPQKQEP--RDKD-LYPLASLKSLFGNDPSSQ*
>JF320465/B/US/2007/502_1709_11
LQNR----PEPTA----PPEESFRFGEET-ATPPQKQEP--RDKD-LYPLASLKSLFGNDPSSQ*
>JF320466/B/US/2007/502_1709_02
LQSR----PEPTA----PPEESFRFGEET-TTPPQKQEP--IDKG-LYPLASLKSLFGNDPSSQ*
>JF320467/B/US/2007/502_1709_04
LQSR----PEPTA----PPEESFRFGEET-ATPPQKQEP--RDKD-LYPLASLKSLFGNDPSSQ*
>JF320468/B/US/2007/502_1709_03
LQSR----PEPTA----PPEESFRFGEET-ATPPQKQEP--RDKD-LYPLASLKSLFGNDPSSQ*
>JF320469/B/US/2007/502_1709_08
LQSR----PEPTA----PPEESFRFGEET-ATPPQKQEP--RDKD-LYPLASLKSLFGNDPSSQ*
>JF320470/B/US/2007/502_1709_12
LQSR----PEPTA----PPEESFRFGEET-ATPPQKQEP--RDKD-LYPLASLKSLFGNDPSSQ*
>JF320477/B/US/2005/502_1926_FL04
LQSR----PEPTA----PPEESFRFGEEI-TTPPQKQEP--VDKE-MYPLTSLKSLFGNDPSSQ*
>JF320478/B/US/2005/502_1926_FL03
LQSR----PEPTA----PPEESFRFGEEI-TTPPQKQEP--VDKE-MYPLTSLKSLFGNDPSSQ*
>JF320482/B/US/2005/502_2008_FL12
LQSRPESRPEPTA----PPAESFRFGEET-TTPSQKQEP--IDKE-MYPLASLRSLFGNDPSSQ*
>JF320483/B/US/2005/502_1926_FL02
LQSR----PEPTA----PPEESFRFGEEI-TTPPQKQEP--VDKE-MYPLTSLKSLFGNDPSSQ*
>JF320484/B/US/2005/502_2008_FL04
LQSRPESRPEPTA----PPAESFRFGEET-TTPSQKQEP--IDKE-MYPLASLRSLFGNDPSSQ*
>JF320485/B/US/2005/502_2008_FL08
LQSRPESRPEPTA----PPAESFRFGEET-TTPSQKQEP--IDKE-MYPLASLRSLFGNDPSSQ*
>JF320486/B/US/2005/502_2008_FL03
LQSRPESRPEPTA----PPAESFRFGEET-TTPSQKQEP--IDKE-MYPLASLRSLFGNDPSSQ*
>JF320487/B/US/2005/502_2008_FL01
LQSRPESRPEPTA----PPAESFRFGEET-TTPSQKQEP--IDKE-MYPLASLRSLFGNDPSSQ*
>JF320488/B/US/2005/502_2008_FL10
LQSRPESRPEPTA----PPAESFRFGEET-TTPSQKQEP--IDKE-MYPLASLRSLFGNDPSSQ*
>JF320489/B/US/2005/502_2008_FL11
LQSRPESRPEPTA----PPAESFRFGEEI-TTPSQKQEP--IDKE-MYPLASLRSLFGSDPSSQ*
>JF320490/B/US/2005/502_2008_FL02
LQSRPESRPEPTA----PPAESFRFGEET-TTPSQKQEP--IDKE-MYPLASLRSLIGNDPSSQ*
>JF320491/B/US/2005/502_2008_FL09
LQSRPESRPEPTA----PPAESFRFGEET-TTPSQKQEP--IDKE-MYPLASLRSLFGNDPSSQ*
>JF320492/B/US/2005/502_2008_FL07
LQSRPESRPEPTA----PPAESFRFGEET-TTPSQKQEP--IDKE-MYPLASLRSLFGNDPSSQ*
>JF320515/B/US/2006/502_0176_FL07
LQNR----PEPTA-PPAPPEESFRFGEET-TAPSQKQEP--INKE-LYPLTSLRSLFGNDPSSQ*
>JF320516/B/US/2006/502_0176_FL01
LQNR----PEPTA-PPAPPEESFRFGEET-TAPSQKQEP--INKE-LYPLTSLRSLFGNDPSSQ*
>JF320518/B/US/2006/502_0176_FL03
LQNR----PEPTA-PPAPPEESFRFGEET-TAPSQKQEP--INKE-LYPLTSLRSLFGNDPSSQ*
>JF320519/B/US/2006/502_0176_FL05
LQNR----PEPTA-PPAPPEESFRFGEET-TAPSQKQEP--INKE-LYPLTSLRSLFGNDPSSQ*
>JF320526/B/US/2006/502_0717_FL02
LQNR----PEPTA----PPEESFRFGEET-TTPSQKQEP--IDKE-LYPLVSLKSLFGNDPSSQ*
>JF320529/B/US/2006/502_0717_FL01
LQNR----PEPTA----PPEESFRFGEET-TTPSQKQEP--IDKE-LYPLVSLKSLFGNDPSSQ*
>JF320530/B/US/2007/502_0823_05
LQSR----PEPTA----PPEESFRFGEET-TTPPQKQEP--IDKE-LYPLASLKSLFGNDPSSQ*
>JF320531/B/US/2007/502_0823_04
LQSR----PEPTA----PPEESFRFGEET-TTPPQKQEP--IDKE-LYPLASLKSLFGNDPSSQ*
>JF320532/B/US/2007/502_0823_02
LQSR----PEPTA----PPEESFRFGEET-TTPPQKQEP--IDKE-LYPLASLKSLFGNDPSSQ*
>JF320533/B/US/2007/502_0823_01
LQSR----PEPTA----PPEESFRFGEET-TTPPQKQEP--IDKE-LYPLASLKSLFGNDPSSQ*
>JF320534/B/US/2007/502_0823_06
LQSR----PEPTA----PPEESFRFGEET-TTPPQKQEP--IDKE-LYPLASLKSLFGNDPSSQ*
>JF320535/B/US/2007/502_0823_03
LQSR----PEPTA----PPEESFRFGEET-TTPPQKQEP--IDKE-LYPLASLKSLFGNDPSSQ*
>JF320536/B/US/2007/502_0823_07
LQSR----PEPTA----PPEESFRFGEET-TTPPQKQEP--IDKE-LYPLASLKSLFGNDPSSQ*
>JF320559/B/US/2007/502_0364_wg5
PQSR----LEPTA----PPEESIRFGEET-TAPPQKQET--TDKE-LYPLASLRSLFGSDPSLQ*
>JF320561/B/US/2007/502_0364_wg4
PQSR----LEPTA----PPEESIRFGEET-TAPPQKQET--TDKE-LYPLASLRSLFGSDPSLQ*
>JF320562/B/US/2007/502_0364_wg1
PQSR----LEPTA----PPEESIRFGEET-TAPPQKQET--TDKE-LYPLASLRSLFGSDPSLQ*
>JF320563/B/US/2007/502_0364_wg2
PQSR----LEPTA----PPEESIRFGEET-TAPPQKQET--TDKE-LYPLASLRSLFGSDPSLQ*
>JF320564/B/US/2006/502_1046_FL04
LQSR----PEPTA----PPAESFGFGEET-TAPPQKQEP--IDKE-LYPLTSLKSLFGNDPSSQ*
>JF320565/B/US/2006/502_1046_FL05
LQSR----PEPTA----PPAESFGFGEET-TAPPQKQEP--IDKE-LYPLTSLKSLFGNDPSSQ*
>JF320566/B/US/2006/502_1046_FL01
LQSR----PEPTA----PPAESFGFGEET-TAPPQKQEP--IDKE-LYPLTSLKSLFGNDPSSQ*
>JF320567/B/US/2006/502_1046_FL03
LQSR----PEPTA----PPAESFGFGEET-TAPPQKQEP--IDKE-LYPLTSLKSLFGNDPSSQ*
>JF320568/B/US/2006/502_1046_FL02
LQSR----PEPTA----PPAESFGFGEET-TAPPQKQEP--IDKE-LYPLTSLKSLFGNDPSSQ*
>JF320577/B/US/2007/502_2305_01
LQNR----PEPSA----PPAESFRFGEET-TTPSQKQEP--IDKD-LYPLASLRSLFGNDPSSQ*
>JF320613/B/US/2006/502_0062_FL04
LQSRPESRPEPTA----PPEECFRFGEET-TAPPQKQEP--IDKE-LYPLASLKSLFGNDPSSQ*
>JF320615/B/US/2006/502_0053_wg06
LQSR----PEPTA----PPEESFRFGEET-TTPSQKQEP--IDKE-RYPLTSLRSLFGNDPSSQ*
>JF320616/B/US/2006/502_0062_FL02
LQSRPESRPEPTA----PPEECFRFGEET-TAPPQKQEP--IDKE-LYPLASLKSLFGNDPSSQ*
>JF320617/B/US/2006/502_0053_wg01
LQSR----PEPTA----PPEESFRFGEET-TTPSQKQEP--IDKE-RYPLTSLRSLFGNDPSSQ*
>JF320619/B/US/2006/502_0062_FL06
LQSRPESRPEPTA----PPEECFRFGEET-TAPPQKQEP--IDKE-LYPLASLKSLFGNDPSSQ*
>JF320620/B/US/2006/502_0053_wg10
LQSR----PEPTA----PPEESFRFGEET-TTPSQKQEP--IDKE-RYPLTSLRSLFGNDPSSQ*
>JF320621/B/US/2006/502_0053_wg09
LQSR----PEPTA----PPEESFRFGEET-TTPSQKQEP--IDKE-WYPLTSLRSLFGNDPSSQ*
>JF320622/B/US/2006/502_0062_FL05
LQSRPESRPEPTA----PPEECFRFGEET-TAPPQKQEP--IDKE-LYPLASLKSLFGNDPSSQ*
>JF320624/B/US/2006/502_0053_wg04
LQSR----PEPTA----PPEESFRFGEET-TTPSQKQEP--IDKE-RYPLTSLRSLFGNDPSSQ*
>JF320626/B/US/2006/502_0053_wg05
LQSR----PEPTA----PPEESFRFGEET-TTPSQKQEP--IDKE-RYPLTSLRSLFGNDPSSQ*
>JF320627/B/US/2006/502_0053_wg07
LQSR----PEPTA----PPEESFRFGEET-TTPSQKQEP--IDKE-RYPLTSLRSLFGNDPSSQ*
>JF320628/B/US/2006/502_0062_FL03
LQSRPESRPEPTA----PPEECFRFGEET-TAPPQKQEP--IDKE-LYPLASLKSLFGNDPSSQ*
>JF320629/B/US/2006/502_0062_FL01
LQSRPESRPEPTA----PPEECFRFGEET-TAPPQKQEP--IDKE-LYPLASLKSLFGNDPSSQ*
>JF683736/B/CY/2007/CY181
LQSR----PEPTA-PPAPPEESFRFGEAT-TTPSQKQGP--TNKE-LYPLASLKSLFGSDP*SK*
>JF683738/B/CY/2007/CY184
LQSR----PEPTA----PPAESFRFGEET-TTPSQKQET--IKEE-LYPLSSLKSLFGSDPSSQ*
>JF683741/B/CY/2007/CY188
LQNR----PEPTA----PPEESFRFGEET-ATPSQKQEQ--IDKE-KYPLASLXSLFGNDP*SI*
>JF683742/B/CY/2007/CY189
PQRG----LEPTA----PPEESFRFGEEI-TTPSQKPET--IDKE-LYPLASLKSLFGNDPSSQ*
>JF683743/B/CY/2007/CY190
LQSR----PEPTA----PPEESFRFGEET-TAPAQKQEP--IDKE-LYPLASLRSLFGNDPSSQ*
>JF683746/B/CY/2007/CY194
LQSR----PEPTA----PPEESFRFGEET-TAPAQKQEP--IDKE-LYPLASLRSLFGDDPSAQ*
>JF683747/B/CY/2007/CY195
PQSR----LEPTA----PPEESFRFGEET-TTPSRKQEP--MDKE-KCPLASLRSLFGSDPSSQ*
>JF683749/B/CY/2007/CY197
LQSR----PEPTA----PPEESFRVGEEI-TTSSQKQEP--RDKD-QYLYPSLKSLFXNDPSSP*
>JF683750/B/CY/2007/CY198
LQSR----PEPTA----PPAESFRFGEET-TTPPQKQEP--TDKE-LYPLASLRSLFGNDPSSQ*
>JF683751/B/CY/2007/CY199
LQSR----PEPTA-PPAPPEESFRFGEET-TTLPQKQEP--IDKE-LYPLASLKSLFGNDPSSQ*
>JF683753/B/CY/2007/CY201
LQNR----TEPTA----PPAESFSFGGET-TTPPQKQEP--IDKE-LYPLSSLKSLFGNDPSSQ*
>JF683754/B/CY/2007/CY202
PQKR----LEPTA----PPEESFRCGEET-TTPPQKQET--VDKE-LYPLASLKSLFGNDLLSQ*
>JF683756/B/CY/2007/CY204
LQSR----PEPTA----PPEENFRFGEET-TTPSQKQET--IDKE-RYPLTSLRSLFGNDPSSQ*
>JF683764/B/CY/2007/CY214
LQSR----PEPSA----PPAESFRFGEET-TTLSQKQEQ--IDKE-LYPSASLKSLFGNDPLSQ*
>JF683765/B/CY/2007/CY216
LQSR----PEPTA-PPAPPEESFRFGEET-TTPPQKQEQ--IDKE-LYPLTSLRSLFGNGPSSQ*
>JF683769/B/CY/2008/CY220
LQSR----PEPTA----PPEESFRFGEET-TTPSQKQET--VDKE-MYPLTSLKSLFGNDPSSQ*
>JF683773/B/CY/2008/CY224
LQNR----TEPTA-PPAPPEESFRFGEET-TAPSQKQEP--IDKE-LYPLASLRSLFGNDPSSQ*
>JF683775/B/CY/2008/CY226
LQSR----PEPSA----PPEESFGFGEGT--TSSQKQEQ--IDKE-LYPLTSLKSLFGNDPSSQ*
>JF683778/B/CY/2008/CY229
LQSK----TEPTA----PPEESFRFGEEM-TAPPQKQEP--IDKE-TYPLTSLRSLFGNDPSSK*
>JF683781/B/CY/2008/CY232
LQRR----PEPTA----PPEESFRFGEET------KQEQ--IDKE-LYPLTSLKSLFGNDPLSQ*
>JF683784/B/CY/2008/CY237
LQSR----PEPTA----PPEETFRFGEEA-TASAQKQET--IDKS-LYPSASLRSLFGNDPLSQ*
>JF683785/B/CY/2008/CY238
LQSR----PEPTA----PPEESFRFGEET-TTPPQKQEP--MDKE-VYPLASLKSLFGNDXLSX*
>JF683787/B/CY/2009/CY241
LQNRSEPALEPTA----PPEESFRFGEET-TTPSQKQGP--IDKE-LYPLTSLRSLFGSDPSSQ*
>JF683788/B/CY/2009/CY242
PQSR----TEPTA----PPEESFKFGEET-TTPSQKQGT--GDKE-LYPLTSLRSLFGXDP*SQ*
>JF683790/B/CY/2009/CY244
LPST----PEPTA----PPEESFKFGEGT-TTPAQKQEP--IDKE-LYPLTSLKSLFGNDPSSQ*
>JF683791/B/CY/2009/CY246
LQSR----PEPTA-PTAPPEESFRFGEET-TTPPQKQEQ--IDKE-LYPLTSLRSLFGNGPSSQ*
>JF683793/B/CY/2009/CY250
LQSR----PEPTA----PPEESFRFGEET-TTPPQKQDT--IDKG-LYPLASLKSLFGNDPSSQ*
>JF683794/B/CY/2009/CY251
LQSR----PEPTA-PPEPPEASFRFGEET-ATPPQRPEM--IDKE-MYPLTSLRSLFGNDPSSQ*
>JF683796/B/CY/2009/CY253
LQNRPEQGLEPTA----PPAESFRFGEET--TPPQKQEP--TDKE-LYPLASLRSLFGNDPSSQ*
>JF683797/B/CY/2009/CY254
LQSRPESRPEPTA----PPAESFRFGEET-TTPSQKQEP--RDKE-LYPLASLRSLFGNDPSSQ*
>JF683801/B/CY/2009/CY258
LQSR----PEPSA----PPEESFRFGGET-TTPAQKQDP--IDKE-MYPLASLKSLFGNDPSSQ*
>JF683804/B/CY/2009/CY262
LQSR----PEPTA----PPEESFRFGEET-TTLPQKQEP--VDKE-MYPLTSLRSLFGNDPSSQ*
>JF683805/B/CY/2009/CY263
SPNR----PDPTA----PPEESFRFGEEK-TTSSQKPEQTDRDRE-MYPLASLKSLFGNDPSSQ*
>JF683807/B/CY/2009/CY266
PQSR----TEPSA----PPEESFRFGEET-ATPSQKKET--IDKE-LYPLTSLRSLFGNDPLSQ*
>JF683808/B/CY/2009/CY267
LQSR----PEPTA-PTAPPEESFRFGEET-TTPPQKQEQ--IDKE-LYPLTSLRSLFGNGPSS*-
>JF683809/B/CY/2009/CY268
LQSR----LEPTA----PPEESFRFGEET-TAPAQKQEP--IDKE-MYPLASLKSLFGNDPSSQ*
>JF689852/B/US/2005/05US_SAJ_NVS12
PQSR----LEPTA----PPEESFRFGEET-TTPSQKQEL--IDKE-LYPLASLRSLFGNDPSSK*
>JF689854/B/US/2005/05US_SAJ_NVS16
LQSR----PEPTA----PPEESFRFGEET-TTPLQK-Q---EDKE-LHPLVSLRSLFGNDPSS*-
>JF689856/B/US/2005/05US_SAJ_NVS3
LQSR----PEPTA----PPEESFRFGEET-TAPSQKQEP--IDKE-LYPLASLKSLFGNDPLSQ*
>JF689857/B/US/2005/05US_SAJ_NVS5
LQSR----PEPTA----PPEESFRFGEET-PTPSQKQEP--RDKE-LHPLTSLRSLFGNDPSSQ*
>JF689859/B/US/2005/05US_SAJ_NVS8
LQSR----PEPTA----PPEESFRFGEET-TTPSQKQEP--IDKD-LYPLASLRSLFGNDPSSQ*
>JF689860/B/US/2005/05US_SAJ_NVS9
LQSR----PEPTA-PPAPPEESFRFGEET-TTPSQKQEV--RDKE-LYPLTSLKSLFGNDLSSQ*
>JF689862/B/US/2006/06US_SAJ_C164_SC
LQSR----PEPTA----PPEESFRFGEET-AAPSQKQEP--RDKE-LYPLASLRSLFGNDPSSQ*
>JF689863/B/US/2006/06US_SAJ_C165_TJ
LQSR----PEPSA----PPEESFRFGEET-ATPSQKQEP--IDKE-LYPLASLKSLFGSDPSSQ*
>JF689864/B/US/2006/06US_SAJ_C166_SG
LQNR----PEPTA-TRGAPEESFRFGEET-AIPSQKQEP--TDKE-LYPLASLRSLFGNDPSSQ*
>JF689865/B/US/2006/06US_SAJ_C167_LH
LQSR----PEPTA----PPAESFRFGEET-TTPPQKQEL--IDKE-LYPSASLKSLFGNDPLSK*
>JF689866/B/US/2006/06US_SAJ_C168_LS
LQSRPEPTLEPTA----PPAESFRFGEET-ATPSQKQEP--IDKE-MYPLASLKSLFGNDPSSQ*
>JF689867/B/US/2006/06US_SAJ_C169_JS
LQSR----PEPSA----PPAESFRFGEET-TTPAQKQEL--IDKE-QYPLASLRSLFGNDPSSK*
>JF689870/B/US/2006/06US_SAJ_NVS22
LQSR----PEPTA----PPEESFRFGEEI-TTPSQKQEL--IDKE-LYPSASLRSLFGNDPSSR*
>JF689871/B/US/2006/06US_SAJ_NVS23
LQSR----PEPTA----PPEESFRFGEET-TTPSQKQGA--IDKE-LHPLASLRSLFGNDPSSQ*
>JF689872/B/US/2006/06US_SAJ_NVS27
LQSR----PEPTA----PPEESFRFGEET-TTPSQKQEP--IDKE-THPLTSLKSLFGNDPLLQ*
>JF689873/B/US/2006/06US_SAJ_NVS31
LQSR----PEPTA----PPEESFRFGEET-ITPSQKQEP--IDKE-MYPLTSLKSLFGNDPSSQ*
>JF689874/B/US/2006/06US_SAJ_NVS32
LQSR----PEPTA----PPDESFRFGEET-ATPAQKQEP--IDKD-LYPLASLKSLFGNDP*SQ*
>JF689875/B/US/2006/06US_SAJ_NVS35
LQSR----PEPTA----PPEESFKFGEET-TAPSQKQELIDRDKE-VYPLASLRSLFGNDPSSK*
>JF689876/B/US/2006/06US_SAJ_NVS39
LQNR----PEPTA----PPEESFRFGEET-TTPSQKQELTNVDKE-LYPLASLRSLFGNDPSSK*
>JF689877/B/US/2007/07US_SAJ_C154
LQSR----PEPTA----PPEESFRFGEEK-TAPVQKQEQ--IDKE-LYPTASLKSLFGNDPSSQ*
>JF689879/B/US/2007/07US_SAJ_C156
LQSR----PEPTA----PPEESFRFREET-TTPPQKQEP--IDKE-LYPLTSLKSLFGNDPLSQ*
>JF689883/B/US/2007/07US_SAJ_C161_H1
LQSR----PEPTA-PSAPPAESFRFGDET-TTPSQKQET--VDKD-LYPLASLRSLFGNDPSSP*
>JF689884/B/US/2007/07US_SAJ_C162_H2
LQSR----PEPTA----PPAESFRFGEET-TTPXQKQEL--IDKE-LYPSASLKSLFGNDPXSK*
>JF689885/B/US/2007/07US_SAJ_C163_H3
LQSR----PEPTA----PPEESFRFGEET-TAPPQKQEP--IDKE-LYPLTSLRSLFGNDPSSQ*
>JF689886/B/US/2007/07US_SAJ_C166_MS
LQSR----PEPSA----PPAEIFRFGEET--TPPQKQEQ--IDKE-LYPLASLKSLFGSDPSSQ*
>JF689887/B/US/2007/07US_SAJ_C200
LQSR----PEPTA-PPAPPAEIFGFGEEP-TAPPQKQEX--TDKE-LYPLXSLXSLLGSDPSSQ*
>JF689889/B/US/2007/07US_SAJ_NVS42
LQSR----PEPTA----PPEESFRFGEET-TTLSQKQEP--IDKE-MHPLASLRSLFGNDPSSQ*
>JF689890/B/US/2007/07US_SAJ_NVS48
LQSR----PEPTA----PPEESFRFGEET-TTPSQKQEL--IDKE-LYPSASLRSLFGNGPSSQ*
>JF689892/B/US/2007/07US_SAJ_NVS54
LQSR----PEPTA-PPAPPEESFRFGEET-TTPP-RQDL--IDKE-TYPLTSLRSLFGNDP*SQ*
>JF689894/B/US/2008/08US_SAJ_C202
LQSR----PEPTA-PPEPPEESVRFGXEK-TTPSQBLID--LDKE-VYPLASLKSLFGNDPSSK*
>JF689895/B/US/2008/08US_SAJ_C203
LQSR----PEPTA----PPEESFRFGEET-TTPSQRPET--IDKD-QYPLASLRSLFGNDPSSQ*
>JF689896/B/US/2008/08US_SAJ_C204
LQSR----PEPTA----PPAESFRFGEET-TTPPQKQELIDIEKE-MYPLASLRSLFGNDPSSK*
>JF689897/B/US/2008/08US_SAJ_C205
LQSR----PEPTA----PPAESFRFGEET-ATPSQKQET--IDKE-LYPLASLKSLFGNDPSSQ*
>JF932470/B/CN/2007/AH070017
LQSR----PEPTA----PPEESFRFGEET-TTPPQKQEP--IDKE-LYPLTSLKSLFGNDPSSQ*
>JF932471/B/CN/2007/AH070018
LQSR----PEPTA----PPEESFRFGEET-TTPAQKQEP--IDKD-LYPLASLKSLFGNDPSSQ*
>JF932473/B/CN/2007/BJ070030
LQSR----PEPTA----PPEESFRFGEET-TAPSQKTEP--IEKE-LYPLASLRSLFGNDPSSQ*
>JF932474/B/CN/2007/CBJC261
LQSR----PEPTA----PPEESFRFGEET-TTPSQKQET--IDKE-LYPLVSLKSLFGNDPSSQ*
>JF932475/B/CN/2007/CBJC392
LQSR----PEPTA-PTAPPEESFRFGEET-TASAQKQEP--IDKE-LYPLASLKSLFGNDPSSQ*
>JF932478/B/CN/2008/CBJC476
LQSR----PEPTA-PPEPPEESFRFGEEA-TAPIQKQEP--IDKE-LYPLASLKSLFGNDPSSQ*
>JF932479/B/CN/2008/CBJC489
PQSR----LEPTA----PPEESFRFGEET-TAPSQKQEP--IDKE-LYPLTSLKSLFGNDPSSQ*
>JF932480/B/CN/2008/CBJC500
LQSR----PEPTA----PPEESFRFGEET-TTPPQKQES--IDKE-LYPLTSLKSLFGNDPSSK*
>JF932482/B/CN/2006/CC056
LQSR----PEPTA----PPAESFGFGEET-TTPSQKQEP--IDKE--PPSVSLKSLFGNDPLSQ*
>JF932483/B/CN/2007/FJ070016
LQSR----PEPTA----PPEESVRFGGET-TTPSQKQEP--IDKD-LYPLASLKSLFGNDPLSQ*
>JF932484/B/CN/2007/GS070017
LQSR----PEPTA----PPEESFRFGEET-TTPAQKQEP--IDKE-LYPLASLKSLFGNDPSSQ*
>JF932485/B/CN/2007/GZ070002
LQSR----PEPTA----PPEESFRFGEET-TTPSQKQEP--IDKE-MYPLASLKSLFGNDPSSQ*
>JF932486/B/CN/2007/GZ070030
LQSR----PEPTA----PPEESFRFGEET-TTPPQKQEL--IDKE-TYPLASLKSLFGNDPSSQ*
>JF932487/B/CN/2007/HB070006
LQSR----PEPTA----PPEESFRFGEET-TTPSQKQEP--IDKE-LYPLTSLKSLFGNDPSSQ*
>JF932488/B/CN/2007/HB070022
LQSR----PEPTA----PPEESFRFGEET-ATPSQKQEP--IDKD-LYPLASLKSLFGNDPSSQ*
>JF932489/B/CN/2007/HB070035
LQSR----PEPTA----PPEESFRFGEET-ATPPQKQEQ--IDKE-LYPSLSLKSLFGNDPLSQ*
>JF932490/B/CN/2007/JL070038
LQSR----PEPTA----PPEESFRFGEET-TTPSQKQEP--IDKE-LYPLASLKSLFGNDPSSQ*
>JF932491/B/CN/2007/JS070389
LQSR----PEPTA----PPEESFRFGEET-TTPSQKQEP--IDKE-LYPLASLKSLFGNDPSSQ*
>JF932494/B/CN/2009/YN09P0014
LQNR----PEPTA----PPEESFRFGEET-TPPSQKQEP--IDKE-LYPLASLKSLFGNDPSSQ*
>JF932498/B/CN/2008/cbjc468
LQSR----PEPTA----PPEESFRFGEET-TTPSQKQEP--IDKE-LYPLASLKSLFGNDPLSQ*
>JF932499/B/CN/2007/hb070025
LQSR----PEPTA----PPEESFRFGEET-ATPSQKQEP--IDKD-LYPLASLKSLFGNDPSSQ*
>JF932500/B/CN/2007/hen1345
LQSR----PEPTA----PPEESFRFGEET-TTPSQKQEQ--IDKE-LYPLASLKSLFGNDPSSQ*
>JN024100/B/US/2004/USPI83747EI6y04121pcWG2B5
LQSR----PTPSA----PPEESFRFGEET-ATPSQRPES--IDKE-MYPLTSLRSLFGNDPSSQ*
>JN024101/B/US/2004/USPI83747EI6y04121pcWG2B1
LQSR----PTPSA----PPEESFRFGEET-ATPSQRPES--IDKE-MYPLTSLRSLFGNDPSSQ*
>JN024103/B/US/2004/USPI83747EI6y04121pcWG2B7
LQSR----PTPSA----PPEESFRFGEET-ATPSQRPES--IDKE-MYPLTSLRSLFGNDPSSQ*
>JN024104/B/US/2004/USPI83747EI6y04121pcWG2B8
LQSR----PTPSA----PPEESFRFGEET-ATPSQRPES--IDKE-MYPLTSLRSLFGNDPSSQ*
>JN024105/B/US/2004/USPI83747EI6y04121pcWG2B10
LQSR----PTPSA----PPEESFRFGEET-ATPSQRPES--IDKE-MYPLTSLRSLFGNDPSSQ*
>JN024106/B/US/2004/USPI83747EI6y04121pcWG2B9
LQSR----PTPSA----PPEESFRFGEET-ATPSQRPES--IDKE-MYPLTSLRSLFGNDPSSQ*
>JN024107/B/US/2004/USPI83747EI6y04121pcWG2B3
LQSR----PTPSA----PPEESFRFGEET-ATPSQRPES--IDKE-MYPLTSLRSLFGNDPSSQ*
>JN024108/B/US/2004/USPI83747EI6y04121pcWG2B4
LQSR----PTPSA----PPEESFRFGEET-ATPSQRPES--IDKE-MYPLTSLRSLFGNDPSSQ*
>JN024109/B/US/2004/USPI83747EI6y04121pcWG2B2
LQSR----PTPSA----PPEESFRFGEET-ATPSQRPES--IDKE-MYPLTSLRSLFGNDPSSQ*
>JN024110/B/US/2004/USPI83747EI12y04121pcWG2B10
LQSR----PTPSA----PPEESFRFGEET-ATPSQRPES--IDKE-MYPLTSLRSLFGNDPSSQ*
>JN024111/B/US/2004/USPI83747EI12y04121pcWG2B3
LQSR----PTPSA----PPEESFRFGEET-ATPSQRPES--IDKE-MYPLTSLRSLFGNDPSSQ*
>JN024112/B/US/2004/USPI83747EI12y04121pcWG2B7
LQSR----PTPSA----PPEESFRFGEET-ATPSQRPES--IDKE-MYPLASLRSLFGNDPSSQ*
>JN024113/B/US/2004/USPI83747EI12y04121pcWG2B2
LQSR----PTPSA----PPEESFRFGEET-ATPSQRPES--IDKE-MYPLTSLRSLFGNDPSSQ*
>JN024114/B/US/2004/USPI83747EI12y04121pcWG2B6
LQSR----PTPSA----PPEESFRFGEET-ATPSQRPES--IDKE-MYPLTSLRSLFGNDPSSQ*
>JN024115/B/US/2004/USPI83747EI12y04121pcWG2B5
LQSR----PTPSA----PPEESFRFGEET-ATPSQRPES--IDKE-MYPLTSLRSLFGNDPSSQ*
>JN024116/B/US/2004/USPI83747EI12y04121pcWG2B8
LQQ-----PTPSA----PPEESFRFGEET-ATPSQRPES--IDKE-MYPLTSLRSLFGNDPSSQ*
>JN024117/B/US/2004/USPI83747EI12y04121pcWG2B1
LQSR----PTPSA----PPEESFRFGEET-ATPSQRPES--IDKE-MYPLTSLRSLFGNDPSSQ*
>JN024118/B/US/2004/USPI83747EI12y04121pcWG2B4
LQSR----PTPSA----PPEESFRFGEET-ATPSQRPES--IDKE-MYPLTSLRSLFGNDPSSQ*
>JN024119/B/US/2004/USPI83747EI12y04121pcWG2B9
LQSR----PTPSA----PPEESFRFGEET-ATPSQRPES--IDKE-MYPLTSLRSLFGNDPSSQ*
>JN024120/B/US/2005/USPI83747EI21y05011pcWG2B5
LQSR----PTPSA----PPEESFRFGEET-ATPSQRPES--IDKE-MYPLTSLRSLFGNDPSSQ*
>JN024121/B/US/2005/USPI83747EI21y05011pcWG2B4
LQSR----PTPSA----PPEESFRFGEET-ATPSQRPES--IDKE-MYPLTSLRSLFGNDPSSQ*
>JN024122/B/US/2005/USPI83747EI21y05011pcWG2B10
LQSR----PTPSA----PPEESFRFGEET-ATPSQRPES--IDKE-MYPLTSLRSLFGNDPSSQ*
>JN024123/B/US/2005/USPI83747EI21y05011pcWG2B1
LQSR----PTPSA----PPEESFRFGEET-ATPSQRPES--IDKE-MYPLTSLRSLFGNDPSSQ*
>JN024124/B/US/2005/USPI83747EI21y05011pcWG2B8
LQSR----PTPSA----PPEESFRFGEET-ATPSQRPES--IDKE-MYPLTSLRSLFGNDPSSQ*
>JN024125/B/US/2005/USPI83747EI21y05011pcWG2B3
LQSR----PTPSA----PPEESFRFGEET-ATPSQRPES--IDKE-MYPLTSLRSLFGNDPSSQ*
>JN024126/B/US/2005/USPI83747EI21y05011pcWG2B6
LQSR----PTPSA----PPEESFRFGEET-ATPSQRPES--IDKE-MYPLTSLRPLFGNDPSSQ*
>JN024127/B/US/2005/USPI83747EI21y05011pcWG2B7
LQSR----PTPSA----PPEESFRFGEET-ATPSQRPES--IDKE-LYPLTSLRSLFGNDPSSQ*
>JN024128/B/US/2005/USPI83747EI21y05011pcWG2B2
LQSR----PTPSA----PPEESFRFGEET-ATPSQRPES--IDKE-MYPLTSLRSLFGNDPSSQ*
>JN024129/B/US/2005/USPI83747EI21y05011pcWG2B9
LQSR----PTPSA----PPEESFRFGEET-ATPSQRPES--IDKE-MYPLTSLRSLFGNDPSSQ*
>JN024130/B/US/2005/USPI83747EI42y05011pcWG2B3
LQSR----PTPSA----PPEESFRFGEET-ATPSQRPES--IDKE-MYPLTSLRSLFGNDPSSQ*
>JN024131/B/US/2005/USPI83747EI42y05011pcWG2B8
LQSR----PTPSA----PPEESFRFGEET-ATPSQRPES--IDKE-MYPLTSLRSLFGNDPSSQ*
>JN024132/B/US/2005/USPI83747EI42y05011pcWG2B10
LQSR----PTPSA----PPEESFRFGEET-ATPSQRPES--IDKE-MYPSTSLRSLFGNDPSSQ*
>JN024133/B/US/2005/USPI83747EI42y05011pcWG2B2
LQSR----PTPSA----PPEESFRFGEET-ATPSQRPES--IDKE-MYPLTSLRSLFGNDPSSQ*
>JN024134/B/US/2005/USPI83747EI42y05011pcWG2B4
LQSR----PTPSA----PPEESFRFGEET-ATPSQRPES--IDKE-MYPLTSLRSLFGNDPSSQ*
>JN024135/B/US/2005/USPI83747EI42y05011pcWG2B7
LQSR----PTPSA----PPEESFRFGEET-ATPSQRPES--IDKE-MYPLTSLRSLFGNDPSSQ*
>JN024136/B/US/2005/USPI83747EI42y05011pcWG2B1
LQSR----PTPSA----PPEESFRFGEET-ATPSQRPES--IDKE-MYPLTSLRSLFGNDPSSQ*
>JN024137/B/US/2005/USPI83747EI42y05011pcWG2B5
LQSR----PTPSA----PPEESFRFEEET-ATPSQRPEL--IDKE-MYPLTSLRSLFGNDPSSQ*
>JN024138/B/US/2005/USPI83747EI42y05011pcWG2B6
LQSR----PTPSA----PPEEGFRFGEET-ATPSQRPES--IDKE-MYPLTSLRSLFGNDPSSQ*
>JN024139/B/US/2005/USPI83747EI48y05021pcWG2B1
LQSR----PTPSA----PPEESFRFGEET-ATPSQRPES--IDKE-MYPLTSLRSLFGNDPSSQ*
>JN024140/B/US/2005/USPI83747EI48y05021pcWG2B2
LQSR----PTPSA----PPEESFRFGEET-ATPSQRPES--IDKE-MYPLTSPRSLFGNDPSSQ*
>JN024141/B/US/2005/USPI83747EI48y05021pcWG2B10
LQSR----PTPSA----PPEESFRFGEET-ATPSQRPES--IDKE-MYPLTSLRSLFGNDPSSQ*
>JN024142/B/US/2005/USPI83747EI48y05021pcWG2B6
LQSR----PTPSA----PPEESFRFGEET-ATPSQRPES--IDRE-MYPLTSLRSLFGNDPSSQ*
>JN024143/B/US/2005/USPI83747EI48y05021pcWG2B9
LQSR----PTPSA----PPEESFRFGEET-ATPSQRPES--IDKE-MYPLTSLRSLFGNDPSSQ*
>JN024144/B/US/2005/USPI83747EI48y05021pcWG2B3
LQSR----PTPSA----PPEESFRFGEET-ATPSQRPES--IDKE-MYPLTSLRSLFGNDPSSQ*
>JN024145/B/US/2005/USPI83747EI48y05021pcWG2B7
LQSR----PTPSA----PPEESFRFEEET-ATPSQRPES--IDKE-MYPLTSLRSLFGNDPSSQ*
>JN024146/B/US/2005/USPI83747EI48y05021pcWG2B5
LQSR----PTPSA----PPEESFRFGEET-ATPSQRPES--IDEE-MYPLTSLRSLFGNDPSSQ*
>JN024147/B/US/2005/USPI83747EI48y05021pcWG2B4
LQSR----PTPSA----PPEESFRFGEET-ATPSQRPES--IDKE-MYPLTSLRSLFGNDPSSQ*
>JN024148/B/US/2005/USPI83747EI48y05021pcWG2B8
LQSR----PTPSA----PPEESFRFGEET-ATPSQRPES--IDKE-MYPLTSLRSLFGNDPSSQ*
>JN024149/B/US/2005/USPI83747EI57y05021pcWG2B3
LQSR----PTPSA----PPEESFRFGEET-ATPSQRPES--IDKE-MYPLTSLRSLFGNDPSSQ*
>JN024150/B/US/2005/USPI83747EI57y05021pcWG2B4
LQSR----PTPSA----PPEESFRFGEET-ATPSQRPES--IDKE-MYPLTSLRSLFGNDPSSQ*
>JN024151/B/US/2005/USPI83747EI57y05021pcWG2B9
LQSR----PTPSA----PPEESFRFGEET-ATPSQRPES--IDKE-MYPLTSLRSLFGNDPSSQ*
>JN024152/B/US/2005/USPI83747EI57y05021pcWG2B7
LQSR----PTPSA----PPEESFRFGEET-ATPSQRPES--IDKE-MYPLTSLRSLFGNDPSSQ*
>JN024153/B/US/2005/USPI83747EI57y05021pcWG2B6
LQSR----PTPSA----PPEESFRFGEET-ATPSQRPES--IDKE-MYPLTSLRSLFGNDPSSQ*
>JN024154/B/US/2005/USPI83747EI57y05021pcWG2B8
LQSR----PTPSA----PPEESFRFGEET-ATPSQRPES--IDKE-MYPLTSLRSLFGNDPSSQ*
>JN024155/B/US/2005/USPI83747EI57y05021pcWG2B10
LQSR----PTPSA----PPEESFRFGEET-ATPSQRPES--IDKE-MYPLTSLRSLFGNDPSSQ*
>JN024156/B/US/2005/USPI83747EI57y05021pcWG2B5
LQSR----PTPSA----PPEESFRFGEET-ATPSQRPES--IDKE-MYPLTSLRSLFGNDPSSQ*
>JN024157/B/US/2005/USPI83747EI57y05021pcWG2B2
LQSR----PTPSA----PPEESFRFGEET-ATPSQRPES--IDKE-MYPLTSLRSLFGNDPSSQ*
>JN024158/B/US/2005/USPI83747EI57y05021pcWG2B1
LQSR----PTPSA----PPEESFRFGEET-ATPSQRPES--IDKE-MYPLTSLRSLFGNDPSSQ*
>JN024159/B/US/2005/USPI83747EI69y05021pcWG2B16
LQSR----PTPSA----PPEESFRFGEET-ATPSQRPES--IDKE-MYPLTSLRSLFGNDPSSQ*
>JN024160/B/US/2005/USPI83747EI69y05021pcWG2B11
LQSR----PTPSA----PPEESFRFGEET-ATPSQRPES--IDKE-MYPLTSLRSLFGNDPSSQ*
>JN024161/B/US/2005/USPI83747EI69y05021pcWG2B13
LQSR----PTPSA----PPEESFRFGEET-ATPSQRPES--IDKE-MYPLTSLRSLFGNDPSSQ*
>JN024162/B/US/2005/USPI83747EI69y05021pcWG2B12
LQSR----PTPSA----PPEESFRFGEET-ATPSQRPES--IDKE-MYPLTSLRSLFGNDPSSQ*
>JN024163/B/US/2005/USPI83747EI69y05021pcWG2B14
LQSR----PTPSA----PPEESFRFGEET-ATPSQRPES--IDKE-MYPLTSLRSLFGNDPSSQ*
>JN024164/B/US/2005/USPI83747EI69y05021pcWG2B15
LQSR----PTPSA----PPEESFRFGEET-ATPSQRPES--IDKE-MYPLTSLRSLFGNDPSSQ*
>JN024165/B/US/2005/USPI83747EI98y05031pcWG2B8
LQSR----PTPSA----PPEESFRFGEET-ATPSQRPES--IDKE-MYPLTSLRSLFGNDPSSQ*
>JN024166/B/US/2005/USPI83747EI98y05031pcWG2B5
LQSR----PTPSA----PPEESFR-E-ET-ATPSQRPES--IDKE-MYPLTSLRSLFGNDPSSQ*
>JN024167/B/US/2005/USPI83747EI98y05031pcWG2B2
LQSR----PTPSA----PPEESFRFGEET-ATPSQRPES--IDKE-MYPITSLRSLFGNDPSSQ*
>JN024168/B/US/2005/USPI83747EI98y05031pcWG2B7
LQSR----PTPSA----PPEESFRFGEET-ATPSQRPES--IDKE-MYPLTSLRSLFGNDPSSQ*
>JN024169/B/US/2005/USPI83747EI98y05031pcWG2B4
LQSR----PTPSA----PPEESFRFGEET-ATPSQRPES--IDKE-MYPLTSLRSLFGNDPSSQ*
>JN024170/B/US/2005/USPI83747EI98y05031pcWG2B11
LQSR----PTPSA----PPEESFRFGEEA-ATPSQRPES--IDKE-MYPLTSLRSLFGNDPSSQ*
>JN024171/B/US/2005/USPI83747EI98y05031pcWG2B10
LQSR----PTPSA----PPEESFRFGEET-ATPSQRPES--IDKE-MYPLTSLRSLFGNDPSSQ*
>JN024172/B/US/2005/USPI83747EI98y05031pcWG2B1
LQSR----PTPSA----PPEESFRFGEET-ATPSQRPES--IDKE-MYPLTSLRSLFGNDPSSQ*
>JN024173/B/US/2005/USPI83747EI98y05031pcWG2B6
LQSR----PTPSA----PPEESFRFGEET-ATPSQRPES--IDKE-MYPLTSLRSLFGNDPSSQ*
>JN024174/B/US/2005/USPI83747EI154y05051pcWG2B3
LQSR----PTPSA----PPEESFRFGEEA-ATPSQRPES--IDKE-MYPLTSLRSLFGNDPSSQ*
>JN024175/B/US/2005/USPI83747EI154y05051pcWG2B10
LQSR----PTPSA----PPEESFRFGEET-ATPSQRPES--IDKE-MYPLTSLRSLFGNDPSSQ*
>JN024176/B/US/2005/USPI83747EI154y05051pcWG2B7
LQSR----PTPSA----PPEESFRFREET-ATPSQRPES--IDKE-MYPLTSLRSLFGNDPSSQ*
>JN024177/B/US/2005/USPI83747EI154y05051pcWG2B1
LQSR----PTPSA----PPEESFRFGEET-ATPSQRPES--MDKE-MYPLTSLRSLFGNDPSSQ*
>JN024179/B/US/2005/USPI83747EI154y05051pcWG2B8
LQSR----PTPSA----PPEESFGFGEET-ATPSQRPES--IDKE-MYPLTSLRSLFGNDPSSQ*
>JN024180/B/US/2005/USPI83747EI154y05051pcWG2B5
LQSR----PTPSA----PPEESFRFGEET-ATPSQRPES--IDKE-MYPLTSLRSLFGNDPSSQ*
>JN024181/B/US/2005/USPI83747EI154y05051pcWG2B6
LQSR----PTPSA----PPEESFRFGEET-ATPSQRPES--IDKE-MYPLTSLRSLFGNDPSSQ*
>JN024182/B/US/2005/USPI83747EI210y05071pcWG2B1
LQSR----PTPSA----PPEESFRFGEET-ATPSQRPES--IDKE-MYPLTSLRSLFGNDPSSQ*
>JN024183/B/US/2005/USPI83747EI210y05071pcWG2B2
LQSR----PTPSA----PPEESFRFGEET-ATPPQRPES--IDKE-MYPLTSLRSLFGNDPSSQ*
>JN024184/B/US/2005/USPI83747EI210y05071pcWG2B5
LQSR----PTPSA----PPEESFRFGEET-ATPSQRPES--IDKE-MYPLTSLRSLFGNDPSSQ*
>JN024185/B/US/2005/USPI83747EI210y05071pcWG2B4
LQSR----PTPSA----PPEESIRFGEET-ATPSQRPES--IDKE-MYPLTSLRSLFGNDPSSQ*
>JN024186/B/US/2005/USPI83747EI210y05071pcWG2B6
LQSR----PTPSA----PPEESFRFGEET-ATPSQRPES--IDKE-MYPLTSLRSLFGNDPSSQ*
>JN024187/B/US/2005/USPI83747EI273y05091pcWG2B8
LQSR----PAPSA----PPEESFRFGEET-ATPSQRPES--IDKE-MYPLTSLRSLFGNDPSSQ*
>JN024188/B/US/2005/USPI83747EI273y05091pcWG2B2
LRSR----PTPSA----PPEESFRFGEET-ATPAQRPES--IDKE-MYPLTSLRSLFGNDPSSQ*
>JN024189/B/US/2005/USPI83747EI273y05091pcWG2B1
LQSR----PTPSA----PPEESFRFGEET-ATPSQRPES--IGKE-MYPLTSLRSLFGNDPSSQ*
>JN024190/B/US/2005/USPI83747EI273y05091pcWG2B5
LQSR----PTPSA----PPEESFRFGEET-ATPSQRPES--IDKE-MYPLTSLRSLFGNDPSSQ*
>JN024191/B/US/2005/USPI83747EI273y05091pcWG2B7
LQSR----PTPSA----PPEESFRFGEET-ATPSQRPES--IDKE-MYPLTSLRSLFGNDPSSQ*
>JN024192/B/US/2005/USPI83747EI273y05091pcWG2B4
LQSR----PTPSA----PPEESFRFGEET-ATPSQRPES--IDKE-MYPLTSLRSLFGNDPSSQ*
>JN024193/B/US/2005/USPI83747EI350y05111pcWG2B23
LQSR----PTPSA----PPEESFRFGEET-ATPSQRPES--IDKE-MYPLTSLRSLFGNDPSSQ*
>JN024194/B/US/2005/USPI83747EI350y05111pcWG2B21
LQSR----PTPSA----PPEESFRFGEET-ATPSQRPES--IDKE-MYPLTSLRSLFGNDPSSQ*
>JN024195/B/US/2005/USPI83747EI350y05111pcWG2B20
LQSR----PTPSA----PPEESFRFGEET-ATPSQKPES--IDKE-MYPLTSLRSLFGNDPSSQ*
>JN024196/B/US/2005/USPI83747EI350y05111pcWG2B36
LQSR----PTPSA----PPEESFRFGEET-ATPSQRPES--IDKE-MYPLTSLRSLFGNDPSSQ*
>JN024197/B/US/2005/USPI83747EI350y05111pcWG2B19
LQSR----PTPSA----PPEESFRFGEET-ATPSQKPES--IDKE-MYPLTSLRSLFGSDPSSQ*
>JN024198/B/US/2005/USPI83747EI350y05111pcWG2B18
LQSR----PTPSA----PPEESFRFGEET-ATPSQRPES--IDKE-MYPLTSLRSLFGNDPSSQ*
>JN024199/B/US/2005/USPI83747EI350y05111pcWG2B22
LQSR----PTPSA----PPEESFRFGEET-ATPSQRPES--IDKE-MYPLTSLRSLFGNDPSSQ*
>JN024200/B/US/2005/USPI83747EI350y05111pcWG2B37
LQSR----PTPSA----PPEESFRFGEET-ATPSQRPES--IDKE-MYPLTSLRSLFGNDPSSQ*
>JN024201/B/US/2005/USPI83747EI350y05111pcWG2B24
LQSR----PTPSA----PPEESFRFGEET-ATPSQRPES--IDKE-MYPLTSLRSLFGNDPSSQ*
>JN024202/B/US/2005/USPI83747EI350y05111pcWG2B30
LQSR----PTPSA----PPEESFRFGEET-ATPSQRPES--IDKE-MYPLTSLRSLFGNDPSSQ*
>JN024203/B/US/2004/USPI71101EI7y04051pcWG2B14
PQSR----TEPTA----PPEESFRFGEET-TTPSQKQGQGPIDKE-LYPLTSLRSLFGNDPSSQ*
>JN024204/B/US/2004/USPI71101EI7y04051pcWG2B1
PQSR----TEPTA----PPEESFRFGEET-TTPSQKQGQGPIDKE-LYPLTSLRSLFGNDPSSQ*
>JN024205/B/US/2004/USPI71101EI7y04051pcWG2B13
PQSR----TEPTA----PPEESFRFGEET-TTPSQKQGQGPIDKE-LYPLTSLRSLFGNDPSSQ*
>JN024206/B/US/2004/USPI71101EI7y04051pcWG2B8
PQSR----TEPTA----PPEESFRFGEET-TTPSQKQGQGPIDKE-LYPLTSLRSLFGNDPSSQ*
>JN024208/B/US/2004/USPI71101EI7y04051pcWG2B11
PQSR----TEPTA----PPEESFRFGEET-TAPSQKQGQGPIDKE-LYPLTSLRSLFGNDPSSQ*
>JN024209/B/US/2004/USPI71101EI7y04051pcWG2B2
PQSR----TEPTA----PPEESFRFGEET-TTPSQKQGQGPIDKE-LYPLTSLRSLFGNDPSSQ*
>JN024210/B/US/2004/USPI71101EI7y04051pcWG2B9
PQSR----TEPTA----PPEESFRFGEET-TTPSQKQGQGPIDKE-LYPLTSLRSLFGNDPSSQ*
>JN024211/B/US/2004/USPI71101EI7y04051pcWG2B10
PQSR----TEPTA----PPEESFRFGEET-TTPSQKQGQGPIDKE-LYPLTSLRSLFGNDPSSQ*
>JN024212/B/US/2004/USPI71101EI7y04051pcWG2B12
PQSR----TEPTA----PPEESFRFGEET-TTPSQKQGQGPIDKE-LYPLTSLRSLFGNDPSSQ*
>JN024213/B/US/2004/USPI71101EI14y04061pcWG2B9
PQSR----TEPTA----PPEESFRFGEET-TTPSQKQGQGPIDKE-LYPLTSLRSLFGNDPSSQ*
>JN024214/B/US/2004/USPI71101EI14y04061pcWG2B5
PQSR----TEPTA----PPEESFRFGEET-TTPSQKQGQGPIDKE-LYPLTSLRSLFGNDPSSQ*
>JN024215/B/US/2004/USPI71101EI14y04061pcWG2B4
PQSR----TEPTA----PPEESFRFGEET-TTPSQKQGQGPIDKE-LYPLTSLRSLFGNDPSSQ*
>JN024216/B/US/2004/USPI71101EI14y04061pcWG2B6
PQSR----TEPTA----PPEESFRFGEET-TTPSQKQGQGPIDKE-LYPLTSLRSLFGNDPSSQ*
>JN024217/B/US/2004/USPI71101EI14y04061pcWG2B10
PQSR----TEPTA----PPEESFRFGEET-TTPSQKQGQGPIDKE-LYPLTSLRSLFGNDPSSQ*
>JN024218/B/US/2004/USPI71101EI14y04061pcWG2B7
PQSR----TEPTA----PPEESFRFGEET-TTPSQKQGQGPIDKE-LYPLTSLRSLFGNDPSSQ*
>JN024219/B/US/2004/USPI71101EI14y04061pcWG2B3
PQSR----TEPTA----PPEESFRFGEET-TTPSQKQGQGPIDKE-LYPLTSLRSLFGNDPSSQ*
>JN024220/B/US/2004/USPI71101EI14y04061pcWG2B2
PQSR----TEPTA----PPEESFRFGEET-TTPSQKQGRGPIDKE-LYPLTSLRSLFGNDPSSQ*
>JN024221/B/US/2004/USPI71101EI14y04061pcWG2B8
PQSR----TEPTA----PPEESFRFGEET-TTPSQKQGQGPIDKE-LYPLTSLRSLFGNDPSSQ*
>JN024222/B/US/2004/USPI71101EI14y04061pcWG2B1
PQSR----TEPTA----PPEESFRFGEET-TTPSQKQGQGPIDKE-LYPLTSLRSLFGNDPSSQ*
>JN024223/B/US/2004/USPI71101EI21y04061pcWG2B5
PQSR----TEPTA----PPEESFRFGEET-TTPSQKQGQGPIDKE-LYPLTSLRSLFGNDPSSQ*
>JN024224/B/US/2004/USPI71101EI21y04061pcWG2B15
PQSR----TEPTA----PPEESFRFGEET-TTPSQKQGQGPIDKE-LYPLTSLRSLFGNDPSSQ*
>JN024226/B/US/2004/USPI71101EI21y04061pcWG2B12
PQSR----TEPTA----PPEESFRFGEET-TTPSQKQGQGPIDKE-LYPLTSLRSLFGNDPSSR*
>JN024227/B/US/2004/USPI71101EI21y04061pcWG2B11
PQSR----TEPTA----PPEESFRFGEET-TTPSQKQGQGPIDKE-LYPLTSLRSLFGNDPSSQ*
>JN024228/B/US/2004/USPI71101EI21y04061pcWG2B14
PQSR----TEPTA----PPEESFRFGEET-TTPSQKQGQGPIDKE-LYPLTSLRSLFGNDPSSQ*
>JN024229/B/US/2004/USPI71101EI21y04061pcWG2B16
PQSR----TEPTA----PPEESFRFGEET-TTPSQKQGQGPIDKE-LYPLTSLRSLFGNDPSSQ*
>JN024230/B/US/2004/USPI71101EI21y04061pcWG2B6
PQSR----TEPTA----PPEESFRFGEET-TTPSQKQGQGPIDKE-LYPLTSLRSLFGNDPSSQ*
>JN024231/B/US/2004/USPI71101EI21y04061pcWG2B3
PQSR----TEPTA----PPEESFRFGEET-TTPSQKQGQGPIDKE-LYPLTSLRSLFGNDPSSQ*
>JN024232/B/US/2004/USPI71101EI21y04061pcWG2B13
PQSR----TEPTA----PPEESFRFGEET-TTPSQKQGQGPIDKE-LYPLTSLRSLFGNDPSSQ*
>JN024233/B/US/2004/USPI71101EI21y04061pcWG2B7
PQSR----TEPTA----PPEESFRFGEET-TTPSQKQGQGPIDKE-LYPLTSLRSLFGNDPSSQ*
>JN024234/B/US/2004/USPI71101EI21y04061pcWG2B1
PQSR----TEPTA----PPEESFRFGEET-TTPSQKQGQGPIDKE-LYPLTSLRSLFGNDPSSQ*
>JN024235/B/US/2004/USPI71101EI21y04061pcWG2B4
PQSR----TEPTA----PPEESFRFGEET-TTPSQKQGQGPIDKE-LYPLTSLRSLFGNDPSSQ*
>JN024236/B/US/2004/USPI71101EI44y04071pcWG2B1
PQSR----TEPTA----PPEESFRFGEET-TTPSQKQGQGPIDKE-LYPLTSLRSLFGNDPASQ*
>JN024237/B/US/2004/USPI71101EI44y04071pcWG2B8
PQSR----TEPTA----PPEESFRFGEET-TTLSQKQGQGPIDKE-LYPLTSLRSLFGNDPSSQ*
>JN024238/B/US/2004/USPI71101EI44y04071pcWG2B4
PQSR----TEPTA----PPEESFRFGEET-TTPSQKQGQGPIDKE-LYPLTSLRSLFGNDPSSQ*
>JN024239/B/US/2004/USPI71101EI44y04071pcWG2B9
PQSR----TEPTA----PPEESFRFGEET-TTPSQKQGQGPIDKE-LYPLTSLRSLFGNDPSSQ*
>JN024241/B/US/2004/USPI71101EI44y04071pcWG2B6
PQSR----TEPTA----PPEESFRFGEET-TTPSQKRGQGPIDKE-LYPLTSLRSLFGNDPSSQ*
>JN024242/B/US/2004/USPI71101EI44y04071pcWG2B2
PQSR----TEPTA----PPEESFRFGEET-TTPSQKQGQGPIDKE-LYPLTSLRSLFGNDPSSQ*
>JN024243/B/US/2004/USPI71101EI44y04071pcWG2B5
PQSR----TEPTA----PPEESFRFGEET-TTPSQKQGQGPIDKE-LYPLTSLRSLFGNDPSSQ*
>JN024244/B/US/2004/USPI71101EI44y04071pcWG2B7
PQSR----TEPTA----PPEESFRFGEET-TTPSQKQGQGPIDKE-LYPLTSLRSLFGNDPSSQ*
>JN024245/B/US/2004/USPI71101EI68y04071pcWG2B9
PQSR----TEPTA----PPEESFRFGEET-TTPSQKQGQGPIDKE-LYPLTSLRSLFGNDPSSQ*
>JN024246/B/US/2004/USPI71101EI68y04071pcWG2B6
PQSR----TEPTA----PPEESFRFGEET-TTPSQKQGRGPIDKE-LYPLTSLRSLFGNDPSSQ*
>JN024247/B/US/2004/USPI71101EI68y04071pcWG2B5
PQSR----TEPTA----PPEESFRFGEET-TTPSQKQGQGPIDKE-LYPLTSLRSLFGNDPSSQ*
>JN024248/B/US/2004/USPI71101EI68y04071pcWG2B4
PQSR----TEPTA----PPEESFRFGEET-TTPSQKQGQGPIDKE-LYPLTSLRSLFGNDPSSQ*
>JN024249/B/US/2004/USPI71101EI68y04071pcWG2B3
PQSR----TEPTA----PPEESFRFGEET-TTPSQKQGQGPIDKE-LYPLTSLRSLFGNDPSSQ*
>JN024250/B/US/2004/USPI71101EI68y04071pcWG2B7
PQSR----TEPTA----PPEESFRFGEET-TTPSQKQGQGPIDKE-LYPLTSLRSLFGNDPSSQ*
>JN024251/B/US/2004/USPI71101EI68y04071pcWG2B2
PQSR----TEPTA----PPEESFRFGEET-TTPSQKQGQGPIDKE-LYPLTSLRSLFGNDPSSQ*
>JN024252/B/US/2004/USPI71101EI68y04071pcWG2B10
PQSR----TEPTA----PPEESFRFGEET-TTPSQKQGQGPIDKE-LYPLTSLRSLFGNDPSSQ*
>JN024253/B/US/2004/USPI71101EI68y04071pcWG2B8
PQSR----TEPTA----PPEESFRFGEET-TTPSQKQGQGPIDKE-LYPLTSLRSLFGNDPSSQ*
>JN024254/B/US/2004/USPI71101EI68y04071pcWG2B1
PQSR----TEPTA----PPEESFRFGEET-TTPSQKQGQGPIDKE-LYPLTSLRSLFGNDPSSQ*
>JN024255/B/US/2004/USPI71101EI97y04081pcWG2B7
PQSR----AEPTA----PPKESFRFGEET-TTPSQKQGQGPIDKE-LYPLTSLRSLFGNDPSSQ*
>JN024256/B/US/2004/USPI71101EI97y04081pcWG2B3
PQSR----TEPTA----PPEESFRFGEET-TTPSQKQGQGPIDKE-LYPLTSLRSLFGNDPSSQ*
>JN024257/B/US/2004/USPI71101EI97y04081pcWG2B9
PQSR----TEPTA----PPEESFRFGEET-TTPSQKQGQGPIDKE-LYPLTSLRSLFGNDPSSQ*
>JN024258/B/US/2004/USPI71101EI97y04081pcWG2B8
PQSR----TEPTA----PPEESFRFGEET-TTPSQKQGQGPIDKE-LYPLTSLRSLFGNDPSSQ*
>JN024259/B/US/2004/USPI71101EI97y04081pcWG2B4
PQSR----TEPTA----PPEESFRFGEET-TTPSQKQGQGPIDKE-LYPLTSLRSLFGNDPSSQ*
>JN024260/B/US/2004/USPI71101EI97y04081pcWG2B2
PQSR----TEPTA----PPEESFRFGEET-TTPSQKQGQGPIDKE-LYPLTSLRSLFGNDPSSQ*
>JN024261/B/US/2004/USPI71101EI97y04081pcWG2B5
PQSR----TEPTA----PPEESFRFGEET-TTPSQKQGQGPIDKE-LYPLTSLGSLFGNDPSSQ*
>JN024262/B/US/2004/USPI71101EI97y04081pcWG2B10
PQSR----TEPTA----PPEESFRFGEET-TTPSQKQGQGPIDKE-LYPLTSLRSLFGNDPSSQ*
>JN024263/B/US/2004/USPI71101EI97y04081pcWG2B6
PQSR----TEPTA----PPEESFRFGEET-TTPSQKQGQGPIDKE-LYPLTSLRSLFGNDPSSQ*
>JN024264/B/US/2004/USPI71101EI97y04081pcWG2B1
PQSR----TEPTA----PPEESFRFGEET-TTPSQKQGQGPIDKE-LYPLTSLRSLFGNDPSSQ*
>JN024265/B/US/2004/USPI71101EI181y04111pcWG2B7
PQSR----TEPTA----PPEESFRFGEET-TTPSQKQGQGPIDKE-LYPLTSLRSLFGNDPSSQ*
>JN024266/B/US/2004/USPI71101EI181y04111pcWG2B8
PQSR----TEPTA----PPEESFRFGEET-TTPSQKQGQGPIDKE-LYPLTSLRSLFGNDPSSQ*
>JN024267/B/US/2004/USPI71101EI181y04111pcWG2B3
PQSR----TEPTA----PPEESFRFGEET-TTPSQKQGQGPTDKE-LYPLTSLRSLFGNDPSSQ*
>JN024268/B/US/2004/USPI71101EI181y04111pcWG2B5
PQSR----TEPTA----PPEESFRFGEET-TTPPQKQGQGPIDKE-LYPLTSLRSLFGNDPSSQ*
>JN024269/B/US/2004/USPI71101EI181y04111pcWG2B4
PQSR----TEPTA----PPEESFRFGEET-TTPSQKQGQGPIDKE-LYPLTSLRSLFGNDPSSQ*
>JN024270/B/US/2004/USPI71101EI181y04111pcWG2B10
PQSR----TEPTA----PPEESFRFGEET-TTPSQKQGQGPIDKE-LYPLTSLRLLFGNDPSSQ*
>JN024271/B/US/2004/USPI71101EI181y04111pcWG2B2
PQSR----TEPTA----PPEESFRFGEET-TTPSQKQGQGPIDKE-LYPLTSLRSLFGNDPSSQ*
>JN024272/B/US/2004/USPI71101EI181y04111pcWG2B9
PQSR----TEPTA----PPEESFRFGEET-TTPSQKQGQGPIDKE-LYPLTSLRSLFGNDPSSQ*
>JN024273/B/US/2004/USPI71101EI181y04111pcWG2B6
PQSR----TEPTA----PPEESFRFGEET-TTPSQKQGQGPIDKE-LYPLTSLRSLFGNDPSSQ*
>JN024274/B/US/1995/USPI90770EI3y95061pcWG2B3
LQSR----PEPTA-PTAPPEESLRFGEET-TTPSQKQEP--IDRE-MYPLTSLRSLFGNDPSSQ*
>JN024275/B/US/1995/USPI90770EI3y95061pcWG2B1
LQSR----PEPTA-PTAPPEESLRFGEET-TTPSQKQEP--IDRE-MYPLTSLRSLFGNDPSSQ*
>JN024276/B/US/1995/USPI90770EI3y95061pcWG2B7
LQSR----PEPTA-PTAPPEESFRFGEET-TTPSQKQEP--IDRE-MYPLTSLRSLFGNDPSSQ*
>JN024277/B/US/1995/USPI90770EI3y95061pcWG2B10
LQSR----PEPTA-PTAPPEESFRFGEET-TTPSQEQEP--IDRE-MYPLASLRSLFGNDPSSQ*
>JN024278/B/US/1995/USPI90770EI3y95061pcWG2B6
LQSR----PEPTA-PTAPPEESFRFGEET-TTPSQKQEP--IDRE-KYPLTSLRSLFGNDPSSQ*
>JN024279/B/US/1995/USPI90770EI3y95061pcWG2B9
LQSR----PEPTA-PTAPPEESFRFGEET-TTPSQKQEP--IDRE-MYPLTSLRSLFGNDPSSQ*
>JN024280/B/US/1995/USPI90770EI3y95061pcWG2B2
LQSR----PEPTA-PTAPPEESFRFGEET-TTPSQKQEP--IDRE-MYPLTSLRSLFGNDPSSQ*
>JN024281/B/US/1995/USPI90770EI3y95061pcWG2B5
LQSR----PEPTA-PTAPPEESFRFGEET-TTPSQKQEP--IDRE-MYPLTSLRSLFGNDPSSQ*
>JN024282/B/US/1995/USPI90770EI3y95061pcWG2B4
LQSR----PEPTA-PTAPPEESFRFGEET-TTPSQKQEP--IDRE-MYPLTSLRSLFGNDPSSQ*
>JN024284/B/US/1995/USPI90770EI12y95071pcWG2B12
LQSR----PEPTA-PTAPPEESFRFGEET-TTPSQKQEP--IDRE-MYPLTSLRSLFGNDPSSQ*
>JN024285/B/US/1995/USPI90770EI12y95071pcWG2B5
LQSR----PEPTA-PTAPPEESFRFGEET-TTPSQKQEP--IDRE-MYPLTSLRSLFGNDPSSQ*
>JN024286/B/US/1995/USPI90770EI12y95071pcWG2B3
LQSR----PEPTA-PTAPPEESFRFGEET-TTPSQKQEP--IDRE-MYPLTSLRSLFGNDPSSQ*
>JN024287/B/US/1995/USPI90770EI12y95071pcWG2B6
LQSR----PEPTA-PTAPPEESFRFGEET-TTPSQKQEP--IDRE-MYPLTSLRSLFGNDPSSQ*
>JN024288/B/US/1995/USPI90770EI12y95071pcWG2B4
LQSR----PEPTA-PTAPPEESFRFGEET-TTPSQKQEP--IDRE-MYPLTSLRSLFGNDPSPQ*
>JN024289/B/US/1995/USPI90770EI12y95071pcWG2B7
LQSR----PEPTA-PTAPPEESFRFGEET-TTPSQKQEP--IDRE-MYPLTSLRSLFGNDPSSQ*
>JN024290/B/US/1995/USPI90770EI12y95071pcWG2B1
LQSR----PEPTA-PTAPPEESFRFGEET-TTPSQKQEP--IDRE-MYPLTSLRSLFGNDPSSQ*
>JN024291/B/US/1995/USPI90770EI12y95071pcWG2B8
LQSR----PEPTA-PTAPPEESFRFGEET-TTPSQKQEP--IDRE-MYPLTSLRSLFGNDPSSQ*
>JN024292/B/US/1995/USPI90770EI12y95071pcWG2B2
LQSR----PEPTA-PTAPPEESFRFGEET-TTPSQKQEP--IDRE-MYPLTSLRSLFGNDPSSQ*
>JN024293/B/US/1995/USPI90770EI15y95071pcWG2B3
LQSR----PEPTA-PTAPPEESFRFGEET-TTPSQKQEP--IDRE-MYPLTSLRSLFGNDPSSQ*
>JN024294/B/US/1995/USPI90770EI15y95071pcWG2B5
LQSR----PEPTA-PTAPPEESFRFGEET-TTPSQKQEP--IDRE-MYPLTSLRSLFGNDPSSQ*
>JN024295/B/US/1995/USPI90770EI15y95071pcWG2B8
LQSR----PEPTA-PTAPPEESLRFGEET-TTPSQKQEP--IDRE-MYPLTSLRSLFGNDPSSQ*
>JN024296/B/US/1995/USPI90770EI15y95071pcWG2B10
LQSR----PEPTA-PTAPPEESFRFGEET-TTPSQKQEP--IDRE-MYPLTSLRSLFGNDPSSQ*
>JN024297/B/US/1995/USPI90770EI15y95071pcWG2B9
LQSR----PEPTA-PTAPPEESFRFGEET-TTPSQKREP--IDRE-MYPLTSLRSLFGNDPSSQ*
>JN024298/B/US/1995/USPI90770EI15y95071pcWG2B4
LQSR----PEPTA-PTAPPEESFRFGEET-TTPSQKQEP--IDRE-MYPLTSLRSLFGNDPSSQ*
>JN024299/B/US/1995/USPI90770EI15y95071pcWG2B2
LQSR----PEPTA-PTAPPEESFRFGEET-TTPSQKQEP--IDRE-MYPLTSLRSLFGNDPSSQ*
>JN024300/B/US/1995/USPI90770EI15y95071pcWG2B7
LQSR----PEPTA-PTAPPEESFRFGEET-TTPSQKQEP--IDRE-MYPLTSLRSLFGNDPSSQ*
>JN024301/B/US/1995/USPI90770EI15y95071pcWG2B1
LQSR----PEPTA-PTAPPEESFRFGEET-TTPSQKQEP--IDRE-MYPLTSLRSLFGNDPSSQ*
>JN024302/B/US/1995/USPI90770EI15y95071pcWG2B6
LQSR----PEPTA-PTAPPEESFRFGEET-TTPSQKQEP--IDRE-MYPLTSLRSLFGNDPSSQ*
>JN024303/B/US/1995/USPI90770EI72y95091pcWG2B7
LQSR----PEPTA-PTAPPEESFRFREET-TTPSQKQEP--IDRE-MYPLTSLRSLFGNDPSSQ*
>JN024304/B/US/1995/USPI90770EI72y95091pcWG2B2
LQSR----PEPTA-PTAPPEESFRFGEET-TTPSQKQEP--IDRE-MYPLTSLRSLFGNDPSSQ*
>JN024305/B/US/1995/USPI90770EI72y95091pcWG2B4
LQSR----PEPTA-PTAPPEESFRFGEET-TTPSQKQEP--IDRE-MYPLTSLRSLFGNDPSSQ*
>JN024306/B/US/1995/USPI90770EI72y95091pcWG2B1
LQSG----PEPTA-PTAPPEESFRFGEET-TTPSQKQEP--IDRE-MYPLTSLRSLFGNDPSSQ*
>JN024307/B/US/1995/USPI90770EI72y95091pcWG2B5
LQSR----PEPTA-PTAPPEESFRFGEET-TTPSQKQEP--IDRE-MYPLTSLRSLFGNDPSSQ*
>JN024308/B/US/1995/USPI90770EI72y95091pcWG2B10
LQSR----PEPTA-PTAPPEESFRFGEET-TTPSQKQEP--IDRE-MYPLTSLRSLFGNDPSSQ*
>JN024309/B/US/1995/USPI90770EI72y95091pcWG2B3
LQSR----PEPTA-PTAPPEESFRFGEET-TTPSQKQEP--IDRE-MYPLTSLRSLFGNDPSSQ*
>JN024310/B/US/1995/USPI90770EI72y95091pcWG2B8
LQSR----PEPTA-PTAPPEESFRFGEET-TTPSQKQEP--IDRE-MYPLTSLRSLFGNDPSSQ*
>JN024311/B/US/1995/USPI90770EI72y95091pcWG2B6
LQSR----PEPTA-PTAPPEESFRFGEET-TTPSQKQEP--IDRE-MYPLTSLRSLFGNDPSSQ*
>JN024312/B/US/1995/USPI90770EI72y95091pcWG2B9
LQSR----PEPTA-PTAPPEESFRFGEET-TTPSQKQEP--IDRE-MYPLTSLRSLFGNDPSSQ*
>JN024313/B/US/1995/USPI90770EI99y95101pcWG2B5
LQSR----PEPTA-PTAPPEESFRFGEET-TTPSQKQEP--IDRE-MYPLTSLRSLFGNDPSSQ*
>JN024314/B/US/1995/USPI90770EI99y95101pcWG2B9
LQSR----PEPTA-PTAPPEESFRFGEET-TTPSQKQEP--IDRE-MYPLTSLRSLFGNDPSSQ*
>JN024315/B/US/1995/USPI90770EI99y95101pcWG2B6
LQSR----PEPTA-PTAPPEESFRFGEET-TTPSQKQEP--IDRE-MYPLTSLRSLFGNDPSSQ*
>JN024316/B/US/1995/USPI90770EI99y95101pcWG2B8
LQSR----PEPTA-PTAPPEESFRFGEET-TTPSQKQEP--IDRE-MYPLTSLRSLFGNDPSSR*
>JN024317/B/US/1995/USPI90770EI99y95101pcWG2B2
LQSR----PEPTA-PTAPPEESFRFGEET-TTPSQKQEP--IDRE-MYPLTSLRSLFGNDPSSQ*
>JN024318/B/US/1995/USPI90770EI99y95101pcWG2B3
LQSR----PEPTA-PTAPPEESFRFGEET-TTPSQKQEP--IDRE-MYPLTSLRSLFGNDPSSQ*
>JN024319/B/US/1995/USPI90770EI99y95101pcWG2B7
LQSR----PEPTA-PTAPPEESFRFGEET-TTPSQKQEP--IDRE-MYPLTSLRSLFGNDPSSQ*
>JN024320/B/US/1995/USPI90770EI99y95101pcWG2B1
LQSR----PEPTA-PTAPPEESFRFGEET-TTPSQKQEP--IDRE-MYPLTSLRSLFGNDPSSQ*
>JN024321/B/US/1995/USPI90770EI99y95101pcWG2B4
LQSR----PEPTA-PTAPPEESFRFGEET-TTPSQKQEP--IDRE-MYPLTSLRSLFGNDPSSQ*
>JN024322/B/US/1995/USPI90770EI129y95111pcWG2B9
LQSR----PGPTA-PTAPPEESFRFGEET-TTPSQKQEP--IDRE-MYPLTSLRSLFGNDPSSQ*
>JN024323/B/US/1995/USPI90770EI129y95111pcWG2B10
LQSR----PEPTA-PTAPPEESFRFGEET-TTPSQKQEP--IDRE-MYPLTSLRSLFGNDPSSQ*
>JN024324/B/US/1995/USPI90770EI129y95111pcWG2B6
LQSR----PEPTA-PTAPPEESFRFGEET-TTPSQKQEP--IDRE-MYPLTSLRSLFGNDPSSQ*
>JN024325/B/US/1995/USPI90770EI129y95111pcWG2B7
LQSR----PEPTA-PTAPPEESFRFGEET-TTPSQKQEP--IDRE-MYPLTSLRSLFGNDPSSQ*
>JN024326/B/US/1995/USPI90770EI129y95111pcWG2B2
LQSR----PEPTA-PTAPPEESFRFGEGT-TTPSQKQEP--IDRE-MYPLTSLRSLFGNDPSSQ*
>JN024327/B/US/1995/USPI90770EI129y95111pcWG2B8
LQSR----PEPTA-PTAPPEESFRFGEET-TTPSQKQEP--IDRE-MYPLTSLRSLFGNDPSSQ*
>JN024328/B/US/1995/USPI90770EI129y95111pcWG2B3
LQSR----PEPTA-PTAPPEESFRFGEET-TTPSQKQEP--IDRE-MYPLTSLRSLFGNDPSSQ*
>JN024329/B/US/1995/USPI90770EI129y95111pcWG2B1
LQSR----PEPTA-PTAPPEESFRFGEET-TTPSQKQEP--IDRE-MYPLTSLRSLFGNDPSSQ*
>JN024330/B/US/1995/USPI90770EI129y95111pcWG2B4
LQSR----PEPTA-PTAPPEESFRFGEET-TTPSQKQEP--IDRE-MYPLTSLRSLFGNDLSSQ*
>JN024331/B/US/1996/USPI90770EI197y96011pcWG2B1
LQSR----PEPTA-PTAPPEESFRFGEET-ATPSQKQEP--IDRE-MYPLTSLRPLFGNDPSSQ*
>JN024332/B/US/1996/USPI90770EI197y96011pcWG2B6
LQSR----PEPTA-PTAPPEESFRFGEET-TTPSQKQEP--IDRE-MYPLTSLRSLFGNDPSSQ*
>JN024333/B/US/1996/USPI90770EI197y96011pcWG2B8
LQSR----PEPTA-PTAPPEESFRFGEET-TTPSQKQEP--IDRE-MYPLTSLRSLFGNDPSSQ*
>JN024334/B/US/1996/USPI90770EI197y96011pcWG2B9
LQSR----PEPTA-PTAPPEESFRFGEET-TTPSQKQEP--IDRE-MYPLTSLRSLFGNDPSSQ*
>JN024335/B/US/1996/USPI90770EI197y96011pcWG2B2
LQSR----PEPTA-PTAPPEESFRFGEET-TTPSQKQEP--IDRE-MYPLTSLRSLFGNDPSSQ*
>JN024336/B/US/1996/USPI90770EI197y96011pcWG2B7
LQSR----PEPTA-PTAPPEESFRFGEET-TTPSQKQEP--IDRE-MYPLTSLRSLFGNDPSSQ*
>JN024337/B/US/1996/USPI90770EI197y96011pcWG2B5
LQSR----PEPTA-PTAPPEESFRFGEET-TTPSQKQEP--IDRE-MYPLTSLRSLFGNDPSSQ*
>JN024338/B/US/1996/USPI90770EI197y96011pcWG2B3
LQSR----PEPTA-PTAPPEESFRFGEET-TTPSQKQEP--IDRE-MYPLTSLRSLFGNDPSSQ*
>JN024339/B/US/2005/USPI88403EI14y05121pcWG2B9
LQSR----PEPTA----PPEESFRFGEGT-TPPPQKQEQ--IDKD-LYPLASLKSLFGNDPSSQ*
>JN024340/B/US/2005/USPI88403EI14y05121pcWG2B5
LQSR----PEPTA----PPEESFRFGEGT-TTPPQKQEQ--IDKD-LYPLASLKSLFGNDPSSQ*
>JN024341/B/US/2005/USPI88403EI14y05121pcWG2B2
LQSR----PEPTA----PPEESFRFGEGT-TTPPQKQEQ--IDKD-LYPLASLKSLFGNDPSSQ*
>JN024342/B/US/2005/USPI88403EI14y05121pcWG2B6
LQSR----PEPTA----PPEESFRFGEGT-TTPPQKQEQ--IDKD-LYPLASLKSLFGNDPSSQ*
>JN024343/B/US/2005/USPI88403EI14y05121pcWG2B4
LQSR----PEPTA----PPEESFRFGEGT-TTPPQKQEQ--IDKD-LYPLASLKSLFGNDPSSQ*
>JN024344/B/US/2005/USPI88403EI14y05121pcWG2B7
LQSR----PEPTA----PPEESFRFGERT-TTPPQKQEQ--IDKD-LYPLASLKSLFGNDPSSQ*
>JN024345/B/US/2005/USPI88403EI14y05121pcWG2B1
LQSR----PEPTA----PPEESFRFGEGT-TTPPQKQEQ--IDKD-LYPLASLKSLFGNDPSSQ*
>JN024346/B/US/2005/USPI88403EI14y05121pcWG2B10
LQSR----PEPTA----PPEESFRFGEGT-TTPPQKQEQ--IDKD-LYPLASLKSLFGNDPSSQ*
>JN024347/B/US/2005/USPI88403EI14y05121pcWG2B8
LQSR----PEPTA----PPEESFRFGEGT-TTPPQKQEQ--IDKD-LYPLASLKSLFGNDPSSQ*
>JN024348/B/US/2005/USPI88403EI14y05121pcWG2B3
LQSR----PEPTA----PPEESFRFGEGT-TTPPQKQEQ--IDKD-LYPLASLKSLFGNDPSSQ*
>JN024349/B/US/2005/USPI38417EI25y05051pcWG2B4
LQSR----PEPSA----PPAESVRFGEET--TPPQKQEP--IDEE-RYPLTSLRSLFGNDPSSQ*
>JN024350/B/US/2005/USPI38417EI25y05051pcWG2B1
LQSR----PEPSA----PPAESVRFGEET--TPPQKQEP--IDEE-RYPLTSLRSLFGNDPSSQ*
>JN024351/B/US/2005/USPI38417EI25y05051pcWG2B5
LQSR----PEPSA----PPAESVRFGEET--TPPQKQEP--IDEE-RYPLTSLRSLFGNDPSSQ*
>JN024352/B/US/2005/USPI38417EI25y05051pcWG2B2
LQSR----PEPSA----PPAESVRFGEET--TPPQKQEP--IDGE-RYPLTSLRSLFGNDPSSQ*
>JN024353/B/US/2005/USPI38417EI25y05051pcWG2B3
LQSR----PEPSA----PPAESVRFGEET--TPPQKQEP--IDEE-RYPLTSLRSLFGNDPSSQ*
>JN024354/B/US/2005/USPI38417EI33y05051pcWG2B4
LQSR----PEPSA----PPAESVRFGEET--TPPQKQEP--IDEE-RYPLTSLRSLFGNDPSSQ*
>JN024355/B/US/2005/USPI38417EI33y05051pcWG2B11
LQSR----PEPSA----PPAESVRFGEET--TPPQKQEP--IDEE-RYPLTSLRSLFGNDPSSQ*
>JN024356/B/US/2005/USPI38417EI33y05051pcWG2B16
LQSR----PEPSA----PPAESVRFGEET--TPPQKQEP--IDEE-RYPLTSLRSLFGNDPSSQ*
>JN024357/B/US/2005/USPI38417EI33y05051pcWG2B12
LQSR----PEPSA----PPAESVRFGEET--TPPQKQEP--IDEE-RYPLTSLRSLFGNDPSSQ*
>JN024358/B/US/2005/USPI38417EI33y05051pcWG2B1
LQSR----PEPSA----PPAESVRFGEET--TPPQKQEP--IDEE-RYPLTSLRSLFGNDPSSQ*
>JN024359/B/US/2005/USPI38417EI33y05051pcWG2B6
LQSR----PEPSA----PPAESVRFGEET--TPPQKQEP--IDEE-RYPLTSLRSLFGNDPSSQ*
>JN024360/B/US/2005/USPI38417EI33y05051pcWG2B17
LQSR----PEPSA----PPAESVRFGEET--TPPQKQEP--IDEE-RYPLTSLRSLFGNDPSSQ*
>JN024361/B/US/2005/USPI38417EI33y05051pcWG2B7
LQSR----PEPSA----PPAESVRFGEET--TPPQKQEP--IDEE-RYPLTSLRSLFGNDPSSQ*
>JN024362/B/US/2005/USPI38417EI33y05051pcWG2B13
LQSR----PEPSA----PPAESVRFGEET--TPPQKQEP--IDEE-RYPLTSLRSLFGNDPSSQ*
>JN024363/B/US/2005/USPI38417EI33y05051pcWG2B2
LQSR----PEPSA----PPAESVRFGEET--TPPQKQEP--IDEE-RYPLTSLRSLFGNDPSSQ*
>JN024364/B/US/2005/USPI38417EI40y05051pcWG2B5
LQSR----PEPSA----PPAESVRFGEET--TPPQKQEP--IDEE-RYPLTSLRSLFGNDPSSQ*
>JN024365/B/US/2005/USPI38417EI40y05051pcWG2B10
LQSR----PEPSA----PPAESVRFGEET--TPPQKQEP--IDEE-RYPLTSLRSLFGNDPSSQ*
>JN024366/B/US/2005/USPI38417EI40y05051pcWG2B2
LQSR----PEPSA----PPAESVRFGEET--TPPQKQEP--IDEE-RYPLTSLRSLFGNDPSSQ*
>JN024367/B/US/2005/USPI38417EI40y05051pcWG2B7
LQSR----PEPSA----PPAESVRFGEET--TPPQKQEP--IDEE-RYPLTSLRSLFGNGPSSQ*
>JN024368/B/US/2005/USPI38417EI40y05051pcWG2B1
LQSR----PEPSA----PPAESVRFGEET--TPPQKQEP--IDEE-RYPLTSLRSLFGNDPSSQ*
>JN024369/B/US/2005/USPI38417EI40y05051pcWG2B11
LQSR----PEPSA----PPAESVRFGEET--TPPQKQEP--IDEE-RYPLTSLRSLFGNDPSSQ*
>JN024370/B/US/2005/USPI38417EI40y05051pcWG2B12
LQSR----PEPSA----PPAESVRFGEET--TPPQKQEP--IDEE-RYPLTSLRSLFGNDPSSQ*
>JN024371/B/US/2005/USPI38417EI40y05051pcWG2B6
LQSR----PEPSA----PPAESVRFGEET--TPPQKQEP--IDEE-RYPLTSLRSLFGNDPSSQ*
>JN024372/B/US/2005/USPI38417EI40y05051pcWG2B9
LQSR----PEPSA----PPAESVRFGEET--TPPQKQEP--IDEE-RYPLTSLRSLFGNDPSSQ*
>JN024373/B/US/2005/USPI38417EI40y05051pcWG2B3
LQSR----PEPSA----PPAESVRFGEET--TPPQKQEP--IDEE-RYPLTSLRSLFGNDPSSQ*
>JN024374/B/US/2005/USPI38417EI40y05051pcWG2B4
LQSR----PEPSA----PPAESVRFGEET--TPPQKQEP--IDEE-RYPLTSLRLLFGNDPSSQ*
>JN024375/B/US/2005/USPI38417EI40y05051pcWG2B8
LQSR----PEPSA----PPAESVRFGEET--TPPQKQEP--IDEE-RYPLTSLRSLFGNDPSSQ*
>JN024376/B/US/2005/USPI38417EI53y05061pcWG2B7
LQSR----PEPSA----PPAESVRFGEET--TPPQKQEP--IDEE-RYPLTSLRSLFGNDPSSQ*
>JN024377/B/US/2005/USPI38417EI53y05061pcWG2B5
LQSR----PEPSA----PPAESVRFGEET--TPPQKQEP--IDEE-RYPLTSLRSLFGNDPSSQ*
>JN024378/B/US/2005/USPI38417EI53y05061pcWG2B8
LQSR----PEPSA----PPAESVRFGEKT--TPPQKQEP--IDEE-RYPLTSPRSLFGNDPSSQ*
>JN024379/B/US/2005/USPI38417EI53y05061pcWG2B1
LQSR----PEPSA----PPAESVRFGEET--TPPQKQEP--IDEE-RYPLTSLRSLFGNDPSSQ*
>JN024380/B/US/2005/USPI38417EI53y05061pcWG2B9
LQSR----PEPSA----PPAESVRFGEET--TPPQKQEP--IDEE-RYPLTSLRSLFGNDPSSQ*
>JN024381/B/US/2005/USPI38417EI53y05061pcWG2B4
LQSR----PEPSA----PPAESVRFGEET--TPPQKQEP--IDEE-RYPLTSLRSLFGNDPSSQ*
>JN024382/B/US/2005/USPI38417EI53y05061pcWG2B6
LQSR----PEPSA----PPAESVRFGEET--TPPQKQEP--IDEE-RYPLTSLRSLFGNDPSSQ*
>JN024383/B/US/2005/USPI38417EI53y05061pcWG2B2
LQSR----PEPSA----PPAESVRFGEET--TPPQKQEP--IDEE-RYPLTSLRSLFGNDPSSQ*
>JN024384/B/US/2005/USPI38417EI53y05061pcWG2B10
LQSR----PEPSA----PPAESVRFGEET--TPPQKQEP--IDEE-RYPLTSLRSLFGNDPSSQ*
>JN024385/B/US/2005/USPI38417EI53y05061pcWG2B3
LQSR----PEPSA----PPAESVRFGEET--TPPQKQEP--IDEE-RCPLTSLRSLFGNDPSSQ*
>JN024386/B/US/2005/USPI38417EI83y05071pcWG2B4
LQSR----PEPSA----PPAENVRFGEET--TPPQKQEP--IDEE-RYPLTSLRSLFGNDPSSQ*
>JN024387/B/US/2005/USPI38417EI83y05071pcWG2B12
LQSR----PEPSA----PPAESVRFGEET--TPPQKQEP--IDEE-RYPLTSLRSLFGNDPSSQ*
>JN024388/B/US/2005/USPI38417EI83y05071pcWG2B3
LQSR----PEPSA----PPAESVRFGEET--TPPQKQEP--IDEE-RYPLTSLRSLFGNDPSSQ*
>JN024389/B/US/2005/USPI38417EI83y05071pcWG2B6
LQSR----PEPSA----PPAESVRFGEET--TPPQKQEP--IDEE-RYPLTSLRSLFGNDPSSQ*
>JN024390/B/US/2005/USPI38417EI83y05071pcWG2B11
LQSR----PEPSA----PPAESVRFGEET--TPPQKQEP--IDEE-RYPLTSLRSLFGNDPSSQ*
>JN024391/B/US/2005/USPI38417EI83y05071pcWG2B7
LQSR----PEPSA----PPAESVRFGEET--TPPQKQEP--IDEE-RYPLTSLRSLFGNDPSSQ*
>JN024392/B/US/2005/USPI38417EI83y05071pcWG2B15
LQSR----PEPSA----PPAESVRFGEET--TPPQKQEP--IDEE-RYPLTSLRSLFGNDPSSQ*
>JN024393/B/US/2005/USPI38417EI83y05071pcWG2B13
LQSR----PEPSA----PPAESVRFGEET--TPPQKQEP--IDEE-RYPLTSLRSLFGNDPSSQ*
>JN024394/B/US/2005/USPI38417EI83y05071pcWG2B5
LQSR----PEPSA----PPAESVRFGEET--TPPQKQEP--IDEE-RYPLTSLRSLFGNDPSSQ*
>JN024395/B/US/2005/USPI38417EI83y05071pcWG2B8
LQSR----PEPSA----PPAESVRFGEET--TPPQKQEP--IDEE-RYPLTSLRSLFGNDPSSQ*
>JN024396/B/US/2005/USPI38417EI112y05081pcWG2B29
LQSR----PEPSA----PPAESVRFGEET--TPPQKQEP--IDEE-RYPLTSLRSLFGNDPSSQ*
>JN024397/B/US/2005/USPI38417EI112y05081pcWG2B35
LQSR----PEPSA----PPAESVRFGEET--TPPQKQEP--IDEE-RYPLTSLRSLFGNDPSSQ*
>JN024398/B/US/2005/USPI38417EI112y05081pcWG2B26
LQSR----PEPSA----PPAESVRFGEET--TPPQKQEP--IDEE-RYPLTSLRSLFGNDPSSQ*
>JN024399/B/US/2005/USPI38417EI112y05081pcWG2B27
LQSR----PEPSA----PPAESVRFGEET--TPP-KQEP--IDEE-RYPLTSLRSLFGNDPSSQ*
>JN024400/B/US/2005/USPI38417EI112y05081pcWG2B31
LQSR----PEPSA----PPAESVRFGEET--TPPQKQEP--IDEE-RYPLTSLRSLFGNDPSSQ*
>JN024401/B/US/2005/USPI38417EI112y05081pcWG2B32
LQSR----PEPSA----PPAESVRFGEET--TPPQKQEP--IDEE-RYPLTSLRSLFGNDPSSQ*
>JN024402/B/US/2005/USPI38417EI112y05081pcWG2B28
LQSR----PEPSA----PPAESVRFGEET--TPPQKQEP--IDEE-RYSLTSLRSLFGNDPSSQ*
>JN024403/B/US/2005/USPI38417EI112y05081pcWG2B33
LQSR----PEPSA----PPAESVRFGEET--TPPQKQEP--IDEE-RYPLTSLRSLFGNDPSSQ*
>JN024404/B/US/2005/USPI38417EI112y05081pcWG2B34
LQSR----PEPSA----PPAESVRFGEET--TPPQKQEP--IDEE-RYPLTSLRSLFGNDPSSQ*
>JN024405/B/US/2005/USPI38417EI140y05091pcWG2B4
LQSR----PEPSA----PPAESVRLGEET--TPPQKQEL--IDEE-RYPLTSLRSLFGNDPSSQ*
>JN024406/B/US/2005/USPI38417EI140y05091pcWG2B12
LQSR----PEPSA----PPAESVRFGEET--TPPQKQEP--IDEE-RYPLTSLRSLFGNDPSSQ*
>JN024407/B/US/2005/USPI38417EI140y05091pcWG2B3
LQSR----PEPSA----PPAESVRFGEEI--TPPQKQEP--IDEE-RYPLTSLRSLFGNDPSSQ*
>JN024408/B/US/2005/USPI38417EI140y05091pcWG2B6
LQSR----PEPSA----PPAESVRFGEET--TPPQKQET--IDEE-RYPLTSLRSLFGNDPSSQ*
>JN024409/B/US/2005/USPI38417EI140y05091pcWG2B10
LQSR----PEPSA----PPAESVRFGEET--TPPQKQEP--IDEE-RYPLTSLRSLFGNDPSSQ*
>JN024410/B/US/2005/USPI38417EI140y05091pcWG2B9
LQSR----PEPSA----PPAESVRFGEET--TPPQKQEL--IDEE-RYPLTSLRSLFGNDPSSQ*
>JN024411/B/US/2005/USPI38417EI140y05091pcWG2B5
LQSR----PEPSA----PPAESVRFGEET--TPPQKQEP--IDEE-RYPLTSLRSLFGNDPSPQ*
>JN024412/B/US/2005/USPI38417EI140y05091pcWG2B1
LQGR----PEPSA----PPAESVRFGEET--TPPQKQEP--IDEE-RYPLTSLRSLFGNDPSSQ*
>JN024413/B/US/2005/USPI38417EI140y05091pcWG2B2
LQSR----PEPSA----PPAESVRFGEET--TPPQKQEP--IGEE-RYPLTSLRSLFGNDPSSQ*
>JN024414/B/US/2005/USPI38417EI140y05091pcWG2B13
LQSR----PEPSA----PPAESVRFGEET--TPPQKQEP--IDEE-RYPLTSLRSLFGNDPSSQ*
>JN024415/B/US/2005/USPI38417EI243y05121pcWG2B10
LQSR----PEPSA----PPAESVRFGEET--TPPQKQEP--IDEE-RYPLTSLRSLFGNGPSSQ*
>JN024416/B/US/2005/USPI38417EI243y05121pcWG2B4
LQSR----PEPSA----PPAESVRFGEGT--TPPQKQEP--IDEE-RYPLTSLRSLFGNDPSSQ*
>JN024417/B/US/2005/USPI38417EI243y05121pcWG2B7
LQSR----PEPSA----PPAESVRFGEET--TPPQKQEP--IDEE-RYPLTSLRSLFGNDPSSQ*
>JN024418/B/US/2005/USPI38417EI243y05121pcWG2B6
LQSR----PEPSA----PPAESVRFGEET--TPPQKQEP--IDEE-KYPLTSLRSLFGDDPSSQ*
>JN024419/B/US/2005/USPI38417EI243y05121pcWG2B5
LQSR----PEPSA----PPAEGVRFGEET--TPPQKQEP--IDEE-RYPLTSLRSLFGNDPSSQ*
>JN024420/B/US/2005/USPI38417EI243y05121pcWG2B2
LQSR----PEPSA----PPAESVRFGEET--TPPQKQEP--IDEE-KYPLTSLRSLFGNDPSSQ*
>JN024421/B/US/2005/USPI38417EI243y05121pcWG2B8
LQSR----PEPSA----PPAESVRFGEET--TPPQKQEP--IDEE-RYPLTSLRSLFGNDPSSQ*
>JN024422/B/US/1996/USPI55751EI18y96071pcWG2B2
LQSRQDQNLEPTA----PPEESFRFGEET-TTPPQKQEP--IDKE-LYPLASLKSLFGNDPSSQ*
>JN024423/B/US/1996/USPI55751EI18y96071pcWG2B1
LQSRQDQNLEPTA----PPEESFRFGEET-TTPPQKQEP--IDKE-LYPLASLKSLFGNDPSSQ*
>JN024424/B/US/1996/USPI55751EI18y96071pcWG2B5
LQSRQDQNLEPTA----PPEESFRFGEET-TTPPQKQEP--IDKE-LYPLASLKSLFGNDPSSQ*
>JN024425/B/US/1996/USPI55751EI18y96071pcWG2B6
LQSRQDQNLEPTA----PPEESFRFGEET-TTPPQKQEP--IDKE-LYPLASLKPLFGNDPSSQ*
>JN024426/B/US/1996/USPI55751EI18y96071pcWG2B3
LQSRQDQNLEPTA----PPEESFRFGEET-TTPPQKQEP--IDKE-LYPLASLKSLFGNDPSSQ*
>JN024427/B/US/1996/USPI55751EI32y96071pcWG2B9
LQSRQDQNLEPTA----PPEESLRFGEET-TTPPQKQEP--IDKE-LYPLASLKSLFGNDPSSQ*
>JN024428/B/US/1996/USPI55751EI32y96071pcWG2B15
LQSRQGQNLEPTA----PPEESFRFGEET-TTPPQKQEP--IDKE-LYPLASLKSLFGNDPSSQ*
>JN024429/B/US/1996/USPI55751EI32y96071pcWG2B2
LQSRQDQNLEPTA----PPEESFRFGEEA-TTPPQKQEP--IDKE-LYPLASLKSLFGNDPSSQ*
>JN024430/B/US/1996/USPI55751EI32y96071pcWG2B6
LQSRQDQNLEPTA----PPEESFGFGEET-TTPPQKQEP--IDKE-LYPLASLKSLFGNDPSSQ*
>JN024431/B/US/1996/USPI55751EI32y96071pcWG2B16
LQSRQDQNLEPTA----PPEESFRFGEET-TTPPQKQEP--IDKE-LYPLASLKSLFGNDPSSQ*
>JN024432/B/US/1996/USPI55751EI32y96071pcWG2B18
LQSRQDQNLEPTA----PPEESFRFGEET-TTPPQKQEP--IDKE-LYPLASLKSLFGNDPSSQ*
>JN024434/B/US/1996/USPI55751EI32y96071pcWG2B17
LQSRQDQNLEPTA----PPEESFRFGEET-TTPPQKQEP--IDKE-LYPLASLKSLFGNDPSSQ*
>JN024435/B/US/1996/USPI55751EI32y96071pcWG2B5
LQSRQDQNLEPTA----PPEESFRFGEET-TTPPQKQEP--IDKE-LYPLASLKSLFGNDPSSQ*
>JN024436/B/US/2005/USPI55751EI3343y05081pcWG2B10
LQSRQDQDLEPTA----PPEESFRFGEET-TTPPQKQEP--IDKD-LYPLASLKSLFGNDPLSQ*
>JN024437/B/US/2005/USPI55751EI3343y05081pcWG2B3
LQSRQDQNLEPTA----PPEESFRFGEET-TPPPQKQET--IDKD-LYPLASLKSLFGNDPLSQ*
>JN024438/B/US/2005/USPI55751EI3343y05081pcWG2B4
LQSRQDQNLEPTA----PPEESFRFGEET-TTPPQKQEP--IDKD-LYPLASLKSLFGNDPLSQ*
>JN024439/B/US/2005/USPI55751EI3343y05081pcWG2B9
LQSRQDQNLEPTA----PPEESFRFGEET-TPPPQKQEP--IDKD-LYPLASLKSLFGNDPLSQ*
>JN024440/B/US/2005/USPI55751EI3343y05081pcWG2B2
LQSRQDQNLEPTA----PPEESFRFGEET-TPPPQKQEP--IDKD-LYPLASLKSLFGNDPLSQ*
>JN024441/B/US/2005/USPI55751EI3343y05081pcWG2B5
LQSRQDQNLEPTA----PPEESFRFGEET-TPPPQKQEP--IDKD-LYPLASLKSLFGNDPLSQ*
>JN024442/B/US/2005/USPI55751EI3343y05081pcWG2B1
LQSRQDQNLEPTA----PPEESFRFGEET-TTPPQKQEP--IDKD-LYPLASLKSLFGNDPLSQ*
>JN024443/B/US/2005/USPI55751EI3394y05101pcWG2B2
LQSRQDQNLEPTA----PPEESFRFGEET-TTPPQKQEP--IDKD-LYPLASLKSLFGNDPLSQ*
>JN024444/B/US/2005/USPI55751EI3394y05101pcWG2B6
LQSRQDQNLEPTA----PPEESFRFGEET-TTPPQKQEP--IDKD-LYPLASLKSLFGNDPLSQ*
>JN024445/B/US/2005/USPI55751EI3394y05101pcWG2B1
LQSRQDQNLEPTA----PPEEGFRFGEET-TTPPQKQEP--IDKD-LYPLASLKSLFGNDPLSQ*
>JN024446/B/US/2005/USPI55751EI3394y05101pcWG2B7
LQSRQDQNLEPTA----PPEESFRFGEET-TTPPQKQEP--IDKD-LYPLASLKSLFGNDPLLQ*
>JN024447/B/US/2005/USPI55751EI3394y05101pcWG2B4
LQSRQDQNLEPTA----PPEESFRFGEET-TPPPQKREP--IDKD-LYPLASLKSLFGNDPLSQ*
>JN024448/B/US/2005/USPI55751EI3394y05101pcWG2B5
LQSRQDQNLEPTA----PPEESFRFGEET-TPPPQKQEP--IDKD-LYPLTSLKSLFGNDPSSQ*
>JN024449/B/US/2005/USPI55751EI3394y05101pcWG2B3
LQSRQDQNLEPTA----PPEESFRFGEET-TPPPQKQEP--IDKD-LYPLASLKSLFGNDPLSQ*
>JN024450/B/US/2005/USPI38051EI3y05121pcWG2B1
LQSR----PEPTA----PPEESFRFGEGT--TPPQKQEQ--IDKD-LYPLASLKSLFGNDPSSQ*
>JN024451/B/US/2005/USPI38051EI3y05121pcWG2B2
LQSR----PEPTA----PPEESFRFGEGT-TTPPQKQEQ--IDKD-LYPLASLKSLFGNDPSSQ*
>JN024452/B/US/2005/USPI38051EI3y05121pcWG2B7
LQSR----PEPTA----PPEESFRFGEGT-TTPPQKQEQ--IDKD-LYPLASLKSLFGNDPSSQ*
>JN024453/B/US/2005/USPI38051EI3y05121pcWG2B9
LQSR----PEPTA----PPEESFRFGEGA-TTPPQKQEQ--IDKD-LYPLASLKSLFGNDPSSQ*
>JN024454/B/US/2005/USPI38051EI3y05121pcWG2B3
LQSR----PEPTA----PPEESFRFGEGT-TTPPQKQEQ--IDKD-LYPLASLKSLFGNDPSSQ*
>JN024455/B/US/2005/USPI38051EI3y05121pcWG2B6
LQSR----PEPTA----PPEESFRFGEGT-TTPPQKQEQ--IDKD-LYPLASLKSLFGNDPSSQ*
>JN024456/B/US/2005/USPI38051EI3y05121pcWG2B10
LQSR----PEPTA----PPEESFRFGEGT-TTPPQKQEQ--IDKD-LYPLASLKSLFGNDPSSQ*
>JN024457/B/US/2005/USPI38051EI3y05121pcWG2B8
LQSR----PEPTA----PPEESFRFGEGT-TTPPQKQEQ--IDKD-LYPLASLKSLFGNDPSSQ*
>JN024458/B/US/2005/USPI38051EI3y05121pcWG2B4
LQSR----PEPTA----PPEESFRFGGGT-TTPPQKQEQ--IDKD-LYPLASLKSLFGNDPSSQ*
>JN024459/B/US/2005/USPI51550EI3285y05051pcWG2B1
LQSR----PEPSA----PPAESVRFGEET--TPPQKQEL--IDEE-RYPLTSLRSLFGNDPSSQ*
>JN024460/B/US/2005/USPI51550EI3285y05051pcWG2B6
LQSR----PEPSA----PPAESVRFGEET--TPPQKQEP--IDEE-RYPLTSLRSLFGNDPSSQ*
>JN024461/B/US/2005/USPI51550EI3285y05051pcWG2B10
LQSR----PEPSA----PPAESVRFGEET--TPPQKQEP--IDEE-RYPLTSLRSLFGNDPSSQ*
>JN024462/B/US/2005/USPI51550EI3285y05051pcWG2B3
LQSR----PEPSA----PPAENVRFGEET--TPPQKQEP--IDEE-RYPLTSLRSLFGNDPSSQ*
>JN024463/B/US/2005/USPI51550EI3285y05051pcWG2B4
LQSR----PEPSA----PPAESVRFGEET--TPPQKQEP--IDEE-RYPLTSLRSLFGNDPSSQ*
>JN024464/B/US/2005/USPI51550EI3285y05051pcWG2B9
LQSR----PEPSA----PPAESVRFGEET--TPPQKQEP--IDEE-RYPLTSLRSLFGNDPSSQ*
>JN024465/B/US/2005/USPI51550EI3285y05051pcWG2B5
LQSR----PEPSA----PPAESVRFGEET--TPPQKQEP--IDEE-RYPLTSLRSLFGNDPSSQ*
>JN024467/B/US/2005/USPI51550EI3285y05051pcWG2B7
LQSR----PEPSA----PPAESVRFGEET--TPPQKQEP--MDEE-KYPLTSLRSLFGNDPSSQ*
>JN024468/B/US/2005/USPI51550EI3285y05051pcWG2B2
PQSR----PEPSA----PPAESVRFGEET--TPPQKQEP--IDEE-RYPLTSLRSLFGNDPSSQ*
>JN024469/B/US/2005/USPI11286EI13y05091pcWG2B1
LQSSQDQNLEPTA----PPEESFRFGEET-TPPPQKQES--IDKD-LYPLASLKSLFGNDPLSQ*
>JN024470/B/US/2005/USPI11286EI13y05091pcWG2B12
LQSRQDQNLEPTA----PPEESFRFGEET-TTPPQKQEP--IDKD-LYPLASLKSLFGNDPLSQ*
>JN024471/B/US/2005/USPI11286EI13y05091pcWG2B13
LQSRQDQSLEPTA----PPEESFRFGEET-TPPPQKQES--IDKD-LYPLASLKSLFGNDPLSQ*
>JN024472/B/US/2005/USPI11286EI13y05091pcWG2B7
LQSRQDQNLEPTA----PPEESFRFGEET-TPPPQKQES--IDKD-LYPLASLKSLFGNDPLSQ*
>JN024474/B/US/2005/USPI11286EI13y05091pcWG2B9
LQSRQDQNLEPTA----PPEESFRFGEET-TPPPQKQES--IDKD-LYPLASLKSLFGNDPLSQ*
>JN024475/B/US/2005/USPI11286EI13y05091pcWG2B10
LQSRQDQNLEPTA----PPEESFRFGEET-TPPPQKQES--IDKD-LYPLASLKSLFGNDPLSQ*
>JN024476/B/US/2005/USPI11286EI13y05091pcWG2B8
LQSRQDQNLEPTA----PPEESFRFGEET-TPPPQKQES--IDKD-LYPLASLKSLFGNDPLSQ*
>JN024477/B/US/2005/USPI11286EI13y05091pcWG2B15
LQSRQGQNLEPTA----PPEESFRFGEET-TTPPQKQEP--IDKD-LYPLASLKSLFGNDPLSQ*
>JN024478/B/US/2005/USPI11286EI18y05091pcWG2B9
LQSRQDQNLEPTA----PPEESFRFGEET-TTPPQKQEP--IDKD-LYPLASLKSLFGNDPLSQ*
>JN024479/B/US/2005/USPI11286EI18y05091pcWG2B2
LQSRQDQNLEPTA----PPEESFRFGEET-TTPPQKQEP--IDKD-LYPLASLKSLFGNDPLSQ*
>JN024481/B/US/2005/USPI11286EI18y05091pcWG2B5
LQSRQDQNLEPTA----PPEESFRFGEET-TPPPQKQES--IDKG-LYPLASLKSLFGNDPLSQ*
>JN024482/B/US/2005/USPI11286EI18y05091pcWG2B8
LQSRQDQNLEPTA----PPEESFRFGEET-TTPPQKQEP--IDKD-LYPLASLKSLFGNDPLSQ*
>JN024483/B/US/2005/USPI11286EI18y05091pcWG2B3
LQSRQDQNLEPTA----PPEESFRFGEGT-TTPPQKQEP--IDKD-LYPLASLKSLFGNDPLSQ*
>JN024484/B/US/2005/USPI11286EI18y05091pcWG2B1
LQSRQDQNLEPTA----PPEESFRFGEET-TTPPQKQEP--IDKD-LYPLASLKSLFGNDPLSQ*
>JN024485/B/US/2005/USPI11286EI26y05091pcWG2B5
LQSRQDQNLEPTA----PPEESFRFGEET-TTPPQKQEP--IDKD-LYPLASLKSLFGNDPLSQ*
>JN024486/B/US/2005/USPI11286EI26y05091pcWG2B8
LQSRQDQNLEPTA----PPEESFRFGEET-TTPPQKQEP--IDKD-LYPLASLKSLFGNDPLSQ*
>JN024487/B/US/2005/USPI11286EI26y05091pcWG2B7
LQSRQDQNLEPTA----PPEESFRLGEET-TTPPQKQEP--IDKD-LYPLASLKSLFGNDPLSQ*
>JN024488/B/US/2005/USPI11286EI26y05091pcWG2B6
LQSRQDQNLEPTA----PPEESFRFGEET-TTPPQKQEP--IDKD-PYPLASLKSLFGNDPLSQ*
>JN024489/B/US/2005/USPI11286EI26y05091pcWG2B4
LQSRQDQNLEPTA----PPEESFRFGEET-TPPPQKQES--IDKD-LYPLASLKSLFGNDPLSQ*
>JN024490/B/US/2005/USPI11286EI26y05091pcWG2B2
LQSRQDQNLEPTA----PPEESFRFGEET-TTPPQKQEP--IDKD-LYPLASLKSLFGNDPLSQ*
>JN024491/B/US/2005/USPI11286EI26y05091pcWG2B1
LQSRQDQNLEPTA----PPEESFRFGEET-TTPPQKQEP--IDKD-LYPLASLKSLFGNDPLSQ*
>JN024492/B/US/2005/USPI11286EI26y05091pcWG2B3
LQSRQDQNLEPTA----PPEESLRFGEET-TPPPQKQES--IDKD-LYPLASLKSLFGNDPLSQ*
>JN024493/B/US/2005/USPI83747EI57y05021pcWG2B13
LQSR----PTPSA----PPEESFRFGEET-ATPSQRPES--IDKE-MYPLTSLRSLFGNDPSSQ*
>JN024494/B/US/2005/USPI83747EI57y05021pcWG2B14
LQSR----PTPSA----PPEESFRFGEET-ATPSQRPES--IDKE-MYPLTSLRSLFGNDPSSQ*
>JN024495/B/US/2005/USPI83747EI98y05031pcWG2B12
LQSR----PTPSA----PPEESFRFGEET-ATPSQRPES--IDKE-MYPLTSLRSLFGNDPSSQ*
>JN024496/B/US/2004/USPI71101EI21y04061pcWG2B10
PQSR----TEPTA----PPEESFRFGEET-TTPSQKQGQGPIDKE-LYPLTSLRSLFGNDPSSQ*
>JN024497/B/US/2004/USPI71101EI21y04061pcWG2B8
PQSR----TEPTA----PPEESFRFGEET-TTPSQKQGQGPIDKE-LYPLTSLRSLFGNDPSSQ*
>JN024498/B/US/1995/USPI90770EI129y95111pcWG2B11
LQSR----PEPTA-PTAPPEESFRFGEET-TTPSQKQEP--IDRE-MYPLTSLRSLFGNDPSSQ*
>JN024499/B/US/1996/USPI90770EI197y96011pcWG2B11
LQSR----PEPTA-PTAPPEESFRFGEET-TTPSQKQEP--IDRE-MYPLTSLRSLFGNDPSSQ*
>JN024500/B/US/1996/USPI90770EI197y96011pcWG2B4
LQSR----PEPTA-PTAPPEESFRFGEET-MTPSQKQEP--IDRE-MYPLTSLRSLFGNDPSSQ*
>JN024501/B/US/1996/USPI55751EI18y96071pcWG2B10
LQSRQDQNLEPTA----PPEESFRFGEET-TTPPQKQEP--IDKE-LYPLASLKSLFGNDPSSQ*
>JN024502/B/US/1996/USPI55751EI18y96071pcWG2B11
LQSRQDQNLEPTA----PPEESFRFGEET-TTPPQKQEP--IDKE-LYPLASLKSLFGNDPSSQ*
>JN024503/B/US/1996/USPI55751EI18y96071pcWG2B7
LQSRQDQNLEPTA----PPEESFRFGEET-TTPPQKQEP--IDKE-LYPLASLKSLFGNDPSSQ*
>JN024504/B/US/1996/USPI55751EI18y96071pcWG2B8
LQSRQDQNLEPTA----PPEESFRFGEET-TTPPQKQEP--IDKE-LYPLASLKSLFGNDPSSQ*
>JN024505/B/US/1996/USPI55751EI18y96071pcWG2B9
LQSRQDQNLEPTA----PPEESFRFGEET-TTPPQKQEP--IDKE-LYPLASLKSLFGNDPSSQ*
>JN024506/B/US/2005/USPI55751EI3343y05081pcWG2B6
LQSRQDQNLEPTA----PPEESFRFGEET-TTPPQKQEP--IDKD-LYPLASLKSLFGNDPSSQ*
>JN024507/B/US/2005/USPI55751EI3343y05081pcWG2B7
LQSRQDQNLEPTA----PPEESFRFGEET-TTPPQKQEP--IDKD-LYPLASLKSLFGNDPLSQ*
>JN024508/B/US/2005/USPI55751EI3343y05081pcWG2B8
LQSRQDQNLEPTA----PPEESFRFGEET-TTPPQKQEP--IDKD-LYPLASLKSLFGNDPSSQ*
>JN024509/B/US/2005/USPI55751EI3394y05101pcWG2B8
LQSRQDQNLEPTA----PPEESFRFGEET-TTPPQKQEP--IDKD-LYPLASLKSLFGNDPLSQ*
>JN024510/B/US/2005/USPI55751EI3394y05101pcWG2B9
LQSRQDQNLEPTA----PPEESFRFGEET-TPPPQKQGP--IDKD-LYPLASLKSLFGNDPLSQ*
>JN024511/B/US/2004/USPI71101EI44y04071pcWG2B10
PQSR----TEPTA----PPEESFRFGEET-TTPSQKQGQGPIDKE-LYPLTSLRSLFGNDPSSQ*
>JN024512/B/US/2004/USPI71101EI127y04091pcWG2B1
PQSR----TEPTA----PPEESFRFGEET-TTPSQKQGQGPIDKE-LYPLTSLRSLFGNDPSSQ*
>JN024513/B/US/2004/USPI71101EI127y04091pcWG2B10
PQSR----TEPTA----PPEESFRFGEET-TTPSQKQGQGPIDKE-LYPLTSLRSLFGNDPSSQ*
>JN024514/B/US/2004/USPI71101EI127y04091pcWG2B2
PQSR----TEPTA----PPEESFRFGEET-TTPSQKQGQGPIDKE-LYPLTSLRSLFGNDPSSQ*
>JN024515/B/US/2004/USPI71101EI127y04091pcWG2B3
PQSR----TEPTA----PPEESFRFGEET-TTPSQKQGQGPIDKE-LYPLTSLRSLFGNDPSSQ*
>JN024516/B/US/2004/USPI71101EI127y04091pcWG2B4
PQSR----TEPTA----PPEESFRFGEET-TTPSQKQGQGPIDKE-LYPLTSLRSLFGNDPSSQ*
>JN024517/B/US/2004/USPI71101EI127y04091pcWG2B5
PQSR----TEPTA----PPEESFRFGEET-TTPSQKQGQGPIDKE-LYPLTSLRSLFGNDPSSQ*
>JN024518/B/US/2004/USPI71101EI127y04091pcWG2B7
PQSR----TEPTA----PPEESFRFGEET-TTPSQKQGQGPIDKE-LYPLTSLRSLFGNDPSSQ*
>JN024519/B/US/2004/USPI71101EI127y04091pcWG2B8
PQSR----TEPTA----PPEESFRFGEET-TTPSQKQGQGPIDKE-LYPLTSLRSLFGNDPSSQ*
>JN024520/B/US/2004/USPI71101EI127y04091pcWG2B9
PQSR----TEPTA----PPEESFRFGEET-TTPSQKQGQGPIDKE-LYPLTSLRSLFGNDPSSQ*
>JN024521/B/US/2004/USPI71101EI181y04111pcWG2B1
PQSR----TEPTA----PPEESFRFGEET-TTPSQKQGQGPIDKE-LYPLTSLRSLFGNDPSSQ*
>JN024522/B/US/2005/USPI83747EI154y05051pcWG2B4
LQSR----PTPSA----PPEESFRFGEET-ATPSQRPES--IDKE-MYPLTSLRSLFGNDPSSQ*
>JN024523/B/US/2005/USPI83747EI154y05051pcWG2B9
LQSR----PTPSA----PPEESFRFGEET-ATPSQRPES--IDKE-MYPLTSLRSLFGNDPSSQ*
>JN024524/B/US/2005/USPI83747EI210y05071pcWG2B10
LQNR----PTPSA----PPEESFRFGEET-ATPSQRPES--IDKE-MYPLTSLRSLFGNDPSSQ*
>JN024525/B/US/2005/USPI83747EI210y05071pcWG2B11
LQSR----PTPSA----PPEESFRFGEET-ATPSQRPES--IDKE-MYPLTSLRSLFGNDPSSQ*
>JN024526/B/US/2005/USPI83747EI210y05071pcWG2B12
LQSR----PTPSA----PPEEGFRFGEET-ATPSQRPES--IDKE-MYPLTSLRSLFGNDPSSQ*
>JN024527/B/US/2005/USPI83747EI210y05071pcWG2B13
LQSR----PTPSA----PPEESFRFGEET-ATPSQRPES--IDKE-MYPLTSLRSLFGNDPSSQ*
>JN024528/B/US/2005/USPI83747EI210y05071pcWG2B14
LQSR----PTPSA----PPEESFRFGEET-ATPSQRPES--IDKE-MYPLTSLRSPFGNDPSSQ*
>JN024529/B/US/2005/USPI83747EI273y05091pcWG2B10
LQSR----PTPSA----PPEESFRFGEET-ATPSQRPES--IDKE-MYPLTSLRSLFGNDPSSQ*
>JN024530/B/US/2005/USPI83747EI273y05091pcWG2B12
LQSR----PTPSA----PPEESFRFGEEA-ATPSQRPES--IDKE-MYPLTSLRSLFGNDPSSQ*
>JN024531/B/US/2005/USPI83747EI273y05091pcWG2B6
LQSR----PTPSA----PPEESFRFGEET-ATPSQRPES--IDKE-MYPLTSLRSLFGNDPSSQ*
>JN024532/B/US/2005/USPI83747EI273y05091pcWG2B9
LQSR----PTPSA----PPEESFRFGEET-ATPPQRPES--IDKE-MYPLTSLRSLFGNDP*SQ*
>JN024533/B/US/2005/USPI83747EI57y05021pcWG2B11
LQSR----STPSA----PPEESFRFGEET-ATPSQRPES--IDKE-MYPLTSLRSLFGNDPSSQ*
>JN024534/B/US/2005/USPI83747EI57y05021pcWG2B12
LQSR----PTPSA----PPEESFRFGEET-ATPSQRPES--IDKE-MYPLTSLRSLFGNDPSSQ*
>JN024535/B/US/2005/USPI83747EI69y05021pcWG2B10
LQSR----PTPSA----PPEESFRFGEET-ATPSQRPES--IDKE-MYPLTSLRSLFGNDPSSQ*
>JN024536/B/US/2005/USPI83747EI69y05021pcWG2B9
LQSR----PTPSA----PPEESFRFGEET-ATPSQRPGS--IDKE-MYPLTSLRSLFGNDPSSQ*
>JN024537/B/US/2005/USPI83747EI98y05031pcWG2B16
LQSR----PTPSA----PPEESLRFGEET-ATPSQRSES--IDKE-MYPLTSLRSLFGNDSSSQ*
>JN024538/B/US/2005/USPI38417EI25y05051pcWG2B11
LQSR----PEPSA----PPAESVRFGEET--TPPQKQEP--IDEE-RYPLTSLRSLFGNDPSSQ*
>JN024539/B/US/2005/USPI38417EI25y05051pcWG2B13
LQSR----PEPSA----PSAESVRFGEET--TPPQKQEP--IDEE-RYPLTSLRSLFGNDPSSQ*
>JN024540/B/US/2005/USPI38417EI25y05051pcWG2B15
LQSR----PEPSA----PPAESVRFGEET--TPPQKQEP--IDEE-RYPLTSLRSLFGNDPSSQ*
>JN024541/B/US/2005/USPI38417EI25y05051pcWG2B16
LQSR----PEPSA----PPAESVRLGEET--TPPQKQEP--IDEE-RYPLTSLRSLFGNDPSSQ*
>JN024542/B/US/2005/USPI38417EI112y05081pcWG2B14
LQSR----PEPSA----PPAESVRFGEET--TPPQKQEP--IDEE-RYPLTSLRSLFGNDPSSQ*
>JN024543/B/US/2005/USPI38417EI112y05081pcWG2B15
LQSR----PEPSA----PPAESVRFGEET--TPPQKQEP--IDEE-RYPLTSLRSLFGNDPSSQ*
>JN024544/B/US/2005/USPI38417EI196y05101pcWG2B1
LQSR----PEPSA----PPAESVRFGEET--TPPQKQEP--IDEE-RYPLTSLRSLFGNDPSSQ*
>JN024545/B/US/2005/USPI38417EI196y05101pcWG2B10
LQSR----PEPSA----PPAESVRFGEET--TPPQKQEP--IDEE-RYPLTSLRSLFGNDPSSQ*
>JN024546/B/US/2005/USPI38417EI196y05101pcWG2B2
LQSR----PEPSA----PPAESVRFGEET--TPPQKQEP--IDEE-RYPLTSLRSLFGNDPSSQ*
>JN024547/B/US/2005/USPI38417EI196y05101pcWG2B3
LQSR----PEPSA----PPAESVRFGEET--TPPQKQEP--IDEE-RYPLTSLRSLFGNDPSSQ*
>JN024548/B/US/2005/USPI38417EI196y05101pcWG2B4
LQSR----PEPSA----PPAESVRFGEET--TPPQKQEP--IDEE-RYPLTSLRSLFGNDPSSQ*
>JN024549/B/US/2005/USPI38417EI196y05101pcWG2B5
LQSR----PEPSA----PPAESVRFGEET--TPPQKQEP--IDEE-RYPLTSLRSLFGNDPSSQ*
>JN024550/B/US/2005/USPI38417EI196y05101pcWG2B6
LQSR----PEPSA----PPAESVRFGEET--TPPRKQEP--IDEE-RYPLTSLRSLFGNDPSSQ*
>JN024551/B/US/2005/USPI38417EI196y05101pcWG2B7
LQSR----PEPSA----PPAESVRFGEET--TPPQKQEP--IDEE-RYPLTSLRSLFGNDPSSQ*
>JN024552/B/US/2005/USPI38417EI196y05101pcWG2B8
LQSR----PEPSA----PLAESVRFGEET--TPPQKQEP--IDEE-RYPLTSLRSLFGNDPSSQ*
>JN024553/B/US/2005/USPI38417EI196y05101pcWG2B9
LQSR----PEPSA----PPAESVRFGEEI--TPPQKQEP--IDEG-RYPLTSLRSLFGNDPSSQ*
>JN024554/B/US/2005/USPI38417EI243y05121pcWG2B1
LQSR----PEPSA----PPAESVRFGEET--TPPQKQEP--IDEE-RYPLTSLRSLFGNDPSSQ*
>JN024555/B/US/2005/USPI38417EI243y05121pcWG2B13
LQSG----PEPSA----PPAESVRFGEET--TPPQKQEP--IDEE-RYPLTSLRSLFGNDPSSQ*
>JN024556/B/US/2005/USPI38417EI243y05121pcWG2B9
LQSR----PEPSA----PPAESVRFGEET--TPPQKQEP--IDEE-RYPLTSLRSLFGNDPSSQ*
>JN024557/B/US/2005/USPI11286EI13y05091pcWG2B11
LQSRQDQNLEPTA----PPEESFRFGEET-TPPPQKQES--IDKD-LYPLASLKSLFGNDPLSQ*
>JN024558/B/US/2005/USPI11286EI18y05091pcWG2B10
LQSRQDQNLEPTA----PPEESFRFGEET-TTPPQKQEP--IDKD-LYPLASLKSLFGNDPLSQ*
>JN024559/B/US/2005/USPI11286EI18y05091pcWG2B6
LQSRQDQNLEPTA----PPEESFRFGEET-TTPPQKQEP--IDKD-LYPLASLKTLFGNDPLSQ*
>JN024560/B/US/2005/USPI11286EI18y05091pcWG2B7
LQSRQDQNLEPTA----PPEESFRFGEET-TTPPQKQEP--IDKD-LYPLASLKSLFGNDPLSQ*
>JN024561/B/US/2005/USPI11286EI26y05091pcWG2B9
LQSRQDQNLEPTA----PPEESFRFGEET-TTPPQKQEP--IDKD-LYPLASLKSLFGNDPLSQ*
>JN024562/B/US/2005/USPI38051EI7y05121pcWG2B10
LQSR----PEPTA----PPEESFRFGEGT-TTPPQKQEQ--IDKD-LYPLASLKSLFGNDPSSQ*
>JN024563/B/US/2005/USPI38051EI7y05121pcWG2B12
LQSR----PEPTA----PPEESFRFGEGT-TTPPQKQEQ--IDKD-LYPLASLKSLFGNDPSSQ*
>JN024564/B/US/2005/USPI38051EI7y05121pcWG2B13
LQSR----PEPTA----PPEESFRFGEGT-TTPPQKQEQ--IDKD-LYPLASLKSLFGNDPSSQ*
>JN024565/B/US/2005/USPI38051EI7y05121pcWG2B14
LQSR----PEPTA----PPEESFRFGEGT-TTPPQKQEQ--IDKD-LYPLASLKSLFGNDPSSQ*
>JN024566/B/US/2005/USPI38051EI7y05121pcWG2B5
LQSR----PEPTA----PPEESFRFGEGT-TTPPQKQEQ--IDKD-LYPLASLKSLFGNDPSSQ*
>JN024567/B/US/2005/USPI38051EI7y05121pcWG2B6
LQSR----PEPTA----PPEESFRFGEGT-TTPPQKQEQ--IDKD-LYPLASLKSLFGNDPSSQ*
>JN024568/B/US/2005/USPI38051EI7y05121pcWG2B7
LQSR----PEPTA----PPEESFRFGEGT-TTPPQKQEQ--IDKD-LYPLASLKSLFGNDPSSQ*
>JN024569/B/US/2005/USPI38051EI7y05121pcWG2B8
LQSR----PEPTA----PPEESFRFGEGT-TTPPQKQEQ--IDKD-LYPLASLKSLFGNDPSSQ*
>JN024570/B/US/2005/USPI38051EI7y05121pcWG2B9
LQSR----PEPTA----PPEESFRFGEGT-TTPPQKQEQ--IDKD-LYPLASLKSLFGNDPSSQ*
>JN024571/B/US/2005/USPI38417EI25y05051pcWG2B12
LQSR----PEPSA----PPAESVRFGEET--TPPQKQEP--IDEE-RYPLTSLRSLFGNDPSSQ*
>JN024572/B/US/2005/USPI83747EI69y05021pcWG2B8
LQSR----PTPSA----PPEESFRFGEET-ATPSQRPES--IDKE-TYPLTSLRSLFGNDPSSQ*
>JN024573/B/US/2005/USPI11286EI26y05091pcWG2B10
LQSRQDQNLEPTA----PPEESFRFGEET-TPPPQKQES--IDKD-LYPLASLKSLFGNDPLSQ*
>JN235958/B/UY/2002/02UY_TSU1290
LQSR----PEPTA----PPAESFRFGEET-TTPPQKQEQ--IDKE-LYPLASLKSLFGNDPSSQ*
>JN235959/B/UY/1999/99UY_TRA0043
LQSR----PEPTA----PPEESFRFGEET-TTPSQKQGP--IDKE-LYPLASLRSLFGNDPSSQ*
>JN235965/B/UY/1999/99UY_TRA0177
LQSR----PEPTA----PPEESFRFGEET-TTPSQKQEP--IDKE-MYPLTSLKSLFGNDPSSQ*
>JN248329/B/TH/2004/04TH601066
LQSR----PEPTA----PPEESFRFGEET-TTPPQKQEP--RDEE-LYPVASLKSLFGNDPSSQ*
>JN248333/B/TH/2004/04TH803686
LQSR----PEPTA----PPEESFRFGEET-TAPVQKQEP--IDKE-MYPSASLKSLFGNDPLLQ*
>JN248335/B/TH/2004/04TH808998
LQNRSEQNPEPTA----PPEESFRFGEET-TTPSQKQEP--IDKE-LYPLTSLKSLFGSDPSSQ*
>JN248337/B/TH/2004/04TH821921
PQSR----TEPTA----PPEESFRFGEEM--IPSQKKEQTDKDKE-LYPLASLRSLFGNDPSSQ*
>JN248343/B/TH/2005/05TH355614
LQSR----PEPTA----PPEERLRSGEET-TTPSQKQEP--IDKE-LYPLASLRSLFGNDPSSQ*
>JN248344/B/TH/2005/05TH356764
LQSR----PEPTA----PPEEVFRFGEET-TAPPQKQEP--IDKE-LYPSASLKSLFGSDPLSQ*
>JN248345/B/TH/2005/05TH356883
LQSR----PEPTA----PPEEVFRFGEET-TAPPQKQEP----KE-LYPSASLKSLFGSDPLSQ*
>JN248346/B/TH/2005/05TH357801
CQSR----PEPTA-PPAPPEESFRFGAET-TTPSQKQET--TEKG-LYPLTSLRSLFGNDP*SQ*
>JN248347/B/TH/2005/05TH429730
LQNR----PEPTA----PPEESFRFGEET-ATPPQKQEP--IDKE-VYPLASLKSLFGNDP*SQ*
>JN248353/B/TH/2005/05TH645189
HQSR----LEPTA----PPEESFRFGEET-TTPPQKQEP--KDKD-LYPLASLKSLFGNDPLLQ*
>JN248354/B/TH/2005/05TH736580
LQSR----PEPTA----PPEESFRFGEET-TTPSQRQEP--IDKE-RYPLTSLKSLFGNDP*SK*
>JN251896/B/PY/2002/02PY_PSP0019
LQSR----PEPTA----PPEESFRFGEET-ATPPQKQES--KDKE-LYPLASLKSLFGNDPSSQ*
>JN251901/B/PY/2002/02PY_PSP0090
LQSR----PEPTA----PPEESFRFGEET-TAPSQKQEP--GDKE-LYPLTSLKSLFGNDPSSQ*
>JN251906/B/PY/2003/03PY_PSP0115
LQSR----PEPTA----PPAESFSFGEGT-TTPPQKQED--KERG-LYPLASLKSLFGNDPSSQ*
>JN397362/B/US/2011/ES38
LQSRPESRPEPSA----PPEESFRFGEGT-ATPSQKQEP--IDKD-LYPLASLRSLFGNDPSSQ*
>JN397363/B/US/2011/CP2
LQSRPESRPEPSA----PPEESFRFGEGT-ATPSQKQEP--IDKD-M*PLASLRSLFGNDPSSQ*
>JN397364/B/US/2010/VC1
LQSSRA--PQPTA---PPPAESFGFGEEI-TTPSQKQER--TDKE-LFPLASLRSLFGNDPSSQ*
>JN397365/B/US/2010/CP1
LQSR----PXPTA-HSR*PAESFGFGEEI-TTPSQKQER--TDKE-LFPLASLRSLFGNDPSSQ*
>JN692431/B/BR/2002/02BR1002
LQSR----PEPTA----PPEESFRFGEET-TTPPRKPEP--IDKE-LYPLASLKSLFGSDPSSQ*
>JN692432/B/BR/2002/02BR1013
LQSR----PEPTA----PPEESFRFGEET-TTPSQKQET--IDKE-LYPSASLRSLFGNDQSLL*
>JN692433/B/BR/2002/04BR1064
LQSR----PEPTA----PPEESFRFGEET-TTPSQKQET--IDKD-LYPITSLKSLFGNDPSSK*
>JN692435/B/BR/2002/02BR2025
LQNR----PEPSA----PPEESFRFGEEV-TTPSQKPEP--IDKE-QYPLASLRSLFGNDPSLQ*
>JN692436/B/BR/2002/02BR2027
LQSR----PEPSA----PPAESFRFGEET-TTPSQKQEP--IDKE-MYPLASLKSLFGNDPSSQ*
>JN692439/B/BR/2002/02BR2032
LQSR----PEPTA----PPAESFRFGEET-TTPSQKQEP--TEKE-QKPLASLRSLFGSDPSSQ*
>JN692443/B/BR/2002/02BR2041
LQNR----PEPTA----PPEESFRFGEET-TTPSQKQEP--IDKE-LYPLASLKSLFGNDPSSQ*
>JN692444/B/BR/2002/02BR2042
LQSR----PEPTA----PPEESFRFGEET-TTPPQRQEP--IDKE-LYPLASLKSLFGNDPSSQ*
>JN692446/B/BR/2003/03BR1043
LQSR----PEPTA----PPEESFRFGEET-TTPPQKQEP--IDKE-LYPLASLKSLFGNDPSSQ*
>JN692447/B/BR/2003/03BR1046
LQNR----AEPTAPPAEPTAESFRFGEET---LSQKQEQ--IDKE-LYPLASLKSLFGNDPSLQ*
>JN692450/B/BR/2004/04BR1047
LQSR----PEPTA----PPEESFRFGEEA-AAPPQKQEQ--RDKE-LYPLTSLRSLFGNDPSSQ*
>JN692451/B/BR/2004/04BR1049
LQSR----PEPTA----PPAESFRFGEET-TTPPQKQEP--IDKE-LYPLASLKSLFGNDPSSQ*
>JN692452/B/BR/2004/04BR1051
LQSR----PEPTA-PPAPPAESFRFGEET-TTPSQKQEP--IDRE-MYPLTSLKSLFGNDPSSQ*
>JN692453/B/BR/2004/04BR1054
LQSS----PEATS----PPEESFRFGEET-ATPSQRQEP--TDKE-LYPLASLRSLFGNDPLSQ*
>JN692455/B/BR/2004/04BR1057
LQNR----PEPTA-PPAPPEESFRFGEEI-ATPSQKQEP--PEKE-LYPLASLRSLFGNDPSSQ*
>JN692457/B/BR/2004/04BR1068
LQSR----PEPTA----PPAESFRFGEET-TTSSQKQEP--IDKE-LYPLASLRSLFGNDPLSQ*
>JN692458/B/BR/2004/04BR1070
LQNR----PEPTA----PPEESFRFGEET-TTPSQKQDP--IDKE-LYPLASLRSLFGNDPSSQ*
>JN692460/B/BR/2005/05BR1077
LQSR----PEPTA----PPEESFRFGEET-MTPPQKQEP--IDKE-LYPSASLKSLFGNDPLLP*
>JN692461/B/BR/2005/05BR1078
LQSRPEPSPEPTA----PPAESFGFGEEK-TTPPQKQEP--IDKE-LYPLASLKSLFGNDQLSQ*
>JN692462/B/BR/2005/05BR1079
LQNR----PEPSA----PPEESFRFGEGT-TTPSQKQET--GEKD-MYPLASLKSLFGNDLSSQ*
>JN692463/B/BR/2005/05BR1080
LQSR----PEPTA----PPEESFRFGEET-TTPSQKQEP--IDQE-VYPLASLRSLFGNDPSSQ*
>JN692464/B/BR/2005/05BR1081
LQSR----PEPTA----PPEESFRFGEET-TTPPQKQES--RDQD-LYPMASLKSLFGNDHLSK*
>JN692465/B/BR/2005/05BR1082
IQNR----LEPTA----PPEESFRFGEET-ATPSQKQGS--IDKE-LYPLASLKSLFGNDPSSS*
>JN692466/B/BR/2005/05BR1084
LQSR----PEPTA----PPEESFRFGEEI-TTPSQKQEP--IDKD-PHPLASLRSLFGNDPSSQ*
>JN692468/B/BR/2005/05BR1092
LQSR----PEPTA----PPAESFRFGEET-TTPLQKPET--PDKE-LYPLASLKSLFGNDPLSQ*
>JN692469/B/BR/2005/05BR1093
LQSR----SEPTA----PPEESFRFGEET-TTPPRKPEP--IDKE-LYPLASLKSLFGSDPSSQ*
>JN692470/B/BR/2002/05BR1094
LQSR----PEPTA----PPEESFRFGEET-TTPPQKQEP--IDKE-LYPLASLKSLFGNDPSSQ*
>JN692471/B/BR/2005/05BR1095
LQSR----PEPTA----PPEESFRFGEET-TTPPQKQEQ--PDKE-GYPLASLRSLFGNDPLSQ*
>JN692472/B/BR/2005/05BR1097
IQNR----LEPTA----PPEENFKFGEET-ATPSQKQGS--IDKE-LYPLASLKSLFGNDPSSQ*
>JN692474/B/BR/2005/05BR1104
LQSR----TEPSA----PPEESFRFGEET-TTPP-KQEP--VDKE-LYPSASLRSLFGNDPLSQ*
>JN692476/B/BR/2005/05BR1110
LQNR----PEPTA----PPEESFRFGEET-MTPPQKQEP--IDKE-LYPSASLKSLFGNDPLLP*
>JN692480/B/BR/2006/06BR1119
LQSR----PEPTA----PPAESFRFGEET-TTPSQKQET--VHKE-LYPLASLKSLFGNDPSSQ*
>JN860769/B/TH/2008/MERLBDTRC10
LQNR----PEPTA----PPEESFRFGEET-TTPPQKQEP--IDKE-LYPLASLRSLFGNDPLSQ*
>JN944897/B/US/2006/CH106_TF1
LQST----PEPTA----PPEESFRFVEEK--NPSQKQEQ--IDKE-LYPSASLRSLFGNDPSSQ*
>JN944898/B/US/2006/CH106_flA3
LQST----PEPTA----PPEESFRFVEEK--NPSQKQEQ--IDKE-LYPSASLRSLFGNDPSSQ*
>JN944899/B/US/2006/CH106_flB2
LQST----PEPTA----PPEESFRFVEEK--NPSQKQEQ--IDKE-LYPSASLRSLFGNDPSSQ*
>JN944900/B/US/2006/CH106_flC10
LQST----PEPTA----PPEESFRFVEEK--NPSQKQEQ--IDKE-LYPSASLRSLFGNDPSSQ*
>JN944901/B/US/2006/CH106_flC3
LQST----PEPTA----PPEESFRFVEEK--NPSQKQEQ--IDKE-LYPSASLRSLFGNDPSSQ*
>JN944902/B/US/2006/CH106_flC4
LQST----SEPTA----PPEESFRFVEEK--NPSQKQEQ--IDKE-LYPSASLRSLFGNDPSSQ*
>JN944903/B/US/2006/CH106_flC7
LQST----PEPTA----PPEESFRFVEEK--NPSQKQEQ--IDKE-LYPSASLRSLFGNDPSSQ*
>JN944905/B/US/2006/CH40_TF1
LQSR----PEPTA----PPEESFRFGEET--TPPQKQET--TDKE-LYPLASLRSLFGNDPSSQ*
>JN944907/B/US/2006/CH58_TF1
LQSR----PEPTA-PPAPPEESFRFGEEK-TAPVQKQEP--IDKE-LYPLASLKSLFGNDP*LQ*
>JN944909/B/US/2006/CH77_TF1
LQNR----PEPTA-PPAPPEESFRFGEGT-TTPPQKQEP--KDKE-LYPVTSLRSLFGNDPSSQ*
>JN944911/B/US/2001/REJO_TF1
LQSR----PEPTA----PPEESFRFGEET-TTPSQKQEP--TDKE-LYPLASLKSLFGNDPSSQ*
>JN944912/B/US/2001/REJO_flA1
LQSR----PEPTA----PPEESFRFGEET-TTPSQKQEP--TDKE-LYPLASLKSLFGNDPSSQ*
>JN944913/B/US/2001/REJO_flA2
LQSR----PEPTA----PPEESFRFGEET-TTPSQKQEP--TDKE-LYPLASLKSLFGNDPSSQ*
>JN944914/B/US/2001/REJO_flE11
LQSR----PEPTA----PPEESFRFGEET-TTPSQKQEP--TDKE-LYPLASLKSLFGNDPSSQ*
>JN944915/B/US/2001/REJO_flF11
LQSR----PEPTA----PPEESFRFGEET-TTPSQKQEP--TDKE-LYPLASLKSLFGNDPSSQ*
>JN944917/B/US/2000/RHPA_TF1
LQNR----TEPTA----PPEESFRFGEET-TTPSQK-Q---TDKE-LYPLASLRSLFGNDPSSQ*
>JN944918/B/US/2000/RHPA_flA1
LQNR----TEPTA----PPEESF--E-ET-TTPSQK-Q---TDKE-LYPLASLRSLFGNDPSSQ*
>JN944920/B/US/2000/RHPA_flA4
LQNR----TEPTA----PPEESFRFGEET-TTPSQK-Q---TDKE-LYPLASLRSLFGNDPSSQ*
>JN944921/B/US/2000/RHPA_flC4
LQNR----TEPTA----PPEESFRFGEET-TTPSQK-Q---TDKE-LYPLASLRSLFGNDPSSQ*
>JN944922/B/US/2000/RHPA_flD12
LQNR----TEPTA----PPEESFRFGEET-TTPSQK-Q---TDKE-LYPLASLRSLFGNDPSSQ*
>JN944923/B/US/2000/RHPA_flD4
LQNR----TEPTA----PPEESFRFGEET-TTPSQK-Q---TDKE-LYPLASLRSLFGNDPSSQ*
>JN944924/B/US/2000/RHPA_flF9
LQNR----TEPTA----PPEESFRFGEET-TTPSQK-Q---TDKE-LYPLASLRSLFGNDPSSQ*
>JN944925/B/US/2000/RHPA_flG4
LQNR----TEPTA----PPEESFRFGEET-TTPSQK-Q---TDKE-LYPLASLRSLFGNDPSSQ*
>JN944926/B/US/2000/RHPA_flH7
LQNR----TEPTA----PPEESFRFGEET-TTPSQK-Q---TDKE-LYPLASLRSLFGNDPSSQ*
>JN944928/B/US/1991/SUMA_TF1
LQSR----PEPTA----PPEESFRFGEET-TTPSQKQEP--IDQG-MYPLASLRSLFGNDPSSQ*
>JN944930/B/US/2000/THRO_TF1
LQSR----PEPTA----PPEESFRFGEET-TTPSQQKEQ--IDKE-LYPLASLKSLFGNDPSSQ*
>JN944931/B/US/2000/THRO_flA1
LQSR----PEPTA----PPEESFRFGEET-TTPSQQKEQ--IDKE-LYPLASLKSLFGNDPSSQ*
>JN944932/B/US/2000/THRO_flF7
LQSR----PEPTA----PPEESFRFGEET-TTPSQQKEQ--IDKE-LYPLASLKSLFGNDPSSQ*
>JN944933/B/US/2000/THRO_flG7
LQSR----PEPTA----PPEESFRFGEET-TTPSQQKEQ--IDKE-LYPLASLKSLFGNDPSSQ*
>JN944934/B/US/2000/THRO_flH8
LQSR----PEPTA----PPEESFRFGEET-TTPSQQKEQ--IDKE-LYPLASLKSLFGSDPSSQ*
>JN944936/B/US/2001/TRJO_TF1
LQNR----PEPTA----PPEESFRFGEET-TTPSQKQEP--IDKE-LYPLTSLRSLFGNDPSSQ*
>JN944938/B/US/2000/WITO_TF1
LQSR----PEPTA-PTAPPEESFRFGEET-TTPPQKQET--IDKE-KYPLASLRSLFGNDPLSQ*
>JN944939/B/US/2006/pCH040_c
LQSR----PEPTA----PPEESFRFGEET--TPPQKQET--TDKE-LYPLASLRSLFGNDPSSQ*
>JN944940/B/US/2006/pCH058_c
LQSR----PEPTA-PPAPPEESFRFGEEK-TAPVQKQEP--IDKE-LYPLASLKSLFGNDP*LQ*
>JN944941/B/US/2006/pCH077_t
LQNR----PEPTA-PPAPPEESFRFGEGT-TTPPQKQEP--KDKE-LYPVTSLRSLFGNDPSSQ*
>JN944942/B/US/2006/pCH106_c
LQST----PEPTA----PPEESFRFVEEK--NPSQKQEQ--IDKE-LYPSASLRSLFGNDPSSQ*
>JN944943/B/US/2001/pREJO_c
LQSR----PEPTA----PPEESFRFGEET-TTPSQKQEP--TDKE-LYPLASLKSLFGNDPSSQ*
>JN944944/B/US/2000/pRHPA_c
LQNR----TEPTA----PPEESFRFGEET-TTPSQK-Q---TDKE-LYPLASLRSLFGNDPSSQ*
>JN944945/B/US/1991/pSUMA_c
LQSR----PEPTA----PPEESFRFGEET-TTPSQKQEP--IDQG-MYPLASLRSLFGNDPSSQ*
>JN944946/B/US/2000/pTHRO_c
LQSR----PEPTA----PPEESFRFGEET-TTPSQQKEQ--IDKE-LYPLASLKSLFGNDPSSQ*
>JN944947/B/US/2001/pTRJO_c
LQNR----PEPTA----PPEESFRFGEET-TTPSQKQEP--IDKE-LYPLTSLRSLFGNDPSSQ*
>JN944948/B/US/2000/pWITO_c
LQSR----PEPTA-PTAPPEESFRFGEET-TTPPQKQET--IDKE-KYPLASLRSLFGNDPLSQ*
>JQ316126/B/KR/2004/04KMK5
LQSR----PEPSA----PPEESFGFGEET-TTPSQKQEP--IDKE-LYPSASLRSLFGNDP*SQ*
>JQ316127/B/KR/2003/03LSH1
PQSR----LEPTA----PPEESFRFGEET-TTPSQKQEP--IDKE-LYPSASLKSLFGNDPSSQ*
>JQ316128/B/KR/2003/03KDE11
LQSR----PEPSA----PPEESFRFGEET-TTPSQKQEP--IDKE-LYPLASLRSLFGNDPSSQ*
>JQ316130/B/KR/2004/04KJS8
LQSR----PEPTA-QSRPPEESFRFGEET-TTPSQKQEP--IDKE-LYPLASLRSLFGNDPSSQ*
>JQ316131/B/KR/2003/03HJY8
LQSR----PEPSA----PPAESFRFGEET-TTPSQKQEP--IDKE-LYPLASLRSLFGNDPSSQ*
>JQ316132/B/KR/2003/03KGS5
PQSR----LEPTA----PPEESFRFGEET-TTPSQKQEP--IDKE-LYPSASLKSLFGNDPSSQ*
>JQ316133/B/KR/2004/04CWS5
LQSR----PEPSA----PPEESFRFGEET-TTPPQKQEP--MDKD-LYPLASLRSLFGNDPSSQ*
>JQ316134/B/KR/2005/05YJN2
VQSR----PEPTA----PPEESFRFGEET-TTPSQKQEP--IDKE-LYPLASLKSLFGNDPSSQ*
>JQ316135/B/KR/2003/03YGS3
LQSR----PEPTA----PPEESFRFGEET-TTPSQKQEP--IDKE-LYPLASLRSLFGNDPSSQ*
>JQ341411/B/KR/2007/07KYY4
LQSR----PEPTA----PPEESFRFGEET-TTPSQKQEP--IDKE-MYPLTSLKSLFGNDPSSQ*
>JQ403019/B/CH/2002/HIV_CH_BID-V3511_2002
LQSR----PEPTA----PPEESFRFGEET-TAPSQKQEP--RDKE-LYPLASLRSLFGNDPSSQ*
>JQ403021/B/CH/2002/HIV_CH_BID-V3527_2002
LQNR----PEPTA-PPEPPAESFRFGEET-AMPSQKQELIDRDRE-HYPLASLKSLFGNDPSSQ*
>JQ403022/B/CH/2000/HIV_CH_BID-V3529_2000
LQNR----TEPTA----PPEESFRFGEET--TPSQKQGT--IDKD-LYPLASLRSLFGNDPSSQ*
>JQ403023/B/CH/2000/HIV_CH_BID-V3530_2000
LQSR----PEPTA----PPEESFRFGEEA-TTPPQKQEA--IDKE-LYPTASLRSLFGNDPSSQ*
>JQ403024/B/CH/2001/HIV_CH_BID-V3531_2001
LQSR----PEPTA----PPEESFRFGEET-AAPPQKQEP--INKE-LYPLTSLKSLFGNDP*SQ*
>JQ403025/B/CH/2001/HIV_CH_BID-V3533_2001
LQSR----PEPTA----PPEESFRFGEET-TTPSQKQEQQTKEEG-KYPLASLKSLFGNDPLSQ*
>JQ403026/B/CH/2001/HIV_CH_BID-V3534_2001
LQSR----PEPTA----PPEESFRVGEET-AAPSQKQEP--IDKE-LYPSASLRSLFGNDP*SQ*
>JQ403029/B/CH/2002/HIV_CH_BID-V3539_2002
LQNR----PEPSA----PPEESFRFGEAT--TPSQKQEP--IDKE-LYPLTSLSSLFGNDPSSQ*
>JQ403030/B/US/2008/HIV_US_BID-V4119_2008
LQSR----PEPSA----PPEESFRSGEET-ATPPQKQES--IDKE-KYPLASLKSLFGNDP*SQ*
>JQ403031/B/US/2008/HIV_US_BID-V4120_2008
LQSR----PEPSA----PPEESFRFGEET-ATPPQKQES--IDKE-KYPLASLKSLFGNDP*SQ*
>JQ403032/B/US/2008/HIV_US_BID-V4121_2008
LQSR----PEPSA----PPEESFRFGEET-ATPPQKQES--IDKE-KYPLASLKSLFGNDP*SQ*
>JQ403033/B/US/2008/HIV_US_BID-V4122_2008
LQSR----PEPSA----PPEESFRFGEET-ATPPQKQES--IDKE-KYPLASLKSLFGNDP*SQ*
>JQ403034/B/US/2008/HIV_US_BID-V4123_2008
LQSR----PEPSA----PPEESFRFGEET-ATPPQKQES--IDKE-KYPLASLKSLFGNDP*SQ*
>JQ403035/B/US/2008/HIV_US_BID-V4124_2008
LQSR----PEPTA-PPAPPEESFRFVEET-TTPSPKQEQ--RDKE-LYPLASLRSLFGSDP*SQ*
>JQ403036/B/US/2008/HIV_US_BID-V4125_2008
LQSR----PEPTA-PPAPPEESFRFVEET-TTPSPKQEQ--RDKE-LYPLASLRSLFGSDP*SQ*
>JQ403037/B/DE/2004/HIV_DE_BID-V4131_2004
LQSR----PEPTA----PPEESFRFGEET-ATPPQKQEP--IDKE-LYPLASLKSLFGNDPSSQ*
>JQ403040/B/FR/1985/HIV_US_BID-V4141_pNL43
LQSR----PEPTA----PPEESFRFGEET-TTPSQKQEP--IDKE-LYPLASLRSLFGSDPSSQ*
>JQ403042/B/CH/2004/HIV_CH_BID-V4408_2004
LQNRPENRPEPTA----PPEESFRFGEET-TTPSQKQELIDKDKE-LYPLASLRSLFGNDPSSQ*
>JQ403045/B/CH/2003/HIV_CH_BID-V4470_2003
LQSR----PEPTA-PPAPPEESFRFGEET-TTPPQKQEP--IDKE-MYPLASLKSLFGNDPLSQ*
>JQ403048/B/DE/2003/HIV_DE_BID-V3307_2003
LQSR----PEPTA----PPEESLRFREEA-TTPFQKQET--IDKE-LYPLTSLKSLFGNDPSSQ*
>JQ403050/B/DE/2004/HIV_DE_BID-V4136_2004
LQSR----PEPTA-PSAPPAESFRFGEET-TTPPQKQEP--IDKE-LYPFSSLKSLFGNDPSSQ*
>JQ403051/B/DE/2004/HIV_DE_BID-V4137_2004
LQSR----PEPTA-PSAPPAESFRFGEET-TTPPQKQEP--IDKE-LYPFSSLKSLFGNDPSSQ*
>JQ403052/B/DE/2004/HIV_DE_BID-V4139_2004
LQSR----PEPTA-PSAPPAESFRFGEET-TTPPQKQEP--IDKE-LYPFSSLKSLFGNDPSSQ*
>JQ403053/B/DE/2005/HIV_DE_BID-V4140_2005
LQSR----PEPTA-PSAPPAESFRFGEET-TTPPQKQEP--IDKE-LYPFSSLKSLFGNDPSSQ*
>JQ403054/B/DE/2006/HIV_DE_BID-V4676_2006
LQSR----PEPTA-PSAPPAESFRFGEET-TTPPQKQEP--IDKE-LYPFSSLKSLFGNDPSSQ*
>JQ403055/B/DE/2008/HIV_DE_BID-V4678_2008
IQSR----PEPTA-PSAPPAESFRFGEET-TTPPQKQEP--IDKE-LYPFSSLKSLFGNDPSSQ*
>JQ403056/B/US/2007/HIV_US_BID-V3007_2007
LQNR----PEPTA----PPEESFRFGEET-TTPPQKQGK--EDKE-LYPSTSLKSLFGNDP*SQ*
>JQ403059/B/US/2007/HIV_US_BID-V3020_2007
LQSR----PEPTA----PPAESFGFGEET-TTPSQKQEP--IDKE-QYPLTSLRSLFGNDPSSQ*
>JQ403060/B/US/2007/HIV_US_BID-V3021_2007
LQSR----PEPSA----PPAESFRFGEET-TTPPQKQEP--MDKE-LYPLASLRSLFGNDPSSQ*
>JQ403061/B/US/2008/HIV_US_BID-V3024_2008
LQNR----PEPSA----PPEESFRFGEET-TTPSQKQEP--IDKE-LYPLTSLKSLFGNDPLSQ*
>JQ403062/B/US/2008/HIV_US_BID-V3027_2008
PQSR----TEPTA----PPEEIFGFGEEA--TPSQKQES--IDKE-KYPLSSLRSLFGNDPSSQ*
>JQ403064/B/US/2007/HIV_US_BID-V3036_2007
LQNR----PEPTA----PPEESFRFGEET-MTPP-KQEP--TDKE-LYPLASLRSLFGNDPSSQ*
>JQ403066/B/US/2007/HIV_US_BID-V3044_2007
LQSR----PEPTA----PPAESFRFGEET-TATAPPQKQE----E-LYPLASLRSLFGNDPLSQ*
>JQ403067/B/US/2008/HIV_US_BID-V3046_2008
LQSR----PEPSA----PPAESFRFGEET-ATPPQKQEP--IDQE-LYPLASLKSLFGNDPSSQ*
>JQ403068/B/US/2006/HIV_US_BID-V3047_2006
LQSR----PEPTA----PPEESFRFGEET-ATPPQKQEP--IDKE-MYPLASLRSLFGNDPSSQ*
>JQ403069/B/US/2008/HIV_US_BID-V3048_2008
LQSR----PEPTA----PPEESFRFGEET-TTPSQKQEP--VDKE-LYPLASLRSLFGNDPSSQ*
>JQ403070/B/US/2008/HIV_US_BID-V3050_2008
LQSR----PEPTA----PPEESFRYGEGT-IAPPQKQEQ--IDKE-LYPLTSLRSLFGNDPSSQ*
>JQ403071/B/US/2007/HIV_US_BID-V3053_2007
LQSR----PEPTA----PPEESFRFGEET-ITPSQKQEPPQGARG-LYPLASLRSLFGNDPSSQ*
>JQ403074/B/US/2008/HIV_US_BID-V3114_2007
LQSR----PEPTA----PPEESFRFGEET-ATPSQKQEP--TDKE-LYPLVSLKSLFGNDPSSQ*
>JQ403078/B/US/2007/HIV_US_BID-V3120_2007
LQSR----PEPTA----PPEESFR-E-ET-TTLSQKQEP--IDKE-MYPLASLKSLFGNDPLSQ*
>JQ403082/B/US/2008/HIV_US_BID-V3128_2008
LQNR----PEPSA-PPEPPEESFRFGEGT-TTPSQKQET--TDKD-LYPLASLKSLFGNDPSSQ*
>JQ403083/B/US/2008/HIV_US_BID-V4388_2008
LQSR----PEPTA----PPEESFRFGEET-TTPPQKQEP--IDKE-LYPLASLKSLFGNDPSSQ*
>JQ403085/B/US/2008/HIV_US_BID-V4390_2008
LQNR----PEPSA----PPAESFRFGEET-AAPSQKQEQ--IDKE-LYPTTSLRSLFGNDPSL*-
>JQ403086/B/US/2008/HIV_US_BID-V4391_2008
LQSR----PEPTA----PPEESFRFVEET-TTPPQKQEP--TDKE-LYPLASLKSLFGNDP*SQ*
>JQ403087/B/US/2008/HIV_US_BID-V4392_2008
LQSRPGPTLEPTA----PPEESIRFGEGT-TTSSQKQEP--RDKE-LYPLTSLKSLFGNDPSSQ*
>JQ403088/B/US/2008/HIV_US_BID-V4393_2008
LQSR----PEPTA-PPEEPAESLRFGEET-TTPSQKQGT--IDKE-LYPLTSLRSLFGNDPSSQ*
>JQ403089/B/US/2008/HIV_US_BID-V4394_2008
LQSR----PEPSA----PPEESFRFGEET-TTPSQKKEP--IDKE-LYPLASLRSLFGNDPSSQ*
>JQ403091/B/US/2008/HIV_US_BID-V4397_2008
LQSR----PEPTA----PPEESFRFGEET-ATPSQKQEP--KDKE-LYPLASLRSLFGNDPSSQ*
>JQ403092/B/US/2007/HIV_US_BID-V3512_2007
LQSR----PEPTA-PPAPPEESFRFGEET-TTPSQKQEP--RDKE-LYPLASLRSLFGNDPSSQ*
>JQ403093/B/US/2007/HIV_US_BID-V3515_2007
LQSR----PEPTA----PPEESFRFGEET-TNPPQKQEP--IDKE-LYPSISLKSLFGNDPSSQ*
>JQ403094/B/US/2008/HIV_US_BID-V4489_2008
LQNR----PEPTA-PPAPPEESFRFGEET-AAPSQQQGT--MDKD-LYPLASLKSLFGNDPSSQ*
>JQ403095/B/US/2006/HIV_US_BID-V4503_2006
LQSR----PEPTA----PPEESFRFGEGT-TIPSQKQEQ--IDKE-MYPLTSLKSLFGNDPSSQ*
>JQ403096/B/US/2007/HIV_US_BID-V4516_2007
LQSR----PEPTA----PPEESFRFGEET-TTPSQKQEP--IDKE-MYPLTSLRSLFGNDPSSQ*
>JQ403097/B/US/2006/HIV_US_BID-V4506_2006
LQSR----PEPTA----PPEESVRFGEET-TTPSQKQGT--IDKD-LYPLTSLRSLFGNDPSSQ*
>JQ403099/B/US/2008/HIV_US_BID-V3306_2008
LQSR----PEPTA-PPAPPEESFRFVEET-TTPSPKQEQ--RDKE-LYPLASLRSLFGSDP*SQ*
>JQ403100/B/US/1999/HIV_US_BID-V5239_1999
LQSR----PEPSA----PPEESFRFGEET-TTPPQKQEP--IDKE-VFPLASLKSLFGNDPSSQ*
>JQ403101/B/US/2001/HIV_US_BID-V5245_2001
LQNR----TEPTA----PPEEIFRFGEET-TTPSQKQGP--MDKE-QYPLTSLRSLFGSDPSSQ*
>JQ403102/B/US/2002/HIV_US_BID-V5249_2002
LQSR----PEPTA---PPPPESFGFGEET-AAPSQKQEP--IDKE-LYPLASLKSLFGNDPSSQ*
>JQ403104/B/US/2004/HIV_US_BID-V5261_2004
LQSR----PEPSA----PPEEIFRFGEET-TNPSQKQEM--VDKE-LYPLASLKSLFGNDPSSQ*
>JQ403105/B/US/2002/HIV_US_BID-V5276_2002
PQSR----PEPSA----PPEESFRFGEET-ATPSQKQEP--IDKE-MYPLASLKSLFGNDPLSQ*
>JQ403107/B/US/2004/HIV_US_BID-V5282_2004
LQSR----LEPTA----PPAESFRFGEET-ATPSQKQET--IDKE-LYPLASLKSLFGNDPSSQ*
>JQ416158/B/DE/2004/9213_d0
LQSR----PEPTA-PSAPPAESFRFGEET-TTPPQKQEP--IDKE-LYPFSSLKSLFGNDPSSQ*
>JQ416159/B/DE/2004/9213_d3
LQSR----PEPTA-PSAPPAESFRFGEET-TTPPQKQEP--IDKE-LYPFSSLKSLFGNDPSSQ*
>JQ416160/B/DE/2004/9213_d28
LQSR----PEPTA-PSAPPAESFRFGEET-TTPPQKQEP--IDKE-LYPFSSLKSLFGNDPSSQ*
>JQ416161/B/DE/2004/9213_d59
LQSR----PEPTA-PSAPPAESFRFGEET-TTPPQKQEP--IDKE-LYPFSSLKSLFGNDPSSQ*
>JQ416162/B/DE/2005/9213_d165
LQSR----PEPTA-PSAPPAESFRFGEET-TTPPQKQEP--IDKE-LYPFSSLKSLFGNDPSSQ*
>JQ429433/B/KR/2002/02OSG1
LQSR----PEPSA----PPEESFRFGEET-TTPSQKQEP--IDKE-LYPLASLRSLFGNDPSSQ*
>JX140652/B/FR/2005/DEMB05FR001
LQRR----PEPTA----PPEESFRFGEET-TTPPQKQEP--IDKD-LYPLASLRSLFGNDPSSQ*
>JX140653/B/ES/2008/DEMB08ES001
LQSR----PEPTA----PPEESFRFGEET-TTPSQKQEP--IDKE-LYPSASLRSLFGNDPLSQ*
>JX140654/B/FR/2008/DEMB08FR002
LQSR----PEPTA----PPEESFRFGEET-TPPSQKQGP--IDKD-LYPLASLRSLFGNDPSSQ*
>JX140655/B/UY/2008/DEMB08UY001
LQSR----PEPTA----PPEESFRFGEEG-TTLPQKQEP--TDKE--SPLASLKSLFGNDPSS*-
>JX140656/B/BO/2009/DEMB09BO001
LQSR----PEPTA----PPEESFRFGEEM-ITPSQKSEP--IDKE-LYPSASLKSLFGNDPLSQ*
>JX140657/B/US/2009/DEMB09US002
LQSR----PEPSA----PPAESFGFGEET-TTPSQKQEL--IDKE-QYPLTSLRSLFGNDPSSM*
>JX140658/B/CN/2010/DEMB10CN002
LQNR----TEPSA----PPEESFRFGEET-TTPAQKQEP--TDKE-LYPLSSLKSLFGNDPLSQ*
>JX140659/B/VE/2010/DEMB10VE001
LQSR----PEPTA----PPEESFRFGEEG-TAPPQKQEP--TDKE-LYPLASLKSLFGNDPSS*-
>JX446795/B/TH/2006/AA010a_WG1
PQNR----LEPTA----PPAESFRFGEET-ITPPQNQEQ--KNKE-LYPLASLKSLFGNDHLSE*
>JX446796/B/TH/2006/AA010a_WG10
PQNR----LEPTA----PPAESFRFGEET-ITPPQNQEQ--KNKE-LYPLASLKSLFGNDHLSE*
>JX446797/B/TH/2006/AA010a_WG11
PQNR----LEPTA----PPAESFRFGEET-ITPPQNQEQ--KNKE-LYPLASLKSLFGNDHLSE*
>JX446798/B/TH/2006/AA010a_WG12
PQNR----LEPTA----PPAESFRFGEET-ITPPQNQEQ--KNKE-LYPLASLKSLFGNDHLSE*
>JX446799/B/TH/2006/AA010a_WG2
PQNR----LEPTA----PPAESFRFGEET-ITPPQNQEQ--KNKE-LYPLASLKSLFGNDHLSE*
>JX446800/B/TH/2006/AA010a_WG3
PQNR----LEPTA----PPAESFRFGEET-ITPPQNQEQ--KNKE-LYPLASLKSLFGNDHLSE*
>JX446801/B/TH/2006/AA010a_WG4
PQNR----LEPTA----PPAESFRFGEET-ITPPQNQEQ--KNKE-LYPLASLKSLFGNDHLSE*
>JX446802/B/TH/2006/AA010a_WG5
PQNR----LEPTA----PPAESFRFGEET-ITPPQNQEQ--KNKE-LYPLASLKSLFGNDHLSE*
>JX446803/B/TH/2006/AA010a_WG6
PQNR----LEPTA----PPAE-FRFGEET-ITPPQNQEQ--KNKE-LYPLASLKSLFGNDHLSE*
>JX446804/B/TH/2006/AA010a_WG7
PQNR----LEPTA----PPAESFRFGEET-ITPPQNQEQ--KNKE-LYPLASLKSLFGNDHLSE*
>JX446805/B/TH/2006/AA010a_WG8
PQNR----LEPTA----PPAESFRFGEET-ITPPQNQEQ--KNKE-XYPLASLKSLFGNDHLSE*
>JX446806/B/TH/2006/AA010a_WG9
PQNR----LEPTA----PPAESFRFGEET-ITPPQNQEQ--KNKE-LYPLASLKSLFGNDHLSE*
>JX500707/B/RU/2010/10RU6629
LQSR----PEPTA----PPEESFRFGEEK-TTPSQKQEG--IDKE-LYPSASLRSLFGNDPSSQ*
>JX500708/B/RU/2011/11RU21n
LQSR----PEPTA----PPEESFRFGEET-TTPSQKQEQKDRDKE-LYPLASLRSLFGNDPSSQ*
>JX500709/B/RU/2009/09RU4457
PQSRTQPTAEPTA----PPVESFRFGEET-ATPSQKQET--VDKD-LYPLASLKSLFGNDP*SQ*
>JX503071/B/US/-/sample_A_BID-D613
LQSR----PEPTA----PPAESFKFGEET-TTPPQKQET--GDKE-LYPLASLRSLFGNDPLSQ*
>JX503072/B/US/-/sample_A_BID-D614
LQSR----PEPTA----PPAESFKFGEET-TTPPQKQEP--GDKE-LYPLASLRSLFGNDPLSQ*
>JX503073/B/FR/1985/pNL43_BID_D615
LQSR----PEPTA----PPEESFRFGEET-TTPSQKQEP--IDKE-LYPLASLRSLFGSDPSSQ*
>JX503074/B/US/-/sample_B_BID-D616
LQSR----PEPTA----PPEESFRFGEET--TPPQRRES--IDKE-KYPLTSLRSLFGNDPSSQ*
>JX503075/B/US/-/sample_C_BID-D617
LQSRPESRPEPTA----PPEESFRFGEET-TTPPQKQDT--IEKE-LYPLASLRSLFGSDPSSQ*
>JX503076/B/FR/1985/pNL43_BID_D618
LQSR----PEPTA----PPEESFRFGEET-TTPSQKQEP--IDKE-LYPLASLRSLFGSDPSSQ*
>JX503080/B/US/-/sample_B_BID-G15479
LQSR----PEPTA----PPEESFRFGEET--TPPQRRES--IDKE-KYPLTSLRSLFGNDPSSQ*
>JX503081/B/US/-/sample_B_BID-G15480
LQSR----PEPTA----PPEESFRFGEET--TPPQRRES--IDKE-KYPLTSLRSLFGNDPSSQ*
>JX503082/B/US/-/sample_B_BID-G15481
LQSR----PEPTA----PPEESFRFGEET--TPPQRRES--IDKE-KYPLTSLRSLFGNDPSSQ*
>JX503083/B/US/-/sample_B_BID-G15482
LQSR----PEPTA----PPEESFRFGEET--TPPQRRES--IDKE-KYPLTSLRSLFGNDPSSQ*
>JX960597/B/CN/2009/09LNA014
LQNR----PEPTA----PPEESFRFG-ET-ATPSQEQEP--IDKD-RYPITSLRSLFGNDPSSQ*
>JX960598/B/CN/2009/09LNA439
LQSR----PEPSA----PPEESFRFGEET-ATPSQKQEP--IDKE-LYPLASLKSLFGNDPSSQ*
>JX960599/B/CN/2009/09LNA336
LQSR----PEPTA----PPEESFRFGEET--TPPQKQEP--LDKE-LYPLASLKSLFGNDP*SQ*
>JX974235/B/US/2008/B.700010607.S.0dps.AF1
LQSR----PEPSA----PPAEGFGFGEET-TTPSQKKEQ--TDEG-LYPLTSLRSLFGNDPSSQ*
>JX974236/B/US/2008/B.700010607.S.0dps.BF11
LQSR----PEPSA----PPAEGFGFGEET-TTPSQKKEQ--TDEG-LYPLTSLRSLFGNDPSSQ*
>JX974237/B/US/2008/B.700010607.S.0dps.BF12
LQSR----PEPSA----PPAEGFGFGEET-TTPSQKKEQ--TDEG-LYPLTSLRSLFGNDPSSQ*
>JX974238/B/US/2008/B.700010607.S.0dps.BF13
LQSR----PEPSA----PPAEGFGFGEET-TTPSQKKEQ--TDEG-LYPLTSLRSLFGNDPSSQ*
>JX974239/B/US/2008/B.700010607.S.0dps.BF3
LQSR----PEPSA----PPAEGFGFGEET-TTPSQKKEQ--TDEG-LYPLTSLRSLFGNDPSSQ*
>JX974240/B/US/2008/B.700010607.S.0dps.BF4
LQSR----PEPSA----PPAEGFGFGEET-TTPSQKKEQ--TDEG-LYPLTSLRSLFGNDPSSQ*
>JX974241/B/US/2008/B.700010607.S.0dps.BF6
LQSR----PEPSA----PPAEGFGFGEET-TTPSQKKEQ--TDEG-LYPLTSLRSLFGNDPSSQ*
>JX974242/B/US/2008/B.700010607.S.0dps.BF7
LQSR----PEPSA----PPAEGFGFGEET-TTPSQKKEQ--TDEG-LYPLTSLRSLFGNDPSSQ*
>JX974243/B/US/2008/B.700010607.S.0dps.BF8
LQSR----PEPSA----PPAEGFGFGEET-TTPSQKKEQ--TDEG-LYPLTSLRSLFGNDPSSQ*
>K02007/B/US/1983/SF2_LAV2_ARV2
LQSR----PEPTA----PPEESFRFGEEK-TTPSQKQEP--IDKE-LYPLTSLRSLFGNDPSSQ*
>K02013/B/FR/1983/LAI_BRU
LQSR----PEPTA-PPFLPEESFRSGVET-TTPSQKQEP--IDKE-LYPLTSLRSLFGNDPSSQ*
>K02083/B/FR/1983/PV22_LAI_IIIB
LQSR----PEPTA-PPFLPEESFRSGVET-TTPPQKQEP--IDKE-LYPLTSLRSLFGNDPSSQ*
>KC473824/B/US/2009/DEMB09US003
LQSR----PEPTA----PPEESFRFGEEI-PTPAQKQEP--IDKD-RYPLTSLKSLFGNDPSSQ*
>KC473825/B/US/2010/DEMB10US001
LQNR----PEPTA-PPAEPAESFRFGEET-TTLAQKQGP--ADKE-QYPLTSLKSLFGNDPLSQ*
>KC473826/B/US/2010/DEMB10US003
LQNR----PEPSA----PPAESFRFGEEI-TTHSQKQEP--TDEE-LYPLASLKSLFGNDPSSQ*
>KC473827/B/US/2010/DEMB10US004
LQSR----PEPTA----PPEESFREE-AV--TPSQKQEP--RDKEELYPLTSLRSLFGNDPSSQ*
>KC473828/B/US/2010/DEMB10US007
LQSR----PEPTA----PPAESFRFGEEI-ATPSQKQET--AEGE-LYPLSSLKSLFGNDH*SQ*
>KC473829/B/US/2010/DEMB10US009
LQSR----TEPSA----PPAESFGFGEET-TTPPQKQEP--TDKE-LYPLASLKSLFGNDPLSQ*
>KC473830/B/US/2010/DEMB10US011
LQNR----PEPSA----PPAESFRFGEEA-TTHSQKQEP--TDKE-LYPLASLKSLFGNDPSSQ*
>KC473831/B/US/2011/DEMB11US002
LQCR----PEPTA----PPEESFRFGEET-TGPSQKQEP--IDKE-RYPLASLKSLFGNDP*SQ*
>KC473832/B/US/2011/DEMB11US004
LQSR----PEPTA----PPAESFGFGEET-TTPSQKQDG--IDKE-HKPLASLKSLFGNDPSSQ*
>KC473833/B/US/2011/DEMB11US006
LQSR----PEPTA----PPEESFRFGEEM-TIPPQKQEP--RDKE--YPLTSLRSLFGNDPSSQ*
>KC473834/B/US/2011/DEMB11US011
LQSR----PEPSA----PPAESFSFGEEA-APPPQKQEP--IDKY---PLASLRSLFGNDPSSQ*
>KC473835/B/US/2011/DEMB11US015
PQGR----LEPTA----PPEESFRFGGET-ATPSPRQEP--IDKE-LYPTTSLRSLFGNDPSSQ*
>KC473841/B/ES/2009/DEMB09ES007
LQSR----PEPTA-PPAPPEESFRFGEET-TTPSQKQGT--IDKD-LYPLTSLRSLFGNDPSSQ*
>KC473842/B/ES/2010/DEMB10ES002
LQSR----PEPTA----PPEESFRFGEEK-TAPPQKQEQ--IDKE-LYPLTSLRSLFGNDPSSQ*
>KC473843/B/ES/2010/DEMB10ES003
LQSR----PEPTA----PPEESFRFGEEM-ITPSQKSEP--IDKE-LYPSASLKSLFGNDPLSQ*
>KC473846/B/US/2003/DEMB03JP004
LQSR----PEPTA----PPEESFRFGEET-ATPPQKQEP--TDKE-LYPLASLKSLFGNDP*SQ*
>KC596066/B/CN/2009/DEMB09CN002
LQNR----PEPTA----PPMESFGFGEET-TTPPQKQEP--IDGG-LYPLASLKSLFGSDPSSQ*
>KC596067/B/DE/-/DEMBXXDE001
LQSR----PEPTA----PPEESFRFGEEK-TNPSQKQEP--IDKE-MYPLASLKSLFGNDP*ST*
>KC596069/B/PL/-/DEMBXXPL001
LQSR----PEPTA----PPAESFRFGEET-TTPSQKQET--GDKD-LYPLTSLKSLFGNDPSSQ*
>L02317/B/US/1987/BC_BCSG3
PQSR----LEPTA----PPEESFRFGEET-TTPPQKQER--EDKE-MYPLASLRSLFGNDPSSQ*
>L31963/B/FR/1983/TH475A_LAI
LQSR----PEPTA----PPEESFRSGVET-TTPPQKQEP--IDKE-LYPLTSLRSLFGNDPSSQ*
>M15654/B/FR/1983/BH102_BH10
LQSR----PEPTA-PPFLPEESFRSGVET-TTPPQKQEP--IDKE-LYPLTSLRSLFGNDPSSQ*
>M17449/B/US/1984/MNCG_MN
PQSR----TEPTA----PPEESFRFGEET-TTPYQKQEKKQIDKD-LYPLASLKSLFGNDPLSQ*
>M17451/B/US/1983/RF_HAT3
LQSR----PEPTA----PPEESFRFGEET--TPSQKQEK--IDKE-LYPLASLKSLFGNDPSSQ*
>M26727/B/GA/1988/OYI_397
LQNR----PEPTA----PPAESFGFGEET-TTPPQKQEP--IDKG-LYPLTSLRSLFGNDPSSQ*
>M38429/B/US/1986/JRCSF_JR_CSF
LQSR----PEPTA----PPEESFRFGEET-ATPSQKQEQKQIDKE-LYPLTSLRSLFGNDPSSQ*
>M38431/B/US/1984/NY5CG
LQSR----PEPTA----PPEESFRFGEET-TTPSQKQEP--IDKE-LYPLASLRSLFGSDPSSQ*
>M93258/B/US/1986/YU-2
LQSR----PEPTA----PSEESVRFGEET-TTPSQKQEP--IDKE-LYPLASLRSLFGSDPSSQ*
>M93259/B/US/1986/YU-10
LQSR----PEPTA----PPEESVRFGEET-TTPSQKQEP--IDKE-LYPLASLRSLFGSDPSSQ*
>NC_001802/B/FR/1983/HXB2-LAI-HXB2R
LQSR----PEPTA----PPEESFRSGVET-TTPPQKQEP--IDKE-LYPLTSLRSLFGNDPSSQ*
>U12055/B/FR/1985/LW123
LQSR----PEPTA----PPEESFRSGVET-TTPPQKQEP--IDKE-LYPLTSLRSLFGNDPSSQ*
>U21135/B/US/1990/WEAU160_GHOSH
PQSR----LEPTA----PPEESFRFREET-TTPSQKQEP--IDKE-LYPLTSLKSLFGNDPSSQ*
>U23487/B/GB/-/MANC
LQSR----PEPTA----PPEESFRFGEET-TTPAQKQEP--IDKE-LYPLASLRPLFGNDPSSQ*
>U26546/B/US/1988/WR27
LQNR----PEPSA----PPAESFRFGXET-TTPSQKQEP--IDKE-LYPLASLRSLFVNDPSSQ*
>U26942/B/FR/1985/NL4_3_LAI_NY5_pNL43_NL43
LQSR----PEPTA----PPEESFRFGEET-TTPSQRQEP--IDKE-LYPLASLRSLFGSDPSSQ*
>U34603/B/NL/1986/H0320_2A12_ACH3202A12
LQSR----PEPTA----PPEESFRFGEET-TTPSQKQEP--RDKE-LYPLASLRSLFGNDPSSQ*
>U34604/B/NL/1986/3202A21_ACH3202A21
LQSR----PEPTA----PPEESFRFGEET-TTPSQKQEP--RDKE-LYPLASLRSLFGNDPSSQ*
>U39362/B/US/1989/P896_89_6
LQSR----PEPTA----PPEESFRFGEET-TTPSQKQEP--IDKE-LYPLASLRSLFGNDPSSQ*
>U43096/B/DE/1986/D31
LQRR----PEPTA----PPEESFRFGEET-ATPFQKQEP--IDKE-LYPLASLRSLFGNDPSSQ*
>U43141/B/DE/1986/HAN
LQSR----PEPTA----PPEESFRFGEAT--APSQKQEP--IDKE-LYPLASLKSLFGSDPSSQ*
>U63632/B/US/1986/JRFL_JR_FL
LQSR----PEPTA----PPEKSFRFGEET-ATPSQKQEP--IDKE-MYPLTSLRSLFGNDPSSQ*
>U69584/B/US/1985/WCIPR
LQSR----PEPTA----PPEESFRFGEET-TTPSQKQEP--IDKE-QYPLASLRSLFGNDPSSQ*
>U69585/B/US/1985/WCIPR
LQSR----PEPTA----PPEESFRFGEET-TTPSQKQEP--IDKE-QYPLASLRSLFGNDPSSQ*
>U69586/B/US/1985/WCIPR
LQSR----PEPTA----PPEESFRFGEET-TTPSQKQEP--IDKE-QYPLASLRSLFGNDPSSQ*
>U69587/B/US/1985/WCIPR
LQSR----PEPTA----PPEESFRFGEET-TTPSQKQEP--VDKE-QYPLASLRSLFGNDPSSQ*
>U69588/B/US/1985/WCIPR
LQSR----PEPTA----PPEESFRFGEET-TTPSQKQEP--IDKE-QYPLASLRSLFGNDPSSQ*
>U69589/B/US/1990/WCIPR
LQNR----PEPTA----PPEEIFRFGEET-TTPPQKQEP--IDKE-LYPSASLRSLFGNDPSLQ*
>U69590/B/US/1990/WCIPR
LQSR----PEPTA----PPEESFRFGEET-TTPSQKQEP--IDKE-LYPLASLRSLFGNDPSSK*
>U69591/B/US/1990/WCIPR
LQSR----PEPTA----PPEESFRFGEET-TSPSQKQEP--IDKE-LYPSASLRSLCGNAPSLQ*
>U69592/B/US/1990/WCIPR
LQSR----PEPTA----PPEESFRFGEET-TSPSQKQEP--IDKD-LYPLASLRSLCGNAPSTK*
>U69593/B/US/1990/WCIPR
LQSR----PEPTA----PPEESFRFGEET-TTPSQKQEP--IDKE-LYPLASLRSLFGNDPSSK*
>X01762/B/FR/1983/REHTLV3_LAI_IIIB
LQSR----PEPTA-PPFLPEESFRSGVET-TTPPQKQEP--IDKE-LYPLTSLRSLFGNDPSSQ*
>Z11530/B/FR/-/F12CG
LQSR----PEPTA----PPEESFRFGEET-TTPSQKQEP--IDKE-MYPLASLRSLFGNDPSSQ*
