# Supplementary material for: An integrated map of HIV genome-wide variation from a population perspective
Source: Retrovirology. 2015 Feb 15;12:18. doi: 10.1186/s12977-015-0148-6 (PMC4358901; doi:10.1186/s12977-015-0148-6)
Supplement: Additional file 3: — Software. Our Matlab toolbox developed for data visualization, genomic diversity analysis and HIV genomic alignment. Our sequence datasets are also included. [file 12977_2015_148_MOESM3_ESM.zip › HIVGenomeAnalysisToolbox/TemporaryData/GP120_CodonAlignment.fasta]

>K03455/B/FR/1983/HXB2-LAI-IIIB-BRU
ACA---------------GAA------------AAATTG------------------TGG
GTCACAGTCTATTATGGGGTACCTGTGTGGAAGGAAGCAACCACC---ACTCTATTTTGT
GCATCAGATGCTAAAGCATATGATACAGAGGTACATAATGTTTGGGCCACACATGCCTGT
GTACCCACAGACCCCAACCCACAAGAAGTAGTATTGGTA---AATGTGACA---GAAAAT
TTTAACATGTGG---AAAAATGACATGGTAGAACAGATGCATGAGGATATAATCAGTTTA
TGGGATCAAAGCCTAAAGCCATGTGTAAAATTAACCCCACTCTGTGTTAGTTTAAAGTGC
------ACTGATTTG---------------------------------------------
---------------------------AAGAATGATACTAAT------ACC---------
---------------------------AATAGTAGTAGC---------------------
------------------------------------------------GGGAGAATGATA
ATGGAGAAA---------GGA---GAGATAAAA------------AACTGCTCTTTCAAT
ATC---AGCACAAGCATAAGAGGT---------AAGGTGCAGAAAGAATATGCATTT---
TTTTATAAACTTGATATAATACCAATAGATAAT---------------------------
------------------------------------------------------------
---GATACTACC------------------------------------------------
------------------------------------------------------------
------------------AGCTATAAGTTGACAAGTTGTAACACCTCAGTCATT---ACA
CAGGCCTGTCCAAAGGTATCCTTTGAGCCAATTCCCATACATTATTGTGCCCCGGCTGGT
TTTGCGATTCTAAAATGTAATAATAAGACGTTCAATGGAACAGGACCATGTACAAATGTC
AGCACAGTACAATGTACACATGGAATTAGGCCAGTAGTATCAACTCAACTGCTGTTAAAT
GGCAGTCTAGCAGAAGAA---GAGGTAGTAATTAGATCTGTCAATTTCACGGACAATGCT
AAAACCATAATAGTACAGCTGAACACATCTGTAGAAATTAATTGTACAAGACCCAACAAC
AAT---ACA---AGA---AAA---AGAATC------CGTATCCAGAGA------GGACCA
---GGG------AGA------GCA---TTTGTTACAATAGGAAAA---ATAGGAAATATG
AGACAAGCACATTGTAACATTAGTAGAGCAAAATGGAATAACACTTTAAAACAGATAGCT
AGCAAATTAAGAGAA------------------CAATTT------GGAAATAAT------
---------AAAACA------------ATAATCTTTAAG------CAA------TCC---
---TCA---GGAGGGGACCCAGAAATTGTAACGCACAGTTTTAATTGTGGAGGGGAATTT
TTCTACTGTAATTCAACACAACTGTTT---AATAGTACT---TGGTTT---------AAT
AGTACTTGG------------------------------------------AGTACTGAA
---GGGTCAAAT------------------AAC---ACT------------GAAGGA---
------AGTGACACA------------------------------ATCACC---------
---CTCCCATGCAGAATAAAACAAATTATAAACATGTGGCAGAAAGTAGGAAAAGCAATG
TATGCCCCTCCCATCAGTGGACAAATTAGATGTTCATCAAATATTACAGGGCTGCTATTA
ACAAGAGAT---GGTGGTAATAGC---------AAC------------------------
------------AATGAGTCC------GAGATCTTCAGACCTGGAGGAGGAGATATGAGG
GACAATTGGAGAAGT------------------------------GAATTATATAAATAT
AAAGTAGTAAAAATTGAACCATTAGGAGTAGCACCCACC------AAGGCAAAGAGAAGA
GTGGTG------------CAGAGAGAAAAAAGA---
>A04321/B/FR/1983/IIIB_LAI
ACA---------------GAA------------AAATTG------------------TGG
GTCACAGTCTATTATGGGGTACCTGTGTGGAAGGAAGCAACCACC---ACTCTATTTTGT
GCATCAGATGCTAAAGCATATGATACAGAGGTACATAATGTTTGGGCCACACATGCCTGT
GTACCCACAGACCCCAACCCACAAGAAGTAGTATTGGTA---AATGTGACA---GAAAAT
TTTAACATGTGG---AAAAATGACATGGTAGAACAGATGCATGAGGATATAATCAGTTTA
TGGGATCAAAGCCTAAAGCCATGTGTAAAATTAACCCCACTCTGTGTTAGTTTAAAGTGC
------ACTGATTTG---------------------------------------------
---------------------------GGGAATGCTACTAAT------ACC---------
---------------------------AATAGTAGTAATACCAATAGTAGTAGC------
------------------------------------------------GGGGAAATGATG
ATGGAGAAA---------GGA---GAGATAAAA------------AACTGCTCTTTCAAT
ATC---AGCACAAGCATAAGAGGT---------AAGGTGCAGAAAGAATATGCATTT---
TTTTATAAACTTGATATAATACCAATAGATAAT---------------------------
------------------------------------------------------------
---GATACTACC------------------------------------------------
------------------------------------------------------------
------------------AGCTATACGTTGACAAGTTGTAACACCTCAGTCATT---ACA
CAGGCCTGTCCAAAGGTATCCTTTGAGCCAATTCCCATACATTATTGTGCCCCGGCTGGT
TTTGCGATTCTAAAATGTAATAATAAGACGTTCAATGGAACAGGACCATGTACAAATGTC
AGCACAGTACAATGTACACATGGAATTAGGCCAGTAGTATCAACTCAACTGCTGTTGAAT
GGCAGTCTAGCAGAAGAA---GAGGTAGTAATTAGATCTGCCAATTTCACAGACAATGCT
AAAACCATAATAGTACAGCTGAACCAATCTGTAGAAATTAATTGTACAAGACCCAACAAC
AAT---ACA---AGA---AAA---AGTATC------CGTATCCAGAGG------GGACCA
---GGG------AGA------GCA---TTTGTTACAATAGGAAAA---ATAGGAAATATG
AGACAAGCACATTGTAACATTAGTAGAGCAAAATGGAATGCCACTTTAAAACAGATAGCT
AGCAAATTAAGAGAA------------------CAATTT------GGAAATAAT------
---------AAAACA------------ATAATCTTTAAG------CAA------TCC---
---TCA---GGAGGGGACCCAGAAATTGTAACGCACAGTTTTAATTGTGGAGGGGAATTT
TTCTACTGTAATTCAACACAACTGTTT---AATAGTACT---TGGTTT---------AAT
AGTACTTGG------------------------------------------AGTACTGAA
---GGGTCAAAT------------------AAC---ACT------------GAAGGA---
------AGTGACACA------------------------------ATCACA---------
---CTCCCATGCAGAATAAAACAATTTATAAACATGTGGCAGGAAGTAGGAAAAGCAATG
TATGCCCCTCCCATCAGCGGACAAATTAGATGTTCATCAAATATTACAGGGCTGCTATTA
ACAAGAGAT---GGTGGTAATAAC---------AAC------------------------
------------AATGGGTCC------GAGATCTTCAGACCTGGAGGAGGAGATATGAGG
GACAATTGGAGAAGT------------------------------GAATTATATAAATAT
AAAGTAGTAAAAATTGAACCATTAGGAGTAGCACCCACC------AAGGCAAAGAGAAGA
GTGGTG------------CAGAGAGAAAAAAGA---
>A07867/B/FR/1983/LAI-J19
ACA---------------GAA------------AAATTG------------------TGG
GTCACAGTCTATTATGGGGTACCTGTGTGGAAGGAAGCAACCACC---ACTCTATTTTGT
GCATCAGATGCTAAAGCATATGATACAGAGGTACATAATGTTTGGGCCACACATGCCTGT
GTACCCACAGACCCCAACCCACAAGAAGTAGTATTGGTA---AATGTGACA---GAAAAT
TTTAACATGTGG---AAAAATGACATGGTAGAACAGATGCATGAGGATATAATCAGTTTA
TGGGATCAAAGCCTAAAGCCATGTGTAAAATTAACCCCACTCTGTGTTAGTTTAAAGTGC
------ACTGATTTG---------------------------------------------
---------------------------GGGAATGCTACTAAT------ACC---------
---------------------------AATAGTAGTAATACCAATAGTAGTAGC------
------------------------------------------------GGGGAAATGATG
ATGGAGAAA---------GGA---GAGATAAAA------------AACTGCTCTTTCAAT
ATC---AGCACAAGCATAAGAGGT---------AAGGTGCAGAAAGAATATGCATTT---
TTTTATAAACTTGATATAATACCAATAGATAAT---------------------------
------------------------------------------------------------
---GATACTACC------------------------------------------------
------------------------------------------------------------
------------------AGCTATACGTTGACAAGTTGTAACACCTCAGTCATT---ACA
CAGGCCTGTCCAAAGGTATCCTTTGAGCCAATTCCCATACATTATTGTGCCCCGGCTGGT
TTTGCGATTCTAAAATGTAATAATAAGACGTTCAATGGAACAGGACCATGTACAAATGTC
AGCACAGTACAATGTACACATGGAATTAGGCCAGTAGTATCAACTCAACTGCTGTTGAAT
GGCAGTCTAGCAGAAGAA---GAGGTAGTAATTAGATCTGCCAATTTCACAGACAATGCT
AAAACCATAATAGTACAGCTGAACCAATCTGTAGAAATTAATTGTACAAGACCCAACAAC
AAT---ACA---AGA---AAA---AGTATC------CGTATCCAGAGG------GGACCA
---GGG------AGA------GCA---TTTGTTACAATAGGAAAA---ATAGGAAATATG
AGACAAGCACATTGTAACATTAGTAGAGCAAAATGGAATGCCACTTTAAAACAGATAGCT
AGCAAATTAAGAGAA------------------CAATTT------GGAAATAAT------
---------AAAACA------------ATAATCTTTAAG------CAA------TCC---
---TCA---GGAGGGGACCCAGAAATTGTAACGCACAGTTTTAATTGTGGAGGGGAATTT
TTCTACTGTAATTCAACACAACTGTTT---AATAGTACT---TGGTTT---------AAT
AGTACTTGG------------------------------------------AGTACTGAA
---GGGTCAAAT------------------AAC---ACT------------GAAGGA---
------AGTGACACA------------------------------ATCACA---------
---CTCCCATGCAGAATAAAACAATTTATAAACATGTGGCAGGAAGTAGGAAAAGCAATG
TATGCCCCTCCCATCAGCGGACAAATTAGATGTTCATCAAATATTACAGGGCTGCTATTA
ACAAGAGAT---GGTGGTAATAAC---------AAC------------------------
------------AATGGGTCC------GAGATCTTCAGACCTGGAGGAGGAGATATGAGG
GACAATTGGAGAAGT------------------------------GAATTATATAAATAT
AAAGTAGTAAAAATTGAACCATTAGGAGTAGCACCCACC------AAGGCAAAGAGAAGA
GTGGTG------------CAGAGAGAAAAAAGA---
>AB078005/B/US/1997/ARES2
GCA---------------GCA------------AATTTG------------------TGG
GTCACAGTCTATTATGGAGTACCAGTGTGGAGAGAGGCAAACACC---ACTCTATTTTGT
GCATCAGATGCTAAAGCATATGATACAGAGGCACATAATGTTTGGGCCACCCATGCCTGT
GTACCCACAGACCCCAGCCCACAAGAAGTGGTATTGAAA---AATGTGACA---GAAAAT
TTTAACATGTGG---AAAAATAACATGGTAGACCAGATGCTTGAGGATATAATCAGTTTA
TGGGATCAAAGCCTAAAACCATGTGTAAGATTAACCCCACTCTGTGTTACTTTAAAATGC
------AATGATACT---------------------------------------------
---------------------------AGGAATAATACTAAT------ACC---------
---------------------------ACTGAAAATAGT---------------------
------------------------------------------------TGGGAAAAGATG
---GAGCCA---------GGA---GAAATAAAA------------AATTGCTCTTTCAAT
TTC---ACCACAAGCATGAGAACT---------AAGGTGCAGACACAACATGCACTT---
TTTTATAGCCTTGATGTAGCACCAATAAATAAG---------------------------
------------------------------------------------------------
---AAGAATAAG------------------------------------------------
------------------------------------------------------------
------------------ACTTATAGGTTGATAAGTTGTAACACCTCAGTCATT---ACA
CAAGCCTGTCCAAAGATAAACTTTGAGCCAATTCCCATACATTATTGTGCCCCGGCTGGT
TTTGCGATTCTAAAATGTAATGATAACAAGTTCAATGGGACAGGACCATGTAAAAATGTC
AGCACAGTACAATGTACACATGGAATTAAGCCAGTAGTATCAACTCAACTGCTGTTAAAT
GCCAGTCTAGCAGAAGAA---GATGTAGTAATTAGATCTGAGAATTTCTCGAACAATGTT
AAAATCATAATAGTACACCTGAATAAGTTTGTAGCAATTAATTGTACAAGACCCAACAAC
AAT---ACC---AGA---AAG---AGTATA------CATATG------------GGACCA
---GGG------AAA------GCA---TTTTATACAACAGGAGACATAATAGGAAATATA
AGACAAGCATATTGTAACATTAGTAGACAAGAATGGAATGAAACTTTACTACGGGTAGTT
GAAAAATTAGGAGAA------------------CAATTT------AATAAAACA------
---------AGCACA------------ATAGTTTTTAAA------AAT------TCC---
---TCA---GGAGGGGACCCAGAAATTGCAATGCACAGTTTTAATTGTGGAGGGGAATTT
TTCTACTGTAATACAACAAAACTGTTT---GATAAGATTTG-G--------------AAT
GGTACT---------------------------------------------GGGTGGGTA
---AATAAAAAT------------------AAC---ACT------------GAAGAA---
------AATAGCACAATC---------------------------ATCACA---------
---CTCCCATGCAAAATAAAACAAATTATAAACATGTGGCAGGGAGTAGGAAAAGCAATG
TATGCCCCTCCCATCAGAGGAAACATTAGCTGTTCATCAAAAATTACAGGACTGTTGTTA
ACAAGAGAC---GGTGGTAACGAG---------AGC------------------------
---------AGCAGCACCAAC------GAGACCTTCAGACCTGGGGGAGGAGATATGAAA
GACAATTGGAGAAGT------------------------------GAATTATATAAATAT
AAAGTAGTAAAACTTGAACCAATAGGAATAGCACCCACC------GAGGCAAAGAGAAGA
GTGGTG------------CAGAGAGAAAAAAGA---
>AB221005/B/US/1985/Ba_L
GAA---------------GAA------------AAATTG------------------TGG
GTCACAGTCTATTATGGGGTACCTGTGTGGAAAGAAGCAACCACC---ACTCTATTTTGT
GCATCAGATGCTAAAGCATATGATACAGAGGTACATAATGTTTGGGCCACACATGCCTGT
GTACCCACAGACCCCGACCCACAAGAAGTAAAATTGGAA---AATGTGACA---GAAAAT
TTTAACATGTGG---AAAAATAAAATGGTAGAACAGATGCATGAGGATATAATCAGTTTA
TGGGATCAAAGCCTAAAGCCATGTGTAAAATTAACTCCACTCTGTGTTACTTTAAATTGC
------ACTG-TAAG---------------------------------------------
---------------------------------------CGG------GGG---------
---------------------------AATGATGGG------------------------
------------------------------------------------------------
-----GGGA---------GGA---GAAATGAAA------------AATTGCTCTTTCAAT
ATC---ACCACAAACATAAGAGGT---------AAGGTGCAGAAAGAATATGCACTT---
TTTTATGAACTTGATATAGTACCAATAGATAAT---------------------------
------------------------------------------------------------
---AAAAATGAT------------------------------------------------
------------------------------------------------------------
------------------AGCTATAGGTTGATAAGTTGTAACACCTCAGTCATT---ACA
CAGGCCTGTCCAAAGGTATCCTTTGAGCCAATTCCCATACATTATTGTGCCCCGGCTGGT
TTTGCGATTCTAAAGTGTAAAGATAATAAGTTCAATGGAAAAGGACCATGTACAAATGTC
AGCACAGTACAATGTACACATGGAATTAGGCCAGTAGTATCAACTCAACTGCTGTTAAAT
GGCAGTCTAGCAGAAGAA---GAGGTAGTAATTAGATCCGAAAATTTCACGAACAATGCT
AAAACCATAATAGTACAGCTGAATGAATCTGTAGTAATTAATTGTACAAGACCCAACAAC
AAT---ACA---AGA---AAA---AGTATA------AATATA------------GGACCA
---GGC------AGA------GCA---TTTTATACAACAGGAGAAATAATAGGAGATATA
AGACAAGCACATTGTAACCTTAGTAGAGCAAAATGGAATGACACTTTAAATAAGATAGTT
ATAAAATTAAGAGAA------------------CAATTT------GGGAAT---------
---------AAAACA------------ATAGTCTTTAAG------CAC------TCC---
---TCA---GGAGGAGACCCAGAAATTGTGACGCACAGTTTTAATTGTGGAGGGGAATTT
TTCTACTGTAATTCAACACAACTGTTT---AATAGTACTTG-GAAT--------------
---------------------------------------------------GTTACTGAA
---GAGTCAAAT------------------AAC---ACT------------GTAGAA---
------AATAACACA------------------------------ATCACA---------
---CTCCCATGCAGAATAAAACAAATTATAAACATGTGGCAGGAAGTAGGAAGAGCAATG
TATGCCCCTCCCATCAGAGGACAAATTAGATGTTCATCAAATATTACAGGGCTGCTATTA
ACAAGAGAT---GGTGGTCCTGAG---------GAC------------------------
------------AACAAGACC------GAGGTCTTCAGACCTGGAGGAGGAGATATGAGG
GATAATTGGAGAAGT------------------------------GAATTATATAAATAT
AAAGTAGTAAAAATTGAACCATTAGGAGTAGCACCCACC------AAGGCAAAGAGAAGA
GTGGTG------------CAGAGAGAAAAAAGA---
>AB253432/B/US/1985/Ba_L
GAA---------------GAA------------AAATTG------------------TGG
GTCACAGTCTATTATGGGGTACCTGTGTGGAAAGAAGCAACCACC---ACTCTATTTTGT
GCATCAGATGCTAAAGCATATGATACAGAGGTACATAATGTTTGGGCCACACATGCCTGT
GTACCCACAGACCCCGACCCACAAGAAGTAAAATTGGAA---AATGTGACA---GAAAAT
TTTAACATGTGG---AAAAATAAAATGGTAGAACAGATGCATGAGGATATAATCAGTTTA
TGGGATCAAAGCCTAAAGCCATGTGTAAAATTAACTCCACTCTGTGTTACTTTAAATTGC
------ACTG-TAAG---------------------------------------------
---------------------------------------CGG------GGG---------
---------------------------AATGATGGG------------------------
------------------------------------------------------------
-----GGGA---------GGA---GAAATGAAA------------AATTGCTCTTTCAAT
ATC---ACCACAAACATAAGAGGT---------AAGGTGCAGAAAGAATATGCACTT---
TTTTATGAACTTGATATAGTACCAATAGATAAT---------------------------
------------------------------------------------------------
---AAAAATGAT------------------------------------------------
------------------------------------------------------------
------------------AGCTATAGGTTGATAAGTTGTAACACCTCAGTCATT---ACA
CAGGCCTGTCCAAAGGTATCCTTTGAGCCAATTCCCATACATTATTGTGCCCCGGCTGGT
TTTGCGATTCTAAAGTGTAAAGATAATAAGTTCAATGGAAAAGGACCATGTACAAATGTC
AGCACAGTACAATGTACACATGGAATTAGGCCAGTAGTATCAACTCAACTGCTGTTAAAT
GGCAGTCTAGCAGAAGAA---GAGGTAGTAATTAGATCCGAAAATTTCACGAACAATGCT
AAAACCATAATAGTACAGCTGAATGAATCTGTAGTAATTAATTGTACAAGACCCAACAAC
AAT---ACA---AGA---AAA---AGTATA------AATATA------------GGACCA
---GGC------AGA------GCA---TTTTATACAACAGGAGAAATAATAGGAGATATA
AGACAAGCACATTGTAACCTTAGTAGAGCAAAATGGAATGACACTTTAAATAAGATAGTT
ATAAAATTAAGAGAA------------------CAATTT------GGGAAT---------
---------AAAACA------------ATAGTCTTTAAG------CAC------TCC---
---TCA---GGAGGAGACCCAGAAATTGTGACGCACAGTTTTAATTGTGGAGGGGAATTT
TTCTACTGTAATTCAACACAACTGTTT---AATAGTACTTG-GAAT--------------
---------------------------------------------------GTTACTGAA
---GAGTCAAAT------------------AAC---ACT------------GTAGAA---
------AATAACACA------------------------------ATCACA---------
---CTCCCATGCAGAATAAAACAAATTATAAACATGTGGCAGGAAGTAGGAAGAGCAATG
TATGCCCCTCCCATCAGAGGACAAATTAGATGTTCATCAAATATTACAGGGCTGCTATTA
ACAAGAGAT---GGTGGTCCTGAG---------GAC------------------------
------------AACAAGACC------GAGGTCTTCAGACCTGGAGGAGGAGATATGAGG
GATAATTGGAGAAGT------------------------------GAATTATATAAATAT
AAAGTAGTAAAAATTGAACCATTAGGAGTAGCACCCACC------AAGGCAAAGAGAAGA
GTGGTG------------CAGAGAGAAAAAAGA---
>AB286955/B/JP/2004/DR6089
GCA---------------GAA------------CAATTG------------------TGG
GTTACAGTCTATTATGGGGTGCCTGTGTGGAAAGAAGCAACCACC---ACTCTATTTTGT
GCATCAGATGCTAAAGCAGTTGAAACAGAGGTGCATAATGTTTGGGCCACACATGCCTGT
GTACCCACAGACCCTAACCCACAGGAAGTAGTATTGGAA---AATGTGACA---GAAAAT
TTTAACATGTGG---AAAAATGACATGGTAGAACAGATGCAAGAAGATATAATTAGTTTA
TGGGATCAAAGTCTAAAGCCATGTGTAAAATTAACCCCGCTCTGTGTTACCTTAAATTGC
------ACTGATTGGAATGGTAGGAATGGCACTATGAATACTAATGGCACT---------
---------------------------ATGAATACTACTGGC------ACT---------
---------------------------AGAAATACTACT---------------------
------------------------------------------------AGTAGTAGGTGG
GAGATGGAG---------GGA---GAAATAAAA------------AACTGCTCTTTCAAT
GTC---ACCACAAGCATAAGAAAT---------AAGATGCAGAAAGAATATGCACTG---
TTTTATAAACTTGATATAATGCCAATAGATAAT---------------------------
------------------------------------------------------------
---AATAACTAT------------------------------------------------
------------------------------------------------------------
------------------AGCTATACTCTGATAAATTGTAATACCTCAATCATT---ACC
CAGGCCTGTCCAAAGGTATCCTTTGAACCAATTCCCATACATTATTGTACCCCAGCTGGT
TTTGCGCTTCTAAAATGTAATGATAAAAAATTCAATGGAACAGGATCATGTAAAAATGTT
AGCACAGTACAATGTACACATGGAATTAGGCCAGTAGTGTCAACTCAACTGCTGTTAAAT
GGCAGTCTAGCAGAAGAA---GAAATAGTAATTAGATCTGAAAATCTCACGGATAATGCT
AAAACCATAATAGTACAGCTGAATGAAACTGTAGTAATTAATTGTACAAGACCCGGCAAC
AAT---ACA---AGA---AGA---AGTATA------CATATA------------GGACCA
---GGG------AGG------GCA---TTTTATGCAACAGGAGACATAATAGGAGATATA
AGACAAGCACATTGTAACCTTAGTGAAGCAAGTTGGAATAAAACTTTAAAACAGATAGCT
ACAAAATTAAGAGAA------------------CAATTT------GTGAAC---------
---------AAAACA------------ATAATCTTTAGT------CAA------TCC---
---TCA---GGAGGGGACCCAGAAATTGTAATGCACAGTTTTAATTGTGGAGGGGAATTT
TTCTACTGTGATACAACACAGCTGTTT---AATAGTGCT---TGGTTTAGT------AAT
AACACTGGGTTA---------------------------------------AATTATAAC
---AATGGGAAT------------------AAT---ACT------------GGTGGTAGT
---------------------------------------------ATCACA---------
---CTCCCATGCAGAATAAAACAAATTGTAAACAGATGGCAGGAAGTAGGAAAAGCAATG
TATGCCCCTCCCATCAGAGGAAACATTACCTGTTCATCAAATATCACAGGGCTGCTATTA
ACAAGAGAT---GGTGGTAACAAC---------GTC------------------------
---------ACCAACGAGTCC------GAGATTTTCAGACCTGGAGGAGGAAATATGAGG
GACAATTGGAGAAGT------------------------------GAATTATATAAATAT
AAAGTAGTAAGGATTGAGCCATTAGGAGTAGCACCCACC------AGGGCAAAGAGAGGA
GTGGTG------------CAGAGAGAAAAAAGA---
>AB286956/B/JP/2004/DR6089
GCA---------------GAA------------CAATTG------------------TGG
GTTACAGTCTATTATGGGGTGCCTGTGTGGAAAGAAGCAACCACC---ACTCTATTTTGT
GCATCAGATGCTAAAGCAGTTGAAACAGAGGTGCATAATGTTTGGGCCACACATGCCTGT
GTACCCACAGACCCTAACCCACAGGAAGTAGTATTGGAA---AATGTGACA---GAAAAT
TTTAACATGTGG---AAAAATGACATGGTAGAACAGATGCAAGAAGATATAATTAGTTTA
TGGGATCAAAGTCTAAAGCCATGTGTAAAATTAACCCCGCTCTGTGTTACCTTAAATTGC
------ACTGATTGGAATGGTAGGAATGGCACTATGAATACTAATGGCACT---------
---------------------------ATGAATACTACTGGC------ACT---------
---------------------------AGAAATACTACT---------------------
------------------------------------------------AGTAGTAGGTGG
GAGATGGAG---------GGA---GAAATAAAA------------AACTGCTCTTTCAAT
GTC---ACCACAAGCATAAGAAAT---------AAGATGCAGAAAGAATATGCACTG---
TTTTATAAACTTGATATAATGCCAATAGATAAT---------------------------
------------------------------------------------------------
---AATAACTAT------------------------------------------------
------------------------------------------------------------
------------------AGCTATACTCTGATAAATTGTAATACCTCAATCATT---ACC
CAGGCCTGTCCAAAGGTATCCTTTGAACCAATTCCCATACATTATTGTACCCCAGCTGGT
TTTGCGCTTCTAAAATGTAATGATAAAAAATTCAATGGAACAGGATCATGTAAAAATGTT
AGCACAGTACAATGTACACATGGAATTAGGCCAGTAGTGTCAACTCAACTGCTGTTAAAT
GGCAGTCTAGCAGAAGAA---GAAATAGTAATTAGATCTGAAAATCTCACGGATAATGCT
AAAACCATAATAGTACAGCTGAATGAAACTGTAGTAATTAATTGTACAAGACCCGGCAAC
AAT---ACA---AGA---AGA---AGTATA------CATATA------------GGACCA
---GGG------AGG------GCA---TTTTATGCAACAGGAGACATAATAGGAGATATA
AGACAAGCACATTGTAACCTTAGTGAAGCAAGTTGGAATAAAACTTTAAAACAGATAGCT
ACAAAATTAAGAGAA------------------CAATTT------GTGAAC---------
---------AAAACA------------ATAATCTTTAGT------CAA------TCC---
---TCA---GGAGGGGACCCAGAAATTGTAATGCACAGTTTTAATTGTGGAGGGGAATTT
TTCTACTGTGATACAACACAGCTGTTT---AATAGTGCT---TGGTTTAGT------AAT
AACACTGGGTTA---------------------------------------AATTATAAC
---AATGGGAAT------------------AAT---ACT------------GGTGGTAGT
---------------------------------------------ATCACA---------
---CTCCCATGCAGAATAAAACAAATTGTAAACAGATGGCAGGAAGTAGGAAAAGCAATG
TATGCCCCTCCCATCAGAGGAAACATTACCTGTTCATCAAATATCACAGGGCTGCTATTA
ACAAGAGAT---GGTGGTAACAAC---------GTC------------------------
---------ACCAACGAGTCC------GAGATTTTCAGACCTGGAGGAGGAAATATGAGG
GACAATTGGAGAAGT------------------------------GAATTATATAAATAT
AAAGTAGTAAGGATTGAGCCATTAGGAGTAGCACCCACC------AGGGCAAAGAGAGGA
GTGGTG------------CAGAGAGAAAAAAGA---
>AB287363/B/JP/2005/DR6538
GCA---------------GAG------------CAGTTG------------------TGG
GTTACAGTCTATTATGGGGTACCTGTGTGGAAAGAAGCAGAAACC---ACTCTATTTTGT
GCCTCAGACGCTAAAACCTATGATACAGAGGCACATAGTGTTTGGGCCACACATGCCTGT
GTACCCACAGAACCCAACCCACAAGAAGTAGTATTGGAA---AATGTGACA---GAAAAT
TTTAACATGGGG---AAAAATAAAATGGTAGAACAAATGCATGAGGATATAATTAGCATA
TGGGATCAAAGCCTAAAGCCATGTGTAAAATTAACCCCACTCTGTGTTACTTTAAATTGC
------ACTGATGAAATTCTCAATAGCACTGAGACT------------------------
---------------------------AATAATAGAACTAAT------ACC---------
---------------------------AGTACCACTAGT---------------------
---------------------------------------------------GTACCA---
---GATAGA---------GAA---CCAATGAAA------------AACTGCTCTTTCGAT
GTC---ACCACAAGCCTAAGAGAT---------AAGATTACAAAAGAATATGCACTT---
TTTTATAGACCTGATGTAGTACCAATAGAT------CAGACT------------------
------------------------------------------------------AATAAT
ACATATAATAATACATATAGT---------------------------------------
------------------------------------------------------------
------------------ACATATAGGTTAATACATTGTAACACCTCAGTCATT---ACC
CAAGCCTGTCCAAAGATGTCATTTGAGCCAATTCCCATACATTATTGTGCCCCGGCTGGT
TTTGCGATTCTAAAGTGTAATAATAATAGCTTCAATGGAACAGGACCATGTACAAATGTC
AGCACAGTACAATGTACACATGGAATTAAGCCAGTAGTGTCAACTCAACTGCTGTTAAAT
GGCAGTCTAGCAGAAAAA---GAGGTAGTAATTAGATCTGAAAATTTCACGAACAATGCT
AAAACCATAATAGTTCAGCTGAAGGACCCAGTAGAAATTAATTGTACAAGACCCGGCTAC
AAC---ACA---ATA---AAA---AGGGTA------TCGATA------------GGACCA
GGAAGGA-----AGA------GCA---ATTGTTGCAACAAAAAAGATAGAAGGAGATACA
AAAAAAGCATATTGTACACTTAATAAAACACAATGGAATGACACTTTAAGACAGGTAGCT
GAAAAATTAAGAGAA------------------CAATTT------GGGAAT---------
---------AAAACA------------ATAGTCTTTAAT------CAA------TCC---
---TCA---GGAGGGGACCCAGAAATTGTAATGCATAGTTTTACTTGTGGAGGGGAATTT
TTCTACTGTAATTCAACACAGCTGTTT---AATAGTACTTG-G--------------CAT
GGAAAC---------------------------------------------ATATCAAAT
---GTGTCAAAT------------------AAC---ATT------------GGAAAA---
------AATAGCAAC------------------------------ATCACA---------
---CTCCCGTGTAGAATAAGACAAATTGTAAACATGTGGCAGACAGTAGGAAAAGCAATG
TATGCCCCTCCCATCAGCGGATACATTAAATGTACATCAAATATTACAGGACTGCTATTG
ACAAGAGAT---GGTGGAAAGGGA---------AAT------------------------
---------AACACGGACACG------GAGGTCTTCAGACCTGGAGGAGGAGATATGAGG
GACAATTGGAGAAGT------------------------------GAATTATACAAATAT
AAAGTAGTAAAAATTGAACCATTAGGAATAGCACCCACC------AAGGCAAGGAGAAGA
GTGGTG------------CAGAGAGAAAAAAGA---
>AB287364/B/JP/2005/DR6737
AAA---------------GAA------------CAATTG------------------TGG
GTCACAGTTTATTATGGGGTACCTGTATGGAAAGAAGCAACCACC---ACTTTATTTTGT
GCATCAGATGCTAAATCATATGATACAGAGGCACATAATGTTTGGGCCACACATGCCTGT
GTGCCCACAGACCCCAACCCACAAGAAATGTTATTGGTA---AATGTAACA---GAAAAT
TTTAACATGTGG---AAAAATAACATGGTAGACCAAATGCATGAGGATGTAATCAGTTTA
TGGGATCAAAGCCTAAAGCCATGTGTAAAATTAACCCCTCTCTGTGTTACTCTAAATTGC
------ACTGATCCACAGACTAAT------------------------------------
---------------------------ACCACTGGTGCTAAT------ACC---------
---------------------------ACTGGTACCACTGGT------------------
------------------------------------------------AATAATACCACT
ATTAGCAAC---------GGA---GAAATGAAA------------AATTGCTCTTTCAAT
ATC---ACCACAAACATGAGCAAT---------AAGGTAAAGAAAGAATATGCACTT---
TTTTATACATTAGATATAGTACCAATAGATGAT----GAT--------------------
------------------------------------------------------AATAAT
ATTACCAGTACC------------------------------------------------
------------------------------------------------------------
------------------AGCTATAGGTTGATAAGTTGCAACACCTCAGTTGTT---ACA
CAGGCCTGTCCAAAAATATCCTTTGAGCCAATTCCCATACATTATTGTGCCCCGGCTGGT
TTTGCGATTCTAAAGTGTAATGATAAGAAGTTCAATGGAACAGGACCATGTAGGAATGTC
AGCACAGTACAATGTACACATGGAATTAAGCCAGTAGTATCAACTCAATTACTGTTAAAT
GGCAGTCTAGCAGAAGAA---GAGGTAATAATTAGATCTGAGAATTTCACAGACAATGCT
AAAAACATAATAGTACAGCTGAATAAAACTGTAGTAATTAATTGTACAAGACCCAACATC
AAT---AGA---AGA---AAA---GGTTTA------CGTATA------------GGACCG
---GGG------AGA------GCA---TTTTTTACGACAGGAAACATAAAAGGAGATATA
AAACAAGCATATTGTAACATTAGTAAAACAGACTGGAACAACACTTTAATACTGATAGTT
AAAAAATTAAGAGAA------------------CAATAT------GAGAAT---------
---------AAAACA------------ATAGTCTTTAAG------CAA------TCC---
---TCA---GGAGGAGATCTAGAAATCACAATGCACAGTTTTAATTGTGGAGGGGAATTT
TTCTACTGCAATACAACAAAATTGTTT---AATAGTACA---TGGATCTGG------AT-
---------------------------------------------------AACACTAAT
GGT-------------------TAAT----GAC-----ACAAGA-------GAGTCA---
------AATGACATT------------------------------ATCAGG---------
---TTCCAATGCAGAATAAAACAGATTATAAACATGTGGCAGGAAGTAGGAAGAGCAATG
TATGCCCCTCCCATCGAAGGACTAATTAGATGCTCATCAAATATTACAGGGCTGATATTA
ACAAGAGAT---GGTGGTAATAGC---------AAA------------------------
------------AACGATACA------GAAACCTTCAGACCTGCAGGAGGAAATATGAAG
GACAATTGGAGAAGT------------------------------GAATTATATAAATAT
AAAGTAGTACAAGTTGAACCATTAGGAATAGCACCCACC------AGGGCAAAGAGAAGA
GTGGTG------------CAAAGAGAGAAAAGA---
>AB287365/B/JP/2005/DR6737
AAA---------------GAA------------CAATTG------------------TGG
GTCACAGTTTATTATGGGGTACCTGTATGGAAAGAAGCAACCACC---ACTTTATTTTGT
GCATCAGATGCTAAATCATATGATACAGAGGCACATAATGTTTGGGCCACACATGCCTGT
GTGCCCACAGACCCCAACCCACAAGAAATGTTATTGGTA---AATGTAACA---GAAAAT
TTTAACATGTGG---AAAAATAACATGGTAGACCAAATGCATGAGGATGTAATCAGTTTA
TGGGATCAAAGCCTAAAGCCATGTGTAAAATTAACCCCTCTCTGTGTTACTCTAAATTGC
------ACTGATCCACAGACTAAT------------------------------------
---------------------------ACCACTGGTGCTAAT------ACC---------
---------------------------ACTGGTACCACTGGT------------------
------------------------------------------------AATAATACCACT
ATTAGCAAC---------GGA---GAAATGAAA------------AATTGCTCTTTCAAT
ATC---ACCACAAACATGAGCAAT---------AAGGTAAAGAAAGAATATGCACTT---
TTTTATACATTAGATATAGTACCAATAGATGAT----GAT--------------------
------------------------------------------------------AATAAT
ATTACCAGTACC------------------------------------------------
------------------------------------------------------------
------------------AGCTATAGGTTGATAAGTTGCAACACCTCAGTTGTT---ACA
CAGGCCTGTCCAAAAATATCCTTTGAGCCAATTCCCATACATTATTGTGCCCCGGCTGGT
TTTGCGATTCTAAAGTGTAATGATAAGAAGTTCAATGGAACAGGACCATGTAGGAATGTC
AGCACAGTACAATGTACACATGGAATTAAGCCAGTAGTATCAACTCAATTACTGTTAAAT
GGCAGTCTAGCAGAAGAA---GAGGTAATAATTAGATCTGAGAATTTCACAGACAATGCT
AAAAACATAATAGTACAGCTGAATAAAACTGTAGTAATTAATTGTACAAGACCCAACATC
AAT---AGA---AGA---AAA---GGTTTA------CGTATA------------GGACCG
---GGG------AGA------GCA---TTTTTTACGACAGGAAACATAAAAGGAGATATA
AAACAAGCATATTGTAACATTAGTAAAACAGACTGGAACAACACTTTAATACTGATAGTT
AAAAAATTAAGAGAA------------------CAATAT------GAGAAT---------
---------AAAACA------------ATAGTCTTTAAG------CAA------TCC---
---TCA---GGAGGAGATCTAGAAATCACAATGCACAGTTTTAATTGTGGAGGGGAATTT
TTCTACTGCAATACAACAAAATTGTTT---AATAGTACA---TGGATCTGG------AT-
---------------------------------------------------AACACTAAT
GGT-------------------TAAT----GAC-----ACAAGA-------GAGTCA---
------AATGACATT------------------------------ATCAGG---------
---TTCCAATGCAGAATAAAACAGATTATAAACATGTGGCAGGAAGTAGGAAGAGCAATG
TATGCCCCTCCCATCGAAGGACTAATTAGATGCTCATCAAATATTACAGGGCTGATATTA
ACAAGAGAT---GGTGGTAATAGC---------AAA------------------------
------------AACGATACA------GAAACCTTCAGACCTGCAGGAGGAAATATGAAG
GACAATTGGAGAAGT------------------------------GAATTATATAAATAT
AAAGTAGTACAAGTTGAACCATTAGGAATAGCACCCACC------AGGGCAAAGAGAAGA
GTGGTG------------CAAAGAGAGAAAAGA---
>AB287366/B/JP/2005/DR7060
GCA---------------GAA------------CAATTG------------------TGG
GTCACAGTCTATTATGGGGTACCTGTGTGGAAAGAAGCAACTACC---ACTCTATTTTGT
GCATCAGATGCTAAAGCATATGACACAGAGGTGCATAATGTTTGGGCCACACATGCCTGT
GTACCCACAGACCCCAACCCACAAGAAGTATTATTGGAA---AATGTGACA---GAAAAT
TTTAACATGTGG---AAAAATAACATGGTAGAACAAATGCATGAGGATGTAATAAGCTTA
TGGGATCAAAGCCTAAAGCCATGTGTAAAACTAACCCCACTCTGTGTTACTTTAAACTGC
------ACTGATTATAATGTT---------------------------------------
---------------------------ACTAATACTAATAGT------ACT---------
---------------------------ACTACTAATAGT---------------------
------------------------------------------------AGTAACTTGAAA
---GAGAAG---------GGA---GAAATAAAA------------AACTGCACTTTCAAT
GTC---ACCACAATGATAGAAAAT---------AAGCAAAAGAAAGAATATGCACTT---
TTTTATAAACTTGATATAGCACCAGTAGGGGGT---------------------------
------------------------------------------------------------
---GATAATACA------------------------------------------------
------------------------------------------------------------
------------------AGCTATGCGTTGATAAATTGTAACACCTCAACCATT---ACA
CAGGCCTGCCCAAAGGTGTCCTTTGAACCAATTCCCATACATTATTGTACACCGGCTGGT
TTTGCGCTTCTAAAGTGTAAAGATAAGAATTTCAATGGATCAGGACCATGTACAAATGTC
AGCACAGTACAGTGTACACATGGAATTAGGCCAGTAGTGTCAACTCAACTACTGTTAAAT
GGCAGTATAGCAGAAGAT---GAGATAGTAGTTCGATCTGAAAATTTCTCAGACAATGCT
AAAACCATAATAGTACAGCTGAACAGGACTATACACATTAATTGTACAAGACCCAACAAT
AAT---ACA---AGA---AAA---AGTATA------CATATA------------GGACCA
---GGG------AGA------GCA---TTTTATGCAACAGGAGATATAATAGGAAATATA
AGACAAGCACATTGTAACCTTAGTAGAACAGACTGGAATAACACTTTAAAACAAATAGCT
GAAAAATTAAAAGAA------------------CAATTT---GGGGAGAAT---------
---------AAAACA------------ATAAAATTTGAG------CCA------TCT---
---TCG---GGAGGGGACCCAGAAATTACAATGCACAGTTTTAATTGTGGAGGGGAATTT
TTCTACTGTAATACAACAGGGCTATTT---AAT---------------------------
---------------------------------------------------GATAGTATG
CTGAT-------------------------GAT---ACT------------ACTGAA---
------GGTAACAAC------------------------------CTCACA---------
---CTCCCGTGCAGAATAAAACAAATTATAAACAGATGGCAGGAAGTAGGAAAAGCAATG
TATGCCCCTCCCATCCAAGGACAAATTAGATGTTCATCAAATATTACAGGGTTGCTATTA
ACAAGAGAT---GGAGGAAATAGTGGCAAT---AAA------------------------
---------ACTAATAATACT------GAGACTTTCAGACCTGGAGGAGGAAATATGAAG
GATAATTGGAGAAGT------------------------------GAATTATATAAATAT
AAAGTAGTAAAAATTGAACCATTAGGAGTAGCACCCACC------AAGGCAAGAAGAAGA
GTGGTG------------CAAAGAGAAAAAAGA---
>AB287367/B/JP/2005/DR7060
GCA---------------GAA------------CAATTG------------------TGG
GTCACAGTCTATTATGGGGTACCTGTGTGGAAAGAAGCAACTACC---ACTCTATTTTGT
GCATCAGATGCTAAAGCATATGACACAGAGGTGCATAATGTTTGGGCCACACATGCCTGT
GTACCCACAGACCCCAACCCACAAGAAGTATTATTGGAA---AATGTGACA---GAAAAT
TTTAACATGTGG---AAAAATAACATGGTAGAACAAATGCATGAGGATGTAATAAGCTTA
TGGGATCAAAGCCTAAAGCCATGTGTAAAACTAACCCCACTCTGTGTTACTTTAAACTGC
------ACTGATTATAATGTT---------------------------------------
---------------------------ACTAATACTAATAGT------ACT---------
---------------------------ACTACTAATAGT---------------------
------------------------------------------------AGTAACTTGAAA
---GAGAAG---------GGA---GAAATAAAA------------AACTGCACTTTCAAT
GTC---ACCACAATGATAGAAAAT---------AAGCAAAAGAAAGAATATGCACTT---
TTTTATAAACTTGATATAGCACCAGTAGGGGGT---------------------------
------------------------------------------------------------
---GATAATACA------------------------------------------------
------------------------------------------------------------
------------------AGCTATGCGTTGATAAATTGTAACACCTCAACCATT---ACA
CAGGCCTGCCCAAAGGTGTCCTTTGAACCAATTCCCATACATTATTGTACACCGGCTGGT
TTTGCGCTTCTAAAGTGTAAAGATAAGAATTTCAATGGATCAGGACCATGTACAAATGTC
AGCACAGTACAGTGTACACATGGAATTAGGCCAGTAGTGTCAACTCAACTACTGTTAAAT
GGCAGTATAGCAGAAGAT---GAGATAGTAGTTCGATCTGAAAATTTCTCAGACAATGCT
AAAACCATAATAGTACAGCTGAACAGGACTATACACATTAATTGTACAAGACCCAACAAT
AAT---ACA---AGA---AAA---AGTATA------CATATA------------GGACCA
---GGG------AGA------GCA---TTTTATGCAACAGGAGATATAATAGGAAATATA
AGACAAGCACATTGTAACCTTAGTAGAACAGACTGGAATAACACTTTAAAACAAATAGCT
GAAAAATTAAAAGAA------------------CAATTT---GGGGAGAAT---------
---------AAAACA------------ATAAAATTTGAG------CCA------TCT---
---TCG---GGAGGGGACCCAGAAATTACAATGCACAGTTTTAATTGTGGAGGGGAATTT
TTCTACTGTAATACAACAGGGCTATTT---AAT---------------------------
---------------------------------------------------GATAGTATG
CTGAT-------------------------GAT---ACT------------ACTGAA---
------GGTAACAAC------------------------------CTCACA---------
---CTCCCGTGCAGAATAAAACAAATTATAAACAGATGGCAGGAAGTAGGAAAAGCAATG
TATGCCCCTCCCATCCAAGGACAAATTAGATGTTCATCAAATATTACAGGGTTGCTATTA
ACAAGAGAT---GGAGGAAATAGTGGCAAT---AAA------------------------
---------ACTAATAATACT------GAGACTTTCAGACCTGGAGGAGGAAATATGAAG
GATAATTGGAGAAGT------------------------------GAATTATATAAATAT
AAAGTAGTAAAAATTGAACCATTAGGAGTAGCACCCACC------AAGGCAAGAAGAAGA
GTGGTG------------CAAAGAGAAAAAAGA---
>AB287368/B/JP/2005/DR7065
GAA---------------GAA------------AAAACG------------------TGG
GTCACAGTCTATTATGGGGTACCTGTGTGGAAAGAAGCAACCACC---ACTCTATTTTGT
GCATCAGATGCTAAAGCATATGTACAAGAAGTGCATAACATCTGGGCTACACATGCCTGT
GTACCCACAGACCCCGACCCACAAGAAGTAAAATTGGAA---AATGTGACA---GAATAT
TTTAACATGTGG---AAAAATAACATGGTAGAACAGATGCATGAGGATATAATCAGTTTA
TGGGATCAAAGCCTAAAGCCATGTGTAAAATTAACCCCACTCTGTGTCACTTTAGAGTGC
------ACTGATTAT---------------------------------------------
------------------------------AATGGGAATCAA------ACT---------
---------------------------CAAAATGGGACTAAACATAAT------------
------------------------------------------------AATACCAGAGGG
ATGAAAAAA---------GGG---GAAATGAAA------------AGCTGCTCTTTCAAT
GTC---ACCACAAATATAGGAGGT---------AAAGTAAAGAAGGAAAATGCACTT---
TTTTATAATCTTGATGTAGTAAAATTACGGGAT------GGTAGTACACAAAGTAATAGT
------------------------------------------------------AGTAAA
AATGATAGTGGG------------------------------------------------
------------------------------------------------------------
------------------ATATATACATTGACAAATTGTAATACCTCAGTCATT---ACA
CAGGCCTGTCCAAAGGTATCCTTTGAGCCAATTCCAATACATTATTGTACCCCAGCTGGT
TTTGCGCTTCTAAAATGTAAAGATGAGAAGTTCAATGGATCAGGACCATGTAAAAATGTC
AGCACAGTACAATGTACACATGGAATTAGGCCAGTAGTATCAACTCAGCTGCTGTTAAAT
GGCAGTCTAGCAGGAAAAGAAGGGATAGTAATTAGGTCTGAGAATTTCACAAACAATGCT
AAAACCATAATAGTTCAGCTGAATGAGACAGTAGAAATTAATTGTACAAGACCCAACAAC
AAT---ACA---AGA---AAA---AGTATA------CCTATG------------GGACCA
---GGG------AGT------GCA---ATTTATGCAACAGGAGCAATAATAGGAGATATA
AGACAAGCACATTGTAACATAAGTAGGGAAAAATGGAATAACACTCTAAAGAGGGTAGTT
GAAGAATTACGAAAA------------------CAATTT------CCTAAT---------
---------AAGACA------------ATAGTCTTTAAG------CAGCCA---CCC---
---TCA---GGAGGGGATCCAGAAATTACAACTCACAGCTTTAATTGTGGAGGGGAATTC
TTCTACTGTAATACAACACCACTGTTT---AATAGTAGCTG-G--------------TAT
GAAAATGGAAGTAGTATCT--------------------------------GGTATAGCA
TAA---------------------------ATAAC-ACA------------ACTGAAAAC
---------------------------------------------ATCACA---------
---CTCCCATGCAGAATAAAACAAATTATAAACATGTGGCAGGGAGTAGGAAAAGCAATG
TATGCCCCTCCCATCGCGGGACAAATTAAATGTTCATCAAATATTACAGGACTGCTATTA
ACAAGAGAT---GGGGGTGGTGAT---------GGT------------------------
---------AATAATGATAGT------GAGATCTTCAGACCTGAAGGAGGAAATATGAAG
GACAATTGGAGAAGT------------------------------GAGTTATATAAATAT
AAAGTAGTAAAAATTGAACCATTAGGAATAGCACCCACC------AAGGCAAGGAGAAGA
GTGGTG------------CAGAGAGAAAAAAGA---
>AB287369/B/JP/1999/DR1348
GCA---------------GAA------------CAATTG------------------TGG
GTCACAGTCTATTATGGGGTACCTGTGTGGAGAGATGCAAACACC---ACTCTATTTTGT
GCATCAGATGCTAAAGCATATGCTACAGAGGTACATAATGTTTGGGCCACACATGCCTGT
GTACCCATAGACCCTGACCCACAAGAAATAGTATTGGAA---AATGTGACA---GAGAAT
TTTAACATGTGG---AAAAATAATATGGTAGAGCAGATGCATGAGGATGTAATCAGTTTA
TGGGATCAAAGCCTAAAGCCATGTGTAAAATTAACCCCACTCTGTGTCACCTTAGAGTGC
------ACTGATTGCACTAAGAATGTTACGTGTAAT------------------------
---------------------------AGGAATGCTACTAAT------ACC---------
---------------------------ACTATTAATACCAATATGGGGGAG---------
------------------------------------------------TGGGCAAAGATA
---AAGGAT---------GGA---GAAATAAAA------------AACTGCTCTTTCAAT
ATC---ACCACAAACATAAGAGAT---------AAGGTGCAGAAAAACTATGCACTG---
TTTTATGATCTTGATGTAGTACCAATAAGA------GAAGGT------------------
------------------------------------------------------------
---AATGACACT------------------------------------------------
------------------------------------------------------------
------------------AGGTATAGGATGACAAATTGTAACACCTCTATCATT---ACA
CAGGCCTGTCCAAAGGTATCCTTTGAGCCAATTCCCATACATTATTGTGCCCCGGCTGGT
TTTGCGATTCTCAAGTGTAAAGATAAGCAGTTCAATGGAACAGGACCATGTAAAAATGTT
AGCACAGTACAATGTACACATGGAATTAGGCCAGTAGTGTCAACTCAATTACTGTTAAAT
GGTAGTCTATCAGAAGGA---GAGGTAGTAATTAGATCTGAAAATTTCACAGACAATGCT
AAAACTATAATAGTACAGCTAAATGAAACCGTAGAAATTAATTGTACAAGACCCAACAAC
AAT---ACT---AGG---AAA---GGTATA------CATATG------------GGACCA
---GGG------AAA------------TTTTATACAACAGGAGAAATAATAGGAGATATA
AGACAAGCACATTGTAACATTAGTAGAGAAAAATGGAATAACACTTTACAACAGGTAGCT
AAAAAATTAAGAGAA------------------CAATTT------AACAAA---------
---------ACAACA------------ATAGTCTTTACT------AGT------TCC---
---TCA---GGAGGGGACCCAGAAATTGTAATGCACAGTTTTAATTGTGGAGGGGAATTC
TTCTACTGTAATTCAACACCACTGTTT---AGTAGTAAT---TGGACTAGG------AAT
ACTACTACCGGGTCTTGGATT------------------------------GGCAGGTAT
---GAGTCAAAT------------------GAG---ACT------------GATGCA---
----AAT--------------------------------------ATTACA---------
---CTCATATGCAGAATAAAACAAATTATAAACATGTGGCAGGGGGTAGGAAAAGCAATG
TATGCCCCTCCCATCAGTGGACCAATTAGATGTTCATCAAATATTACAGGGCTGCTATTA
ACAAGAGAT---GGTGGGAGCAGC---------AAT------------------------
---------AATAATGAGACC------GAGACCTTCAGACCCCTAGGAGGAAATATGAAG
GACAATTGGAGAAGT------------------------------GAATTATATAAATAT
AAAGTAGTAGGGATTGAACCATTAGGAGTAGCACCCACC------AAAGCAAGGAGAAGA
GTGGTG------------CAGAGAGAAAAAAGA---
>AB287370/B/JP/1999/DR1348
GCA---------------GAA------------CAATTG------------------TGG
GTCACAGTCTATTATGGGGTACCTGTGTGGAGAGATGCAAACACC---ACTCTATTTTGT
GCATCAGATGCTAAAGCATATGCTACAGAAGTACATAATGTTTGGGCCACACATGCCTGT
GTACCCATAGACCCTGACCCACAAGAAATAGTATTGGAA---AATGTGACA---GAGAAT
TTTAACATGTGG---AAAAATAACATGGTAGAGCAGATGCATGAGGATGTAATCAGTTTA
TGGGATCAAAGCCTAAAGCCATGTGTAAGATTAACCCCACTCTGTGTCACTTTAAATTGC
------ACTGATTGCACGAATACTACGTGCGCT---------------------------
---------------------------AAGAATACTACTTAT------ACC---------
---------------------------AATATTGAGCAG---------------------
------------------------------------------------TGGGAAAAGGTG
---AAGGAT---------GGA---GAAATAAAA------------AACTGCTCTTTCAAT
ATC---ACCACAAACATAAGAGAT---------AAGGTACAGAAAAACTATGCACTG---
TTTTATGATCTTGATGTAGTACCAATAGAT------AAGGATAATAAGAATATAAATAAT
AATACA------------------------------------------------AGCAAA
AATAATTATACT------------------------------------------------
------------------------------------------------------------
------------------AGCTACAGGATGATAAGTTGTAACACCTCGATCATT---ACA
CAGGCCTGTCCAAAGGTATCCTTTGAGCCAATTCCCATACATTATTGTGCCCCGGCTGGT
TTTGCGATTCTAAAGTGTAAAGATAAGCAGTTCAATGGAACAGGACCATGTAAAAATGTT
AGCACAGTACAATGTACACATGGAATTAGGCCAGTAGTGTCAACTCAACTACTGTTAAAT
GGCAGTCTATCAGAAGGA---GAGGTAGTAATTAGATCTGAAAACTTCACAGACAATGCT
AAAACTATAATAGTACAGCTAAATGAAACTGTAGAAATTAATTGTACAAGACCCAACAAC
AAT---ACA---AGG---AAA---GGTATA------CATATG------------GGACCA
---GGG------AAA------------TTTTATACAACAGGAGAAATAATAGGAGATATA
AGACAAGCACATTGTAACATTAGTAGAGAAAAATGGAATAACACTTTACAACAGGTAGCT
AAAAAATTAAGAGAA------------------CAATTT------AACAAA---------
---------ACAACA------------ATAGTCTTTACT------AGT------TCC---
---TCA---GGAGGGGACCCAGAAATTGTAATGCACAGTTTTAATTGTGGAGGGGAATTC
TTCTACTGTAATTCAACACCACTGTTT---AGTAGTAAT---TGGACTAGG------AAT
ACTACTACCGGGTCTTGGATT------------------------------GGCAGGTAT
---GAGTCAAAT------------------GAG---ACT------------GATGCA---
----AAT--------------------------------------ATTACA---------
---CTCATATGCAGAATAAAACAAATTATAAACATGTGGCAGGGGGTAGGAAAAGCAATG
TATGCCCCTCCCATCAGTGGACCAATTAGATGTTCATCAAATATTACAGGGCTGCTATTA
ACAAGAGAT---GGTGGGAGCAGC---------AAT------------------------
---------AATAATGAGACC------GAGACCTTCAGACCCCTAGGAGGAAATATGAAG
GACAATTGGAGAAGT------------------------------GAATTATATAAATAT
AAAGTAGTAGGGATTGAACCATTAGGAGTAGCACCCACC------AAAGCAAGGAGAAGA
GTGGTG------------CAGAGAGAAAAAAGA---
>AB287371/B/JP/2000/DR2510
GCA---------------GAA------------CAATTG------------------TGG
GTCACAGTCTATTATGGGGTACCTGTGTGGAGAGATGCAAGCACC---ACTCTATTTTGT
GCATCAGATGCTAAAGCATATGTTACAGAAGTACACAATGTTTGGGCCACACATGCCTGT
GTACCCATAGACCCTGACCCACAAGAAATAGTATTAGAA---AATGTGACA---GAGAAT
TTTAACATGTGG---AAAAATAACATGGTAGAACAAATGCATGAGGATGTAATCAGTTTA
TGGGATCAAAGCCTAAAGCCATGTGTAAAATTAACCCCACTCTGTGTCACTTTAAATTGC
------ACTGATTGCACGAATACTTCGTGCGCT---------------------------
---------------------------AAGAATGCTACTTAT------ACC---------
---------------------------AATATTGAGCAG---------------------
------------------------------------------------TGGGAAAAGGTG
---AAGGAT---------GGA---GAAATAAAA------------AACTGCTCTTTCAAT
ATC---ACCACAAACATAAGAGAT---------AAGGTACAGAAAAACTATGCACTG---
TTTTATGATCTTGATGTAGTACCAATAGAT------AAAAATAATAATACA---------
------------------------------------------------------AGTAAC
AATAATTATACT------------------------------------------------
------------------------------------------------------------
------------------AGCTATAGGATGATAAGTTGTAATACCTCAATCATT---ACA
CAGGCCTGTCCAAAGGTATCCTTTGAGCCAATTCCCATACATTATTGTGCCCCGGCTGGT
TTTGCGATTCTAAAGTGTAAAGATAAGCAGTTCAATGGAACAGGACCATGTAAAAATGTT
AGCACAGTACAATGTACACATGGAATTAGGCCAGTAGTGTCAACTCAACTACTGTTAAAT
GGCAGTCTATCAGAAGGA---GAGGTAGTAATTAGATCTGAAAATTTCACAAACAATGCT
AAAACTATAATAGTACAGCTAAATGAAACCGTAGAAATTAATTGTACAAGACCCAACAAC
AAT---ACT---AGG---AAA---GGTATA------CATATG------------GGACCA
---GGG------AAA------------TTTTATGCAACAGGAGAAATAATAGGAGATATA
AGACAAGCACATTGTAACATTACTAGAGAGAAATGGAATAACACTTTACAAAAGATAGCT
GAAAAATTAAGAGAA------------------CAATTC------AACAAA---------
---------ACAACA------------ATAGTCTTTACT------AGT------TCC---
---TCA---GGAGGGGACCCAGAAATTGTAATGCACAATTTTAATTGTGGAGGGGAATTC
TTCTACTGTAATTCAACACCACTGTTT---AGTAGTAAT---TGGACTAAG------AAT
ACTACTACCGGGTCTTGGATT------------------------------GGCAGATAT
---GGATCAAAT------------------GAG---ACT------------GATGCA---
----AAT--------------------------------------ATTACA---------
---CTCATATGCAGAATAAAACAAATTATAAACATGTGGCAGGGGGTAGGAAAAGCAATG
TATGCCCCTCCCATCAGTGGACCAATCAGATGTTCATCAAATATTACAGGGCTGCTATTA
ACAAGAGAT---GGTGGTGAGGAT---------AAG------------------------
---------AACAGCACTAAA------GAGACCTTCAGACCCCTAGGAGGAAATATGAAA
GACAATTGGAGAAGT------------------------------GAATTATATCAATAT
AAAGTAGTAGGAATTGAACCATTAGGAGTAGCACCCACC------AAGGCAAGGAGAAGA
GTGGTG------------CAGAGAGAAAAAAGA---
>AB287372/B/JP/2000/DR2510
GCA---------------GAA------------CAATTG------------------TGG
GTCACAGTCTATTATGGGGTACCTGTGTGGAGAGATGCAAGCACC---ACTCTATTTTGT
GCATCAGATGCTAAAGCATATGTTACAGAAGTACACAATGTTTGGGCCACACATGCCTGT
GTACCCATAGACCCTGACCCACAAGAAATAGTATTAGAA---AATGTGACA---GAGAAT
TTTAACATGTGG---AAAAATAACATGGTAGAACAAATGCATGAGGATGTAATCAGTTTA
TGGGATCAAAGCCTAAAGCCATGTGTAAAATTAACCCCACTCTGTGTCACTTTAAATTGC
------ACTGATTGCACGAATACTTCGTGCGCT---------------------------
---------------------------AAGAATGCTACTTAT------ACC---------
---------------------------AATATTGAGCAG---------------------
------------------------------------------------TGGGAAAAGGTG
---AAGGAT---------GGA---GAAATAAAA------------AACTGCTCTTTCAAT
ATC---ACCACAAACATAAGAGAT---------AAGGTACAGAAAAACTATGCACTG---
TTTTATGATCTTGATGTAGTACCAATAGAT------AAAAATAATAATACA---------
------------------------------------------------------AGTAAC
AATAATTATACT------------------------------------------------
------------------------------------------------------------
------------------AGCTATAGGATGATAAGTTGTAATACCTCAATCATT---ACA
CAGGCCTGTCCAAAGGTATCCTTTGAGCCAATTCCCATACATTATTGTGCCCCGGCTGGT
TTTGCGATTCTAAAGTGTAAAGATAAGCAGTTCAATGGAACAGGACCATGTAAAAATGTT
AGCACAGTACAATGTACACATGGAATTAGGCCAGTAGTGTCAACTCAACTACTGTTAAAT
GGCAGTCTATCAGAAGGA---GAGGTAGTAATTAGATCTGAAAATTTCACAAACAATGCT
AAAACTATAATAGTACAGCTAAATGAAACCGTAGAAATTAATTGTACAAGACCCAACAAC
AAT---ACT---AGG---AAA---GGTATA------CATATG------------GGACCA
---GGG------AAA------------TTTTATGCAACAGGAGAAATAATAGGAGATATA
AGACAAGCACATTGTAACATTACTAGAGAGAAATGGAATAACACTTTACAAAAGATAGCT
GAAAAATTAAGAGAA------------------CAATTC------AACAAA---------
---------ACAACA------------ATAGTCTTTACT------AGT------TCC---
---TCA---GGAGGGGACCCAGAAATTGTAATGCACAATTTTAATTGTGGAGGGGAATTC
TTCTACTGTAATTCAACACCACTGTTT---AGTAGTAAT---TGGACTAAG------AAT
ACTACTACCGGGTCTTGGATT------------------------------GGCAGATAT
---GGATCAAAT------------------GAG---ACT------------GATGCA---
----AAT--------------------------------------ATTACA---------
---CTCATATGCAGAATAAAACAAATTATAAACATGTGGCAGGGGGTAGGAAAAGCAATG
TATGCCCCTCCCATCAGTGGACCAATCAGATGTTCATCAAATATTACAGGGCTGCTATTA
ACAAGAGAT---GGTGGTGAGGAT---------AAG------------------------
---------AACAGCACTAAA------GAGACCTTCAGACCCCTAGGAGGAAATATGAAA
GACAATTGGAGAAGT------------------------------GAATTATATCAATAT
AAAGTAGTAGGAATTGAACCATTAGGAGTAGCACCCACC------AAGGCAAGGAGAAGA
GTGGTG------------CAGAGAGAAAAAAGA---
>AB289587/B/JP/2000/DR2508
AAA---------------GAA------------CAAACG------------------TGG
GTCACAATTTATTATGGGGTACCTGTGTGGAAAGAAGCAACCACC---ACTCTATTCTGT
GCATCAGATGCTAAGGCATATGAACAAGAGGCACATAATGTCTGGGCCACACATGCCTGT
GTACCCACAGACCCCAACCCACAAGAAGTAATATTGGAA---AATGTGACA---GAAAAT
TTTAACATGTGG---CAAAATAACATGGTAGAACAGATGCATGAAGATATAATCAGTTTA
TGGGATCAAAGCCTAAAGCCATGTGTAAAATTGACCCCACTCTGTGTTACTTTACATTGC
------ACTGATGTC---------------------------------------------
------------------------------------AATAGT------AGC---------
---------------------------GCCACCAGT------------------------
-----------------------------------------------TTGGCGATGG---
----AGAAA---------GGA---GAAATGAAA------------AACTGCTCTTTTAAT
GTT---ACCACAGAGATAAGAGAT---------AAGGTAAAGAACGAATATGCATAT---
TTTTATAAACTTGATGTAATACCAATAAAGAAT---------------------------
------------------------------------------------------------
------AGTAAT------------------------------------------------
------------------------------------------------------------
------------------AATTATAGATTGATACATTGTAATACCTCAACCCTT---ACA
CAGGCCTGTCCAAAGACATCCTTTGAGCCAATTCCCATACATTTTTGTACCCCGGCTGGT
TTTGCGATTCTAAAGTGTAATGATAAGAAGTTCAATGGAACAGGACCATGTAACAATGTC
AGCACAGTACAGTGTACACATGGAATTAGGCCAGTAGTGTCAACTCAACTGCTGTTAAAT
GGCAGTCTAGCAGAAGAG---GAGGTAGTAATCAGATCTGAAAATTTCACAAACAATGCA
AAAACCATAATAGTACAACTGAATGAATCTGTACAAATTAATTGTACAAGACCCAACAAC
AAT---ACA---AGA---AAA---AGTATA------CGTATACATAGA------GGACCA
---GGG------AGA------GCA---TTTGTTACATCA---GGCATACCAGGAGATATA
AGACAAGCACATTGTAACCTTAGTAGAGCAGAATGGAATAAAATGTTAAGACATGTAGTT
GCAAAATTAGGAATG------------------CAATTT------AACAAT---------
---------AGAACA------------ATAAAATTTCAA------CCA------TCC---
---TCA---GGAGGGGACCCAGAAATTGTAACTCACAGTTTTAATTGTGGCGGGGAATTT
TTCTACTGTAATTCAACACCGCTGTTT---AATAGTACTTG-G--------------AAT
TTTACTAATACTTGGAAT---------------------------------ATGACTGAA
---GGCTTAACT------------------AAC---ACT------------GAAGGA---
----AAT--------------------------------------ATCACA---------
---CTCAAATGCAGAATAAAACAAATTATAAACATGTGGCAGGAAGTAGGAAAAGCAATG
TATGCCCCTCCCATCGAGGGACTAATTAGATGTACATCAAATATTACAGGGCTGCTATTA
ACAAGAGAT---GGGGGGAATAAT---------AGG------------------------
---------ACAAATGAGACT------GAGACCTTCAGACCTGGAGGAGGAGACATGAGG
AACAATTGGAGAAGT------------------------------GAATTATATAAATAT
AAAGTAGTAAAAATTGAACCATTAGGAGTAGCACCCACC------AGGGCAAGGAGAAGA
GTGGTG------------CAGAGAGAAAAAAGA---
>AB289588/B/JP/2000/DR2508
AAA---------------GAA------------CAAACG------------------TGG
GTCACAATTTATTATGGGGTACCTGTGTGGAAAGAAGCAACCACC---ACTCTATTCTGT
GCATCAGATGCTAAGGCATATGAACAAGAGGCACATAATGTCTGGGCCACACATGCCTGT
GTACCCACAGACCCCAACCCACAAGAAGTAATATTGGAA---AATGTGACA---GAAAAT
TTTAACATGTGG---CAAAATAACATGGTAGAACAGATGCATGAAGATATAATCAGTTTA
TGGGATCAAAGCCTAAAGCCATGTGTAAAATTGACCCCACTCTGTGTTACTTTACATTGC
------ACTGATGTC---------------------------------------------
------------------------------------AATAGT------AGC---------
---------------------------GCCACCAGT------------------------
-----------------------------------------------TTGGCGATGG---
----AGAAA---------GGA---GAAATGAAA------------AACTGCTCTTTTAAT
GTT---ACCACAGAGATAAGAGAG---------AAGGTGAAGAACGAATATGCAATT---
TTTTATAAACTTGATGTAATACCAATAAAGAAT---------------------------
------------------------------------------------------------
---AGTGATATT------------------------------------------------
------------------------------------------------------------
------------------AGTTATAGATTGATACATTGTAATACCTCAACCCTT---ACA
CAGGCCTGTCCAAAGACATCCTTTGAGCCAATTCCCATACATTTTTGTACCCCGGCTGGT
TTTGCGATTCTAAAATGTAATGATAAGAGGTTCAATGGAACAGGACCATGTAACAATGTC
AGCACAGTACAGTGTACACATGGAATTAGGCCAGTAGTGTCAACTCAACTGTTGTTAAAT
GGCAGTCTAGCAGAAGAA---GAGGTAGTAATCAGATCTGAAAATTTCACAAACAATGCA
AAAACTATAATAGTACAACTGCATGAATCTGTACAAATTAATTGTACAAGACCCAACAAC
AAT---ACA---AGA---AAA---AGTATA------CGTATACATAGA------GGACCA
---GGG------AGA------GCA---TTTGTTACATCA---GGCATACCAGGGGATATA
AGACAAGCACATTGTAACCTTAGTAGAGCAGAATGGAATAAAATGTTAAAACATGTAGTT
ACAAAATTAGGAATG------------------CAATTT------AACAAT---------
---------AGAACA------------ATAAAATTTCAA------CCA------TCC---
---TCA---GGAGGGGACCCAGAGATTGTAACTCACAGTTTTAATTGTGGCGGGGAATTT
TTCTACTGTAATTCAACACCACTGTTT---AATAGTACTTG-G--------------AAT
TTTACTAATACTTGGAAT---------------------------------ATGACTGAA
---GGCATAACT------------------AAC---ACT------------GAAGGA---
----AAT--------------------------------------ATCACA---------
---CTCAAATGCAGAATAAAACAAATTATAAACATGTGGCAGGAAGTAGGAAAAGCAATG
TATGCCCCTCCCATCGAGGGACTAATTAGATGTACATCAAATATTACAGGGCTGCTATTA
ACAAGAGAT---GGGGGGAATAAT---------AGG------------------------
---------ACAAATGAGACT------GAGACCTTCAGACCTGGAGGAGGAGACATGAGG
AACAATTGGAGAAGT------------------------------GAATTATATAAATAT
AAAGTAGTAAAAATTGAACCATTAGGAGTAGCACCCACC------AGGGCAAGGAGAAGA
GTGGTG------------CAGAGAGAGAAAAGA---
>AB289589/B/JP/2001/DR388
GCAAAACAATCA------GAA------------CAATTG------------------TGG
GTCACAGTCTATTATGGGGTACCTGTGTGGAAAGAAGCAACCACC---ACTTTATTTTGT
GCATCAGATGCTAAGGCATATGATACAGAGGTACATAATGTTTGGGCCACACATGCCTGT
GTACCCACAGACCCCAACCCACAAGAAGTAGTATTGGAA---AATGTGACA---GAAAAT
TTTAATATGTGG---AAAAATAACATGGTAGAACAAATGCATGAGGATATAATCAGTTTA
TGGGACCAAAGCCTAAAGCCATGTGTAAAATTAACCCCACTCTGTGTTACTTTAAATTGC
------ACTGATCA-ACTA-----------------------------------------
---------------------------ACTAATAATACTAAT------ACC---------
---------------------------ACTAGTAGTCCT---------------------
------------------------------------------------AGTAGTTCAATA
---GAGAAA---------GGG---GAAATAAAA------------AACTGCTCTTTCAAT
ATT---ACCACAAACATGAGAGAT---------AAGATGCAGAAAGAATATGCACTT---
TTTTATAAACTTGATGTAGTTCCAATAAATGAT------AATGCC---------------
------------------------------------------------------ACTAAT
ACCAACTATACC------------------------------------------------
------------------------------------------------------------
------------------AACTATAGGTTGATAAGTTGTAACACCTCAGTTATT---ACA
CAGGCCTGTCCAAAGATATCCTTTGAACCAATTCCAATACATTATTGTACCCCGGCTGGT
TTTGCGATTTTTAAGTGTAATGATAAGAAGTTTAATGGAACAGGACCATGTAAAAATGTC
AGCACAGTACAATGTACACATGGAATTAGGCCAGTAGTATCAACTCAATTGTTGTTGAAT
GGCAGTCTATCAGAAGAA---GAGGTAATAATTAGGTCTGAAAATTTCACGAACAATGCT
AAAACTATAATAGTACAGCTGAATGAATCTGTAATAATTAATTGTACAAGACCCAATAAC
AAT---ACA---AGA---AAA---GGTATA------CATATA------------GGACCA
---GGG------AGA------GCA---TTTTATACAACAGGAGAAATAGTAGGAAACATA
AGACAAGCACATTGTAACATTAGCAAAACACAATGGGAGAGTACTTTAAGAAGGATAGCT
ATAAAATTAAAAGAA------------------CAATAT------AAGAAT---------
---------AAAACA------------ATAGTATTTCAA------CCA------TCC---
---TCA---GGAGGGGACCTAGAAATTGTAATGCACAGTTTTAATTGTGGAGGGGAATTT
TTTTACTGTAATACAACACAATTGTTT---AATAGTACTTG-G--------------AAT
GAAACAAACCTGTTT------------------------------------AATAATACT
GGGAT-------------------------AAT---ACT------------GAGGGT---
------AATACT---------------------------------ATCACA---------
---CTCCCATGCAGAATAAAACAGATTATAAACATGTGGCAGGAAGTAGGAAAAGCAATG
TATGCCCCTCCTATCAGAGGACAAATTAAATGTTCATCAAACATTACAGGGCTGCTATTA
ACAAGAGAT---GGTAGTACTAAT---------GAC------------------------
---------ACAAACAATACT------GAGATATTCAGACCTACAGGAGGGAATATGAGG
GACAATTGGAGAAGT------------------------------GAATTATATAAATAT
AAAATAGTACAAATTGAACCATTAGGAGTAGCACCTACC------AAGGCAAAGAGAAGA
GTGGTG------------CAGAGAGAAAAAAGA---
>AB289590/B/JP/2001/DR388
GCAAAACAATCA------GAA------------CAATTG------------------TGG
GTCACAGTCTATTATGGGGTACCTGTGTGGAAAGAAGCAACCACC---ACTTTATTTTGT
GCATCAGATGCTAAGGCATATGATACAGAGGTACATAATGTTTGGGCCACACATGCCTGT
GTACCCACAGACCCCAACCCACAAGAAGTAGTATTGGAA---AATGTGACA---GAAAAT
TTTAATATGTGG---AAAAATAACATGGTAGAACAAATGCATGAGGATATAATCAGTTTA
TGGGACCAAAGCCTAAAGCCATGTGTAAAATTAACCCCACTCTGTGTTACTTTAAATTGC
------ACTGATCA-ACTA-----------------------------------------
---------------------------ACTAATAATACTAAT------ACC---------
---------------------------ACTAGTAGTCCT---------------------
------------------------------------------------AGTAGTTCAATA
---GAGAAA---------GGG---GAAATAAAA------------AACTGCTCTTTCAAT
ATT---ACCACAAACATGAGAGAT---------AAGATGCAGAAAGAATATGCACTT---
TTTTATAAACTTGATGTAGTTCCAATAAATGAT------AATGCC---------------
------------------------------------------------------ACTAAT
ACCAACTATACC------------------------------------------------
------------------------------------------------------------
------------------AACTATAGGTTGATAAGTTGTAACACCTCAGTTATT---ACA
CAGGCCTGTCCAAAGATATCCTTTGAACCAATTCCAATACATTATTGTACCCCGGCTGGT
TTTGCGATTTTTAAGTGTAATGATAAGAAGTTTAATGGAACAGGACCATGTAAAAATGTC
AGCACAGTACAATGTACACATGGAATTAGGCCAGTAGTATCAACTCAATTGTTGTTGAAT
GGCAGTCTATCAGAAGAA---GAGGTAATAATTAGGTCTGAAAATTTCACGAACAATGCT
AAAACTATAATAGTACAGCTGAATGAATCTGTAATAATTAATTGTACAAGACCCAATAAC
AAT---ACA---AGA---AAA---GGTATA------CATATA------------GGACCA
---GGG------AGA------GCA---TTTTATACAACAGGAGAAATAGTAGGAAACATA
AGACAAGCACATTGTAACATTAGCAAAACACAATGGGAGAGTACTTTAAGAAGGATAGCT
ATAAAATTAAAAGAA------------------CAATAT------AAGAAT---------
---------AAAACA------------ATAGTATTTCAA------CCA------TCC---
---TCA---GGAGGGGACCTAGAAATTGTAATGCACAGTTTTAATTGTGGAGGGGAATTT
TTTTACTGTAATACAACACAATTGTTT---AATAGTACTTG-G--------------AAT
GAAACAAACCTGTTT------------------------------------AATAATACT
GGGAT-------------------------AAT---ACT------------GAGGGT---
------AATACT---------------------------------ATCACA---------
---CTCCCATGCAGAATAAAACAGATTATAAACATGTGGCAGGAAGTAGGAAAAGCAATG
TATGCCCCTCCTATCAGAGGACAAATTAAATGTTCATCAAACATTACAGGGCTGCTATTA
ACAAGAGAT---GGTAGTACTAAT---------GAC------------------------
---------ACAAACAATACT------GAGATATTCAGACCTACAGGAGGGAATATGAGG
GACAATTGGAGAAGT------------------------------GAATTATATAAATAT
AAAATAGTACAAATTGAACCATTAGGAGTAGCACCTACC------AAGGCAAAGAGAAGA
GTGGTG------------CAGAGAGAAAAAAGA---
>AB428551/B/JP/2000/117
GCA---------------GAC------------AAATTG------------------TGG
GTCACAGTCTATTATGGGGTACCTGTGTGGAAAGAAGCACCTACC---ACTCTATTTTGT
GCATCAGATGCTAAAGCATATAAAACAGAGATGCATAATGTTTGGGCCACACATGCCTGT
GTACCCACAGACCCCAACCCACAAGAAGTATTATTGGGA---AATATGACA---GAAAAT
TTTAACATGTGG---GAAAATAACATGGTAGAACAGATGCAGGAGGATGTAATCAGTYTG
TGGGATCAAAGCCTAAAGCCATGTGTAGAACTAACCCCACTCTGTGTTACTTTAAATTGC
------ACTGATTATAATGGTAATAAT---------------------------------
---------------------------ACAAATAGTACTCAT------ACC---------
---------------------------AATAGTAGTAGTAGTGAA---------------
------------------------------------------------GGGGAAAAGCTG
---GAGAAA---------GGA---GAAATAAAA------------AACTGCACTTTTAAT
ATC---ACCACCAACATAGGAGAT---------AAGCAG--AGA-GACTATGCATTC---
TTTTATAAACTTGATCTAGAACCAATAAATAAG---------------------------
------------------------------------------------------------
---GATAATGCT------------------------------------------------
------------------------------------------------------------
------------------AGCTATAGGTTGATAAGTTGTAACACCTCAGTCATT---ACA
CAAGCCTGTCCAAAGGTATCTTTTGAGCCAATTCCCATACATTATTGTACCCCGGCTGGT
TTTGCGCTTCTAAAGTGTAATGATAAGAAATTCAATGGAACAGGGCCATGTACAAATGTC
AGCACAGTACAATGTACACATGGAATCAGGCCAGTAGTGTCAACTCAACTGCTGTTAAAT
GGCAGTCTAGCAGAAGAA---GAGGTAGTAATTAGGTCTGCCAATTTCTCGAACAATGGT
AAAATCATAATAGTACAGCTAAATGAAACTGTAGAAATTAATTGTACAAGACCCAACAAC
AAT---ACA---AGA---AAA---GGTATA------CAGTTA------------GGACAA
---GGG------AGA------GCA---CTTTATGCAACAGGAGACATAATAGGAGATATA
AGGCAAGCATATTGTACCATTAATGGAACAAAATGGAATAAAACTTTAAACCAAATAGCT
GAAAAATTAAGAGAA------------------CAATTT---GGGGAGAAT---------
---------AAAACC------------ATAAAATTTCAG------CCA------TCC---
---TCA---GGAGGGGACCCAGAAGTTGTAATGCATAGTTTTAATTGTGGAGGGGAATTT
TTCTACTGTAATACATCATCACTGTTT---AATG-----------------------AGT
ACTAAT---------------------------------------------GGGTCAAAT
ATT---------------------------ACT---AAT------------GGGTCA---
------AATATTACC------------------------------AAAACC---------
---ATCCCATGCAGAATAAAACAAATTATAAACATGTGGCAGAAAGTAGGAAAAGCAATG
TATGCCCCTCCCATCAGAGGACAAATTAATTGTTTATCAAATATTACAGGGCTGCTATTA
ACAAGAGAT---GGTGGTAACCAG---------ACTGAG---------------------
---------TTTAATAATACT------GAGATCTTCAGACCTGGAGGAGGAGATATGAGG
GACAATTGGAGAAGT------------------------------GAATTATATAAATAT
AAAGTAGTAAAAATTGAACCATTAGGAGTAGCACCCACC------AAGGCAAGGAGAAGA
GTGGTG------------CAAAGAGAAAAAAGA---
>AB428552/B/JP/2001/134
GCA---------------GAC------------AAATTG------------------TGG
GTCACAGTCTATTATGGGGTACCTGTGTGGAAAGAAGCAACTACC---ACTCTATTTTGT
GCATCAGATGCTAAAGCATATAAAACAGAGGTGCATAATGTTTGGGCCACACATGCCTGT
GTACCCACAGACCCCAACCCACAAGAAGTATTATTGGAA---AATGTGACA---GAAAAT
TTTAACATGTGG---AAAAATGACATGGTAGAACAGATGCAGGAGGATATAATCAGTTTG
TGGGATCAAAGCCTAAAGCCATGTGTARAACTAACCCCACTCTGTGTTACTTTAAATTGC
------ACTGATTATAATGGTAATWAT---------------------------------
---------------------------ACAAATAGTACTCAT------ACC---------
---------------------------AATAGTAATAGT---------------------
---------------------------------------------------AGTAAGATG
---GAGGAA---------GGA---GAAATGAAA------------AACTGCACTTTCAAT
ATC---ACCACCAATATAGGASAG---------AAGAAG--AGA-GAATCTGCAYTC---
TTTTATAAACTTGATGTAGTACAAATAAGTAAG---------------------------
------------------------------------------------------------
---AATGATACT------------------------------------------------
------------------------------------------------------------
------------------AGCTATAGGTTGATAAGRTGTAACACCTCAGTCATT---ACA
CAAGCCTGTCCAAAGGTATCTTTTGAGCCAATTCCCATACATTATTGTACCCCGGCTGGT
TTTGCGCTTCTAAAGTGTAATGATAGGAAATTTAATGGAACAGGRCCATGTACAAATGTC
AGCACAGTACAATGTACACATGGAATTAGGCCAGTAGTGTCAACTCAACTGCTGTTAAAY
GGCAGTCTAGCAGAAGAA---GAGRTAATAATTAGGTCTGCCAATTTCTCAAACAATGCT
AAAATCATAATAGTACAGCTAAATGAAACTGTAGAAATTAATTGTACAAGACCCAACAAC
AAT---ACA---AGA---AAA---GGTATA------CATCTA------------GGACCA
---GGG------RGA------GCA---TTTTATGCAACAGGAGACATAATAGGAGATATA
AGACAAGCACATTGTAACATTAGTGGAACAMAATGGAATAAAACTTTAGAACAAATAGCT
GAAAAATTAAAAGAA------------------CAATTT---GGGGAGAAT---------
---------AAAACA------------ATAGAATTTAAG------CAGCCA---CYC---
---CCA---GGAGGGGACCYAGAAATTGTAATGCATAGTTTTAATTGTGGAGGGGAATTT
TTCTACTGTAATACATCATCACTGTTT-------ACTTGG-----------------AGT
ACTAATGGGTCA---------------------------------------AATATTACA
GGAGT-------------------------ACT---AAT------------GGGTCARAT
---------------------------------------------ATTACC---------
---ATCCCATGCAGAATAAAACAAATTATAAACATGTGGCAGAAAGTAGGAAGAGCAATG
TATGCCCCTCCCATCAGYGGACAAATTWATTGTTCATCAAAWATTACAGGGTTGCTATTA
ATRAGAGAT---GGTGGTAACCAG---------AGTGAGKCTAATAATACTGAG------
---------TCTGATAATACT------GAGATCTTCAGACCTGCAGGAGGAGATATGAGR
GACAATTGGAGAAGT------------------------------GAATTATATAAGTAT
AAAGTAGTAAAGATTGAACCATTAGGAGTAGCACCCACC------AAGGCAAGGAGAAGA
GTGGTG------------CAAAGAGAAAAAAGA---
>AB428553/B/JP/2002/194
GCA---------------GAT------------AAACTG------------------TGG
GTCACAGTCTATTATGGGGTACCTGTGTGGAAAGAAGCAACTACC---ACTCTATTTTGT
GCATCAGATGCTAAAGCATATAAAACAGAGGTGCATAATGTTTGGGCCACACATGCCTGT
GTACCCACAGACCCCAACCCACAAGAAGTATTATTGGAA---AATGTGACA---GAAAAT
TTTAACATGTGG---AAAAATAACATGGTAGAACAGATGCAGGAGGATGTAATCAGTTTG
TGGGATGAAAGCCTAAAGCCATGTGTGAAACTAACCCCACTCTGTGTTACCTTAAACTGC
------ACTAATTATAATGGTACTAAT---------------------------------
---------------------------ACAAATAGTACTTAT------ACC---------
---------------------------AATAGTAGTAATAGTGAG---------------
------------------------------------------------GGGGAAAAGATG
ATGGAAGAA---------GGA---GAAATAAAA------------AACTGCACCTTCAAT
GTC---ACCACCAACATAAAAGAA---------AAGAAG--AAA-GAATATGCACTC---
TTTTATAAACTTGATGTAGTACAAATAAGTAAT---------------------------
------------------------------------------------------------
---AATAGTACT------------------------------------------------
------------------------------------------------------------
------------------AGCTATAGGTTGATAAGTTGTAACACCTCAGTCATT---ACA
CAAGCCTGTCCAAAGGTATCTTTTGAGCCAATTCCCATACATTATTGTACCCCGGCTGGT
TTTGCGCTTCTAAAGTGTAATGATAAGAAATTTAATGGAACAGGACCATGTACAAATGTC
AGCACAGTACAATGTACACATGGAATTAGGCCAGTAGTGTCAACTCAACTGCTGTTAAAT
GGCAGTCTAGCAGAAGAA---GAGATAATAATTAGGTCTGCCAATTTCTCGGACAATGCT
AAAATCATAATAGTACAGCTAAATGAAACTGTAGAAATTAATTGTACAAGACCCAACAAC
AAT---ACA---AGA---AAA---AGTATA------AGTCTA------------GGACAA
---GGG------AGA------GCA---CTTTATGCAACAGGAGACATAATAGGAGATATA
AGACAAGCATATTGTACCATTAATGGAACAAAATGGAATAACACTTTAAAACAAATAGCT
GAAAAATTAAAAGAA------------------CAATTT---GGGGAGAAT---------
---------AAAACA------------ATAAAATTTGAG------CCT------CCC---
--ATCAGA-GGAGGGGACCCAGAAATTGTAATGCATACTTTTAATTGTGGAGGGGAATTT
TTCTACTGTAATACATCATCACTGTTT---AATG-----------------------AGT
ACTAATGGGTCA---------------------------------------AATATTACA
AGA---------------------------AGT---ACT---------------------
------AATGGGTCA------------------------------AAGACT---------
---ATCCCATGCAGAATAAAACAAATTATAAACATGTGGCAGAAAGTAGGAAAAGCAATG
TATGCCCCTCCCATCAGAGGACTAATTAATTGTTCATCAAATATTACAGGGTTGCTATTA
ACAAGAGAT---GGAGGTAACCAT---------AATGAGTCTGAG---------------
---------TCTAATAATACT------GAGATTTTCAGACCTGCAGGAGGAGATATGAGG
GATAATTGGAGAAGT------------------------------GAATTATATAAATAT
AAAGTAGTAAAGATTGAACCATTAGGAGTAGCACCCACC------AAGGCAAGGAGAAGA
GTGGTG------------CAAAGAGAAAAAAGA---
>AB428554/B/JP/2002/197
GCA---------------GAT------------AAACTG------------------TGG
GTCACAGTCTATTATGGGGTACCTGTGTGGAAAGAAGCAACTACC---ACTCTATTTTGT
GCATCAGATGCTAAAGCATATAAAACAGAGGTGCATAATGTTTGGGCCACACATGCCTGT
GTACCCACAGACCCCAACCCACAAGAAGTATTATTGGAA---AATGTGACA---GAAAAT
TTTAACATGTGG---AAAAATAACATGGTAGAACAGATGCAGGAGGATGTAATCAGTTTG
TGGGATGAAAGCCTAAAGCCATGTGTGAAACTAACCCCACTCTGTGTTACTTTAAACTGC
------ACTAATTAT---------------------------------------------
------------------------------AATGGTACTAAT------ACA---------
---------------------------AATAGTACTCATAGCAATAGTAGTAGGAAG---
------------------------------------------------GGGGAAAAGATG
ATGGAGGAA---------GGA---GAAATAAAA------------AACTGCACTTTCAAT
GTC---ACCACCAACATAAAAGAA---------AAGAAG--AAA-GAATATGCACTC---
TTTTATAAACTTGATGTAGTACAAATAAGTGAT---------------------------
------------------------------------------------------------
---AATAGTACT------------------------------------------------
------------------------------------------------------------
------------------AGCTATAGGTTGATAAGTTGTAACACCTCAGTCATT---ACA
CAAGCCTGTCCAAAGGTATCTTTTGAGCCAATTCCCATACATTATTGTACCCCGGCTGGT
TTTGCGCTTCTAAAGTGTAATGATAAGAAATTTAATGGAACAGGACCGTGTACAAATGTC
AGCACAGTACAATGTACACATGGAATTAGGCCAGTAGTGTCAACTCAACTGCTGTTAAAT
GGCAGTCTAGCAGAAGAA---GAGATAATAATTAGGTCTGCCAATTTCTCGGACAATGCT
AAAATCATAATAGTACAGCTAAATGAAACTATAGAAATTAATTGTACAAGACCCAACAAC
AAT---ACA---AGA---AGA---GGTATA------CATCTA------------GGACCA
---GGG------AGA------GCA---TTTTATGCAACAGGAGACATAATAGGAGATATA
AGACAAGCATATTGTACCATTAATGGAACAAAATGGAATAACACTTTAAAACAAATAGCT
GAAAAATTAAAAGAA------------------CAATTT------GGGGAGAAC------
---------AAAACA------------ATAAAATTTGAG------CCA------CCC---
---TCA---GGAGGGGACCCAGAAATTGTAATGCATACTTTTAATTGTGGAGGGGAATTT
TTCTACTGTAATACATCATCACTGTTT---AATG-----------------------AGT
ACTAATGGGTCA---------------------------------------AATATTACA
GGA---------------------------AGT---ACT---------------------
------AATGGGTCA------------------------------AAAATT---------
---ATCCCATGCAGAATAAAACAAATTATAAACATGTGGCAGAAAGTAGGAAAAGCAATG
TATGCCCCTCCCATCAGCGGACTAATTAATTGTTCATCAAATATTACAGGGTTGCTATTA
ACAAGAGAT---GGTGGTAAACAT---------AATACG---------------------
---------TCTAATAACACT------GAGGTTTTCAGACCTGCAGGAGGAGATATGAGG
GATAATTGGAGGAGT------------------------------GAATTATATAAATAT
AAAGTAGTAAAGATTGAACCATTAGGAGTAGCACCCACC------AAGGCAAGGAGAAGA
GTGGTG------------CAGAGAGAAAAAAGA---
>AB428555/B/JP/2003/227
GCA---------------GAC------------AAATTG------------------TGG
GTCACAGTCTATTATGGGGTACCTGTGTGGAAAGAAGCAACTACC---ACTCTATTTTGT
GCATCAGATGCTAAAGCATATAAAACAGAGATGCATAATGTTTGGGCCACACATGCCTGT
GTACCCACCGACCCCAACCCACAAGAAGTGTTCTTGGAA---AATGTGACA---GAAAAT
TTTGACATGTGG---AAAAATAACATGGTAGAACAGATGCAGGAGGATGTAATCAGTTTG
TGGGATCAAAGCCTAAAGCCATGTGTAAAACTAACCCCACTCTGTGTCACTTTAAGTTGC
------ACTAATTATAATGGTACTAAA---------------------------------
---------------------------TATAATACTACTATT------ACA---------
---------------------------AATAATAMTGRGAGTACTCCTATGAATAGTACT
C-----------------------------------------------AGGA-AAAG---
-ATGAGGTA---------GGA---GAAATAAAA------------AACTGCACTTTCAAT
GTC---ACCACCAACATAAGAGAT---------AARATAAAGAAAGAATATGCACTC---
TTTTATAAACTTGATATAGTACAAATAAAT------GATAAT------------------
------------------------------------------------------------
---GATAATACT------------------------------------------------
------------------------------------------------------------
------------------AGCTATAGGTTGACAAGTTGTAACACCTCAGTCATT---ACA
CAAGCCTGTCCAAAAGTATCTTTTGAGCCAATTCCTATACATTATTGTACCCCGGCTGGT
TTTGCGCTTCTAAAGTGTAATGATAAGAAATTCAATGGAACAGGGCCATGTAAAAATATT
AGCACAGTACAATGTACACATGGAATTAGGCCAGTAGTGTCAACTCAACTGCTGTTAAAT
GGCAGTCTAGCAGAAGAA---GAGGTAGTAATTAGGTCTGCCAATTTCTCGAACAATGCT
AAAATCATAATAGTACAGCTAAATGAAACTGTAGAAATTAATTGTACTAGACCCAACAAC
AAT---ACA---AGA---ARG---AGTATA------CATCTA------------GGACAA
---GGG------AGA------GCA---CTTTATGCAACAGGAGACATCATAGGAGATATA
AGACAAGCACATTGTACCATTAATGGAACAAAATGGAATAAAACTTTAGAACAAATAGCT
GAAAAATTAAAAGAA------------------CAATTT------GGGGAGRRT------
---------AAAACA------------ATAGAATTTAAG------CCA------CCC---
---TCCCC-GGAGGGGACCCAGAAATTGTAATGCATAGTGTTAATTGTGGAGGGGAATTT
TTCTACTGTAATACAACATTACTGTTT---AATG--------------------------
---------------------------------------------------AGTACTGCA
---AATCCAAAK------------------ATT---ACA------------ARAGAT---
----AAT--------------------------------------ATCACA---------
---CTCCCATGCAGAATAAAACAGATTATAAACATGTGGCAGGCAGTAGGAAAAGCAATG
TATGCCCCTCCCATCAGTGGACTAATTAAATGTTCATCAAATATTACAGGGTTGCTATTA
ATGAGAGAT---GGTGGTAACAAT---------AATGGGTCTGATAATGGGTCT------
---------GRTAATAACACT------GAGATCTTCAGACCTGGAGGAGGAGATATGAGG
GACAATTGGAGAAGT------------------------------GAATTATATAAATAT
AAAGTAGTAAGAATTGAACCATTAGGAGTAGCACCCACC------AAGGCAAGGAGAAGA
GTGGTG------------CAAAGAGAAAAAAGA---
>AB428556/B/JP/2005/426
GCA---------------GAC------------AAATTG------------------TGG
GTCACAATCTATTATGGGGTACCTGTGTGGAAAGAAGCAAAGACC---ACTCTATTTTGT
GCATCAGAAGCTAAAGCATATAAAACAGAGGTGCAYAATGTTTGGGCCACACATGCCTGT
GTACCCACAGACCCCAACCCACAAGAAGTATTTTTGGAA---AATGTGACA---GAAAAT
TTTAACATGTGG---AAAAATAACATGGTAGAACAGATGCAGGAGGATGTAATCAGTTTG
TGGGATGAAAGCCTAAAGCCATGTGTAGAACTAACCCCACTCTGTGTTACTTTAAATTGC
------ACTGATTATAATGGTACTAAT---------------------------------
---------------------------ACAAATAGTACTCAT------ACC---------
---------------------------AATAGTAGTATTARTGGA---------------
------------------------------------------------GGGGAAMRGATG
---GAGAAA---------GGA---GAAATAAAA------------AACTGCACTTTCAAT
ATC---ACCACCAACACAGAAGAA---------AAGCAG--ARA-GACCATGCATTC---
TTTTATAAACTTGATCTAGTACCAATAAATAAT---------------------------
------------------------------------------------------------
---GAAAATGAT------------------------------------------------
------------------------------------------------------------
------------------AGCTATAGGTTGATAAGTTGTAACACCTCAGTCATT---AAA
CAAGCCTGTCCAAAGGTATCTTTTGAGCCAATTCCCATACATTATTGTACCCCGGCTGGT
TTTGCGCTTCTAAAATGTAATGATAAGAAATTCAATGGAACAGGGCAATGTACAAATGTC
AGCACAGTACAATGTACACATGGAATTAGGCCAGTAGTGTCAACTCAACTGCTGTTAAAT
GGCAGTCTAGCAGAAGAA---GAGGTAGTAATTAAGTCTGCCAATTTCTCRGACAATGCT
AAAATCATAATAGTACAGCTAAATGAAACTGTAGAAATTAATTGTACAAGACCCAACAAC
AAT---ACA---AGA---AAA---AGTATA------AATCTA------------GGACCA
---GGG------AGA------GCA---TTTTATGCAGCAGGAGAAATAATAGGAGAYATA
AGACGAGCATATTGTACCATTAATGGAACAAAATGGAATAACACTTTAAAACAAATAGCT
GAAAAATTAAAAGAA------------------CAATTT---GGGGAGAAT---------
---------AAAACA------------ATAGTATTTAAG------CCA------CCC---
---TCA---GGAGGGGACTCAGAAATTGTAATGCATAGTTTTAATTGTGGAGGGGAATTT
TTCTACTGTAATACATCATCACTGTTT---AATG-----------------------AGT
ATTAGTGAGTCA---------------------------------------AATATTACA
GGAGT-------------------------ACT---AAT------------RKGTCA---
----AAT--------------------------------------ATTACC---------
---ATCCCATGCAGAATAAAACAAATTATAAACATGTGGCAGAAAGTAGGAAAAGCAATG
TATGCCCCTCCCATCAGAGGACAAATTAATTGTTTATCAAATATTACAGGGTTGCTATTA
ACAAGAGAT---GGTGGTAACCAT---------GGTGGTAACCAT---------------
---------ACTAATGATACT------GAGATCTTCAGACCTGCAGGAGGAGATATGAGG
GACAATTGGAGAAGT------------------------------GAATTATATAAGTAT
AAAGTAGTAGAGCTTGAACCATTAGGAGTAGCACCCACC------AAGGCAAGGAGAAGA
GTGGTG------------CAAAGAGAAAAAAGA---
>AB428557/B/JP/2005/436
GCA---------------GAC------------AAATTG------------------TGG
GTCACAGTCTATTATGGAGTACCTGTGTGGAAAGAAGCAACTACC---ACCCTATTTTGT
GCATCAGATGCTAAAGCATATAAAACAGAGATGCATAATGTTTGGGCCACACATGCCTGT
GTACCCACAGACCCCAACCCACAAGAAGTATTATTGARA---AATGTGACA---GAAAAT
TTTAACATGTGG---AAAAATAACATGGTAGAACAGATGCAGGAGGATGTAATCAGTTTG
TGGGATCAAAGCCTAAAGCCATGTGTAGAACTAACCCCACTCTGTGTTACTTTAAATTGC
------ACTGATTATAATGGTACTAAT---------------------------------
---------------------------ACAAATAGTACTCAT------ACC---------
---------------------------ARTAGTAGTAGTAGTGAG---------------
------------------------------------------------GRGGGAMAGATG
---GAGAGA---------GGA---GAAATAAAA------------AACTGCACTTTTAAT
ATC---ACCACCAACAYAGGAGAT---------AAGCAG--AGA-GACYATGCAKYC---
TTTTATAAMCTTGATCTAGTACAAATAGGT------AATAAA------------------
------------------------------------------------------------
---ARTAGTAGC------------------------------------------------
------------------------------------------------------------
------------------TATTATARGWTRATAAGTTGTAACACCTCAGTCATT---AAA
CAAGCCTGTCCAAAGGTATCTTTTGAGCCAATTCCCATACATTATTGTACCCCGGCTGGT
TTTGTGMTTCTAAAGTGTAATGATAAGGTATTCAATGGAACAGGGCCATGTACAAATGTC
AGCACAGTACAATGTACACATGGAATTAAGCCAGTAGTGTCAACTCAACTGCTGTTAAAT
GGCAGTCTAGCAGAAGAA---GAGRTAGTAATTAGGTCTGCCAATTTCTCGGACAATGGT
AAAACCATAATAGTCCAGCTAAATGAAACTGTAGAAATTAATTGTACAAGACCCAACAAC
AAT---ACA---AGA---AAA---GRTATA------CRKMTA------------GGACCA
---GGG------AGA------GCA---TKGTATGCAACAGRCRAMATAATAGGAGATATA
AGGAAAGCACATTGTAACATTAGTGGAACACAATGGAAKAAAACTTTAAGCCAAATAGCT
AAAAAATTAAAAGAA------------------CAATTT------GGGGAGRAT------
---------AAAATC------------ATAAAATTTCAG------CMA------TCC---
---TCA---GGAGGGGACCCAGAAATTGCAACGCATAGYTTTAATTGTGGAGGGGAATTT
TTCTACTGTAATACATCATCACTGTTT---AATG--------------------------
---------------------------------------------------AGTACTACT
---GGGTCAAAT------------------ATT---ACT---------------------
------AATGGGACA------------------------------ATTACT---------
---ATCCCATGCAGAATAAAACAAATTATAAACATGTGGCAGAAAGTAGGAAAAGCAATG
TATGCCCCTCCCATCASWGGACTAATTAATTGTGTATCAAATATTACAGGGTTGCTATTA
ACAAGAGAT---GGTGGTAACCAK---------ACTGGTAACCAGACTGGTAACCAGACT
GAG------TCTAATAATACT------GAGATCTTCAGACCTGGAGGAGGAGATATGAGG
GACAATTGGAGAAGT------------------------------GAATTATATAAATAT
AAAGTAGTAAAAATTGAACCATTAGGAGTAGCACCCACC------AAGGCAAGGAGAAGA
GTGGTG------------CAGAGAGAAAAAAGA---
>AB428558/B/JP/2003/285
GCA---------------GAA------------CAATTG------------------TGG
GTTACAGTCTATTATGGGGTACCTGTGTGGAAAGAAGCAACCACC---ACTTTATTTTGT
GCATCAGATGCTAAAGCATATGACACAGAGGCACATAATGTATGGGCCACACATGCCTGT
GTACCCACAGACCCCAACCCACAAGAAGTAAAGTTGGAA---AATGTGACA---GAAGAT
TTTAACATATGG---GAAAATAACATGGTAGAACAGATGCATGAAGATGTAATCAGTTTA
TGGGATGAAAGCTTAAAGCCATGTGTAAAATTAACCCCACTCTGTGTTACTTTAGACTGC
------ACTGATGTT---------------------------------------------
---------------------------GGGAATACTACTAAT------ACC---------
---------------------------AATGGTAGTGATACCAATAATATTGAT------
------------------------------------------------AAGACAAGAATG
---GAAAAA---------GGA---GAAATAAAA------------AACTGCTCTTTCAAT
ATC---ACCACAACAATAAGAGAT---------AAGGCGCGGAGAGAAAGCGCACTT---
TTTTATAGACTTGATGTAGTACCAATAGATGGT------AAT------------------
------------------------------------------------------GATAAT
ACTAGTAGTAATGCTAGTGCC---------------------------------------
------------------------------------------------------------
------------------AGTTATAGGTTAATAAATTGTAACACCACAGTCATT---ACA
CAGGCCTGTCCAAAGATATCCTTTGAGCCAATTCCCATACACTATTGTACCCCGGCTGGT
TTTGCGCTTCTAAAGTGTAATGATAAAGGGTTCAGTGGAAAAGGAAAATGTACTAATGTC
AGCACAGTACAATGTACACATGGAATTAGGCCAGTAGTATCAACTCACCTGCTGTTAAAT
GGCAGTCTAGCAGAAAAA---GAGGTAGTAATTATATCTAAAAATTTCTCAGCTAATACT
GAAACCATAATAGTACAGCTGAACGAATCTATAGTAATTAATTGTACAAGACCCAACAAC
AAC---ACA---AGA---AAA---GGTGTA------CATTTA------------GGACCA
---GGG------CAA------GCA---ATATATACAACAGGAGCCATAATAGGAGATATA
AGACAAGCATATTGTAACATTAGTGAAGAAAAATGGAATAACACTTTAAAACAGGTAGTT
ACAAAATTAAGAGAA------------------ATATTT------AACAATGCA------
---------ACAACA------------ATATTCTTTAAT------CAA------TCC---
---TCA---GGAGGAGATCCAGAAATTGTAATGCACAGCTTTAATTGTGGAGGGGAATTT
TTCTACTGCAATACAACAGAACTGTTT---AATAGTACT---TGGATT---------AT-
---------------------------------------------------GGTACTAGG
ACACC-------------------------AAC---ACT------------ACGTCA---
------AATGGCACT------------------------------ATCACA---------
---CTCCGATGTAGAATAAAACAAATTATAAACATGTGGCAGAGAGTAGGAAAAGCAATG
TATAACCCTCCCATCGCAGGACAAATTAGATGTTCATCAAATATTACAGGGATATTATTA
GTGAGAGAT---GGTGGTGATAAC---------AGT------------------------
------------ACGACCAAC------GAAACCTTCAGACCTGGAGGAGGGAATATAAGA
GACAATTGGAGAAGT------------------------------GAATTATATAAATAT
AAAGTAGTAAAAATTGAACCATTAGGAGTAGCACCCACC------AAGGCAAAGAGAAGA
GTGGTG------------CAGAGAGAAAAAAGA---
>AB428559/B/JP/2004/329
GCA---------------GAG------------CAATTG------------------TGG
GTTACAGTCTATTATGGGGTACCTGTGTGGAAAGAAGCAACCACC---ACTTTATTTTGT
GCATCAGATGCTAAAGCATATGACACAGAGGCACATAATGTATGGGCCACACATGCCTGT
GTACCCACAGACCCCAACCCACAAGAAGTAAAGTTGGAA---AATGTGACA---GAAGAT
TTTAACATATGG---GAAAATAACATGGTAGAACAGATGCATGAAGATGTAATCAGTTTA
TGGGATGAAAGCTTAAAGCCATGTGTAAAATTAACCCCACTCTGTGTTACTTTAGACTGC
------ACTGATGTT---------------------------------------------
---------------------------GGGAATACTACTAAT------ACC---------
---------------------------AATGGTARTGATACCAATAATATTGAT------
------------------------------------------------AAGACAAGAGTG
---GAAAAA---------GGA---GAAATAAAA------------AACTGCTCTTTCAAT
ATC---ACCACAACAATAAGAGAT---------AAGGCGCGGAGAGAAAGCGCACTT---
TTTTATAGACTTGATGTAGTACCAATAGATGGT------AAT------------------
------------------------------------------------------GATAAT
ACTAGTAGTAATGCTAGTGCC---------------------------------------
------------------------------------------------------------
------------------AGTTATAGGTTAATAAATTGTAACACCACAGTCATT---ACA
CAGGCCTGTCCAAAGATATCCTTTGAGCCAATTCCCATACACTATTGTACCCCGGCTGGT
TTTGCGCTTCTAAAGTGTAATGATAAAGGGTTCAGTGGAAAAGGAAAATRTACTAATGTC
AGCACAGTACAATGTACACATGGAATTAGGCCAGTAGTATCAACTCACCTGCTGTTAAAT
GGCAGTCTAGCAGAAAAA---GAGGTAGTAATTATATCTAAAAATTTCTCAGCTAATACT
GAAACCATAATAGTACAGCTGAACGAATCTATAGTAATTAATTGTACAAGACCCAACAAC
AAC---ACA---AGA---AAA---GGTGTA------CATTTA------------GGACCA
---GGG------CAA------GCA---ATATATACAACAGGAGCCATAATAGGAGATATA
AGACAAGCATATTGTAACATTAGTGAAGAAAAATGGAATAACACTTTAAAACAGGTAGTT
ACAAAATTAAGAGAA------------------AAATTT------AACAATGCA------
---------ACAACA------------ATATTCTTTAAT------CAA------TCC---
---TCA---GGAGGAGATCCAGAAATTGTAATGCACAGCTTTAATTGTGGAGGGGAATTT
TTCTACTGCAATACAACAGAACTGTTT---AATAGTACT---TGGATT---------AT-
---------------------------------------------------GGTACTAGG
ACACC-------------------------AAC---ACT------------ACGTCA---
------AATGGCACT------------------------------ATCACA---------
---CTCCGATGTAGAATAAAACAAATTATAAACATGTGGCAGAGAGTAGGAAAAGCAATG
TATAACCCTCCCATCGCAGGACAAATTAGATGTTCATCAAATATTACAGGGATATTATTA
GTGAGAGAT---GGTGGTGATAAC---------AGT------------------------
------------ACGACCAAC------GAAACCTTCAGACCTGGAGGAGGGAATATAAGA
GACAATTGGAGAAGT------------------------------GAATTATATAAATAT
AAAGTAGTAAAAATTGAACCATTAGGAGTAGCACCCACC------AAGGCAAAGAGAAGA
GTGGTG------------CAGAGAGAAAAAAGA---
>AB428560/B/JP/2005/398
GCA---------------GAA------------CAATTG------------------TGG
GTTACAGTCTATTATGGGGTACCTGTGTGGAAAGAAGCAACCACC---ACTTTATTTTGT
GCATCAGATGCTAAAGCATATGACACAGAGGCACATAATGTATGGGCCACACATGCCTGT
GTACCCACAGACCCCAACCCACAAGAAGTAAAGTTGAAA---AATGTGACA---GAAGAT
TTTAACATATGG---GAAAATAACATGGTAGAACAGATGCATGAAGATGTAATCAGTTTA
TGGGATGAAAGCTTAAAGCCATGTGTAAAATTAACCCCACTCTGTGTTACTTTAGACTGY
------ACTGATGTT---------------------------------------------
---------------------------GGGAATACTACTAAT------ACC---------
---------------------------AMTGGTAGTGATACCAATAAKATTGAT------
------------------------------------------------AAGACAAGAATG
---GAAAAA---------GGA---GAAATAAAA------------AACTGCTCTTTCAAT
ATC---ACCACAACAATAAGAGAT---------AARGCGCGGARAGAAAGCGCACTT---
TTTTATAGACTTGATGTAGTACCAATAGATGGT------AAT------------------
------------------------------------------------------GATAAT
ACTAGTAGTAATGCTAGTGCC---------------------------------------
------------------------------------------------------------
------------------AGTTATAGGTTAATAAATTGTAATACCACAGTCATT---ACA
CAGGCCTGTCCAAAGATATCCTTTGAGCCAATTCCCATACACTATTGTACCCCGGCTGGT
TTTGCGCTTCTAAAGTGTAATGATAAAGGGTTCAGTGGAAAAGGAGAATGTACTAATGTC
AGCACAGTACAATGTACACATGGAATTAGGCCAGTAGTATCAACTCACCTGCTGTTAAAT
GGCAGTCTAGCAGAAGAA---RAGGTAGTAATTAGATCTAAAAATTTCTCAGCTAATACT
GAAACCATATTAGTACAGCTGAACGAWTCTATAGTAATTAATTGTACAAGACCCAACAAC
AAC---ACA---AGA---AAA---GGTGTA------CATTTA------------GGACCA
---GGG------CAA------GCA---ATATATACAACAGGAGCCATAATAGGAGATATA
AGACAAGCAYATTGTAACATTAGTGAAGAAAAATGGAATAACACTTTAAAACAGGTAGTT
ACAMAATTARGAAAA------------------ATATTT------ACYAATGCA------
---------ACAACA------------ATAGTCTTTAAT------CAA------TCC---
---TCA---GGAGGAGATCCAGAAATTGTAATGCACAGCTTTAATTGTGGAGGGGAATTT
TTCTACTGCAATACAACAGAACTGTTT---AATAGTACT---TGGATT---------AT-
---------------------------------------------------GGTACTAGG
RYACC-------------------------AAC---ACT------------ACGTCA---
------AATGGCACT------------------------------ATCACA---------
---CTCCGATGTAGAATAAAACAAATTATAAACATGTGGCAGAGAGTAGGAAAAGCAATG
TATAACCCTCCCATCGCAGGACAAATTAGATGTTCATCAAATATTACAGGGATATTATTA
GTGAGAGAT---GGTGGTRATAAC---------ART------------------------
------------ACGACCAAC------GAAACCTTCAGACCTGGAGGAGGRAATATGAGA
GACAATTGGAGAAGT------------------------------GAAYTATATAAATAT
AAAGTAGTAAAAATTGAACCTTTAGGAGTAGCACCCACC------AAGGCAAAGAGAAGA
GTGGTG------------CAGAGAGAAAAAAGA---
>AB428561/B/JP/2006/472
ACA---------------GAA------------CAATTG------------------TGG
GTTACAGTCTATTATGGGGTACCTGTGTGGAAAGAAGCAACCACC---ACTTTATTTTGT
GCATCAGATGCTAAAGCATATGACACAGAGGCACATAATGTATGGGCCACACATGCCTGT
GTACCCACAGACCCCAACCCACAAGAAGTAAAGTTGGAA---AATGTGACA---GAAGAT
TTTAACATATGG---GAAAATAACATGGTAGAACAGATGCATGAAGATGTAATCAGTTTA
TGGGATGAAAGCTTAAAGCCATGTGCAAAATTAACCCCACTCTGTGTTACTTTAGACTGC
------ACTGATGTT---------------------------------------------
---------------------------GGAAATACTACTAAT------ACC---------
---------------------------AATGGTAGTAATACCACTAATATTGAT------
------------------------------------------------AAGACAAGAATG
---GAAAAA---------GGA---GAAATAAAA------------AACTGCTCTTTCAAT
ATC---ACCACAACAATAAGAGAT---------AAGGCGCGGAGAGAAAGCGCACTT---
TTTTATAGACTTGATGTAGTACCAATAGATGGT------AAT------------------
------------------------------------------------------GATAAT
ACTAGTAGTAATGTTAGTGCC---------------------------------------
------------------------------------------------------------
------------------AGTTATAGGTTAATAAATTGTAACACCACAGTCATT---ACA
CAGGCCTGTCCAAAGATATCCTTTGAGCCAATTCCCATACACTATTGTACCCCGGCTGGT
TTTGCGCTTCTAAAGTGTAATGATGAAGGGTTCAGTGGAAAAGGAAAATGTACTAATGTC
AGCACAGTACAATGTACACATGGAATTAGGCCAGTAGTATCAACTCACCTGCTGTTAAAT
GGCAGTCTAGCAGAAAAA---GAGGTAGTAATTAGATCTAAAAATTTCTCAGCTAATACT
GAAACCATAATAGTACAGCTGAACGAATCTATAGTAATTAATTGTACAAGACCCAACAAC
AAC---ACA---AGA---AAA---GGTGTA------CATTTA------------GGACCA
---GGG------CAA------GCA---ATATATACAACAGGAACCATAATAGGAGATATA
AGACAAGCATATTGTAACATTAGTGAAGAAAAATGGGATAACACTTTAAAACAGGTAGTT
ACAAAATTAAGAGAA------------------AAATTT------AACAATGCA------
---------ACAACA------------ATATTCTTTAAT------CAA------TCC---
---TCA---GGAGGAGATCCAGAAATTGTAATGCACAGCTTTAGTTGTGGAGGGGAATTT
TTCTACTGCAATACAACAGAACTGTTT---AATAGTACT---TGGATT---------AT-
---------------------------------------------------GGTACTAGG
ACACC-------------------------AAC---ACT------------ACGTCA---
------AATGGCACT------------------------------ATCATA---------
---CTCCGATGTAGAATAAAACAAATTATAAACATGTGGCAGAGAGTAGGAAAAGCAATG
TATAACCCTCCCATCGCAGGACAAATTAGATGTTCATCAAATATTACAGGGATATTATTA
GTGAGAGAT---GGTGGTGATAAT---------AGT------------------------
------------ACGACCAGC------GAAACCTTCAGACCTGGAGGAGGGAATATGAGA
GACAATTGGAGAAGT------------------------------GAATTATATAAATAT
AAAGTAGTAAAAATTGAACCATTAGGAGTAGCACCCACC------AAGGCAAGGAGAAGA
GTGGTG------------CAGAGAGAAAAAAGA---
>AB428562/B/JP/2006/574
GCA---------------GAA------------CAATTG------------------TGG
GTTACAGTCTATTATGGGGTACCTGTGTGGAAAGAAGCAACCACC---ACTTTATTTTGT
GCATCAGATGCTAAAGCATATGACACAGAGGCACATAATGTATGGGCCACACATGCCTGT
GTACCCACAGACCCCAACCCACAAGAAGTAGAGTTGAAA---AATGTGACA---GAAGAA
TTTAACATATGG---GAAAATAACATGGTAGAACAGATGCATGAAGATGTAATCAGTTTA
TGGGATGAAAGCTTAAAGCCATGTGTAAAATTAACCCCACTCTGTGTTACTTTAGACTGC
------ACTGATGTT---------------------------------------------
---------------------------GGAAATACTACTAAT------ACC---------
---------------------------AATGGTAGTGATCCCAATAGTGAT---------
------------------------------------------------AAGACAAGAATG
---GAAAAG---------GGA---GAAATAAAA------------AACTGCTCTTTCAAT
ATC---ACCACAACAATAAGAGAC---------AAGGCGCGGAAAGAAAGCGCACTT---
TTTTATAGACTTGATGTAGTACCAATAGATGGT------AAT------------------
------------------------------------------------------GATAAT
ACTAGTAGTAATGCTAGTGCC---------------------------------------
------------------------------------------------------------
------------------AGTTATAGGTTAATAAATTGTAATACCACAGTCATT---ACA
CAGGCCTGTCCAAAGGTATCCTTTGAGCCAATTCCCATACACTATTGTACCCCGGCTGGT
TTTGCGCTTTTAAAGTGTAATGATAAAGGGTTCAGTGGAAAAGGAGAATGTACTAATGTC
AGCACAGTACAATGTACACATGGAATTAGGCCAGTAGTATCAACTCACCTGCTGTTAAAT
GGCAGTCTAGCAGAAGAA---AAGGTAGTAATTAGATCTAAAAATTTCTCAGATAATACT
GCAACCATAATAGTACAGCTGAACGAATCTATAGTAATTAATTGTACAAGACCCAACAAC
AAC---ACA---AGA---AAA---GGTGTA------CATTTA------------GGACCA
---GGG------CAA------GCA---ATATATACAACAGAAGCCATAATAGGAGATATA
AGACAAGCACATTGTAACATTAGTGAAGAAAAATGGAATAACAATCTAGAACAGGTAGTT
ACAAAATTAAGAGAA------------------AAATTT------AACAATGCA------
---------ACAAAA------------ATAGTCTTTAAG------CAA------CCC---
---TCA---GGAGGAGATCCAGAAATTGTAATGCACAGCTTTAATTGTGGAGGGGAATTT
TTATACTGCAATACAACAGAGCTGTTT---AATAGTACT---TGGATT---------AT-
---------------------------------------------------GGTACTAGG
GAACC-------------------------AAC---ACT------------ACGTCA---
------AATGGCACT------------------------------ATCACA---------
---CTCCGATGTAGAATAAAACAAATTATAAACATGTGGCAGAGAGTAGGAAGAGCAATG
TATAACCCTCCCATCGCAGGACAAATTAGATGTTCATCAAATATTACAGGGATATTATTA
GTGAGAGAT---GGTGGTGATAAC---------AGT------------------------
------------ACGACCACC------GAAACCTTCAGACCTGGAGGAGGGAATATGAGA
GACAATTGGAGAAGT------------------------------GAATTATATAAATAT
AAAGTAGTAAAAATTGAACCTTTAGGAGTAGCACCCACC------AAGGCAAAAAGAAGA
GTGGTG------------CAGAGAGAAAAAAGA---
>AB480692/B/JP/2004/DR6174
ACA---------------AAA------------CCATTG------------------TGG
GTTACAGTCTATTATGGGGTACCTGTGTGGAAAGAAGCAACCACC---ACTTTATTTTGT
GCATCAGATGCTAAAGCATATGACACAGAGGTACATAATGTTTGGGCCACACATGCCTGT
GTACCCACAGACCCCAACCCACAAGAAGTATGGTTGGAA---AATGTGACA---GAAGAG
TTTAACATATGG---GAAAATAACATGGTAGAACAGATGCATGAAGATATAATCAGTTTA
TGGGATCAAAGCTTAAAGCCATGTGTAAAATTAACCCCACTCTGTATTACTTTACAATGC
------ACTGATGCTAACTAT---------------------------------------
---------------------------ACCAATGGTAATAAT------ACCAATAGTGTG
---------------------------CCTAGTAATACC---------------------
------------------------------------------------AATAGTAGTGTT
GAGGAAAAA---------GGA---GAGATAAAA------------AACTGCTCTTTCAAT
GTC---ACCACATCAATAAGAGAT---------AGGGTGCGGAAAGAATACGCACTT---
TTTAATAAACTTGATGTAGTACCAATAAATGAT------GGTAAGAATGCT---------
------------------------------------------------------AGTAAT
AAAAATAATACC------------------------------------------------
------------------------------------------------------------
------------------AGTTTTATTTTAATACATTGTAATACCTCGGTCATT---ACA
CAGGCCTGTCCAAAGATGTCCTTTGAGCCAATTCCCATACACTATTGTACCCCAGCTGGT
TTTGCGCTTCTAAAGTGTAATAATAAGACGTTCAGTGGAAAAGGGCCATGTAACAATGTC
AGCACAGTACAATGTACACATGGAATTAGGCCAGTAGTGTCAACTCAATTGCTGTTAAAT
GGCAGTCTAGCAGAAGAA---GAGGTAGTACTTAGATCAAAAAATTTCACAGATAATGCT
GAAACCATAATAGTACAGCTGAACGAATCTGTAACAATTAATTGTACAAGACCCAACAAC
AAC---ACA---AGA---AGA---AGTACA------CGTATA------------GGACCA
---GGG------AAA------GCA---TTCTTT--ACA----------GTAGGAGATATA
AGACAAGCACATTGTAACATTAGTAGAAAAGACTGGAATAACACTTTAAAACTTGTAGCT
ACAAAATTAGAAGAA------------------AAATTT------AATACA---------
---------ACAACA------------ATAGTCTTTCAG------CCA------CCT---
---GCC--AGGAGGAGACCCAGAAATTACAATGCACAGCTTTAATTGTGGAGGGGAATTT
TTCTACTGCAATACATCACAACTGTTT---AATAGTATT---TGGATT---------AAT
GGTACTGGGAATAATACTTGGAAT---------------------------AGTACTAAG
GGT---------------------------CAT---GAA------------AGGTCA---
------GATAACATT------------------------------ACCACA---------
---CTCCAATGTAGAATAAAACAAATTATAAACATGTGGCAGACAGTAGGAAAAGCAATG
TATGCCCCTCCCATTGAAGGACGAATTAGATGTTCATCAAAAATTACAGGGCTCTTATTA
GTGAGAGAT---GGTGGTACGAAT---------AGG------------------------
---------ACGGCCAACAAC------GAAACCTTCAGACCTGGAGGAGGAAATATGAGG
GACAATTGGAGAAGT------------------------------GAATTATATAAATAT
AAAGTAGTAAAAATTGAACCAATAGGAGTAGCACCCACC------GAGGCAAAGAGAAGA
GTGGTG------------CAGAGAGAGAAAAGA---
>AB480693/B/JP/2004/DR6174
ACA---------------AAA------------CCATTG------------------TGG
GTTACAGTCTATTATGGGGTACCTGTGTGGAAAGAAGCAACCACC---ACTTTATTTTGT
GCATCAGATGCTAAAGCATATGACACAGAGGTTCATAATGTTTGGGCCACACATGCCTGT
GTACCCACAGACCCCAACCCACAAGAAGTATGGTTGGAA---AATGTGACA---GAAGAG
TTTAACATATGG---GAAAATAACATGGTAGAACAGATGCATGAAGATATAATCAATTTA
TGGGATCAAAGCTTAAAGCCATGTGTAAAATTAACCCCACTCTGTATTACTTTACAATGC
------ACTGATGCTAACTAT---------------------------------------
---------------------------ACCAATGGTAATAAT------ACCAATAGTGTG
---------------------------CCTAGTAATACC---------------------
------------------------------------------------AATAGTAGTGTT
GAGGAAAAA---------GGA---GAGATAAAA------------AACTGCTCTTTCAAT
GTC---ACCACATCAATAAGAGAT---------AGGGTGCGGAAAGAATACGCACTT---
TTTAATAAACTTGATGTAGTACCAATAAATGAT------GGTAAGAATGCT---------
------------------------------------------------------AGTAAT
AAAAATAATACC------------------------------------------------
------------------------------------------------------------
------------------AGTTTTATTTTAATACATTGTAATACCTCGGTCATT---ACA
CAGGCCTGTCCAAAGATGTCCTTTGAGCCAATTCCCATACACTATTGTACCCCAGCTGGT
TTTGCGCTTCTAAAGTGTAATAATAAGACGTTCAGTGGAAAAGGGCCATGTAACAATGTC
AGCACAGTACAATGTACACATGGAATTAGGCCAGTAGTGTCAACTCAATTGCTGTTAAAT
GGCAGTCTAGCAGAAGAA---GAGGTAGTACTTAGATCAAAAAATTTCACAGATAATGCT
GAAACCATAATAGTACAGCTGAACGAATCTGTAACAATTAATTGTACAAGACCCAACAAC
AAC---ACA---AGA---AGA---AGTACA------CGTATA------------GGACCA
---GGG------AAA------GCA---TTCTTT--ACA----------GTAGGAGATATA
AGACAAGCACATTGTAACATTAGTAGAAAAGACTGGAATAACACTTTAAAACTTGTAGCT
ACAAAATTAGAAGAA------------------AAATTT------AATACA---------
---------ACAACA------------ATAGTCTTTCAG------CCA------CCT---
---GCC--AGGAGGAGACCCAGAAATTACAATGCACAGCTTTAATTGTGGAGGGGAATTT
TTCTACTGCAATACATCACAACTGTTT---AATAGTATT---TGGATT---------AAT
GGTACTGGGAATAATACTTGGAAT---------------------------AGTACTAAG
GGT---------------------------CAT---GAA------------AGGTCA---
------GATAACATT------------------------------ACCACA---------
---CTCCAATGTAGAATAAAACAAATTATAAACATGTGGCAGACAGTAGGAAAAGCAATG
TATGCCCCTCCCATTGAAGGACGAATTAGATGTTCATCAAAAATTACAGGGCTCTTATTA
GTGAGAGAT---GGTGGTACGAAT---------AGG------------------------
---------ACGGCCAACAAC------GAAACCTTCAGACCTGGAGGAGGAAATATGAGG
GACAATTGGAGAAGT------------------------------GAATTATATAAATAT
AAAGTAGTAAAAATTGAACCAATAGGAGTAGCACCCACC------GAGGCAAAGAGAAGA
GTGGTG------------CAGAGAGAGAAAAGA---
>AB480694/B/JP/2004/DR6175
GCA---------------GAAAAG---------AAAATG------------------TGG
GTCACAGTTTATTATGGGGTACCTGTGTGGAAAGAAGCCACTACC---ACTCTATTTTGT
GCATCAGATGCTAGAGCATATGATACAGAGGCCCATAATGTTTGGGCCACACATGCTTGT
GTACCCACAGACCCCAACCCACAAGAAGTAGAATTGACA---AATGTGACA---GAAGAT
TTTAACATGTGG---AAAAATAACATGGTAGACCAGATGCATGAGGATATAATTAGTTTA
TGGGATCAAAGCCTAAAGCCATGTGTAAGGTTAACCCCACTCTGTGTTACTTTAAATTGC
------ACAAATATT---------------------------------------------
------------------------------ACCAAAAGTAGT------AGC---------
---------------------------AATAGCAGTACT---------------------
------------------------------------------------AGTAGTACCATA
---GAGGAT---------GGA---GACATGAAA------------AACTGCTCTTTCAAT
ATC---TCCACAGATGTGGTAGAT---------AAGGTAAAGAAAGAATATGCATCT---
TTTTATAAACTTGATGTAGTACAAATAGAT------GAGAAT------------------
------------------------------------------------------------
---GATAGTAAT------------------------------------------------
------------------------------------------------------------
------------------AGCTATAGGTTAATAAGTTGTAACGCCTCAGTTGTT---ACA
CAAGCCTGTCCAAAGATATCCTTTGATCCAATTCCCATACATTATTGTGCCCCGGCTGGT
TTTGCGATTCTCAAGTGTAACAATAAGACATTCAATGGATCAGGACCATGTAACAATGTC
AGCACAGTACAATGTACACATGGGATTAGGCCAGTAGTATCTACTCACCTGTTGTTAAAT
GGCAGCCTAGCAGAGGAA---GAGGTAGTAATTAGATCTGAAAATTTCACAAACAATGCT
AAAACCATAATAGTACAGCTGAATGAATCTGTAGCAATTAATTGTACAAGACCCAGCAAC
AAT---ACA---AGA---AAA---AGGATA------CATATA------------GGGCCA
---GGG------AGA------GCA---GTGTATACAACAGATCAAATAACAGGAGATATA
AGAAAAGCATCTTGTAATGTTAGTAGAGCAGAATGGAATTATGCTTTAAGAAAGGTAGTG
GAAAAACTAAGAGAA------------------CAATTT------GGGAATAAT------
---------AAAACA------------ATAGCCTTTAAT------CAA------TCC---
---TCA---GGAGGGGACCCAGAAATAGCAATGCACATGTTTAATTGTAGAGGGGAATTT
TTCTATTGTAATACATCAGGACTGTTT---AATAGTACTTG-G--------------GAG
TTTAAT---------------------------------------------AGTACTTGG
AAT---------------------------GAT---AATAGT------------------
------ACTGAAAAA------------------------------ATCGTA---------
---CTCCCATGCAGAATAAGACAAATTGTAAGCATGTGGCAGGGAGTAGGAAAAGCAATG
TATGCCCCTCCCATTAAAGGACAAATTAGCTGTTCATCAAATATTACAGGGCTGCTATTA
ACAAGAGAT------GGTGGTGGT------------------------------------
------------AATGGTACT------GAGACCTTCAGACCTGAAGGAGGAAATATGAAG
GACAATTGGAGAAGT------------------------------GAATTATATAAATAT
AAAGTAGTAAAACTTGAGCCTTTAGGAATAGCACCTACT------CCAGCAAGGAGAAGA
GTGGTG------------CAGAGAGAAAAAAGA---
>AB480695/B/JP/2004/DR6175
GCA---------------GAAAAG---------AAAATG------------------TGG
GTCACAGTTTATTATGGGGTACCTGTGTGGAAAGAAGCCACTACC---ACTCTATTTTGT
GCATCAGATGCTAGAGCATATGATACAGAGGCCCATAATGTTTGGGCCACACATGCTTGT
GTACCCACAGACCCCAACCCACAAGAAGTAGAATTGACA---AATGTGACA---GAAGAT
TTTAACATGTGG---AAAAATAACATGGTAGACCAGATGCATGAGGATATAATCAGTTTA
TGGGATCAAAGCCTAAAGCCATGTGTAAAGTTAACCCCACTCTGTGTCTCTTTAAATTGC
------ACAAATATTACCAAAAGTAGTAGCAATACTAATAGCAGCCAGACTACT------
---------------------------ACCACCACTAGTAGT------ACC---------
---------------------------ACTAATGGTAGT---------------------
------------------------------------------------AGTACCATA---
---GAGGAT---------GGA---GACATGAGA------------AACTGCTCTTTCAAT
ATT---TCCACAGATGTGGTAGAT---------AAGGTGAAGAAAGAATATGCATCT---
TTTTATAAACTTGATATAGTACAAATAGAT------AAGAAA------------------
------------------------------------------------------------
---GATAGTGAT------------------------------------------------
------------------------------------------------------------
------------------AGCTATAGGTTAATAAGTTGTAACGCCTCAGTCGTT---ACA
CAAGCCTGTCCAAAGATATCCTTTGATCCAATTCCCATACATTATTGTGCCCCGGCTGGT
TTTGCGATTCTAAAGTGTAACAATAAGACATTCAATGGATCAGGACCATGTAACAATGTC
AGCACAGTACAATGTACACATGGGATTAGGCCAGTAGTATCTACTCACCTGTTGTTAAAT
GGCAGCCTAGCAGAGGAA---GAGGTAGTAATTAGATCTGAAAATTTCACAAACAATGCT
AAAACCATAATAGTCCAGCTGAATGAATCTGTAACAATTAATTGTACAAGACCCAGCAAC
AAT---ACA---AGA---AAA---AGGATA------CATATA------------GGGCCA
---GGG------AGA------GCA---GTGTATACAACAGATCAAATAACAGGAGATATA
AGAAAAGCATCTTGTAATGTTAGTAGAGCAGAATGGAATAATGCTTTAAAAAAGGTAGTG
GAAAAACTAAGAGAA------------------CAATTT------GGGAATAAT------
---------AAAACA------------ATAGCCTTTAAT------CAA------TCC---
---TCA---GGAGGGGACCCAGAAATAGCAATGCACATGTTTAATTGTAGAGGGGAATTT
TTCTATTGTAATACATCAGGACTGTTT---AATAGTACTTG-G--------------GAG
TTTAAT---------------------------------------------AGTACTTGG
AAT---------------------------GAT---AATAGT------------------
------ACTGAAAAA------------------------------ATCGTA---------
---CTCCCATGCAGAATAAGACAAATTGTAAGCATGTGGCAGGGAGTAGGAAAAGCAATG
TATGCCCCTCCCATTAAAGGACAAATTAGCTGTTCATCAAATATTACAGGGCTGCTATTA
ACAAGAGAT------GGTGGTGGT------------------------------------
------------AATGGTACT------GAGACCTTCAGACCTGAAGGAGGAAATATGAAG
GACAATTGGAGAAGT------------------------------GAATTATATAAATAT
AAAGTAGTAAAACTTGAGCCTTTAGGAATAGCACCTACT------CCAGCAAGGAGAAGA
GTGGTG------------CAGAGAGAAAAAAGA---
>AB480696/B/JP/2004/DR5913
ACA---------------GAA------------CACTTG------------------TGG
GTCACAGTCTATTATGGGGTACCTGTGTGGAAAGAAGCAAACACC---ACTCTATTTTGC
GCATCAGATGCTAAATCATATGAGACAGAGATGCATAATGTTTGGGCCACACATGCCTGT
GTACCCACAGACCCCGACCCACAAGAAGTAAGCTTGGGA---AATGTGACA---GAAAAT
TTTAACATGTGG---AAAAACAACATGGTAGAACAGATGCATGAGGATATAATTAGTTTA
TGGGATCAAAGCCTAAAGCCATGTGTAAAACTAACCCCAATCTGTGTCACTTTAAATTGC
------ACTAATAATACTTGGAGT------------------------------------
---------------------------GGGAATGCTACTAAT------GTC---------
---------------------------CCTACCAATGGG---------------------
------------------------------------------------AGTAACTTGGGA
GAGATGAAA---------GAA---GAAATGAAA------------AACTGCTCTTTCAAT
ATT---ACTACACCCATAAAAAAG---------GAGTTGAAGAAAGAATATGCACTC---
TTTTATAACCTTGATATAGTACCAATAGATAAT---------------------------
------------------------------------------------------------
-------ACC--------------------------------------------------
------------------------------------------------------------
------------------AGTTATGGGTTGAGAAGTTGTAACACCTCAGTCATT---ACA
CAGTCCTGTCCAAAAGTATCCTTTGAGCCAATTCCCATACATTATTGTACCCCGGCTGGT
TTTGCGCTTCTCAAGTGTAGAGATAAGAGGTTTAATGGAACAGGACCATGCCAAGATGTC
AGTACAGTGCTATGTACACATGGAATTAGGCCAGTAGTATCAACTCAATTGCTGTTAAAT
GGCAGTCTAGCAGAAGAA---GAGATAGTAATTAGATCAGAAAATATCACGGACAATACT
AAAACCATAATAGTACAGCTGACCAAATTTGTAGAAATTAAGTGTATAAGGCCCAACAAC
AAT---ACA---ATA---AAA---GGTATA------CATATA------------GGACCA
---GGG------AGA------GCA---TTTTATGCAACAGGAAAAATAACAGGAGATATA
AGACAAGCACATTGTAATGTTAGTAGTAAAAATTGGACTAGCACTTTAAAACAGGTAGCT
AGAAAATTAGGAGAA------------------CACTTT------CCAAAT---------
---------AAAAAC------------ATAACTTTCAAT------CAC------TCC---
---TCA---GGAGGGGACCCAGAAATAGTAATGCACAGTTTTAATTGTGGAGGGGAATTT
TTCTACTGTAACACATCAGCACTGTTT---AATAGTACTTG-G--------------AAT
AATAACACTTGGTATGTAAAT------------------------------GGCACTGAA
---GGGTCAAAT------------------GAC---ACT------------GATAAA---
----AAT--------------------------------------ATCACA---------
---CTCCCATGCAGAATAAAACAATTTATAAACATGTGGCAGGCAGTAGGAAAAGCAATA
TATGCCCCTCCTATTAAAGGACAAATTAGCTGTTCATCAAATATTACAGGGCTGCTATTA
ACAAGAGAC---GGTGGTGAAGGT---------AACGAAACT------------------
---------GACAACCAGACT------GAAATCTTCAGACCTGGAGGAGGGGATATGAGG
GACAATTGGAGAAGT------------------------------GAATTATATAAATAT
AAAGTAGTAAAAATTGAACCATTAGGAGTAGCACCCACC------AAGGCAAAGAGAAGA
GTGGTG------------GAGAGAGAAAAAAGA---
>AB480697/B/JP/2004/DR5913
ACA---------------GAA------------CACTTG------------------TGG
GTCACAGTCTATTATGGGGTACCTGTGTGGAAAGAAGCAAATACC---ACTCTATTTTGT
GCATCAGATGCTAAATCATATGAGACAGAGATGCATAATGTTTGGGCCACACATGCCTGT
GTACCCACAGACCCCGACCCACAAGAAGTAAGCTTGGGA---AATGTGACA---GAAAAT
TTTAACATGTGG---AAAAATAATATGGTAGAACAGATGCATGAGGATGTCATTAGTTTA
TGGGATCAAAGCCTAAAGCCATGTGTAAAACTAACCCCAATCTGTGTTACTTTAAATTGC
------ACTAATAATACTTGGAGT------------------------------------
---------------------------GGGAATGCTACTAAT------GTC---------
---------------------------CCTACCAATGGG---------------------
------------------------------------------------AGTAACTTGGGA
GAGATGAAA---------GAA---GAAATGAAA------------AACTGCTCTTTCAAT
ATT---ACCACACCCATAAAAAAG---------GAGTTGAAGAAAGAATATGCACTC---
TTTTATAACCTTGATATAGTACCAATAGATAAT---------------------------
------------------------------------------------------------
-------ACC--------------------------------------------------
------------------------------------------------------------
------------------AGTTATGGGTTAAGAAGTTGTAACACCTCAGTCATT---ACA
CAGTCCTGTCCAAAGGTATCCTTTGAGCCAATTCCCATACATTATTGTACCCCGGCTGGT
TTTGCGCTTTTAAAGTGTAGAGATAAGAGGTTCAATGGAACAGGACCATGCGGAGATGTC
AGTACAGTACTATGTACACATGGAATTAGGCCAGTAGTATCAACTCAACTGCTGTTAAAT
GGCAGTCTAGCAGAAGAA---GAAATAGTAATTAGATCAGAAAATATCACGGACAATACT
AAAACCATAATAGTACAGCTGACCAAATTTGTAGAAATTAAGTGTATAAGGCCCAACAAC
AAT---ACA---ATA---AAA---GGTATA------CATATA------------GGACCA
---GGG------AGA------GCA---TTTTATGCAACAGGAAAAATAACAGGAGATATA
AGACAAGCACATTGTAATGTTAGTAGTAAAAATTGGACTAGCACTTTAAAACAGGTAGCT
AGAAAATTAGGAGAA------------------CACTTT------CCAAAT---------
---------AAAAAC------------ATAACCTTCAAT------CAC------TCC---
---TCA---GGCGGGGACCCAGAAATAGTAATGCACAGTTTTAATTGTGGAGGGGAATTT
TTCTACTGTAACACATCAGCACTGTTT---AATAGTACTTG-G--------------AAT
AATAACACTTGGTATGTAAAT------------------------------GGCACTGAA
---GGGTCAAAT------------------GAC---ACT------------GATAAA---
----AAT--------------------------------------ATCACC---------
---CTCCCATGCAGAATAAAACAATTTATAAACATGTGGCAGGCAGTAGGAAAAGCAATA
TATGCCCCTCCTATTAAAGGACAAATTAGCTGTTCATCAAATATTACAGGGCTGCTATTA
ACAAGAGAT---GGTGGTGAAGGT---------AACGAAACT------------------
---------GACAACCAGACT------GAAGTCTTCAGACCTGGAGGAGGGGATATGAGG
GACAATTGGAGAAGT------------------------------GAATTATACAAATAT
AAAGTAGTAAAAATTGAACCATTAGGAGTAGCACCCACC------AAGGCAAAGAGAAGA
GTGGTG------------GAAAGAGAAAAAAGA---
>AB480698/B/JP/1998/DR1120
ACA---------------GAA------------AAATTG------------------TGG
GTCACAGTCTATTATGGGGTACCTGTGTGGAAAGAAGCAACTACC---ACTTTATTTTGT
GCATCAGATGCTAAAGCATATGACACAGAGGCACATAATGTTTGGGCCACACATGCCTGT
GTACCCACAGACCCTAACCCACAAGAAGTAGAATTGGTA---AATGTGACA---GAAAAT
TTTAATATGTGG---AAAAATGACATGGTAGAACAGATGCATGAGGATATAATCAGTTTA
TGGGATCAAAGTCTAAAGCCATGTGTAAAATTAACCCCACTCTGTGTTACTTTAAATTGC
------ATTGATTGGAAGTCAAATTGCACTAATAATAATGATACCCAGAATAATAGTAAT
AATAGTACCCAGAGTGATAATTGTAGTGGGAATACTAATAAT------ACCAT-------
---------------------------AGTAATAGTAGT---------------------
------------------------------------------------TTGGGAAGAATA
---GATGCA---------GGA---GAAGTAAAA------------AACTGTTCTTTCAAT
GTC---ACCACAGGCATAAGAGAT---------AAGATAAAGAAAGAATATGCACTT---
TTCTATACACTTGATATAATGCGAGTAAATAAT---------------------------
------------------------------------------------------------
-------ACA--------------------------------------------------
------------------------------------------------------------
------------------AGCTATACATTGATAAATTGTAACACCTCAGTCATT---AAA
CAAGCCTGTCCAAAGACATCATTTGAACCAATTCCCATACATTACTGTACCCCGGCTGGT
TTTGCGATTCTAAAGTGTAATGATAAGAAATTCAATGGAACAGGACTATGTAAAAATGTT
AGCACAGTACAATGTACACATGGAATTAAGCCAGTAGTGTCAACTCAACTGCTGTTAAAT
GGCAGTCTAGCAGAAGAA---GAGATAATAATTAGATCTGCAAATTTCTCAAACAATGCT
AAAAACATAATAGTACAGCTGAATGAATCTATACCAATTAATTGTACAAGACCCCACAAC
AAT---ACA---AGA---AGA---AGTATA------TCTTTT------------ACACCA
---GGG------AGT------GCA---TTTGTTGCAACAGAAAACATAATAGGAGATATA
AGACAAGCACATTGTAACATTAGTAGAGAAAGATGGAATAACACCTTAGGAAAGATAGTT
ACAAAATTAAGAGAA------------------CAATTT------AGGAAT---------
---------AAAACA------------ATAGCCTTTAGG------CCA------CCC---
---ATA---GGAGGGGACCCAGAAATTGTAATGCACAGCTTTAATTGTGGAGGGGAATTC
TTCTACTGTAATACAACACAGCTGTTT---GATAGTACT---TGGCTGTCT------AAT
GGTACTAGGAAT---------------------------------------GATACTACA
---GAGTCAGAT------------------AGC---ACTGAG------------------
---------------------------------------------ATCATA---------
---CTCCAGTGCAGAATAAAACAAATTATAAATAGATGGCAGGAAGTAGGAAAAGCAATG
TATGCCCCTCCCATCAGTGGACAAATTAGATGTACATCAAATATTACAGGGATGATAATA
ACAAGAGAT---GGTGGTACCAAT---------GAC------------------------
---------ACGCACGGAGAC------GAGATCTTCAGACCAGCAGGAGGAGACATGAGG
GACAATTGGAGAAGT------------------------------GAATTATATAAATAT
AAAGTAGTAAAAATTGAACCATTAGGAATAGCACCCACC------AAGGCAAAGAGAAGA
GTGGTG------------CAGAGAGGAAAAAGA---
>AB485638/B/US/1991/US2
------------------GAA------------AAATTG------------------TGG
GTCACGGTCTATTATGGGGTACCTGTGTGGAAAGAGGCAACCACC---ACTCTATTTTGT
GCATCAGATGCTAAAGCATATGATACAGAGGTGCATAATGTTTGGGCCACACATGCCTGT
GTACCCACAGACCCCAACCCACAAGAAATAGCATTGGAA---AATGTGACA---GAAGAT
TTTAACATGTGG---AAAAATAACATGGTAGAACAGATGCATGAGGATGTAATCAGTTTA
TGGGATCAAAGTCTAAAGCCATGTGTAAAATTAACCCCACTCTGTGTTACTTTAAATTGC
------ACTGATCTGGTGAATGCTACTAATACG---------------------------
---------------------------GGGAATGCTACTAAT------ACC---------
---------------------------ACTAGTAGTAGC---------------------
------------------------------------------------TGGGAAAAGCTA
---GAGAAA---------GGA---GAAATAAAA------------AACTGCTCTTTCAAT
ATC---ACCAAAAACATGAGAGAT---------AAGGTAGAAAGAGAATATGCACTT---
TTTTATAAACTTGATGTAGTACCAATGGATAAT---------------------------
------------------------------------------------------------
---GATAATACC------------------------------------------------
------------------------------------------------------------
------------------AGCTATAGGTTGATAAGTTGTAACACCTCAGTCATT---ACA
CAGGCCTGTCCAAAAGTATCCTTTGAGCCAATTCCCATACATTATTGTGCCCCGGCTGGT
TTTGCGATTCTAAAATGTAAAGATAAGAAGTTCAATGGAACAGGACAATGCAAAAATGTT
AGCACAGTACAATGTACACATGGAATTAGGCCAGTAGTATCAACTCAACTGCTGTTAAAT
GGCAGTCTAGCAGAAGAA---GAGGTAGTGGTTAGATCTGCCAATTTCACAAACAATGCT
AAAATCATAATAGTACAGCTGAACGAATCTGTACAAATTAATTGCATAAGACCCAACAAC
AAT---ACA---AGA---AAA---AGTATA------CATATA------------GGACCA
---GGG------AGA------GCA---ATTTATGCAACAGGAGGCATAATAGGAGATATA
AGACGAGCATATTGTAACATTAGTAGAACAAAATGGAATAACACTTTAAAGCAGATAACA
AAAAAATTACAAGAA------------------CAATTT------GGGAAG---------
---------AAAACA------------ATAGTCTTTAAG------CAA------TCC---
---TCA---GGAGGGGACCCAGAAGTGGTAATGCACAGTTTTAATTGTGGAGGGGAATTT
TTCTACTGTAATACAACAAATCTGTTT---AATAGTACTTG-GAAT--------------
---------------------------------------------------GGTACTGAA
---GAGTTTGAT------------------AGT---ACT------------TTGAGT---
------GATGCTGAAAAC---------------------------ATCACA---------
---CTCCAATGCAGAATAAAACAAATTATAAACATGTGGCAGGAAGTAGGAAAAGCAATG
TATGCCCCTCCCATCAGAGGACACATTAGATGTGTATCAAACATTACAGGGCTGTTATTA
ACAAGAGAT---GGGGGTATGAAC---------AACGGGACCAAG---------------
---------GACAACGAGACC------GAGGTCTTCAGACCTGGAGGAGGAGATATGAGG
GACAATTGGAGAAGT------------------------------GAATTATATAAATAT
AAAGTAGTAAAAATTGAACCATTAGGAGTAGCACCCACC------AAGGCAAAGAGAAGA
GTGGTG------------CAGAGAGAAAAAAGA---
>AB485639/B/US/1991/US2
------------------AAA------------AAATTG------------------TGG
GTCACGGTCTATTATGGGGTACCTGTGTGGAAAGAGGCAACCACC---ACTCTATTTTGT
GCATCAGATGCTAAAGCATATGATACAGAGGTGCATAATGTTTGGGCCACACATGCCTGT
GTACCCACAGACCCCAACCCACAAGAAATAGCATTGGAA---AATGTGACA---GAAGAT
TTTAACATGTGG---AAAAATAACATGGTAGAACAGATGCATGAGGATGTAATCAGTTTA
TGGGATCAAAGCCTAAAGCCATGTGTAAAATTAACCCCACTCTGTGTTACTTTAAATTGC
------ACTGATCTGGTGAATGCTACTAATACG---------------------------
---------------------------GGGAATGCTACTAAT------ACC---------
---------------------------ACTAGTAGTAGC---------------------
------------------------------------------------TGGGAAAAGCTA
---GAGAAA---------GGA---GAAATAAAA------------AACTGCTCTTTCAAT
ATC---ACCAAAAACATGAGAGAT---------AAGGTAGAAAGAGAATATGCACTT---
TTTTATAAACTTGATGTAGTACCAATGGATAAT---------------------------
------------------------------------------------------------
---GATAATACC------------------------------------------------
------------------------------------------------------------
------------------AGCTATAGGTTGATAAGTTGTAACACCTCAGTCGTT---ACA
CAGGCCTGTCCAAAAGTATCCTTTGAGCCAATTCCCATACATTATTGTGCCCCGGCTGGT
TTTGCGATTCTAAAATGTAAAGATAAGAAGTTCAATGGAACAGGACAATGCAAAAATGTT
AGCACAGTACAATGTACACATGGAATTAGGCCAGTAGTATCAACTCAACTGCTGTTAAAT
GGCAGTCTAGCAGAAGAA---GAGGTAGTGGTTAGATCTGCCAATTTCACAAACAATGCT
AAAATCATAATAGTACAGCTGAACGAATCTGTACAAATTAATTGCATAAGACCCAACAAC
AAT---ACA---AGA---AAA---AGTATA------CATATA------------GGACCA
---GGG------AGA------GCA---ATTTATGCAACAGGAGGCATAATAGGAGATATA
AGACGAGCATATTGTAACATTAGTAGAACAAAATGGAATAACACTTTAAAGCAGATAACA
AAAAAATTACAAGAA------------------CAATTT------GGGAAG---------
---------AAAACA------------ATAGTCTTTAAG------CAA------TCC---
---TCA---GGAGGGGACCCAGAAGTGGTAATGCACAGTTTTAATTGTGGAGGGGAATTT
TTCTACTGTAATACAACAAATCTGTTT---AATAGTACTTG-GAAT--------------
---------------------------------------------------GGTACTGAA
---GAGTTTGAT------------------AGT---ACT------------TTGAGT---
------GATGCTGAAAAC---------------------------ATCACA---------
---CTCCAATGCAGAATAAAACAAATTATAAACATGTGGCAGGAAGTAGGAAAAGCAATG
TATGCCCCTCCCATCAGAGGACACATTAGATGTGTATCAAACATTACAGGGCTGTTATTA
ACAAGAGAT---GGGGGTATGAAC---------AACGGGACCAAG---------------
---------GACAACGAGACC------GAGGTCTTCAGACCTGGAGGAGGAGATATGAGG
GACAATTGGAGAAGT------------------------------GAATTATATAAATAT
AAAGTAGTAAAAATTGAACCATTAGGAGTAGCACCCACC------AAGGCAAAGAGAAGA
GTGGTG------------CAGAGAGAAAAAAGA---
>AB485640/B/US/1991/US2
------------------GAA------------AAATTG------------------TGG
GTCACGGTCTATTATGGGGTACCTGTGTGGAAAGAGGCAACCACC---ACTCTATTTTGT
GCATCAGATGCTAAAGCATATGATACAGAGGTGCATAATGTTTGGGCCACACATGCCTGT
GTACCCACAGACCCCAACCCACAAGAAATAGCATTGGAA---AATGTGACA---GAAGAT
TTTAACATGTGG---AAAAATAACATGGTAGAACAGATGCATGAGGATGTAATCAGTTTA
TGGGATCAAAGCCTAAAGCCATGTGTAAAATTAACCCCACTCTGTGTTACTTTAAATTGC
------ACTGATCTGGTGAATGCTACTAATACG---------------------------
---------------------------GGGAATGCTACTAAT------ACC---------
---------------------------ACTAGTAGTAGC---------------------
------------------------------------------------TGGGAAAAGCTA
---GAGAAA---------GGA---GAAATAAAA------------AACTGCTCTTTCAAT
ATC---ACCAAAAGCATGAGAGAT---------AAGGTAGAAAGAGAATATGCACTT---
TTTTATAAACTTGATGTAGTACCAATGGATAAT---------------------------
------------------------------------------------------------
---GATAATACC------------------------------------------------
------------------------------------------------------------
------------------AGCTATAGGTTGATAAGTTGTAACACCTCAGTCGTT---ACA
CAGGCCTGTCCAAAAGTATCCTTTGAGCCAATTCCCATACATTATTGTGCCCCGGCTGGT
TTTGCGATTCTAAAATGTAAAGATAAGAAGTTCAATGGAACAGGACAATGCAAAAATGTT
AGCACAGTACAATGTACACATGGAATTAGGCCAGTAGTATCAACTCAACTGCTGTTAAAT
GGCAGTCTAGCAGAAGAA---GAGGTAGTGGTTAGATCTGCCAATTTCACAAACAATGCT
AAAATCATAATAGTACAGCTGAACGAATCTGTACAAATTAATTGCATAAGACCCAACAAC
AAT---ACA---AGA---AAA---AGTATA------CATATA------------GGACCA
---GGG------AGA------GCA---ATTTATGCAACAGGAGGCATAATAGGAGATATA
AGACGAGCATATTGTAACATTAGTAGAACAAAATGGAATAACACTTTAAAGCAGATAACA
AAAAAATTACAAGAA------------------CAATTT------GGGAAG---------
---------AAAACA------------ATAGTCTTTAAG------CAA------TCC---
---TCA---GGAGGGGACCCAGAAGTGGTAATGCACAGTTTTAATTGTGGAGGGGAATTT
TTCTACTGTAATACAACAAATCTGTTT---AATAGTACTTG-GAAT--------------
---------------------------------------------------GGTACTGAA
---GAGTTTGAT------------------AGT---ACT------------TTGAGT---
------GATGCTGAAAAC---------------------------ATCACA---------
---CTCCAATGCAGAATAAAACAAATTATAAACATGTGGCAGGAAGTAGGAAAAGCAATG
TATGCCCCTCCCATCAGAGGACACATTAGATGTGTATCAAACATTACAGGGCTGTTATTA
ACAAGAGAT---GGGGGTATGAAC---------AACGGGACCAAG---------------
---------GACAACGAGACC------GAGGTCTTCAGACCTGGAGGAGGAGATATGAGG
GACAATTGGAGAAGT------------------------------GAATTATATAAATAT
AAAGTAGTAAAAATTGAACCATTAGGAGTAGCACCCACC------AAGGCAAAGAGAAGA
GTGGTG------------CAGAGAGAAAAAAGA---
>AB485641/B/BR/1990/BZ167
GCA---------------GAA------------CAATTG------------------TGG
GTCACAGTCTATTATGGGGTACCTGTGTGGAAAGAAGCAACCACC---ACTCTATTTTGT
GCATCAGATGCTAAAGCATATGATACAGAGGTACATAATGTTTGGGCCACACATGCCTGT
GTACCCACAGACCCCAACCCACAAGAAATAGAATTGGTA---AATGTGACA---GAAAAT
TTTAACATGTGG---AAAAATAACATGGTAGAACAAATGCAGGAGGATATAATCAGTTTA
TGGGATCAAAGCCTAAAGCCATGTGTAAAACTAACCCCACTCTGTGTTACTTTAAACTGC
------ACTGATTAT---------------------------------------------
---------------------------ACTAATACCACTAAT------ACC---------
---------------------------ACTAATACCAGTAGTACCGTTAGT---------
------------------------------------------------GGGGAAAAGATG
---GACAGG---------GGG---GAAATAAAA------------AACTGCTCTTTCAAT
ATC---ACCACAAACATAAGAAAT---------AAGATGCAGAGCACATATGCACTT---
TTTTATAAACTTGATGTAGAACCAATAGATAAA---------------------------
---------------------------------------------------------AAT
AAGAATACTACT------------------------------------------------
------------------------------------------------------------
------------------AGATATAGGTTAATAAGTTGCAACAACTCAGTCATT---ACA
CAGGCCTGTCCAAAGGTATCCTTTGAGCCAATTCCCATACATTATTGTGCCCCGGCTGGT
TTTGCGATTCTAAAGTGTAACAATAAGACGTTCAATGGAACAGGACCATGTAATAAGGTC
AGCACAGTACAATGTACACATGGAATTAGGCCAGTAGTATCAACTCAACTACTGTTAAAC
GGCAGTCTAGCAGAAGAA---GGGGTAGTAATTAGATCTGAAAATTTCACGGACAATGCT
AAAACCATATTAGTACAGCTGAAAGAACCAGTAGAAATTAATTGTACAAGACCCAACAAC
AAG---GCA---AGA---AGA---CGTATA------CGTATA------------GGACCA
---GGG------AGA------ACA---TTTTAT---ACAGGAAAAATAGTAGGAGATATA
AGACAAGCATATTGTAACATTAGTAGAGCTAAATGGAATAACACTTTAAACCAGATAGTT
ACAAAATTAAGAGAAATTGAA------------CAATTT------AAGAAT---------
---------AAAACA------------ATAGTCTTTAAT------CAA------TCC---
---TCA---GGAGGGGACCCAGAAATTGTAATGCACAGTTTTAATTGTAGAGGGGAATTT
TTCTACTGTAATTCAACACAACTGTTT---AACAGTACTTG-G--------------AAT
AGTACTTGGAAT---------------------------------------GTTGATGAA
---AGATCAAAT------------------GAC---------------------------
------ACTACAACA------------------------------CTCAAA---------
---CTCCCATGCAGAATAAAACAATTTGTAAACATGTGGCAGGAAGTAGGAAAAGCAATG
TATGCCCCTCCCATCGATGGGCAAATTAGTTGTTCATCAAATATTACAGGATTACTATTA
ACAAGAGAT---GGTGGTAATAAC---------ACA------------------------
------------AACGAGACT------GAGACCTTCAGACCTGGAGGAGGAGATATGAGG
GACAATTGGAGAAGT------------------------------GAATTATATAAATAT
AAAGTAATAAAAATTGAACCATTAGGAATAGCACCCACC------AAGGCAAAGAGAAGA
GTGGTG------------CAAAGAGAAAAAAGA---
>AB485642/B/BR/1990/BZ167
GCA---------------GAA------------CAATTG------------------TGG
GTCACAGTCTATTATGGGGTACCTGTGTGGAAAGAAGCAACCACC---ACTCTATTTTGT
GCATCAGATGCTAAAGCATATGATACAGAGGTACATAATGTTTGGGCCACACATGCCTGT
GTACCCACAGACCCCAACCCACAAGAAATAGAATTGGTA---AATGTGACA---GAAAAT
TTTAACATGTGG---AAAAATAACATGGTAGAACAAATGCAGGAGGATATAATCAGTTTA
TGGGATCAAAGCCTAAAGCCATGTGTAAAACTAACCCCACTCTGTGTTACTTTAAACTGC
------ACTGATATC---------------------------------------------
---------------------------AGTAATAACAGTAAT------ACC---------
---------------------------ACTAATACCAGTAATCCTATTATC---------
------------------------------------------------GGGGAAAAGATG
---GACAGG---------GGG---GAAATAAAA------------AACTGCTCTTTCAAT
ATC---ACCACAAACATAAGAAAT---------AAGATGCAAAGCACATATGCACTT---
TTTTATAAACTTGATGTAGAACCAATAGATAAA---------------------------
---------------------------------------------------------AAT
AAGAATACTACT------------------------------------------------
------------------------------------------------------------
------------------AGATATAGGTTAATAAGTTGTAACAACTCAGTCATT---ACA
CAGGCCTGTCCAAAGGTATCCTTTGAGCCAATTCCCATACATTATTGTGCCCCGGCTGGT
TTTGCGATTCTAAAGTGTAACAATAAGACGTTCAATGGAACAGGACCATGTAATAAGGTC
AGCACAGTACAATGTACACATGGAATTAGGCCAGTAGTATCAACTCAACTACTGTTAAAT
GGCAGTCTAGCAGAAGAA---GGGGTAGTAATTAGATCTGAAAATTTCACGGACAATGCT
AAAACCATATTAGTACAGCTGAAAGAACCAGTAGAAATTAATTGTACAAGACCCAACAAC
AAG---GCA---AGA---AGA---CGTATA------CGTATA------------GGACCA
---GGG------AGA------ACA---TTTTAT---ACAGGAAAAATAGTAGGAGATATA
AGACAAGCATATTGTAACATTAGTAGAGCTAAATGGAATAACACTTTAAACCAGATAGTT
ACAAAATTAAGAGAAATTGAA------------CAATTT------AAGAAT---------
---------AAAACA------------ATAGTCTTTAAT------CAA------TCC---
---TCA---GGAGGGGACCCAGAAATTGTAATGCACAGTTTTAATTGTAGAGGGGAATTT
TTCTACTGTAATTCAACACAACTGTTT---AACAGTACTTG-G--------------AAT
AGTACTTGGAAT---------------------------------------GTTGATGAA
---ACATCAAAT------------------GAC---------------------------
------ACTGCAACA------------------------------CTCAAA---------
---CTCCCATGCAGAATAAAACAATTTGTAAACATGTGGCAGGAAGTAGGAAAAGCAATG
TATGCACCTCCCATCGATGGGCAAATTAGTTGTTCATCAAATATTACAGGGTTACTATTA
ACAAGAGAT---GGTGGTAATAAC---------ACA------------------------
------------AATGAGACT------GAGACCTTCAGACCTGGAGGAGGAGATATGAGG
GACAATTGGAGAAGT------------------------------GAATTATATAAATAT
AAAGTAGTAAAAGTTAAACCATTAGGAGTAGCACCCACC------AGGGCAAAGAGAAGA
GTGGTG------------CAAAGAGAAAAAAGA---
>AB564744/B/JP/-/DR1673
ACA---------------GAA------------CAATTG------------------TGG
GTCACAGTCTATTATGGGGTACCTGTGTGGAAAGAAGCAAACACC---ACTCTCTTTTGT
GCATCAGATGCTAAAGCATATGATACAGAGGCACATAATGTTTGGGCCACACATGCCTGT
GTACCCACAGACCCCAACCCACAAGAAGTAAAAATGGAA---AATGTAACA---GAAAAT
TTTAACATGTGG---AAAAATAACATGGTAGAGCAGATGCATGAGGATATAATCAGTTTA
TGGGATCAAAGCCTAAAACCATGTGTAAAATTAACCCCACTCTGCATTACTATGGATTGC
------ACTGATGTCAAG------------------------------------------
---------------------------AGGAATGCTAATAGC------ACC---------
---------------------------AATACCACCACTAGTGTTAATACCACTAGC---
------------------------------------------------GGGGGAATG---
---GAGGGA---------GGA---GAAATAAAA------------AACTGCTCTTTCAAT
ATC---ACCACAAACATAAGAGAT---------AAGGTGCAGCAACAATATGCACTT---
TTTGACAAACTTGATATGGTACCAATAAATGAT----AAG--------------------
------------------------------------------------------AATAAT
ACAAGGACTAAT------------------------------------------------
------------------------------------------------------------
------------------AGCTATAGGTTGATAAGATGTAACACCTCAATCATT---ACA
CAGGCCTGTCCAAAGATAACCTTTGAGCCAATTCCCATACATTATTGTGCCCCGGCTGGT
TTTGCGATTTTAAAGTGTAATGATAAGAAATTCAATGGAACAGGACTATGTACAAACGTC
AGCATAGTACAATGTACACATGGAATTAGGCCAGTAGTATCAACTCAACTGCTGTTAAAT
GGCAGTCTAGCAGAAGAA---GAGGTAGTAATTAGATCTGAAAATTTCACGGACAATGCT
AAAACCATAATAGTTCATCTGAATGAATCTGTAAAAATTAATTGTACAAGACCTCACAAC
AAT---ATA---AGA---ATA-AGACGATA------CATATA------------GGACCA
---GGG------AGA------GCA---TTTATTGGAACA---GACATAGCAGGAAATATA
AAACAAGCATATTGTAACATTAGTGGAGAAGAATGGGAGAGCACTTTAAAAAAGATAGCT
AAAAAATTAGAAGAA------------------CAATTT------AATACT---------
---------ACAAGA------------ATAGCCTTTAAC------CAC------TCC---
---TCA---GGAGGGGACCCAGAAATTGTAATGCACAGTGTTAATTGTGGAGGGGAATTT
TTCTACTGTAATACAACAAAACTGTTT---AATAGTACTTG-GAAT--------------
---------------------------------------------------AATACTGAA
---AGGGTAAAT------------------AGC---ACT------------ATGGAA---
------AATGGCACA------------------------------ATCATA---------
---CTCCCATGCAGAATAAAACAAATTATACACATGTGGCAAGAGGTAGGAAAAGCAATG
TATGCCCCTCCCATTGAGGGAAACATTAGCTGCTCATCAAATATTACAGGGCTGCTATTA
ACAAGAGAT---GGGGGTAATAAT---------AACAAGACA------------------
---------GGGGACGAGCCC------GAGATCTTCAGACCTATAGGAGGAAATATGAAG
GACAATTGGAGAAGT------------------------------GAATTATATAAATAT
AAAGTAGTAAAAATTGAACCATTAGGAATAGCACCCACT------AAGGCAAAGAGGAGA
GTGGTG------------CAGAGAGAAAAAAGA---
>AB564745/B/JP/-/DR1673
ACA---------------GAA------------CAATTG------------------TGG
GTCACAGTTTATTATGGGGTACCTGTGTGGAAAGAAGCAAACACC---ACTCTACTTTGT
GCATCAGATGCTAAAGCATATGATACAGAGGCACATAATGTTTGGGCCACACATGCCTGT
GTACCCACAGACCCCAACCCACAAGAAGTAAAAATGGAA---AATGTAACA---GAAAAT
TTTAACATGTGG---AAAAATAACATGGTAGAACAGATGCATGAGGATATAATCAGTTTA
TGGGATCAAAGTCTAAAACCATGTGTAAAATTAACCCCACTCTGCATTACTATGGATTGC
------ACTGATGTCAAG------------------------------------------
---------------------------AGGAATGCTAATAGC------ACC---------
---------------------------AATACCACCACTAGTGTTAATACCACTAGC---
------------------------------------------------GGGGGAATG---
---GAGGGA---------GGA---GAAATAAAA------------AACTGCTCTTTCAAT
ATC---ACCACAAACATAAGAGAT---------AAGGTGCAGCAACAATATGCACTT---
TTTGACAAACTTGATATGGTACCAATAAATGAT----AAT--------------------
------------------------------------------------------AATAAT
ACAAGGACTAAT------------------------------------------------
------------------------------------------------------------
------------------AGCTATAGGTTGATAAGATGTAACACCTCAATCATT---ACA
CAGGCCTGTCCAAAGATAACCTTTGAGCCAATTCCCATACATTATTGTGCCCCGGCTGGT
TTTGCGATTTTAAAGTGTAATGATAAGAAATTCAATGGAACAGGACTATGTACAAACGTC
AGCATAGTACAATGTACACATGGAATTAGGCCAGTAGTATCAACTCAACTGCTGTTAAAT
GGCAGTCTAGCAGAAGAA---GAGGTAGTAATTAGATCTGAAAATTTCACGGACAATGCT
AAAACCATAATAGTTCATCTGAATGAATCTGTAAAAATTAATTGTACAAGACCTCACAAA
AAT---AAA---ATA---AGA---ACGATA------CATATA------------GGACCA
---GGG------AGA------GCA---TTTATTGGAACA---GACATAGCAGGAAATATA
AAACAAGCATATTGTAACATTAGTGGAGAAGAATGGGAGAGCACTTTAAAAAAGATAGTT
AAAAAATTAGAAGAA------------------CAATTT------AATACT---------
---------ACAAGA------------ATAGCCTTTAAC------CAC------TCC---
---TCA---GGAGGGGACCCAGAAATAGTAATGCACAGTGTTAATTGTGGAGGGGAATTT
TTCTACTGTAATACAACAAAACTGTTT---AATAGTACTTG-GAAT--------------
---------------------------------------------------AATACTGAA
---AGGGTAAAT------------------AGC---ACT------------ATGGAA---
------AATGGCACA------------------------------ATCACA---------
---CTCCCATGCAGAATAAAACAAATTATACACATGTGGCAAGAGGTAGGAAAAGCAATG
TATGCCCCTCCCATCGAAGGAAACATTAGCTGCTCATCAAATATTACAGGGCTGCTATTA
ACAAGAGAT---GGGGGTATTAAG---------AAC------------------------
---------GAGAACAAGCCC------GAGATCTTCAGACCTATAGGAGGAAATATGAAG
GACAATTGGAGAAGT------------------------------GAATTATATAAATAT
AAAGTAGTAAAAATTGAACCATTAGGAATAGCACCCACT------AGGGCAAAGAGGAGA
GTGGTG------------CAGAGAGAAAAAAGA---
>AB564746/B/JP/-/DR2735
ACA---------------GAA------------CAATTG------------------TGG
GTCACAGTCTATTATGGGGTACCTGTGTGGAAAGAAGCAAACACC---ACTCTCTTTTGT
GCATCAGATGCTAAAGCATATGATACAGAGGCACATAATGTTTGGGCCACACATGCCTGT
GTACCCACAGACCCCAACCCACAAGAAGTAAAAATGGAA---AATGTAACA---GAAAAT
TTTAACATGTGG---AAAAATAACATGGTAGAACAGATGCATGAGGATATAATCAGTTTA
TGGGATCAAAGTCTAAAACCATGTGTAAAATTAACCCCACTCTGCATTACTATGGATTGC
------ACTGATGTCAAGGGGAATGCT---------------------------------
---------------------------AGTAACACCAATACC------ACC---------
---------------------------ACTAGTAGTAGCAATACCACTAGC---------
------------------------------------------------GGGGGAATG---
---GAGGGA---------GGA---GAAATAAAA------------AACTGCTCTTTCAAT
ATC---ACCACAAACATAAGAGAT---------AAGGTGCAGCAACAATATGCACTT---
TTTGATAAACTTGATATGGTACCAATAAATGAT----AAT--------------------
------------------------------------------------------AATAAT
ACAAGGAATAAT------------------------------------------------
------------------------------------------------------------
------------------AGATATAGGTTGATAAAATGTAACACCTCAATCATT---ACA
CAGGCCTGTCCAAAGGTAACCTTTGAGCCAATTCCCATACATTATTGTGCCCCGGCTGGT
TTTGCGATTTTAAAGTGTAATGATAAGAAATTCAATGGAACAGGACTATGTACAAACGTC
AGCATAGTACAATGTACACATGGAATTAGGCCAGTAGTATCAACTCAACTGCTGTTAAAT
GGCAGTCTAGCAGAAGAA---GAGGTAGTCATTAGATCTGAAAATTTCACGGACAATGCT
AAAACCATAATAGTTCATCTGAATGAATCTGTAAAAATTAATTGTACAAGACCTCACAAA
AAT---AAA---ATA---AGA---ACGATA------CATATA------------GGACCA
---GGG------AGA------GCA---TTTATTGGAACA---GACATAGCAGGAAATATA
AAACAAGCATATTGTAACATTAGTGGAGAAGAATGGGAGAGCACTTTAAAAAAGATAGTT
AAAAAATTAGGAGAA------------------CAATTT------AATACT---------
---------ACAAGA------------ATAGCCTTTAAC------CAC------TCC---
---TCA---GGAGGGGACCCAGAAATTGTAATGCACAGTGTTAATTGTGGTGGGGAATTT
TTCTACTGTAATACAACAAAACTGTTT---AATAGTACTTG-GAAT--------------
---------------------------------------------------AATACTGAA
---AGGGTAAAT------------------AGC---ACT------------ATGGAA---
------AATGGCACA------------------------------ATCACA---------
---CTCCCATGCAGAATAAAACAAATTATACACATGTGGCAAGAGGTAGGAAAAGCAATG
TATGCCCCTCCCATCGAAGGAAACATTAGCTGCTTATCAAATATTACAGGGCTGCTATTA
ACAAGAGAT---GGAGGTATTAAG---------AACCAGACA------------------
---------GAGAACAAGACC------GAGACCTTCAGACCGATAGGAGGAAATATGAAG
GATAATTGGAGAAGT------------------------------GAATTATATAAATAT
AAAGTAGTAAAAATTGAACCATTAGGAATAGCACCCACC------AAGGCAAAGAGGAGA
GTGGTG------------CAGAGAGAAAAAAGA---
>AB565495/B/JP/-/JRC03B
ACA---------------GAA------------CAATTG------------------TGG
GTTACAGTCTATTATGGGGTACCTGTGTGGAAAGAAGCAACCACC---ACTTTATTTTGT
GCATCAGATGCTAAAGCATATGACACAGAGAAACATAATGTTTGGGCCACACATGCCTGT
GTACCCACAGACCCCAACCCACAAGAAGTATTGATGGAA---AATGTGACA---GAAGAT
TTTAACATATGG---GAAAATAACATGGTAGAACAGATGCATGAAGATATAATCAGTTTA
TGGGACCAAAGCTTAAAGCCATGTGTAAAGTTAACCCCACTCTGTGTTACGTTAAACTGC
------ACGGATGCTAAGACCAATCATACCAATGGT------------------------
---------------------------AGTAATAGTACTGGT------ACC---------
---------------------------AATGGTAGTGAT---------------------
------------------------------------------------AATTCCTTA---
----AAA-----------GGA---GAAATGAAA------------AACTGCTCTTTCAAT
ATC---ACCACAACAATAAGAGAT---------AAGGTGCAGAAAGAATTTGCGCTT---
TTTTATAAACTTGATTTAGTGCCAATAGATGAT---------------------------
------------------------------------------------------AGCAAT
AAAACTAATACC------------------------------------------------
------------------------------------------------------------
------------------AGCTATAGGTTAATAAATTGTAACACCTCAGCCATT---ACA
CAGGCCTGTCCAAAGGTATCCTTTGAGCCAATTCCCATACACTATTGTGCCCCGGCTGGT
TTTGCTCTTCTAAAATGTAACAATAAAACGTTCAGTGGAAAAGGACCATGTACCAATGTC
AGCACAGTACAATGTACACATGGAATTAGGCCAGTAGTGTCAACTCAACTGCTATTAAAT
GGCAGTCTAGCAGAAGAA---GAGGTAGTAATTAGATCCCAAAATTTCACAGATAATGCT
AAAACCATAATAGTACAGCTGAACGAATCTGTAGAAATTAATTGTACAAGGCCCAACAAC
AAC---ACA---AGA---AAA---AGTATC------CACATA------------GGACCA
---GGA------CAA------GCA---TTCTATACAACAGGAGAAATAATAGGAGATATA
AGACAAGCACATTGTAACATCAGTAAAACAGCATGGAATAACACTTTAAGACAGGTAGCT
AAAAAATTAAAAGAA------------------AAATTTAAT------------------
---------ACAACA------------ATAATCTTTAAT------CAA------TCC---
---TCA---GGAGGAGACCTAGAAATTGTAATGCACAGCTTTACTTGTGGAGGGGAATTT
TTCTACTGCAATACAAGACAACTGTTT---AATAGTACT---TGGGAT---------AAT
AGTACTTGGAAT---------------------------------------GATAGTACT
AGGAT-------------------------AGT---ATTCAT------------------
------GACGAGAAT------------------------------ATCACA---------
---CTCCCATGTAGAATAAAACAAATTATAAACATGTGGCAAACAGTGGGAAAAGCAATG
TATGCCCCTCCCATCAAAGGACAAATTAGATGTTCATCAAATATTACAGGGCTATTATTA
GAGAGAGAT---GGTGGTAACAAT------------------------------------
------------ACGGACACC------GAAACCTTCAGACCTGGAGGAGGAAATATGAAG
GACAATTGGAGAAGT------------------------------GAATTATATAAATAT
AAAGTAGTAAAAATTGAACCAGTAGGAATAGCACCCACC------AGGGCAAAGAGAAGA
GTGGTG------------CAGAGAGAAAGAAGA---
>AB565496/B/JP/-/JRC03B
ACA---------------GAA------------CAATTG------------------TGG
GTTACAGTCTATTATGGGGTACCTGTGTGGAAAGAAGCAACCACC---ACTTTATTTTGT
GCATCAGATGCTAAAGCATATGACACAGAGAAACATAATGTTTGGGCCACACATGCCTGT
GTACCCACAGACCCCAACCCACAAGAAGTATTGATGGAA---AATGTGACA---GAAGAT
TTTAACATATGG---GAAAATAACATGGTAGAACAGATGCATGAAGATATAATCAGTTTA
TGGGACCAAAGCTTAAAGCCATGTGTAAAGTTAACCCCACTCTGTGTTACGTTAAACTGC
------ACGGATGCTAAGACCAATCATACCAATGGT------------------------
---------------------------AGTAATAGTACTGGT------ACC---------
---------------------------AATGGTAGTGAT---------------------
------------------------------------------------AATTCCTTA---
----AAA-----------GGA---GAAATGAAA------------AACTGCTCTTTCAAT
ATC---ACCACAACAATAAGAGAT---------AAGGTGCAGAAAGAATTTGCGCTT---
TTTTATAAACTTGATTTAGTGCCAATAGATGAT---------------------------
------------------------------------------------------AGCAAT
AAAACTAATACC------------------------------------------------
------------------------------------------------------------
------------------AGCTATAGGTTAATAAATTGTAACACCTCAGCCATT---ACA
CAGGCCTGTCCAAAGGTATCCTTTGAGCCAATTCCCATACACTATTGTGCCCCGGCTGGT
TTTGCTCTTCTAAAATGTAACAATAAAACGTTCAGTGGAAAAGGACCATGTACCAATGTC
AGCACAGTACAATGTACACATGGAATTAGGCCAGTAGTGTCAACTCAACTGCTATTAAAT
GGCAGTCTAGCAGAAGAA---GAGGTAGTAATTAGATCCCAAAATTTCACAGATAATGCT
AAAACCATAATAGTACAGCTGAACGAATCTGTAGAAATTAATTGTACAAGGCCCAACAAC
AAC---ACA---AGA---AAA---AGTATC------CACATA------------GGACCA
---GGA------CAA------GCA---TTCTATACAACAGGAGAAATAATAGGAGATATA
AGACAAGCACATTGTAACATCAGTAAAACAGCATGGAATAACACTTTAAGACAGGTAGCT
AAAAAATTAAAAGAA------------------AAATTTAAT------------------
---------ACAACA------------ATAATCTTTAAT------CAA------TCC---
---TCA---GGAGGAGACCTAGAAATTGTAATGCACAGCTTTACTTGTGGAGGGGAATTT
TTCTACTGCAATACAAGACAACTGTTT---AATAGTACT---TGGGAT---------AAT
AGTACTTGGAAT---------------------------------------GATAGTACT
AGGAT-------------------------AGT---ATTCAT------------------
------GACGAGAAT------------------------------ATCACA---------
---CTCCCATGTAGAATAAAACAAATTATAAACATGTGGCAAACAGTGGGAAAAGCAATG
TATGCCCCTCCCATCAAAGGACAAATTAGATGTTCATCAAATATTACAGGGCTATTATTA
GAGAGAGAT---GGTGGTAACAAT------------------------------------
------------ACGGACACC------GAAACCTTCAGACCTGGAGGAGGAAATATGAAG
GACAATTGGAGAAGT------------------------------GAATTATATAAATAT
AAAGTAGTAAAAATTGAACCAGTAGGAATAGCACCCACC------AGGGCAAAGAGAAGA
GTGGTG------------CAGAGAGAAAGAAGA---
>AB565497/B/JP/-/JRC05B
ACA---------------GAA------------CAATTG------------------TGG
GTCACAGTCTATTATGGGGTACCTGTGTGGAAAGAAGCAAATACC---ACTCTATTTTGT
GCCTCAGATGCTAAAGCATATGATACAGAGGTACATAATGTTTGGGCCACACATGCCTGT
GTACCCACAGACCCCAACCCACAAGAGGTAGTATTGGAA---AATGTGACA---GAAAAT
TATAACATGTGG---AAGAATAATATGGTAGAACAGATGCATGAGGATATAATCAGTTTA
TGGGATCAAAGCCTAAAGCCATGTGTAAAATTAACTCCACTCTGTGTTACTTTAAATTGT
------ACTGCATAT---------------------------------------------
---------------------------AATAATAATACTAAT------ACT---------
---------------------------ACTGCTAAAACCTCTGATAGTGGC---------
------------------------------------------------TGGGGAACGGTA
---GTAAAT---------GAA---GAAGTAAAA------------AACTGCTCTTTCAAT
ATT---ACCACAAGCATAAAAGAT---------AAGGTGCAGACAGAATATGCACTT---
TTTTATAAAGCTGATATAGTACAAATAGATAAT------AGTGATAATATAGATAAGGAT
GATAAT------------------------------------------------AATACT
AGATATAATAAT------------------------------------------------
------------------------------------------------------------
------------------ACATATAGGTTGATGAATTGTAACACCACAGTCATT---ACA
CAGGCCTGTCCAAAGGTATCCTTTGAGCCAATTCCCATACATTATTGTGCCCCGGCTGGT
TTTGCGATTCTAAAATGTAAAGATAAGAAGTTCAATGGAACAGGACCATGTAAAAATGTC
AGTACAGTACAATGTACACATGGAATTAGGCCAGTAGTATCAACTCAATTACTGTTAAAT
GGCAGTTTGGCAGAAGAA---GAGGTAGTAGTTAGATCCGAAAATTTTACAGACAATGCT
AAAAACATAATAGTACAGCTGAACAAATCTGTAGTAATTAATTGTACAAGACCCAACAAC
AAT---ACA---AGA---AAA---GGCATA------CATATG------------GGACCA
---GGA------GGA------GCA---CTGTTTACAACA---GAAATAACAGGAAATATA
AGACAGGCACATTGCAACATTAGTAGAGCAGAATGGAATGATACTTTACAAAAGATAGTT
GAAAAATTAGGGGAA------------------CAATTT------AGCAAAAAT------
---------AACACA------------ATAGCCTTTAAT------CAC------TCC---
---TCA---GGAGGGGACCCAGAAATTGTAATGCACACTTTTAATTGTGGAGGGGAATTT
TTCTACTGTAATACAACACAACTATTT---AATAGTACTTG-G--------------CAT
TGGAATTGGAATAATTCTACTTGGGAGCGGAAT------------------GATACTGAA
---GGGTCAAAT------------------AAT---ACT------------GAGGACAAA
---------------------------------------------ATTACA---------
---CTCCCATGCAGAATAAAACAAATTATAAACATGTGGCAGGAAGTAGGAAAAGCAATG
TATGCCCCTCCCATCAGAGGACTAATTAGATGTGCATCAAATATTACAGGGCTGATATTA
ACAAGAGAT---GGTGGTGGTGTG---------AAC------------------------
------------AGAACCACC------GAGACATTCAGACCTGGAGGAGGGAATATGAGG
GACAATTGGAGAAGT------------------------------GAATTATATAAATAT
AAAGTAGTAAAAATTGAACCATTAGGAGTAGCACCCACT------AAGGCAAAGAGAAGA
GTGGTG------------CAGAGAGAAAAAAGA---
>AB565498/B/JP/-/JRC05B
ACA---------------GAA------------CAATTG------------------TGG
GTCACAGTCTATTATGGGGTACCTGTGTGGAAAGAAGCAAATACC---ACTCTATTTTGT
GCCTCAGATGCTAAAGCATATGATACAGAGGTACATAATGTTTGGGCCACACATGCCTGT
GTACCCACAGACCCCAACCCACAAGAGGTAGTATTGGAA---AATGTGACA---GAAAAT
TATAACATGTGG---AAGAATAATATGGTAGAACAGATGCATGAGGATATAATCAGTTTA
TGGGATCAAAGCCTAAAGCCATGTGTAAAATTAACTCCACTCTGTGTTACTTTAAATTGT
------ACTGCATAT---------------------------------------------
---------------------------AATAATAATACTAAT------ACT---------
---------------------------ACTGCTAAAACCTCTGATAGTGGC---------
------------------------------------------------TGGGGAACGGTA
---GTAAAT---------GAA---GAAGTAAAA------------AACTGCTCTTTCAAT
ATT---ACCACAAGCATAAAAGAT---------AAGGTGCAGACAGAATATGCACTT---
TTTTATAAAGCTGATATAGTACAAATAGATAAT------AGTGATAATATAGATAAGGAT
GATAAT------------------------------------------------AATACT
AGATATAATAAT------------------------------------------------
------------------------------------------------------------
------------------ACATATAGGTTGATGAATTGTAACACCACAGTCATT---ACA
CAGGCCTGTCCAAAGGTATCCTTTGAGCCAATTCCCATACATTATTGTGCCCCGGCTGGT
TTTGCGATTCTAAAATGTAAAGATAAGAAGTTCAATGGAACAGGACCATGTAAAAATGTC
AGTACAGTACAATGTACACATGGAATTAGGCCAGTAGTATCAACTCAATTACTGTTAAAT
GGCAGTTTGGCAGAAGAA---GAGGTAGTAGTTAGATCCGAAAATTTTACAGACAATGCT
AAAAACATAATAGTACAGCTGAACAAATCTGTAGTAATTAATTGTACAAGACCCAACAAC
AAT---ACA---AGA---AAA---GGCATA------CATATG------------GGACCA
---GGA------GGA------GCA---CTGTTTACAACA---GAAATAACAGGAAATATA
AGACAGGCACATTGCAACATTAGTAGAGCAGAATGGAATGATACTTTACAAAAGATAGTT
GAAAAATTAGGGGAA------------------CAATTT------AGCAAAAAT------
---------AACACA------------ATAGCCTTTAAT------CAC------TCC---
---TCA---GGAGGGGACCCAGAAATTGTAATGCACACTTTTAATTGTGGAGGGGAATTT
TTCTACTGTAATACAACACAACTATTT---AATAGTACTTG-G--------------CAT
TGGAATTGGAATAATTCTACTTGGGAGCGGAAT------------------GATACTGAA
---GGGTCAAAT------------------AAT---ACT------------GAGGACAAA
---------------------------------------------ATTACA---------
---CTCCCATGCAGAATAAAACAAATTATAAACATGTGGCAGGAAGTAGGAAAAGCAATG
TATGCCCCTCCCATCAGAGGACTAATTAGATGTGCATCAAATATTACAGGGCTGATATTA
ACAAGAGAT---GGTGGTGGTGTG---------AAC------------------------
------------AGAACCACC------GAGACATTCAGACCTGGAGGAGGGAATATGAGG
GACAATTGGAGAAGT------------------------------GAATTATATAAATAT
AAAGTAGTAAAAATTGAACCATTAGGAGTAGCACCCACT------AAGGCAAAGAGAAGA
GTGGTG------------CAGAGAGAAAAAAGA---
>AB565499/B/JP/-/JRC53B
ACA---------------GAA------------CAATTG------------------TGG
GTTACAGTCTATTATGGGGTACCTGTGTGGAAAGAAGCAACCACC---ACTTTATTTTGT
GCATCAGATGCTAAAGCATATGACACAGAGAAACATAATGTTTGGGCCACACATGCCTGT
GTACCCACAGACCCCAACCCACAAGAAGTATTGATGGAA---AATGTGACA---GAAGAT
TTTAACATATGG---GAAAATAACATGGTAGAACAGATGCATGAAGATATAATCAGTTTA
TGGGACCAAAGCTTAAAGCCATGTGTAAAGTTAACCCCACTCTGTGTTACGTTAAACTGC
------ACGGATGCTAAGACCAATCATACCAATGGT------------------------
---------------------------AGTAATAGTACTGGT------ACC---------
---------------------------AATGGTAGTGAT---------------------
------------------------------------------------AATTCCTTA---
----AAA-----------GGA---GAAATGAAA------------AACTGCTCTTTCAAT
ATC---ACCACAACAATAAGAGAT---------AAGGTGCAGAAAGAATTTGCGCTT---
TTTTATAAACTTGATTTAGTGCCAATAGATGAT---------------------------
------------------------------------------------------AGCAAT
AAAACTAATACC------------------------------------------------
------------------------------------------------------------
------------------AGCTATAGGTTAATAAATTGTAACACCTCAGCCATT---ACA
CAGGCCTGTCCAAAGGTATCCTTTGAGCCAATTCCCATACACTATTGTGCCCCGGCTGGT
TTTGCTCTTCTAAAATGTAACAATAAAACGTTCAGTGGAAAAGGACCATGTACCAATGTC
AGCACAGTACAATGTACACATGGAATTAGGCCAGTAGTGTCAACTCAACTGCTATTAAAT
GGCAGTCTAGCAGAAGAA---GAGGTAGTAATTAGATCCCAAAATTTCACAGATAATGCT
AAAACCATAATAGTACAGCTGAACGAATCTGTAGAAATTAATTGTACAAGGCCCAACAAC
AAC---ACA---AGA---AAA---AGTATC------CACATA------------GGACCA
---GGA------CAA------GCA---TTCTATACAACAGGAGAAATAATAGGAGATATA
AGACAAGCACATTGTAACATCAGTAAAACAGCATGGAATAACACTTTAAGACAGGTAGCT
AAAAAATTAAAAGAA------------------AAATTTAAT------------------
---------ACAACA------------ATAATCTTTAAT------CAA------TCC---
---TCA---GGAGGAGACCTAGAAATTGTAATGCACAGCTTTACTTGTGGAGGGGAATTT
TTCTACTGCAATACAAGACAACTGTTT---AATAGTACT---TGGGAT---------AAT
AGTACTTGGAAT---------------------------------------GATAGTACT
AGGAT-------------------------AGT---ATTCAT------------------
------GACGAGAAT------------------------------ATCACA---------
---CTCCCATGTAGAATAAAACAAATTATAAACATGTGGCAAACAGTGGGAAAAGCAATG
TATGCCCCTCCCATCAAAGGACAAATTAGATGTTCATCAAATATTACAGGGCTATTATTA
GAGAGAGAT---GGTGGTAACAAT------------------------------------
------------ACGGACACC------GAAACCTTCAGACCTGGAGGAGGAAATATGAAG
GACAATTGGAGAAGT------------------------------GAATTATATAAATAT
AAAGTAGTAAAAATTGAACCAGTAGGAATAGCACCCACC------AGGGCAAAGAGAAGA
GTGGTG------------CAGAGAGAAAGAAGA---
>AB565500/B/JP/-/JRC53B
ACA---------------GAA------------CAATTG------------------TGG
GTTACAGTCTATTATGGGGTACCTGTGTGGAAAGAAGCAACCACC---ACTTTATTTTGT
GCATCAGATGCTAAAGCATATGACACAGAGAAACATAATGTTTGGGCCACACATGCCTGT
GTACCCACAGACCCCAACCCACAAGAAGTATTGATGGAA---AATGTGACA---GAAGAT
TTTAACATATGG---GAAAATAACATGGTAGAACAGATGCATGAAGATATAATCAGTTTA
TGGGACCAAAGCTTAAAGCCATGTGTAAAGTTAACCCCACTCTGTGTTACGTTAAACTGC
------ACGGATGCTAAGACCAATCATACCAATGGT------------------------
---------------------------AGTAATAGTACTGGT------ACC---------
---------------------------AATGGTAGTGAT---------------------
------------------------------------------------AATTCCTTA---
----AAA-----------GGA---GAAATGAAA------------AACTGCTCTTTCAAT
ATC---ACCACAACAATAAGAGAT---------AAGGTGCAGAAAGAATTTGCGCTT---
TTTTATAAACTTGATTTAGTGCCAATAGATGAT---------------------------
------------------------------------------------------AGCAAT
AAAACTAATACC------------------------------------------------
------------------------------------------------------------
------------------AGCTATAGGTTAATAAATTGTAACACCTCAGCCATT---ACA
CAGGCCTGTCCAAAGGTATCCTTTGAGCCAATTCCCATACACTATTGTGCCCCGGCTGGT
TTTGCTCTTCTAAAATGTAACAATAAAACGTTCAGTGGAAAAGGACCATGTACCAATGTC
AGCACAGTACAATGTACACATGGAATTAGGCCAGTAGTGTCAACTCAACTGCTATTAAAT
GGCAGTCTAGCAGAAGAA---GAGGTAGTAATTAGATCCCAAAATTTCACAGATAATGCT
AAAACCATAATAGTACAGCTGAACGAATCTGTAGAAATTAATTGTACAAGGCCCAACAAC
AAC---ACA---AGA---AAA---AGTATC------CACATA------------GGACCA
---GGA------CAA------GCA---TTCTATACAACAGGAGAAATAATAGGAGATATA
AGACAAGCACATTGTAACATCAGTAAAACAGCATGGAATAACACTTTAAGACAGGTAGCT
AAAAAATTAAAAGAA------------------AAATTTAAT------------------
---------ACAACA------------ATAATCTTTAAT------CAA------TCC---
---TCA---GGAGGAGACCTAGAAATTGTAATGCACAGCTTTACTTGTGGAGGGGAATTT
TTCTACTGCAATACAAGACAACTGTTT---AATAGTACT---TGGGAT---------AAT
AGTACTTGGAAT---------------------------------------GATAGTACT
AGGAT-------------------------AGT---ATTCAT------------------
------GACGAGAAT------------------------------ATCACA---------
---CTCCCATGTAGAATAAAACAAATTATAAACATGTGGCAAACAGTGGGAAAAGCAATG
TATGCCCCTCCCATCAAAGGACAAATTAGATGTTCATCAAATATTACAGGGCTATTATTA
GAGAGAGAT---GGTGGTAACAAT------------------------------------
------------ACGGACACC------GAAACCTTCAGACCTGGAGGAGGAAATATGAAG
GACAATTGGAGAAGT------------------------------GAATTATATAAATAT
AAAGTAGTAAAAATTGAACCAGTAGGAATAGCACCCACC------AGGGCAAAGAGAAGA
GTGGTG------------CAGAGAGAAAGAAGA---
>AB565501/B/JP/-/JRC65B
------------------GCA------------AAATTG------------------TGG
GTCACAGTTTATTATGGGGTACCTGTGTGGAAAGACGCAACCACC---ACTCTATTTTGT
GCATCAGATGCTAAAGCCTATGATACAGAGGTACATAATGTTTGGGCCACACATGCCTGT
GTACCCACAGACCCCAACCCACAAGAAATGATATTGGAA---AATGTGACA---GAAAAC
TTTAACATGTGG---AAAAATAACATGGTAGATCAGATGCATGAAGATATAATCAGTTTA
TGGGATGAAAGCCTAAAGCCATGTGTAAAATTAACCCCACTCTGTGTTACTTTAAATTGC
------ACTAATTTGAATGCT---------------------------------------
---------------------------ACTAATACTAATAGT------ACG---------
---------------------------GCTAATATTACC---------------------
------------------------------------------------AGTAGTCCAATG
---GGGGTA---------GGA---GAAATGAAA------------AACTGCTCTTTCAAT
GTT---ACCACAAGCATACAAACT---------AAGGTG--AAA-GACTATGCACTT---
TTTTATAAAGTTGATGTAATACCAATAGATAAT---------------------------
------------------------------------------------------------
------TCTACC------------------------------------------------
------------------------------------------------------------
------------------AATTATAGGTTAAGAGAGTGTAACACTTCAGTCATT---ACA
CAAGCTTGTCCAAAGGTATCCTTTGAGCCAATTCCTATACATTATTGCACCCCGGCTGGT
TTTGCGATTATAAAGTGTAACAATAAACAGTTCAATGGATCAGGGGAATGTAAAAATGTC
AGTACAGTACAATGTACACATGGAATTAAACCAGTAGTATCAACTCAACTGCTGTTAAAT
GGCAGTTTAGCAGAAGAA---GATATAGTACTTAGATCTAGCAATTTTACAGACAATGCT
AAAGTTATAATAGTACAGCTGAATAAAGCTATAGAAATTAATTGTACAAGACCCAACAAC
AAT---ACA---AGA---AAA---AGTATA------CCTATG------------GGACCA
---GGG------CAA------GCA---TGGTTTGCAACAGGAGATATAATAGGAGATATA
AGACAAGCACATTGTAATCTTAGTAGCACAATATGGAATGACACTTTAGGACAGATAGTT
GAAAAATTAAGAGAA------------------CAATTT------GGGAAC---------
---------AAAACA------------ATAAGCTTTCAG------CGA------TCC---
---TCA---GGAGGGGACCCAGAGGTTGTAATGCACACTTTTAATTGTAGAGGGGAATTT
TTCTACTGTAATACATCAAAACTGTTT---AATAGTTCTTG-G--------------AAT
ATTAAT---------------------------------------------GGTACTTGG
AAT---------------------------GGT---ACT------------ACAGGA---
------AATGGCACT------------------------------CTCACG---------
---CTCCCTTGCAGAATAAGACAAATTGTAAACATGTGGCAGCAAGTAGGAAAAGCAATG
TATGCCCCTCCCGTTGCAGGAATAATTAGATGTTCATCAAATATTACAGGGATGATATTA
ACAAGAGAT---GGTGGTACTAAT---------GAG------------------------
---------ACCATCGAGGTG------GAGACCTTCAGACCTGCAGGAGGAGATATGAGG
GACAATTGGCGAAGT------------------------------GAATTGTATAAATAT
AAAGTAGTAAGAATTGAACCATTAGGAGTAGCACCCACC------AAGGCAAGGAGAAGA
GTGGTG------------CAGAGAGAAAAAAGA---
>AB565502/B/JP/-/JRC65B
------------------GCA------------AAATTG------------------TGG
GTCACAGTTTATTATGGGGTACCTGTGTGGAAAGACGCAACCACC---ACTCTATTTTGT
GCATCAGATGCTAAAGCCTATGATACAGAGGTACATAATGTTTGGGCCACACATGCCTGT
GTACCCACAGACCCCAACCCACAAGAAATGATATTGGAA---AATGTGACA---GAAAAC
TTTAACATGTGG---AAAAATAACATGGTAGATCAGATGCATGAAGATATAATCAGTTTA
TGGGATGAAAGCCTAAAGCCATGTGTAAAATTAACCCCACTCTGTGTTACTTTAAATTGC
------ACTAATTTGAATGCT---------------------------------------
---------------------------ACTAATACTAATAGT------ACG---------
---------------------------GCTAATATTACC---------------------
------------------------------------------------AGTAGTCCAATG
---GGGGTA---------GGA---GAAATGAAA------------AACTGCTCTTTCAAT
GTT---ACCACAAGCATACAAACT---------AAGGTG--AAA-GACTATGCACTT---
TTTTATAAAGTTGATGTAATACCAATAGATAAT---------------------------
------------------------------------------------------------
------TCTACC------------------------------------------------
------------------------------------------------------------
------------------AATTATAGGTTAAGAGAGTGTAACACTTCAGTCATT---ACA
CAAGCTTGTCCAAAGGTATCCTTTGAGCCAATTCCTATACATTATTGCACCCCGGCTGGT
TTTGCGATTATAAAGTGTAACAATAAACAGTTCAATGGATCAGGGGAATGTAAAAATGTC
AGTACAGTACAATGTACACATGGAATTAAACCAGTAGTATCAACTCAACTGCTGTTAAAT
GGCAGTTTAGCAGAAGAA---GATATAGTACTTAGATCTAGCAATTTTACAGACAATGCT
AAAGTTATAATAGTACAGCTGAATAAAGCTATAGAAATTAATTGTACAAGACCCAACAAC
AAT---ACA---AGA---AAA---AGTATA------CCTATG------------GGACCA
---GGG------CAA------GCA---TGGTTTGCAACAGGAGATATAATAGGAGATATA
AGACAAGCACATTGTAATCTTAGTAGCACAATATGGAATGACACTTTAGGACAGATAGTT
GAAAAATTAAGAGAA------------------CAATTT------GGGAAC---------
---------AAAACA------------ATAAGCTTTCAG------CGA------TCC---
---TCA---GGAGGGGACCCAGAGGTTGTAATGCACACTTTTAATTGTAGAGGGGAATTT
TTCTACTGTAATACATCAAAACTGTTT---AATAGTTCTTG-G--------------AAT
ATTAAT---------------------------------------------GGTACTTGG
AAT---------------------------GGT---ACT------------ACAGGA---
------AATGGCACT------------------------------CTCACG---------
---CTCCCTTGCAGAATAAGACAAATTGTAAACATGTGGCAGCAAGTAGGAAAAGCAATG
TATGCCCCTCCCGTTGCAGGAATAATTAGATGTTCATCAAATATTACAGGGATGATATTA
ACAAGAGAT---GGTGGTACTAAT---------GAG------------------------
---------ACCATCGAGGTG------GAGACCTTCAGACCTGCAGGAGGAGATATGAGG
GACAATTGGCGAAGT------------------------------GAATTGTATAAATAT
AAAGTAGTAAGAATTGAACCATTAGGAGTAGCACCCACC------AAGGCAAGGAGAAGA
GTGGTG------------CAGAGAGAAAAAAGA---
>AB604948/B/JP/-/DR1777
GCA---------------CAG------------GACGCG------------------TGG
GTCACAGTCTATTATGGGGTACCTGTGTGGAAAGAAGCAACCACC---ACTTTATTTTGT
GCATCAGATGCTAAAGCATACAAAACAGAGGTACATAATGTCTGGGCCACACATGCCTGT
GTACCCACAGACCCCAACCCACAAGAAGTAGTATTGGAA---AATGTGACA---GAAAAT
TTTAACATGTGG---AAAAATAACATGGTAGAACAGATGCATGAAGATATAATCAGTTTA
TGGGATGAAAGCCTAAAGCCATGTGTAAAACTAACCCCACTCTGTGTTACTTTAAATTGC
------ACTGATGAGTTGATTGTC------------------------------------
---------------------------ACTAATAGTACTAAT------GGC---------
---------------------------AATAATACTAATAGCCATAGTACTAGGGGCAAT
GATACTATTGGCAACAGTACTAGT------------------------TGGAAAGAG---
---ATGAAA---------GGA---GAAATAAAA------------AACTGCTCTTTCAAT
ATC---CCCACAAGTGTAAAAGAT---------AAGATGCAGAAACAATATGCTCTC---
TTCTATAAACTTGATGTAGTAGCAATAAATGAT----GAT--------------------
------------------------------------------------------AATAAT
AAGAACAGTAGTAATTATAATAGTAGTAAGCTTAGTAGTAGCAATAGTAATTGTGGTAAA
AGTGATAATAATAGCAGTTGTAATTGTAGTAGTAGTAATAATAATTGTAGTAGTAGTAAT
CATAGTAGTAATTATAGTAGCTATATATTGATAAGTTGTAATACCTCAACCCTT---ACA
CAGGCCTGTCCAAAGGTATCCTTTGAGCCAATTCCCATACATTATTGTACCCCGGCTGGT
TTTGCGATTCTAAAGTGTAATGATAAGAGGTTCAATGGAACAGGACCATGTAAAAATGTC
AGCACAGTACAATGTACACATGGAATTAGGCCAGTAGTGTCAACTCAACTGCTGTTAAAT
GGCAGTCTAGCAGAAGAA---GAGGTAGTAATCAGATCTGAAAATATCTCGAACAATGCT
AAAACCATAATAGTACAGCTGAATGAATCTGTAGCAATTAATTGTACAAGACCCAACAAC
AAT---ACA---AGA---AAA---GGCATA------CGTATA------------GGACCA
---GGG------AGA------ACA---TTTTATGCGGCGGAAAAAATAATAGGAGATATA
AGAAAAGCATACTGTATCATTAACGGAACAAAATGGAATGAAACTTTAAGACTGATAGTT
GCAAAATTAAGAGAACAAGAA------------CAAATT---GGGGAGAAT---------
---------ACAACA------------ATAATCTTTAAA------CCA------TCC---
---TCA---GGAGGGGACCCAGAAATTGAAAATCACATTTTTAATTGTAGAGGGGAATTT
TTCTACTGTAATACAACACAACTGTTT---AATAGTACCTG-G--------------TAT
AGTAAT---------------------------------------------GGTACCTGG
ATT---------------------------GGT---AAA------------AATTTT---
------ACTGGGAGCAAC---------------------------ATCACG---------
---CTCCCATGCAGAATAAAACAAATTGTAAACATGTGGCAGGAAGTAGGAAAAGCAATG
TATGCCCCTCCCATCAGGGGACAAATTAACTGTATATCAAATATTACAGGGCTGCTATTA
ACAAGCGAT---GGTGGTTTTAGG---------AAAACAAACGAGACA------------
---------ACAAACATGACC------GAGACCCTCAGACCTGGAGGAGGAGATATGAGG
GACAATTGGAGAAGT------------------------------GAATTATATAAATAT
AAAGTAGTAAGAATTGAACCATTAGGAATAGCACCCACC------CAGGCAAAGAGAAGA
GTGGTG------------CAGAGAGAAAAAAGA---
>AB604949/B/JP/-/DR2735
ACA---------------GAA------------CAATTG------------------TGG
GTCACAGTCTATTATGGGGTACCTGTGTGGAAAGAAGCAAACACC---ACTCTATTTTGT
GCATCAGATGCTAAAGCATATAGTACAGAGGCACATAATGTGTGGGCCACACATGCCTGT
GTACCCACAGACCCCAATCCACAAGAAGTAAAAATGGAA---AATGTAACA---GAAAAT
TTTAACATGTGG---AAAAATAACATGGTAGATCAGATGCATGAGGATATAATCAGTTTA
TGGGATCAAAGCCTAAAACCATGTGTAAAATTAACCCCACTCTGCATTACTATGGATTGC
------ACTGATGTCACG------------------------------------------
---------------------------AGGAATGCTAATAAT------ACCAATGCCACC
ACTAGTGTT------------------AATACCACTAGC---------------------
------------------------------------------------GGGGGAATG---
---GAGGGA---------GGA---GAAATAAAA------------AACTGCTCTTTCAAT
ATC---ACCACAAACATAAGAGAT---------AAGGTGCAGCAACAATATGCACTT---
TTTGATAAACTTGATATGGTACCAATAAATGAT----AAT--------------------
------------------------------------------------------AATAAT
ACAAGGAATAAT------------------------------------------------
------------------------------------------------------------
------------------AGATATAGGTTGATAAAATGTAACACCTCAATCATT---ACA
CAGGCCTGTCCAAAGGTAACCTTTGAGCCAATTCCCATACATTATTGTGCCCCGGCTGGT
TTTGCGATTTTAAAGTGTAATGATAAGAAATTCAATGGAACAGGACTATGTACAAACGTC
AGCATAGTACAATGTACACATGGAATTAGGCCAGTAGTATCAACTCAACTGCTGTTAAAT
GGCAGTCTAGCAGAAGAA---GAGGTAGTCATTAGATCTGAAAATTTCACGGACAATGCT
AAAACCATAATAGTCCATCTAAATGAATCTGTAAAAATTAATTGTACAAGACCTCACAAA
AAT---AAA---ATA---AGA---AGGATA------CATATA------------GGACCA
---GGG------AGA------GCA---TTTATTGGAACA---GACATAGAAGGAAATATA
AGACAAGCATATTGTAACATTAGTGGAGAAGAATGGGAGAGCACTTTAAAAAAGATAGTT
AAAAAATTAGGAGAA------------------CAATTT------AATACT---------
---------ACAAGA------------ATAACCTTTAAC------CAC------TCC---
---TCA---GGAGGGGACCCAGAAATAGTAATGCACAGTGTTAATTGTGGAGGGGAATTT
TTCTACTGTAATACAACAAAACTGTTT---AATAGTACTTG-GAAT--------------
---------------------------------------------------AATACTGAA
---AGGGTAAAT------------------AGC---ACT------------ATGGAA---
------AATGGCACA------------------------------ATCACA---------
---CTCCCATGCAGAATAAAACAAATTATACACATGTGGCAAGAGGTAGGAAAAGCAATG
TATGCCCCTCCCATCGAAGGAAACATTAGCTGCTCATCAAATATTACAGGGCTGCTATTA
ACAAGAGAT---GGGGGTATTAAG---------AACCAGACA------------------
---------GAGAACAAGACC------GAGACCTTCAGACCTATAGGAGGAAATATGAAG
GACAATTGGAGAAGT------------------------------GAATTATATAAATAT
AAAGTAGTAAAAATTGAACCATTAGGAATAGCACCCACT------AAGGCAAAGAGGAGA
GTGGTG------------CAGAGAGAAAAAAGA---
>AB604950/B/JP/-/DR5929
GAA---------------GAA------------CAATTG------------------TGG
GTCACAGTTTATTATGGGGTACCTGTGTGGAAAGAAGCAACCACC---ACTCTATTTTGT
GCATCAGATGCTAAAGCATATGACACAGAGGTCCATAATGTTTGGGCTACACATGCCTGT
GTACCCACAGACCCTAACCCACAAGAGGTAAAATTGGAA---AATGTGACA---GAAAAT
TTTAACATGTGG---AAAAATAACATGGTAGAACAAATGCATGAGGATATAATCAGTTTA
TGGGATCAAAGCCTAAAGCCATGTGTAAAATTAACCCCACTCTGTGTTACTTTAAAGTGC
------ACTAATTTGAAGAATGATACTGCTAATAGC------------------------
---------------------------AACAGTACTACTAAT------AAC---------
---------------------------AATAGTATTGAT---------------------
------------------------------------------------TGGGAATGGGTA
---AATAAA---------------GAAATGACA------------AACTGCTCTTTCAAT
GTC---ACCACAGGTATAAGAAAT---------AAGAGAAAGAAAGAATATGCACTT---
TTTTATAAACATGATGTAGTACAAATAGATACA---------------------------
------------------------------------------------------------
---GCTAATACAAGCTTACCA---------------------------------------
------------------------------------------------------------
------------------AGCTATACGTTGACACATTGTAACACCTCAGTCATT---ACA
CAGGCCTGTCCAAAAGTATCCTTTGAACCAATTCCCATACATTATTGTACCCCAGCTGGT
TTTGCGCTTCTAAAATGTAATGATAAAAAGTTCAATGGAAAAGGACCATGTAAAAATGTC
AGCACAGTACAATGTACACACGGAATTAGGCCAGTAGTGTCAACTCAGCTACTGTTAAAT
GGCAGTCTAGCAGAAGAA---GAGGTAGTAATTAGAACTGAAAATTTCACAAACAATGCT
AAAACCATAATAGTACAGCTGAATGAAACTGTACAAATCAATTGCACAAGACCCAACAAC
AAT---ACA---AGA---AAA---AGTATA------CATATG------------GGACCA
---GGG------AGG---TGGTGTA--CTTTATGCAACAGGAGCTATAGTAGGAGATATA
AGACAAGCACATTGTAACCTTAGTGGACCAGACTGGGAAAAGACTTTAAAAAAGATAGTT
GTAAAATTAAAAGAA------------------CAATTTAAT-------ATAACA-----
---------AAAAAC------------ATTACCTTTAAA------GAA------TCC---
---TCA---GGAGGGGATCCAGAAATTACAATGCACAGTTTTAATTGTGGAGGGGAATTT
TTCTACTGTAATACAACAAAGTTGTTT---AATAGTACT---TGGTATACT------AAT
GGGAAT---------------------------------------------AAGACTGAA
---GAACTAAAT------------------AAC---------------------------
------AATACC---------------------------------ATTACA---------
---CTCCCATGCAGAATAAAACAAATTATAAACAGATGGCAGGAAGTAGGAAAAGCAATG
TATGCCCCTCCCATCCAAGGACGAATTTACTGCTCATCAAATATTACAGGACTGTTATTA
GTAAGAGAT---GGTGGTAACAAT---------ACT------------------------
---------AATAACGAGTCT------GAGATCTTCAGACCTGGAGGAGGAGATATGAGG
GACAATTGGAGAAGT------------------------------GAATTATATAAATAT
AAAGTAGTACAAATTGAGCCATTAGGAGTAGCACCCACC------AAGGCAAAGAGAAGG
GTGGTG------------CAGAGAGAAAAAAGA---
>AB604951/B/JP/-/DR5929
GAA---------------GAA------------CAATTG------------------TGG
GTCACAGTTTATTATGGGGTACCTGTGTGGAAAGAAGCAACCACC---ACTCTATTTTGT
GCATCAGATGCTAAAGCATATGACACAGAGGTCCATAATGTTTGGGCTACACATGCCTGT
GTACCCACAGACCCTAACCCACAAGAGGTAAAATTGGAA---AATGTGACA---GAAAAT
TTTAACATGTGG---AAAAATAACATGGTAGAACAAATGCATGAGGATATAATCAGTTTA
TGGGATCAAAGCCTAAAGCCATGTGTAAAATTAACCCCACTCTGTGTTACTTTAAAGTGC
------ACTAATTTGAAGAATGATACTGCTAATAGC------------------------
---------------------------AACAGTACTACTAAT------AAC---------
---------------------------AATAGTATTGAT---------------------
------------------------------------------------TGGGAATGGGTA
---AATAAA---------------GAAATGACA------------AACTGCTCTTTCAAT
GTC---ACCACAGGTATAAGAAAT---------AAGAGAAAGAAAGAATATGCACTT---
TTTTATAAACATGATGTAGTACAAATAGATACA---------------------------
------------------------------------------------------------
---GCTAATACAAGCTTACCA---------------------------------------
------------------------------------------------------------
------------------AGCTATACGTTGACACATTGTAACACCTCAGTCATT---ACA
CAGGCCTGTCCAAAAGTATCCTTTGAACCAATTCCCATACATTATTGTACCCCAGCTGGT
TTTGCGCTTCTAAAATGTAATGATAAAAAGTTCAATGGAAAAGGACCATGTAAAAATGTC
AGCACAGTACAATGTACACACGGAATTAGGCCAGTAGTGTCAACTCAGCTACTGTTAAAT
GGCAGTCTAGCAGAAGAA---GAGGTAGTAATTAGAACTGAAAATTTCACAAACAATGCT
AAAACCATAATAGTACAGCTGAATGAAACTGTACAAATCAATTGCACAAGACCCAACAAC
AAT---ACA---AGA---AAA---AGTATA------CATATG------------GGACCA
---GGG------AGG---TGGTGTA--CTTTATGCAACAGGAGCTATAGTAGGAGATATA
AGACAAGCACATTGTAACCTTAGTGGACCAGACTGGGAAAAGACTTTAAAAAAGATAGTT
GTAAAATTAAAAGAA------------------CAATTTAAT-------ATAACA-----
---------AAAAAC------------ATTACCTTTAAA------GAA------TCC---
---TCA---GGAGGGGATCCAGAAATTACAATGCACAGTTTTAATTGTGGAGGGGAATTT
TTCTACTGTAATACAACAAAGTTGTTT---AATAGTACT---TGGTATACT------AAT
GGGAAT---------------------------------------------AAGACTGAA
---GAACTAAAT------------------AAC---------------------------
------AATACC---------------------------------ATTACA---------
---CTCCCATGCAGAATAAAACAAATTATAAACAGATGGCAGGAAGTAGGAAAAGCAATG
TATGCCCCTCCCATCCAAGGACGAATTTACTGCTCATCAAATATTACAGGACTGTTATTA
GTAAGAGAT---GGTGGTAACAAT---------ACT------------------------
---------AATAACGAGTCT------GAGATCTTCAGACCTGGAGGAGGAGATATGAGG
GACAATTGGAGAAGT------------------------------GAATTATATAAATAT
AAAGTAGTACAAATTGAGCCATTAGGAGTAGCACCCACC------AAGGCAAAGAGAAGG
GTGGTG------------CAGAGAGAAAAAAGA---
>AB641836/B/JP/-/pJRC57B09
GAT---------------GAA------------AAGTTG------------------TGG
GTCACAGTCTATTATGGGGTACCTGTGTGGAAAGAAGCAACCACC---ACTTTATTTTGT
GCATCAGATGCTAAAGCACATAATACAGAGGCACATAATGTTTGGGCCACACATGCCTGT
GTACCCACAGACCCCAACCCACAAGAAATGGTATTGGGA---AATGTAACA---GAAAAT
TTTAACATGTGG---AAAAATAACATGGTAGAACAGATGCATGAGGATATAATCAGCTTA
TGGGATCAAAGCTTAAAGCCATGTGTAAAATTAACTCCACTCTGTGTTACTTTAAATTGC
------ACTGATGCT---------------------------------------------
---------------------------AATACCAGAAATAAT------ACC---------
---------------------------AATAGTAACAGC---------------------
------------------------------------------------AGTAGTACAGAA
ATACAACAACAG------GGA---GAAATAAAA------------AACTGCTCTTTCAAT
GTC---ACCACAAACATAAGAGAT---------AAGATAAGTAAGGAATATGCACTG---
TTTTATAGGCTGGATGTAGTACAAATAGGGAAT----GAG--------------------
------------------------------------------------------AATAAT
ACCAATTATACC------------------------------------------------
------------------------------------------------------------
------------------AACTATAGGTTGATAAATTGTAACACCTCAGAAATT---ACA
CAGACTTGTCCAAAGGTATCCTTTGAGCCAATTCCCATACATTATTGTACCCCGGCTGGT
TTTGCGCTTCTAAAGTGTAATGATAAGAAGTTCAATGGAACAGGAACATGTAAAAATGTC
AGCACAGTACAATGTACACATGGAATTAAGCCAGTGGTATCAACTCAACTGCTATTGAAT
GGCAGCTTAGCAGAGGAA---GAGGTAATAATTAGATCTGAAAATTTCACGAACAATGCT
AAAACCATAATAATACAGCTGAATGAAGCTGTAGAAATTAACTGTACAAGACCCAACAAT
AAT---ACA---AGA---AGA---AGTATA------CATATA------------GGACCA
---GGG------AGA------ACA---ATTTTTGCAACA---GACATAATAGGAGATATA
AGACAAGCACATTGTAACATTAGTGGTACAAAGTGGAATAAAACTTTAAAACAGATAGCC
AAAAAGTTAGGAGAT------------------CAATTT---GGAGAAAAT---------
---------AAAACA------------ATAAGCTTTAAC------AAA------TCC---
---TCA---GGAGGGGACCCAGAAATTACAATGCACAGTTTTATTTGTGGAGGAGAATTT
TTCTACTGCAATACAACAGAACTATTT---AATAGTAGTTG-G--------------AAT
GAGAGTACCTGGAATGAGAGTACTCGGAAT---------------------GATACTGAC
GGG---------------------------------TCAGGA------------------
------AATATC---------------------------------ATCACA---------
---CTCCCATGTAGAATAAAACAAATTATAAACATGTGGCAGGAAGTAGGAAAAGCAATG
TATGCCCCTCCCATCAGAGGACAAATTAATTGTACATCAAACATCACAGGGTTGCTATTA
ACAAGAGAT---GGTGGTAATAAT---------AATAGC---------------------
---------ACCAATGAGACG------GAGACCTTCAGACCTGGAGGAGGAGACATGAAG
GACAATTGGAGAAGT------------------------------GAATTATATAAATAT
AAAGTAGTAAAACTTGAACCATTAGGAATAGCACCCACC------AAGGCGAAGAGAAGA
GTGGTG------------CAGAGAGAAAAAAGA---
>AB641837/B/JP/-/pJRC57B05
GAT---------------GAA------------AAGTTG------------------TGG
GTCACAGTCTATTATGGGGTACCTGTGTGGAAAGAAGCAACCACC---ACTTTATTTTGT
GCATCAGATGCTAAAGCACATAATACAGAGGCACATAATGTTTGGGCCACACATGCCTGT
GTACCCACAGACCCCAACCCACAAGAAATGGTATTGGGA---AATGTAACA---GAAAAT
TTTAACATGTGG---AAAAATAACATGGTAGAACAGATGCATGAGGATATAATCAGCTTA
TGGGATCAAAGCTTAAAGCCATGTGTAAAATTAACTCCACTCTGTGTTACTTTAAATTGC
------ACTGATGCT---------------------------------------------
---------------------------AATACCAGAAATAAT------ACC---------
---------------------------AATAGTAACAGC---------------------
------------------------------------------------AGTAGTACAGAA
ATACAACAACAG------GGA---GAAATAAAA------------AACTGCTCTTTCAAT
GTC---ACCACAAACATAAGAGAT---------AAGATAAGTAAGGAATATGCACTG---
TTTTATAGGCTGGATGTAGTACAAATAGGGAAT----GAG--------------------
------------------------------------------------------AATAAT
ACCAATTATACC------------------------------------------------
------------------------------------------------------------
------------------AACTATAGGTTGATAAATTGTAACACCTCAGAAATT---ACA
CAGACTTGTCCAAAGGTATCCTTTGAGCCAATTCCCATACATTATTGTACCCCGGCTGGT
TTTGCGCTTCTAAAGTGTAATGATAAGAAGTTCAATGGAACAGGAACATGTAAAAATGTC
AGCACAGTACAATGTACACATGGAATTAAGCCAGTGGTATCAACTCAACTGCTATTGAAT
GGCAGCTTAGCAGAGGAA---GAGGTAATAATTAGATCTGAAAATTTCACGAACAATGCT
AAAACCATAATAATACAGCTGAATGAAGCTGTAGAAATTAACTGTACAAGACCCAACAAT
AAT---ACA---AGA---AGA---AGTATA------CATATA------------GGACCA
---GGG------AGA------ACA---ATTTTTGCAACA---GACATAATAGGAGATATA
AGACAAGCACATTGTAACATTAGTGGTACAAAGTGGAATAAAACTTTAAAACAGATAGCC
AAAAAGTTAGGAGAT------------------CAATTT---GGAGAAAAT---------
---------AAAACA------------ATAAGCTTTAAC------AAA------TCC---
---TCA---GGAGGGGACCCAGAAATTACAATGCACAGTTTTATTTGTGGAGGAGAATTT
TTCTACTGCAATACAACAGAACTATTT---AATAGTAGTTG-G--------------AAT
GAGAGTACCTGGAATGAGAGTACTCGGAAT---------------------GATACTGAC
GGG---------------------------------TCAGGA------------------
------AATATC---------------------------------ATCACA---------
---CTCCCATGTAGAATAAAACAAATTATAAACATGTGGCAGGAAGTAGGAAAAGCAATG
TATGCCCCTCCCATCAGAGGACAAATTAATTGTACATCAAACATCACAGGGTTGCTATTA
ACAAGAGAT---GGTGGTAATAAT---------AATAGC---------------------
---------ACCAATGAGACG------GAGACCTTCAGACCTGGAGGAGGAGACATGAAG
GACAATTGGAGAAGT------------------------------GAATTATATAAATAT
AAAGTAGTAAAACTTGAACCATTAGGAATAGCACCCACC------AAGGCGAAGAGAAGA
GTGGTG------------CAGAGAGAAAAAAGA---
>AB731663/B/JP/2008/08JP_NMC104_clone_01
ACA---------------GGA------------CAGTTG------------------TGG
GTCACAGTCTATTATGGGGTACCTGTGTGGAGAGAAGCAAACACC---ACTCTATTTTGT
GCATCAGATGCTAAAGCATATGAAACAGAGGCACATAATGTTTGGGCCACACATGCCTGT
GTACCCACAGACCCCAACCCACAAGAAGTAGAATTAAAA---AATGTAACA---GAAGAT
TTCAACATGTGG---AAAAATAACATGGTAGATCAGATGCATGAGGATGTAATCAGTTTA
TGGGATGAAAGCCTAAAGCCATGTGCAAAGCTAACCCCACTCTGTGTTACTTTAAATTGC
------ACTGATAGT---------------------------------------------
------------------------------------GGTGGG------GCA---------
----------------------------AAAATGGAGACA--------------------
------------------------------------------------------------
------------------GGA---GAAATGAAA------------AACTGCTCTTTCAAT
ATC---ACCACAGACCTAAGAGAT---------AAGAGGAAGGAAGTATATGCAACT---
TTTTATAAACTGGATGTAGTACCAATAGAAAGT---------------------------
------------------------------------------------------AATAGT
AATAGTAGTAGT------------------------------------------------
------------------------------------------------------------
------------------AATTATAGGTTGATAAGTTGTAATACCTCAGTCCTT---ACA
CAGGCCTGTCCAAAGATATCCTTTGAGCCAATTCCCATACATTATTGTGCCCCGGCTGGT
TTTGCGATTTTCCAATGTAAAGATAAGAAATTCAATGGAACAGGACCATGTACAAATGTC
AGCTCAGTACAATGTACACATGGAATTAGGCCAGTAGTGTCAACTCAACTGTTGTTAAAT
GGCAGCCTGGCAGAAGAA---GAGATAGTAATTAGATCTGCCAATTTCTCGGACAATGCT
AAAAATATAATAGTACAGCTGAAAGAAGCTGTACAAATTAATTGTACAAGACCTAACAAC
AAT---ACA---AGA---AAA---GGTATT------CATATA------------GGACCA
---GGG------AGA------GCA---TTTTATACAACAGGACAAATAGTAGGAGATATA
AGACAAGCACATTGTAACCTTAGTAGAACACAATGGAATAACACTTTAAAACAAATAGTT
GGGAAATTAAGAGAA------------------CAATTTAAT------------------
---------AAAACA------------ATAGTCTTTAAT------CAC------TCT---
---TCA---GGAGGGGACCCAGAAATTGTAATGCACAGTTTTACATGTGGAGGGGAGTTT
TTCTACTGTAATTCAACACAACTGTTT---AATAGTACT---TGGCTGCTT------AAT
AGTACTTGG------------------------------------------AATAGTAAT
---GATACAAAT------------------AGC---ATT------------GGAGAA---
------AATGACACT------------------------------ATCATA---------
---CTCCCATGCAGAATAAAACAAATTATAAACATGTGGCAGGAAGTAGGAAAAGCAATG
TATGCCCCTCCTAGAGAAGGACCAATTAGATGTTCATCAAACATTACAGGGCTGATATTA
ACAAGAGAT---GGTGGTAGTAAT---------GGG------------------------
------------TATAACAAT------GAGACCTTCAGACCTGGAGGAGGAGATATGAGG
GACAATTGGAGAAGT------------------------------GAATTATATAAATAT
AAAGTAATAAAAATTGAACCATTAGGAGTAGCACCAACC------AAGGCAAAAAGGCGA
GTGGTG------------CAGAGAGAAAAAAGA---
>AB731664/B/JP/2008/08JP_NMC104_clone_09
ACA---------------GGA------------CAGTTG------------------TGG
GTCACAGTCTATTATGGGGTACCTGTGTGGAGAGAAGCAAACACC---ACTCTATTTTGT
GCATCAGATGCTAAAGCATATGAAACAGAGGCACATAATGTTTGGGCCACACATGCCTGT
GTACCCACAGACCCCAACCCACAAGAAGTAGAATTAAAA---AATGTAACA---GAAGAT
TTCAACATGTGG---AAAAATAACATGGTAGATCAGATGCATGAGGATGTAATCAGTTTA
TGGGATGAAAGCCTAAAGCCATGTGCAAAGCTAACCCCACTCTGTGTTACTTTAAATTGC
------ACTGATAGT---------------------------------------------
------------------------------------GGTGGG------GCA---------
----------------------------AAAATGGAGACA--------------------
------------------------------------------------------------
------------------GGA---GAAATGAAA------------AACTGCTCTTTCAAT
ATC---ACCACAGACCTAAGAGAT---------AAGAGGAAGGAAGTATATGCAACT---
TTTTATAAACTGGATGTAGTACCAATAGAAAGT---------------------------
------------------------------------------------------AATAGT
AATAGTAGTAGT------------------------------------------------
------------------------------------------------------------
------------------AATTATAGGTTGATAAGTTGTAATACCTCAGTCCTT---ACA
CAGGCCTGTCCAAAGATATCCTTTGAGCCAATTCCCATACATTATTGTGCCCCGGCTGGT
TTTGCGATTTTCCAATGTAAAGATAAGAAATTCAATGGAACAGGACCATGTACAAATGTC
AGCTCAGTACAATGTACACATGGAATTAGGCCAGTAGTGTCAACTCAACTGTTGTTAAAT
GGCAGCCTGGCAGAAGAA---GAGATAGTAATTAGATCTGCCAATTTCTCGGACAATGCT
AAAAATATAATAGTACAGCTGAAAGAAGCTGTACAAATTAATTGTACAAGACCTAACAAC
AAT---ACA---AGA---AAA---GGTATT------CATATA------------GGACCA
---GGG------AGA------GCA---TTTTATACAACAGGACAAATAGTAGGAGATATA
AGACAAGCACATTGTAACCTTAGTAGAACACAATGGAATAACACTTTAAAACAAATAGTT
GGGAAATTAAGAGAA------------------CAATTTAAT------------------
---------AAAACA------------ATAGTCTTTAAT------CAC------TCT---
---TCA---GGAGGGGACCCAGAAATTGTAATGCACAGTTTTACATGTGGAGGGGAGTTT
TTCTACTGTAATTCAACACAACTGTTT---AATAGTACT---TGGCTGCTT------AAT
AGTACTTGG------------------------------------------AATAGTAAT
---GATACAAAT------------------AGC---ATT------------GGAGAA---
------AATGACACT------------------------------ATCATA---------
---CTCCCATGCAGAATAAAACAAATTATAAACATGTGGCAGGAAGTAGGAAAAGCAATG
TATGCCCCTCCTAGAGAAGGACCAATTAGATGTTCATCAAACATTACAGGGCTGATATTA
ACAAGAGAT---GGTGGTAGTAAT---------GGG------------------------
------------TATAACAAT------GAGACCTTCAGACCTGGAGGAGGAGATATGAGG
GACAATTGGAGAAGT------------------------------GAATTATATAAATAT
AAAGTAATAAAAATTGAACCATTAGGAGTAGCACCAACC------AAGGCAAAAAGGCGA
GTGGTG------------CAGAGAGAAAAAAGA---
>AB731669/B/JP/2011/11JP_NMC851C_clone_13
GCA---------------GAT------------AAATTG------------------TGG
GTCACAGTCTATTATGGGGTACCTGTGTGGAAAGAAGCAACTACC---ACTCTATTTTGT
GCATCAGATGCTAAAGCATATAAAACAGAGGTGCATAATGTTTGGGCCACACATGCCTGT
GTACCCACAGACCCCAACCCACAAGAAGTATTATTGGAA---AATGTGACA---GAAAAT
TTTAACATGTGG---AAAAATGACATGGTAGAACAGATGCAGGAGGATGTAATCAGTTTA
TGGGATGAAAGCCTAAAGCCATGTGTAAAACTAACCCCACTCTGTGTTACTTTAAATTGC
------ATTGATTATAATAATACAAAGAGTAATAGTACA---------------------
---------------------------AGTAAGACTCCTACC------AAT---------
---------------------------AATAGTAGTATG---------------------
------------------------------------------------GGGGAAGAGGTG
ATGGAAAAA---------GGA---GAAATAAAA------------AACTGCACTTTCAAT
ATC---ACCACCAACATAAGAGGA---------AAGCAT--AAA-GACTATGCACTC---
TTTTATAGAAGTGATGTAGTATCAATAAATAAT---------------------------
---------------------------------------------------------AGA
ACTAATAGTACT------------------------------------------------
------------------------------------------------------------
------------------AGCTATAGGTTGATAAGTTGTAACACCTCAGTCATT---ACA
CAAGCCTGTCCAAAGGTATCTTTTGAGCCAATTCCCATACATTATTGTACCCCGGCTGGT
TTTGCGCTTCTAAAGTGTAATGATAAGAAATTTAATGGAACAGGGCCATGTACAAATGTC
AGCACAGTACAATGTACACATGGAATTAGGCCAGTAGTGACAACTCAACTGCTGTTAAAT
GGCAGTCTGGCAAAAGAA---GAGATAATAATTAGGTCTGCCAATTTCTCGGACAATGCT
AAAACCATAATTGTACAGCTAAATGAAACTATAGAAATTAATTGTACAAGACCCAACAAC
AAT---ACA---AGA---AAA---AGTATA------CCTCTA------------GGACCA
---GGG------AGA------ACA---TTTTATGCAACAGGAGACATAATAGGAGATATA
AGACAAGCACATTGTAACATTAGTGTAGCACAATGGGACAACACTTTAAAACAAATAGCT
GAAAAATTGAGAGAA------------------CAATTT------GGGAAAAAC------
---------AAAACA------------ATAAAATTTGAG------CCA------TCC---
---TCA---GGAGGGGACCCAGAAATTGTAATGCATACTTTTAATTGTGGAGGGGAATTT
TTCTACTGTAATACATCAGCACTGTTT---AATG-----------------------AGT
ATTACT---------------------------------------------GGGTCAAAT
---ATTACAAAA------------------GAC---ATT---------------------
------AATAGGTCA------------------------------AATACT---------
---ATCCCATGCAGAATAAAACAAATTATCAACATGTGGCAGAAAGTAGGAAAAGCAATA
TATGCCCCTCCCATCAGCGGGCAAATTAATTGTTCATCAAATATTACAGGGTTGCTATTA
ACAAGAGAT---GGTGGTAAAAGT---------AATCAG---------------------
---------ACTAATAACACT------GAGGTTTTCAGACCTACAGGAGGAAATATGAGA
GATAATTGGAGGAGT------------------------------GAATTATATAAATAT
AAAGTAGTAAGGATTGAACCATTAGGAGTAGCACCCACC------AAGGCAAGGAGAAGA
GTGGTG------------CAAAGAGAAAAAAGA---
>AB731670/B/JP/2011/11JP_NMC851C_clone_48
GCA---------------GAT------------AAATTG------------------TGG
GTCACAGTCTATTATGGGGTACCTGTGTGGAAAGAAGCAACTACC---ACTCTATTTTGT
GCATCAGATGCTAAAGCATATAAAACAGAGGTGCATAATGTTTGGGCCACACATGCCTGT
GTACCCACAGACCCCAACCCACAAGAAGTATTATTGGAA---AATGTGACA---GAAAAT
TTTAACATGTGG---AAAAATGACATGGTAGAACAGATGCAGGAGGATGTAATCAGTTTA
TGGGATGAAAGCCTAAAGCCATGTGTAAAACTAACCCCACTCTGTGTTACTTTAAATTGC
------ATTGATTATAATAATACAAAGAGTAATAGTACA---------------------
---------------------------AGTAAGACTCCTACC------AAT---------
---------------------------AATAGTAGTATG---------------------
------------------------------------------------GGGGAAGAGGTG
ATGGAAAAA---------GGA---GAAATAAAA------------AACTGCACTTTCAAT
ATC---ACCACCAACATAAGAGGA---------AAGCAT--AAA-GACTATGCACTC---
TTTTATAGAAGTGATGTAGTATCAATAAATAAT---------------------------
---------------------------------------------------------AGA
ACTAATAGTACT------------------------------------------------
------------------------------------------------------------
------------------AGCTATAGGTTGATAAGTTGTAACACCTCAGTCATT---ACA
CAAGCCTGTCCAAAGGTATCTTTTGAGCCAATTCCCATACATTATTGTACCCCGGCTGGT
TTTGCGCTTCTAAAGTGTAATGATAAGAAATTTAATGGAACAGGGCCATGTACAAATGTC
AGCACAGTACAATGTACACATGGAATTAGGCCAGTAGTGACAACTCAACTGCTGTTAAAT
GGCAGTCTGGCAAAAGAA---GAGATAATAATTAGGTCTGCCAATTTCTCGGACAATGCT
AAAACCATAATTGTACAGCTAAATGAAACTATAGAAATTAATTGTACAAGACCCAACAAC
AAT---ACA---AGA---AAA---AGTATA------CCTCTA------------GGACCA
---GGG------AGA------ACA---TTTTATGCAACAGGAGACATAATAGGAGATATA
AGACAAGCACATTGTAACATTAGTGTAGCACAATGGGACAACACTTTAAAACAAATAGCT
GAAAAATTGAGAGAA------------------CAATTT------GGGAAAAAC------
---------AAAACA------------ATAAAATTTGAG------CCA------TCC---
---TCA---GGAGGGGACCCAGAAATTGTAATGCATACTTTTAATTGTGGAGGGGAATTT
TTCTACTGTAATACATCAGCACTGTTT---AATG-----------------------AGT
ATTACT---------------------------------------------GGGTCAAAT
---ATTACAAAA------------------GAC---ATT---------------------
------AATAGGTCA------------------------------AATACT---------
---ATCCCATGCAGAATAAAACAAATTATCAACATGTGGCAGAAAGTAGGAAAAGCAATA
TATGCCCCTCCCATCAGCGGGCAAATTAATTGTTCATCAAATATTACAGGGTTGCTATTA
ACAAGAGAT---GGTGGTAAAAGT---------AATCAG---------------------
---------ACTAATAACACT------GAGGTTTTCAGACCTACAGGAGGAAATATGAGA
GATAATTGGAGGAGT------------------------------GAATTATATAAATAT
AAAGTAGTAAGGATTGAACCATTAGGAGTAGCACCCACC------AAGGCAAGGAGAAGA
GTGGTG------------CAAAGAGAAAAAAGA---
>AF003887/B/FR/1985/NL43xWC001
GCA---------------GAA------------CAATGG------------------TGG
GTCACAGTCTATTATGGGGTACCTGTGTGGAAAGAAGCAACCACC---ACTCTATTTTGT
GCATCAGATGCTAAGGCATATGATACAGAGGTGCATAATGTTTGGGCCACACATGCCTGT
GTACCCACAGACCCCAACCCACAAGAAGTAGTATTGAGA---AATGTGACA---GAAAAT
TTTAACATGTGG---AAAAATAACATGGTAGAACAGATGCATGAGGATATAATCAGTTTA
TGGGATCAAAGTCTAAAGCCATGTGTAAAATTAACCCCACTCTGTGTTACTCTAAATTGC
------ACTGATAACTTAAAAAATGCTACTGTA---------------------------
---------------------------AATAATGCTAATAAT------ACC---------
---------------------------AATAATAGTAGC---------------------
------------------------------------------------TGGGAAAAGATG
---GAGAAA---------GGA---GAAATAAAA------------AACTGCTCTTTCAAT
ATC---ACCACTAGCATAAGAGAT---------AAGGTGCAGAAAGAATATGCACTT---
TTTTATAAACTTGATGTAGTACCAATAGATAAT----GCT--------------------
------------------------------------------------------AATAAT
AGTAATGCTACTAACTATACC---------------------------------------
------------------------------------------------------------
------------------AGCTATAGATTGATAAGTTGTAACACCTCAGTCATT---ACA
CAGGCCTGTCCAAAGGTATCCTTTGAGCCAATTCCTATACATTATTGTGCCCCGGCTGGT
TTTGCGATTCTAAAGTGTAATGATAAGAAGTTCAATGGAACAGGACCATGTACAAATGTC
AGTACGGTACAATGTACACATGGAATTAGGCCAGTAGTATCAACTCAACTGCTGTTAAAT
GGCAGTCTAGCAGAAGAG---GAGGTAGTAATTAGATCTGAAAATTTCACGAACAATGCT
AAAACCATAATAGTACAGCTGAATGAAACTGTAGTAATTAATTGTACAAGACCCAACAAC
AAT---ACA---AGG---AAA---AGTATA------CCTATA------------GGACCA
---GGG------AGA------GCA---TTTTATACAACAGGAGACATAATAGGAGATATA
AGACAAGCTCATTGTAACGTTAGTAGAGCAAAATGGAATAACACTTTAGTAAAGATAGTT
GAAAAATTAAAAGAA------------------CAATTT------GGGCATAAT------
---------AAAACA------------ATAGTCTTCAAT------CAC------TCC---
---TCA---GGAGGGGACCTAGAAATTGTAACACACAGTTTTATTTGTGGAGGGGAATTC
TTCTACTGTAATACATCACAATTGTTT-------ACTTGG-----------------AAT
AGTACTTGGAAT---------------------------------------AATACTAGA
---GAGTCAGAT------------------AAC---AAT------------ACAGAAGAG
---------------------------------------------ATCATA---------
---CTCCCATGCAGAATAAAACAAATTATAAACATGTGGCAGAAAGTAGGAAAGGCAATG
TATGCCCCTCCCATCAGAGGACAAATTAGATGTTTATCAAATATTACAGGGCTGCTATTA
ACAAGAGAT---GGTGGTGATACC---------CCG------------------------
------------AACGGGACC------GAGGTCTTCAGACCTGGAGGAGGAGATATGAGG
GACAATTGGAGAAGT------------------------------GAATTATACAAATAT
AAAGTAGTAAAAATTGAACCATTAGGAGTAGCACCCACC------AAGGCAAAGAGAAGA
GTGGTG------------CAGAGAGAAAAAAGA---
>AF003888/B/FR/1985/NL43WC001
GCA---------------GAA------------CAATGG------------------TGG
GTCACAGTCTATTATGGGGTACCTGTGTGGAAAGAAGCAACCACC---ACTCTATTTTGT
GCATCAGATGCTAAGGCATATGATACAGAGGTGCATAATGTTTGGGCCACACATGCCTGT
GTACCCACAGACCCCAACCCACAAGAAGTAGTATTGAGA---AATGTGACA---GAAAAT
TTTAACATGTGG---AAAAATAACATGGTAGAACAGATGCATGAGGATATAATCAGTTTA
TGGGATCAAAGTCTAAAGCCATGTGTAAAATTAACCCCACTCTGTGTTACTCTAAATTGC
------ACTGATAACTTAAAAAATGCTACTGTA---------------------------
---------------------------AATAATGCTAATAAT------ACC---------
---------------------------AATAATAGTAGC---------------------
------------------------------------------------TGGGAAAAGATG
---GAGAAA---------GGA---GAAATAAAA------------AACTGCTCTTTCAAT
ATC---ACCACTAGCATAAGAGAT---------AAGGTGCAGAAAGAATATGCACTT---
TTTTATAAACTTGATGTAGTACCAATAGATAAT----GCT--------------------
------------------------------------------------------AATAAT
AGTAATGCTACTAACTATACC---------------------------------------
------------------------------------------------------------
------------------AGCTATAGATTGATAAGTTGTAACACCTCAGTCATT---ACA
CAGGCCTGTCCAAAGGTATCCTTTGAGCCAATTCCTATACATTATTGTGCCCCGGCTGGT
TTTGCGATTCTAAAGTGTAATGATAAGAAGTTCAATGGAACAGGACCATGTACAAATGTC
AGTACGGTACAATGTACACATGGAATTAGGCCAGTAGTATCAACTCAACTGCTGTTAAAT
GGCAGTCTAGCAGAAGAG---GAGGTAGTAATTAGATCTGAAAATTTCACGAACAATGCT
AAAACCATAATAGTACAGCTGAATGAAACTGTAGTAATTAATTGTACAAGACCCAACAAC
AAT---ACA---AGG---AAA---AGTATA------CCTATA------------GGACCA
---GGG------AGA------GCA---TTTTATACAACAGGAGACATAATAGGAGATATA
AGACAAGCTCATTGTAACGTTAGTAGAGCAAAATGGAATAACACTTTAGTAAAGATAGTT
GAAAAATTAAAAGAA------------------CAATTT------GGGCATAAT------
---------AAAACA------------ATAGTCTTCAAT------CAC------TCC---
---TCA---GGAGGGGACCTAGAAATTGTAACACACAGTTTTATTTGTGGAGGGGAATTC
TTCTACTGTAATACATCACAATTGTTT-------ACTTGG-----------------AAT
AGTACTTGGAAT---------------------------------------AATACTAGA
---GAGTCAGAT------------------AAC---AAT------------ACAGAAGAG
---------------------------------------------ATCATA---------
---CTCCCATGCAGAATAAAACAAATTATAAACATGTGGCAGAAAGTAGGAAAGGCAATG
TATGCCCCTCCCATCAGAGGACAAATTAGATGTTTATCAAATATTACAGGGCTGCTATTA
ACAAGAGAT---GGTGGTGATACC---------CCG------------------------
------------AACGGGACC------GAGGTCTTCAGACCTGGAGGAGGAGATATGAGG
GACAATTGGAGAAGT------------------------------GAATTATACAAATAT
AAAGTAGTAAAAATTGAACCATTAGGAGTAGCACCCACC------AAGGCAAAGAGAAGA
GTGGTG------------CAGAGAGAAAAAAGA---
>AF004394/B/US/1986/AD87_ADA
GTA---------------GAA------------AATTTG------------------TGG
GTCACAGTTTATTATGGGGTACCTGTGTGGAAAGAAGCAACCACC---ACTCTATTTTGT
GCATCAGATGCTAAAGCATATGATACAGAGGTACATAATGTTTGGGCCACACATGCCTGT
GTACCCACAGACCCCAACCCACAAGAAGTAGTATTGGAA---AATGTGACA---GAAAAT
TTTAACATGTGG---AAAAATAACATGGTAGAACAGATGCATGAGGATATAATCAGTTTA
TGGGATCAAAGCCTAAAGCCATGTGTAAAATTAACCCCACTCTGTGTTACTTTAAATTGC
------ACTGATTTG---------------------------------------------
---------------------------AGGAATGTTACTAAT------ATC---------
---------------------------AATAATAGTAGT---------------------
------------------------------------------------GAGGGAATG---
----AGA-----------GGA---GAAATAAAA------------AACTGCTCTTTCAAT
ATC---ACCACAAGCATAAGAGAT---------AAGGTGAAGAAAGACTATGCACTT---
TTTTATAGACTTGATGTAGTACCAATAGATAAT---------------------------
------------------------------------------------------------
---GATAATACT------------------------------------------------
------------------------------------------------------------
------------------AGCTATAGGTTGATAAATTGTAATACCTCAACCATT---ACA
CAGGCCTGTCCAAAGGTATCCTTTGAGCCAATTCCCATACATTATTGTACCCCGGCTGGT
TTTGCGATTCTAAAGTGTAAAGATAAGAAGTTCAATGGAACAGGGCCATGTAAAAATGTC
AGCACAGTACAATGTACACATGGAATTAGGCCAGTAGTGTCAACTCAACTGCTGTTAAAT
GGCAGTCTAGCAGAAGAA---GAGGTAGTAATTAGATCTAGTAATTTCACAGACAATGCA
AAAAACATAATAGTACAGTTGAAAGAATCTGTAGAAATTAATTGTACAAGACCCAACAAC
AAT---ACA---AGG---AAA---AGTATA------CATATA------------GGACCA
---GGA------AGA------GCA---TTTTATACAACAGGAGACATAATAGGAGATATA
AGACAAGCACATTGCAACATTAGTAGAACAAAATGGAATAACACTTTAAATCAAATAGCT
ACAAAATTAAAAGAA------------------CAATTT------GGGAATAAT------
---------AAAACA------------ATAGTCTTTAAT------CAA------TCC---
---TCA---GGAGGGGACCCAGAAATTGTAATGCACAGTTTTAATTGTGGAGGGGAATTT
TTCTACTGTAATTCAACACAACTGTTT---AATAGTACTTG-G--------------AAT
TTTAATGGTACTTGG------------------------------------AATTTAACA
---CAATCGAAT------------------GGT---ACT------------GAAGGA---
------AATGACACT------------------------------ATCACA---------
---CTCCCATGTAGAATAAAACAAATTATAAACATGTGGCAAGAAGTAGGAAAAGCAATG
TATGCCCCTCCCATCAGAGGACAAATTAGATGTTCATCAAATATTACAGGGCTGATATTA
ACAAGAGAT---GGTGGAAATAAC---------CAC------------------------
---------AATAATGATACC------GAGACCTTTAGACCTGGAGGAGGAGATATGAGG
GACAATTGGAGAAGT------------------------------GAATTATATAAATAT
AAAGTAGTAAAAATTGAACCATTAGGAGTAGCACCCACC------AAGGCAAAGAGAAGA
GTGGTG------------CAGAGAGAAAAAAGA---
>AF033819/B/FR/1983/HXB2_copy_LAI
ACA---------------GAA------------AAATTG------------------TGG
GTCACAGTCTATTATGGGGTACCTGTGTGGAAGGAAGCAACCACC---ACTCTATTTTGT
GCATCAGATGCTAAAGCATATGATACAGAGGTACATAATGTTTGGGCCACACATGCCTGT
GTACCCACAGACCCCAACCCACAAGAAGTAGTATTGGTA---AATGTGACA---GAAAAT
TTTAACATGTGG---AAAAATGACATGGTAGAACAGATGCATGAGGATATAATCAGTTTA
TGGGATCAAAGCCTAAAGCCATGTGTAAAATTAACCCCACTCTGTGTTAGTTTAAAGTGC
------ACTGATTTG---------------------------------------------
---------------------------AAGAATGATACTAAT------ACC---------
---------------------------AATAGTAGTAGC---------------------
------------------------------------------------GGGAGAATGATA
ATGGAGAAA---------GGA---GAGATAAAA------------AACTGCTCTTTCAAT
ATC---AGCACAAGCATAAGAGGT---------AAGGTGCAGAAAGAATATGCATTT---
TTTTATAAACTTGATATAATACCAATAGATAAT---------------------------
------------------------------------------------------------
---GATACTACC------------------------------------------------
------------------------------------------------------------
------------------AGCTATAAGTTGACAAGTTGTAACACCTCAGTCATT---ACA
CAGGCCTGTCCAAAGGTATCCTTTGAGCCAATTCCCATACATTATTGTGCCCCGGCTGGT
TTTGCGATTCTAAAATGTAATAATAAGACGTTCAATGGAACAGGACCATGTACAAATGTC
AGCACAGTACAATGTACACATGGAATTAGGCCAGTAGTATCAACTCAACTGCTGTTAAAT
GGCAGTCTAGCAGAAGAA---GAGGTAGTAATTAGATCTGTCAATTTCACGGACAATGCT
AAAACCATAATAGTACAGCTGAACACATCTGTAGAAATTAATTGTACAAGACCCAACAAC
AAT---ACA---AGA---AAA---AGAATC------CGTATCCAGAGA------GGACCA
---GGG------AGA------GCA---TTTGTTACAATAGGAAAA---ATAGGAAATATG
AGACAAGCACATTGTAACATTAGTAGAGCAAAATGGAATAACACTTTAAAACAGATAGCT
AGCAAATTAAGAGAA------------------CAATTT------GGAAATAAT------
---------AAAACA------------ATAATCTTTAAG------CAA------TCC---
---TCA---GGAGGGGACCCAGAAATTGTAACGCACAGTTTTAATTGTGGAGGGGAATTT
TTCTACTGTAATTCAACACAACTGTTT---AATAGTACT---TGGTTT---------AAT
AGTACTTGG------------------------------------------AGTACTGAA
---GGGTCAAAT------------------AAC---ACT------------GAAGGA---
------AGTGACACA------------------------------ATCACC---------
---CTCCCATGCAGAATAAAACAAATTATAAACATGTGGCAGAAAGTAGGAAAAGCAATG
TATGCCCCTCCCATCAGTGGACAAATTAGATGTTCATCAAATATTACAGGGCTGCTATTA
ACAAGAGAT---GGTGGTAATAGC---------AAC------------------------
------------AATGAGTCC------GAGATCTTCAGACCTGGAGGAGGAGATATGAGG
GACAATTGGAGAAGT------------------------------GAATTATATAAATAT
AAAGTAGTAAAAATTGAACCATTAGGAGTAGCACCCACC------AAGGCAAAGAGAAGA
GTGGTG------------CAGAGAGAAAAAAGA---
>AF042100/B/AU/1986/MBC200
GCA---------------GAA------------CACTTG------------------TGG
GTCACAGTCTATTATGGGGTACCTGTGTGGAGAGAGGCAACCACC---ACTCTATTCTGT
GCATCAGATGCTAGAGCATATGATACAGAGGTACATAATGTTTGGGCCACGCATGCCTGT
GTACCCACAGACCCCAACCCACAAGCAGTAGCATTAGCA---AATGTGACA---GAAAAT
TTTAATATGTGG---AAAAATAACATGGTAGAACAGATGCATGAGGATATAATCAGTTTA
TGGGATCAAAGCCTAAAGCCATGTGTAAAATTAACCCCACTCTGTGTTACTTTAAATTGC
------ACTGATGTGAAGAATGCTACTAAT------------------------------
---------------------------ACCAATAGTACTAAT------ACC---------
---------------------------AATAATAGTAGC---------------------
------------------------------------------------AGGGAAATGATT
GAGGAAGAA---------GGA---GAAATAAAA------------AACTGCTCTTTCAAT
ATT---ACCACAAGAATAAGAAAT---------AAGGTGCAGAAAGAATATGCACTT---
TTTTATAAACTTGATGTAGTACCAATAGATAAT---------------------------
------------------------------------------------------GATAGA
ACTAATAATACC------------------------------------------------
------------------------------------------------------------
------------------AGCTATAGGTTGGTAAGTTGTAATACCTCAGTCATT---ACA
CAGGCCTGTCCAAAAGTATCCTTTGAGCCAATTCCCATACATTATTGTGCCCCGGCTGGT
TTTGCGATTCTAAAGTGTAGAGATAAGAAGTTCAATGGAACAGGACCATGTAAAGGTGTC
AGCACAGTACAATGCACACATGGAATTAGGCCAGTAGTATCAACTCAACTGCTGTTAAAT
GGCAGTCTAGCAGAAGAA---GAGGTAGTAATTAGATCTGAAAATTTCACAAACAATGCT
AAAACCATAATAGTACAGCTAAACGAAGCTATAGCTATTAATTGTACAAGACCCAGCAAC
AGT---ACA---GGA---CAA---AGTATA------CGTATA------------GGACAA
---AGG------AGA------GCA---TTTTATGCAACAGGGAAAATAATAGGTGATATA
AGACATGCACATTGTAACATTAGTGGAGCAAAATGGGATAACACCTTACAACAGATAGTT
AATTTCTTAAAAGAA------------------CAATTT------GGGAATTAT------
---------AAAACA------------ATAGTCTTTAAT------CAA------TCC---
---TCA---GGAGGCGACCCAGAAATTGTAACACACAGTTTTAATTGTGGAGGGGAATTT
TTCTACTGTAATTCAACACAACTGTTT---AATAGTACTTG-G--------------AAT
ATTAATAGTACTTGGAAT---------------------------------GATACTGGA
---GAGTCAAAT------------------AAC---ACT------------GTAGGC---
------AATGTCACA------------------------------CTCACA---------
---CTCCCATGCAGAATAAAACAAATTGTAAACCTGTGGCAGGAAGTAGGAAAAGCAATG
TATGCCCCTCCCATCAGCGGACTAATTAGATGTTCATCAAATATTACAGGGCTGCTATTA
ACAAGAGAT---GGGGGTAAGGGT---------AAT------------------------
------------GACACGGTC------GAGACCTTCAGACCTGGAGGAGGAGATATGAGG
GACAATTGGAGAAGT------------------------------GAATTATATAAATAT
AAAGTAGTAAAAATTGAACCATTAGGAGTAGCACCCACT------AAGGCTAAGAGAAGA
GTGGTG------------CAGAGAGAAAAAAGA---
>AF042101/B/AU/1987/MBC925
GCA---------------GAC------------AAATTG------------------TGG
GTCACAGTCTATTATGGGGTACCTGTGTGGAAAGAAGCAACCACC---ACTCTATTTTGT
GCATCAGATGCTAAAGCATATGATACAGAGGTACATAATGTTTGGGCCACACATGCCTGT
GTACCCACAGACCCCAACCCACAAGAAGTAGTATTGAAA---AATGTGACA---GAAAAT
TTTAACATGTGG---AAAAATAACATGGTAGAACAAATGCATGAGGATATAATCAGTTTA
TGGGATCAAAGCCTAAAGCCATGTGTGAAATTAACCCCACTCTGTGTTACTTTAAATTGC
------ACTGACTACTCA------------------------------------------
---------------------------AAGAATGCTACTAAT------ACC---------
---------------------------ACTAGTAGTAGCGAGACAGTGATGGAGAAG---
------------------------------------------------GGAGAAAAAGTG
ATGGAGAAG---------GGA---GAAATAAAA------------AACTGCTCTTTCAAT
ATC---ACCACAAACATAAGGGGT---------AAGGTGCAGAAAGAATATGCACTT---
TTTTATAAACTTGATGTAGTACCAGTAGATAAG---------------------------
------------------------------------------------------------
---GACAATACT------------------------------------------------
------------------------------------------------------------
------------------AGTTATAAGTTGATAAGTTGTAACACCTCAGTCATT---ACA
CAGGCCTGTCCAAAGGTATCCTTTGAGCCAATTCCCATTTATTATTGTGCCCCGGCTGGT
TTTGCGATTCTAAAGTGTAAAGATGAAAAGTTCAATGGAAAAGGACTATGTACAAATGTC
AGCACAGTACAATGTACACATGGAATTAGGCCAGTAGTATCAACTCAACTGCTGTTAAAT
GGCAGTCTAGCAGAAGGA---GAGGTAATAATTAGATCTGAAAATATCACAAACAATGCT
AAAACCATAATAGTACAGCTGAAAGATCCTGTAGAAATTAATTGTACAAGACCCAACAAC
AAT---ACA---AGA---AAA---AGTATA------CATATA------------GGACCA
---GGG------AGA------GCA---TTTTATGCAACAGGAGATATAATAGGAAATATA
AGGCAAGCATATTGTACCCTTAATAGAGCAAGGTGGAATGACACTTTAAAACAGATAGCT
GAAAAATTAGGAGAA------------------CAATTT------AAGAAT---------
---------AAAACA------------ATAGTATTTAAT------CAA------TCC---
---TCA---GGAGGGGACCCAGAAATTGTAATGCACAGTTTTAATTGTGGAGGGGAATTC
TTTTACTGTAATTCAACACAACTGTTT---AATGGTACTTG-G--------------AAT
GATACT---------------------------------------------GAAAGGTCA
---TGGTCATAT------------------AAC---ACT------------GCAGAA---
------AATAATGACACA---------------------------ATCACG---------
---CTCCCATGTAAAATAAAACAAATTATAAACAGGTGGCAGGAAGTAGGAAAAGCAATA
TATGCCCCTCCCATCAGAGGACAAATTAAATGTTCATCAAACATTACAGGGCTGCTCTTA
ACAAGAGAT---GGTGGCCCTGAC---------AAT------------------------
------------AAAGACACT------GAGATCTTCAGACCTGGAGGAGGAGATATGAGG
GACAATTGGAGAAGT------------------------------GAATTATATAAATAT
AAAGTAGTAAAAATTGAACCATTAGGAATAGCACCCACT------AAGGCAAAGAGAAGA
GTGGTG------------CAGAGAGAAAAAAGA---
>AF042102/B/AU/1993/MBC18_MBCC18
GCA---------------AAC------------AATTTT------------------TGG
GTCACAGTCTATTATGGGGTACCTGTATGGAGAGAAGCAACcACC---ACTCTATTTTGT
GCATCAGATGCTAAGGCATATGATGAAGAGGTACATAATGTTTGGGCCACACATGCCTGT
GTACCCACAGACCCCAACCCACAAGAAGTAGAATTGATA---AATGTGACA---GAAAAT
TTTAACATGTGG---AAAAATAACATGGTAGAACAGATGCATGAAGATATAATCAGTTTA
TGGGATCAAAGCCTAAAGCCATGTGTAAAATTAACCCCACTCTGTGTTTCTTTAAATTGC
------ACTGATGCtAAgaat---------------------------------------
---------------------------AcCACTAaTAGTAAT------ACC---------
---------------------------AATAGTAGCAgCagtaccaatagtagcagct--
------------------------------------------------TGGAaCAgG---
--GAAGGCA---------GGG---GAAATAAAA------------AACTGCTCTTTCAAT
ATC---ACCACAAATATGAGAGAT---------AAGGTGCAGAAACAATATGCACTT---
TTTTATAGCCTTGATATAGTACCAATAGATGAT---------------------------
---------------------------------------------------------AAg
GgTAATGATACC------------------------------------------------
------------------------------------------------------------
------------------AGcTATAGGTTAATAAGTTGTAACACCTCAGTCATT---ACA
CAGGCCTGTCCAAAGATATCCTTTGAGCCAATTCCCATACATTATTGTGCCCCGGCTGGT
TTTGCGATTCTAAAGTGTAACGAGAAAGGGTTCAATGGAAAAGGACCATGTAAAAATGTC
AGCACAGTACAGTGTACACATGGAATTAGGCCAGTAGTATCAACTCAACTGCTGTTAAAT
GGCAGTCTAGCAGAAGAA---GAGGTAGTAATTAAATCTGACAATTTTACGAACAATGCT
AAAACCATAATAGTACAGCTGAACACATCTGTAGAAATTACTTGTGTAAGACCCAACAAC
AAT---ACA---AGA---AGA---AGTATA------CCTATA------------GGACCA
---GGG------AGG------GCA---TTTTATACAACA---GAAATAATAGGGGATATA
AGACAAGCATATTGTAACATTACTAAAGCAAACTGGACTGATACTTTACAAAAGGTAGCT
AtAAAATTAAGAGAA------------------CAATTTAAt------------------
---------AAAACA------------ATAGCCTTTAAG------CCA------TCC---
---TCA---GGAGGGGACCCAGAAATTGTAACACACAGTTTTAATTGTGGAGGAGAATTT
TTCTACTGTAATTCAACACAACTGTTT---AATGGTACTTG-G--------------AAT
GgTACTtggattaatggtacttggaag------------------------AGTAGTTAT
GGGAT-------------------------GAT---ACTACaAAT---------------
---------------------------------------------ATCACA---------
---CTCCCATGCAGAATAAAGCAAATTATAAACATGTGGCAGGAAGTAGGAAAAGCAATG
TATGCCCCTCCCATCAGAGGACAAATTAAATGTACATCAAATATTACAGGGCTGTTATTA
ACAAGAGAT---GGTGGTAACAGT---------AACaccacg------------------
---------GAcAACAGcACA------GAGACCTTCAGACCTGGAGGAGGAGATATGAGG
GACAATTGGAGAAGT------------------------------GAATTATATAGATAT
AAAGTAGTACAAGTTGAACCATTAGGAATAGCACCCACC------AGGGCAAAGAGAAGA
GTGGTG------------CAAAGAGAAAAAAGA---
>AF042103/B/AU/1995/MBCC54
GCA---------------GAA------------CCATTG------------------TGG
GTCACAGTCTATTATGGGGTACCTGTGTGGAGAGAAGCAACcACC---ACTCTATTTTGT
GCATCAGATGCTAAAGCATATGATACAGAGGTACATAATGTGTGGGCCACACATGCCTGT
GTACCCACAGACCCCAGCCCACAAGAAATACCATTGGAA---AATGTGACA---GAAAAG
TTTAACATGTGG---AAAAATGACATGGTAGAACAGATGCATGAGGATATAATTAGTTTA
TGGGATCAAAGCCTAAAGCCATGTGTAAAATTAACCCCACTCTGTGTTACTTTAAATTGC
------ACTGATGCtACtaaaaccaataatagt---------------------------
---------------------------AgCGGGGgTACTAAA------ACC---------
---------------------------AATAATAGTAgC---------------------
------------------------------------------------GGGGgAGcGGTg
---GGGGAA---------GGA---GAAATAAAA------------AACTGCTCTTTCAAT
ATC---ACCACAAGCATGAGAGAT---------AAGGTGCAGAAACAATATGCTCTT---
TTTTATAAACTTGATGTAGTACCAATAGACAAT---------------------------
---------------------------------------------------------AAt
AgTACTAATACC------------------------------------------------
------------------------------------------------------------
------------------AGcTATAGGTTGATAAGTTGTAACACCTCAGTCATT---ACA
CAGGCCTGTCCAAAGGTATCTTTTGAGCCAATTCCCATACATTATTGTGCCCCGGCTGGT
TTTGCGATTCTAAAGTGTAAAGATAAGAAGTTCAATGGAAAAGGACTATGTAAAAATGTC
AGCACAGTACAGTGTACACATGGAATTAGGCCAGTAGTATCAACTCAACTGCTGTTAAAT
GGCAGCCTAGCAGAAGAA---GAGGTAGTGATTAGATCTGACAATTTCACGAACAATGCT
AAAACCATAATAGTACAGCTAAAAGAATCTGTAAAAATTAATTGTACAAGACCCAACAAC
AAT---ACA---AGA---AAA---AGTATA------ACTATA------------GGACCA
---GGG------AAA------GCA---TTTTATGCAACAGSAGAAATAATAGGAGACATA
AGACAAGCACATTGTAACCTTAGTAGAGTAGACTGGAATGAGACTTTAAGACAGATAGCT
AtAAAATTAGGAGAA------------------CAATTT------AAgAAG---------
---------AACACA------------ATAGTCTTTAAT------CCA------TCC---
---TCA---GGAGGGGACCCAGAAATTGTAATGCACAGTTTTAATTGTGGAGGGGAATTT
TTCTACTGTGATTCAACACGACTGTTT---AATAGTACT---TGGaTt---------AT-
---------------------------------------------------GGTACTCGG
AAT---------------------------GAA---ACT------------GAaGgC---
------AATggaAGCACT---------------------------ATCACA---------
---CTCCCCTGCAAAATAAAACAAATTATAAACCTGTGGCAGGAAGTAGGAAAAGCAATG
TATGCCCCTCCCATCAGAGGACAAATTAGATGTACATCAAATATTACAGGGCTGATATTA
ACAAGAGAT---GGTGGTAATAAC---------ACG------------------------
------------AACGAgACC------GAGATCTTCAGACCTGGAGGAGGAGATATGAGG
GACAATTGGAGAAGT------------------------------GAATTATATAGGTAT
AAAGTAGTAAAAATTGAACCATTAGGAGTAGCACCCACC------AAGGCAAAGAGAAGA
GTGGTG------------CAGAGAGAAAAAAGA---
>AF042105/B/AU/1996/MBCD36
GAagaA------------GAC------------AAATGG------------------TGG
GTCACAGTCTATTATGGGGTACCTGTGTGGAGGGAAGCAACcACC---ACCCTATTTTGT
GCATCAGATGCTAAAGCATATGATACAGAGGCACATAATGTTTGGGCCACACATGCCTGT
GTACCCACAGACCCCAGCCCACAAGAAATAGCATTGGAA---AATGTGACA---GAACAT
TTTAACATGTGG---AAAAATAACATGGTAGAACAGATGCATGAGGATATAATTAGTTTA
TGGGATCAAAGTCTAAAGCCATGTGTAAAATTAACCCCACTCTGTGTTACTTTAAATTGC
------ACTGATTTgGAgact---------------------------------------
---------------------------AaGAATAcTACTATT------ACC---------
---------------------------AATAGTAGC------------------------
-----------------------------------------------CGGGA-AAaG---
-ATGAAAAA---------GGA---GAAATAAAA------------AACTGCTCTTTCAAT
ATC---GACACAGACATGGGTGCC---------AAGGCGCAGAAACACTCTGCAGTT---
TTTAATAAACTTGATGTAGTATCAATAGATAAT----GAT--------------------
------------------------------------------------------AATAAa
AcTACTGATAAAagtaatgcacaaggtaataatagtaaaactattacc------------
------------------------------------------------------------
------------------AAcTATAGGTTGATAAGTTGTAACACCTCAAAAATT---ACA
CAGGCCTGCCCAAAGATATCCTTTGAGCCAATTCCCATACATTATTGTGCCCCGGCTGGT
TTTGCGATTCTAAAGTGTAGAGAGGAGGACTTCAATGGAACAGGACTATGTAAAAATGTC
AGCACAGTACAGTGTACACATGGAATTAGGCCAGTAGTATCAACTCAACTACTGTTAAAT
GGCAGTCTAGCAGAAAAA---GAGGTAGCAATTAGATCTGCCAATTTCATGGACAGTAAT
AAAAACATAATAGTACAGCTGAACGAATCTGTAAAAATTAGTTGTATAAGACCCAACAAC
AAT---ACA---AGA---AAA---AGTATG------ACTCTA------------GGACCA
---GGA------AAG------GTA---TTCTATACAACA---GGAATAACAGGAGATATA
AGAAAAGCACATTGTAACATTAGTAGAAAAGAATGGAATAAAACTTTAGAACGGATAGCT
AtAAAACTAGGAGAA------------------CAATTT------AAgAAT---------
---------AAAACA------------ATAGTCTTTAAA------CCA------TCC---
---GCA---GGAGGGGACCCAGAAATTAAAATGCACAGTTTTAATTGTGGAGGGGAATTT
TTCTACTGTAATACAACACCACTGTTT---AATAGAACA---TGGgTt---------AAT
GgTACCtgggat---------------------------------------AATACTTGG
GATAT-------------------------ACT---ACA------------GAcAtT---
------AACGGAAAT------------------------------ATCATA---------
---CTTCCATGCAGAATAAAACAAATTATAAACATGTGGCAGAAAGTAGGAAAAGCAATG
TATGCCCCTCCCATCAGAGGAATAATTAACTGTACATCAAATATTACAGGGCTGATATTA
ACAAGAGAT---GGTGGTTTGAAT------------------------------------
------------AGTACaAAC------GAGACTTTCAGACCTGGAGGAGGAGATATGAGG
GACAATTGGAAAAGT------------------------------AAATTATATAAGTAT
AAAGTAGTAGAAATTGAACCATTAGGAGTAGCACCCACC------AAGGCAAAAAGAAGA
GTGGTG------------CAGAGAGAAAAAAGA---
>AF042106/B/AU/1993/MBCC18R01_C18R01
GCA---------------AAC------------AATTTG------------------TGG
GTCACAGTCTATTATGGGGTACCTGTGTGGAGAGAAGCAACcACC---ACTCTATTTTGT
GCATCAGATGCCAAGGCATATGATGCAGAGGTACATAATGTTTGGGCCACACATGCCTGT
GTACCCACAGACCCTAACCCACAAGAAGTAGAATTGAAA---AATGTGACA---GAAAAT
TTTAACATGTGG---AAAAATAACATGGTAGAACAGATGCATGAGGATATAATCAGTTTA
TGGGATCAAAGCCTGAAGCCATGTGTAAAATTAACCCCACTCTGTGTTTCTTTAAATTGC
------ACTGATGCtACtaat---------------------------------------
---------------------------AcCACTAaTAGTAAT------ACC---------
---------------------------ACTAGCAGCAgC---------------------
------------------------------------------------GAGAaACcGAAg
---GGGACA---------GGG---GAAATAAAA------------AACTGCTCTTTCAAT
ATC---ACCACAAGCATAAGAGAT---------AAGGTGCAGAAACAATATGCACTT---
TTTTATAGCCTTGATGTAATACCAATGGATAAT---------------------------
------------------------------------------------------------
---GATAATACA------------------------------------------------
------------------------------------------------------------
------------------AGcTATAGGTTAATAAGTTGTAACACCTCAATCATT---ACA
CAGGCCTGTCCAAAGATATCCTTTGAGCCAATTCCCATACATTATTGTGCCCCGGCTGGT
TTTGCGATTCTAAAGTGTAAAGATAAAAGGTTCAATGGAAAAGGACCATGTACAAGTGTC
AGCACAGTACAGTGTACACATGGAATTAGGCCAGTAGTATCAACTCAACTGTTGTTAAAT
GGCAGTCTAGCAGAAGAA---GAGGTAGTAATTAGATCTGACAATTTTACGAACAATGCT
AAAACCATAATAGTACAGCTGAGCAAATCTGTAGAAATTACTTGTGTAAGACCCAACAAC
AAT---ACA---AGA---AAA---AGTATA------ACTATG------------GGACCA
---GGG------AGA------GCA---TTTTATACAACA---GAAATAATAGGAGATATA
AGACAAGCATATTGTAACATTAGTAAAGCAAACTGGACTGACACTTTAGAACAGATAGCT
AgAAAATTAAGAGAA------------------CAATTT------GAgAAT---------
---------AAAACA------------ATAGTCTTTAAG------CCA------TCC---
---TCA---GGAGGGGACCCAGAAATTGTAACACACAGTTTTAATTGTGGAGGGGAATTT
TTCTACTGTAATTCAACACAACTGTTT---AATGGTACTTG-G--------------AAT
GgTACTtgggttaat------------------------------------GGTACTTGG
---AATAGTAAT------------------AAT---AGG------------ACtGaT---
------ACTACAAAT------------------------------ATCACA---------
---CTCCCATGCAGAATAAAACAAATTATAAACATGTGGCAGGAAGTAGGAAAAGCAATG
TATGCCCCTCCCATCAAAGGACAAATTAAATGTACATCAAATATTACAGGGCTAATATTA
ACAAGAGAT---GGTGGTAACAGT---------AACaccacgaac---------------
---------GAcAACGAgACC------GAGACCTTCAGACCTGGAGGAGGAGATATGAGG
GACAATTGGAGAAGT------------------------------GAATTATATAGATAT
AAAGTAATACAAGTTGAACCATTAGGAGTAGCACCCACC------AAGGCAAAGAGAAGA
GTGGTG------------CAAAGAGAAAAAAGA---
>AF049494/B/US/-/499JC16
ACA---------------GAA------------AAATTG------------------TGG
GTCACAGTCTATTATGGGGTACCTGTGTGGAAGGAAACAACTACC---ACTCTATTTTGT
GCATCAGATGCTAAAGCATATGAAGAAGAGGTACATAATGTTTGGGCCACACATGCCTGT
GTACCCACAGACCCCAACCCACAAGAAATAGTATTGGCA---AATGTGACA---GAAGAT
TTTAACATGTGG---AAAAATGAAATGGTAGAACAGATGCATACTGATATAATCAGTTTA
TGGGATGAAAGCCTAAAACCATGTGTAAAATTAACCCCACTCTGTGTTACTTTAAATTGC
------ACTGATTTGAAGAATGAAACTAAG------------------------------
---------------------------ACCAATAGTAGTGAT------GCC---------
---------------------------AATAGTAATAGC---------------------
------------------------------------------------GGGGAAATAATG
---GGGAAC---------GAA---GAGATAAAA------------AATTGCTCTTTCAAT
GTC---AGCACAGGCGCACCAGGT---------AAGGTGCAGAAAGAATATGCACTT---
TTTTATGCACTTGATATAGTATCAATAAAGAAT---------------------------
---------------------------------------------------------GAA
AATAATAGTACC------------------------------------------------
------------------------------------------------------------
------------------AGCCATATGTTGACAAGTTGTAACACCTCAGTCAGT---ACA
CAGGCCTGTCCAAAGGTATCCTTTGAGCCAATTCCCATACATTATTGTGCCCCGGCTGGT
TTTGCAATTCTAAAATGTAATGATAAGAAGTTCAATGGAACAGGACCATGTAACAATGTC
AGCACAGTACAATGTACACATGGAATTAGACCAGTAGTGTCAACTCAACTGCTGTTAAAT
GGCAGTGTAGCAGAAGAA---GAGGTAGTACTTAGATCTGCCAATTTCTCAGACAATGCT
AAAACCATAATAGTACAGCTGAACCACTCTGTAGAAATTACTTGTACAAGACCCAACTAC
AAT---GAA---ACA---AAG---AAAATC------CGTATCCACAGA------GGATAT
---GGA------AGA------TCA---TTTGTTACAGTAAGAAAA---TTGGGAGATAGG
AAACAAGCACATTGTACCATGAATAGAACGAAATGGGACAACGCTTTAAAACAGATAGCT
AGCAAATTAAGAGAA------------------CAATTT------AATAAT---------
---------AAAACAGCA---------ATAATCTTTAAC------CGG------TCC---
---TCA---GGAGGGGACCTAGAAATTGAAATGCACAGTTTTAATTGCGGAGGGGAATTG
TTCTACTGTAATACAACAAAACTGTTT---AATAGTACTTG-GAAT--------------
---------------------------------------------------GAGACTACA
---GAGTCAAAT------------------GGC---AAG------------GGAGAA---
----AAT--------------------------------------ATCACA---------
---CTCCCATGCAGAATAAGACAATTTGTAAACATGTGGCAGAAAGTAGGAAAAGCAATG
TATGCCCCTCCCAGCGATGGACAAATTAGGTGTACATCAAATATTACTGGGCTACTATTA
ACAAGAGAT---GGGGGTCATAAT---------GATAAC---------------------
---------AACACTAACAAC------GAGACCTTCAGACCGGGAAGAGGAGATATGAGG
GACAATTGGAGAAGT------------------------------GAATTATATAAATAT
AAAGTAATAAAAATTGAACCATTAGGAGTAGCACCCACC------AAGGCAAAGAGAAGA
GTGGTG------------CAGAGAGAAAAAAGA---
>AF049495/B/US/-/NC7
ACA---------------GAA------------AAATTG------------------TGG
GTCACAGTCTATTATGGGGTACCTGTGTGGAAGGAAGCAACCACC---ACTCTATTTTGT
GCATCAGATGCTAAAGCATATGAAGAAGAGGTACATAATGTTTGGGCCACACATGCCTGT
GTACCCACAGACCCCAACCCACAAGAAATAGTATTGGCA---AATGTGACA---GAAGAT
TTTAACATGTGG---AAAAATGAAATGGTAGAACAGATGCATACTGATATAATCAGTTTA
TGGGATGAAAGCCTAAAACCATGTGTAAAATTAACCCCACTCTGTGTTACTTTAAATTGC
------ACTGATTTGAAGAATGAAACTAAG------------------------------
---------------------------ACCAATAGTAGTGAT------GCC---------
---------------------------AATAGTAATAGC---------------------
------------------------------------------------GGGGAAATAATG
---GGGAAC---------GAA---GAGATAAAA------------AATTGCTCTTTCAAT
GTC---AGCACAGGCGCACCAGGT---------AAGGTGCAGAAAGAATATGCACTT---
TTTTATGCACTTGATATAGTATCAATAAAGAAT---------------------------
---------------------------------------------------------GAA
AATAATAGTACC------------------------------------------------
------------------------------------------------------------
------------------AGCCATATGTTGACAAGTTGTAACACCTCAGTCAGT---ACA
CAGGCCTGTCCAAAGGTATCCTTTGAGCCAATTCCCATACATTATTGTGCCCCGGCTGGT
TTTGCAATTCTAAAATGTAATGATAAGAAGTTCAATGGAACAGGACCATGTAACAATGTC
AGCACAGTACAATGTACACATGGAATTAGGCCAGTAGTATCAACTCAACTGCTGTTAAAT
GGCAGTCTAGCAGAAGAA---GAGGTAGTACTTAGATCTGCCAATTTCTCAGACAATGCT
AAAACCATAATAGTACAGCTGAACCACTCTGTAGAAATTACTTGTACAAGACCCAACTAC
AAT---GAA---ACA---AAA---AGAATC------CGTATCCACAGA------GGATAT
---GGA------AGA------TCA---TTTGTTACAGTAAGAAAA---TTGGGAGATAGG
AAACAAGCACATTGTACCATGAATAGAACGAAATGGGACAACGCTTTAAAACAGATAGCT
AGCAAATTAAGAGAA------------------CAATTT------AATAAA---------
---------ACAGCA------------ATAATCTTTAAC------CGG------TCC---
---TCA---GGAGGGGACCTAGAAATTGAAATGCACAGTTTTAATTGCGGAGGGGAATTG
TTCTACTGTAATACAACAAAACTGTTT---AATAGTACTTG-GAAT--------------
---------------------------------------------------GAGACTACA
---GAGTCAAAT------------------GGC---AAG------------GGAGAA---
----AAT--------------------------------------ATCACA---------
---CTCCCATGCAGAATAAGACAATTTGTAAACATGTGGCAGAAAGTAGGAAAAGCAATG
TATGCCCCTCCCAGCGATGGACAAATTAGGTGTACATCAAATATTACTGGGCTACTATTA
ACAAGAGATGGGGGTGGTCCTAGT---------GAT------------------------
---------AACAAAACCGAC------AAGACCTTCAGACCAGGAGGAGGAGATATGAGG
GACAATTGGAGAAGT------------------------------GAATTATATAAATAT
AAAGTAATAAAAATTGAACCATTAGGAGTAGCACCCACC------AAGGCAAAGAGAAGA
GTGGTG------------CAAAGAGAAAAAAGA---
>AF069140/B/US/1991/DH12_3
GCA---------------GAA------------CAATTG------------------TGG
GTCACAGTCTATTATGGGGTACCTGTGTGGAAAGAAGCAAACACC---ACTCTATTTTGT
GCATCAGATGCTAAAGCATATGATACAGAGGTACATAATGTTTGGGCCACACATGCCTGT
GTACCCACAGACCCCAACCCACAAGAAATACTATTGGAA---AATGTGACA---GAAGAT
TTTAACATGTGG---AAAAATAACATGGTAGAACAGATGCATGAGGATATAATCAGTTTA
TGGGATCAAAGTCTAAAGCCATGTGTAAAATTAACCCCACTCTGTGTTACTTTACATTGC
------ACTGATTTG---------------------------------------------
---------------------------AAGAATGGTACTAAT------TTG---------
---------------------------AAGAATGGTACTAAAATCATT------------
------------------------------------------------GGGAAATCA---
---ATGAGA---------GGA---GAAATAAAA------------AACTGCTCTTTCAAT
GTC---ACCAAAAACATAATAGAT---------AAGGTGAAAAAAGAATATGCGCTT---
TTCTATAGACATGATGTAGTACCAATAGATAGG---------------------------
------------------------------------------------------------
---AATATTACT------------------------------------------------
------------------------------------------------------------
------------------AGCTATAGGTTGATAAGTTGTAACACCTCAACCCTT---ACA
CAGGCCTGTCCAAAGGTATCCTTTGAGCCAATTCCCATACATTATTGTGCCCCGGCTGGT
TTTGCGATTCTAAAATGTAAAGATAAGAAGTTCAATGGAACGGGACCATGTACAAATGTC
AGTACAGTACAATGTACACATGGAATTAGGCCAGTAGTATCAACTCAACTGCTGTTAAAT
GGAAGTCTAGCAGAAGAA---GAGGTAGTAATTAGATCTAGCAATTTCACGGACAATGCT
AAAATCATAATAGTACAGCTGAATGAAACTGTAGAAATTAATTGTACAAGACCCAACAAC
AAT---ACA---AGA---AAA---GGGATA------ACTCTA------------GGACCA
---GGG------AGA------GTA---TTTTATACAACAGGAGAAATAGTAGGAGATATA
AGAAAAGCACATTGTAACATTAGTAAAGTAAAATGGCATAACACTTTAAAAAGGGTAGTT
GAAAAATTAAGAGAA------------------AAATTT------GAAAAT---------
---------AAAACA------------ATAGTCTTTAAT------AAA------TCC---
---TCA---GGGGGGGACCCAGAAATTGTAATGCACAGCTTTAATTGTGGAGGGGAATTT
TTCTACTGTAATACAAAAAAACTGTTT---AATAGTACTTG-GAAT--------------
---------------------------------------------------GGTACTGAA
---GGGTCATAT------------------AAC---ATT------------GAAGGA---
------AATGACACT------------------------------ATCACA---------
---CTCCCATGCAGAATAAAACAAATTATAAACATGTGGCAGGAAGTAGGAAAAGCAATG
TATGCCCCTCCCATCAGTGGACAAATTTGGTGCTCATCAAATATTACAGGGCTGCTACTA
ACAAGAGAT---GGTGGTAAGAAC------------------------------------
------------AGCAGCACC------GAAATCTTCAGACCTGGAGGAGGAGATATGAGG
GACAATTGGAGAAGT------------------------------GAATTATATAAATAT
AAAGTAGTAAGAGTTGAACCATTAGGAATAGCACCCACC------AAGGCAAAGAGAAGA
GTGGTG------------CAGAGAGAAAAAAGA---
>AF070521/B/FR/1985/NL43E9_LAI_IIIB_NY5
ACA---------------GAA------------AAATTG------------------TGG
GTCACAGTCTATTATGGGGTACCTGTGTGGAAGGAAACAACCACC---ACTCTATTTTGT
GCATCAGATGCTCCAGCATATGATACAGAGGTACATAATGTTTGGGCCACACATGCCTGT
GTACCCACAGACCCCAACCCACCAGAAGTAGTATTGGTA---AATGTGACA---GAAAAT
TCTCACATGTGG---ACAAATGACATGGTAGAACAGATGCATGAGGATATAATCAGTTTA
TGGGATCAAAGCCTAAAGCCATGTGTAAAATTAACCCCACTCTGTGTTAGTTTAAAGTGC
------ACTGATTTG---------------------------------------------
---------------------------AAGAATGATACTAAT------ACC---------
---------------------------AATAGTAGTAGC---------------------
------------------------------------------------GGGAGAATGATA
ATGGAGAAA---------GGA---GAGATAAAA------------AACTGCTCTTTCAAT
ATA---GGCACAAGCATAAGAGAT---------AAGGTGCAGAAAGAATATGCATTC---
TTTTATAAACTGGATATAGTACCAATAGATAAT---------------------------
------------------------------------------------------------
-------ACC--------------------------------------------------
------------------------------------------------------------
------------------AGCTATAGGTTGATAAGTTGTAACACCTCAGTCATT---ACA
CAGGCCTGTCCAAAGGTAACCTTTGAGCCAATTCCCATACATTATTGTGCCCCGGCTGGT
TTTGCGATTCTAAAATGTAATAATAAGACGTTCAATGGAACAGGACCATGTACAATTGTC
AGCACAGTACAATGTACACATGGAATCAGGCCAGTAGTATCAACTCAACTGCTGTTAAAT
GGCAGTCTAGCAGGAGAA---GATGTAGTAATTAGATCTGCCAATTTCACAGACAATGCT
AAAACCATAATAGTACAGCTGAACACATCTGTAGAAATTAATTGTACAAGACCCTACAAC
AAT---AAA---AGA---AAA---AGTATC------CGTATCCAGAGG------GGACCA
---GGG------AGA------GCA---TTTGTTACAATAGGAAAA---ATAGGAAATATG
AGACAAGCACATTGTCACATTAGTAGAGCAAAATGGAATGCCACTTTAAAACAGATAGCT
AGCAAATTAAGAGAA------------------CAATTT------GGAAATAAT------
---------AAAACA------------ATAATCTTCAAG------CAA------TCC---
---TCA---GGAGGGGACCCAGAAATTGTAACGCACAGTTTTAATTGTGGAGGGGAATTT
TTCTACTGTAATTCAACACAACTGTTT---AATAGTACT---TGGTTT---------AAT
AGTACTTGG------------------------------------------AGTACTGAA
---GAGTCAAAT------------------AAC---ACT------------GAAGGA---
------AGTGACACA------------------------------ATCACA---------
---CTCCCATGCAGAATAAAACAATTTATAAATATGTGGCAGAAAGTAGGAAAAGCAATG
TATGCCCCTCCCATCAGTGGACAAAGTAGATGTTCATCAAATATTACTGGCCTGCTATTA
ACTAGAGAT---GGTGGTAATAAC---------AAC------------------------
------------AATGGGTCC------CAGATCTTCAGACCTGGAGGAGGCGATATGAGG
GACAATTGGAGAAGT------------------------------GAATTATATAAATAT
AAAGTAGTAAAAATTGATCCATTAGGAGTAGCACCCACC------AAGGCAAAGAGAAGA
GTCGTG------------CAGAGAGAAAAAAGA---
>AF086817/B/TW/1994/TWCYS_LM49
GCA---------------GAA------------AATTTG------------------TGG
GTCACAGTCTATTATGGGGTACCTGTGTGGAAAGAAGCTACCACC---ACTTTATTTTGT
GCATCAGATGCTAAAACATATGATACAGAGGTACATAATGTCTGGGCCACACATGCCTGT
GTACCCACAGACCCTAACCCACAAGAAGTAACATTGGGA---AATGTGACA---GAAAAT
TTTAACATGTGG---AAAAATAACATGGCAGACCAGATGCAAGAGGATATAATTAGTTTA
TGGGATGAAAGCCTAAAGCCATGTGTAGAATTAACCCCACTCTGTGTTACTTTAAAGTGC
------AATGATACT---------------------------------------------
------------------------------------ACCATG------TCA---------
---------------------------AAGAATGATAGC---------------------
------------------------------------------------AATACCCTTACA
ATGGAGAAA---------GGA---GAAATAAAA------------AACTGCTCTTTCAAT
GTC---ACCACAAGCCTAAGAAAT---------AAGGTGCAGAAAGAATATGCATCT---
TTTTATAGACTTGATTTAGTACAAACAGATGAA---------------------------
------------------------------------------------------------
---AATAGTACT------------------------------------------------
------------------------------------------------------------
------------------AGCTATAGATTGATAAGTTGTAACGCCTCAGTCATT---AAA
CAGGCCTGTCCAAAGGTATCATTTGAGCCAATTCCCATACATTATTGTACCCCGGCTGGT
TTTGCGATTATAAAGTGTAATAATAAGACGTTCAATGGAACAGGAACATGTACAAATGTC
AGCACAGTACAATGCACACATGGAATTAGGCCAGTAGTGTCAACCCAACTGCTGTTAAAT
GGCAGTATAGCAGAAGAA---GAGATATTAATTAAATCTGAAAATATCACGAACAATGCT
AAAACCATAATAATACAGCTGAACAAATCTGTAAAAATTAATTGTACAAGACCCAACAAC
ATATCAAAA---AGA---AGA---AGTATG------CATATA------------GGAACA
---GGG------AGA------GTA---TTTTACACAGCA--AAC---AATAGGAAATATA
AGACAAGCACATTGTAACCTTAGTAAAGCGGAATGGAATAACACTTTACCACAGATAGTT
AAAAAATTTAGAGAA------------------CAATTT------GGGAAT---------
---------AAAACA------------ATAGTCTTTAAT------CAA------TCC---
---TCA---GGAGGGGACCTAGAAATTGTAATGCACAGTTTTAATTGTGGAGGGGAATTT
TTCTACTGTAATGCAACACCACTGTTT---AATAGTACTTG-G--------------AAT
GCTACC---------------------------------------------AGTACTTTG
---AATGCTACT------------------AAT------------------GAAGAA---
------AATGAAAAT------------------------------ATCACA---------
---CTCCTATGTAGAATAAAACAAATTATAAACATGTGGCAGAGAGTAGGAAAAGCAATG
TATGCTCCTCCCATCGAAGGACTAATTAAATGTTCATCAAATATTACAGGGCTGATGTTA
ACAAGAGAT---GGGGGTACAAAT---------GAC------------------------
------------AGTGAGGTC------GAGGTCTTCAGACCTGGAGGAGGAGATATGAAG
GACATTTGGAGAAAT------------------------------GAATTATATAAATAT
AAAGTAGTAAAAGTTGAACCATTAGGACTAGCACCCACC------AGGGCAAGGAGAAGA
GTGGTG------------CAGAGAGAAAAAAGA---
>AF146728/B/AU/-/VH_VHPCR
ACA---------------GAA------------AAATTG------------------TGG
GTCACAGTCTATTATGGGGTACCTGTGTGGAAAGAAGCAACcACC---ACTCTATTTTGT
GCATCAGATGCTAAAGCATATGATAAAGAGGTACATAATGTTTGGGCCACACATGCTTGT
GTACCCACAGACCCCAACCCACAAGAAATATTACTAGAA---AATGTGACA---GAAGAG
TTTAACATGTGG---AAAAATAACATGGTAGAACAGATGCATGAGGATATAATCAGTTTA
TGGGATCAAAGCCTAAAGCCATGTGTACAATTAACCCCACTCTGTGTTACTTTAAATTGC
------ACTGATGAgTTg------------------------------------------
---------------------------AcGAATGtTACTTTT------ACTaatagtagg
catgtg---------------------ACTAATAGTAgT---------------------
------------------------------------------------TATGtGGgAAgT
ATgGAAAAA---------GGA---GAAATGAAA------------AACTGCTCTTTCAAC
ATC---ACCACAAGCATAAGAGAT---------AAGAGGCACAAAGAATTTGCACTT---
TTTTATAAACTTGATGTAGTACAAATAGATGGT---------------------------
------------------------------------------------------------
---AGTAATACT------------------------------------------------
------------------------------------------------------------
------------------AGcTATAGATTAATAAATTGTAATACCTCAGTCATT---ACA
CAGGCCTGTCCAAAGGTATCCTTTGAGCCAATTCCCATACATTATTGTGCCCCGGCTGGT
TTTGCGATTCTAAAGTGTAACAATAAGACGTTCAATGGAAAAGGACCATGTGCAAATATC
AGCACAGTACAATGTACACATGGAATTAGGCCAGTAGTGTCAACTCAACTGTTGTTAAAT
GGCAGTCTAGCAGAAAAA---GAGATAGTAATTAGATCTGACAATTTCACGGACAATGCT
AAAAGCATAATAGTACAGCTGAATGAATCTGTAGAAATTCATTGTATGAGACCCAACAAC
AAT---ACA---AGA---AAA---GGGATA------TATGTA------------GGACCA
---GGG------AGA------CAC---ATCTATGCAACAGAGAAAATAGTAGGAGATATA
AGACAAGCACATTGTAACATCAGTAGAACAAACTGGACTAGCGTGCTAAGACAGATAGCT
GtAAAATTAAGAGAA------------------CGATTT------AAgAAT---------
---------AAAACA------------ATAGTCTTTAAT------CAC------TCC---
---TCT---GGAGGGGACCCAGAAATTGTAAGGCACAGTTTTAATTGTGGAGGGGAATTT
TTCTACTGTAATTCAACACAACTGTTT---AATAGTACT---TGGtTt---------AAT
AgTACTgggaat---------------------------------------GATACTGAA
---AGGGCAACT------------------AAC---AAT------------ACaGaA---
----AAT--------------------------------------ATCACA---------
---CTCCCATGTAGAATAAAACAAATTATAAACATGTGGCAGAAAGTAGGAAAAGCAATG
TATGCCCCTCCCATCAACGGACAGATTAGATGTTCATCAAATATTACAGGGCTGATACTA
ACAAGAGAT---GGTGGTAATCAA---------GAG------------------------
------------AACAAgACC------GAGATCTTCAGACCTGGAGGAGGAGATATGAGG
GACAATTGGAGAAGT------------------------------GAATTATATAAATAT
AAAGTAGTAAGAATTGAACCATTAGGAGTAGCACCCACC------AAGGCAAAGAGAAGA
GTGGTG------------CAGAGAGAAAAAAGA---
>AF224507/B/KR/1997/WK
GCA---------------GAA------------AAATTG------------------TGG
GTCACAGTCTATTATGGGGTACCTGTGTGGAAAGAAGCAACcACC---ACCCTATTCTGT
GCATCAGACGCTAAAGCATATGACACAGAGGTACATAATGTTTGGGCCACACATGCCTGT
GTACCCATAGACCCCAACCCACAAGAAGTATTTTTGGAA---AATGTGACA---GAAAAT
TTTAACATGTGG---AAAAATAACATGGTAGAACAGATGCATGAGGATATAATCAGTTTA
TGGGATCAAAGCCTAAAGCCATGTGTAAAACTAACTCCACTCTGTGTTACTTTAAAGTGC
------ACTGATTTg---------------------------------------------
------------------------------AATGaTACTAAT------ACC---------
---------------------------AATAATAGTAgTacttcggaaaataatactaat
cccactattagtggt---------------------------------GGGGaAGgGATg
---GGGGAA---------GGA---GAGATGAAA------------AACTGCTCTTTCAAT
GTT---ACCACAAACATAAGAGAT---------AAGGTGCAGAAAGAATATGCTCTT---
TTCTATAAACTTGATATAATACCAATAGATAAT---------------------------
------------------------------------------------------------
-------ACA--------------------------------------------------
------------------------------------------------------------
------------------AGcTATGCATTGAGACATTGTAACACCTCAGTCATT---ACA
CAGGCCTGTCCAAAGGTATCCTTTGAACCAATTCCCATACATTATTGTGCCCCGGCTGGT
TTTGCGATTCTACAATGTAATGATAAGAAGTTCAATGGAACAGGACCATGTTCAAATGTC
AGCACAGTACAATGTACACATGGAATTAGGCCAGTAGTATCAACTCAACTGCTGTTAAAT
GGCAGTCTAGCAGAAGAA---GAGATAGTACTTAGATCTGAAAATTTCACAAACAATGCT
AAAACCATAATAGTACAGCTGAATGCATCTGTAGAAATTAATTGTACAAGACTCAACAAC
AAT---ACA---AGG---AAA---AGTATA------AGGATA------------GGACCA
---GGA------AGC------ACA---TTTTATGCAACAGGAGCCATAATAGGAGATATA
AGACAAGCACATTGTAACATTAGTAGAGAAAAATGGAATGACACTTTAAAACAGCTAGTT
AtAAAATTAGGAGAG------------------CAATTT------GGgAATagt------
---------AACATA------------ATAGTCTTTAAA------CAA------TCC---
---TCA---GGAGGGGACCCAGAGATTGTAATGCACAGTTTTATTTGTGGAGGGGAGTTT
TTCTACTGTAATACAACACAACTGTCT---AATAGTACT---TGGcAgaggtct---GAT
GgTACTtggaat---------------------------------------AGAACTGGA
---GGGTTAAAT------------------GAA---ACT------------AAaGaA---
----AAT--------------------------------------ATCACA---------
---CTCCCATGCAGAATAAAACAAATTATAAACAGGTGGCAGGAAGTAGGAAAAGCAATG
TATGCCCCTCCCATCAGTGGACTAATTAGATGTTCATCAAATATTACAGGGCTGCTATTA
ACAAGAGAT---GGGGGGAATGAG---------AACaatggg------------------
---------ACcAATGGgACT------GAGACCTTCAGACCTGAGGGAGGAAATATGAAG
GACAATTGGAGAAGT------------------------------AAATTATATAAATAT
AAAGTAGTAAGAATTGAGCCATTAGGGATAGCACCCACC------AGGGCAAGGAGAAGA
GTGGTG------------CAGAGAGAAAAAAGA---
>AF256204/B/ES/1989/S61I1
GCA---------------GAA------------AATTTG------------------TGG
GTCACAGTTTATTATGGGGTACCTGTGTGGAAAGAAGCAACCACC---ACTCTATTTTGT
GCCTCAGATGCTAAAGCGTATGATACAGAGGTACATAATGTTTGGGCCACACATGCCTGT
GTACCCACAGACCCCAACCCACAAGAAGTAGAATTGAAG---AATGTGACA---GAAAAT
TTTAACATGTGG---AAAAATAACATGGTAGACCAAATGCATGAGGATATAATTAGTTTA
TGGGATCAAAGCCTAAAGCCATGTGTAAAATTAACCCCACTCTGTGTTACTTTAAATTGC
------ACTGATTAT---------------------------------------------
---------------------------GGGAATGATACTAAC------ACC---------
---------------------------AATAATAGTAGTGCTACTAACCCCACTAGTAGT
AGC---------------------------------------------GGGGGAATGGAG
---GGGAGA---------GGA---GAAATAAAA------------AATTGCTCTTTCAAT
ATC---ACCACAAGCATAAGAGAT---------AAGGTGCAGAAAGAATATGCACTT---
TTTTATAGTCTTGATGTAATACCAATAAAAGAT---------------------------
------------------------------------------------------------
---GATAATACT------------------------------------------------
------------------------------------------------------------
------------------AGCTATATGTTGAGAAGTTGTAACACCTCAGTCATT---ACA
CAGGCCTGTCCAAAGGTATCCTTTGAGCCAATTCCCATACATTATTGTGCCCCGGCTGGT
TTTGCGATTCTAAGGTGTAATGATAAAAAGTTCAATGGAAAAGGACCATGTACAAATGTC
AGCACAGTACAATGTACACATGGAATTAGGCCAGTAGTATCAACTCAACTGCTGTTAAAT
GGCAGTCTAGCAGAAGAA---GAGGTAGTAATTAGATCAGACAATTTCTCGGACAATGCT
AAAGTCATAATAGTACATCTGAATGAATCTGTAGAAATTAATTGTACAAGACTCAACAAC
AAT---ACA---AGG---AGA---AGTATA------CATGTAGGACATGTA---GGACCA
---GGC------AGA------GCA---ATTTATACAACA---GGAATAATAGGAAAGATA
AGACAAGCACATTGTAACATTAGTAGAGCAAAATGGAATAACACTTTAAAACAGATAGTT
ACAAAATTAAGAGAA------------------CAATTT------AAGAAT---------
---------AAAACA------------ATAGTCTTTAAT------CAA------TCC---
---TCA---GGAGGGGACCCAGAAATTGTAATGCACAGTTTTAATTGTGGAGGAGAATTT
TTCTACTGTAATTCAACACAACTGTTT---AACAGTACTTG-GAAT--------------
---------------------------------------------------GGTACTGCA
---TGGTCAAAT------------------AAC---ACT------------GAAGTA---
------AATGACACA------------------------------ATCACA---------
---CTCCCATGCAGAATAAAACAAATTATAAACATGTGGCAGGAAGTAGGAAAAGCAATG
TATGCACCTCCCATCAGAGGACAAATTAGATGTTCATCAAATATTACAGGGCTGATATTA
ACAAGAGAT---GGTGGTATTAAC---------CAG------------------------
---------ACCAACACCACC------GAGATTTTCAGGCCTGGAGGAGGAGATATGAAG
GACAATTGGAGAAGT------------------------------GAATTATATAAATAT
AAAGTAGTAAAAATTGAACCATTAGGAGTAGCACCCACC------AAGGCAAAGAGAAGA
GTGGTG------------CAAAGAGAAAAAAGA---
>AF256206/B/ES/1989/S61G1
GCA---------------GAA------------AATTTG------------------TGG
GTCACAGTTTATTATGGGGTACCTGTGTGGAAAGAAGCAACCACC---ACTCTATTTTGT
GCCTCAGATGCTAAAGCGTATGATACAGAGGTACATAATGTTTGGGCCACACATGCCTGT
GTACCCACAGACCCCAACCCACAAGAAGTAGAACTGAAG---AATGTGACA---GAAAAT
TTTAACATGTGG---AAAAATAACATGGTAGACCAAATGCATGAGGATATAATTAGTTTA
TGGGATCAAAGCCTAAAGCCATGTGTAAAATTAACCCCACTCTGTGTTACTTTAAATTGC
------ACTGATTAT---------------------------------------------
---------------------------GGGAATGATACTAAC------ACC---------
---------------------------AATAATAGTAGTGCTACTAACCCCACTAGTAGT
AGC---------------------------------------------GGGGGAATGGAG
---GGGAGA---------GGA---GAAATAAAA------------AATTGCTCTTTCAAT
ATC---ACCACAAGCATAAGAGAT---------AAGGTGCAGAAAGAATATGCACTT---
TTTTATAGTCTTGATGTAATACCAATAAAAGAT---------------------------
------------------------------------------------------------
---GATAATACT------------------------------------------------
------------------------------------------------------------
------------------AGCTATATGTTGAGAAGTTGTAAAACCTCAGTCATT---ACA
CAGGCCTGTCCAAAGGTATCCTTTGAGCCAATTCCCATACATTATTGTGCCCCGGCTGGT
TTTGCGATTCTAAAGTGTAATGATAAAAAGTTCAATGGAAAAGGACCATGTACAAATGTC
AGCACAGTACAATGTACACATGGAATTAGGCCAGTAGTATCAACTCAACTGCTGTTAAAT
GGCAGTCTAGCAGAAGAA---GAGGTAGTAATTAGATCAGACAATTTCTCGGACAATGCT
AAAGTCATAATAGTACATCTGAATGAATCTGTAGAAATTAATTGTACAAGACTCAACAAC
AAT---ACA---AGG---AGA---AGTATA------CATGTAGGACATGTA---GGACCA
---GGC------AGA------GCA---ATTTATACAACA---GGAATAATAGGAAAAATA
AGACAAGCACATTGTAACATTAGTAGAGCAAAATGGAATAACACTTTAAAACAGATAGTT
ACAAAATTAAGAGAA------------------CAATTT------GGGAAT---------
---------AAAACA------------ATAGTCTTTAAT------CAA------TCC---
---TCA---GGAGGGGACCCAGAAATTGTAATGCACAGTTTTAATTGTGGAGGGGAATTT
TTCTACTGTAATTCAACACAACTGTTT---AATAGTACTTG-GAAT--------------
---------------------------------------------------GATACTGCA
---TGGGCAGAT------------------AAC---ACT------------GAAGGA---
------AATGAAAATGACACA------------------------ATCACA---------
---CTCCCATGCAGAATAAAACAAATTATAAACATGTGGCAGAAAGTAGGAAAAGCAATG
TATGCCCCTCCCATCAGAGGACAAATTAGATGTTCATCAAATATTACAGGGCTGATATTA
ACAAGAGAT---GGTGGTATTAAC---------CAG------------------------
---------ACCAACACCACC------GAGATCTTCAGGCCTGGAGGAGGAGATATGAAG
GACAATTGGAGAAGT------------------------------GAATTATATAAATAT
AAAGTAGTACAAATTGAACCATTAGGAGTAGCACCCACC------AAGGCAAAGAGAAGA
GTGGTG------------CAGAGAGAAAAAAGA---
>AF256207/B/ES/1989/S61G7
GCA---------------GAA------------AATTTG------------------TGG
GTCACAGTTTATTATGGGGTACCTGTGTGGAAAGAAGCAACCACC---ACTCTATTTTGT
GCCTCAGATGCTAAAGCGTATGATACAGAGGTACATAATGTTTGGGCCACACATGCCTGT
GTACCCACAGACCCCAACCCACAAGAAGTAGAACTGAAG---AATGTGACA---GAAAAT
TTTAACATGTGG---AAAAATAACATGGTAGACCAAATGCATGAGGATATAATTAGTTTA
TGGGATCAAAGCCTAAAGCCATGTGTAAAATTAACCCCACTCTGTGTTACTTTAAATTGC
------ACTGATTAT---------------------------------------------
---------------------------GGGAATGATACTAAC------ACC---------
---------------------------AATAATAGTAGTGCTACTAACCCCACTAGTAGT
AGC---------------------------------------------GGGGGAATGGAG
---GGGAGA---------GGA---GAAATAAAA------------AATTGCTCTTTCAAT
ATC---ACCACAAGCATAAGAGAT---------AAGGTGCAGAAAGAATATGCACTT---
TTTTATAGTCTTGATGTAATACCAATAAAAGAT---------------------------
------------------------------------------------------------
---GATAATACT------------------------------------------------
------------------------------------------------------------
------------------AGCTATATGTTGAGAAGTTGTAAAACCTCAGTCATT---ACA
CAGGCCTGTCCAAAGGTATCCTTTGAGCCAATTCCCATACATTATTGTGCCCCGGCTGGT
TTTGCGATTCTAAAGTGTAATGATAAAAAGTTCAATGGAAAAGGACCATGTACAAATGTC
AGCACAGTACAATGTACACATGGAATTAGGCCAGTAGTATCAACTCAACTGCTGTTAAAT
GGCAGTCTAGCAGAAGAA---GAGGTAGTAATTAGATCAGACAATTTCTCGGACAATGCT
AAAGTCATAATAGTACATCTGAATGAATCTGTAGAAATTAATTGTACAAGACTCAACAAC
AAT---ACA---AGG---AGA---AGTATA------CATGTAGGACATGTA---GGACCA
---GGC------AGA------GCA---ATTTATACAACA---GGAATAATAGGAAAAATA
AGACAAGCACATTGTAACATTAGTAGAGCAAAATGGAATAACACTTTAAAACAGATAGTT
ACAAAATTAAGAGAA------------------CAATTT------GGGAAT---------
---------AAAACA------------ATAGTCTTTAAT------CAA------TCC---
---TCA---GGAGGGGACCCAGAAATTGTAATGCACAGTTTTAATTGTGGAGGGGAATTT
TTCTACTGTAATTCAACACAACTGTTT---AATAGTACTTG-GAAT--------------
---------------------------------------------------GATACTGCA
---TGGGCAGAT------------------AAC---ACT------------GAAGGA---
------AATGAAAATGACACA------------------------ATCACA---------
---CTCCCATGCAGAATAAAACAAATTATAAACATGTGGCAGAAAGTAGGAAAAGCAATG
TATGCCCCTCCCATCAGAGGACAAATTAGATGTTCATCAAATATTACAGGGCTGATATTA
ACAAGAGAT---GGTGGTATTAAC---------CAG------------------------
---------ACCAACACCACC------GAGATCTTCAGGCCTGGAGGAGGAGATATGAAG
GACAATTGGAGAAGT------------------------------GAATTATATAAATAT
AAAGTAGTACAAATTGAACCATTAGGAGTAGCACCCACC------AAGGCAAAGAGAAGA
GTGGTG------------CAGAGAGAAAAAAGA---
>AF256208/B/ES/1989/S61I15
GCA---------------GAA------------AATTTG------------------TGG
GTCACAGTTTATTATGGGGTACCTGTGTGGAAAGAAGCAACCACC---ACTCTATTTTGT
GCCTCAGATGCTAAAGCGTATGATACAGAGGTACATAATGTTTGGGCCACACATGCCTGT
GTACCCACAGACCCCAACCCACAAGAAGTAGAATTGAAG---AATGTGACA---GAAAAT
TTTAACATGTGG---AAAAATAACATGGTAGACCAAATGCATGAGGATATAATTAGTTTA
TGGGATCAAAGCCTAAAGCCATGTGTAAAATTAACCCCACTCTGTGTTACTTTAAATTGC
------ACTGATTAT---------------------------------------------
---------------------------GGGAATGATACTAAC------ACC---------
---------------------------AATAATAGTAGTGCTACTAACCCCACTAGTAGT
ATC---------------------------------------------GGGGGAATGGAG
---GGGAGA---------GGA---GAAATAAAA------------AATTGCTCTTTCAAT
ATC---ACCACAAGCATAAGAGAT---------AAGGTGCAGAAAGAATATGCACTT---
TTTTATAGTCTTGATGTAATACCAATAAAAGAT---------------------------
------------------------------------------------------------
---GATAATACT------------------------------------------------
------------------------------------------------------------
------------------AGCTATATGTTGAGAAGTTGTAACACCTCAGTCATT---ACA
CAGGCCTGTCCAAAGGTATCCTTTGAGCCAATTCCCATACATTATTGTGCCCCGGCTGGT
TTTGCGATTCTAAGGTGTAATGATAAAAAGTTCAATGGAAAAGGACCATGTACAAATGTC
AGCACAGTACAATGTACACATGGAATTAGGCCAGTAGTATCAACTCAACTGCTGTTAAAT
GGCAGTCTAGCAGAAGAA---GAGGTAGTAATTAGATCAGACAATTTCTCGGACAATGCT
AAAGTCATAATAGTACATCTGAATGAATCTGTAGAAATTAATTGTACAAGACTCAACAAC
AAT---ACA---AGG---AGA---AGTATA------CATGTAGGACATGTA---GGACCA
---GGC------AGA------GCA---ATTTATACAACA---GGAATAATAGGAAAGATA
AGACAAGCACATTGTAACATTAGTAGAGCAAAATGGAATAACACTTTAAAACAGATAGTT
ACAAAATTAAGAGAA------------------CAATTT------AAGAAT---------
---------AAAACA------------ATAGTCTTTAAT------CAA------TCC---
---TCA---GGAGGGGACCCAGAAATTGTAATGCACAGTTTTAATTGTGGAGGAGAATTT
TTCTACTGTAATTCAACACAACTGTTT---AACAGTACTTG-GAAT--------------
---------------------------------------------------GGTACTGCA
---TGGTCAAAT------------------AAC---ACT------------GAAGTA---
------AATGACACA------------------------------ATCACA---------
---CTCCCATGCAGAATAAAACAAATTATAAACATGTGGCAGGAAGTAGGAAAAGCAATG
TATGCACCTCCCATCAGAGGACAAATTAGATGTTCATCAAATATTACAGGGCTGATATTA
ACAAGAGAT---GGTGGTATTAAC---------CAG------------------------
---------ACCAACACCACC------GAGATTTTCAGGCCTGGAGGAGGAGATATGAAG
GACAATTGGAGAAGT------------------------------GAATTATATAAATAT
AAAGTAGTAAAAATTGAACCATTAGGAGTAGCACCCACC------AAGGCAAAGAGAAGA
GTGGTG------------CAAAGAGAAAAAAGA---
>AF286365/B/US/1988/WR27
GCA---------------GAC------------CAATTG------------------TGG
GTCACAGTCTATTATGGGGTACCTGTGTGGAAAGGAGCAACCACC---ACTCTATTTTGT
GCATCAGATGCTAAAGCATATGATACAGAGGTACATAATGTTTGGGCCACACATGCCTGT
GTACCCACAGACCCCAACCCACAAGAAGTAAGATTGGAA---AATGTGACA---GAGGAA
TTTGACATGTGG---AAAAATAACATGGTAGAACAGATGCATGAGGATATAATCAGTTTA
TGGGATCAAAGTCTAAAGCCATGTGTAAAACTAACCCCACTCTGTGTTACTTTAAATTGC
------ACTGATGTGTGGAATGCTACTAGTACCAGT------------------------
---------------------------AAGAATACTACTATT------ACC---------
---------------------------AATAGTAGTAAT---------------------
------------------------------------------------GAGAGACCAATG
---GAGAAA---------GGA---GAAATGAAA------------AACTGCTCTTTCAGT
ATC---ACCACAAGCATAAGAGAT---------AAGGTGCAGAAAGAACATGCACTT---
TTTTATAGACTTGATGTAGTACCAATAGATAAG---------------------------
---------------------------------------------------------AAT
AATACTAATACC------------------------------------------------
------------------------------------------------------------
------------------AGTTATAGGTTGATACATTGTAACACCTCAACCATT---ACA
CAAGCCTGTCCAAAGGTATCCTTTGAGCCAATTCCCATACATTATTGTACCCCAGCTGGT
TTTGCAATTCTAAAGTGTAACGATAAGAAGTTCAATGGAACAGGACAATGTAAAAATGTC
AGCACAGTACAATGTACACATGGAATTAGGCCAGTAGTGTCAACTCAATTACTGTTAAAT
GGCAGTCTAGCAGAAGAA---GAGGTAGTAATTAGATCTGCAAATTTCACGAACAATGCT
AAAACCATAATAGTACAGCTGAAGGAGTCTGTAGAAATTAATTGTACAAGACCCGGCAAC
AAG---ATA---AGA---AGA---AGGATA------CATATA------------GGACCA
---GGG------AGA------GCA---TTTTAT--ACA----GATAGAGTAGGAGACATA
AGGCAAGCATATTGTAACATTAGTGGCACAAAATGGAAGAATACTTTAGAAAAGATAGTT
GCAAAAATAAGAGAAATTAAA------------CAATTT------AAGAAT---------
---------AAAACA------------ATAGTCTTTAAT------CAC------TCC---
---TCA---GGAGGGGATCCGGAAATTGTAATGCACAGTTTTAATTGTGGAGGGGAATTT
TTCTACTGTAATTCAACACAACTGTTT---AATAGTACTTG-GAAT--------------
---------------------------------------------------AGTACTGAA
GGAAT-------------------------AGT---ACT------------TGGTCA---
------GATAAAATT------------------------------ATCAGA---------
---CTCCCATGCAGAATAAAACAAATTATAAACATGTGGCAGGAAGTAGGAAAGGCAATG
TATGCCCCTCCCATCGATGGACAAATTAGATGTTCATCAAATATTACAGGGCTGCTATTA
ACAAGAGAT---GGTGGGAATAGC---------AAC------------------------
------------GAGACCACC------GAGATCTTCAGACCTGGGGGAGGAGATATGAGG
GACAATTGGAGAAGT------------------------------GAATTATACAAATAT
AAAGTAGTAAAAATTGAACCATTAGGAGTAGCACCCACC------AAGGCAAAGAGAAGA
GTGGTG------------CAAAGAGAAAAAAGA---
>AF538302/B/AU/1999/1181
ACA---------------GAA------------AAATTG------------------TGG
GTCACAGTCTATTATGGGGTACCTGTGTGGAAAGAAGCAACCACC---ACTCTATTTTGT
GCATCAGATGCTAAAGCATATGCTACAGAGGTACATAATGTTTGGGCCACACATGCCTGT
GTACCCACAGACCCCGACCCAAAAGAAGTAGAATTAAAA---AATGTAACA---GAAAAT
TTTAACATGTGG---AAAAATAACATGGTAGATCAGATGCATGAGGATATAATCAGTTTA
TGGGATCAAAGTCTAAAGCCATGTGTAAAATTAACTCCACTCTGTGTTACTTTACATTGC
------ACCGATAATATC------------------------------------------
---------------------------ACTAGTAATGCTAAT------ACC---------
---------------------------ACTACTAGTCCTCCTACCACTAGT---------
------------------------------------------------AGTGTAGAGGAG
---GAGAAA---------GGA---GAAGTAAAA------------AACTGCTCTTTCAAT
GTC---ACCTCAGGTATAAGAGAT---------AAGGTGCAGAAAGAATATGCACTT---
TTTTATAAACTTGATGTAGTACCAATAAATAAT---------------------------
------------------------------------------------------------
---GATAGTAGA------------------------------------------------
------------------------------------------------------------
------------------AGCTATAGGATGATAAGTTGTAACACCTCAGTCATT---ACA
CAGGCCTGTCCAAAGGTATCCTTTGAGCCAATTCCCATACATTATTGTGCCCCGGCTGGT
TTTGCGATTCTAAAATGTAATGATAAGAAGTTTAATGGAACAGGACCATGTACAAATGTC
AGCACAGTACAATGTACACATGGAATTAGGCCAGTAGTATCAACTCAGCTGCTGTTAAAT
GGTAGTCTAGCAGAAGAA---GAGGTAGTGCTTAGATCTGAAAATTTCACGAACAATGCT
AAAACCATAATAGTACAACTGAAAAAACCTGTAAACATTACCTGTATAAGACCCAGCAAC
AAC---ACA---AGA---AAA---AGTATA------AATATA------------GGACCA
---GGA------AGA------GCA---TTTTATGCAACAGGAGAAATAATAGGAGACATA
AGACAAGCACATTGTAACATTAGTAGAGCGGAATGGAATAACACTTTAAAACAGATAGTT
AAAAAATTAAGAGAA------------------AAATTT------GAGAAC---------
---------AAAACA------------ATAATCTTTAAT------CAA------TCC---
---TCA---GGAGGGGACCCGGAAATTGTAATGCACAGTTTTAATTGTGGAGGGGAATTC
TTCTATTGTAATTCAACAGGATTGTTT---AATAGTACCTG-G--------------AAT
AATAGTACCTGGAAT------------------------------------GATACTGAA
---AAGTCAAAT------------------AGC---ACT------------GGAGGA---
------AATGATACA------------------------------ATCACA---------
---CTCCAATGCAGAATAAAACAAATTATAAACTTGTGGCAGGAAGTAGGAAAAGCAATG
TATGCCCCTCCCATCAGAGGAGAAATTAGATGTACATCAAATATTACAGGGCTGTTATTA
ACAAGAGAT---GGTGGTATTGTC------------------------------------
------------AAGGAGAAC------GAGACCTTCAGACCTGGAGGAGGCGATATGAGG
GACAATTGGAGAAGT------------------------------GAATTATAT------
AAAGTAGTACAAATTGAACCATTAGGAGTAGCACCCACC------GAGGCAAAGAGAAGA
GTGGTG------------CAGAGAGAAAAAAGA---
>AF538303/B/AU/1999/1182
GCA---------------GAT------------CAATGG------------------TGG
GTCACAGTCTATTATGGGGTACCTGTGTGGAAAGAAACAACCACC---ACTCTATTTTGT
GCATCAGATGCTAAAGCATATGATACAGAGGTACATAATGTTTGGGCCACACATGCCTGT
GTACCCACAGACCCCAACCCACAAGAAGTAGTATTGGAA---AATGTGACA---GAAAAT
TTTAACATGTGG---AAAAATAACATGGTAGAACAGATGCATGAGGATATAATCAGTTTA
TGGGATCAAAGCCTAAAGCCATGTGTAAAATTAACCCCACTCTGTGTTACTTTAAATTGC
------ACCGATGTGAAGAAT---------------------------------------
---------------------------GATACTAGTACTAAT------ACC---------
---------------------------ACTAGTGGTAGTGGTGGCATG------------
------------------------------------------------GGGGGAAAAATG
ATGGAGGTA---------GGA---GAAATAAAA------------AACTGCTCTTTCAAC
ATC---ACCACAAACATAAGAGAT---------AAGGTGAAGAAAGAATATGCAACT---
TTTTATAAAGTTGATGTAGTACAAAAGGATAAT----AAT--------------------
------------------------------------------------------AATACT
AGTGATAATACT------------------------------------------------
------------------------------------------------------------
------------------AGCTATAGGTTGACAAAGTGTGACACCTCAGTCATT---ACA
CAGGCCTGTCCAAAGGTATCCTTTGAGCCAATTCCCATACATTATTGTGCCCCGGCTGGT
TTTGCGATTCTAAAGTGTAACGATAAGAAGTTTAATGGAACAGGACCCTGTAAAAATGTC
AGCACAGTACAATGTACACATGGAATTAGGCCAGTAGTATCAACTCAACTATTGCTAAAT
GGTAGTCTAGCAGAAAAA---GAGATAGTACTTAGATCTGAAGATTTCACAAACAATGTT
AAGACCATAATAGTACAACTGAACGAATCTATAGAAATTAATTGTACAAGACCCAACAAC
AAT---ACA---AGC---AAA---AGTATA------CATCTA------------GGACCA
---GGA------AGA------GCA---TTTTATGCAACAGGAGACATAATAGGAGATATA
AGAAAAGCACATTGTAGCCTTAATAGAACACAATGGAATAACACTTTAAAACAGATAGTT
GCAAAATTAAGAGAA------------------AAATTT------GAGAAC---------
---------AGAACA------------ATGATCTTTAAT------CAA------TCC---
---TCA---GGAGGGGACCCGGAAATTGTAATGCACAGTTTTAATTGTGGAGGGGAATTT
CTCTATTGTTATTCCACAGGATTGTTT---AATAGTACC---TGGCAT---------AAT
AGTACCTGGAAT---------------------------------------GATACTGAA
---AAGTCCAAT------------------AGC---ACT------------GGAGGA---
------AATGATACC------------------------------ATTACA---------
---CTCCCATGCAGAATAAAACAAATTATAAACTTGTGGCAGGAAGTAGGAAAAGCAATG
TATGCCCCTCCCATCAGAGGAGAAATTAGATGTACATCAAATATTACAGGGCTGTTATTA
ACAAGAGAT---GGTGGTGCAGAA---------AAC------------------------
------------AAGGAGAAT------GAGACCTTCAGACCTGGAGGAGGAGATATGAGG
GACAATTGGAGAAGT------------------------------GAATTATATAAATAC
AAAGTAGTACAAATTGAACCATTAGGAGTAGCACCCACC------GAGGCAAGGAGAAGA
GTGGTG------------CAGAGAGAAAAAAGA---
>AF538304/B/AU/1995/C24
ACA---------------GAA------------AAGTTA------------------TGG
GTCACAGTCTATTATGGGGTACCTGTGTGGAAAGAAGCAACTACC---ACTCTATTTTGT
GCATCAGATGCTAAAGGATATGAGACAGAGGCACATAATGTTTGGGCCACACATGCCTGT
GTACCCACAGACCCCAACCCACAAGAAATAGTATTGGAA---AATGTGACA---GAAAAC
TTTAACATGTGG---AAAAATAACATGGTAGAACAAATGCATGAGGATATAATCAGTTTA
TGGGATCAAAGCCTAAAGCCATGTGTAAAATTAACCCCACTCTGTGTTACTTTAAATTGC
------ACTGATGCTAATACC---------------------------------------
---------------------------ACTAGTAGTACTAAT------ACC---------
---------------------------ACTAATGGTACTAATCCCACTATTAGT------
------------------------------------------------GGCAGCAGAATG
---GAAAAA---------GGA---GAAATAAAA------------AACTGCTCTTTCAAC
GTC---ACCACAAACATGAGAGAT---------AAGATGCAGAGAGCTTTTGCACTT---
TTTTATAAACTTGATGTAGTACCAATAGAT------AAGAAT------------------
------------------------------------------------------AATGAT
AACAATAATACC------------------------------------------------
------------------------------------------------------------
------------------AGCTATAGGTTGATAAGTTGTAATACCTCAGTCATT---ACC
CAAGCCTGTCCAAAAGTATCCTTTGAGCCAATTCCCATACATTATTGTGCCCCGGCTGGT
TTTGCGATTCTAAAATGTAATGATAAGAAGTTCAATGGAACAGGACCATGTACAAATGTC
AGCACAGTACAATGTACACATGGAATTAGGCCAGTAATATCAACTCAACTACTGTTAAAT
GGCAGCCTAGCAGAAGAG---GTGGTAGTAATTAGATCTAGCAATTTCACAGACAATATT
AAAAACATAATAGTACAGCTGAACGAACCTGTAGAAATTAATTGTACAAGACCCAATAAT
AAT---ACA---AGA---AAA---AGTATA------CATATA------------GCACCA
---GGG------AGA------GCA---TTTTATGCAACAGGAGAAATAATAGGAGATATA
AGACAAGCATATTGCAACATTAGTAGAGAAAAATGGAATAACACTTTAAAACAGATAGTT
GAAAAATTAAGAGAA------------------CAATAT------GTGAAT---------
---------AAAACA------------ATAGTCTTTAAT------CAA------TCC---
---TCA---GGAGGGGACCCAGAAATTGTAATGCACAGTTTTAATTGTGGAGGGGAATTT
TTCTACTGTAATACAACACAACTGTTT---AATAGTACTTG-GAAT--------------
---------------------------------------------------GTTACTGAA
---AGGTTAAAT------------------AAC---ACT------------GAAAGA---
------GATAATACTACA---------------------------ATCACA---------
---CTCCCATGCAGAATAAAACAACTTATAAACATGTGGCAGGAGGTAGGAAAAGCAATG
TATGCCCCTCCCATTAGCGGACGAATTAGATGTTCATCAAATATTACAGGGCTGATATTA
ACAAGAGAT---AGTGGTAGCGGG------------------------------------
------------AACGGGACC------GAGACCTTCAGACCTGGAGGAGGAAATATGAAG
GACAATTGGAGAAGT------------------------------GAATTATATAAATAT
AAAGTAGTAAGAATTGAACCATTAGGAGTAGCACCCACC------AAGGCAAAGAGAAGA
GTGGTG------------CAGAGAGAAAAAAGA---
>AF538305/B/AU/1995/C42
GCA---------------GAA------------GATTTA------------------TGG
GTCACAGTCTATTATGGGGTACCTGTGTGGAAAGAAGCAACCACC---ACTCTATTTTGT
GCATCAGATGCTAAAGCATATGATACAGAGGTACATAATGTTTGGGCCACACATGCCTGT
GGACCCACAGACCCCAACCCACACGAACAAGAATTGGTA---AATGTGACA---GAAAAC
TTTAACATGTGG---AAAAATGACATGGTGGACCAGATGCATGAGGATGTAATCAGTTTA
TGGGATCAAAGCCTAAAGCCATGTGTAAAATTAACCCCACTCTGTGTTACTTTAAATTGC
------ACTGATGCTAATACC---------------------------------------
---------------------------ACTAGTAGTACTAAT------ACC---------
---------------------------ACTAATGGTACTAATCCCACTATT---------
------------------------------------------------AGTGGCAGGAAA
ATGGAGAAA---------GGA---GAAGAGCAA------------AACTGCTCTTTCAAC
GTC---ACCACAAGCATAAGAGAT---------AAGGTGCGGAAAGAATATGCACTC---
TTTTATAAACTTGATGTAGTACCTGATGAT------AACAAA------------------
------------------------------------------------------ACTAAT
CCCAATTATACC------------------------------------------------
------------------------------------------------------------
------------------AACTATAGGTTGATAAGTTGTAACACCTCAGTCATT---ACC
CAAGCCTGTCCAAAAATATCCTTTGAGCCAATTCCCATACATTATTGTGCCCCGGCTGGT
TATGCGATCCTAAAATGTAAAGATAAGAAGTTCAATGGAACAGGACCATGTAAAAATGTC
AGCACAGTACAATGTACACATGGAATTAGGCCAGTAGTGTCAACTCAACTACTATTAAAT
GGCAGCCTAGCAGAAGAA---GAGGTGGTAATTAGATCTAGCAATATCACAGACAATGCT
AAAACCATAATAGTACAGCTGAAAGACGCTGTAAACATTACTTGTGCAAGACCCAACAAC
AAT---ACA---AGA---AAA---AGTATA------AATATA------------GGACCA
---GGG------AGA------GCA---TTTTTTGCAAGAGGAGACATAATAGGAGATATA
AGACAAGCACATTGTAACATTAGTAGACAACAATGGAATAACACTTTAAAACAGGTAGTT
AAAAAATTAAGAGAG------------------CAATTT------GGAAATAAT------
---------AAAACA------------ATAATCTTTAAT------CAA------TCC---
---TCA---GGAGGGGACCCAGAAATTGTAATGCACAGTTTTAATTGTGGAGGGGAATTT
TTCTACTGTAATACAACACAACTGTTT---AATAGTACTTG-GAAT--------------
---------------------------------------------------GTTACTGAA
---GGGTTAAAT-----------------GCAACT-ACA------------GAAGAT---
------AATGCTACA------------------------------ATAAGA---TAGGGC
ACACTCCCATGCAAAATAAAACAAATTATAAACATGTGGCAGGAAGTAGGAAAAGCAATG
TATGCCCCTCCCATCAGTGGACAAATTAGATGTTCATCAAATATTACAGGGCTGCTATTA
CCAAGAGAT---GGTGGTAATAAT---------AAC------------------------
------------AATGGGTCC------GAGATCTTCAGACCTGGAGGAGGCGATATGAGG
GACAATTGGAGAAGT------------------------------GAATTATATAAATAT
AAAGTAGTAGTAATTGAACCATTAGGAGTAGCACCCACC------AAGGCAAAAAGAAGA
GTGGTG------------CAGAGAGAAAAAAGA---
>AF538306/B/AU/1995/C76
GCA---------------GAA------------CAGTTA------------------TGG
GTCACAGTCTATTATGGGGTACCTGTGTGGAAGGAAGCAACGACC---ACGCTATTTTGT
GCATCAGATGCTAAAGCATATGATCCAGAGGTACATAATGTTTGGGCCACACATGCCTGT
GTACCCACAGACCCCAACCCACAAGAAGTAGTATTGGTA---AATGTGACA---GAAAAC
TTTAACATGTGG---AAAAATGACATGGTAGAACAGATGCAGGAGGATGTAATCAGTTTA
TGGGATCAAAGCCTAAAGCCATGTGTAAAATTAACCCCGCTCTGTGTTACCTTAAATTGC
------AATAATGCTAAG------------------------------------------
---------------------------CTCAATAATACTAAT------ACC---------
---------------------------ACTAAGGAA------------------------
-----------------------------------------------TGGGA-AAAG---
-ATGAGGAA---------GGA---GAAATGAAA------------AACTGCTCTTTCAAC
ACC---ACCACAAGCATAAGAGAT---------AAGATGCAGAAAGAATATGCGCTT---
TTTTATAAACTTGATGTAGTACAAATAGATAAT----AAC--------------------
------------------------------------------------------AATAAC
AATACTAATACC------------------------------------------------
------------------------------------------------------------
------------------AGCTATAGGTTGATAAATTGTAACACCTCAGTCATT---ACC
CAGGCCTGTCCAAAGGTATCCTTTGAGCCAATTCCCATCCATTATTGTGCCCCGGCTGGT
TTTGCGATTCTAAAATGTAACAATAAGACGTTCAATGGAACAGGACCATGTACAAATGTC
AGCACAGTACAATGTACACATGGAATTAGGCCAGTAGTATCAACTCAACTGCTGTTAAAT
GGCAGTCTAGCAGAAGAT---GAGGTAGTAATTAGATCCAGCAATTTCACGGACAATGTT
AAAACCATAATAGTACAGCTGAACCAATCTGTAGCAATTAATTGTACAAGACCTAACAAC
AAT---ACA---AGA---AAA---AGTATA------CATATA------------GGACCA
---GGG------AGA------GCA---TTTTATGCAACAGGAGATATAATAGGAAATATA
AGACATGCACATTGTAACATTAGTAGAAAAGAGTGGAATAACACTTTAAAATTGATAGTT
GAAAAATTAAGAGAA------------------CAATTT------GGAGAGAAC------
---------AAGACA------------ATAGTCTTTAAT------CAC------TCC---
---TCA---GGAGGGGACCCAGAAATTGTAACGCACAGTTTTAATTGTGGAGGGGAATTT
TTCTACTGTAATTCAACACCACTGTTT---AATAGTACTTG-GAAT--------------
---------------------------------------------------GTTACTACA
---GGGTCAAGT------------------AAC---ATG------------GAAGAG---
------GATAGTCCAGAAAAT------------------------ATTACA---------
---CTCACATGCAGAATAAAACAAATTATAAACATGTGGCAGGAAGTAGGAAAAGCAATG
TATGCCCCTCCCATCAAAGGACTAATTAGCTGTTCATCAAACATTACAGGGCTGCTATTA
ACAAGAGAT---GGTGGTAATAAT---------AGCGAG---------------------
---------ACCAAGACCACC------GAGACCTTCAGACCTGGAGGAGGAGATATGAGG
GACAATTGGAGAAGT------------------------------GAATTATATAAATAC
AAAGTAGTAAAAATTGAACCATTAGGAGTAGCACCCACC------AGGGCAAAGAGAAGA
GTGGTG------------CAGAGAGAAGAGAGA---
>AF538307/B/AU/1995/C92
GCA---------------GAA------------AAATTA------------------TGG
GTCACAGTCTATTATGGGGTACCTGTGTGGAAGGAAGCAACCACC---ACTCTATTTTGT
GCATCAGATGCTAAAGCATATGGTACAGAAGTACATAATGTTTGGGCCACACACGCCTGT
GTACCCACAGACCCCAACCCACAAGAAGTAGAATTGAAA---AATCTGACA---GAAAAC
TTTAATATGTGG---AAAAATGACATGGTAGAACAAATGCATGAGGATATAATCAGTTTA
TGGGATCAAAGTCTAAAGCCATGTGTAAAATTAACCCCACTCTGTGTTACTTTAAATTGC
------ACTGATGTCAATACTAATACCACT------------------------------
---------------------------ACTAATGTCACTGGT------ATT---------
---------------------------AATAATAGTAGT---------------------
------------------------------------------------GTCAAGTTAGAA
TTGGAGAAA---------GGA---GAAATAAAA------------AACTGCTCTTTCTAC
ACC---ACCACAAGCATAACAGAT---------AAGTATCAAAAAGTCTATGCGCTT---
TTTTATAAACTTGATGTAGTGCCAATAGATGAT----AGT--------------------
------------------------------------------------------AATAAC
AATACTAATACT------------------------------------------------
------------------------------------------------------------
------------------AGCTATAGGTTGATAAGCTGTAACACCTCAGTCATT---ACC
CAGGCCTGTCCAAAAGTATCCTTTGAGCCAATTCCCATACATTATTGTGCCCCGGCTGGT
TTTGCGATTCTAAAATGTAATGATAAAAAGTTCAATGGAACAGGACCATGTAAAAATGTC
AGCACAGTACAATGTACACATGGAATTAGGCCAGTAGTGTCAACTCAACTGCTGTTAAAT
GGCAGCCTAGCAGAAGAA---GAGGTAGTAATTAGATCTAGCAATTTCTCAGACAATACT
AGAAACATAATAGTACAGCTGAAAGACGCTGTAAACATTACTTGTATGAGGCCCAGCAAC
AAT---ACA---AGA---AAA---AGTATA------TCTATA------------GGACCA
---GGG------AGA------GCA---TTTGATGCAACAGGAGAAATAATAGGAGATATA
AGACGAGCACACTGTAACCTTAGTAGACAAGATTGGAATAACACTTTAAAACAGATACAT
AGCAAATTAAGGGAA------------------CAATTT------GGGAAT---------
---------AAAACA------------ATAGTCTTTAAT------CAC------TCC---
---TCA---GGAGGGGACCCAGAAATTGTAATGCACAGTTTTAATTGTGGAGGGGAATTT
TTCTACTGTGATTCAACACAACTGTTT---AATAGTACT---TGGCAT---------AAT
AGTACTTGGAAT---------------------------------------AATAATAAA
---GAGTCAAAT------------------AGC---ACTGATCCA---------------
---------------------------------------------ATCACA---------
---CTTCCATGCAGAATAAAACAAAATATAAACATGTGGCAGGAAGTAGGAAAAGCAATG
TATGCCCCTCCCATCAGAGGACAAATTAAATGTTCATCAAACATTACAGGGCTAATATTA
ACAAGAGAT---GGTGGTAATAAC---------ACAGAC---------------------
---------AATAACAACACC------GAAACCTTCAGACCTGGAGGAGGAAATATGAAG
GACAATTGGAGAAGT------------------------------GAATTATATAAATAT
AAAGTAGTAAAAATTGAACCATTAGGAGTAGCACCCACC------AAGGCAAGGAGAAGA
GTGGTG------------CAGAGAGAGAAAAGA---
>AJ271445/B/GB/1986/GB8_46R
ACA---------------GAA------------AAATTG------------------TGG
GTCACAGTCTATTATGGGGTACCTGTGTGGAAAGAAGCAACcACC---ACTCTATTTTGT
GCATCAGATGCTAAAGCATATGACACAGAAAAACATAATGTTTGGGCCACACATGCCTGT
GTACCCACAGACCCCAACCCACAAGAGGTAGTATTGGGA---AATGTGACA---GAAAAT
TTTAACATGTGG---AAAAATAACATGGTAGAACAGATGCATGAGGATATAATCAGTTTA
TGGGATCAAAGCCTAAAGCCATGTGTAAAATTAACCCCACTCTGTGTTACTTTAAATTGC
------ACTGATTTg---------------------------------------------
---------------------------AgGAATGaTACTAAT------ACC---------
---------------------------GATAATAGTAtAATg------------------
------------------------------------------------------------
---GAGGGA---------GGA---GAAATGAAA------------AACTGCTCTTTCAAT
ATC---ACCACAAGCATAAGGGAT---------AAGATGCAGAAAGAATATGCACTT---
TTGTATAAACTTGATATAGTATCAATAGGTAGT---------------------------
------------------------------------------------------------
---GATAATACT------------------------------------------------
------------------------------------------------------------
------------------AGcTATATATTGACAAAGTGTGACGCCTCAGTCATT---ACA
CAGGCCTGTCCAAAGATATCCTTTGAGCCAATTCCCATACATTTTTGTGCCCCGGCTGGT
TTTGCGATTCTAAAGTGTAACAATAAGACATTCGATGGAAAAGGACCATGTACAAATGTC
AGCACAGTACAATGTACACATGGAATTAGGCCAGTAGTGTCAACTCAACTGCTGTTAAAT
GGCAGTCTAGCAGAAGAA---AAGGTAGTAATTAGATCTGACAATTTCATGGACAATACT
AAAACCATAATAGTACAGCTGAAAGAAGCTGTAGAAATTAATTGTACAAGACCCAACAAC
AAT---ACA---AGA---AAA---GGTATA------TACATA------------GGACCA
---GGG------AGA------AGA---TTTTATACAACAGGAAGAATAATAGGAGATATA
AGACAAGCACATTGTAACATTAGTAAAGAAAAATGGAATAATACTTTACACCAGATAGTT
AtAGAATTGAGGAAA------------------CAATTT------AGgAAT---------
---------AAAACA------------ATAGTCTTTAAT------CAA------TCC---
---TCA---GGAGGGGACCCAGAAATTGTAATGCACAGTTTTAATTGTGGAGGGGAATTT
TTCTACTGTAAGACAGCACAACTGTTT---AATAGTACTTG-G--------------AAT
AgTACTggaaat---------------------------------------GGTACTATA
---AAGTCAAAT------------------ACC---ACTGAaATT---------------
---------------------------------------------ATCACA---------
---CTCCCATGTAGAATAAAACAAATTGTAAACATGTGGCAGGAAGTAGGAAAAGCAATG
TATGCCCCTCCCATCACAGGACAAATTAGATGTGCATCACATATTACAGGGCTACTATTA
ACAAGAGAT---GGAGGTAGGGAG---------AACaat---------------------
---------ACcAACGAgACC------GAGACCTTCAGACCTGGAGGAGGAGATATGAGG
GACAATTGGAGAAGT------------------------------GAATTATATAAATAT
AAAGTAGTAAAAATTGAACCATTAGGAGTAGCACCCACC------AAGGCAAAGAGAAGA
GTGGTG------------CAGAGAGAAAAAAGA---
>AX032749/B/FR/1985/pNL43_patent
ACA---------------GAA------------AAATTG------------------TGG
GTCACAGTCTATTATGGGGTACCTGTGTGGAAGGAAGCAACCACC---ACTCTATTTTGT
GCATCAGATGCTAAAGCATATGATACAGAGGTACATAATGTTTGGGCCACACATGCCTGT
GTACCCACAGACCCCAACCCACAAGAAGTAGTATTGGTA---AATGTGACA---GAAAAT
TTTAACATGTGG---AAAAATGACATGGTAGAACAGATGCATGAGGATATAATCAGTTTA
TGGGATCAAAGCCTAAAGCCATGTGTAAAATTAACCCCACTCTGTGTTAGTTTAAAGTGC
------ACTGATTTG---------------------------------------------
---------------------------AAGAATGATACTAAT------ACC---------
---------------------------AATAGTAGTAGC---------------------
------------------------------------------------GGGAGAATGATA
ATGGAGAAA---------GGA---GAGATAAAA------------AACTGCTCTTTCAAT
ATC---AGCACAAGCATAAGAGAT---------AAGGTGCAGAAAGAATATGCATTC---
TTTTATAAACTTGATATAGTACCAATAGATAAT---------------------------
------------------------------------------------------------
-------ACC--------------------------------------------------
------------------------------------------------------------
------------------AGCTATAGGTTGATAAGTTGTAACACCTCAGTCATT---ACA
CAGGCCTGTCCAAAGGTATCCTTTGAGCCAATTCCCATACATTATTGTGCCCCGGCTGGT
TTTGCGATTCTAAAATGTAATAATAAGACGTTCAATGGAACAGGACCATGTACAAATGTC
AGCACAGTACAATGTACACATGGAATCAGGCCAGTAGTATCAACTCAACTGCTGTTAAAT
GGCAGTCTAGCAGAAGAA---GATGTAGTAATTAGATCTGCCAATTTCACAGACAATGCT
AAAACCATAATAGTACAGCTGAACACATCTGTAGAAATTAATTGTACAAGACCCAACAAC
AAT---ACA---AGA---AAA---AGTATC------CGTATCCAGAGG------GGACCA
---GGG------AGA------GCA---TTTGTTACAATAGGAAAA---ATAGGAAATATG
AGACAAGCACATTGTAACATTAGTAGAGCAAAATGGAATGCCACTTTAAAACAGATAGCT
AGCAAATTAAGAGAA------------------CAATTT------GGAAATAAT------
---------AAAACA------------ATAATCTTTAAG------CAA------TCC---
---TCA---GGAGGGGACCCAGAAATTGTAACGCACAGTTTTAATTGTGGAGGGGAATTT
TTCTACTGTAATTCAACACAACTGTTT---AATAGTACT---TGGTTT---------AAT
AGTACTTGG------------------------------------------AGTACTGAA
---GGGTCAAAT------------------AAC---ACT------------GAAGGA---
------AGTGACACA------------------------------ATCACA---------
---CTCCCATGCAGAATAAAACAATTTATAAACATGTGGCAGGAAGTAGGAAAAGCAATG
TATGCCCCTCCCATCAGTGGACAAATTAGATGTTCATCAAATATTACTGGGCTGCTATTA
ACAAGAGAT---GGTGGTAATAAC---------AAC------------------------
------------AATGGGTCC------GAGATCTTCAGACCTGGAGGAGGCGATATGAGG
GACAATTGGAGAAGT------------------------------GAATTATATAAATAT
AAAGTAGTAAAAATTGAACCATTAGGAGTAGCACCCACC------AAGGCAAAGAGAAGA
GTGGTG------------CAGAGAGAAAAAAGA---
>AX078307/B/FR/1983/LAI-patent
ACA---------------GAA------------AAATTG------------------TGG
GTCACAGTCTATTATGGGGTACCTGTGTGGAAGGAAGCAACCACC---ACTCTATTTTGT
GCATCAGATGCTAAAGCATATGATACAGAGGTACATAATGTTTGGGCCACACATGCCTGT
GTACCCACAGACCCCAACCCACAAGAAGTAGTATTGGTA---AATGTGACA---GAAAAT
TTTAACATGTGG---AAAAATGACATGGTAGAACAGATGCATGAGGATATAATCAGTTTA
TGGGATCAAAGCCTAAAGCCATGTGTAAAATTAACCCCACTCTGTGTTAGTTTAAAGTGC
------ACTGATTTG---------------------------------------------
---------------------------AAGAATGATACTAAT------ACC---------
---------------------------AATAGTAGTAGC---------------------
------------------------------------------------GGGAGAATGATA
ATGGAGAAA---------GGA---GAGATAAAA------------AACTGCTCTTTCAAT
ATC---AGCACAAGCATAAGAGGT---------AAGGTGCAGAAAGAATATGCATTT---
TTTTATAAACTTGATATAATACCAATAGATAAT---------------------------
------------------------------------------------------------
---GATACTACC------------------------------------------------
------------------------------------------------------------
------------------AGCTATACGTTGACAAGTTGTAACACCTCAGTCATT---ACA
CAGGCCTGTCCAAAGGTATCCTTTGAGCCAATTCCCATACATTATTGTGCCCCGGCTGGT
TTTGCGATTCTAAAATGTAATAATAAGACGTTCAATGGAACAGGACCATGTACAAATGTC
AGCACAGTACAATGTACACATGGAATTAGGCCAGTAGTATCAACTCAACTGCTGTTAAAT
GGCAGTCTGGCAGAAGAA---GAGGTAGTAATTAGATCTGCCAATTTCACAGACAATGCT
AAAACCATAATAGTACAGCTGAACCAATCTGTAGAAATTAATTGTACAAGACCCAACAAC
AAT---ACA---AGA---AAA---AGTATC------CGTATCCAGAGA------GGACCA
---GGG------AGA------GCA---TTTGTTACAATAGGAAAA---ATAGGAAATATG
AGACAAGCACATTGTAACATTAGTAGAGCAAAATGGAATAACACTTTAAAACAGATAGAT
AGCAAATTAAGAGAA------------------CAATTT------GGAAATAAT------
---------AAAACA------------ATAATCTTTAAG------CAG------TCC---
---TCA---GGAGGGGACCCAGAAATTGTAACGCACAGTTTTAATTGTGGAGGGGAATTT
TTCTACTGTAATTCAACACAACTGTTT---AATAGTACT---TGGTTT---------AAT
AGTACTTGG------------------------------------------AGTACTAAA
---GGGTCAAAT------------------AAC---ACT------------GAAGGA---
------AGTGACACA------------------------------ATCACC---------
---CTCCCATGCAGAATAAAACAAATTATAAACATGTGGCAGGAAGTAGGAAAAGCAATG
TATGCCCCTCCCATCAGTGGACAAATTAGATGTTCATCAAATATTACAGGGCTGCTATTA
ACAAGAGAT---GGTGGTAATAGC---------AAC------------------------
------------AATGAGTCC------GAGATCTTCAGACCTGGAGGAGGAGATATGAGG
GACAATTGGAGAAGT------------------------------GAATTATATAAATAT
AAAGTAGTAAAAATTGAACCATTAGGAGTAGCACCCACC------AAGGCAAAGAGAAGA
GTGGTG------------CAGAGAGAAAAAAGA---
>AY037268/B/AR/1998/ARCH054
ACA---------------GAA------------CAATTG------------------TGG
GTCACAGTCTATTATGGGGTACCTGTGTGGAAAGAAGCAAACACC---ACTCTATTTTGT
GCATCAGATGCTAAAGCATATGATACAGAGGCACATAATGTTTGGGCCACACATGCCTGT
GTACCCACAGACCCCAACCCACAAGAAGTAGAATTGGTA---AATGTGACA---GAAGAA
TTTAACATGTGG---AAAAATAACATGGTAGAACAGATGCATGAGGATATAATCAGTTTA
TGGGATCAAAGCCTAAAGCCATGTGTAAAATTAACTCCACTCTGTGTTACTTTAAATTGC
------ACTAATTGG---------------------------------------------
---------------------------ATGAGGACAAATAAT------ACC---------
---------------------------TTAAATAATACCTCAAATAATGCCACTAATCAG
GATATAACTAGAATC---------------------------------AATAATACGATG
---GAGAAC---------GGA---GAAGTAAAA------------AACTGCTCTTTCAAT
ATC---ACCACAAACATGAAAGAC---------AAGGTGCAGAAAAAATATGCACTT---
TTTTATGACCTTGATGTAGAACCAATAGACAAT---------------------------
------------------------------------------------------------
-------AGT--------------------------------------------------
------------------------------------------------------------
------------------AGTTATAGGATAAAAAGTTGTAACACCTCAGTCATT---ACA
CAGGCCTGTCCAAAAACATCCTTTGAGCCAATTCCTATACATTATTGTGCCCCGGCTGGT
TATGCGATTCTAAAGTGTAAGGATAAGAATTTCAATGGAACAGGAAATTGTAAAAATGTC
ACCACTGTACACTGTACACATGGAATTAGGCCAGTAGTATCAACTCAACTGCTGTTAAAT
GGCAGTCTAGCAGAAGAA---GACATAGTAATTAAATCTGCTAACCTCTCAGATAATACT
AAAACCATAATAGTACAGCTGAATGAATCTATAGCAATTAATTGTACAAGACCTGGCAAC
CGT---ACA---AGA---AGA---AGGATA------ACTCTA------------GGACCA
---GGG------AGA------GTA---TATTATACAACAGGAGAAATAATGGGAGATATA
AGAAAAGCACATTGTAACCTTAGTAAAGCAGACTGGAATAACACTGTAAGAAAGATAGCT
ATTAAATTAAGAGAA------------------AATTTCAAT------------------
---------AAAACT------------ATAGTCTTTAAT------CAA------TCC---
---TCA---GGAGGGGACCTAGAAATTGTAATGCACATTTTTAATTGTGGAGGGGAATTC
TTCTACTGTAATACAACACAACTGTTT---AGTAGTACTTG-G--------------AAT
GAGACT---------------------------------------------AATATTTGG
---AATGAGACT------------------AAT---ACAGAT------------------
------AATAGCACA------------------------------ATCACA---------
---CTCCAATGCAGAATAAAGCAATTTATAAACATGTGGCAGAAAGTAGGAAAAGCAATG
TATGCCCCTCCCATCAGAGGACACATTAGATGTTCATCAAATATTACAGGGCTGCTATTA
ACAAGAGAT---GGTGGTATTATC------------------------------------
------------AACACCACC------GAGACCTTCAGACCTGGAGGAGGAGATATGAGG
GACAATTGGAGAAGT------------------------------GAATTATATAAATAC
AAAGTAGTAAGAATTGAACCATTAGGAGTAGCACCCACC------AAGGCAAAGAGAAGA
GTGGTG------------CAGAGAGAAAAAAGA---
>AY037269/B/AR/2000/ARMS008
GCA---------------GAA---AATAATAATTAATTG------------------TGG
GTCACAGTTTATTATGGGGTACCTGTGTGGAAAGAAGCAACCACC---ACTCTATTTTGT
GCCTCAGATGCTAAAGCATATGACACAGAGGTACATAATGTTTGGGCCACACATGCCTGT
GTACCCACAGACCCTGACCCACAAGAAATAAATTTGCCA---AATGTGACA---GAAAAT
TTTAACATGTGG---AAAAATAACATGGTAGAACAGATGCATGAGGATATAATCAGTTTA
TGGGATCAAAGCCTAAAGCCATGTGTAAAATTAACCCCACTCTGTGTTACTTTAAATTGC
------ACTGATCTGAATGCTACTGAAATCAATATGAATAAT------------------
---------------------------GCTAATGCTACTGGG------ACC---------
---------------------------ACTAATACCAAT---------------------
------------------------------------------------ATCACCACCAAA
---GACATA---------CAA---AATATGAAA------------AACTGTTCTTTCAAT
ATC---ACCGAAGGCATAAAAAAT---------AGAAGGAAGAAACAACATGCAATC---
TTTGATAAACTTGATGTAGTACCAATAGAGAAT---------------------------
------------------------------------------------------------
---AATAGTACA------------------------------------------------
------------------------------------------------------------
------------------AGCTATATGTTGGTAAGTTGTAACACCTCAGTCATT---ACA
CAAGCCTGTCCAAAAGTATCCTTTGAACCAATTCCCATTCATTATTGTGCCCCGGCTGGT
TTTGCGATTTTAAAGTGTAGAGATAAGAAGTTCAATGGAACAGGACCATGTATCAATGTC
AGCACAGTACAATGTACACATGGAATTAGGCCAGTAGTGTCAACTCAACTGCTGTTAAAT
GGCAGTCTGGCAGAAGAA---GAGATAGTAATTAGATCTGAAAATTTCACGGACAATGCT
AAAACCATAATAGTACAGTTGAACCAAACTGTAAAAATTAACTGTACAAGACCCAACAAC
AAT---ACA---AGA---CAA---GGTATA------CCTATA------------GGACCG
---TTG------GGT------TCA---TTTTATGCAACAACAGAAATAATAGGAAATATA
AGAAAAGCATATTGTAACGTGAGTAAAAAAGATTGGAATGACACTTTAAGCAAGGTAGCT
AAAAAATTAGGAGAA------------------CAGTGG------AATCAA---------
---------ACAACA------------ATAATCTTTGAT------CAT------CCA---
---TCA---GGAGGGGACCTAGAAATTGTAATGCACACTTTTAATTGTGGAGGGGAATTC
TTCTACTGTAATACAACAAAGCTGTTT---AATAGTACT---TGGGTA---------AAT
GGCACTTTAAAT---------------------------------------AACACTGCA
GGAAT-------------------------GAC---AGT------------GACACAAGC
---------------------------------------------ATCATA---------
---CTCCCATGCAGAATAAAACAAATTATAAACAGATGGCAGGAAGTAGGAAAAGCAATG
TATGCCCCTCCCATTAGCGGAGTAATTAGCTGTGTATCAAATATTACAGGGCTGCTATTA
GCAAGAGAT---GGTGGTGGGAAC---------ACG------------------------
---------AGCAGAGACAAC------GAAACCTTCAGACCTGTAGGGGGAGATATGAGG
GACAATTGGAGAAGT------------------------------GAATTATATAAATAT
AAAGTAGTAAGAATTGAGCCAGTAGGAATAGCACCCACC------AAGGCAAAGAGAAGA
GTGGTG------------CAGAGAGAAAAAAGA---
>AY037270/B/BO/1999/BOL0122
ACA---------------GAA------------CAATTG------------------TGG
GTCACAGTCTATTATGGGGTACCTGTGTGGAAAGAAGCAACCACC---ACTCTATTTTGT
GCATCAGATGCTAAAGCATATAGTACAGAGAAACATAATATTTGGGCCACACATGCCTGT
GTACCCACAGACCCCAACCCACAAGAAGTACCATTGGAA---AATGTGACA---GAAAAT
TATAACATGTGG---AAAAATAACATGGTAGAACAGATGCATGAGGATATAATCAGTTTA
TGGGATCAAAGCCTAAAGCCATGTGTAAAACTAACCCCACTTTGTGTCACTTTAAACTGT
------ACTAATGTA---------------------------------------------
------------------------------------ACCATA------AGT---------
---------------------------AATAATAGTACA---------------------
------------------------------------------------------------
------------------GGA---GATATGAAA------------AACTGCTCTTTCAAT
ATC---ACTGCAGGAATAAAGGAT---------AAGGTAAAGAAAGAATATGCACTT---
TTTTATAATCTTGATGTAGTACCCATAGATGAT---------------------------
---------------------------------------------------------GAT
AATGGTAGTACC------------------------------------------------
------------------------------------------------------------
------------------ACCTATAGGTTGATAAATTGTAATACCTCAATTATT---ACA
CAAACCTGTCCAAAGGTAACCTTTGAGCCAATTCCCATACATTATTGTACTCCAGCTGGT
TTTGCAATTCTAAAATGTAATGATAAGAATTTCAATGGAACAGGACCATGTAAAAATGTC
AGCACAGTACAATGTACACATGGAATTAGACCAGTAGTGTCAACTCAACTGCTGTTAAAT
GGCAGTCTAGCAGAGGAA---GAAATAGTAATTAAATCTGAAAATTTCACGGACAATGCT
AAAACCATAATAGTACAGCTGAATAAATCTATATCAATTAATTGTACAAGACCCAATAAC
AAT---ACA---AGA---AAA---AGTATA------AATATA------------GGACCA
---GGG------AGA------GCA---CTTTATGCAACAGGAGAAATAATAGGAAACATA
AGGCAAGCACATTGTAACATTAGTGCAACAGAATGGAATAACACTTTAGAACAGATAGTC
ACAAAATTAGGAGAA------------------CAATTT---GGGGTAAAT---------
---------AAAACA------------ATAATCTTTAAT------CAA------TCC---
---TCA---GGAGGGGACCCAGAAATTGTAATGCACAGTTTTAATTGTGGAGGGGAATTC
TTCTACTGTAATACAACAGAACTGTTT---AATAGTACTTG-G--------------AAT
TTTACTAGTACCTGGAAT---------------------------------ATGACTAGT
---GGGTCAAAT------------------TAC---TCT------------GCAGAA---
------AGAAATATC------------------------------ATCACA---------
---CTCTCATGCAGAATAAAACAAATTATAAACATGTGGCAGGAAGTAGGAAAAGCAATG
TATGCCCCTCCTATCAGAGGACAAATTAAATGTTCATCAAATATTACAGGGCTGCTATTA
ACAAGAGAT---GGTGGGGATAAT---------AAC------------------------
------------AGAAGCACC------GAGACCTTTAGACCTGGAGGAGGAAATATGAGA
GACAATTGGAGAAGT------------------------------GAATTATATAAATAT
AAAGTAGTAAAAATTGAACCATTAGGAGTAGCACCCACC------AGGGCAAGGAGAAGA
GTGGTG------------CAAAGAGAAAAAAGA---
>AY037282/B/AR/1999/ARMA132
ACA---------------CAA------------CAATTG------------------TGG
GTCACAGTCTATTATGGGGTACCTGTATGGAAAGAAGCAAACACC---ACTCTATTTTGT
GCATCAAATGCTAAAGCATATGATACAGAGGTACATAATGTTTGGGCCACACATGCCTGT
GTACCCACAGACCCTAACCCACAAGAATTAGTATTGAAA---AATGTGACA---GAAAAT
TTTAACATGTGG---AAAAATAACATGGTAGAACAGATGCATAAGGATATAGTTGATTTA
TGGGATCAAAGCCTAAAGCCATGTGTAAAATTAACCCCACTCTGTGTCACTATGGATTGC
------ACTGATTAT---------------------------------------------
---------------------------AAAAATGCTACCAAT------ACC---------
---------------------------ACTAGTGGTAGTACCAATACCACTAGC------
------------------------------------------------TATGCTACC---
---GGGGGA---------GAA---GAAATAAAA------------AACTGCTCTTTCAAC
ATC---TCCACAAGCATAAGAAAT---------AAGGTACAGAAAGAATATGCACTT---
TTTTATAGCCTTGATGTAATACCAATAGATAAT---------------------------
------------------------------------------------------------
---AGTAATACC------------------------------------------------
------------------------------------------------------------
------------------TCCTATACTTTGAGAAGTTGTAACACCTCAATCATT---ACA
CAGGCCTGTCCAAAGGTATCCTTTGAGCCAATTCCTATACATTTTTGTGCCCCGGCTGGT
TTTGCGATTCTAAAATGTAATGATAAAAAATTCAATGGAACAGGACCATGTAAAAATGTC
AGCACAGTACAATGTACACATGGAATTAGGCCAGTAGTATCTACACAATTGCTGTTAAAT
GGCAGTCTAGCAGAAGAA---GAGGTAGTAATTAGATCTGCCAATTTCTCGGACAATACT
AAAACCATAATAGTACAGCTGAATGAATCTGTAGAAATTAACTGTACAAGGCCCAACAAC
AAT---ACA---AGG---AAA---AGTATA------CATATA------------GGACCA
---GGG------AGA------GCA---TTTTATACAACAGGACAAGTAATAGGAGATATA
AGACAAGCACATTGTAACATTAGTAGAGAAAAATGGAATAACACCTTAAACCTGATAGTT
AGCAAACTAAGAGAA------------------CAAGTC------AAAAAC---------
---------AAAACA------------ATAGCCTTTAAG------CAA------GCC---
---TCA---GGAGGGGACCCAGAAATTGTGATGCACACTTTTAATTGTGGAGGGGAATTT
TTCTACTGTGATACAACAAAACTGTTT---AATAGTACTTG-G-----------------
---------------------------------------------------ACTACTGAA
---GGGTTAAAT------------------AGC---ACT------------GAAGGA---
------AATAGCACAAAAATA------------------------ATCACA---------
---CTCCCATGTAGAATAAGACAAATTATAAACATGTGGCAGGAAGTAGGAAAAGCAATG
TATGCCCCTCCCATCAGTGGACAAATTAACTGTTCATCAAATATTACAGGGCTGCTATTA
ACAAGAGAT---GGTGGTAATGAC---------ACTAAC---------------------
---------AGTAGCAATACC------GAGATATTCAGACCTGGAGGAGGAAATATGAAG
GACAATTGGAGAAGT------------------------------GAATTATATAAATAC
AAAGTAGTACAAATTGAACCAATAGGAGTAGCGCCCACC------AAGGCAAAGAGAAGA
GTGGTG------------CAGAGAGAAAAAAGA---
>AY173951/B/TH/1990/BK132
GCA---------------GAA------------AATTTG------------------TGG
GTCACAGTCTATTATGGGGTACCTGTGTGGAAAGAAGCAACCACC---ACTCTATTTTGT
GCATCAGATGCTAAAGCATATGATACAGAAGTACATAATGTTTGGGCCACACATGCCTGT
GTACCCACAGACCCCAACCCACAAGAAGTAGTATTGGTA---AATGTGACA---GAAAAT
TTTAAYATGTGG---ACAAATAACATGGCAGAACAGATGCATGAGGATATAATCAGTTTA
TGGGATCAAAGTCTAAAGCCATGTGTAAAATTAACTCCACTCTGTGTTACTTTAAATTGC
------ACTGATTTG---------------------------------------------
---------------------------AGAAATACTACTAAT------ACC---------
---------------------------AATAGTACCGCC---------------------
------------------------------------------------GAGGAAATGGAG
---GCGAAA---------GGA---GAAATGAAA------------AACTGCTCTTTCAAT
ATC---ACCACAAGCATAAGGAAT---------AAGTTGCAGAAAGAATATGCACTC---
TTTTATAAACTTGATATAGTACCAATAAATAAT---------------------------
------------------------------------------------------------
---GATAATACT------------------------------------------------
------------------------------------------------------------
------------------AGCTATAGGTTGATAAGTTGTAACACCTCAGTCATT---ACC
CAGGCCTGTCCAAAGGTATCCTTTGAGCCAATTCCCATACATTATTGTGCCCCGGCTGGT
TTTGCGATTCTAAAGTGTAATGATAAGAAGTTCAGTGGAAACGGACCATGTAAAAATGTC
AGCACAGTACAATGTACACATGGAATTAAGCCAGTAGTATCAACTCAACTGCTGCTAAAT
GGCAGTCTAGCAGAAGAA---GAGGTAGTAATTAGATCTGAAAATTTTACAGACAATGCT
AAAACCATAATAGTACAGCTGAAAGAACCTGTAGAAATTAATTGTACAAGACCTAACAAC
TAT---ACA---AGG---AAA---AGAATA------ACTATG------------GGACCA
---GGG------AGA------GTA---TATTATACAACAGGAGAAATAATAGGAGATATA
AGACGAGCACATTGTAACATTAGTAGCACAAAATGGAATAACACTTTAGGACAGATAGTT
AAAAAATTAAAAGAA------------------CAATTT------AACAAT---------
---------AATACA------------ATAGTCTTTAAG------AAA------TCC---
---TCA---GGAGGGGACCCAGAAATTGTAATGCACAGTTTTATTTGTGGAGGGGAATTT
TTCTTCTGTAATTCAACAAAACTGTTT---AATAGTACTTG-GAAT--------------
---------------------------------------------------AGCACTGAA
GGAAT-------------------------GAC---GAT------------GGAGAG---
------GAAAGAAAT------------------------------ATCACA---------
---CTCCCATGCAGAATAAAACAAATTGTAAACATGTGGCAGGAAGTAGGAAAAGCAATG
TATGCCCCTCCCATCGGAGGACAAATTAGATGCACCTCAAATATTACAGGGCTGCTATTA
ACAAGAGAT---GGAGGTAACCAA---------AATGGG---------------------
---------ACCAACGAGACT------GAAATCTTCAGACCTGGAGGAGGAAATATGAGG
GACAATTGGAGAAGT------------------------------GAACTATATAAATAT
AAAGTAGTAAAAATTGAACCATTAGGAGTAGCACCCACT------AAGGCAAAGAGAAGA
GTGGTG------------CAGAGAGAAAAAAGA---
>AY173952/B/US/1990/US1
GCA---------------GGA------------CAATTG------------------TGG
GTCACAGTCTATTATGGGGTACCTGTGTGGAAAGAAGCAACCACC---ACTTTATTTTGT
GCATCAGATGCCAAAGCTTATGATAAGGAAGTACATAATGTTTGGGCCACACATGCCTGT
GTACCCACAGACCCCGACCCAAAAGAATTACCATTGGAA---AATGTGACA---GAAAAT
TTTAACATGTGG---AAAAATAACATGGTAGAACAGATGCATGAGGATATAATCAGTTTA
TGGGATCAAAGTCTAAAGCCATGTGTGAAATTGACCCCACTCTGTGTTACTTTAAATTGC
------ACTGACTTCAGT------------------------------------------
---------------------------AGGAATGATACTAAT------ACC---------
---------------------------AATAATAGTAGT---------------------
------------------------------------------------GGGGAAAAGATG
---GAGAAA---------GGA---GAAATAAAA------------AATTGCTCTTTCAAT
ATC---ACCACAGAAGTAAGAGAT---------AAGATACAGAAACAATATGCACTT---
TTTTATAAACTTGATGTAGTACCAATAGAAAAT---------------------------
---------------------------------------------------------GAT
AATGATAATACT------------------------------------------------
------------------------------------------------------------
------------------AGCTATAGGTTGATAAGTTGTAACACCTCAGTCATT---ACA
CAAGCCTGTCCAAAGGTAACCTTTGAGCCAATTCCCATACATTATTGTGCTCCGGCTGGT
TTTGCGATTCTAAAGTGTAAAGATAAGACGTTCAATGGAACAGGACCATGTACAAATGTC
AGCACAGTACAATGTACACATGGAATTAGGCCAGTAGTATCAACTCAACTGCTGTTAAAT
GGCAGTCTAGCAGAAGAA---GAGGTAGTAATTAGGTCTGAAAATTTCACGAACAATGCT
AGAACCATAATAGTACAGCTGAGAGAAGCTGTAGAAATTAATTGTACAAGACCCAGCAAC
AAT---ACA---AGA---AAA---AGTATA------CATATA------------GGACCA
---GGG------AGA------GCA---TTTTATACAACAGGAAATATAATAGGAGATATA
AGACAAGCACATTGTAACATTAGTAGAGGAAAATGGAATAACACTTTAAAACAGATAGTT
AGCAAATTAAGAGAA------------------CAATTT------GGAAAT---------
---------AAAACA------------ATAGTCTTTAAT------CAA------TCC---
---TCA---GGAGGGGACCCAGAAATTGTAATGCACAGTTTTAATTGTGGAGGGGAATTT
TTCTACTGTAATTCAACACAACTGTTT---AATAGTACT---TGGGGGGCT------AT-
---------------------------------------------------GATACTTGG
ACT---------------------------GAG---TCA------------AATAAC---
------AATGAAACA------------------------------ATCACA---------
---CTCCCATGCAGAATAAAACAAATTATAAACATGTGGCAGGAAGTAGGAAAAGCAATG
TATGCCCCTCCCATCGCAGGACAAATTAGATGTTCATCAAATATTACAGGGCTGCTACTA
ACAAGAGAT---GGTGGTAATAAA---------AACGAT---------------------
---------AGCAACGGGACC------GAGATCTTCAGACCTGGAGGAGGAGATATGAGG
GACAATTGGAGAAGT------------------------------GAATTATATAAATAT
AAAGTAGTAAAAATTGAACCATTAGGAATAGCACCCACC------AAGGCAAAGAGAAGA
GTGGTG------------CAGAGAGAAAAAAGA---
>AY173953/B/US/1990/US2
------------------GAA------------AAATTG------------------TGG
GTCACGGTCTATTATGGGGTACCTGTGTGGAAAGAGGCAACCACC---ACTCTATTTTGT
GCATCAGATGCTAAAGCATATGATACAGAGGTGCATAATGTTTGGGCCACACATGCCTGT
GTACCCACAGACCCCAACCCACAAGAAATAGCATTGGAA---AATGTGACA---GAAGAT
TTTAACATGTGG---AAAAATAACATGGTAGAACAGATGCATGAGGATGTAATCAGTTTA
TGGGATCAAAGCCTAAAGCCATGTGTAAAATTAACCCCACTCTGTGTTACTTTAAATTGC
------ACTGATCTGGTGAATGCTACTAATACG---------------------------
---------------------------GGGAATGCTACTAAT------ACC---------
---------------------------ACTAGTAGTAGC---------------------
------------------------------------------------TGGGAAAAGCTA
---GAGAAA---------GGA---GAAATAAAA------------AACTGCTCTTTCAAT
ATC---ACCAAAAACATGAGAGAT---------AAGGTAGAAAGAGAATATGCACTT---
TTTTATAAACTTGATGTAGTACCAATGGATAAT---------------------------
------------------------------------------------------------
---GATAATACC------------------------------------------------
------------------------------------------------------------
------------------AGCTATAGGTTGATAAGTTGTAACACCTCAGTCGTT---ACA
CAGGCCTGTCCAAAAGTATCCTTTGAGCCAATTCCCATACATTATTGTGCCCCGGCTGGT
TTTGCGATTCTAAAATGTAAAGATAAGAAGTTCAATGGAACAGGACAATGCAAAAATGTT
AGCACAGTACAATGTACACATGGAATTAGGCCAGTAGTATCAACTCAACTGCTGTTAAAT
GGCAGTCTAGCAGAAGAA---GAGGTAGTGGTTAGATCTGCCAATTTCACAAACAATGCT
AAAATCATAATAGTACAGCTGAACGAATCTGTACAAATTAATTGCATAAGACCCAACAAC
AAT---ACA---AGA---AAA---AGTATA------CATATA------------GGACCA
---GGG------AGA------GCA---ATTTATGCAACAGGAGGCATAATAGGAGATATA
AGACGAGCATATTGTAACATTAGTAGAACAAAATGGAATAACACTTTAAAGCAGATAACA
AAAAAATTACAAGAA------------------CAATTT------GGGAAG---------
---------AAAACA------------ATAGTCTTTAAG------CAA------TCC---
---TCA---GGAGGGGACCCAGAAGTGGTAATGCACAGTTTTAATTGTGGAGGGGAATTT
TTCTACTGTAATACAACAAATCTGTTT---AATAGTACTTG-GAAT--------------
---------------------------------------------------GGTACTGAA
---GAGTTTGAT------------------AGT---ACT------------TTGAGT---
------GATGCTGAAAAC---------------------------ATCACA---------
---CTCCAATGCAGAATAAAACAAATTATAAACATGTGGCAGGAAGTAGGAAAAGCAATG
TATGCCCCTCCCATCAGAGGACACATTAGATGTGTATCAAACATTACAGGGCTGTTATTA
ACAAGAGAT---GGGGGTATGAAC---------AACGGGACCAAG---------------
---------GACAACGAGACC------GAGGTCTTCAGACCTGGAGGAGGAGATATGAGG
GACAATTGGAGAAGT------------------------------GAATTATATAAATAT
AAAGTAGTAAAAATTGAACCATTAGGAGTAGCACCCACC------AAGGCAAAGAGAAGA
GTGGTG------------CAGAGAGAAAAAAGA---
>AY173954/B/US/1990/US3
GCA---------------GAA------------AATTCG------------------TGG
GTCACAGTCTATTATGGGGTACCTGTGTGGAAAGAAGCAACCACC---ACTCTATTTTGT
GCATCAGATGCTAAAGCATATGACACAGAGGTACATAATGTTTGGGCCACACATGCCTGT
GTACCCACAGACCCTAGCCCACAAGAAGTAGTATTGGAA---AATGTGACA---GAAAAT
TTTAACATGTGG---AAAAATAACATGGTAGAACAGATGCATGAGGATATAATCAGTTTA
TGGGATCAAAGCCTAAAGCCATGTGTAAAATTAACCCCACTCTGTGTTACTTTAAATTGC
------ACTAATTTG---------------------------------------------
------------------------------AATGATGCTTAC------ACC---------
---------------------------AATAGCAGTAGT---------------------
------------------------------------------------GGGGAAAACATG
---GAGAGA---------GGG---GAAATGAAA------------AACTGCTCTTTCAAT
GTC---ACCACAAGCATAAGAAAT---------AAGATGCAGAAAGAATATGCACTT---
TTTTATAAACTTGATATAGTACCAATAGATAAT---------------------------
------------------------------------------------------------
---GATAATACA------------------------------------------------
------------------------------------------------------------
------------------AGCTATACATTGATAAATTGTAACACCTCAGTCATT---ACA
CAAGCCTGTCCAAAGGTATCCTTTGAACCAATTCCCATACATTATTGTACCCCGGCTGGT
TTTGCGATTYTAAAGTGTAATGATAAGAAGTTCAATGGAACAGGACCATGTACAAATGTC
AGCACAGTACAATGTACACATGGAATTAAGCCAGTAGTGTCAACTCAATTGCTGTTAAAT
GGCAGTCTAGCAGAAGAA---GGTGTAGTAATTAGATCTGAAAATTTCACGGACAATGCT
AAAACCATAATAGTACAGCTGAATGAATCTGTAGAAATTAATTGTACAAGACCCAACAAC
AAT---ACA---AGA---AAA---AGTATA------CCTATA------------GGACCG
---GGG------AGA------GCA---TTTTATGCAACAGGAGACATAATAGGAGATATA
AGACAAGCACATTGTAACATTAGTAAAGCAAAATGGAATAGCACTTTAGAACTGATAGTT
AAAAAATTAGGAGAA------------------CAATTT------GGGAAT---------
---------GAAACAATAGCA------ATAGCCTTTAAT------CAA------TCC---
---TCA---GGAGGAGACCCAGAAATTGTAATGCACAGTTTTAATTGTGGAGGGGAATTT
TTCTACTGTAATTCAACACAGCTGTTT---AATAGTACT---TGGATT---------AAT
AATAATGGTACTTGGAATAGTACTTGG------------------------AGTAGTAAT
AAT---------------------------AAT---ACT------------GATAAC---
------AATGGAACT------------------------------ATCACA---------
---CTCCCATGCAGAATAAGACAAATTATAAACAGGTGGCAGGAAGTAGGAAAAGCAATG
TATGCCCCTCCCATCAGAGGACAAATTAGATGTTCATCAAATATTACAGGGCTGCTATTA
ACAAGAGAT---GGTGGTAATAAC---------AATAAC---------------------
---------ACGAACAGGACC------GAGACCTTCAGACCTGGAGGAGGAGATATGAGG
GACAATTGGAGAAGT------------------------------GAATTATATAAGTAT
AAAGTAGTACAAATTGAGCCATTAGGAGTAGCACCCACC------AGGGCAAAGAGAAGA
GTGGTG------------CAGAGAGAAAAAAGA---
>AY173955/B/US/1990/US4
ACA---------------ACA------------AACTTG------------------TGG
GTCACAGTCTATTATGGGGTACCTGTGTGGAAAGAAGCAACCACC---ACTCTGTTTTGT
GCATCAGATGCTAAAGCATACAAAGCAGAGGCACATAAYGTCTGGGCTACACATGCCTGT
GTACCCACAGACCCCAACCCACAGGAAGTAAATTTAACA---AATGTGACA---GAAAAT
TTTAACATGTGG---AAAAATAACATGGTGGACCAGATGCATGAGGATATAATCAGTTTA
TGGGATCAAAGCCTAAAGCCATGTGTAAAATTAACCCCACTCTGTGTCACTTTAAATTGT
------ACTGATAAGTTG------------------------------------------
---------------------------GGGAATGGTACTAGT------RGC---------
---------------------------ACTAATAGTACTAGTGGCGCTAATAGTACTAAT
AGTACTAATAGT------------------------------------TGGGAAAAGATG
---CCAGTA---------GGA---GAAATAAAA------------AACTGCTCTTTCAAT
ATC---ACCACAAGTGTAAGAGAT---------AAGGTGCAGAAAGAATATTCTCTT---
TTCTATAAACTTGATGTAGTACCAATAGATAAT---------------------------
------------------------------------------------------------
---GATAATACT------------------------------------------------
------------------------------------------------------------
------------------AGCTATAGATTGATAAATTGTAATACCTCAGTCATT---ACA
CAAGCCTGTCCAAAGGTATCTTTTGAGCCAATTCCCATACATTATTGTGCCCCGGCTGGT
TTTGCGATTCTAAAGTGTAAAGATAAAAGGTTCAATGGAACAGGACCATGTAAAAATGTC
AGCACAGTACAATGCACACATGGAATTAGACCAGTAGTGTCAACTCAACTGCTGTTAAAT
GGCAGTCTAGCAGAAGAA---GAGGTAGTACTTAGATCTGAAAATTTCACGGACAATGCT
AGAACCATAATAGTACAGCTGAATAAATCTGTAGAAATTAATTGTATAAGACCCAACAAT
AAT---ACA---AGA---AAA---AGTATA------CATATA------------GGACCA
---GGG------AGA------GCA---TTTTATGCAACAGGTGATATAATAGGAGACATA
AGACAAGCACATTGTAACATTAGTAAAGCAAACTGGACTAACACTTTAAAACAGATAGTT
GAAAAATTAAGAGAA------------------CAATTT------GGGAATAAT------
---------AAAACA------------ATAATCTTTAAT------TCA------TCC---
---TCA---GGAGGGGACCCAGAAATTGTATTTCACAGTTTTAATTGTGGAGGGGAATTT
TTCTATTGTAATACATCACAACTGTTT---AATAGTACCTG-GAAG--------------
---------------------------------------------------ATTACTGAA
---GAGGTAAAT------------------AAC---ACT------------GAAGGG---
------AATGACACT------------------------------ATCATA---------
---CTCCCATGCAGAATAAGACAAATTATAAACATGTGGCAAGAAGTAGGAAAAGCAATG
TATGCCCCTCCCATCAGAGGACAAATTAGATGCTYATCAAATATTACAGGGCTGCTATTA
ACTAGAGAT---GGTGGTACTAAC---------AATAATGTG------------------
---------ACGAACAGGACC------GAGATCTTCAGACCTGGGGGAGGAAACATGAAG
GACAATTGGAGAAGT------------------------------GAATTATATAAATAT
AAAGTAGTAMGAATTGAACCATTAGGAGTAGCACCCACC------CAGGCAAAGAGAAGA
GTGGTG------------CAAAGAGAGAAAAGA---
>AY173956/B/BR/1989/BZ167
GCA---------------GAA------------CAATTG------------------TGG
GTCACAGTCTATTATGGGGTACCTGTGTGGAAAGAAGCAACCACC---ACTCTATTTTGT
GCATCAGATGCTAAAACATATGATACAGAGGTACATAATGTTTGGGCCACACATGCCTGT
GTACCCACAGACCCCAACCCACAAGAAATAGAATTGGTA---AATGTGACA---GAAAAT
TTTAACATGTGG---AAAAATAACATGGTAGAACAAATGCAGGAGGATATAATCAGTTTA
TGGGATCAAAGCCTAAAGCCATGTGTAAAACTAACCCCACTCTGTGTTACTTTAAACTGC
------ACTGATTAT---------------------------------------------
---------------------------ACTAATACCACTAAT------ACC---------
---------------------------ACTAATACCAGTAGTACCGTTAGT---------
------------------------------------------------GGGGAAAAGATG
---GACAGG---------GGG---GAAATAAAA------------AACTGCTCTTTCAAT
ATC---ACCACAAACATAAGAAAT---------AAGATGCAGAGAACATATGCACTT---
TTTTATAAACTTGATGTAGAACCAATAGATAAA---------------------------
---------------------------------------------------------AAT
AAGAATACTACT------------------------------------------------
------------------------------------------------------------
------------------AGATATAGGTTAATAAGTTGTAACAACTCAGTCATT---ACA
CAGGCCTGTCCAAAGGTATCCTTTGAGCCAATTCCCATACATTATTGTGCCCCGGCTGGT
TTTGCGATTCTAAAGTGTAACAATAAGACGTTCAATGGAACAGGACCATGTAATAAGGTC
AGCACAGTACAATGTACACATGGAATTAGGCCAGTAGTATCAACTCAACTACTGTTAAAT
GGCAGTCTAGCAGAAGAA---GGGGTAGTAATTAGATCTGAAAATTTCACGGACAATGCT
AAAACCATATTAGTACAGCTGAAAGAACCAGTAGAAATTAATTGTACAAGACCCAACAAC
AAG---GCA---AGA---AGA---CGTATA------CGTATA------------GGACCA
---GGG------AGA------ACA---TTTTAT---ACAGGAAAAATAGTAGGAGATATA
AGACAAGCATATTGTAACATTAGTAGAGCTAAATGGAATAACACTTTAAACCAGATAGTT
ACAAAATTAAGAGAAATTGAA------------CAATTT------AAGAAT---------
---------AAAACA------------ATAGTCTTTAAT------CAA------TCC---
---TCA---GGAGGGGACCCAGAAATTGTAATGCACAGTTTTAATTGTAGAGGGGAATTT
TTCTACTGTAATTCAACACAACTGTTT---AACAGTACTTG-G--------------AAT
AGTACTTGGAAT---------------------------------------GTTGATGAA
---AGATCAAAT------------------GAC---------------------------
------ACTGCAACA------------------------------CTCAAA---------
---CTCCCATGCAGAATAAAACAATTTGTAAACATGTGGCAGGAAGTAGGAAAAGCAATG
TATGCCCCTCCCATCGATGGGCAAATTAGTTGTTCATCAAATATTACAGGGTTACTATTA
ACAAGAGAT---GGTGGTAATAAC---------ACA------------------------
------------AACGAGACT------GAGACCTTCAGACCTGGAGGAGGAGATATGAGG
GACAATTGGAGAAGT------------------------------GAATTATATAAATAT
AAAGTAGTAAAAGTTGAACCATTAGGAGTAGCACCCACC------AGGGCAAAGAGAAGA
GTGGTG------------CAAAGAGAAAAAAGA---
>AY180905/B/CN/2001/CNHN24
GCA---------------GAA------------AAATTG------------------TGG
GTCACAGTCTATTATGGGGTACCTGTATGGAAAGATGCAACTACC---ATTCTATTTTGT
GCATCAGATGCTAAAGCATATAAGTCAGAGGTACATAATATTTGGGCCACACATGCCTGT
GTACCCACAGACCCCAACCCACAAGAAGTAGTCTTGGGA---AATGTGACA---GAAAAC
TTTAACATGTGG---AAAAATGACATGGTAGAACAGATGCATGAAGATATAATCAGTTTA
TGGGATCAAAGCCTAAAGCCATGTGTAAAATTAACCCCACTCTGTGTTACTTTAGATTGC
------ACTAATTTGAATATTACTAATATCAGTAGTAATACC------------------
---------------------------ACCAATACTACTACT------ACC---------
---------------------------AGTAGTAATACC---------------------
------------------------------------------------AGTAGTACAACA
GGGATAGGG---------TTA---GAAATGAAA------------AACTGCTCTTTCAAT
ATC---ACCACAAGCATAAATACT---------AAGGTA--AAA-GACTATGCACTT---
TTTTATAAACCTGATATAGTACCAGTTAAT------AATACT------------------
------------------------------------------------------------
---AATAATACC------------------------------------------------
------------------------------------------------------------
------------------AGATATAGGTTGATAAATTGTAACACCTCAGTCATT---ACA
CAAGCTTGTCCAAAGGTATCCTTTGAGCCAATTCCCATACATTATTGTGCCCCGGCTGGT
TTTGCGATTCTAAAGTGTAACAATAAAACGTTCAATGGAACAGGACCATGTACAAATATC
AGTACAGTACAATGTACACATGGAATCAGGCCAGTAGTATCAACTCAACTGCTGTTAAAT
GGCAGTTTAGCAGAAGAA---GAGGTAATGATTAGATCTAGCAATTTCTCGAACAATGCT
AAAATCATAATAGTACAGTTGAATGAATCTGTAGAAATTAATTGTACAAGACCCAGCAAC
AAT---ACA---AGA---AAA---AGAGTA------ACTCTA------------GGACCA
---GGG------CGA------GTA---TGGTATACAACAGGACAAATAATAGGAGATATA
AGACGAGCACATTGTAACCTTAGTAGAACACAATGGGATAAAACTTTACAACAGATAACT
AAAAAATTAAGAGAA------------------CAATTT------GGGAAC---------
---------AAAACA------------ATAGTCTTTAAT------CAC------TCC---
---TCA---GGAGGGGACCCAGAGATTGTAATGCACAGTTTTAATTGTGGAGGGGAATTT
TTCTACTGTAATACATCACGACTGTTT---AATAGTACTTG-GAAT--------------
---------------------------------------------------AGTACTAGG
AAT---------------------------AAT---ATAGGA------------------
------AATGGCACT------------------------------ATCACG---------
---CTCCCTTGCAGAATAAAACAAATTATAAACATGTGGCAGGAAGTAGGGAAAGCAATG
TATGCCCCTCCCATTGCAGGAAATATTAGCTGTTCATCAAATATTACAGGGTTGTTATTA
ACAAGAGAT---GGTGGTAAGAAT---------GAG------------------------
---------AGCAACACCACC------GAGACCTTCAGACCTGCAGGAGGAGATATGAGG
GACAATTGGAGAAGT------------------------------GAATTATATAAATAT
AAAGTAGTAAGAATTGAACCATTAGGAGTAGCACCCACC------AAGGCAAAGAGAAGA
GTGGTG------------CAGAGAGAAAGAAGA---
>AY308760/B/US/1996/1333_d2
GCA---------------GAA------------GACTTG------------------TGG
GTCACAGTCTATTATGGGGTACCTGTGTGGAGAGAAGCAACCACC---ACTCTATTTTGT
GCATCAGATGCCAAAGCATATGATACAGAGGTACATAATGTTTGGGCCACACATGCCTGT
GTACCCACAGACCCCAGCCCACAAGAGGTAGTATTGGAA---AATGTGACA---GAAAAG
TTTAACATGTGG---AAAAATAACATGGTAGAACAAATGCATGAGGATATAATCAGTTTA
TGGGATCAAAGCCTAAAGCCATGTGTAAAATTAACCCCACTCTGTGTTACTTTAAATTGC
------ATTAATTTG---------------------------------------------
------------------------------AATGCCACTAAC------ACC---------
---------------------------ACTAGTAGTGGGAATGTAACTAGTAGTGGA---
------------------------------------------------GGGGAAACAATG
---GGGGGA---------GGA---GAAATGAAA------------AACTGCTCTTTCAAT
ATC---ACCACAAGCATAAGAGAT---------AAGGTGAAGAAAGAATATGCAATT---
TTTTATACCCTTGATTTAGTACCAATAGATAAG---------------------------
------------------------------------------------------------
-------AAT--------------------------------------------------
------------------------------------------------------------
------------------AGATATAGGTTGATAAGTTGTAACACCTCAGTCATT---ACC
CAGGCCTGTCCAAAGGTATCCTTTGAGCCAATTCCCATACATTATTGTGCCCCGGCTGGT
TTTGCGATTCTAAAGTGTAATGATAAGAAGTTCAATGGAACAGGATCATGTGCAAATGTC
AGCACAGTACAATGTACACATGGAATTAGACCAGTAGTATCAACTCAACTGCTGTTAAAT
GGCAGCCTATCAGAAGAA---GAGATAATAATTAGATCTGAAAATTTCACGAACAATGCT
AAAACCATACTAGTACAGCTGAATGAAACTGTAGAAATTAATTGTACAAGACCCAACAAC
AAT---ACA---AGA---AGA---AGTATA------CATATA------------GGACCA
---GGG------AGA------GCA---TTTTATACAACAGGAGAAGTAATAGGAGATATA
AAACAAGCACATTGTACCATTAATGGAACAAAATGGAACAACACTTTAGACCAGATAGTT
AAAAAATTAAGAGGG------------------CAATTT------GGAGAT---------
---------AAAACA------------ATAATCTTTAAG------CAA------TCC---
---TCA---GGAGGGGACCCAGAAATTGTAATGCACAGTTTTAATTGTGGAGGGGAATTT
TTCTACTGTAATTCAACAAACCTGTTT---AATAGTACT---TGGGGGGTT------AAT
GGTACT---------------------------------------------TGGAATGGT
ACGAT-------------------------GGT---ACT------------GAGAGA---
------AATAACACT------------------------------ATCATA---------
---CTCCCATGCAGAATCAAACAAATTATAAACATGTGGCAGCAAGTAGGAAAAGCAATG
TATGCCCCTCCCATCAGCGGACCAATTAGATGTTTATCAAATATTACAGGGCTGCTATTA
ACAAGAGAT---GGTGGTGGTGGT---------AAT------------------------
------------AACAGCACG------GAGACCTTCAGACCTGGAGGAGGAGATATGAGG
GACAATTGGAGAAGT------------------------------GAATTATATAAATAT
AAAGTAGTACAAATTAAACCATTAGGAGTAGCACCCACC------AAGGCAAAGAGAAGA
GTGGTG------------CAGAGAGAAAAAAGA---
>AY308761/B/US/1996/1299_d22
GCA---------------GAA------------GACTTG------------------TGG
GTCACAGTATATTATGGGGTACCTGTGTGGAGAGAAGCAACCACC---ACTCTATTTTGT
GCATCAGATGCTAAAGCATATGATACAGAGGTACATAATGTTTGGGCCACACATGCCTGT
GTACCCACAGACCCCAGCCCACAAGAGGTAGTATTGGAA---AATGTGACA---GAAAAG
TTTAACATGTGG---AAAAATAACATGGTAGAACAAATGCATGAGGATATAATCAGTTTA
TGGGATCAAAGCCTAAAGCCATGTGTAAAATTAACCCCACTCTGTGTTACTTTAAATTGC
------ACTAATGTG---------------------------------------------
------------------------------AATGCTACTAGT------AGT---------
---------------------------ACTAATGCAACTAATGTGAATGCTACTAGTAGT
CCTAATGCAACCAATAGTGGA---------------------------GAGGAAATAATG
---GAGGGA---------GGA---GAAATGAAA------------AACTGCTCTTTCTAT
ATC---ACCACAAGCATAAGAGAT---------AAGGTGCAGAAAGAATATGCAATT---
TTTTATAGCCTTGATTTAATACCAATAGATAAT---------------------------
------------------------------------------------------------
-------ACT--------------------------------------------------
------------------------------------------------------------
------------------AGCTATAGGTTGATAAGTTGTAACACCTCAGTCATT---ACC
CAGGCCTGTCCAAAGGTATCTTTTGAGCCAATTCCCATACATTATTGTGCCCCGGCTGGT
TTTGCGATTCTAAAGTGTAATGATAAGAAGTTCAATGGAACAGGATCATGTAAAAATGTC
AGCACAGTACAATGTACACATGGAATTAGACCAGTAGTATCAACTCAACTGCTGTTAAAT
GGCAGTCTATCAGAAGAA---GAAATAATAATTAGATCTGAAAATTTCACGAACAATGCT
AAAACCATACTAGTACAGCTGAATGAAACTGTAGTAATTAATTGTACAAGACCCAACAAC
AAT---ACA---AGA---AAA---AGTATA------CATATA------------GGACCA
---GGG------AGA------GCA---TTTTATACAACAGGAGAAGTAATAGGAAATATA
AGACAAGCATATTGTACCCTTAATATAACAGCATGGAACAACACTCTAAACCAGATAGTT
AAAAAATTAAGAAAA------------------CAATTT------GGAAAT---------
---------AAAACA------------ATAGTTTTTAAG------CAA------TCC---
---TCA---GGAGGGGACCCAGAAATTGTAATGCACAGTTTTAATTGTGGAGGAGAATTT
TTCTACTGTAATACAACTAAACTGTTT---AATAGTACT---TGGGGGGTT------AAT
GGTACTTGGAAT---------------------------------------GGGACTGAA
GGG---------------------------AAT---AATGGG------------------
------AATAACACT------------------------------ATCATA---------
---CTCCCATGCAGAATAAAACAAATTATAAACATGTGGCAGCAAGTAGGAAAAGCAATG
TATGCCCCTCCCATCAGCGGATTAATTAGATGTTCATCAAATATTACAGGGTTGATGTTA
ACAAGAGAT---GGTGGTGGTGGT---------AAT------------------------
---------AGCAGCACAAAC------GAGACCTTCAGACCTGGAGGAGGAGATATGAGG
GACAATTGGAGAAGT------------------------------GAATTATATAAATAT
AAAGTAGTACAAATTAAACCATTAGGAGTAGCACCCACC------AAGGCAAAGAGAAGA
GTGGTG------------CAGAGAGAAAAAAGA---
>AY308762/B/US/1996/1304_d31
GCA---------------GAA------------GACTTG------------------TGG
GTCACAGTATATTATGGGGTACCTGTGTGGAGAGAAGCAACCACC---ACTCTATTTTGT
GCATCAGATGCTAAAGCATATGATACAGAGGTACATAATGTTTGGGCCACACATGCCTGT
GTACCCACAGACCCCAGCCCACAAGAGGTAGTATTGGAA---AATGTGACA---GAAAAG
TTTAACATGTGG---AAAAATAACATGGTAGAACAAATGCATGAGGATATAATCAGTTTA
TGGGATCAAAGCCTAAAGCCATGTGTAAAATTAACCCCACTCTGTGTTACTTTAAATTGC
------ACTAATGTG---------------------------------------------
------------------------------AATGCTACTAGT------AGT---------
---------------------------ACTAATGCAACTAATGTGAATGCTACTAGTAGT
CCTAATGCAACCAATAGTGGA---------------------------GAGGAAATAATG
---GAGGGA---------GGA---GAAATGAAA------------AACTGCTCTTTCTAT
ATC---ACCACAAGCATAAGAGAT---------AAGGTGCAGAAAGAATATGCAATT---
TTTTATAGCCTTGATTTAATACCAATAGATAAT---------------------------
------------------------------------------------------------
-------ACT--------------------------------------------------
------------------------------------------------------------
------------------AGCTATAGGTTGATAAGTTGTAACACCTCAGTCATT---ACC
CAGGCCTGTCCAAAGGTATCTTTTGAGCCAATTCCCATACATTATTGTGCCCCGGCTGGT
TTTGCGATTCTAAAGTGTAATGATAAGAAGTTCAATGGAACAGGATCATGTAAAAATGTC
AGCACAGTACAATGTACACATGGAATTAGACCAGTAGTATCAACTCAACTGCTGTTAAAT
GGCAGTCTATCAGAAGAA---GAAATAATAATTAGATCTGAAAATTTCACGAACAATGCT
AAAACCATACTAGTACAGCTGAATGAAACTGTAGTAATTAATTGTACAAGACCCAACAAC
AAT---ACA---AGA---AAA---AGTATA------CATATA------------GGACCA
---GGG------AGA------GCA---TTTTATACAACAGGAGAAGTAATAGGAAATATA
AGACAAGCATATTGTACCCTTAATATAACAGCATGGAACAACACTCTAAACCAGATAGTT
AAAAAATTAAGAAAA------------------CAATTT------GGAAAT---------
---------AAAACA------------ATAGTTTTTAAG------CAA------TCC---
---TCA---GGAGGGGACCCAGAAATTGTAATGCACAGTTTTAATTGTGGAGGAGAATTT
TTCTACTGTAATACAACTAAACTGTTT---AATAGTACT---TGGGGGGTT------AAT
GGTACTTGGAAT---------------------------------------GGGACTGAA
GGG---------------------------AAT---AATGGG------------------
------AATAACACT------------------------------ATCATA---------
---CTCCCATGCAGAATAAAACAAATTATAAACATGTGGCAGCAAGTAGGAAAAGCAATG
TATGCCCCTCCCATCAGCGGATTAATTAGATGTTCATCAAATATTACAGGGTTGATGTTA
ACAAGAGAT---GGTGGTGGTGGT---------AAT------------------------
---------AGCAGCACAAAC------GAGACCTTCAGACCTGGAGGAGGAGATATGAGG
GACAATTGGAGAAGT------------------------------GAATTATATAAATAT
AAAGTAGTACAAATTAAACCATTAGGAGTAGCACCCACC------AAGGCAAAGAGAAGA
GTGGTG------------CAGAGAGAAAAAAGA---
>AY314044/B/CA/1996/WC10P_1
ACA---------------GAA------------AAATTG------------------TGG
GTCACAGTCTATTATGGGGTACCTGTGTGGAAAGAAGCAAAAACC---ACTCTATTTTGT
GCATCAGATGCTAAAGCATATAGTACAGAGGCACATAATGTATGGGCCACACATGCCTGT
GTACCCACAGACCCCAACCCACAAGAAATATTTTTGGAA---AATGTGACA---GAAAAT
TTTAACATGTGG---AAAAATGACATGGTAGACCAGATGCATGAGGACGTAATCAGTTTA
TGGGATCAAAGCCTAAAGCCATGTGTAAAATTAACCCCACTCTGTGTTACTTTAAATTGC
------ACTGATTTA---------------------------------------------
---------------------------AGGAATGCTACTAAT------ACCACTAATATG
AAT------------------------AATAATAGTAGC---------------------
------------------------------------------------TGGGGAAAGATG
---GAGGGA---------GGA---GAAATAAAA------------AATTGCTCTTTCAAT
ATC---ACCACAAACATAAGAGAT---------AAGGTAAAGAAAGAATATGCACTT---
TTTAATAAACTTGATGTAGTACCAATAAATGAT---------------------------
---------------------------------------------------------GAT
AATGATAGTAAT------------------------------------------------
------------------------------------------------------------
------------------AGCTATAGGTTGATAAGTTGTAACACCTCAGTCATT---ACA
CAAGCCTGTCCAAAGGTATCCTTTGAGCCAATTCCCATACATTATTGTGCCCCAGCTGGT
TTTGCGATTCTAAACTGTAACGATAAAAAGTTCAATGGAACAGGACCATGTAAAAATGTC
AGCACAGTACAATGTACACATGGAATTAGGCCAGTAGTATCAACTCAACTACTGTTAAAT
GGCAGTCTAGCAGAAGAA---GAAGTAGTAATTAGATCTAGCAATTTCACGAACAATGCT
AAAACTATAATAGTACAGCTGAAAAAAGCTGTAACAATTAATTGTACAAGACCCAACAAC
AAT---ACA---AGA---AAA---AGTATA------CATATA------------CAACCA
---GGG------AGA------GCA---TTTTATGCAACAGGAGAAATAATAGGAGATATA
AGACAAGCACATTGTAACATTAGTAAAGGAGCTTGGAATAACACTTTATCACAGATAGTT
AAAAAACTAAGAGAA------------------CAATAT------GGGAAT---------
---------AAAACA------------ATAGCCTTTACC------CAA------TCC---
---TCA---GGAGGGGACCCAGAAATTGTAATGCACAGTTTTAATTGTGGAGGGGAATTC
TTCTACTGTAATACAACATCATTGTTT---AACAGTACTTG-G--------------AAT
GCTAACAGTACTTGGAAT---------------------------------GCTACTGAA
---GGGTCACTT------------------AAC---ACT------------ACAGAA---
------AATGACCCA------------------------------TTCACA---------
---CTCCCATGCAGGATAAAACAAATTATAAATATGTGGCAGGAAGTAGGAAAAGCAATG
TATGCCCCTCCCATCGCAGGACAAATTAGATGTACATCAAATATTACAGGGCTGCTACTA
ACAAGAGAT---GGTGGTAATGAC---------ACCAGC---------------------
---------AATAATGGGACC------GAGGTCTTCAGACCTGGAGGAGGAGATATGAGG
GACAATTGGAGAAGT------------------------------GAATTATATAAATAT
AAAGTAGTAAAAATTGAACCATTAGGAGTAGCACCCACC------AGGGCAAAGAGAAGA
GTGGTG------------CAAAGAGAAAAGAGA---
>AY314045/B/CA/1996/WC10P_2
ACA---------------GAA------------AAATTG------------------TGG
GTCACAGTCTATTATGGGGTACCTGTGTGGAAAGAAGCAAAAACC---ACTCTATTTTGT
GCATCAGATGCTAAAGCATATAGTACAGAGGCACATAATGTATGGGCCACACATGCCTGT
GTACCCACAGACCCCAACCCACAAGAAATATTTTTGGAA---AATGTGACA---GAAAAT
TTTAACATGTGG---AAAAATGACATGGTAGACCAGATGCATGAGGATATAATCAGTTTA
TGGGATCAAAGCCTAAAGCCATGTGTAAAATTAACCCCACTCTGTGTTACTTTAAATTGC
------ACTGATTTA---------------------------------------------
---------------------------AGGAATGCTACTAAT------ACCACTAATATG
AAT------------------------AATAATAGTAGC---------------------
------------------------------------------------TGGGGAAAGATG
---GAGGGA---------GGA---GAAATAAAA------------AATTGCTCTTTCAAT
ATC---ACCACAAACATAAGAGAT---------AAGGTAAAGAAAGAATATGCACTT---
TTTAATAAACTTGATGTAGTACCAATAAATGAT---------------------------
---------------------------------------------------------GAT
AATGATAGTAAT------------------------------------------------
------------------------------------------------------------
------------------AGCTATAGGTTGATAAGTTGTAACACCTCAGTCATT---ACA
CAAGCCTGTCCAAAGGTATCCTTTGAGCCAATTCCCATACATTATTGTGCCCCAGCTGGT
TTTGCGATTCTAAACTGTAACGATAAAAAGTTCAATGGAACAGGACCATGTAAAAATGTC
AGCACAGTACAATGTACACATGGAATTAGGCCAGTAGTATCAACTCAACTACTGTTAAAT
GGCAGTCTAGCAGAAGAA---GAAGTAGTAATTAGATCTAGCAATTTCACGAACAATGCT
AAAACTATAATAGTACAGCTGAAAAAAGCTGTAACAATTAATTGTACAAGACCCAACAAC
AAT---ACA---AGA---AAA---AGTATA------CATATA------------CAACCA
---GGG------AGA------GCA---TTTTATACAACAGGAGAAATAATAGGAGATATA
AGACAAGCACATTGTAACATTAGTAAAGGAGCTTGGAATAACACTTTATCACAGATAGTT
AAAAAACTAAGAGAA------------------CAATAT------GGGAAT---------
---------AAAACA------------ATAGCCTTTACC------CAA------TCC---
---TCA---GGAGGGGACCCAGAAATTGTAATGCACAGTTTTAATTGTGGAGGGGAATTC
TTCTACTGTAATACAACATCATTGTTT---AACAGTACTTG-G--------------AAT
GCTAACAGTACTTGGAAT---------------------------------GCTACTGAA
---GGGTCACTT------------------AAC---ACT------------ACAGAA---
------AATGACCCA------------------------------TTCACA---------
---CTCCCATGCAGGATAAAACAAATTATAAATATGTGGCAGGAAGTAGGAAAAGCAATG
TATGCCCCTCCCATCGCAGGACAAATTAGATGTACATCAAATATTACAGGGCTGCTACTA
ACAAGAGAT---GGTGGTAATGAC---------ACCAGC---------------------
---------AATAATGGGACC------GAGGTCTTCAGACCTGGAGGAGGAGATATGAGG
GACAATTGGAGAAGT------------------------------GAATTATATAAATAT
AAAGTAGTAAAAATTGAACCATTAGGAGTAGCACCCACC------AGGGCAAAGAGAAGA
GTGGTG------------CAAAGAGAAAAGAGA---
>AY314046/B/CA/1996/WC10P_3
ACA---------------GAA------------AAATTG------------------TGG
GTCACAGTCTATTATGGGGTACCTGTGTGGAAAGAAGCAAAAACC---ACACTATTTTGT
GCATCAGATGCTAAAGCATATAGTACAGAGGCACATAATGTATGGGCCACACATGCCTGT
GTACCCACGGACCCCAACCCACAAGAAATATTTTTGGAA---AATGTGACG---GAAAAT
TTTAACATGTGG---AAAAATGACATGGTAGACCAGATGCATGAGGATATAATCAGTTTA
TGGGATCAAAGCCTAAAGCCATGTGTAAAATTAACCCCACTCTGTGTTACTTTAAATTGC
------ACTGATTTA---------------------------------------------
---------------------------AGGAATGCTACTAAT------ACCACTAATATG
AAT------------------------AATAATAGTAGC---------------------
------------------------------------------------TGGGGAAAGATG
---GAGGGA---------GGA---GAAATAAAA------------AATTGCTCTTTCAAT
ATC---ACCACAAACATAAGAGAT---------AAGGTAAAGAAAGAATATGCACTT---
TTTAATAAACTTGATGTAGTACCAATAAATGAT---------------------------
---------------------------------------------------------GAT
AATGATAGTAAT------------------------------------------------
------------------------------------------------------------
------------------AGCTATAGGTTGATAAGTTGTAACACCTCAGTCATT---ACA
CAAGCCTGTCCAAAGGTATCCTTTGAGCCAATTCCCATACATTATTGTGCCCCAGCTGGT
TTTGCGATTCTAAACTGTAACGATAAAAAGTTCAATGGAACAGGACCATGTAAAAATGTC
AGCACAGTACAATGTACACATGGAATTAGGCCAGTAGTATCAACTCAACTACTGTTAAAT
GGCAGTCTAGCAGAAGAA---GAAGTAGTAATTAGATCTAGCAATTTCACGAACAATGCT
AAAACTATAATAGTACAGCTGAAAAAAGCTGTAACAATTAATTGTACAAGACCCAACAAC
AAT---ACA---AGA---AAA---AGTATA------CATATA------------CAACCA
---GGG------AGA------GCA---TTTTATGCAACAGGAGAAATAATAGGAGATATA
AGACAAGCACATTGTAACATTAGTAAAGGAGCTTGGAATAACACTTTATCACAGATAGTT
AAAAAACTAAGAGAA------------------CAATAT------GGGAAT---------
---------AAAACA------------ATAGCCTTTACC------CAA------TCC---
---TCA---GGAGGGGACCCAGAAATTGTAATGCACAGTTTTAATTGTGGAGGGGAATTC
TTCTACTGTAATACAACATCATTGTTT---AACAGTACTTG-G--------------AAT
GCTAACAGTACTTGGAAT---------------------------------GCTACTGAA
---GGGTCACTT------------------AAC---ACT------------ACAGAA---
------AATGACCCA------------------------------TTCACA---------
---CTCCCATGCAGGATAAAACAAATTATAAATATGTGGCAGGAAGTAGGAAAAGCAATG
TATGCCCCTCCCATCGCAGGACAAATTAGATGTACATCAAATATTACAGGGCTGCTACTA
ACAAGAGAT---GGTGGTAATGAC---------ACCAGC---------------------
---------AATAATGGGACC------GAGGTCTTCAGACCTGGAGGAGGAGATATGAGG
GACAATTGGAGAAGT------------------------------GAATTATATAAATAT
AAAGTAGTAAAAATTGAACCATTAGGAGTAGCACCCACC------AGGGCAAAGAGAAGA
GTGGTG------------CAAAGAGAAAAGAGA---
>AY314047/B/CA/1996/WC10P_4
ACA---------------GAA------------AAATTG------------------TGG
GTCACAGTCTATTATGGGGTACCTGTGTGGAAAGAAGCAAAAACC---ACACTATTTTGT
GCATCAGATGCTAAAGCATATAGTACAGAGGCACATAATGTATGGGCCACACATGCCTGT
GTACCCACGGACCCCAACCCACAAGAAATATTTTTGGAA---AATGTGACG---GAAAAT
TTTAACATGTGG---AAAAATGACATGGTAGACCAGATGCATGAGGATATAATCAGTTTA
TGGGATCAAAGCCTAAAGCCATGTGTAAAATTAACCCCACTCTGTGTTACTTTAAATTGC
------ACTGATTTA---------------------------------------------
---------------------------AGGAATGCTACTAAT------ACCACTAATATG
AAT------------------------AATAATAGTAGC---------------------
------------------------------------------------TGGGGAAAGATG
---GAGGGA---------GGA---GAAATAAAA------------AATTGCTCTTTCAAT
ATC---ACCACAAACATAAGAGAT---------AAGGTAAAGAAAGAATATGCACTT---
TTTAATAAACTTGATGTAGTACCAATAAATGAT---------------------------
---------------------------------------------------------GAT
AATGATAGTAAT------------------------------------------------
------------------------------------------------------------
------------------AGCTATAGGTTGATAAGTTGTAACACCTCAGTCATT---ACA
CAAGCCTGTCCAAAGGTATCCTTTGAGCCAATTCCCATACATTATTGTGCCCCAGCTGGT
TTTGCGATTCTAAAGTGTAACGATAAAAAGTTCAATGGAACAGGACCATGTAAAAATGTC
AGCACAGTACAATGTACACATGGAATTAGGCCAGTAGTATCAACTCAACTACTGTTAAAT
GGCAGTCTAGCAGAAGAA---GAAGTAGTAATTAGATCTAGCAATTTCACGAACAATGCT
AAAACTATAATAGTACAGCTGAAAAAAGCTGTAACAATTAATTGTACAAGACCCAACAAC
AAT---ACA---AGA---AAA---AGTATA------CATATA------------CAACCA
---GGG------AGA------GCA---TTTTATGCAACAGGAGAAATAATAGGAGATATA
AGACAAGCACATTGTAACATTAGTAAAGGAGCTTGGAATAACACTTTATCACAGATAGTT
AAAAAACTAAGAGAA------------------CAATAT------GGGAAT---------
---------AAAACA------------ATAGCCTTTACC------CAA------TCC---
---TCA---GGAGGGGACCCAGAAATTGTAATGCACAGTTTTAATTGTGGAGGGGAATTC
TTCTACTGTAATACAACATCATTGTTT---AACAGTACTTG-G--------------AAT
GCTAACAGTACTTGGAAT---------------------------------GCTACTGAA
---GGGTCACTT------------------AAC---ACT------------ACAGAA---
------AATGACCCA------------------------------TTCACA---------
---CTCCCATGCAGGATAAAACAAATTATAAATATGTGGCAGGAAGTAGGAAAAGCAATG
TATGCCCCTCCCATCGCAGGACAAATTAGATGTACATCAAATATTACAGGGCTGCTACTA
ACAAGAGAT---GGTGGTAATGAC---------ACCAGC---------------------
---------AATAATGGGACC------GAGGTCTTCAGACCTGGAGGAGGAGATATGAGG
GACAATTGGAGAAGT------------------------------GAATTATATAAATAT
AAAGTAGTAAAAATTGAACCATTAGGAGTAGCACCCACC------AGGGCAAAGAGAAGA
GTGGTG------------CAAAGAGAAAAGAGA---
>AY314048/B/CA/1996/WC10P_6
ACA---------------GAA------------AAATTG------------------TGG
GTCACAGTCTATTATGGGGTACCTGTGTGGAAAGAAGCAAAAACC---ACTCTATTTTGT
GCATCAGATGCTAAAGCATATAGTACAGAGGCACATAATGTATGGGCCACACATGCCTGT
GTACCCACAGACCCCAACCCACAAGAAATATTTTTGGAA---AATGTGACA---GAAAAT
TTTAACATGTGG---AAAAATGACATGGTAGACCAGATGCATGAGGATATAATCAGTTTA
TGGGATCAAAGCCTAAAGCCATGTGTAAAATTAACCCCACTCTGTGTTACTTTAAATTGC
------ACTGATTTA---------------------------------------------
---------------------------AGGAATGCTACTAAT------ACCACTAATATG
AAT------------------------AATAATAGTAGC---------------------
------------------------------------------------TGGGGAAAGATG
---GAGGGA---------GGA---GAAATAAAA------------AATTGCTCTTTCAAT
ATC---ACCACAAACATAAGAGAT---------AAGGTAAAGAAAGAATATGCACTT---
TTTAATAAACTTGATGTAGTACCAATAAATGAT---------------------------
---------------------------------------------------------GAT
AATGATAGTAAT------------------------------------------------
------------------------------------------------------------
------------------AGCTATAGGTTGATAAGTTGTAACACCTCAGTCATT---ACA
CAAGCCTGTCCAAAGGTATCCTTTGAGCCAATTCCCATACATTATTGTGCCCCAGCTGGT
TTTGCGATTCTAAACTGTAACGATAAAAAGTTCAATGGAACAGGACCATGTAAAAATGTC
AGCACAGTACAGTGTACACATGGAATTAGGCCAGTAGTATCAACTCAACTACTGTTAAAT
GGCAGTCTAGCAGAAGAA---GAAGTAGTAATTAGATCTAGCAATTTCACGAACAATGCT
AAAACTATAATAGTACAGCTGAAAAAAGCTGTAACAATTAATTGTACAAGACCCAACAAC
AAT---ACA---AGA---AAA---AGTATA------CATATA------------CAACCA
---GGG------AGA------GCA---TTTTATGCAACAGGAGAAATAATAGGAGATATA
AGACAAGCACATTGTAACATTAGTAAAGGAGCTTGGAATAACACTTTATCACAAATAGTT
AAAAAACTAAGAGAA------------------CAATAT------GGGAAT---------
---------AAAACA------------ATAGCCTTTACC------CAA------TCC---
---TCA---GGAGGGGACCCAGAAATTGTAATGCACAGTTTTAATTGTGGAGGGGAATTC
TTCTACTGTAATACAACATCATTGTTT---AACAGTACTTG-G--------------AAT
GCTAACAGTACTTGGAAT---------------------------------GCTACTGAA
---GGGTCACTT------------------AAC---ACT------------ACAGGA---
------AATGACCCA------------------------------TTCACA---------
---CTCCCATGCAGGATAAAACAAATTATAAATATGTGGCAGGAAGTAGGAAAAGCAATG
TATGCCCCTCCCACCGCAGGACAAATTAGATGTACATCAAATATTACAGGGCTGCTACTA
ACAAGAGAT---GGTGGTAATGAC---------ACCAGC---------------------
---------AATAAGGGGACC------AAGGTCTTCAGACCTGGAGGAGGAGATATGAGG
GGCAATTGGAGAAGT------------------------------GAATTATATAAATAT
AAAGTAGTAAAAATTGAACCATTAGGAGTAGCACCCACC------AGGGCAAAGAGAAGA
GTGGTG------------CAAAGAGAAAAGAGA---
>AY314049/B/CA/1996/WC10P_7
ACA---------------GAA------------AAATTG------------------TGG
GTCACAGTCTATTATGGGGTACCTGTGTGGAAAGAAGCAAAAACC---ACTCTATTTTGT
GCATCAGATGCTAAAGCATATAGTACAGAGGCACATAATGTATGGGCCACACATGCCTGT
GTACCCACAGACCCCAACCCACAAGAAATATTTTTGGAA---AATGTGACA---GAAAAT
TTTAACATGTGG---AAAAATGACATGGTAGACCAGATGCATGAGGATATAATCAGTTTA
TGGGATCAAAGCCTAAAGCCATGTGTAAAATTAACCTCACTCTGTGTTACTTTAAATTGC
------ACTGATTTA---------------------------------------------
---------------------------AGGAATGCTACTAAT------ACCACTAATATG
AAT------------------------AATAATAGTAGC---------------------
------------------------------------------------TGGGGAAAGATG
---GAGGGA---------GGA---GAAATAAAA------------AATTGCTCTTTCAAT
ATC---ACCACAAACATAAGAGAT---------AAGGTAAAGAAAGAATATGCACTT---
TTTAATAAACTTGATGTAGTACCAATAAATGAT---------------------------
---------------------------------------------------------GAT
AATGATAGTAAT------------------------------------------------
------------------------------------------------------------
------------------AGCTATAGGTTGATAAGTTGTAACACCTCAGTCATT---ACA
CAAGCCTGTCCAAAGGTATCCTTTGAGCCAATTCCCATACATTATTGTGCCCCAGCTGGT
TTTGCGATTCTAAACTGTAACGATAAAAAGTTCAATGGAACAGGACCATGTAAAAATGTC
AGCACAGTACAATGTACACATGGAATTAGGCCAGTAGTATCAACTCAACTACTGTTAAAT
GGCAGTCTAGCAGAAGAA---GAATTAGTAATTAGATCTAGCAATTTCACGAACAATGCT
AAAACTATAATAGTACAGCTGAAAAAAGCTGTAACAATTAATTGTACAAGACCCAACAAC
AAT---ACA---AGA---AAA---AGTATA------CATATA------------CAACCA
---GGG------AGA------GCA---TTTTATGCAACAGGAGAAATAATAGGAGATATA
AGACAAGCACATTGTAACATTAGTAAAGGAGCTTGGAATAACACTTTATCACAGATAGTT
AAAAAACTAAGAGAA------------------CAATAT------GGGAAT---------
---------AAAACA------------ATAGCCTTTACC------CAA------TCC---
---TCA---GGAGGGGACCCAGAAATTGTAATGCACAGTTTTAATTGTGGAGGGGAATTC
TTCTACTGTAATACAACATCATTGTTT---AACAGTACTTG-G--------------AAT
GCTAACAGTACTTGGAAT---------------------------------GCTACTGAA
---GGGTCACTT------------------AAC---ACT------------ACAGAA---
------AATGACCCA------------------------------TTCACA---------
---CTCCCATGCAGGATAAAACAAATTATAAATATGTGGCAGGAAGTAGGAAAAGCAATG
TATGCCCCTCCCATCGCAGGACAAATTAGATGTACATCAAATATTACAGGGCTGCTACTA
ACAAGAGAT---GGTGGTAATGAC---------ACCAGC---------------------
---------AATAAGGGGACC------GAGGTCTTCAGACCTGGAGGAGGAGATATGAGG
GACAATTGGAGAAGT------------------------------GAATTATATAAATAT
AAAGTAGTAAAAATTGAACCATTAGGAGTAGCACCCACC------AGGGCAAAGAGAAGA
GTGGTG------------CAAAGAGAAAAGAGA---
>AY314050/B/CA/1996/WC10P_8
ACA---------------GAA------------AAATTG------------------TGG
GTCACAGTCTATTATGGGGTACCTGTGTGGAAAGAAGCAAAAACC---ACTCTATTTTGT
GCATCAGATGCTAAAGCATATAGTACAGAGGCACATAATGTATGGGCCACACATGCCTGT
GTACCCACAGACCCCAACCCACAAGAAATATTTTTGGAA---AATGTGACA---GAAAAT
TTTAACATGTGG---AAAAATGACATGGTAGACCAGATGCATGAGGATATAATCAGTTTA
TGGGATCAAAGCCTAAAGCCATGTGTAAAATTAACCCCACTCTGTGTTACTTTAAATTGC
------ACTGATTTA---------------------------------------------
---------------------------AGGAATGCTACTAAT------ACCACTAATATG
AAT------------------------AATAATAGTAGC---------------------
------------------------------------------------TGGGGAAAGATG
---GAGGGA---------GGA---GAAATAAAA------------AATTGCTCTTTCAAT
ATC---ACCACAAACATAAGAGAT---------AAGGTAAAGAAAGAATATGCACTT---
TTTAATAAACTTGATGTAGTACCAATAAATGAT---------------------------
---------------------------------------------------------GAT
AATGATAGTAAT------------------------------------------------
------------------------------------------------------------
------------------AGCTATAGGTTGATAAGTTGTAACACCTCAGTCATT---ACA
CAAGCCTGTCCAAAGGTATCCTTTGAGCCAATTCCCATACATTATTGTGCCCCAGCTGGT
TTTGCGATTCTAAAGTGTAACGATAAAAAGTTCAATGGAACAGGACCATGTAAAAATGTC
AGCACAGTACAGTGTACACATGGAATTAGGCCAGTAGTATCAACTCAACTACTGTTAAAT
GGCAGTCTAGCAGAAGAA---GAAGTAGTAATTAGATCTAGCAATTTCACGAACAATGCT
AAAACTATAATAGTACAGCTGAAAAAAGCTGTAACAATTAATTGTACAAGACCCAACAAC
AAT---ACA---AGA---AAA---AGTATA------CATATA------------CAACCA
---GGG------AGA------GCA---TTTTATGCAACAGGAGAAATAATAGGAGATATA
AGACAAGCACATTGTAACATTAGTAAAGGAGCTTGGAATAACACTTTATCACAAATAGTT
AAAAAACTAAGAGAA------------------CAATAT------GGGAAT---------
---------AAAACA------------ATAGCCTTTACC------CAA------TCC---
---TCA---GGAGGGGACCCAGAAATTGTAATGCACAGTTTTAATTGTGGAGGGGAATTC
TTCTACTGTAATACAACATCATTGTTT---AACAGTACTTG-G--------------AAT
GCTAACAGTACTTGGAAT---------------------------------GCTACTGAA
---GGGTCACTT------------------AAC---ACT------------ACAGGA---
------AATGACCCA------------------------------TTCACA---------
---CTCCCATGCAGGATAAAACAAATTATAAATATGTGGCAGGAAGTAGGAAAAGCAATG
TATGCCCCTCCCACCGCAGGACAAATTAGATGTACATCAAATATTACAGGGCTGCTACTA
ACAAGAGAT---GGTGGTAATGAC---------ACCAGC---------------------
---------AATAATGGGACC------AAGGTCTTCAGACCTGGAGGAGGAGATATGAGG
GGCAATTGGAGAAGT------------------------------GAATTATATAAATAT
AAAGTAGTAAAAATTGAACCATTAGGAGTAGCACCCACC------AGGGCAAAGAGAAGA
GTGGTG------------CAAAGAGAAAAGAGA---
>AY314051/B/CA/1996/WC10P_9
ACA---------------GAA------------AAATTG------------------TGG
GTCACAGTCTATTATGGGGTACCTGTGTGGAAAGAAGCAAAAACC---ACACTATTTTGT
GCATCAGATGCTAAAGCATATAGTACAGAGGCACATAATGTATGGGCCACACATGCCTGT
GTACCCACGGACCCCAACCCACAAGAAATATTTTTGGAA---AATGTGACG---GAAAAT
TTTAACATGTGG---AAAAATGACATGGTAGACCAGATGCATGAGGATATAATCAGTTTA
TGGGATCAAAGCCTAAAGCCATGTGTAAAATTAACCCCACTCTGTGTTACTTTAAATTGC
------ACTGATTTA---------------------------------------------
---------------------------AGGAATGCTACTAAT------ACCACTAATATG
AAT------------------------AATAATAGTAGC---------------------
------------------------------------------------TGGGGAAAGATG
---GAGGGA---------GGA---GAAATAAAA------------AATTGCTCTTTCAAT
ATC---ACCACAAACATAAGAGAT---------AAGGTAAAGAAAGAATATGCACTT---
TTTAATAAACTTGATGTAGTACCAATAAATGAT---------------------------
---------------------------------------------------------GAT
AATGATAGTAAT------------------------------------------------
------------------------------------------------------------
------------------AGCTATAGGTTGATAAGTTGTAACGCCTCAGTCATT---ACA
CAAGCCTGTCCAAAGGTATCCTTTGAGCCAATTCCCATACATTATTGTGCCCCAGCTGGT
TTTGCGATTCTAAACTGTAACGATAAAAAGTTCAATGGAACAGGACCATGTAAAAATGTC
AGCACAGTACAATGTACACATGGAATTAGGCCAGTAGTATCAACTCAACTACTGTTAAAT
GGCAGTCTAGCAGAAGAA---GAAGTAGTAATTAGATCTAGCAATTTCACGAACAATGCT
AAAACTATAATAGTACAGCTGAAAAAAGCTGTAACAATTAATTGTACAAGACCCAACAAC
AAT---ACA---AGA---AAA---AGTATA------CATATA------------CAACCA
---GGG------AGA------GCA---TTTTATGCAACAGGAGAAATAATAGGAGATATA
AGACAAGAACATTGTAACATTAGTAAAGGAGCTTGGAATAACACTTTATCACAGATAGTT
AAAAAACTAAGAGAA------------------CAATAT------GGGAAT---------
---------AAAACA------------ATAGCCTTTACC------CAA------TCC---
---TCA---GGAGGGGACCCAGAAATTGTAATGCACAGTTTTAATTGTGGAGGGGAATTC
TTCTACTGTAATACAACATCATTGTTT---AACAGTACTTG-G--------------AAT
GCTAACAGTACTTGGAAT---------------------------------GCTACTGAA
---GGGTCACTT------------------AAC---ACT------------ACAGAA---
------AATGACCCA------------------------------TTCACA---------
---CTCCCATGCAGGATAAAACAAATTATAAATATGTGGCAGGAAGTAGGAAAAGCAATG
TATGCCCCTCCCATCGCAGGACAAATTAGATGTACATCAAATATTACAGGGCTGCTACTA
ACAAGAGAT---GGTGGTAATGAC---------ACCAGC---------------------
---------AATAATGGGACC------GAGGTCTTCAGACCTGGAGGAGGAGATATGAGG
GACAATTGGAGAAGT------------------------------GAATTATATAAATAT
AAAGTAGTAAAAATTGAACCATTAGGAGTAGCACCCACC------AGGGCAAAGAGAAGA
GTGGTG------------CAAAGAGAAAAGAGA---
>AY314052/B/CA/1996/WC10P_10
ACA---------------GAA------------AAATTG------------------TGG
GTCACAGTCTATTATGGGGTACCTGTGTGGAAAGAAGCAAAAACC---ACACTATTTTGT
GCATCAGATGCTAAAGCATATAGTACAGAGGCACATAATGTATGGGCCACACATGCCTGT
GTACCCACGGACCCCAACCCACAAGAAATATTTTTGGAA---AATGTGACG---GAAAAT
TTTAACATGTGG---AAAAATGACATGGTAGACCAGATGCATGAGGATATAATCAGTTTA
TGGGATCAAAGCCTAAAGCCATGTGTAAAATTAACCCCACTCTGTGTTACTTTAAATTGC
------ACTGATTTA---------------------------------------------
---------------------------AGGAATGCTACTAAT------ACCACTAATATG
AAT------------------------AATAATAGTAGC---------------------
------------------------------------------------TGGGGAAAGATG
---GAGGGA---------GGA---GAAATAAAA------------AATTGCTCTTTCAAT
ATC---ACCACAAACATAAGAGAT---------AAGGTAAAGAAAGAATATGCACTT---
TTTAATAAACTTGATGTAGTACCAATAAATGAT---------------------------
---------------------------------------------------------GAT
AATGATAGTAAT------------------------------------------------
------------------------------------------------------------
------------------AGCTATAGGTTGATAAGTTGTAACACCTCAGTCATT---ACA
CAAGCCTGTCCAAAGGTATCCTTTGAGCCAATTCCCATACATTATTGTGCCCCAGCTGGT
TTTGCGATTCTAAACTGTAACGATAAAAAGTTCAATGGAACAGGACCATGTAAAAATGTC
AGCACAGTACAATGTACACATGGAATTAGGCCAGTAGTATCAACTCAACTACTGTTAAAT
GGCAGTCTAGCAGAAGAA---GAAGTAGTAATTAGATCTAGCAATTTCACGAACAATGCT
AAAACTATAATAGTACAGCTGAAAAAAGCTGTAACAATTAATTGTACAAGACCCAACAAC
AAT---ACA---AGA---AAA---AGTATA------CATATA------------CAACCA
---GGG------AGA------GCA---TTTTATGCAACAGGAGAAATAATAGGAGATATA
AGACAAGCACATTGTAACATTAGTAAAGGAGCTTGGAATAACACTTTATCACAGATAGTT
AAAAAACTAAGAGAA------------------CAATAT------GGGAAT---------
---------AAAACA------------ATAGCCTTTACC------CAA------TCC---
---TCA---GGAGGGGACCCAGAAATTGTAATGCACAGTTTTAATTGTGGAGGGGAATTC
TTCTACTGTAATACAACATCATTGTTT---AACAGTACTTG-G--------------AAT
GCTAACAGTACTTGGAAT---------------------------------GCTACTGAA
---GGGTCACTT------------------AAC---ACT------------ACAGAA---
------AATGACCCA------------------------------TTCACA---------
---CTCCCATGCAGGATAAAACAAATTATAAATATGTGGCAGGAAGTAGGAAAAGCAATG
TATGCCCCTCCCATCGCAGGACAAATTAGATGTACATCAAATATTACAGGGCTGCTACTA
ACAAGAGAT---GGTGGTAATGAC---------ACCAGC---------------------
---------AATAATGGGACC------GAGGTCTTCAGACCTGGAGGAGGAGATATGAGG
GACAATTGGAGAAGT------------------------------GAATTATATAAATAT
AAAGTAGTAAAAATTGAACCATTAGGAGTAGCACCCACC------AGGGCAAAGAGAAGA
GTGGTG------------CAAAGAGAAAAGAGA---
>AY314053/B/CA/1996/WC10P_11
ACA---------------GAA------------AAATTG------------------TGG
GTCACAGTCTTTTATGGGGTACCTGTGTGGAAAGAAGCAAAAACC---ACTCTATTTTGT
GCATCAGATGCTAAAGCATATAGTACAGAGGCACATAATGTATGGGCCACACATGCCTGT
GTACCCACAGACCCCAACCCACAAGAAATATTTTTGGAA---AATGTGACA---GAAAAT
TTTAACATGTGG---AAAAATGACATGGTAGACCAGATGCATGAGGATATAATCAGTTTA
TGGGATCAAAGCCTAAAGCCATGTGTAAAATTAACCCCACTCTGTGTTACTTTAAATTGC
------ACTGATTTA---------------------------------------------
---------------------------AGGAATGCTACTAAT------ACCACTAATATG
AAT------------------------AATAATAGTAGC---------------------
------------------------------------------------TGGGGAAAGATG
---GAGGGA---------GGA---GAAATAAAA------------AATTGCTCTTTCAAT
ATC---ACCACAAACATAAGAGAT---------AAGGTAAAGAAAGAATATGCACTT---
TTTAATAAACTTGATGTAGTACCAATAAATGAT---------------------------
---------------------------------------------------------GAT
AATGATAGTAAT------------------------------------------------
------------------------------------------------------------
------------------AGCTATAGGTTGATAAGTTGTAACACCTCAGTCATT---ACA
CAAGCCTGTCCAAAGGTATCCTTTGAGCCAATTCCCATACATTATTGTGCCCCAGCTGGT
TTTGCGATTCTAAACTGTAACGATAAAAAGTTCAATGGAACAGGACCATGTAAAAATGTC
AGCACAGTACAATGTACACATGGAATTAGGCCAGTAGTATCAACTCAACTACTGTTAAAT
GGCAGTCTAGCAGAAGAA---GAAGTAGTAATTAGATCTAGCAATTTCACGAACAATGCT
AAAACTATAATAGTACAGCTGAAAAAAGCTGTAACAATTAATTGTACAAGACCCAACAAC
AAT---ACA---AGA---AAA---AGTATA------CATATA------------CAACCA
---GGG------AGA------GCA---TTTTATGCAACAGGAGAAATAATAGGAGATATA
AGACAAGCACATTGTAACATTAGTAAAGGAGCTTGGAATAACACTTTATCACAGATAGTT
AAAAAACTAAGAGAA------------------CAATAT------GGGAAT---------
---------AAAACA------------ATAGCCTTTACC------CAA------TCC---
---TCA---GGAGGGGACCCAGAAATTGTAATGCACAGTTTTAATTGTGGAGGGGAATTC
TTCTACTGTAATACAACATCATTGTTT---AACAGTACTTG-G--------------AAT
GCTAACAGTACTTGGAAT---------------------------------GCTACTGAA
---GGGTCACTT------------------AAC---ACT------------ACAGAA---
------AATGACCCA------------------------------TTCACA---------
---CTCCCATGCAGGATAAAACAAATTATAAATATGTGGCAGGAAGTAGGAAAAGCAATG
TATGCCCCTCCCATCGCAGGACAAATTAGATGTACATCAAATATTACAGGGCTGCTACTA
ACAAGAGAT---GGTGGTAATGAC---------ACCAGC---------------------
---------AATAAGGGGACC------GAGGTCTTCAGACCTGGAGGAGGAGATATGAGG
GACAATTGGAGAAGT------------------------------GAATTATATAAATAT
AAAGTAGTAAAAATTGAACCATTAGGAGTAGCACCCACC------AGGGCAAAGAGAAGA
GTGGTG------------CAAAGAGAAAAGAGA---
>AY314054/B/CA/1996/WC10C_1
ACA---------------GAA------------AAATTG------------------TGG
GTCACAGTCTATTATGGGGTACCTGTGTGGAAAGAAGCAAAAACC---ACTCTATTTTGT
GCATCAGATGCTAAAGCATATAGTACAGAGGCACATAATGTATGGGCCACACATGCCTGT
GTACCCACAGACCCCAACCCACAAGAAATATTTTTGGAA---AATGTGACA---GAAAAT
TTTAACATGTGG---AAAAATGACATGGTAGACCAGATGCATGAGGATATAATCAGTTTA
TGGGATCAAAGCCTAAAGCCATGTGTAAAATTAACCCCACTCTGTGTTACTTTAAATTGC
------ACTGATTTA---------------------------------------------
---------------------------GGGAATACTACTAAC------ACC---------
---------------------------ACTAATAGTAGC---------------------
------------------------------------------------TGGGGAAAGATG
---GAGACA---------GGA---GAAATAAAA------------AATTGCTCTTTCAAT
ATC---ACCACAAACATAAGAGAT---------AAGGTAAAGAAAGAATATGCACTT---
TTTAATAAACTTGATGTAGTACCAATAGCTGAT---------------------------
---------------------------------------------------------GAT
AATGATAGTACT------------------------------------------------
------------------------------------------------------------
------------------AGCTATAGGTTGATAAGTTGTAACACCTCAGTCATT---ACA
CAAGCCTGTCCAAAGGTATCCTTTGAACCAATTCCCATACATTATTGTGCCCCAGCTGGT
TTTGCGATTCTAAAGTGTAACGATAAAAAGTTCAATGGAACAGGACCATGTAAAAATGTC
AGCACAGTACAATGTACACATGGAATTAGGCCAGTAGTATCAACTCAACTACTGTTAAAT
GGCAGTCTAGCAGAAGAA---GAAGTAGTAATTAGATCTAGCAATTTCACGAACAATGCT
AAAACTATAATAGTACAGCTGAAAGAAGCTGTAACAATCAATTGTACAAGACCCAACAAC
AAT---ACA---AGA---AAA---AGTATA------CATATT------------CAACCA
---GGG------AGA------GCA---TTTTATGCAACAGGAGAAATAATAGGAGATATA
AGACAAGCACATTGTAACATTAGTAAAGGAGTTTGGAATAACACTTTATTACAGATAGTT
AAAAAATTAAAAGAA------------------CAATAT------GGGAAT---------
---------AAAACA------------ATAGCCTTTAAC------CAA------TCC---
---TCA---GGAGGGGACCCAGAAATTGTAATGCACAGTTTTAATTGTGGAGGGGAATTT
TTCTACTGTAATACAACATCACTGTTT---AACAGTACTTG-GAAT--------------
---------------------------------------------------GGTACTGAA
---GAGTCAACT------------------AAC---ACT------------ACAGGA---
------GAGGACCTA------------------------------TTCACA---------
---CTCCCATGCAGGATAAAACAAATTATAAATAGGTGGCAGGAAGTAGGAAAAGCAATG
TATGCCCCTCCAATCGCAGGACAAATTAGATGTACATCAAATATTACAGGGCTGCTACTA
ACAAGAGAT---GGTGGTAATGAC---------ACCATC---------------------
---------AATAATGGGACC------GAGGTCTTCAGACCTGGAGGAGGAGATATGAGG
GACAATTGGAGAAGT------------------------------GAATTATATAAATAT
AAAGTAGTAAAAATTGAACCATTAGGAGTAGCACCCACC------AGGGCAAAGAGAAGA
GTGGTG------------CAAAGAGAAAAGAGA---
>AY314055/B/CA/1996/WC10C_3
ACA---------------GAA------------AAATTG------------------TGG
GTCACAGTCTATTATGGGGTACCTGTGTGGAAAGAAGCAAAAACC---ACTCTATTTTGT
GCATCAGATGCTAAAGCATATAGTACAGAGGCACATAATGTATGGGCCACACATGCCTGT
GTACCCACAGACCCCAACCCACAAGAAATATTTTTGGAA---AATGTGACA---GAAAAT
TTTAACATGTGG---AAAAATGACATGGTAGACCAGATGCATGAGGATATAATCAGTTTA
TGGGATCAAAGCCTAAAGCCATGTGTAAAATTAACCCCACTCTGTGTTACTTTAAATTGC
------ACTGATTTA---------------------------------------------
---------------------------AGGAATGCTACTAAT------ACCACTAATATG
AAT------------------------AATAATAGTAGC---------------------
------------------------------------------------TGGGGAAAGATG
---GAGGGA---------GGA---GAAATAAAA------------AATTGCTCTTTCAAT
ATC---ACCACAAACATAAGAGAT---------AAGGTAAAGAAAGAATATGCACTT---
TTTAATAAACTTGATGTAGTACCAATAAATGAT---------------------------
---------------------------------------------------------GAT
AATGATAGTAAT------------------------------------------------
------------------------------------------------------------
------------------AGCTATAGGTTGATAAGTTGTAACACCTCAGTCATT---ACA
CAAGCCTGTCCAAAGGTATCCTTTGAGCCAATTCCCATACATTATTGTGCCCCAGCTGGT
TTTGCGATTCTAAACTGTAACGATAAAAAGTTCAATGGAACAGGACCATGTAAAAATGTC
AGCACAGTACAATGTACACATGGAATTAGGCCAGTAGTATCAACTCAACTACTGTTAAAT
GGCAGTCTAGCAGAAGAA---GAAGTAGTAATTAGATCTAGCAATTTCACGAACAATGCT
AAAACTATAATAGTACAGCTGAAAAAAGCTGTAACAATTAATTGTACAAGACCCAACAAC
AAT---ACA---AGA---AAA---AGTATA------CATATA------------CAACCA
---GGG------AGA------GCA---TTTTATGCAACAGGAGAAATAATAGGAGATATA
AGACAAGCACATTGTAACATTAGTAAAGGAGCTTGGAATAACACTTTATCACAGATAGTT
AAAAAACTAAGAGAA------------------CAATAT------GGGAAT---------
---------AAAACA------------ATAGCCTTTACC------CAA------TCC---
---TCA---GGAGGGGACCCAGAAATTGTAATGCACAGTTTTAATTGTGGAGGGGAATTC
TTCTACTGTAATACAACATCATTGTTT---AACAGTACTTG-G--------------AAT
GCTAACAGTACTTGGAAT---------------------------------GCTACTGAA
---GGGTCACTT------------------AAC---ACT------------ACAGAA---
------AATGACCCA------------------------------TTCACA---------
---CTCCCATGCAGGATAAAACAAATTATAAATATGTGGCAGGAAGTAGGAAAAGCAATG
TATGCCCCTCCCATCGCAGGACAAATTAGATGTACATCAAATATTACAGGGCTGCTACTA
ACAAGAGAT---GGTGGTAATGAC---------ACCAGC---------------------
---------AATAATGGGACC------GAGGTCTTCAGACCTCGAGGAGGAGATATGAGG
GACAATTGGAGAAGT------------------------------GAATTATATAAATAT
AAAGTAGTAAAAATTGAACCATTAGGAGTACCACCCACC------AGGGCAAAGAGAAGA
GTGGTG------------CAAAGAGAAAAGAGA---
>AY314056/B/CA/1996/WC10C_4
ACA---------------GAA------------AAATTG------------------TGG
GTCACAGTCTATTATGGGGTACCTGTGTGGAAAGAAGCAAAAACC---ACTCTATTTTGT
ACATCAGATGCTAAAGCATATAGTACAGAGGCACATAATGTATGGGCCACACATGCCTGT
GTACCCACAGACCCCAACCCACAAGAAATATTTTTGGAA---AATGTGACA---GAAAAT
TTTAACATGTGG---AAAAATGACATGGTAGACCAGATGCATGAGGATATAATCAGTTTA
TGGGATCAAAGCCTAAAGCCATGTGTAAAATTAACCCCACTCTGTGTTACTTTAAATTGC
------ACTGATTTA---------------------------------------------
---------------------------AGGAATGCTACTAAT------ACCACTAGTATG
AAT------------------------AATAATAGTAGC---------------------
------------------------------------------------TGGGGAAAGATG
---GAGGGA---------GGA---GAAATAAAA------------AATTGCTCTTTCAAT
ATC---ACCACAAACATAAGAGAT---------AAGGTAAAGAAAGAATATGCACTT---
TTTAATAAACTTGATGTAGTACCAATAAATGAT---------------------------
---------------------------------------------------------GAT
AATGATAGTAAT------------------------------------------------
------------------------------------------------------------
------------------AGCTATAGGTTGATAAGTTGTAACACCTCAGTCATT---ACA
CAAGCCTGTCCAAAGGCATCCTTTGAGCCAATTCCCATACATTATTGTGCCCCAGCTGGT
TTTGCGATTCTAAACTGTAACGATAAAAAGTTCAATGGAACAGGACCATGTAAAAATGTC
AGCACAGTACAATGTACACATGGAATTAGGCCAGTAGTATCAACTCAACTACTGTTAAAT
GGCAGTCTAGCAGAAGAA---GAAGTAGTAATTAGATCTAGCAATTTCACGAACAATGCT
AAAACTATAATAGTACAGCTGAAAGAAGCTGTAACAATCAATTGTACAAGACCCAACAAC
AAT---ACA---AGA---AAA---AGTATA------CATATT------------CAACCA
---GGG------AGA------GCA---TTTTATGCAACAGGAGAAATAATAGGAGATATA
AGACAAGCACATTGTAACATTAGTAAAGGAGCTTGGAATAACACTTTATTACAGATAGTT
AAAAAATTAAAAGAA------------------CAATAT------GGGAAT---------
---------AAAACA------------ATAGCCTTTACC------CAA------TCC---
---TCA---GGAGGGGACCCAGAAATTGTAATGCACAGTTTTAATTGTGGAGGGGAATTC
TTCTACTGTAATACAACATCATTGTTT---AACAGTACTTG-G--------------AAT
GCTAACAGTACTTGGAAT---------------------------------GCTACTGAA
---GGGTCACTT------------------AAC---ACT------------ACAGAA---
------AATGACCCA------------------------------TTCACA---------
---CTCCCATGCAGGATAAAACAAATTATAAATATGTGGCAGGAAGTAGGAAAAGCAATG
TATGCCCCTCCCATCGCAGGACAAATTAGATGTACATCAAATATTACAGGGCTGCTACTA
ACAAGAGAT---GGTGGTAATGAC---------ACCAGC---------------------
---------AATAATGGGACC------GAGGTCTTCAGACCTGGAGGAGGAGATATGAGG
GACAATTGGAGAAGT------------------------------GAATTATATAAATAT
AAAGTAGTAAAAATTGAACCATTAGGAGTAGCACCCACC------AGGGCAAAGAGAAGA
GTGGTG------------CAAAGAGAAAAGAGA---
>AY314057/B/CA/1996/WC10C_5
ACA---------------GAA------------AAATTG------------------TGG
GTCACAGTCTATTATGGGGTACCTGTGTGGAAAGAAGCAAAAACC---ACTCTATTTTGT
GCATCAGATGCTAAAGCATATAGTACAGAGGCACATAATGTATGGGCCACACATGCCTGT
GCACCCACAGACCCCAACCCACAAGAAATATTTTTGGAA---AATGTGACA---GAAAAT
TTTAACATGTGG---AAAAATGACATGGTAGACCAGATGCATGAGGATATAATCAGTTTA
TGGGATCAAAGCCTAAAGCCATGTGTAAAATTAACCCCACTCTGTGTTACTTTAAATTGC
------ACTGATTTA---------------------------------------------
---------------------------GGGAATACTACTAAC------ACC---------
---------------------------ACTAATAGTAGC---------------------
------------------------------------------------TGGGGAAAGATG
---GAGACA---------GGA---GAAATAAAA------------AATTGCTCTTTCAAT
ATC---ACCACAAACATAAGAGAT---------AAGGTAAAGAAAGAATATGCACTT---
TTTAATAAACTTGATGTAGTACCAATAGCTGAT---------------------------
---------------------------------------------------------GAT
AATGATAGTACT------------------------------------------------
------------------------------------------------------------
------------------AGCTATAGGTTGATAAGTTGTAACACCTCAGTCATT---ACA
CAAGCCTGTCCAAAGGTATCCTTTGAACCAATTCCCATACATTATTGTGCCCCAGCTGGT
TTTGCGATTCTAAACTGTAACGATAAAAAGTTCAATGGAACAGGACCATGTAAAAATGTC
AGCACAGTACAATGTACACATGGAATTAGGCCAGTAGTATCAACTCAACTACTGTTAAAT
GGCAGTCTAGCAGAAGAA---GAAGTAGTAATTAGATCTAGCAATTTCACGAACAATGCT
AAAACTATAATAGTACAGCTGAAAGAAGCTGTAACAATCAATTGTACAAGACCCAACAAC
AAT---ACA---AGA---AAA---AGTATA------CATACT------------CAACCA
---GGG------AGA------GCA---TTTTATGCAACAGGAGAAATAATAGGAGATATA
AGACAAGCACATTGTAACATTAGTAAAGGAGTTTGGAATAACACTTTATTACAGATAGTT
AAAAAATTAAAAGAA------------------CAATAT------GGGAAT---------
---------AAAACA------------ATAGCCTTTAAC------CAA------TCC---
---TCA---GGAGGGGACCCAGAAATTGTAATGCACAGTTTTAATTGTGGAGGGGAATTT
TTCTACTGTAATACAACACCACTGTTT---AACAGTACTTG-GAAT--------------
---------------------------------------------------GGTACTGAA
---GAGTCAACT------------------AAC---ACT------------ACAGGA---
------GAGGACCTA------------------------------TTCACA---------
---CTCCCATGCAGGATAAAACAAATTATAAATAGGTGGCAGGAAGTAGGAAAAGCAATG
TATGCCCCTCCCATCGCAGGACAAATTAGATGTACATCAAATATTACAGGGCTGCTACTA
ACAAGAGAT---GGTGGTAATGAC---------ACCATC---------------------
---------AATAAGGGGACC------GAGGTCTTCAGACCTGGGGGAGGAGATATGAGG
GACAATTGGAGAAGT------------------------------GAATTATATAAATAT
AAAGTAGTAAAAATTGAACCATTAGGAGTAGCACCCACC------AGGGCAAAGAGAAGA
GTGGTG------------CAAAGAGAAAAGAGA---
>AY314058/B/CA/1996/WC10C_6
ACA---------------GAA------------AAATTG------------------TGG
GTCACAGTCTATTATGGGGTACCTGTGTGGAAAGAAGCAAAAACC---ACTCTATTTTGT
GCATCAGATGCTAAAGCATATAGTACAGAGGCACATAATGTATGGGCCACACATGCCTGT
GTACCCACAGACCCCAACCCACAAGAAATATTTTTGGAA---AATGTGACA---GAAAAT
TTTAACATGTGG---AAAAATGACATGGTAGACCAGATGCATGAGGACGTAATCAGTTTA
TGGGATCAAAGCCTAAAGCCATGTGTAAAATTAACCCCACTCTGTGTTACTTTAAATTGC
------ACTGATTTA---------------------------------------------
---------------------------GGGAATACTACTAAC------ACC---------
---------------------------ACTAATAGTAGC---------------------
------------------------------------------------TGGGGAAAGATG
---GAGACA---------GGA---GAAATAAAA------------AATTGCTCTTTCAAT
ATC---ACCACAAACATAAGAGAT---------AAGGTAAAGAAAGAATATGCACTT---
TTTAATAAACTTGATGTAGTACCAATAGCTGAT---------------------------
---------------------------------------------------------GAT
AATGATAGTACT------------------------------------------------
------------------------------------------------------------
------------------AGCTATAGGTTGATAAGTTGTAACACCTCAGTCATT---ACA
CAAGCCTGTCCAAAGGTATCCTTTGAACCAATTCCCATACATTATTGTGCCCCAGCTGGT
TTTGCGATTCTAAACTGTAACGATAAAAAGTTCAATGGAACAGGACCATGTAAAAATGTC
AGCACAGTACAATGTACACATGGAATTAGGCCAGTAGTATCAACTCAACTACTGTTAAAT
GGCAGTCTAGCAGAAGAA---GAAGTAGTAATTAGATCTAGCAATTTCACGAACAATGCT
AAAACTATAATAGTACAGCTGAAAGAAGCTGTAACAATCAATTGTACAAGACCCAACAAC
AAT---ACA---AGA---AAA---AGTATA------CATATT------------CAACCA
---GGG------AGA------GCA---TTTTATGCAACAGGAGAAATAATAGGAGATATA
AGACAAGCACATTGTAACATTAGTAAAGGAGTTTGGAATAACACTTTATTACAGATAGTT
AAAAAATTAAAAGAA------------------CAATAT------GGGAAT---------
---------AAAACA------------ATAGCCTTTAAC------CAA------TCC---
---TCA---GGAGGGGACCCAGAAATTGTAATGCACAGTTTTAATTGTGGAGGGGAATTT
TTCTACTGTAATACAACATCACTGTTT---AACAGTACTTG-GAAT--------------
---------------------------------------------------GGTACTGAA
---GAGTCAACT------------------AAC---ACT------------ACAGGA---
------GAGGACCTA------------------------------TTCACA---------
---CTCCCATGCAGGATAAAACAAATTATAAATAGGTGGCAGGAAGTAGGAAAAGCAATG
TATGCCCCTCCCATCGCAGGACAAATTAGATGTACATCAAATATTACAGGGCTGCTACTA
ACAAGAGAT---GGTGGTAATGAC---------ACCATC---------------------
---------AATAGTGGGACC------GAGGTCTTCAGACCTGGAGGAGGAGATATGAGG
GACAATTGGAGAAGT------------------------------GAATTATATAAATAT
AAAGTAGTAAAAATTGAACCATTAGGAGTAGCACCCACC------AGGGCAAAGAGAAGA
GTGGTG------------CAAAGAGAAAAGAGA---
>AY314059/B/CA/1996/WC10C_8
ACA---------------GAA------------AAATTG------------------TGG
GTCACAGTCTATTATGGGGTACCTGTGTGGAAAGAAGCAAAAACC---ACTCTATTTTGT
GCATCAGATGCTAAAGCATATAGTACAGAGGCACATAATGTATGGGCCACACATGCCTGT
GTACCCACAGACCCCAACCCACAAGAAATATTTTTGGAA---AATGTGACA---GAAAAT
TTTAACATGTGG---AAAAATGACATGGTAGACCAGATGCATGAGGATATAATCAGTTTA
TGGGATCAAAGCCTAAAGCCATGTGTAAAATTAACCCCACTCTGTGTTACTTTAAATTGC
------ACTGATTTA---------------------------------------------
---------------------------GGGAATACTACTAAC------ACC---------
---------------------------ACTAATAGTAGC---------------------
------------------------------------------------TGGGGAAAGATG
---GAGGGA---------GGA---GAAATAAAA------------AATTGCTCTTTCAAT
ATC---ACCACAAACATAAGAGAT---------AAGATAAAGAAAGAATATGCACTT---
TTTAATAAACTTGATGTAGTACCAATAGCTGAT---------------------------
---------------------------------------------------------GAT
AATGATAGTACT------------------------------------------------
------------------------------------------------------------
------------------AGCTATAGGTTGATAAGTTGTAACACCTCAGTCATT---ACA
CAAGCCTGTCCAAAGGTATCCTTTGAACCAATTCCCATACATTATTGTGCCCCAGCTGGT
TTTGCGATTCTAAAGTGTAACGATAAAAAGTTCAATGGAACAGGACCATGTAAAAATGTC
AGCACAGTACAATGTACACATGGAATTAGGCCTGTAGTATCAACTCAACTACTGTTAAAT
GGCAGTCTAGCAGAAGAA---GAAGTAGTAATTAGATCTAGCAATTTCACGGACAATGCT
AAAACTATAATAGTACAGCTGAAAGAAGCTGTAACAATTAATTGTACAAGACCCAACAAC
AAT---ACA---AGA---AAA---AGTATA------CATATA------------CAACCA
---GGG------AGA------GCA---TTTTATGCAACAGGAGAAATAATAGGAGATATA
AGACAAGCACATTGTAACATTAGTAAAGGAGCTTGGAATAACACTTTATTACAGATAGTT
AAAAAATTAAAAGAA------------------CAATAT------GGGAAT---------
---------AAAACA------------ATAGCCTTTAAC------CAA------TCC---
---TCA---GGAGGGGACCCAGAAATTGTAATGCACAGTTTTATGTGTGGAGGGGAATTT
TTCTACTGTAATACAACATCACTGTTT---AACAGTACTTG-GAAT--------------
---------------------------------------------------GGTACTGAA
---GGGTCAATT------------------AAC---ACT------------ACAGAA---
------AATGACCCA------------------------------CTCACA---------
---CTCCCATGCAGGATAAAACAAATTATAAATATGTGGCAGGAAGTAGGAAAAGCAATG
TATGCCCCTCCCATCGCAGGACAAATTAGATGTACATCAAATATTACAGGGCTGCTACTA
ACAAGAGAT---GGTGGTAATGAC---------ACCATC---------------------
---------AATAATGGGACC------GAGGTCTTCAGACCTGGAGGAGGAGATATGAGG
GACAATTGGAGAAGT------------------------------GAATTATATAAATAT
AAAGTAGTAAAAATTGAACCATTAGGAGTAGCACCCACC------AGGGCAAAGAGAAGA
GTGGTG------------CAAAGAGAAAAGAGA---
>AY314060/B/CA/1996/WC10C_9
ACA---------------GAA------------AAATTG------------------TGG
GTCACAGTCTATTATGGGGTACCTGTGTGGAAAGAAGCAAAAACC---ACTCTATTTTGT
ACATCAGATGCTAAAGCATATAGTACAGAGGCACATAATGTATGGGCCACACATGCCTGT
GTACCCACAGACCCCAACCCACAAGAAATATTTTTGGAA---AATGTGACA---GAAAAT
TTTAACATGTGG---AAAAATGACATGGTAGACCAGATGCATGAGGATATAATCAGTTTA
TGGGATCAAAGCCTAAAGCCATGTGTAAAATTAACCCCACTCTGTGTTACTTTAAATTGC
------ACTGATTCA---------------------------------------------
---------------------------GGGAATACTACTAAC------ACC---------
---------------------------ACTAATAGTAGC---------------------
------------------------------------------------TGGGGAAAGATG
---GAGGGA---------GGA---GAAATAAAA------------AATTGCTCTTTCAAT
ATC---ACCACAAACATAAGAGAT---------AAGATAAAGAAAGAATATGCACTT---
TTTAATAAACTTGATGTAGTACCAATAGCTGAT---------------------------
---------------------------------------------------------GAT
AATGATAGTACT------------------------------------------------
------------------------------------------------------------
------------------AGCTATAGGTTGATAAGTTGTAACACCTCAGTCATT---ACA
CAAGCCTGTCCAAAGGTATCCTTTGAACCAATTCCCATACATTATTGTGCCCCAGCTGGT
TTTGCGATTCTAAAGTGTAACGATAAAAAGTTCAATGGAACAGGACCATGTAAAAATGTT
AGCACAGTACAATGTACACATGGAATTAGGCCAGTAGTATCAACTCAACTACTGTTAAAT
GGCAGTCTAGCAGAAGAA---GAAGTAGTAATTAGATCTAGCAATTTCACGGACAATGCT
AAAACTATAATAGTACAGCTGAAAGAAGCTGTAACAATTAATTGTACAAGACCCAACAAC
AAT---ACA---AGA---AAA---AGTATA------CATATA------------CAACCA
---GGG------AGA------GCA---TTTTATGCAACAGGAGAAATAATAGGAGATATA
AGACAAGCACATTGTAACATTAGTAAAGGAGCTTGGAATAACACTTTATTACAGATAGTT
AAAAAATTAAAAGAA------------------CAATAT------GGGAAT---------
---------AAAACA------------ATAGCCTTTAAC------CAA------TCC---
---TCA---GGAGGGGACCCAGAAATTGTAATGCACAGTTTTATGTGTGGAGGGGAATTT
TTCTACTGTAATACAACATCACTGTTT---AACAGTACTTG-GAAT--------------
---------------------------------------------------GGTACTGAA
---GGGTCAATT------------------AAC---ACT------------ACAGAA---
------AATGACCCA------------------------------CTCACA---------
---CTCCCATGCAGGATAAAACAAATTATAAATATGTGGCAGGAAGTAGGAAAAGCAATG
TATGCCCCTCCCATCGCAGGACAAATTAGATGTACATCAAATATTACAGGGCTGCTACTA
ACAAGAGAT---GGTGGTAATGAC---------ACCATC---------------------
---------AATAATGGGACC------GAGGTCTTCAGACCTGGAGGAGGAGATATGAGG
GACAATTGGAGAAGT------------------------------GAATTATATAAATAT
AAAGTAGTAAAAATTGAACCATTAGGAGTAGCACCCACC------AGGGCAAAGAGAAGA
GTGGTG------------CAAAGAGAAAAGAGA---
>AY314061/B/CA/1996/WC10C_10
ACA---------------GAA------------AAATTG------------------TGG
GTCACAGTCTATTATGGGGTACCTGTGTGGAAAGAAGCAAAAACC---ACTCTATTTTGT
GCATCAGATGCTAAAGCATATAGTACAGAGGCACATAATGTATGGGCCACACATGCCTGT
GTACCCACAGACCCCAACCCACAAGAAATATTTTTGGAA---AATGTGACA---GAAAAT
TTTAACATGTGG---AAAAATGACATGGTAGACCAGATGCATGAGGATATAATCAGTTTA
TGGGATCAAAGCCTAAAGCCATGTGTAAAATTAACCCCACTCTGTGTTACTTTAAATTGC
------ACTGATTTA---------------------------------------------
---------------------------GGGAATACTACTAAC------ACC---------
---------------------------ACTAATAGTAGC---------------------
------------------------------------------------TGGGGAAAGATG
---GAGGGA---------GGA---GAAATAAAA------------AATTGCTCTTTCAAT
ATC---ACCACAAACATAAGAGAT---------AAGATAAAGAAAGAATATGCACTT---
TTTAATAAACTTGATGTAGTACCAATAGCTGAT---------------------------
---------------------------------------------------------GAT
AATGATAGTACT------------------------------------------------
------------------------------------------------------------
------------------AGCTATAGGTTGATAAGTTGTAACACCTCAGTCATT---ACA
CAAGCCTGTCCAAAGGTATCCTTTGAACCAATTCCCATACATTATTGTGCCCCAGCTGGT
TTTGCGATTCTAAAGTGTAACGATAAAAAGTTCAATGGAACAGGACCATGTAAAAATGTC
AGCACAGTACAATGTACACATGGAATTAGGCCAGTAGTATCAACTCAACTACTGTTAAAT
GGCAGTCTAGCAGAAGAA---GAAGTAGTAATTAGATCTAGCAATTTCACGGACAATGCT
AAAACTATAATAGTACAGCTGAAAGAAGCTGTAACAATTAATTGTACAAGACCCAACAAC
AAT---ACA---AGA---AAA---AGTATA------CATATA------------CAACCA
---GGG------AGA------GCA---TTTTATGCAACAGGAGAAATAATAGGAGATATA
AGACAAGCACATTGTAACATTAGTAAAGGAGCTTGGAATAACACTTTATTACAGATAGTT
AAAAAATTAAAAGAA------------------CAATAT------GGGAAT---------
---------AAAACA------------ATAGCCTTTAAC------CAA------TCC---
---TCA---GGAGGGGACCCAGAAATTGTAATGCACAGTTTTATGTGTGGAGGGGAATTT
TTCTACTGTAATACAACATCACTGTTT---AACAGTACTTG-GAAT--------------
---------------------------------------------------GGTACTGAA
---GGGTCAATT------------------AAC---ACT------------ACAGAA---
------AATGACCCA------------------------------CTCACA---------
---CTCCCATGCAGGATAAAACAAATTATAAATATGTGGCAGGAAGTAGGAAAAGCAATG
TATGCCCCTCCCATCGCAGGACAAATTAGATGTACATCAAATATTACAGGGCTGCTACTA
ACAAGAGAT---GGTGGTAATGAC---------ACCATC---------------------
---------AATAAGGGGACC------GAGGTCTTCAGACCTGGAGGAGGAGATATGAGG
GACAATTGGAGAAGT------------------------------GAATTATATAAATAT
AAAGTAGTAAAAATTGAACCATTAGGAGTAGCACCCACC------AGGGCAAAGAGAAGA
GTGGTG------------CAAAGAGAAAAGAGA---
>AY314062/B/CA/1996/WC10C_11
ACA---------------GAA------------AAATTG------------------TGG
GTCACAGTCTTTTATGGGGTACCTGTGTGGAAAGAAGCAAAAACC---ACTTTATTTTGT
GCATCAGATGCTAAAGCATATAGTACAGAGGCACATAATGTATGGGCCACACATGCCTGT
GTACCCACAGACCCCAACCCACAAGAAATATTTTTGGAA---AATGTGACA---GAAAAT
TTTAACATGTGG---AAAAATGACATGGTAGACCAGATGCATGAGGATATAATCAGTTTA
TGGGATCAAAGCCTAAAGCCATGTGTAAAATTAACCCCACTCTGTGTTACTTTAAATTGC
------ACTGATTTA---------------------------------------------
---------------------------AGGAATGCTACTAAT------ACCACTAATATG
AAT------------------------AATAATAGTAGC---------------------
------------------------------------------------TGGGGAAAGATG
---GAGGGA---------GGA---GAAATAAAA------------AATTGCTCTTTCAAT
ATC---ACCACAAACATAAGAGAT---------AAGGTAAAGAAAGAATATGCACTT---
TTTAATAAACTTGATGTAGTACCAATAAATGAT---------------------------
---------------------------------------------------------GAT
AATGATAGTAAT------------------------------------------------
------------------------------------------------------------
------------------AGCTATAGGTTGATAAGTTGTAACACCTCAGTCATT---ACA
CAAGCCTGTCCAAAGGTATCCTTTGAGCCAATTCCCATACATTATTGTGCCCCAGCTGGT
TTTGCGATTCTAAAGCGTAACGATAAAAAGTTCAATGGAACAGGACCATGTAAAAATGTC
AGCACAGTACAATGTACACATGGAATTAGGCCAGTAGTATCAACTCAACTACTGTTAAAT
GGCAGTCTAGCAGAAGAA---GAAGTAGTAATTAGATCTAGCAATTTCACGAACAATGCT
AAAACTATAATAGTACAGCTGAAAAAAGCTGTAACAATTAATTGTACAAGACCCAACAAC
AAT---ACA---AGA---AAA---AGTATA------CATATA------------CAACCA
---GGG------AGA------GCA---TTTTATGCAACAGGAGAAATAATAGGAGATATA
AGACAAGCACATTGTAACATTAGTAAAGGAGCTTGGAATAACACTTTATCACAGATAGTT
AAAAAACTAAGAGAA------------------CAATAT------GGGAAT---------
---------AAAACA------------ATAGCCTTTACC------CAA------TCC---
---TCA---GGAGGGGACCCAGAAATTGTAATGCACAGTTTTAATTGTGGAGGGGAATTC
TTCTACTGTAATACAACATCATTGTTT---AACAGTACTTG-G--------------AAT
GCTAACAGTACTTGGAAT---------------------------------GCTACTGAA
---GGGTCACTT------------------AAC---ACT------------ACAGAA---
------AATGACCCA------------------------------TTCACA---------
---CTCCCATGCAGGATAAAACAAATTATAAATATGTGGCAGGAAGTAGGAAAAGCAATG
TATGCCCCTCCCATCGCAGGACAAATTAGATGTACATCAAATATTACAGGGCTGCTACTA
ACAAGAGAT---GGTGGTAATGAC---------ACCAGC---------------------
---------AATAATGGGACC------GAGGTCTTCAGACCTGGAGGAGGAGATATGAGG
GACAATTGGAGAAGT------------------------------GAATTATATAAATAT
AAAGTAGTAAAAATTGAACCATTACGAGTAGCACCCACC------AGGGCAAAGAGAAGA
GTGGTG------------CAAAGAGAAAAGAGA---
>AY314063/B/CA/1996/WC10C_12
ACA---------------GAA------------AAATTG------------------TGG
GTCACAGTCTATTATGGGGTACCTGTGTGGAAAGAAGCAAAAACC---ACTCTATTTTGT
GCATCAGATGCTAAAGCATATAGTACAGAGGCACATAATGTATGGGCCACACATGCCTGT
GTACCCACAGACCCCAACCCACAAGAAATATTTTTGGAA---AATGTGACA---GAAAAT
TTTAACATGTGG---AAAAATGACATGGTAGACCAGATGCATGAGGATATAATCAGTTTA
TGGGATCAAAGCCTAAAGCCATGTGTAAAATTAACCCCACTCTGTGTTACTTTAAATTGC
------ACTGATTTA---------------------------------------------
---------------------------GGGAATACTACTAAC------ACC---------
---------------------------ACTAATAGTAAC---------------------
------------------------------------------------TGGGGAAAGATG
---GAGACA---------GGA---GAAATAAAA------------AATTGCTCTTTCAAT
ATC---ACCACAAACATAAGAGAT---------AAGGTAAAGAAAGAATATGCACTT---
TTTAATAAACTTGATGTAGTACCAATAGCTGAT---------------------------
---------------------------------------------------------GAT
AATGATAGTACT------------------------------------------------
------------------------------------------------------------
------------------AGCTATAGGTTGATAAGTTGTAACACCTCAGTCATT---ACA
CAAGCCTGTCCAAAGGTATCCTTTGAACCAATTCCCATACATTATTGTGCCCCAGCTGGT
TTTGCGATTCTAAACTGTAACGATAAAAAGTTCAATGGAACAGGACCATGTAAAAATGTC
AGCACAGTACAATGTACACATGGAATTAGGCCAGTAGTATCAACTCAACTACTGTTAAAT
GGCAGTCTAGCAGAAGAA---GAAGTAGTAATTAGATCTAGCAATTTCACGAACAATGCT
AAAACTATAATAGTACAGCTGAAAGAAGCTGTAACAATCAATTGTACAAGACCCAACAAC
AAT---ACA---AGA---AAA---AGTATA------CATATT------------CAACCA
---GGG------AGA------GCA---TTTTATGCAACAGGAGAAATAATAGGAGATATA
AGACAAGCACATTGTAACATTAGTAAAGGAGTTTGGAATAACACTTTATTACAGATAGTT
AAAAAATTAAGAGAAAGA---------------CAATAT------GGGAAT---------
---------AAAACA------------ATAGCCTTTAAC------CAA------TCC---
---TCA---GGAGGGGACCCAGAAATTGTAATGCACAGTTTTAATTGTGGAGGGGAATTT
TTCTACTGTAATACAACATCACTGTTT---AACAGTACTTG-GAAT--------------
---------------------------------------------------GGTACTGAA
---GAGTCAACT------------------AAC---TCT------------ACAGGA---
------GAGGACCTA------------------------------TTCACA---------
---CTCCCATGCAGGATAAAACAAATTATAAATAGGTGGCAGGAAGTAGGAAAAGCAATG
TATGCCCCTCCCATCGCAGGACAAATTAGATGTACATCAAATATTACAGGGCTGCTACTA
ACAAGAGAT---GGTGGTAATGAC---------ACCATC---------------------
---------AATAATGGGACC------GAGGTCTTCAGACCTGGAGGAGGAGATATGAGG
GACAATTGGAGAAGT------------------------------GAATTATATAAATAT
AAAGTAGTAAAAATTGAACCATTAGGAGTAGCACCCACC------AGGGCAAAGAGAAGA
GTGGTG------------CAAAGAGAAAAGAGA---
>AY331282/B/US/1997/1001_07
AAT---------------GAA------------AAATTG------------------TGG
GTCACAGTCTATTATGGGGTACCTGTGTGGAAGGAAGCAACCACC---ACTCTATTTTGT
GCATCAGATGCTAAAGCATACAAAACAGAGGTACATAATGTTTGGGCCACACATGCCTGT
GTACCCACAGACCCCAACCCACAAGAAGTAGTAATRAAA---AATGTGACA---GAAAAT
TATAACATGTGR---AAAAATAACATGGTAGAACAAATGCATGAGGATATAATCAGTTTA
TGGGATCAAAGTCTAAAGCCATGTGTAAAATTAACCCCACTCTGTGTTACTTTAAATTGC
------ACTGACTTA---------------------------------------------
---------------------------CCGAATGGTAATTAT------ACC---------
---------------------------AATAATGGTAGC---------------------
------------------------------------------------GTGGGAGCAATG
---GAGAAA---------GGA---GAAATGAAA------------AACTGCTCTTTTAAA
GTT---ACCACACACATGAGAGAT---------AAGATGCAAAAAGAATATGCATTG---
TTGTATAAACTTGATATAATACAAACAGAGGAT---------------------------
------------------------------------------------------------
------AATTCC------------------------------------------------
------------------------------------------------------------
------------------AGCTACAGGTTGATAAGTTGTAACACCTCAAGTGTT---ACA
CAAGCCTGTCCAAAGGTATCCTTTRAGCCAATTCCCATACATTATTGTGCCCCGGCTGGT
TTTGCGATTCTAAAGTGTAATCAAAAGAACTTCACTGGAACAGGACCATGTACAAATGTC
AGCACAGTACAATGTACACATGGAATTAGGCCAGTAGTATCAACTCAACTGCTGTTAAAT
GGCAGTCTAGCAGAAGAA---GAGGTAGTAATTAGATCTGAAAATTTCACAAACAGTGCT
AAAATCATAATAGTACAACTGAAAGAAACTGTAAAAATTGATTGTACAAGACCCAACAAC
AAT---ACA---AGA---AAA---AGTATA------AATATA------------GGACCA
---GGG------AGA------GCA---TTTTATGCAACAGGAGAAATAATAGGAGATATA
AGACAAGCACATTGTAACCTTAGTGGGACACTATGGAATAAAACTTTACATCAGATAGCT
AAAAAATTAGGAGAA------------------CAATTT------GGGAAT---------
---------AAAACA------------ATAGTCTTTAAT------CAC------TCC---
---TCA---GGAGGGGACCCAGAAATTGTAATGCACAGTTTTAATTGTGGAGGGGAATTT
TTCTATTGTAATACAACACAACTGTTT---GGTAGTACT---TGGGAGTTT------AAT
AGTACTTGG------------------------------------------AATGCTACC
AATAC-------------------------AGT---ACAGGA------------------
------AATGACACA------------------------------ATCACA---------
---CTCCCATGCAGAATAAAACAATTTATAAACATGTGGCAAGAAGTAGGAAAAGCAATG
TATGCCCCTCCCATCAAAGGACCAATTAAATGTTTATCAAATATTACAGGGATACTATTA
ACAAGAGAT---GGAGGTAATGGT---------AAT------------------------
------------AACACGACC------GAGATCTTCAGACCTGGAGGAGGAGATATGAGG
GACAATTGGAGAAGT------------------------------GAATTATATAAATAT
AAAGTAGTAAAGATTGAACCCTTAGGAGTAGCACCCACT------AGGGCAAAGAGAARA
GTGGTG------------CAGAGAGAAAAAAGA---
>AY331283/B/US/1997/1001_09
AAT---------------GAA------------AAATTG------------------TGG
GTCACAGTCTATTATGGGGTACCTGTGTGGAAGGAAGCAACCACC---ACTCTATTTTGT
GCATCAGATGCTAAAGCATACAAAACAGAGGTACATAATGTTTGGGCCACACATGCCTGT
GTACCCACAGACCCCAACCCACAAGAAGTAGTAATGAAA---AATGTGACA---GAAAAT
TATAACATGTGG---AAAAATAACATGGTAGAACAAATGCATGAGGATATAATCAGTTTA
TGGGATCAAAGTCTAAAGCCATGTGTAAAATTAACCCCACTCTGTGTTACTTTAAATTGC
------ACTGACTTA---------------------------------------------
---------------------------CCGAATGGTAATTAT------ACC---------
---------------------------AATAATGGTAGC---------------------
------------------------------------------------GTGGGAGCAATG
---GAGAAA---------GGA---GAAATGAAA------------AACTGCTCTTTTAAA
GTT---ACCACACACATGAGAGAT---------AAGATGCAAAAAGAATATGCATTG---
TTGTATAAACTTGATATAATACAAACAGAGGAT---------------------------
------------------------------------------------------------
------AATTCC------------------------------------------------
------------------------------------------------------------
------------------AGCTACAGGTTGATAAGTTGTAACACCTCAAGTGTT---ACA
CAAGCCTGTCCAAAGGTATCCTTTGAGCCAATTCCCATACATTATTGTGCCCCGGCTGGT
TTTGCGATTCTAAAGTGTAATCAAAAGAACTTCACTGGAACAGGACCATGTACAAATGTC
AGCACAGTACAATGTACACATGGAATTAGGCCAGTAGTATCAACTCAACTGCTGTTAAAT
GGCAGTCTAGCAGAAGAA---GAGGTAGTAATTAGATCTGAAAATTTCACAAACAGTGCT
AAAATCATAATAGTACAACTGAAAGAAACTGTAAAAATTGATTGTACAAGACCCAACAAC
AAT---ACA---AGA---AAA---AGTATA------AATATA------------GGACCA
---GGG------AGA------GCA---TTTTATGCAACAGGAGAAATAATAGGAGATATA
AGACAAGCACATTGTAACCTTAGTGGGACACTATGGAATAAAACTTTACATCAGATAGCT
AAAAAATTAGGAGAA------------------CAATTT------GGGAAT---------
---------AAAACA------------ATAGTCTTTAAT------CAC------TCC---
---TCA---GGAGGGGACCCAGAAATTGTAATGCACAGTTTTAATTGTGGAGGGGGATTT
TTCTATTGTAATACAACACAACTGTTT---GGTAGTACT---TGGGAGTTT------AAT
AGTACTTGG------------------------------------------AATGCTACC
AATAC-------------------------AGT---ACAGGA------------------
------AATGACACA------------------------------ATCACA---------
---CTCCCATGCAGAATAAAACAATTTATAAACATGTGGCAAGAAGTAGGAAAAGCAATG
TATGCCCCTCCCATCAAAGGACCAATTAAATGTTTATCAAATATTACAGGGATACTATTA
ACAAGAGAT---GGAGGTAATGGT---------AAT------------------------
------------AACACGACC------GAGATCTTCAGACCTGGAGGAGGAGATATGAGG
GACAATTGGAGAAGT------------------------------GAATTATATAAATAT
AAAGTAGTAAAGATTGAACCCTTAGGAGTAGCACCCACT------AGGGCAAAGAGAAGA
GTGGTG------------CAGAGAGAAAAAAGA---
>AY331284/B/US/1997/1006_08
GCA---------------GAG------------AAA---------------------TGG
GTCACAGTCTATTATGGGGTACCTGTGTGGAAAGAAGCAACCACC---ACTCTATTTTGT
GCATCAGATGCTAAAGCATATGATACAGAGGTACATAATGTTTGGGCCACACATGCCTGT
GTACCCACAGACCCCAACCCACAAGAAATAGTATTGGGA---AATGTGACA---GAAAAT
TTTAACATGTGG---AAAAATGACATGGTAGAACAAATGCATGAGGATATAATCAGTTTA
TGGGATCAAAGCCTAAAGCCATGTGTAAAATTAACTCCACTCTGTGTTACTTTAAATTGC
------ACTGATGATTTG------------------------------------------
---------------------------GGGAATAATAGTACT------AAC---------
---------------------------AACAGTAGT------------------------
-----------------------------------------------TGGGACAAGGGA-
------------------------GAGATGAAA------------AAATGCTCTTTCAAT
ATC---ACCACAAGCATAAGAGGT---------AAGATGCAGAAAGAATATGCACTT---
TTTTATAAACTTGATATAGTACCAATAGATAAT------GGTAAG---------------
------------------------------------------------------AATGAT
AGTACCAATACC------------------------------------------------
------------------------------------------------------------
------------------AGCTATAGGTTGATAAACTGTAACACCTCAGTCATT---ACA
CAGGCCTGTCCAAAGATAACCTTTGAGCCAATTCCAATACATTACTGTGCCCCGGCTGGT
TTTGCGATTCTAAAGTGTAACAATAAGACGTTCAATGGAACAGGACCATGTACAAATGTC
AGCACAGTACAATGTACACATGGAATTAAGCCAGTAGTGTCAACTCAACTGCTGTTAAAT
GGCAGTCTAGCAGAAGAA---GATATAGTAATTAGATCTGAGAATTTCACGAACAATGCT
AAAACCATAATAGTACAGCTGAAAGAATCTGTACAAATTAATTGTACAAGACCTAACAAC
AAT---ACA---AGA---AAA---GGTATA------CATATA------------GGACCA
---GGG------AGA------GCA---TTTTATGCAACAGGACAAATAATAGGAGATATA
AAAAGAGCATATTGTAACATTAGTAGAACAAAGTGGAACAACACTTTAATACAGGTAGTT
AGAAAATTAAGAGAA------------------CAATTT------GGGAAT---------
---------AAAACA------------ATAGTCTTTAAT------CAA------TCC---
---TCA---GGAGGGGACCCAGAAATTGTAATGCACAGCTTTAATTGTGGAGGGGAATTT
TTCTACTGTAATACAACACAACTGTTT---AATAGTACTTG-G--------------AAT
GCTAAT---------------------------------------------GTTACTGCA
AAT---------------------------AGC---ACG------------GAAGGA---
------AATGACACC------------------------------CTCATA---------
---CTCCCATGCAAAATAAAACAAATTATAAACATGTGGCAAGAGGTAGGAAAAGCAATG
TATGCCCCTCCCATCCAAGGGATAATTAGCTGTTCATCAAATATCACAGGGCTATTATTA
ACAAGAGAT---GGTGGAAGTGAA---------AAC------------------------
------------AGGCCTAAC------GAGACCTTCAGACCTGGAGGAGGAGATATGAGG
GACAATTGGAGAAGT------------------------------GAATTATATAAATAT
AAAGTAGTACAAATTGAACCACTAGGAGTAGCACCCACC------AAGGCAAAAAGAAGA
GTGGTG------------CAGAGAGAAAAAAGA---
>AY331285/B/US/1997/1012_08
GCA---------------GCA------------CAATTG------------------TGG
GTCACAGTCTATTATGGGGTACCTGTATGGAAAGAAGCAACCACC---ACTCTATTTTGT
GCATCAGATGCTAAAGCATATGATACAGAGGTACATAATGTTTGGGCCACACATGCCTGT
GTACCCACAGACCCCAACCCACAAGAACTAGTATTGGCA---AATGTGACA---GAAAAT
TTTAACATGTGG---AATAATACCATGGTAGAACAGATGCATGAGGATATAATCAGTTTA
TGGGATCAAAGTCTAAAGCCATGTGTAAAATTAACCCCACTCTGTGTTACTTTAAATTGC
------ACTGATGTAACGAATGCTACTAAT------------------------------
---------------------------ATCAATGCTACTAAT------ATC---------
---------------------------AATAATAGTAGC---------------------
------------------------------------------------GGGGGAGTG---
---GAGAGT---------GGA---GAAATAAAG------------AACTGCTCTTTCAAC
ATC---ACCACAAGCGTAAGAGAT---------AAGGTGCAGAAAGAATATGCACTT---
TTTTATAAACTTGATATAGTACCAATAACAAAT---------------------------
------------------------------------------------------------
---GAGAGTAGC------------------------------------------------
------------------------------------------------------------
------------------AAATATAGGTTGATAAGTTGTAACACCTCAGTCCTT---ACA
CAGGCCTGTCCAAAGGTATCCTTTGAGCCAATTCCCATACATTATTGTGCCCCGGCTGGT
TTTGCGATTCTAAAGTGTAACAATGAAACGTTCAATGGGAAAGGACCATGTATAAATGTC
AGCACAGTACAATGTACACATGGAATTAGGCCAGTAGTATCAACTCAACTGCTGTTAAAT
GGCAGTCTAGCAGAAAAA---GAGGTAATAATTAGATCTGACAATTTCTCGGACAATGCT
AAAAACATAATAGTGCAACTGAAAGAATATGTAAAAATTAATTGTACAAGACCCAACAAC
AAT---ACA---AGA---AAA---AGTATA------CATATA------------GGACCA
---GGG------AGA------GCA---TTTTATGCAACAGGAGAAATAATAGGAAATATA
AGACAAGCACATTGTAACATTAGTAGATCAAAATGGAATGACACTTTAAAACAGATAGCT
GCAAAATTAGGAGAA------------------CAATTT------AGGAAT---------
---------AAAACA------------ATAGTCTTTAAT------CCA------TCC---
---TCA---GGAGGGGACCTAGAAATTGTAACGCACAGTTTTAACTGTGGAGGGGAATTT
TTCTACTGTAATACAACAAAACTGTTT---AATAGTACT---TGGATTAGGGAGGGTAAT
GGTACTTGGAAT---------------------------------------GGTACTATA
---GGGTTAAAT------------------GAC---ACT------------GCAGGA---
------AATGACACA------------------------------ATCATA---------
---CTCCCATGTAAAATAAAACAAATTATAAACATGTGGCAGGAAGTGGGAAAAGCAATG
TATGCCCCTCCCATCAGAGGACAAATTAGATGTTCATCAAATATTACAGGGCTGATATTA
ACAAGAGAT---GGCGGTAAGGAC---------GATAGTAAT------------------
---------GGGAGTGAGATCCTC---GAGATCTTCAGACCTGGAGGAGGAGATATGAGG
GACAATTGGAGAAGT------------------------------GAATTATATAAATAT
AAAGTAGTAAGAATTGAACCATTAGGAGTAGCACCCACC------AGGGCAAGGAGGAGA
GTGGTG------------CAAAAAGAAAAAAGA---
>AY331286/B/US/1997/1012_11
GCA---------------GCA------------CAATTG------------------TGG
GTCACAGTCTATTATGGGGTACCTGTATGGAAAGAAGCAACCACC---ACTCTATTTTGT
GCATCAGATGCTAAAGCATATGATACAGAGGTACATAATGTTTGGGCCACACATGCCTGT
GTACCCACAGACCCCAACCCACAAGAACTAGTATTGGCA---AATGTGACA---GAAAAT
TTTAACATGTGG---AATAATACCATGGTAGAACAGATGCATGAGGATATAATCAGTTTA
TGGGATCAAAGTCTAAAGCCATGTGTAAAATTAACCCCACTCTGTGTTACTTTAAATTGC
------ACTGATGTAACGAATGCTACTAAT------------------------------
---------------------------ATCAATGCTACTAAT------ATC---------
---------------------------AATAATAGTAGC---------------------
------------------------------------------------GGGGGAGTG---
---GAGAGT---------GGA---GAAATAAAG------------AACTGCTCTTTCAAC
ATC---ACCACAAGCGTAAGAGAT---------AAGGTGCAGAAAGAATATGCACTT---
TTTTATAAACTTGATATAGTACCAATAACAAAT---------------------------
------------------------------------------------------------
---GAGAGTAGC------------------------------------------------
------------------------------------------------------------
------------------AAATATAGGTTGATAAGTTGTAACACCTCAGTCCTT---ACA
CAGGCCTGTCCAAAGGTATCCTTTGAGCCAATTCCCATACATTATTGTGCCCCGGCTGGT
TTTGCGATTCTAAAGTGTAACAATGAAACGTTCAATGGGAAAGGACCATGTATAAATGTC
AGCACAGTACAATGTACACATGGAATTAGGCCAGTAGTATCAACTCAACTGCTGTTAAAT
GGCAGTCTAGCAGAAAAA---GAGGTAATAATTAGATCTGACAATTTCTCGGACAATGCT
AAAAACATAATAGTGCAACTGAAAGAATATGTAAAAATTAATTGTACAAGACCCAACAAC
AAT---ACA---AGA---AAA---AGTATA------CATATA------------GGACCA
---GGG------AGA------GCA---TTTTATGCAACAGGAGAAATAATAGGAAATATA
AGACAAGCACATTGTAACATTAGTAGATCAAAATGGAATGACACTTTAAAACAGATAGCT
GCAAAATTAGGAGAA------------------CAATTT------AGGAAT---------
---------AAAACA------------ATAGTCTTTAAT------CCA------TCC---
---TCA---GGAGGGGACCTAGAAATTGTAACGCACAGTTTTAACTGTGGAGGGGAATTT
TTCTACTGTAATACAACAAAACTGTTT---AATAGTACT---TGGATTAGGGAGGGTAAT
GGTACTTGGAAT---------------------------------------GGTACTATA
---GGGTTAAAT------------------GAC---ACT------------GCAGGA---
------AATGACACA------------------------------ATCATA---------
---CTCCCATGTAAAATAAAACAAATTATAAACATGTGGCAGGAAGTGGGAAAAGCAATG
TATGCCCCTCCCATCAGAGGACAAATTAGATGTTCATCAAATATTACAGGGCTGATATTA
ACAAGAGAT---GGCGGTAAGGAC---------GATAGTAAT------------------
---------GGGAGTGAGATCCTC---GAGATCTTCAGACCTGGAGGAGGAGATATGAGG
GACAATTGGAGAAGT------------------------------GAATTATATAAATAT
AAAGTAGTAAGAATTGAACCATTAGGAGTAGCACCCACC------AGGGCAAGGAGGAGA
GTGGTG------------CAAAAAGAAAAAAGA---
>AY331287/B/US/1997/1013_03
GCA---------------GGA------------AAATTG------------------TGG
GTCACAGTCTATTATGGGGTACCTGTGTGGAAAGAAGCAAACGCC---ACTCTATTTTGT
GCATCAGATGCTAAAGCATATGATACAGAGGTACATAATGTTTGGGCCACACATGCTTGT
GTACCCACAGACCCCAACCCACAAGAAATAAGATTGGAA---AATGTGACA---GAAAAT
TTTAACATGTGG---AAAAATAACATGGTAGAACAGATGCATGAGGATATAATCAGTTTA
TGGGAKCAAAGCTTAAAGCCATGTGTAAAATTAACCCCACTCTGTGTTACTTTAAATTGC
------ACTGACGCG---------------------------------------------
---------------------------AAGAATGGTACTAAT------ACC---------
---------------------------ACCGATAGTAGC---------------------
------------------------------------------------GGGAAAGTGATA
---GAAAAT---------GGA---GAAGTAAAA------------AACTGCTCTTTCAAT
ATC---ACCACAACTGTAAGAGAT---------AAGGTGAAAAAAGAATATGCTCTC---
TTCTATAGACTTGATGTAGTACCAATAAAGGAT---------------------------
---------------------------------------------------------AAC
AATGATAGTACT------------------------------------------------
------------------------------------------------------------
------------------AGCTATAGATTAATAAATTGTAATACCTCAGTCATT---ACA
CAGGCCTGTCCAAAGGTATCCTTTGAGCCAATTCCCATACATTACTGTGCCCCGGCTGGT
TTTGCGATTCTCAAGTGTAATAATGAGAGTTTCAATGGAACAGGACCATGTACAAATGTC
AGCACAGTACAATGTACACATGGAATTAGACCAGTGGTATCAACTCAACTACTGTTAAAT
GGCAGTCTAGCAGAAAAA---GAAGTAGTAATTAGATCTAAAAACTTCTYGGAAAATGCT
GAAATCATAATAGTACAGCTAAATGCATCTGTACAAATTAATTGTACAAGGCCCAGCAAT
AAT---ACA---AGA---AAA---GGTATA------CATATA------------GGACCA
---GGG------AGG------GCA---TTTTATGCAACA---GACATAATAGGAGAAATA
AGACAAGCACATTGTAACATTAGTAGACAAAATTGGAATAACACTTTAAAAAAGATAGTT
AGCAAATTAAGAGAA------------------CAATTT------GGGAAT---------
---------AAAACA------------ATAGTCTTTGAT------AAA------CAC---
---TCA---GGAGGGGATCCAGAAGTTGTAGCACACAGTTTTAATTGTGGAGGGGAATTC
TTCTACTGTAATACAACGCAACTGTTT---AATAGTACTTG-G--------------CAT
GCTAATGATACTTTGAAT---------------------------------GATACTTTG
AATGT-------------------------GAG---TCAAAT------------------
------AATGATACC------------------------------ATCACA---------
---CTCCCATGCAGAATAAAACAAATTRTAAATATGTGGCAGGAAGTAGGAAAAGCAATG
TATGCCCCTCCCATCAAGGGACAAATTAGGTGTTCATCAAATATTACAGGGCTGCTATTA
ACAAGAGAT---GGTGGAAAAATT---------AATGGAACA------------------
---------GAKRCCCAGAAC------GAGACCTTCAGACCTGGAGGAGGAAATATGAGG
GACAATTGGAGAAGT------------------------------GAATTATACAAATAT
AAAGTAGTAAAAGTTGAACCATTAGGAATAGCACCCACT------AAGGCAAAGAGAAGA
GTGGTG------------CAGAGAGAAAAAAGA---
>AY331288/B/US/1997/1013_07
GCA---------------GGA------------AAATTG------------------TGG
GTCACAGTCTATTATGGGGTACCTGTGTGGAAAGAAGCAAACGCC---ACTCTATTTTGT
GCATCAGATGCTAAAGCATATGATACAGAGGTACATAATGTTTGGGCCACACATGCYTGT
GTACCCACAGACCCCAACCCACAAGAAATAAGATTGGAA---AATGTGACA---GAAAAT
TTTAACATGTGG---AAAAATAACATGGTAGAACAGATGCATGAGGATATAATCAGTTTA
TGGGAKCAAAGCTTAAAGCCATGTGTAAAATTAACCCCACTCTGTGTTACTTTAAATTGC
------ACTGACGCG---------------------------------------------
---------------------------AAGAATGGTACTAAT------ACC---------
---------------------------ACCGATAGTAGC---------------------
------------------------------------------------GGGAAAGTGATA
---GAAAAT---------GGA---GAAGTAAAA------------AACTGCTCTTTCAAT
ATC---ACCACAACTGTAAGAGAT---------AAGGTGAAAAAAGAATATGCTCTC---
TTCTATAGACTTGATGTAGTACCAATAAAGGAT---------------------------
---------------------------------------------------------AAC
AATGATAGTACT------------------------------------------------
------------------------------------------------------------
------------------AGCTATAGATTAATAAATTGTAATACCTCAGTCATT---ACA
CAGGCCTGTCCAAAGGTATCCTTTGAGCCAATTCCCATACATTACTGTGCCCCGGCTGGT
TTTGCGATTCTCAAGTGTAATAATGAGAGTTTCAATGGAACAGGACCATGTACAAATGTC
AGCACAGTACAATGTACACATGGAATTAGACCAGTGGTATCAACTCAACTACTGTTAAAT
GGCAGTCTAGCAGAAAAA---GAAGTAGTAATTAGATCTAAAAACTTCTYGGAAAATGCT
GAAATCATAATAGTACAGCTAAATGCATCTGTACAAATTAATTGTACAAGGCCCAGCAAT
AAT---ACA---AGA---AAA---GGTATA------CATATA------------GGACCA
---GGG------AGG------GCA---TTTTATGCAACA---GACATAATAGGAGAAATA
AGACAAGCACATTGTAACATTAGTAGACAAAATTGGAATAACACTTTAAAAAAGATAGTT
AGCAAATTAAGAGAA------------------CAATTT------GGGAAT---------
---------AAAACA------------ATAGTCTTTGAT------AAA------CAC---
---TCA---GGAGGGGATCCAGAAGTTGTAGCACACAGTTTTAATTGTGGAGGGGAATTC
TTCTACTGTAATACAACGCAACTGTTT---AATAGTACTTG-G--------------CAT
GCTAATGATACTTTGAAT---------------------------------GATACTTTG
AATGT-------------------------GAG---TCAAAT------------------
------AATGATACC------------------------------ATCACA---------
---CTCCCATGCAGAATAAAACAAATTRTAAATATGTGGCAGGAAGTAGGAAAAGCAATG
TATGCCCCTCCCATCAAGGGACAAATTAGGTGTTCATCAAATATTACAGGGCTGCTATTA
ACAAGAGAT---GGTGGAAAAATT---------AATGGAACA------------------
---------GAKRCCCAGAAC------GAGACCTTCAGACCTGGAGGAGGAAATATGAGG
GACAATTGGAGAAGT------------------------------GAATTATACAAATAT
AAAGTAGTAAAAGTTGAACCATTAGGAATAGCACCCACT------AAGGCAAAGAGAAGA
GTGGTG------------CAGAGAGAAAAAAGA---
>AY331289/B/US/1997/1018_06
------------------GCA------------CAATTG------------------TGG
GTCACAGTCTATTATGGGGTACCTGTGTGGAAAGACGCAACCACC---ACTCTATTTTGT
GCATCAGATGCTAAAGCATATGATACAGAGGTACATAATGTTTGGGCCACACATGCCTGT
GTACCCACAGACCCCAACCCACAAGAAGTAATATTGGAA---AATGTAACA---GAAAAC
TTTAACATGTGG---AAAAATGACATGGTAGAACAAATGCATGAGGATATAATCAGTTTA
TGGGATCAAAGCCTAAAGCCATGTGTAAAATTAACCCCACTCTGTGTTACTTTAAATTGC
------ACTGATGCTAAG------------------------------------------
---------------------------TTGAATGGTACTAAT------GCC---------
---------------------------ACTA-TAATAGA---------------------
------------------------------------------------------------
-----GACA---------GGA---GAAATAAAA------------AACTGCTCTTTCAAA
ATC---TCCACAATTGTAAAAGAT---------AAGGTAAAGAAACAATATGCACTT---
TTTTATAGTCTTGATGTAATACCATTAGATGAT---------------------------
------------------------------------------------------AATGAT
AATAGTACTACT------------------------------------------------
------------------------------------------------------------
------------------AGCTATAGGTTGAGAAGTTGTAATACCTCAGTCGTT---ACA
CAAGCTTGTCCAAAGGTATCCTTCGAGCCAATTCCCATACATTATTGTACCCCAGCTGGT
TTTGCAATTCTAAAGTGTAATAATAAGACATTCAATGGAACAGGACCATGTAGAAATGTC
AGCACAGTACAGTGTACTCATGGAATTAGGCCAGTAGTATCAACTCAACTGCTGTTAAAT
GGCAGTCTAGCAGAAGAA---GAGATAGTAATTAGATCTGAAAATTTCACAAACAATGCT
AAAGTCATAATAGTACAGCTAAATGAAACTGTACTCATTAATTGTACAAGGCCCAACAAC
AAT---ACA---AGA---AAG---AGTATA------GGTATG------------GGACCA
---GGG------AGA------GCA---TTTTATGCAACAGGAGACATAATAGGAGACATA
AGACAGGCACATTGTAACGTTAGTGAAGTAAAATGGAATAAGACTCTACAACAGATAGTT
ACAAAATTAAGAGAA------------------CAATTT---GGGGAAAAT---------
---------AAAACA------------ATAGTCTTTCAA------AAC------TCC---
---TCA---GGAGGGGACCCAGAAATTATAACGCACAGTTTTAATTGTGGAGGGGAATTT
TTCTACTGTAATACAACACCACTGTTT---AATAGTACTTG-G--------------AAT
TGGAATAGTACTCAGACT---------------------------------AATAGTACT
---CAGACTAAT-------------------AG-CTCCA---------------------
------AATGCCACT------------------------------ATCACA---------
---CTTTCATGCAGAATAAAACAGTTTATAAACATGTGGCAGGAAGTAGGAAAAGCAATG
TATGCCCCTCCCATTAGGGGACCAATAAGTTGTTCATCAAATATTACAGGGTTGCTATTA
ACAAGAGAT---GGTGGTAACGGG---------AACGGCACC------------------
---------AACAACAACACC------GAGGTCTTCAGACCTACAGGAGGAGATATGAGG
GACAATTGGAGAAGT------------------------------GAATTATATAAATAT
AAAGTAGTAAGAATTGAACCAATAGGAGTAGCACCCACC------AAGGCAAAGAGAAGA
GTGGTG------------CAGAGAGAAAAAAGA---
>AY331290/B/US/1997/1018_10
------------------GCA------------CAATTG------------------TGG
GTCACAGTCTATTATGGGGTACCTGTGTGGAAAGACGCAACCACC---ACTCTATTTTGT
GCATCAGATGCTAAAGCATATGATACAGAGGTACATAATGTTTGGGCCACACATGCCTGT
GTACCCACAGACCCCAACCCACAAGAAGTAATATTGGAA---AATGTAACA---GAAAAC
TTTAACATGTGG---AAAAATGACATGGTAGAACAAATGCATGAGGATATAATCAGTTTA
TGGGATCAAAGCCTAAAGCCATGTGTAAAATTAACCCCACTCTGTGTTACTTTAAATTGC
------ACTGATGCTAAG------------------------------------------
---------------------------TTGAATGGTACTAAT------GCC---------
---------------------------ACTA-TAATAGA---------------------
------------------------------------------------------------
-----GACA---------GGA---GAAATAAAA------------AACTGCTCTTTCAAA
ATC---TCCACAATTGTAAAAGAT---------AAGGTAAAGAAACAATATGCACTT---
TTTTATAGTCTTGATGTAATACCATTAGATGAT---------------------------
------------------------------------------------------AATGAT
AATAGTACTACT------------------------------------------------
------------------------------------------------------------
------------------AGCTATAGGTTGAGAAGTTGTAATACCTCAGTCGTT---ACA
CAAGCTTGTCCAAAGGTATCCTTCGAGCCAATTCCCATACATTATTGTACCCCAGCTGGT
TTTGCAATTCTAAAGTGTAATAATAAGACATTCAATGGAACAGGACCATGTAGAAATGTC
AGCACAGTACAGTGTACTCATGGAATTAGGCCAGTAGTATCAACTCAACTGCTGTTAAAT
GGCAGTCTAGCAGAAGAA---GAGATAGTAATTAGATCTGAAAATTTCACAAACAATGCT
AAAGTCATAATAGTACAGCTAAATGAAACTGTACTCATTAATTGTACAAGGCCCAACAAC
AAT---ACA---AGA---AAG---AGTATA------GGTATG------------GGACCA
---GGG------AGA------GCA---TTTTATGCAACAGGAGACATAATAGGAGACATA
AGACAGGCACATTGTAACGTTAGTGAAGTAAAATGGAATAAGACTCTACAACAGATAGTT
ACAAAATTAAGAGAA------------------CAATTT---GGGGAAAAT---------
---------AAAACA------------ATAGTCTTTCAA------AAC------TCC---
---TCA---GGAGGGGACCCAGAAATTATAACGCACAGTTTTAATTGTGGAGGGGAATTT
TTCTACTGTAATACAACACCACTGTTT---AATAGTACTTG-G--------------AAT
TGGAATAGTACTCAGACT---------------------------------AATAGTACT
---CAGACTAAT-------------------AG-CTCCA---------------------
------AATGCCACT------------------------------ATCACA---------
---CTTTCATGCAGAATAAAACAGTTTATAAACATGTGGCAGGAAGTAGGAAAAGCAATG
TATGCCCCTCCCATTAGGGGACCAATAAGTTGTTCATCAAATATTACAGGGTTGCTATTA
ACAAGAGAT---GGTGGTAACGGG---------AACGGCACC------------------
---------AACAACAACACC------GAGGTCTTCAGACCTACAGGAGGAGATATGAGG
GACAATTGGAGAAGT------------------------------GAATTATATAAATAT
AAAGTAGTAAGAATTGAACCAATAGGAGTAGCACCCACC------AAGGCAAAGAGAAGA
GTGGTG------------CAGAGAGAAAAAAGA---
>AY331291/B/US/1996/1027_05
GCA---------------GAA------------CAGTTG------------------TGG
GTCACAGTCTATTATGGGGTACCTGTGTGGAAAGAAGCAAACACC---ACTTTATTTTGT
GCATCAGATGCTAAAGCATATGATACAGAGGTACATAATGTTTGGGCTACACATGCCTGC
GTACCCACAGACCCCAACCCACAAGAAGTAGTACTGGTA---AATGTGACA---GAAAAT
TTTAACATGTGG---AAAAATAACATGGTAGAACAAATGCAGGAGGATATAATCAGTTTA
TGGGATCAAAGCCTAAAGCCATGTGTAAAATTAACCCCACTCTGTGTTACTTTAAATTGC
------ACTGATTTGGAAAATAGAACT---------------------------------
---------------------------AATAGTGGTAATAAT------ACC---------
---------------------------ACTGATGGTAGC---------------------
------------------------------------------------TGGGAAGGA---
------------------------GAAATGAAA------------AATTGCTCTTTCAAT
ATC---ACCTCAAGCATAAGAGAT---------AAGATGCAGAAAGAATATGCACTT---
TTTTATAAATATGATATAATATCAATAGAAAAT---------------------------
------------------------------------------------------------
---AATAGTACC------------------------------------------------
------------------------------------------------------------
------------------GAATATAGGTTAACAAGTTGTAACACCTCAGTCATT---ACA
CAGGCCTGTCCAAAGGTATCCTTTGAGCCAATTCCCATACACTATTGTGCCCCGGCTGGT
TTTGCGATTCTAAAATGTAAGGATACAAAGTTCAATGGAACAGGACCATGTAAAAATGTC
AGCACAGTACAATGTACACATGGAATTAAGCCAGTAGTATCAACTCAACTGCTGTTAAAT
GGCAGTCTAGCAGAAGAA---GAGGTAGTAATTAGATCTGAAAATATCACGAACAATGCT
AAAATCATAATAGTACAGCTAAATGAATCTGTAACAATTAATTGCGTAAGGCCCAACAAC
AAT---ACA---CGA---AAA---AGTATA------AATATA------------GGACCA
---GGG------AGA------GCA---TTTTATACAACAGGAGAAATAATAGGAGATATA
AGACAAGCACATTGTAACATTAGTATAACAAAATGGAATAACACTTTAAAACAGATAGTT
GACAAATTAAGAGAA------------------CAATTG------GGGAAAAAT------
---------AAAACA------------ATAATCTTTAAT------CAA------TCC---
---TCA---GGAGGGGACCCAGAAATTGTAATGCACAGTTTTAACTGTGGAGGGGAGTTT
TTCTATTGTAATACAACAAAACTGTTT---AATAGTACTTG-G--------------AAT
CTGACT---------------------------------------------AGTGCTGAA
---GGGTTAAAT------------------GAC---ACT------------GAAGGA---
------AATGACACA------------------------------CTCACA---------
---CTCCCATGCAGAATAAAACAAATTATAAACATGTGGCAGGAAGTAGGAAAAGCAATG
TATGCCCCTCCCATCAGAGGACAAATTAGATGTTCATCAAATATTACAGGGCTGCTATTA
ACAAGAGAT---GGTGGTAGAGAG---------AAT------------------------
------------GGGGACACT------GAGACCTTCAGACCTGGAGGAGGAGATATGAGG
GACAATTGGAGAAGT------------------------------GAATTATATAAATAT
AAAGTAGTAAAAATTAAACCATTAGGAATAGCACCCACC------AGGGCAAAGAGAAGA
GTGGTG------------CAGAGAGAAAAAAGA---
>AY331292/B/US/1996/1057_01
GAA---------------AAA------------GACTCG------------------TGG
GTCACAGTCTATTATGGGGTACCTGTGTGGAAAGAAGCAATCACC---ACTCTATTTTGT
GCTTCAGATGCTAAAGCATATAAGACAGAGGTACATAATGTTTGGGCCACACATGCCTGT
GTACCCACAGACCCCAACCCACAAGAAGTAGTATTGGCA---AATGTGACA---GAACAT
TTTAATATATGG---GAAAATAACATGGTAGAACAAATGCATGAGGATATAATCAGTTTA
TGGGATGAAAGCCTAAAGCCATGTGTAAAATTAACCCCACTCTGTGTTACTTTAAATTGC
------ACTGACTAT---------------------------------------------
---------------------------ATTAATAACAGTACT------GAA---------
---------------------------AGTAAGAAAACC---------------------
------------------------------------------------AATGAAGGCTTG
AACAGTACT---------ATA---GAAATGAAA------------AACTGCTCTTTCAAA
ATA---ACCACAGGCATGAGAGAT---------AAGATGCAGAAAGCATATGCACTT---
TTTTATAAGCTTGATATAGTACCAATAGATGAT----GAT--------------------
------------------------------------------------------AATATT
AATAAGACTAGCACCAACCATAATTATACC------------------------------
------------------------------------------------------------
------------------AGCTATAGGTTAATAAGTTGTAACACCTCAGTCATT---ACA
CAGGCCTGTCCAAAGGTATCCTTTGAGCCCATTCCCATACATTTTTGTGCCCCGGCTGGT
TTTGCGATTCTAAAGTGTAACAACAAGAGTTACACAGGAAAAGGACCATGTACAAATGTC
AGCACAGTACAATGTACACATGGAATTAGGCCAGTAGTATCAACTCAACTGCTGTTAAAT
GGCAGTCTAGCAGAAGAA---GAGATAGTRATTAGATCTGCCAATTTCTCTAACAATGCT
AAAACCATAATAGTACAGCTAAATAAAACTGTAGTAATTAATTGTATAAGACCTAACAAC
AAT---ACA---AGA---AAA---AGTATA------CATATA------------GGACCA
---GGG------AGA------GCA---TTTTATGCAACAGGAGAAATAATAGGAGATATA
AGACARGCACATTGTACCCTTAATGGAACACAATGGAATAACACTTTAAGACAGATAGCT
TTAAAATTAAAAGAA------------------CAATTT------AAGGGT---------
---------AAAACA------------ATAGTCTTTAAT------CAC------TCC---
---TCA---GGAGGGGACCCAGAAATTGTAAAGCACTCTTTTAATTGTGCAGGGGAATTT
TTCTACTGTGATACAACAAAACTGTTT---AATAGTACTTG-G--------------CAT
GGTAAT---------------------------------------------GAAACATCT
---TGGAATAAT------------------ACT---GAA------------AAGTTA---
------AATGACACT------------------------------ATCATA---------
---CTCCCATGCAGAATAAAACAAATTATAAACATGTGGCAGGAAGTAGGAAAAGCAATG
TATGCCCCTCCAATCGAAGGACTAATTAACTGTTCATCAAGTATTACGGGGCTGCTATTA
ACAAGAGAT---GGTGGTAAGAGC---------AAT------------------------
------------AATCAGACT------GAGATCTTCAGACCTGGAGGAGGAGATATGAGG
GACAATTGGAGAAGT------------------------------GAACTATATAAATAT
AAAGTAGTAAAAATTGAACCAGTAGGAGTAGCACCCACC------AAGGCAAAGAGAAGA
GTGGTG------------CAGAGAGACAAAAGA---
>AY331293/B/US/1996/1057_09
GAA---------------AAA------------GACTCG------------------TGG
GTCACAGTCTATTATGGGGTACCTGTGTGGAAAGAAGCAATCACC---ACTCTATTTTGT
GCTTCAGATGCTAAAGCATATAAGACAGAGGTACATAATGTTTGGGCCACACATGCCTGT
GTACCCACAGACCCCAACCCACAAGAAGTAGTATTGGCA---AATGTGACA---GAACAT
TTTAATATATGG---GAAAATAACATGGTAGAACAAATGCATGAGGATATAATCAGTTTA
TGGGATGAAAGCCTAAAGCCATGTGTAAAATTAACCCCACTCTGTGTTACTTTAAATTGC
------ACTGACTAT---------------------------------------------
---------------------------ATTAATAACAGTACT------GAA---------
---------------------------AGTAAGAAAACC---------------------
------------------------------------------------AATGAAGGCTTG
AACAGTACT---------ATA---GAAATGAAA------------AACTGCTCTTTCAAA
ATA---ACCACAGGCATGAGAGAT---------AAGATGCAGAAAGCATATGCACTT---
TTTTATAAGCTTGATATAGTACCAATAGATGAT----GAT--------------------
------------------------------------------------------AATATT
AATAAGACTAGCACCAACCATAATTATACC------------------------------
------------------------------------------------------------
------------------AGCTATAGGTTAATAAGTTGTAACACCTCAGTCATT---ACA
CAGGCCTGTCCAAAGGTATCCTTTGAGCCCATTCCCATACATTTTTGTGCCCCGGCTGGT
TTTGCGATTCTAAAGTGTAACAACAAGAGTTACACAGGAAAAGGACCATGTACAAATGTC
AGCACAGTACAATGTACACATGGAATTAGGCCAGTAGTATCAACTCAACTGCTGTTAAAT
GGCAGTCTAGCAGAAGAA---GAGATAGTAATTAGATCTGCCAATTTCTCTAACAATGCT
AAAACCATAATAGTACAGCTAAATAAAACTGTAGTAATTAATTGTATAAGACCTAACAAC
AAT---ACA---AGA---AAA---AGTATA------CATATA------------GGACCA
---GGG------AGA------GCA---TTTTATGCAACAGGAGAAATAATAGGAGATATA
AGTCAAGCACATTGTCCCCTTAATGGAACACAATGGAATAACACTTTAAGACAGATAGCT
TTAAAATTAAAAGAA------------------CAATTT------AAGGGT---------
---------AGAGCA------------ATAGTCTTTAAT------CAC------TCC---
---TCA---GGAGGGGACCCAGAAATTGTAAAGCACTCTTTTAATTGTGCAGGGGAATTT
TTCTACTGTGATACAACAAAACTGTTT---AATAGTACTTG-G--------------CAT
GGTAAT---------------------------------------------GAAACATCT
---TGGAATAAT------------------ACT---GAA------------AAGTTA---
------AATGACACT------------------------------ATCATA---------
---CTCCCATGCAGAATAAAACAAATTATAAACATGTGGCAGGAAGTAGGAAAAGCAATG
TATGCCCCTCCAATCGAAGGACTAATTAACTGTTCATCAAGTATTACGGGGCTGCTATTA
ACAAGAGAT---GGTGGTAAGAGC---------AAT------------------------
------------AATCAGACT------GAGATCTTCAGACCTGGAGGAGGAGATATGAGG
GACAATTGGAGAAGT------------------------------GAACTATATAAATAT
AAAGTAGTAAAAATTGAGCCAGTAGGAGTAGCACCCACC------AAGGCAAAGAGAAGA
GTGGTG------------CAGAGAGACAAAAGA---
>AY331294/B/US/1998/1058_08
GCA---------------GAA------------CAGTTG------------------TGG
GTCACAGTCTACTATGGGGTACCTGTGTGGAGAGAAGCAAAAACC---ACTCTATTTTGT
GCGTCAGATGCTAAAGCATATGATACAGAAGTACATAATGTTTGGGCCACACATGCCTGT
GTACCCACAGACCCCAACCCACAAGAACTAGTATTGGTA---AATGTGACA---GAAAAC
TTTAATGCATGG---GAAAATAACATGGTAGAACAAATGCATGAGGATATAATCAGTTTA
TGGGATCAAAGCCTAAAGCCATGTGTAAAATTAACCCCACTCTGTGTTACTTTAAATTGC
------AATGATTTAAAT------------------------------------------
---------------------------ACCACCACTAGTAAT------ACC---------
---------------------------ACTGGTACTGAA---------------------
------------------------------------------------GGGTTAACAATG
---GATAAA---------GGA---GAAATGAAA------------AACTGCTCTTTCAAT
ATC---ACCACAGACATAAGCAAT---------AAGAAGCAGAAACAGTATGCACTT---
TTTTATAAACTTGATGTAGTACAAATGAATAAT---------------------------
------------------------------------------------------------
---AATAATAAT------------------------------------------------
------------------------------------------------------------
------------------AGCTATAGGCTGATAAGTTGTAACACCTCAGTCATT---ACA
CAGGCCTGTCCAAAGGTATCCTTTGAGCCAATTCCCATATATTATTGTGCCCCAGCTGGG
TTTGCGATTCTAAAATGTAATGATAAATCGTTCAGTGGAAAAGGAGAATGTAAAAATGTC
AGCACAGTGCAATGTACACATGGAATTAGGCCAGTAGTATCTACTCAATTGCTGTTAAAT
GGCAGTCTAGCAGAAGAA---GATGTAATAATCAGATCTGACAATTTCACGGACAATGCT
AAAACCATAATAGTACAACTGAACGAAACTGTAGATATTCACTGTATAAGGCCCAACAAT
AAT---ACA---AGA---AAA---CGTATA------ACTATG------------GGACCA
---GGG------AAA------GTA---TATTATACAACAGGACAAATAATAGGAGATATA
AGACAAGCACATTGTAACCTTAGTGAAGCAAAATGGAATAACACTTTAAAAAGGGTAGTT
AGAAAATTAAGAGAA------------------AAATTTAAT------------------
---------AAAACA------------ATAGTCTTTAAT------CAA------TCC---
---TCA---GGAGGAGACCCAGAAATTGTAATGCACACTTTTAATTGTGGAGGGGAATTT
TTCTATTGCAACTCAACCAAACTATTT---AATAGCATTTG-G--------------GAT
AATAATAAAGATAGCACT---------------------------------AAAACAAAT
---GAACCAAAT------------------GAT------------------GGAAAA---
----AAT--------------------------------------ATCACA---------
---CTCCCATGCAGAATAAAACAAATTATAAACATGTGGCAGGGAGTAGGAAAAGCAATG
TATGCCCCTCCCATCAGAGGACAAATTAGATGTACATCAAATATTACAGGGCTACTATTA
ACAAGAGAT---GGTGGCAAGAAC---------AATGGC---------------------
---------ACTAATGGGACC------GAGGTCTTCAGACCTGGAGGAGAAAATATGAAG
GACAATTGGAAAAGT------------------------------GAATTATATAAATAT
AAAGTAGTAAAAATTGAACCATTAGGAGTAGCACCCACC------ACGGCAAAGAGACGA
GTGGTG------------CAGAGAGAAAAAAGA---
>AY331295/B/US/1998/1058_11
GCA---------------GAA------------CAGTTG------------------TGG
GTCACAGTCTACTATGGGGTACCTGTGTGGAGAGAAGCAAAAACC---ACTCTATTTTGT
GCGTCAGATGCTAAAGCATATGATACAGAAGTACATAATGTTTGGGCCACACATGCCTGT
GTACCCACAGACCCCAACCCACAAGAACTAGTATTGGTA---AATGTGACA---GAAAAC
TTTAATGCATGG---GAAAATAACATGGTAGAACAAATGCATGAGGATATAATCAGTTTA
TGGGATCAAAGCCTAAAGCCATGTGTAAAATTAACCCCACTCTGTGTTACTTTAAATTGC
------AATGATTTAAAT------------------------------------------
---------------------------ACCACCACTAGTAAT------ACC---------
---------------------------ACTGGTACTGAA---------------------
------------------------------------------------GGGTTAACAATG
---GATAAA---------GGA---GAAATGAAA------------AACTGCTCTTTCAAT
ATC---ACCACAGACATAAGCAAT---------AAGAAGCAGAAACAGTATGCACTT---
TTTTATAAACTTGATGTAGTACAAATGAATAAT---------------------------
------------------------------------------------------------
---AATAATAAT------------------------------------------------
------------------------------------------------------------
------------------AGCTATAGGCTGATAAGTTGTAACACCTCAGTCATT---ACA
CAGGCCTGTCCAAAGGTATCCTTTGAGCCAATTCCCATATATTATTGTGCCCCAGCTGGG
TTTGCGATTCTAAAATGTAATGATAAATCGTTCAGTGGAAAAGGAGAATGTAAAAATGTC
AGCACAGTGCAATGTACACATGGAATTAGGCCAGTAGTATCTACTCAATTGCTGTTAAAT
GGCAGTCTAGCAGAAGAA---GATGTAATAATCAGATCTGACAATTTCACGGACAATGCT
AAAACCATAATAGTACAACTGAACGAAACTGTAGATATTCACTGTATAAGGCCCAACAAT
AAT---ACA---AGA---AAA---CGTATA------ACTATG------------GGACCA
---GGG------AAA------GTA---TATTATACAACAGGACAAATAATAGGAGATATA
AGACAAGCACATTGTAACCTTAGTGAAGCAAAATGGAATAACACTTTAAGAAGGGTAGTT
AGAAAATTAAGAGAA------------------AAATTTAAT------------------
---------AAAACA------------ATAGTCTTTAAT------CAA------TCC---
---TCA---GGAGGAGACCCAGAAATTGTAATGCACACTTTTAATTGTGGAGGGGAATTT
TTCTATTGCAACTCAACCAAACTATTT---AATAGCATTTG-G--------------GAT
AATAATAAAGATAGCACT---------------------------------AAAACAAAT
---GAACCAAAT------------------GAT------------------GGAAAA---
----AAT--------------------------------------ATCACA---------
---CTCCCATGCAGAATAAAACAAATTATAAACATGTGGCAGGGAGTAGGAAAAGCAATG
TATGCCCCTCCCATCAGAGGACAAATTAGATGTACATCAAATATTACAGGGCTACTATTA
ACAAGAGAT---GGTGGCAAGAAC---------AATGGC---------------------
---------ACTAATGGGACC------GAGGTCTTCAGACCTGGAGGAGGAAATATGAAG
GACAATTGGAGAAGT------------------------------GAATTATATAAATAT
AAAGTAGTAAAAATTGAACCATTAGGAGTAGCACCCACC------ACGGCAAAGAGACGA
GTGGTG------------CAGAGAGAAAAAAGA---
>AY331296/B/US/1999/PRB959_03
GCA---------------GAA------------CAGTTG------------------TGG
GTCACAGTCTATTATGGGGTACCTGTGTGGAAAGAAGCAACCACC---ACTCTATTTTGT
GCATCAGATGCTAGAGCATATAATAAAGAGGTACATAATGTTTGGGCCACACATGCCTGT
GTACCCACAGACCCCAACCCACAAGAAGTAGTATTG------AATGTGACA---GAAAAA
TTTAACATGTGG---AAAAACAACATGGTAGATCAGATGCATGAGGATATAATTAGTTTA
TGGGACCAAAGCCTAAAGCCATGTGTAAAATTAACCCCACTCTGTGTCACTTTAAATTGC
------ACTAATGCG---------------------------------------------
---------------------------GGAAATGTTACCAAT------ACT---------
---------------------------ACTAGTAAC------------------------
-----------------------------------------------TGGGA-AAAG---
-ATGAGCCA---------GGA---GAAATAAAA------------AACTGCTCTTTCAAT
GTC---ACCACAAGCATAAGAGAT---------AAGGTGCAGAAAGAATATGCTCTT---
TTTTATAAACTTGATGTAGTACAAATAGATGAT---------------------------
---------------------------------------------------------ATA
GATAATGGTACT------------------------------------------------
------------------------------------------------------------
------------------AACTATAGGTTGATAAGTTGTAACACCTCAGTCATT---ACA
CAGGCCTGTCCAAAGGTATCCTTTGAGCCAATTCCCATACATTATTGTGCCCCGGCTGGT
TTTGCGATTCTAAAATGTAACAATAAAACATTCAATGGATCAGGACCATGTAATAATGTC
AGCACAGTACAGTGTACACATGGAATCAGGCCAGTAGTATCAACTCAACTACTGTTAAAT
GGCAGTCTAGCAGAAGAA---GAGGTAGTAATTAGATCTGAAAATTTCACGAACAATGCT
AAAACCATAATAGTTCAGCTGAACGAATCTGTAATAATTAATTGTACAAGACCCAACAAC
AAT---ACA---AGA---AAA---AGTATA------AATATA------------GGGCCA
---GGA------AGA------GCA---TTTTATGCAACAGGAGATATAATAGGAGATATA
AGACAAGCACATTGTAATATTAGCGAAAAAGCATGGAATAAAACTTTAAAACAGATAGTT
ACAAAATTAAGAGAA------------------CAATAT------GAGAAT---------
---------AAAACA------------ATAGTCTTTAAT------CAA------TCC---
---ACA---GGAGGGGACCCAGAAATTGTAATGCACACTTTTAATTGTGGAGGGGAATTT
TTCTACTGTAATACAACACAACTGTTT---AATAGTACTTG-GAAT--------------
---------------------------------------------------GGTACCGAA
---GAGTTAAAT------------------AGT---ACAAAT------------------
------GACAAAATT------------------------------ATCACA---------
---CTCCCATGCAGAATAAAACAAATTATAAACATGTGGCAGGAAGTAGGAAAAGCAATG
TATGCCCCTCCTATCAGAGGACAAATTAGATGTTCATCAAATATTACAGGGCTGCTATTA
ACAAGAGAT---GGTGGTAATAAT---------AACAAC---------------------
---------AGCGATACTCCT------GAGACCTTCAGACCTGGAGGAGGAGATATGAGG
GATAATTGGAGAAGT------------------------------GAATTATATAAATAT
AAAGTAGTAAAAGTTGAACCATTAGGAATAGCACCCACC------AAGGCAAAGAGAAGA
ACGGTG------------CAGAGAGAAAAAAGA---
>AY331297/B/US/1999/PRB959_05
GCA---------------GAA------------CAGTTG------------------TGG
GTCACAGTCTATTATGGGGTACCTGTGTGGAAAGAAGCAACCACC---ACTCTATTTTGT
GCATCAGATGCTAGAGCATATAATAAAGAGGTACATAATGTTTGGGCCACACATGCCTGT
GTACCCACAGACCCCAACCCACAAGAAGTAGTATTG------AATGTGACA---GAAAAA
TTTAACATGTGG---AAAAACAACATGGTAGATCAGATGCATGAGGATATAATTAGTTTA
TGGGACCAAAGCCTAAAGCCATGTGTAAAATTAACCCCACTCTGTGTCACTTTAAATTGC
------ACTAATGCG---------------------------------------------
---------------------------GGAAATGTTACCAAT------ACT---------
---------------------------ACTAGTAAC------------------------
-----------------------------------------------TGGGA-AAAG---
-ATGAGCCA---------GGA---GAAATAAAA------------AACTGCTCTTTCAAT
GTC---ACCACAAGCATAAGAGAT---------AAGGTGCAGAAAGAATATGCTCTT---
TTTTATAAACTTGATGTAGTACAAATAGATGAT---------------------------
---------------------------------------------------------ATA
GATAATGGTACT------------------------------------------------
------------------------------------------------------------
------------------AACTATAGGTTGATAAGTTGTAACACCTCAGTCATT---ACA
CAGGCCTGTCCAAAGGTATCCTTTGAGCCAATTCCCATACATTATTGTGCCCCGGCTGGT
TTTGCGATTCTAAAATGTAACAATAAAACATTCAATGGATCAGGACCATGTAATAATGTC
AGCACAGTACAGTGTACACATGGAATCAGGCCAGTAGTATCAACTCAACTACTGTTAAAT
GGCAGTCTAGCAGAAGAA---GAGGTAGTAATTAGATCTGAAAATTTCACGAACAATGCT
AAAACCATAATAGTTCAGCTGAACGAATCTGTAATAATTAATTGTACAAGACCCAACAAC
AAT---ACA---AGA---AAA---AGTATA------AATATA------------GGGCCA
---GGA------AGA------GCA---TTTTATGCAACAGGAGATATAATAGGAGATATA
AGACAAGCACATTGTAATATTAGCGAAAAAGCATGGAATAAAACTTTAAAACAGATAGTT
ACAAAATTAAGAGAA------------------CAATAT------GAGAAT---------
---------AAAACA------------ATAGTCTTTAAT------CAA------TCC---
---ACA---GGAGGGGACCCAGAAATTGTAATGCACACTTTTAATTGTGGAGGGGAATTT
TTCTACTGTAATACAACACAACTGTTT---AATAGTACTTG-GAAT--------------
---------------------------------------------------GGTACCGAA
---GAGTTAAAT------------------AGT---ACAAAT------------------
------GACAAAATT------------------------------ATCACA---------
---CTCCCATGCAGAATAAAACAAATTATAAACATGTGGCAGGAAGTAGGAAAAGCAATG
TATGCCCCTCCTATCAGAGGACAAATTAGATGTTCATCAAATATTACAGGGCTGCTATTA
ACAAGAGAT---GGTGGTAATAAT---------AACAAC---------------------
---------AGCGATACTCCT------GAGACCTTCAGACCTGGAGGAGGAGATATGAGG
GATAATTGGAGAAGT------------------------------GAATTATATAAATAT
AAAGTAGTAAAAGTTGAACCATTAGGAATAGCACCCACC------AAGGCAAAGAGAAGA
ACGGTG------------CAGAGAGAAAAAAGA---
>AY332236/B/US/1997/1006_10
GCA---------------GAG------------AAA---------------------TGG
GTCACAGTCTATTATGGGGTACCTGTGTGGAAAGAAGCAACCACC---ACTCTATTTTGT
GCATCAGATGCTAAAGCATATGATACAGAGGTACATAATGTTTGGGCCACACATGCCTGT
GTACCCACAGACCCCAACCCACAAGAAATAGTATTGGGA---AATGTGACA---GAAAAT
TTTAACATGTGG---AAAAATGACATGGTAGAACAAATGCATGAGGATATAATCAGTTTA
TGGGATCAAAGCCTAAAGCCATGTGTAAAATTAACTCCACTCTGTGTTACTTTAAATTGC
------ACTGATGATTTG------------------------------------------
---------------------------GGGAATAATAGTACT------AAC---------
---------------------------AACAGTAGT------------------------
-----------------------------------------------TGGGACAAGGGA-
------------------------GAGATGAAA------------AAATGCTCTTTCAAT
ATC---ACCACAAGCATAAGAGGT---------AAGATGCAGAAAGAATATGCACTT---
TTTTATAAACTTGATATAGTACCAATAGATAAT------GGTAAG---------------
------------------------------------------------------AATGAT
AGTACCAATACC------------------------------------------------
------------------------------------------------------------
------------------AGCTATAGGTTGATAAACTGTAACACCTCAGTCATT---ACA
CAGGCCTGTCCAAAGATAACCTTTGAGCCAATTCCAATACATTACTGTGCCCCGGCTGGT
TTTGCGATTCTAAAGTGTAACAATAAGACGTTCAATGGAACAGGACCATGTACAAATGTC
AGCACAGTACAATGTACACATGGAATTAAGCCAGTAGTGTCAACTCAACTGCTGTTAAAT
GGCAGTCTAGCAGAAGAA---GATATAGTAATTAGATCTGAGAATTTCACGAACAATGCT
AAAACCATAATAGTACAGCTGAAAGAATCTGTACAAATTAATTGTACAAGACCTAACAAC
AAT---ACA---AGA---AAA---GGTATA------CATATA------------GGACCA
---GGG------AGA------GCA---TTTTATGCAACAGGACAAATAATAGGAGATATA
AAAAGAGCATATTGTAACATTAGTAGAACAAAGTGGAACAACACTTTAATACAGGTAGTT
AGAAAATTAAGAGAA------------------CAATTT------GGGAAT---------
---------AAAACA------------ATAGTCTTTAAT------CAA------TCC---
---TCA---GGAGGGGACCCAGAAATTGTAATGCACAGCTTTAATTGTGGAGGGGAATTT
TTCTACTGTAATACAACACAACTGTTT---AATAGTACTTG-G--------------AAT
GCTAAT---------------------------------------------GTTACTGCA
AAT---------------------------AGC---ACG------------GAAGGA---
------AATGACACC------------------------------CTCATA---------
---CTCCCATGCAAAATAAAACAAATTATAAACATGTGGCAAGAGGTAGGAAAAGCAATG
TATGCCCCTCCCATCCAAGGGATAATTAGCTGTTCATCAAATATCACAGGGCTATTATTA
ACAAGAGAT---GGTGGAAGTGAA---------AAC------------------------
------------AGGCCTAAC------GAGACCTTCAGACCTGGAGGAGGAGATATGAGG
GACAATTGGAGAAGT------------------------------GAATTATATAAATAT
AAAGTAGTACAAATTGAACCACTAGGAGTAGCACCCACC------AAGGCAAAAAGAAGA
GTGGTG------------CAGAGAGAAAAAAGA---
>AY332237/B/US/1996/1027_03
GCA---------------GAA------------CAGTTG------------------TGG
GTCACAGTCTATTATGGGGTACCTGTGTGGAAAGAAGCAAACACC---ACTTTATTTTGT
GCATCAGATGCTAAAGCATATGATACAGAGGTACATAATGTTTGGGCTACACATGCCTGC
GTACCCACAGACCCCAACCCACAAGAAGTAGTACTGGTA---AATGTGACA---GAAAAT
TTTAACATGTGG---AAAAATAACATGGTAGAACAAATGCAGGAGGATATAATCAGTTTA
TGGGATCAAAGCCTAAAGCCATGTGTAAAATTAACCCCACTCTGTGTTACTTTAAATTGC
------ACTGATTTGGAAAATAGAACT---------------------------------
---------------------------AATAGTGGTAATAAT------ACC---------
---------------------------ACTGATGGTAGC---------------------
------------------------------------------------TGGGAAGGA---
------------------------GAAATGAAA------------AATTGCTCTTTCAAT
ATC---ACCTCAAGCATAAGAGAT---------AAGATGCAGAAAGAATATGCACTT---
TTTTATAAATATGATATAATATCAATAGAAAAT---------------------------
------------------------------------------------------------
---AATAGTACC------------------------------------------------
------------------------------------------------------------
------------------GAATATAGGTTAACAAGTTGTAACACCTCAGTCATT---ACA
CAGGCCTGTCCAAAGGTATCCTTTGAGCCAATTCCCATACACTATTGTGCCCCGGCTGGT
TTTGCGATTCTAAAATGTAAGGATACAAAGTTCAATGGAACAGGACCATGTAAAAATGTC
AGCACAGTACAATGTACACATGGAATTAAGCCAGTAGTATCAACTCAACTGCTGTTAAAT
GGCAGTCTAGCAGAAGAA---GAGGTAGTAATTAGATCTGAAAATATCACGAACAATGCT
AAAATCATAATAGTACAGCTAAATGAATCTGTAACAATTAATTGCGTAAGGCCCAACAAC
AAT---ACA---CGA---AAA---AGTATA------AATATA------------GGACCA
---GGG------AGA------GCA---TTTTATACAACAGGAGAAATAATAGGAGATATA
AGACAAGCACATTGTAACATTAGTATAACAAAATGGAATAACACTTTAAAACAGATAGTT
GACAAATTAAGAGAA------------------CAATTG------GGGAAAAAT------
---------AAAACA------------ATAATCTTTAAT------CAA------TCC---
---TCA---GGAGGGGACCCAGAAATTGTAATGCACAGTTTTAACTGTGGAGGGGAGTTT
TTCTATTGTAATACAACAAAACTGTTT---AATAGTACTTG-G--------------AAT
CTGACT---------------------------------------------AGTGCTGAA
---GGGTTAAAT------------------GAC---ACT------------GAAGGA---
------AATGACACA------------------------------CTCACA---------
---CTCCCATGCAGAATAAAACAAATTATAAACATGTGGCAGGAAGTAGGAAAAGCAATG
TATGCCCCTCCCATCAGAGGACAAATTAGATGTTCATCAAATATTACAGGGCTGCTATTA
ACAAGAGAT---GGTGGTAGAGAG---------AAT------------------------
------------GGGGACACT------GAGACCTTCAGACCTGGAGGAGGAGATATGAGG
GACAATTGGAGAAGT------------------------------GAATTATATAAATAT
AAAGTAGTAAAAATTAAACCATTAGGAATAGCACCCACC------AGGGCAAAGAGAAGA
GTGGTG------------CAGAGAGAAAAAAGA---
>AY352275/B/US/1984/SF33
GCA---------------GAA------------AATTTG------------------TGG
GTCACAGTTTATTATGGGGTACCTGTGTGGAAAGATGCAACcACT---ACTCTATTTTGT
GCATCAGATGCTAAAGCATATGATACAGAGGTACATAATGTTTGGGCCACACATGCCTGT
GTACCCACAGACCCCAACCCCCAAGAAGTAGTATTGGGA---AATGTGACA---GAAAAT
TTTAACATGTGG---AAAAATAACATGGTAGACCAGATGCATGAGGATATAGTCAGTTTA
TGGGATCAAAGCCTAAAGCCATGTGTAAAATTAACCCCACTCTGTGTTACTTTAAATTGC
------ACTGATTAtTTg------------------------------------------
---------------------------GgGAATGcTACTAAT------ACC---------
---------------------------AACAATAGTAgT---------------------
------------------------------------------------GGGGgAAcGGTg
---GAGAAA---------GAA---GAAATAAAA------------AACTGCTCTTTCAAT
ATC---ACCACAGGCATAAGAGAT---------AAGGTACAGAAGGCATATGCATAT---
TTTTATAAACTTGATGTAGTACCAATAGATGAT---------------------------
---------------------------------------------------------GAt
AaTACTAATACC------------------------------------------------
------------------------------------------------------------
------------------AGcTATAGGTTGATACATTGTAATTCCTCAGTCATT---ACA
CAGACCTGTCCAAAGGTATCCTTTGAGCCAATTCCTATACATTATTGTGCCCCGGCTGGT
TTTGCGATTCTAAAGTGTAATAATAAGAAGTTCAGTGGAAAAGGTCAATGTACAAATGTC
AGCACAGTACAATGTACACATGGAATTAAGCCAGTAGTGTCAACTCAACTGCTGTTAAAT
GGCAGTCTAGCAGAAGAA---GAGGTAGTAATTAGATCTGACAATTTCACGAACAATGCT
AAAACCATATTAGTACAGCTGAATGTATCTGTAGAAATTAATTGTACAAGACCCAACAAC
AAT---AGA---AGA---AGA---AGGATA------ACTAGT------------GGACCA
---GGG------AAA------GTA---CTTTATACAACAGGAGAAATAATAGGAGATATA
AGAAAAGCATATTGTAACATTAGTAGAGCAAAATGGAATAAAACTTTAGAACAGGTAGCT
AcAAAATTAAGAGAA------------------CAATTT------GGgAAT---------
---------AAAACA------------ATAGTATTTAAA------CAA------TCC---
---TCA---GGAGGAGACCCAGAAATTGTAATGCACAGTTTTAATTGTAGAGGGGAATTT
TTCTACTGTAATACAACAAAACTGTTT---AATAGTACTTG-G--------------AAT
GaAAAT---------------------------------------------AGTACTTGG
AAT---------------------------GCT---ACTGGa------------------
------AATGACACT------------------------------ATCACA---------
---CTCCCATGTAGAATAAAACAAATTATAAACATGTGGCAGGAAGTAGGAAAAGCAATG
TATGCCCCTCCCATCGAAGGACAAATTAGATGTTCATCAAATATTACAGGGCTGCTATTA
ACAAGAGAT---GGTGGTGGTGAC---------AAG------------------------
---------AAcAGTACcACC------GAGATCTTTAGACCTGCAGGAGGAAATATGAAG
GACAATTGGAGAAGT------------------------------GAATTATATAAATAT
AAAGTAGTAAAAATTGAACCATTAGGAGTAGCACCCACC------AAGGCAAAGAGAAGA
GTGGTG------------CAAAGAGAAAAAAGA---
>AY423381/B/NL/1999/671_99T12
ACA---------------GGA------------AATTTG------------------TGG
GTCACAGTCTATTATGGGGTACCTGTGTGGAAAGAAGCAACCACC---ACTCTCTTTTGT
GCATCAGATGCTAAAGCATATGAAACAGAGGTACATAATGTTTGGGCCACACATGCCTGT
GTACCCACAGACCCTAACCCACAAGAACTAGTATTAGAA---AATGTGACA---GAAAAT
TTTAATATGTGG---AAAAATAACATGGTAGAACAGATGCATGAGGACATAATCAGTTTA
TGGGATGAAAGCCTAAAACCATGTGTGAAATTAACCCCACTCTGTGTTACTTTAAATTGC
------ACTAATGTCAATATTACTAGTTCC------------------------------
---------------------------AATAATATTACTAGT------TCC---------
---------------------------AATAATAGTAAT---------------------
------------------------------------------------TTGGAACAG---
---ATGACA---------AGA---GAAATAAAA------------AACTGCTCTTTCAAT
GTC---ACCACAACCATAAGAAAT---------AAGAGACAGAGAGAATTTGCACTG---
TTGAGTAAACTTGATATAGTACCAATAGATAAT---------------------------
------------------------------------------------------------
---GATAGTTAT------------------------------------------------
------------------------------------------------------------
------------------AGTTATATGTTGATAAATTGTAATACCTCAGTCATT---ACA
CAGGCCTGTCCAAAGGTATCCTTTCAACCAATTCCCATACATTATTGTACCCCGGCTGGT
TTTGCGATTCTAAAATGTAATGATAAGAAGTTTAATGGAACGGGACCATGTAAAAATGTC
AGCACAGTACAATGTACACATGGAATTAGGCCAGTGGTGTCAACCCAATTACTGTTAAAT
GGCAGTCTAGCAGAAGAA---GAGGTAGTAATTAGATCTAAAAATTTCACAGACAATACT
AAAACCATAATAGTACAGCTGAGGGAATCTGTAGAAATTAATTGTACAAGACCCAACAAT
AAT---ACA---AGA---AAA---AGTATA------CATATA------------GGACCA
---GGG------AGA------GCA---TTTTATGCAACAGGAGAAATAATAGGAGATATA
AGACAAGCACATTGTAACCTTAGTAGAGCAAAATGGAATGACACTTTAAACCAGATAGTT
ATAAAATTAAGAGAA------------------TTATAT------AAGAAT---------
---------AAAACA------------ATAGTCTTTAAT------CCA------TCC---
---TCA---GGAGGGGATCCAGAAATTGTAATGCACAGTTTTAATTGTGGAGGGGAATTT
TTCTACTGTAATACAACACAGCTGTTT---AATAGTACTTG-G--------------GAT
GTGAAT---------------------------------------------GCTACTGGG
AATGT-------------------------ACT---ACA------------GAATCA---
------AATAGCACT------------------------------ATAACA---------
---CTCTCATGCAGAATAAAACAAATTATAAACAGGTGGCAGGAAGTAGGAAAAGCAATG
TATGCCCCTCCCATCGAAGGACAAATTAGCTGTTCATCAAACATCACAGGGCTGCTATTA
ACAAGGGAT---GGTGGTAAGAAC---------GAG------------------------
------------AGCAACACC------GAGATCTTTAGACCTGGAGGAGGAGATATGAGA
GACAATTGGAGAAGT------------------------------GAATTATATAAATAT
AAAGTAGTAAAAATTGAGCCATTAGGAGTAGCACCCACC------AAGGCAAAGAGAAGA
GTGGTG------------CAGAGAGAAAAAAGA---
>AY423382/B/NL/2000/671_00T93
ACA---------------GGA------------AATTTG------------------TGG
GTCACAGTCTATTATGGGGTACCTGTGTGGAAAGAAGCAACCACC---ACACTCTTTTGT
GCATCAGATGCTAAAGCATATGAAACAGAGGTACATAATGTTTGGGCCACACATGCCTGT
GTACCCACAGACCCTAACCCACAAGAACTAGTATTAGAA---AATGTGACA---GAAAAT
TTTAATATGTGG---AAAAATAACATGGTAGAACAGATGCATGAGGACATAATCAGTTTA
TGGGATGAAAGCCTAAAACCATGTGTGAAATTAACCCCACTCTGTGTTACTTTAAATTGC
------ACTAATGTCAATATTACTAGTTCC------------------------------
---------------------------AATAATATTACTAGT------TCC---------
---------------------------AATAATAATAGT---------------------
---------------------------------------------------AATTTGGAA
CAGATGACA---------AGA---GAAATAAAA------------AACTGCTCTTTCAAT
GTC---ACCACAACCATAAGAAAT---------AAGAGACAGAGAGAATTTGCACTG---
TTGAGTAAACTTGATATAGTACCAATAGATAAT---------------------------
------------------------------------------------------------
---GATAGTTAT------------------------------------------------
------------------------------------------------------------
------------------AGTTATATGTTGATAAATTGTAATACCTCAGTCATT---ACA
CAGGCCTGTCCAAAGGTATCCTTTCAACCAATTCCCATACATTATTGTACCCCGGCTGGT
TTTGCGATTCTAAAATGTAATGATAAGAAGTTTAATGGAACGGGACCATGTAAAAATGTC
AGCACAGTACAATGTACACATGGAATTAGGCCAGTGGTGTCAACCCAATTACTGTTAAAT
GGCAGTCTAGCAGAAGAA---GAGGTAGTAATTAGATCTAAAAATTTCACAGACAATACT
AAAACCATAATAGTACAGCTGAGGGAATCTGTAGAAATTAATTGTACAAGACCCAACAAT
AAT---ACA---AGA---AAA---AGTATA------CATATA------------GGACCA
---GGG------AGA------GCA---TTTTATGCAACAGGAGAAATAACAGGAGATATA
AGACAAGCACATTGTAACCTTAGTAGAGCAAAATGGAATGACACTTTAAACCAGATAGTT
ATAAAATTAAGAGAA------------------TTATAT------AAGAAT---------
---------AAAACA------------ATAGTCTTTAAT------CCA------TCC---
---TCA---GGAGGGGATCCAGAAATTGTAATGCACAGTTTTAATTGTGGAGGGGAATTT
TTCTACTGTAATACAACACAGCTGTTT---AATAGTACTTG-G--------------GAT
GTGAAT---------------------------------------------GCTACTGGG
AATGT-------------------------ACT---ACA------------GAATCA---
------AATAGCACT------------------------------ATAACA---------
---CTCTCATGCAGAATAAAACAAATTATAAACAGATGGCAGGAAGTAGGAAAAGCAATG
TATGCCCCTCCCATCNAAGGACAAATTAGCTGTTCATCAAACATCACAGGGCTGCTATTA
ACAAGGGAT---GGTGGTAAGAAC---------GAG------------------------
------------AGCAACACC------GAGATCTTTAGACCTGGAGGAGGAGATATGAGA
GACAATTGGAGAAGT------------------------------GAATTATATAAATAT
AAAGTAGTAAAAATTGAGCCATTAGGAGTAGCACCCACC------AAGGCAAAGAGAAGA
GTGGTG------------CAGAGAGAAAAAAGA---
>AY423383/B/NL/2000/671_00T162
ACA---------------GGA------------AATTTG------------------TGG
GTCACAGTCTATTATGGGGTACCTGTGTGGAAAGAAGCAACCACC---ACTCTCTTTTGT
GCATCAGATGCTAAAGCATATGAAACAGAGGTACATAATGTTTGGGCCACACATGCCTGT
GTACCCACAGACCCTAACCCACAAGAACTAGTATTAGAA---AATGTGACA---GAAAAT
TTTAATATGTGG---AAAAATAACATGGTAGAACAGATGCATGAGGACATAATCAGTTTA
TGGGATGAAAGCCTAAAACCATGTGTGAAATTAACCCCACTCTGTGTTACTTTAAATTGC
------ACTAATGCCAATATTACTAGTTCC------------------------------
---------------------------AATAATATTACTAGT------TCC---------
---------------------------AATAATAATAGT---------------------
---------------------------------------------------AATTTGGAA
CAGATGATA---------AGA---GAAATAAAA------------AACTGCTCTTTCAAT
GTC---ACCACAACCATAAAAAAT---------AAGAGACAGAGAGAATTTGCACTG---
TTGAGTAAACTTGATATAGTACCAATAGATAAT---------------------------
------------------------------------------------------------
---GATAGTTAT------------------------------------------------
------------------------------------------------------------
------------------AGTTATATGTTGATAAATTGTAATACCTCAGTCATT---ACA
CAGGCCTGTCCAAAGGTATCCTTTCAACCAATTCCCATACATTATTGTACCCCGGCTGGT
TTTGCGATTCTAAAATGTAATGATAAGAAGTTTAATGGAACGGGACCATGTAAAAATGTC
AGCACAGTACAATGTACACATGGAATTAGGCCAGTGGTGTCAACCCAATTACTGTTAAAT
GGCAGTCTAGCAGAAGAA---GATGTAGTAATTAGATCTAAAAATTTCACAGACAATACT
AAAACCATAATAGTACAGCTGAAGGAATCTGTAGAAATTAATTGTACAAGACCCAACAAT
AAT---ACA---AGA---AAA---AGTATA------CATATA------------GGACCA
---GGG------AGA------GCA---TTTTATGCAACAGGAGAAATAACAGGAGATATA
AGACAAGCACATTGTAACCTTAGTAGAGCAAAATGGAATGACACTTTAAACCAGATAGTT
ATAAAATTAAGAGAA------------------TTATAT------AAGAAT---------
---------AAAACA------------ATAGTCTTTAAG------CCA------TCC---
---TCA---GGAGGGGATCCAGANATTGTAATGCACAGTTTTAATTGTAGAGGGGAATTT
TTCTACTGTAATACAACACAGCTGTTT---AATAGTACTTG-G--------------GAT
GTGAAT---------------------------------------------GCTACTGGG
AAGGT-------------------------ACT---ACA------------GAATCA---
------AATAGCACT------------------------------ATAACA---------
---CTCCCATGCAGAATAAAACAAATTATAAACAGATGGCAGGAAGTAGGAAAAGCAATG
TATGCCCCTCCCATCAAAGGACAAATTAGCTGTTCATCAAACATCACAGGGCTGCTATTA
ACAAGNGAT---GGTGGTAAGAAC------------------------------------
------------GAGAGCATC------GAGATCTTTAGACCAGGAGGAGGAGATATGAGA
GACAATTGGAGAAGT------------------------------GAATTATATAAATAT
AAAGTAGTAAAAATTGAGCCATTAGGAGTAGCACCCACC------AAGGCAAAGAGAAGA
GTGGTG------------CAGAGAGAAAAAAGA---
>AY423384/B/NL/2000/671_00T167
ACA---------------GGA------------AATTTG------------------TGG
GTCACAGTCTATTATGGGGTACCTGTGTGGAAAGAAGCAACCACC---ACTCTCTTTTGT
GCATCAGATGCTAAAGCATATGAAACAGAGGTACATAATGTTTGGGCCACACATGCCTGT
GTACCCACAGACCCTAACCCACAAGAACTAGTATTAGAA---AATGTGACA---GAAAAT
TTTAATATGTGG---AAAAATAACATGGTAGAACAGATGCATGAGGACATAATCAGTTTA
TGGGATGAAAGCCTAAAACCATGTGTGAAATTAACCCCACTCTGTGTTACTTTAAATTGC
------ACTAATGCCAATATTACTAGTTCC------------------------------
---------------------------AATAATATTACTAGT------TCC---------
---------------------------AATAATAATAGT---------------------
---------------------------------------------------AATTTGGAA
CAGATGACA---------AGA---GAAATAAAA------------AACTGCTCTTTCAAT
GTC---ACCACAACCATAAAAAAT---------AAGAGACAGAGAGAATTTGCACTG---
TTGAGTAAACTTGATATAGTACCAATAGATAAT---------------------------
------------------------------------------------------------
---GATAGTTAT------------------------------------------------
------------------------------------------------------------
------------------AGTTATATGTTGATAAATTGTAATACCTCAGTCATT---ACA
CAGGCCTGTCCAAAGGTATCCTTTCAACCAATTCCCATACATTATTGTACCCCGGCTGGT
TTTGCGATTCTAAAATGTAATGATAAGAAGTTTAGTGGAACGGGACCATGTAAAAATGTC
AGCACAGTACAATGTACACATGGAATTAGGCCAGTGGTGTCAACCCAATTACTGTTAAAT
GGCAGTCTAGCAGAAGAA---GATGTAGTAATTAGATCTAAAAATTTCACAGACAATACT
AAAACCATAATAGTACAGCTGAAGGAATCTGTAGAAATTAATTGTACAAGACCCAACAAT
AAT---ACA---AGA---AAA---AGTATA------CATATA------------GGACCA
---GGG------AGA------GCA---TTTTATGCAACAGGAGAAATAACAGGAGATATA
AGACAAGCACATTGTAACCTTAGTAGAGCAAAATGGAATGACACTTTAAACCAGATAGTT
AGAAAATTAAGAGAA------------------TTATAT------AAGAAT---------
---------AAAACA------------ATAGTCTTTAAG------CCA------TCC---
---TCA---GGAGGGGATCCAGAAATTGTAATGCACAGTTTTAATTGTAGAGGGGAATTT
TTCTACTGTAATACAACACAGCTGTTT---AATAGTACTTG-G--------------GAT
GTGAAT---------------------------------------------GCTACTGGG
AATGT-------------------------ACT---ACA------------GAATCA---
------AATAGCACT------------------------------ATAACA---------
---CTCCCATGCAGAATAAAACAAATTATAAACAGATGGCAGGAAGTAGGAAAAGCAATG
TATGCCCCTCCCATCGAAGGACAAATTAGCTGTTCATCAAACATCACAGGGCTGCTATTA
ACAAGGGAT---GGTGGTAAGAAC------------------------------------
------------GAGAGCACC------GAGATCTTTAGACCAGGAGGAGGAGATATGAGA
GACAATTGGAGAAGT------------------------------GAATTATATAAATAT
AAAGTAGTAAAAATTGAGCCATTAGGAGTAGCACCCACC------AAGGCAAAGAGAAGA
GTGGTG------------CAGAGAGAAAAAAGA---
>AY423385/B/NL/2000/671_00T169
ACA---------------GGA------------AATTTG------------------TGG
GTCACAGTCTATTATGGGGTACCTGTGTGGAAAGAAGCAACCACC---ACTCTCTTTTGT
GCATCAGATGCTAAAGCATATGAAACAGAGGTACATAATGTTTGGGCCACACATGCCTGT
GTACCCACAGACCCTAACCCACAAGAACTAGTATTAGAA---AATGTGACA---GAAAAT
TTTAATATGTGG---AAAAATAACATGGTAGAACAGATGCATGAGGACATAATCAGTTTA
TGGGATGAAAGCCTAAAACCATGTGTGAAATTAACCCCACTCTGTGTTACTTTAAATTGC
------ACTAATGCCAATATTACTAGTTCC------------------------------
---------------------------AATAATATTACTAGT------CCC---------
---------------------------AATAATAATAGT---------------------
---------------------------------------------------AATTTGGAA
CAGATGACA---------AGA---GAAATAAAA------------AACTGCTCTTTCAAT
ATC---ACCACAACCATAAGAAAT---------AAGAGACAGAGAGAATTTGCACTG---
TTGAGTAAACTTGATATAGTACCAATAGATAAT---------------------------
------------------------------------------------------------
---GATAGTTAT------------------------------------------------
------------------------------------------------------------
------------------AGTTATATGTTGATAAATTGTAATACCTCAGTCATT---ACA
CAGGCCTGTCCAAAGGTATCCTTTCAACCAATTCCCATACATTATTGTACCCCGGCTGGT
TTTGCGATTCTAAAATGTAATGATAAGAAGTTTAATGGAACGGGACCATGTAAAAATGTC
AGCACAGTACAATGTACACATGGAATTAGGCCAGTGGTGTCAACCCAATTACTGTTAAAT
GGCAGTCTAGCAGAAGAA---GAGGTAGTAATTAGATCTAAAAATTTCACAGACAATACT
AAAACCATAATAGTACAGCTGAAGGAATCTGTAGAAATTAATTGTACAAGACCCAACAAT
AAT---ACA---AGA---AAA---AGTATA------CATATA------------GGACCA
---GGG------AGA------GCA---TTTTATGCAACAGGAGAAATAATAGGAGATATA
AGACAAGCACATTGTAACCTTAGTAGAGCAAAATGGAATGACACTTTAAACCAGATAGTT
ATAAAATTAAGAGAA------------------TTATAT------AAGAAT---------
---------AAAACA------------ATAGTCTTTAAG------CCA------TCC---
---TCA---GGAGGGGATCCAGAAATTGTAATGCACAGTTTTAATTGTAGAGGGGAATTT
TTCTACTGTAATACAACACAGCTGTTT---AATAGTACTTG-G--------------GAT
GTGAAT---------------------------------------------GCTACTGGG
AATGT-------------------------ACT---ACA------------GAATCA---
------AATAGCACT------------------------------ATAACA---------
---CTCCCATGCAGAATAAAACAAATTATAAACAGATGGCAGGAAGTAGGAAAAGCAATG
TATGCCCCTCCCATCGAAGGACAAATTAGCTGTTCATCAAACATCACAGGGCTGCTATTA
ACAAGGGAT---GGTGGTAAGAAC------------------------------------
------------GAGAGCACC------GAGATCTTTAGACCAGGAGGAGGAGATATGAGA
GACAATTGGAGAAGT------------------------------GAATTATATAAATAT
AAAGTAGTAAAAATTGAGCCATTAGGAGTAGCACCCACC------AAGGCAAAGAGAAGA
GTGGTG------------CAGAGAGAAAAAAGA---
>AY423386/B/NL/2000/671_00T103
ACA---------------GAA------------AAATTG------------------TGG
GTCACAGTCTATTATGGGGTACCTGTGTGGAAAGAAGCAACCACC---ACTCTCTTTTGT
GCATCAGATGCTAAAGCATATGAAACAGAGGTACATAATGTTTGGGCCACACATGCCTGT
GTACCCACAGACCCTAACCCACAAGAACTAGTATTAGAA---AATGTGACA---GAAAAT
TTTAATATGTGG---AAAAATAACATGGTAGAACAAATGCATGAGGACATAATCAGTTTA
TGGGATGAAAGCCTAAAACCATGTGTGAAATTAACCCCACTCTGTGTTACTTTAAATTGC
------ACTAATATTACTAGTTCC------------------------------------
---------------------------AATAATATTACTGGT------TCC---------
---------------------------AATAATAATAGT---------------------
---------------------------------------------------AATTTGGAA
CAGATGACA---------AGA---GAAATAAGT------------AACTGCTCTTTCAAT
ATC---ACCACAACCATAAAAAAT---------AAGAGACAGAGAGAATTTGCACTG---
TTGAGTAAACTTGATATAGTACCAATAGATAAT---------------------------
------------------------------------------------------------
---GATAGTTAT------------------------------------------------
------------------------------------------------------------
------------------AGTTATATGTTGATAAATTGTAATACCTCAGTCATT---ACA
CAGGCCTGTCCAAAGGTATCCTTTCAACCAATTCCCATACATTATTGTACCCCGGCTGGT
TTTGCGATTCTAAAATGTAATGATAAGAAGTTTAATGGAACGGGACCATGTAAAAATGTC
AGCACAGTACAATGTACACATGGAATTAGACCAGTGGTGTCAACCCAATTACTGTTAAAT
GGCAGTCTAGCAGAAGAA---GAGGTAGTAATTAGGTCTAAAAATTTCACAGACAATACT
AAAACCATAATAGTACAGCTGAAGGAATCTGTAGAAATTAATTGTACAAGACCCAACAAT
AAT---ACA---AGA---AAA---AGTATA------CATATA------------GGACCA
---GGG------AGA------GCA---TTTTATGCAACAGGAGAAATAATAGGAGATATA
AGACAAGCACATTGTAACCTTAGTAGAGCAAAATGGAATGACACCTTAAACCAGATAGTT
GGAAAATTAAGAGAA------------------TTATAT------AAGAAT---------
---------AAAACA------------ATAGTCTTTAAT------TCA------TCC---
---TCA---GGAGGGGATCCAGAAATTGTAATGCACAGTTTTAATTGTAGAGGGGAATTT
TTCTACTGTAATACATCACAGCTGTTT---AATAGTACTTG-G--------------GAT
GTGAAT---------------------------------------------GCTACTGGG
AATGT-------------------------ACT---ACA------------GAACCA---
------AATAGTACT------------------------------ATAACA---------
---CTCCCATGCAGAATAAAACAAATTATAAACAGATGGCAGGAAGTAGGAAAAGCAATG
TATGCCCCTCCCATCGAAGGACAAATTAGCTGTTCATCAAACATCACAGGGCTGCTATTA
ACAAGGGAT---GGTGGTAGGAAT---------AGGAACGAG------------------
---------AGCACCGAGATC------GAGATCTTTAGACCTGGAGGAGGAGATATGAGA
GACAATTGGAGAAGT------------------------------GAATTATATAAATAT
AAAGTAGTAAAAATTGAGCCATTAGGAGTAGCACCCACC------AAGGCAAAGAGAAGA
GTGGTG------------CAGAGAGAAAAAAGA---
>AY423387/B/NL/2000/671_00T36
ACA---------------GAA------------AATTTG------------------TGG
GTCACAGTCTATTATGGGGTACCTGTGTGGAAAGAAGCAACcACC---ACTCTCTTTTGT
GCATCAGATGCTAAAGCATATGAAACAGAGGTACATAATGTTTGGGCCACACATGCCTGT
GTACCCACAGACCCTAACCCACAAGAACTAGTATTAGAA---AATGTGACA---GAAAAT
TTTAATATGTGG---AAAAATAACATGGTAGAACAGATGCATGAGGACATAATCAGTTTA
TGGGATGAAAGCCTAAAACCATGTGTGAAATTAACCCCACTCTGTGTTACTTTAAATTGC
------ACTGATGCcAAtattactagttcc------------------------------
---------------------------AaTAATAtTACTGGT------TCC---------
---------------------------AATAATAATAgT---------------------
---------------------------------------------------AaTTtGGaA
CAgATGGCA---------AGA---GAAATAAGT------------AACTGCTCTTTCAAT
ATC---ACCACAACCATAAAAAAT---------AAGAGACAGAGAGAATTTGCACTG---
TTGAGTAAACTTGATATAGTACCAATAGATAAT---------------------------
------------------------------------------------------------
---GATAGTTAT------------------------------------------------
------------------------------------------------------------
------------------AGtTATATGTTGATAAATTGTAATACCTCAGTCATT---ACA
CAGGCCTGTCCAAAGGTATCCTTTCAACCAATTCCCATACATTATTGTACCCCGGCTGGT
TTTGCGATTCTAAAATGTAATGATAAGAAGTTTAATGGAACGGGACCATGTAAAAATGTC
AGCACAGTACAATGTACACATGGAATTAGGCCAGTGGTGTCAACCCAATTACTGTTAAAT
GGCAGTCTAGCAGAAGAA---GATGTAGTAATTAGATCTAAAAATTTCACAGACAATACC
AAAACCATAATAGTACAGCTGAAGGAATCTGTAGAAATTAATTGTACAAGACCCAACAAC
AAT---ACA---AGA---AAA---AGTATA------CATATA------------GGACCA
---GGG------AGA------GCA---TTTTATGCAACAGGAGAAATAATAGGAGATATA
AGACAAGCACATTGTAACCTTAGTAGAGCAAAATGGAATGACACTTTAAACCAGATAGTT
GgAAAATTAAGAGAA------------------TTATAT------AAgAAT---------
---------AAAACA------------ATAGTCTTTAAT------TCA------TCC---
---TCA---GGAGGGGATCCAGAAATTGTAATGCACAGTTTTAATTGTAGAGGGGAATTT
TTCTACTGTAATACAACACAGCTGTTT---AATAGTACTTG-G--------------GAT
GtGAAT---------------------------------------------GCTACTGGG
AATGT-------------------------ACT---ACA------------GAaCcA---
------AATAGTACT------------------------------ATAACA---------
---CTCCCATGCAGAATAAAACAAATTATAAACAGATGGCAGGAAGTAGGAAAAGCAATG
TATGCCCCTCCCATTGCAGGACAAATTAGCTGTTCATCAAACATCACAGGGCTGCTATTA
ACAAGGGAT---GGTGGTGGTGGT---------GAG------------------------
---------AAcAATAGcACC------GAGATCTTTAGACCTGGAGGAGGAGATATGAGA
GACAATTGGAGAAGT------------------------------GAATTATATAAATAT
AAAGTAGTAAAAATTGAGCCATTGGGAGTAGCACCCACC------AAGGCAAAGAGAAGA
GTGGTG------------CAGAGAGAAAAAAGA---
>AY560107/B/US/1998/98USHVTN1925c1
ACA---------------GGA------------CCCTTG------------------TGG
GTCACAGTCTATTATGGGGTACCTGTGTGGAAAGATGCAACCACC---ACTTTATTTTGT
GCATCAGATGCTAAAGCATATGATACAGAGGTACATAATGTTTGGGCCACACATGCCTGT
GTACCCACAGACCCCAACCCACAAGAAGTAGCATTGGAA---AATGTGACA---GAAAAT
TTTAATATGTGG---AAAAATAACATGGTAGAACAGATGCATGAGGATATAATCAGTTTA
TGGGATCAAAGCCTAAAGCCCTGTGTAAAATTAACCCCACTCTGTGTTACTTTACATTGC
------AATAATACTGAT------------------------------------------
---------------------------AAGAATGTCACTAGT------ATC---------
---------------------------ACTGGGGGTAAC---------------------
------------------------------------------------GAAACAAAATTA
GAAATGAAA---------GAA---GAAATAAAA------------AACTGCTCTTTCAAT
ATC---ACCACAAACATAAGAGAT---------AAGGTGCAGAAAGAATATGCGCTT---
TTTTATAAGTCTGATGTAGTACAAATAGGAAAT---------------------------
---------------------------------------------------------AAT
ACAAATAGTACC------------------------------------------------
------------------------------------------------------------
------------------AGTTATAGGTTGATAAGTTGTAACACCTCAGTCATT---ACA
CAAGCCTGTCCAAAGGTATCCTTTGAGCCAATTCCCATACATTATTGTGCCCCGGCTGGT
TTTGCGATTGTAAAGTGTAGGGATAAAAAATTTAATGGAACAGGACCATGTACAAATGTC
AGCACAGTACAATGTACACATGGAATTAGGCCAGTAGTATCAACTCAATTGCTGTTAAAT
GGCAGCCTAGCAGAAGAA---GAGGTAATAATTAGATCTGCAAATCTCACGGACAATACT
AAAACCATAATAGTACAGCTGAACAAATCTGTAGTAATTAATTGTACAAGACCTAACAAT
AAT---ACA---AGA---AGA---GGTATA------CATATG------------GGACCA
---GGG------AAA------------TTTTATGCAACAGGAGACATAATAGGAGATATA
AGGCAAGCACATTGTAACCTTAGTGAAGCAGATTGGAATGACACTTTAAAACAGATAGCT
GTAAAATTAAGAGAA------------------AAATTT------ATTAAT---------
---------AAGACA------------ATAATCTTTAAT------CAA------TCC---
---TCA---GGAGGGGACCCAGAAATTGTAATGCATAGTTTTAATTGTGGAGGGGAATTT
TTCTACTGTAATACAGCAAAACTGTTT---AATAGCATTTG-G--------------AAT
AATAGCAGTTGGAGT------------------------------------GGTACTGAA
---AGGTCAAGT------------------AACGAG------------------------
------ACAAGGAAC------------------------------ATCATA---------
---CTCCCATGTAAAATAAGACAAATTGTAAACCTGTGGCAGGAAGTAGGAAAAGCAATG
TATGCCCCTCCCATCAGAGGACAAATTAGATGTTCATCAAATATTACAGGGATACTATTA
ACAAGAGAT---GGTGGTAATAAC---------ACA------------------------
------------GAAGGGAAC------GAGACCTTCAGACCTGGAGGAGGAGATATGAGG
GACAATTGGAGAAGT------------------------------GAATTATATAAATAT
AAAGTAGTAAAAATTGAACCATTAGGAGTAGCACCCACC------AAGGCAAAGAGAAGA
GTGGTG------------CAGAGAGAAAAAAGA---
>AY560108/B/US/1998/98USHVTN3605c9
ACA---------------GAA------------AAATTA------------------TGG
GTCACAGTTTACTATGGGGTACCTGTGTGGAAAGAAGCAAACACC---ACCCTATTTTGT
GCATCAGATGCTAAAGCATATGATACAGAGGTACATAATGTTTGGGCCACACATGCCTGC
GTACCCACAGACCCCAACCCACACGAAATAGAATTGAAA---AATGTGACA---GAATAT
TTTAACATGTGG---AAAAATAACATGGTAGAACAGATGCATGAGGATGTAATCAGTTTA
TGGGATCAAAGCCTAAAGCCATGTGTAAAATTAACCCCGCTCTGTGTTACTTTAAATTGC
------AAAGAGGTG---------------------------------------------
---------------------------AAGAATGATACTGAT------GCC---------
---------------------------ACTAACGGGACGGTG------------------
------------------------------------------------------------
---GGGGGA---------AAA---GGAATGACA------------AACTGCTCTTTCAAT
GTC---ACCACAAACATAAGAGAT---------AAGGTACAGAAAGAATATGCACTT---
TTTGACAAGCTTGATGTAGTACCAATAGATAAT---------------------------
------------------------------------------------------------
------ATCACT------------------------------------------------
------------------------------------------------------------
------------------AGCTACACGTTGATAAGTTGTAACACCTCAGTCCTT---ACA
CAGGCCTGTCCAAAGATATCCTTTGAGCCAATTCCCATACATTATTGTGCCCCGGCTGGT
TTTGCGCTTCTAAAGTGTTTTAATAAGACGTTCAGTGGAAAAGGAGAATGTAAAAATGTC
AGCACAGTACAATGTACACATGGAATTAGACCAGTAGTATCAACTCAACTGCTGTTAAAT
GGCAGTCTAGCAGAAAAA---GAGATAATAATTAGATCTGACAATTTCACGAACAATGCT
AAAATCATAATAGTACATCTGAATGAATCTGTAAAAATTAATTGTACAAGACCCTACCAC
AAT---ATA---AGA---AGA---TGGATA------CATATA------------GGACCA
---GGG------AGA------GCA---TTTTATGCCGCAAAAGGCATACAAGGAACTATG
AGACAAGCACATTGTAACATTAGTAGAACAGACTGGAATAACACTTTAAAACAGGTAGTT
GAAAAATTAAGGGAA------------------CAATAT------AAGAAT---------
---------AAAATA------------ATAGTCTTTAAT------CAC------TCC---
---TCA---GGAGGGGACCCAGAAATTGTAATGCACAGTTTTAATTGTGGAGGAGAGTTT
TTTTACTGTAATACAACACCACTGTTT---AATAGTACT---TGGGTT---------AAT
GGTACTAGGAAT---------------------------------------GATACTGCA
---AGGCCAAAT------------------GAC---------------------------
------ACTGACACA------------------------------ATTAAA---------
---CTTCCATGCAGAATAAAACAAATTATAAACCTGTGGCAGGAAGTAGGAAAAGCAATG
TATGCTCCTCCCATCGAAGGACAAATTAGCTGTTCATCAAATATTACAGGGCTACTATTA
ACAAGAGAT---GGTGGTATTAACAGCAGC---AAT------------------------
---------ACCAATACCACC------GAGACCTTCAGACCTGGAGGAGGAGATATGAGG
GACAATTGGAGAAAT------------------------------GAATTATATAAATAT
AAAGTAGTAAGAATTGAGCCATTAGGAGTAGCACCCACC------AAGGCAAAGAGAAGA
GTGGTG------------CAGAGAGAAAAAAGA---
>AY560109/B/US/1998/98USHVTN8229c6
ACA---------------GGA------------GATTCG------------------TGG
GTCACAGTCTATTATGGGGTACCTGTGTGGAAAGAAGCAAATACC---ACTCTATTTTGT
GCATCAGATGCTAAAGCATATGTAAGAGAAGCACATAATGTCTGGGCCACACATGCCTGT
GTACCCACAGACCCTAATCCACAAGAGGTAGAACTAAAA---AATGTGACA---GAAAAT
TTTAACATGTGG---AAAAATAACATGGTAGAACAAATGCATGAGGATATAATCAGTTTA
TGGGATCAAAGTCTAAAGCCATGTGTAAGGTTAACCCCACTCTGTGTTACTTTAAATTGC
------ACTGATGTTAAG------------------------------------------
---------------------------ACTAACACCACTAAC------ACC---------
---------------------------ACTATTGGTCAG---------------------
------------------------------------------------GTGGAACAGATG
---AAGGAA---------GGA---GAAATAAAA------------AACTGCTCTTTCAAT
ATC---ACCACAAAC---ATGGAT---------AAGAAGAGGCAAGAACATGCA-----T
TTTTCTGAACTTGATGTAGTACCAATAAATGAA---------------------------
---------------------------------------------------------ACA
GGAAAGAATATT------------------------------------------------
------------------------------------------------------------
------------------AGCTATAGGTTGATAAGTTGTAACACCTCACGCATT---ACA
CAGGCCTGTCCAAAGATATCCTTTCAACCAATTCCCATACATTATTGTGCCCCGGCTGGT
TTTGCGATTCTAAAGTGTAAGGATAAGAAGTTCAATGGAACAGGAGCATATGCAAGTGTC
AGCACAGTACAATGTACACATGGAATTAGGCCAGTAGTGTCAACTCAACTGCTGCTAAAT
GGCAGTCTAGCAGAAGAA---GAGATAGTGCTTAGATCTGCCAATTTCTCGGACAATGCT
AAAACTATAATAGTACATCTGAATGAAACTGTAGAAATGAATTGTACAAGACCCAACAAC
AAT---ACA---AGA---AAA---AGTATA------CATATG------------GGACCA
---GGG------AGA------GCA---TTTTTTACAACAGGAGATATAATAGGAGATATA
AGAAAAGCACATTGTAACATTAGTAAAGCAAAATGGGACAAAACTTTAAAACAGGTAGTT
ATAAAATTAAGAGAA------------------CAATAT------GGGAACAAT------
---------AAAACA------------ATAATCTTTAAT------CAA------TCC---
---TCA---GGAGGGGACATAGAAATTGTAACTCACAGTTTTAATTGTGGAGGGGAGTTT
TTCTACTGTAATACAACACAACTGTTT---AATAGCACTTG-G--------------TAT
AGTAAT---------------------------------------------AGTACTGGG
AATGT-------------------------ACT---GGA------------GGGTCA---
------AATGACACT------------------------------ATCACA---------
---CTCCCATGTAGAATAAAACAAATTATAAACATGTGGCAGGAAGTAGGAAGAGCAATG
TACGCCCCTCCCATCAGTGGAAAAATTAGTTGTTCATCAAATATTACAGGGCTACTGTTA
ACAAGAGAT---GGTGGTATTAAC---------ATG------------------------
---------ACCAATACCACC------GAGACCTTCAGACCTGGAGGAGGAGATATGAGG
GACAACTGGAGAAGT------------------------------GAATTATATAAATAT
AAAGTAGTACAAATTGAACCATTAGGAATAGCACCCACC------AAGGCAAAGAGAAGA
GTGGTG------------CAGAGAGAAAAAAGA---
>AY560110/B/US/1998/98USHVTN941c1
GCT---------------GAA------------CAATTG------------------TGG
GTCACAGTCTATTATGGGGTACCTGTGTGGAAAGAAGCAACTACC---ACTCTATTTTGT
GCATCAGATGCTAAAGCATATCTTACAGAGAAGCATAATGTCTGGGCCACACATGCCTGT
GTACCCACAGACCCCAGCCCAAGAGAAGTAGTATTGGAA---AATGTAACA---GAAAAT
TTTAACATGTGG---AAAAATAACATGGTAGAACAGATGCATGAGGATATAATCAGTTTA
TGGGATCAAAGCCTAAAGCCATGTGTGAAACTAACCCCACTCTGTGTTACTTTAAATTGC
------ACTGATTATAAG------------------------------------------
---------------------------GGGAATATTACTAGT------ACCAT-------
---------------------------AATAATAGTACC---------------------
------------------------------------------------AATAATAATAGT
AGTGAGGAA---------AGG---GAAATGAAG------------AAGTGCTCTTTCAAT
GTC---ACCACAGTCATAAGAGAT---------AGGCCTAAGAAAGAAGAGGCACTT---
TTTTATAGACTTGATTTAGTACAAATAAAA------GAAGAGAATAGT------------
------------------------------------------------------ACTTAT
GGAGAGAATAAT------------------------------------------------
------------------------------------------------------------
------------------ACTTATAGGTTGATAAATTGTAATACCTCAGTCATT---ACA
CAGGCCTGTCCAAAAGTATCGTTTGAGCCAATTCCCATACATTATTGTGCCCCGGCTGGT
TTTGCGATTCTAAAATGTAATGATAAGAAATTCAATGGAACAGGACCATGTAAAAATGTC
AGCACAGTACAATGTACACATGGAATTAGGCCAGTAGTGTCAACTCAATTACTGTTAAAT
GGTAGTCTGGCAGAAGAT---GAGGTAGTAATTAGATCTGCCAATTTCACAGACAATGCT
AAAACCATAATAGTACAGCTGAAGAACCCTGTAAATATTACTTGTATAAGACCCAACAAC
AAT---ACA---AGA---AAA---AGTATA------CATATA------------GCACCA
---GGG------AGA------GCA---TTCTTTGCAACAGGAGAAGTAATAGGAAATATA
AGAGAAGCACACTGTAACATTAGTAGAAAAGGATGGAATGACACTTTAAGAGAGGTAGCT
AGAAAATTAGGTGAACTATTA------------AAATTA------GAGAATAAA------
---------ACAACA------------ATAATCTTTAAT------CAA------TCC---
---TCA---GGAGGGGACCCAGAAGTTGTAAGGCACACTTTTAATTGTGG-GGGGAATTT
TTCTACTGTGATTCAACACCACTGTTT---AATAGTACTTG-G--------------AAT
AGTACT---------------------------------------------ACTTGGAAT
---GATACTACT------------------GAC---ACT------------GAAGGA---
------AATGAAACA------------------------------ATCACA---------
---CTCAAATGTAGAATAAAACAAATTATAAACATGTGGCAGGAAGTAGGAAAAGCAATG
TATGCCCCTCCTATCGAGGGAGTAATTAAATGTTTATCAAATATTACAGGGCTGCTATTA
GTAAGAGAT------GGTATAAGC---------AAC------------------------
------------AGTAGTGAC------GAGACCTTCAGACCTGGAGGAGGAAATATGAAG
GACAATTGGAGAAGT------------------------------GAATTATATAAATAT
AAAGTAGTAAAAATTGAACCATTAGGAGTAGCACCCACC------AAGGCAAGGAGAAGA
GTGGTG------------CAAAGAGAAAAAAGA---
>AY561236/B/CO/2001/PCM001
ACA---------------GAA------------CAATTG------------------TGG
GTCACAGTCTATTATGGGGTACCTGTATGGAAAGAAGCAAACACT---GTTCTATTTTGT
GCCTCAGATGCTAAAGCATATGGTACAGAGGTACATAATGCTTGGGCCACACGTGCCTGT
GTACCCACAGACCCCAACCCACAAGAAGTAGTATTGGAA---AATGTGACA---GAAAAT
TTTAACATGTGG---AAAAATGGCATGGTAGACCAGATGCATGAAGATATAATTAGTTTA
TGGGATGAAAGCCTAAAGCCATGTGTCAAATTAACCCCACTATGTGTCACTTTAAATTGC
------ACGAATGCT---------------------------------------------
------------------------------------AATACC------ACT---------
---------------------------AGTAGTGGGAGA---------------------
------------------------------------------------GTGATGCCCACA
ATGAAGCCA---------GAA---GAAATAAAA------------AACTGCTCTTTCAAT
GTC---ACCACAAGCATAGGAAGT---------AAGGTA--CAA-GAAACTGCACTT---
TTTTATAGACTTGATGTAGAACCAATAGATAAG---------------------------
------------------------------------------------------------
---AATGATAGC------------------------------------------------
------------------------------------------------------------
------------------AGATATAGGTTGATACATTGTAACACCTCAGTCATT---AAA
CAGGCCTGTCCAAAGGTATCCTTTGAGCCAATTCCCATACATTATTGTACCCCGGCTGGT
TTTGCGATTCTACAGTGTAATGATAAAAAGTTCAATGGAACAGGACCATGTACAAATGTC
AGCACAGTACAATGTACACATGGAATTAGGCCAGTAGTGTCAACTCAACTACTGCTAAAT
GGCAGTCTAGCAGAAGAA---GAGATAGTAATTAGATCTGAGAATTTCACGGACAATGCT
AAAACCATAATAGTACAGCTAAATGTTTCTGTAGAAATTAATTGTACAAGACCCAACAAT
AAT---ACA---AGA---AAA---GGTATA------CATCTA------------GGACCA
---GGG------AAA------GCA---TTCTATGCATCAGGAGACATAGTAGGAAACATA
AGACAAGCACATTGTACACTTAATAGAACAAAATGGGAGAAAACTTTAGGACAGGTAGCT
AACAAACTAAGAGAA------------------CAATAT------AAAAAT---------
---------AAAACA------------ATAATCTTTAAT------CAA------TCC---
---TCA---GGAGGGGACCTAGAAACTGTAATGCATAGTTTTAATTGTGGAGGGGAATTT
TTCTACTGTAATACAACACAACTGTTT---AATAGTACTTG-G--------------AAT
GAGAATAGTACTTGGAATGGGACT---------------------------ATTACTGAA
---AATTCAAAT------------------AAC---ACTAAT------------------
---------------------------------------------ATCACA---------
---CTCCCATGTAAAATAAAGCAAATTATAAATATGTGGCAGAGAGTAGGAAAAGCAATG
TATGCCCCTCCCATCAGAGGAGTAATAAGATGTGTATCAAACATCACAGGGCTACTATTA
ACAAGAGAT---GGTGGGAACAAC---------GAT------------------------
---------ACTAACAACAAT------GAGACCTTCAGACCTGGAGGAGGAAACATGAGG
GATAATTGGAGAAGT------------------------------GAATTATATAAATAT
AAAGTAGTAAAAATTGAACCATTAGGAGTAGCACCCACC------AAGGCAAAGAGAAGA
GTGGTG------------CAGAGAGAAAAAAGA---
>AY561237/B/CO/2001/PCM013
AAA---------------GAC------------AAATTG------------------TGG
GTCACAGTCTATTATGGGGTGCCTGTGTGGAAAGAAGCAACCACC---ACTCTATTCTGT
GCATCAGATGCTAAAGCATATGATACAGAGGTACATAATGTTTGGGCCACACATGCCTGT
GTACCCACAGACCCCAACCCACAAGAAGTAGAATTGAAA---AATGTGACA---GAAAAT
TTTAACATGTGG---AAAAATAACATGGTAGAACAAATGCATGAGGATATAATTAGTTTA
TGGGATCAGAGCCTAAAACCATGTGTAAAATTAACCCCACTCTGTGTTACCCTAAATTGC
------ACTGATTCGAAGGGTACTAATGATACCACTAATGATACAAATACTAATGCTACC
---------------------------CCAACTACTACTAGC------ACC---------
---------------------------ACAAATGGCAGC---------------------
------------------------------------------------GGGGTAAAAATA
---GAGAGA---------GGG---GAAATAAAA------------AACTGCTCTTTCAAT
ATC---ACCACAGAAATAAGAGAT---------AAGGTGCAGAAGCAATATGCTAAT---
TTCCATGCACTTGATGTAATCCCAATAGATGAT------GGGTATGAC------------
------------------------------------------------------AACAAG
AGCAGCTATAAC------------------------------------------------
------------------------------------------------------------
------------------AGCTATAGGTTGGTAAGTTGCAACACCTCAGTCATT---ACA
CAGGCCTGTCCAAAGGTATCCTTTGATCCAATTCCCATACATTATTGTGCCCCAGCTGGT
TTTGCACTTCTAAAGTGTAGAGATAAGAACTTCAATGGAACAGGATTATGTAAAAATGTC
AGCACAGTACAATGTACACATGGAATTAGGCCAGTAGTATCAACTCAACTGCTGTTAAAT
GGCAGTCTAGCAGAAGAA---GAGGTAGTAGTTAAATCTGCCAATTTCACAAACAATGCT
AAAACCATAATAGTGCAACTGAATAAAACTGTAATCATTAATTGTACAAGACCCAACAAC
AAT---ACA---AGA---AAA---AGTATA------CCTATG------------GGACCA
---GGG------AAA------GCA---TTTTACACAACAGGACAAATAATAGGAAATATA
AGACAAGCACATTGTAACCTTAGTATGGCAGATTGGAATTCTACTCTAAGGCAGATAGTT
GAAAAATTAAGAGAG------------------CAATAT------GGGAATAAT------
---------AAAACA------------ATAATCTTCAAG------CCA------TCC---
---TCA---GGAGGGGACCCGGAAATTGTAATGCACAGCTTTAATTGTAGAGGGGAATTT
TTCTACTGTAATTCAACACAACTGTTT---AATAGTACC---TGGCCTGCT------AAT
GATACTTGGCAT---------------------------------------GATACTAAC
---GGGACAAGT------------------TAT---ACT------------AACGGG---
------ACAAGTGGAACT---------------------------ATCACA---------
---CTCCCATGCAAAATAAAACAAATTATAAACTTATGGCAGGAAGTAGGAAAAGCAATG
TATGCCCCTCCCATCGCAGGAGCACTTAATTGTTCATCAAATATTACAGGGCTGTTATTA
ACAAGAGAT---GGTGGTAATGAC---------AAGAACAGCAACAAT------------
---------AGCAACAGCAAC------GAGACCTTCAGACCGGGAGGAGGAGATATGAGG
GACAATTGGAGAAGT------------------------------GAATTATATAGATAT
AAAGTAGTAAAAATTGAACCATTAGGAGTAGCACCCACC------GAGGCAAGGAGAAGG
GTGGTG------------CAAAGAGAAAAAAGA---
>AY561239/B/CO/2001/PCM039
ACA---------------GAC------------AAATTG------------------TGG
GTCACAGTCTATTATGGAGTACCTGTGTGGAAAGAAGCAACCACC---ACTCTATTTTGT
GCATCAGATGCTAAAGCATATGATGCAGAAGCACATAATGTTTGGGCCACACATGCTTGT
GTACCCACAGACCCCAATCCACAAGAAGTAGTATTGACA---AATGTGACA---GAAAAT
TTTAACATGTGG---AAAAATAACATGGTAGAACAAATGCAGGAAGATATAATCAGTTTA
TGGGATCAAAGCCTAAAGCCATGTGTAAAATTAACCCCACTCTGTGTTACTTTAAATTGC
------AGTGATGTT---------------------------------------------
---------------------------GTGAATACTAATAAT------ACC---------
---------------------------AATAATAGTAGC---------------------
------------------------------------------------GGGGAAGAAATA
---GGGAGA---------GGA---GAAATAAAA------------AACTGCTCTTTCAT-
---------------ATAAGAGAT---------AGGGGGCGAAAAGAATATGCAGTT---
TTTTATAAACTTGATGTAGTACAAATAGATAAT------AAGAAT---------------
------------------------------------------------------AATAGG
AGTAGGAATAATGGGAGTGCC---------------------------------------
------------------------------------------------------------
------------------AGCTATAAATTGATAAGTTGTAACACCTCAGTCATT---ACA
CAAGCCTGCCCAAAGATATCCTTTGATCCAATTCCCATACATTATTGTACCCCGCCTGGT
TTTGCGCTTCTAAAGTGTAACGATAAGAAATTCAATGGAACAGGACAATGTACAAATGTC
AGCACAGTACAATGTACACATGGAATTAGGCCAGTAGTATCAACTCAGCTGCTGTTAAAT
GGCAGTCTAGCAGAAGAA---GATGTAGTAATTAAATCTGAAAATTTCGCGAACAATGCT
AAAACCATAATAGTACAATTGAATGAAACTGTAAAAATTACTTGTATAAGACCCAACAAC
AAT---ACA---AGA---AGA---AGTGTA------CATCTA------------GGACCA
---GGG------AGGGGA---GCA---ATTTAT---ACAGGGGATATAATAGGAAAAATA
AGACAAGCATATTGTAACCTTAGTGAAGCAGAGTGGGATAAGACTTTAAAACGGATAGTT
ACAAAATTAAGAGAG------------------CAATTT------AAGAAT---------
---------AAAACA------------ATAGCCTTTAAT------CAA------TCC---
---TCA---GGAGGGGACCCAGAAATTGTAATGCACAGTTTTAATTGTGGAGGGGAATTT
TTCTACTGTAATACAGCACAACTGTTT---AATAGTACTTG-G--------------AAT
GCTACTGATACTTGGAAT---------------------------------ACTACTACA
---GGGTTAAAT------------------GAT---ACT------------GGTAAA---
----AAT--------------------------------------ATCACA---------
---CTCCCATGCAGAATAAAACAAATTATAAACATGTGGCAGACAGTAGGAAAAGCAATG
TATGCCCCTCCCATCAGAGGACAAATTAGGTGTTCATCAAATATCACAGGGTTGTTATTA
ACAAGAGAT---GGAGGTAATAAC---------AGC------------------------
------------ATAAACACA------GAGATCTTCAGACCTGGAGGAGGAGATATGAGG
GACAATTGGAGAAGT------------------------------GAATTATATAAATAT
AAAGTAGTAAAAATTGAACCATTAGGAGTAGCACCCACC------AAGGCAAAGAGAAGA
GTGGTG------------CAGAGGGAAAAAAGA---
>AY561240/B/CO/2001/PCM074
ACA---------------GAA------------AAATTG------------------TGG
GTCACAGTCTATTATGGGGTACCTGTGTGAAAAGAAGCAACCACC---ACTCTATTTTGT
GCATCAGATGCTAAGGCATATGATACAGAGGTACATAATGTTTGGGCCACACATGCCTGT
GTACCCACAGACCCCAAACCACATGAATTGTTATTGGAA---AATGTGACA---GAAAAT
TTTAACATGTGG---AAGAATAACATGGTAGAACAAATGCATGAGGATATAATCAGTTTA
TGGGACCAGAGCCTAAAGCCATGTGTAAAATTAACGCCACTCTGTGTCACTTTAAATTGC
------ACTAATTTAGACAGTGCTATTGCAGCAAATATTACTATTAGC------------
---------------------------AATAATAATACAGTG------AAT---------
---------------------------AATAATAGTAGC---------------------
------------------------------------------------GGGGGAAAT---
---ATAACA---------GAA---GAAATGAAA------------TACTGCTCTTTCAAT
GTC---ACCACAGACCGGAAAGAT---------AAGATGCAGAAGCAATATGCACTT---
TTTTATAATCTTGATATAGTACAAATAGATGAT---------------------------
---------------------------------------------------------GCA
AGAGATAATACT------------------------------------------------
------------------------------------------------------------
------------------AGCTATAGGATGATAAGTTGTAACACCTCATCCGTT---ACA
CAGGCCTGTCCAAAGGTATCCTTTGAGCCAATTCCCATACATTATTGTGCCCCGGCTGGT
TTTGCTCTTCTAAAGTGTAATGATACAAAGTTCAATGGATCAGGACCATGTAAAAATGTC
ACCACAGTACAATGTACACATGGAATTAAACCAGTAG--GCAACTCAACTGCTGTT-AAT
GGCAGTCTAGCAAAAGAA---GAGGTAATGATTAGATCTGAAAACTTCTCAAACAATGCT
AAGACCATAATAGTACAGCTGACAAAACCTGTAGCAATTAATTGTATAAGCCCCGGCAAC
AAT---ACA---AGA---ACA---AGTATA------TCTATA------------GGACCA
---GGT------AGA------GCA---TTTTACACAACAGGACAAATAATAGGAGATATA
AGAAAGGCATATTGTAACATTAGTAAATCAGACTGGGAAGAAACTTTAAAACAGGTAGCT
AAAAAATTACAACAA------------------CAATTT------GAGAAT---------
---------AAAACA------------ATAATCTTTAAT------CAA------TCC---
---TCA---GGAGGGGATCCAGAAATTGTAACACACAGTTTCAATTGTGGAGGGGAATTT
TTCTACTGCGATTCATCACAACTRTTT---AATAGTACT---TGGAGTGCT------AAT
GAAAAT---------------------------------------------GAGACTAAW
---GGGTCAAAT------------------AAC---ACTGGCACT---------------
---------------------------------------------ATCATA---------
---CTCCCATGCAGAATAAAACAAATTATAAACATGTGGCAGGAAGTAGGAAAAGCAATG
TATGCCCCTCCCATCAGAGGAATAATTAATTGCACATCAAATATTACAGGGCTACTCATA
ACCAGAGAT---GGTGGTACTAGC---------ACC------------------------
------------ACTAACAAT------GAGACCTTCAGAC-TGAAGGAGGGGACATGAGG
GACAATTGGAGGAGT------------------------------GAATTATATAGATAT
AAAGTAGTAAGAATTGAACCATTAGGAGTAGCACCTACC------AAGGCACAGAGAAGA
GTGGTG------------CAGAGAGAAAAAAGA---
>AY586542/B/CU/1999/Cu19
ACA---------------GAC------------CAATTG------------------TGG
GTCACAGTCTATTATGGGGTACCTGTGTGGAAAGAAGCAACCACC---ACTCTATTTTGT
GCATCAGATGCTAAAGCATATGATACAGAGGTACATAATGTTTGGGCCACACATGCCTGT
GTACCCACAGACCCCAACCCACAAGAAGTAGTATTGGGA---AATGTGACA---GAAAAT
TTTAACATGTGG---AAAAATAACATGGTAGAACAGATGCATGAGGATATAATCAGTTTA
TGGGATCAAAGCCTAAAGCCATGTGTAAAATTAACCCCACTCTGTGTTACTTTAAATTGC
------ACTGATTTGAACAGTACTGCTAGT------------------------------
---------------------------ATCACTAGTAATAAT------ATC---------
---------------------------AGTAGTGGTAGT---------------------
------------------------------------------------TGGGGAAAGATG
---GAGAAA---------GGA---GAAATAAAA------------AACTGCTCTTTCAAT
ATT---ACCACAGAGATAAGAGAT---------AGGGTGCAAGAAGAATATGCACTT---
TTTTATAAACTTGATGTAGTACCAATAGATAAT----AAA--------------------
------------------------------------------------------GATAGT
AGTAGTAATAATATCAGCARG---------------------------------------
------------------------------------------------------------
------------------AGCTTTAGGTTGATACATTGTAACACCTCAACCATT---ACA
CAGACCTGTCCAAAGATAACCTTTGAGCCAATTCCCATACACTATTGTGCCCCGGCTGGT
TTTGCGATTCTAAAGTGTAACAATAAGACGTTCAGTGGAAAAGGACCATGTACAAATGTC
AGCACAGTACAATGTACACATGGAATTAAGCCAATAGTGTCAACTCAACTGCTGTTAAAT
GGCAGCCTAGCAGAACAA---GATGTGGTAATTAGATCTGATAATTTCACAGACAATGCT
AAAACCATAATAGTACAGCTGAACGAGCCTGTAAAAATTAATTGTACAAGACCCACCAAC
AAC---ACA---AGA---AAA---GGTATA------CATATA------------GGACCA
---GGG------AGA------GCA---GTTTATGCAACAGAAGAAATAATAGGAGATATA
AGACAAGCACATTGTAACATTTTTAGAAGAGAATGGAATAACACTTTAGGAAAGATAGTT
GCAAAATTAAGAGAA------------------ACATTT------AGGAAT---------
---------AAAACA------------ATAATTTTTAAG------CAA------TCC---
---TCA---GGAGGAGACCCAGAAATTGTAATGCACAGTTTTAATTGTAGAGGGGAATTT
TTCTACTGTAATACAACAAAACTGTTT---AATAGTACTTG-G--------------GAT
GTTAATAAT------------------------------------------AATATTAGC
---GGGCAAAAT------------------AAC---ACT------------GAAGCT---
----AAT--------------------------------------ATTACA---------
---CTCCCATGTAGAATAAAACAAATTGTAAACCTGTGGCAGGAAGTAGGAAAAGCAATG
TATGCCCCTCCCATCAAAGGACAAATTAGCTGTTCATCAAATATTACAGGGCTGCTATTA
ACAAGAGAT---GGTGGTAATAAC---------GGG------------------------
---------ACCAATAACACC------GAGACCTTCAGACCTGGAGGAGGAGATATGAGG
GACAATTGGAGAAGT------------------------------GAATTATATAAATAT
AAAGTAGTAAAAATTGAACCATTAGGAGTAGCACCCACC------AAGGCAAAGAGAAGA
GTGGTG------------CAAAGAGAAAAAAGA---
>AY586543/B/CU/1999/Cu43
GGA---------------GAC------------CAATTG------------------TGG
GTCACAGTCTATTATGGGGTACCTGTGTGGAAAGAAGCAACCACC---ACTCTATTTTGT
GCATCAGATGCTAAAGCATATGATACAGAGGTACATAATGTTTGGGCCACACATGCCTGT
GTACCCACAGACCCCAACCCACAAGAAGTAGTATTGGAA---AATGTGACA---GAAAAT
TTTAACATGTGG---AAAAATAACATGGTAGAACAAATGCATGAGGATATAATCAGTTTA
TGGGATCAAAGCCTAAAGCCATGTGTAAAATTAACCCCACTCTGTGTTACTTTAGATTGC
------AGTGATCTAAACAATGCTACTAAT------------------------------
---------------------------ACCACTAATAACAAT------ACC---------
---------------------------AATAGTAATAGT---------------------
------------------------------------------------TGGGAAACGATG
---GAGAGA---------GGA---GAAATAAAA------------AACTGCTCTTTCAAT
GTC---TCCACAGACATAAGAGAT---------ATGCAA--ATG-GAATATGCACTG---
TTTAATAAACTTGATGTAGTACAAATTGATGAT---------------------------
------------------------------------------------------------
---RCTAATAAT------------------------------------------------
------------------------------------------------------------
------------------AGCTATAGGTTGATAAATTGTAACACCTCAGTCATT---ACA
CAGGCCTGTCCAAAGACATCCTTTGAGCCAATTCCCATACACTATTGTGCCCCGGCTGGT
TTTGCGATTCTAAAGTGTAACAATAAGACGTTCAGTGGAAAAGGACCATGTACAAATGTC
AGTACAGTACAATGTACACATGGAATTAGGCCAGTAGTGTCAACTCAACTGCTGTTAAAT
GGCAGTCTAGCAGAAAAA---GATGTAGTAATTAGATCTGACAATTTCACAGACAATGCT
AAAACCATAATAGTACAGCTGAATGAATCAGTAGTAATCAATTGTACAAGACCCAACAAC
AAC---ACA---AGA---AAA---AGTATA------CATATR------------GGACCA
---GGG------AGA------GCA---ATTTATGCAACAGGAGAAATAATAGGAGATATA
AGACAAGCACATTGTAACATTTYTAGAGAAAAATGGAATAACACTTTAAAAAAGATAGCT
ACAAAATTAAGAGAA------------------ACATTT------GGGAAT---------
---------AAAACA------------ATAATCTTTAAA------CCA------TCC---
---TCA---GGAGGGGACCCAGAGATTGTAATGCGCAGTTTTAATTGTGGAGGAGAATTT
TTCTGCTGTAATACAACACAGCTGTTT---AATAGTACT---TGGTTTGGT------AT-
---------------------------------------------------GGTACTAGC
---AGGTCAAAT------------------GAC---ACT------------GGAGAA---
----AAT--------------------------------------ATCACA---------
---CTCACATGTAAAATAAAACAAATTGTAAACCTGTGGCAGGAAGTAGGAAAAGCAATG
TATGCTCCTCCCATCAAAGGACAAATTAGATGTTCATCAAACATTACAGGACTGCTATTA
[truncated: 3,820,879 more chars]
