# Supplementary material for: An integrated map of HIV genome-wide variation from a population perspective
Source: Retrovirology. 2015 Feb 15;12:18. doi: 10.1186/s12977-015-0148-6 (PMC4358901; doi:10.1186/s12977-015-0148-6)
Supplement: Additional file 3: — Software. Our Matlab toolbox developed for data visualization, genomic diversity analysis and HIV genomic alignment. Our sequence datasets are also included. [file 12977_2015_148_MOESM3_ESM.zip › HIVGenomeAnalysisToolbox/TemporaryData/p2_AminoAcidAlignment.fasta]

>K03455/B/FR/1983/HXB2-LAI-IIIB-BRU
AEAMSQV---TNS----ATIM
>A04321/B/FR/1983/IIIB_LAI
AEAMSQV---TNS----ATIM
>A07867/B/FR/1983/LAI-J19
AEAMSQV---TNS----ATIM
>AB078005/B/US/1997/ARES2
AEAMSQV---TNS----ATIM
>AB221005/B/US/1985/Ba_L
AEAMSQV---TNS----ATIM
>AB253432/B/US/1985/Ba_L
AEAMSQV---TNS----ATIM
>AB286955/B/JP/2004/DR6089
AEAMSQM---TNS----ATMM
>AB286956/B/JP/2004/DR6089
AEAMSQL---TNS----ATMM
>AB287363/B/JP/2005/DR6538
AEAMSQV---TNS----ASIM
>AB287364/B/JP/2005/DR6737
AEAMSQV---TNSA---SAMM
>AB287365/B/JP/2005/DR6737
AEAMSQV---TNSA---SAMM
>AB287366/B/JP/2005/DR7060
AEAMSQA---TNT----TAIM
>AB287367/B/JP/2005/DR7060
AEAMSQA---TNT----TAIM
>AB287368/B/JP/2005/DR7065
AEAMSQA---TNS----ATVM
>AB287369/B/JP/1999/DR1348
AEAMSQV---TNS----ATIM
>AB287370/B/JP/1999/DR1348
AEAMSQV---TNS----ATIM
>AB287371/B/JP/2000/DR2510
AEAMSQV----NS----ATIM
>AB287372/B/JP/2000/DR2510
AEAMSQV----NS----ATIM
>AB289587/B/JP/2000/DR2508
AEAMSQI---TPP----HTIM
>AB289588/B/JP/2000/DR2508
AEAMSQI---TPP----HTIM
>AB289589/B/JP/2001/DR388
AEAMSQI---TNS----ATVM
>AB289590/B/JP/2001/DR388
AEAMSQI---TNS----ATVM
>AB428551/B/JP/2000/117
AEAMSQV---TNS----NSIM
>AB428552/B/JP/2001/134
AEAMSQV---TNS----ASIM
>AB428553/B/JP/2002/194
AEAMSQV---TNS----TSIM
>AB428554/B/JP/2002/197
AEAMSQV---TNS----TSIM
>AB428555/B/JP/2003/227
AEAMSQV---TSS----TSIM
>AB428556/B/JP/2005/426
AEAMSQV---TPS----TNIM
>AB428557/B/JP/2005/436
AEAMSQV---TNS----TNIM
>AB428558/B/JP/2003/285
AEAMSQV---TNP----TTIM
>AB428559/B/JP/2004/329
AEAMSQV---TNP----TTIM
>AB428560/B/JP/2005/398
AEAMSQV---TNP----NTIM
>AB428561/B/JP/2006/472
AEAMSQV---TNP----TTIM
>AB428562/B/JP/2006/574
AEAMSQV---TNP----NTIM
>AB480692/B/JP/2004/DR6174
AEAMSQV---TTP----PTMM
>AB480693/B/JP/2004/DR6174
AEAMSQV---TTP----PTMM
>AB480694/B/JP/2004/DR6175
AEAMSHV----NS----ATIM
>AB480695/B/JP/2004/DR6175
AEAMSHV----NS----ATIM
>AB480696/B/JP/2004/DR5913
AEAMSQV---TNVTN--ATMM
>AB480697/B/JP/2004/DR5913
AEAMSQV---TNVTN--ATMM
>AB480698/B/JP/1998/DR1120
AEAMSQV---TNS----ATVM
>AB485638/B/US/1991/US2
AEAMSQV---TNS----ATIM
>AB485639/B/US/1991/US2
AEAMSQV---TNS----ATIM
>AB485640/B/US/1991/US2
AEAMSQV---TNS----ATIM
>AB485641/B/BR/1990/BZ167
AEAMSQV---TNS----ATIM
>AB485642/B/BR/1990/BZ167
AEAMSQV---TNS----AAIM
>AB564744/B/JP/-/DR1673
AEAMSQV---TNS----ATIM
>AB564745/B/JP/-/DR1673
AEAMSQV---TNS----ATIM
>AB564746/B/JP/-/DR2735
AEAMSQV---TNS----ATIM
>AB565495/B/JP/-/JRC03B
AEAMSQV---TNP----ATIM
>AB565496/B/JP/-/JRC03B
AEAMSQV---TNP----ATIM
>AB565497/B/JP/-/JRC05B
AEAMSQV---TGS----ATIM
>AB565498/B/JP/-/JRC05B
AEAMSQV---TGS----ATIM
>AB565499/B/JP/-/JRC53B
AEAMSQV---TNS----NTIM
>AB565500/B/JP/-/JRC53B
AEAMSQV---TNS----NTIM
>AB565501/B/JP/-/JRC65B
AEAMSQA---TNS----ATVM
>AB565502/B/JP/-/JRC65B
AEAMSQA---TNS----ATVM
>AB604948/B/JP/-/DR1777
AEAMSQV---TNS----NAIM
>AB604949/B/JP/-/DR2735
AEAMSQV---TNS----ATIM
>AB604950/B/JP/-/DR5929
AEAMSQV---THP----TTIM
>AB604951/B/JP/-/DR5929
AEAMSQV---THP----TTIM
>AB641836/B/JP/-/pJRC57B09
AEAMSQM---TNS----ANIM
>AB641837/B/JP/-/pJRC57B05
AEAMSQM---TNS----ANIM
>AB731663/B/JP/2008/08JP_NMC104_clone_01
AEAMSQA----NS----PHIM
>AB731664/B/JP/2008/08JP_NMC104_clone_09
AEAMSQA----NS----PHIM
>AB731669/B/JP/2011/11JP_NMC851C_clone_13
AEAMSQV---TNS----TSIM
>AB731670/B/JP/2011/11JP_NMC851C_clone_48
AEAMSQV---TNS----TSIM
>AF003887/B/FR/1985/NL43xWC001
AEAMSQA---TNA----ATIM
>AF003888/B/FR/1985/NL43WC001
AEAMSQA---TNA----ATIM
>AF004394/B/US/1986/AD87_ADA
AEAMSQV---TNS----ATIM
>AF033819/B/FR/1983/HXB2_copy_LAI
AEAMSQV---TNS----ATIM
>AF042100/B/AU/1986/MBC200
AEAMSQV---TNS----ATIM
>AF042101/B/AU/1987/MBC925
AEAMSQV---TNS----ATIM
>AF042102/B/AU/1993/MBC18_MBCC18
AEAMSQA---TNA----ATVM
>AF042103/B/AU/1995/MBCC54
AEAMSQV---TNS----ATTM
>AF042105/B/AU/1996/MBCD36
AEAMSQA---TSS----AAVM
>AF042106/B/AU/1993/MBCC18R01_C18R01
AEAMSQA---TGS----ATIM
>AF049494/B/US/-/499JC16
AEAMSQV---TNS----AAIM
>AF049495/B/US/-/NC7
AEAMSQV---TNS----AAIM
>AF069140/B/US/1991/DH12_3
AEAMSQI---TNT----ATIM
>AF070521/B/FR/1985/NL43E9_LAI_IIIB_NY5
AEAMSQV---TNP----ATIM
>AF086817/B/TW/1994/TWCYS_LM49
AEAMSRV---PNS----TNIM
>AF146728/B/AU/-/VH_VHPCR
AEAMSQV---TNS----ATIM
>AF224507/B/KR/1997/WK
AEAMSQA---TNS----ATIM
>AF256204/B/ES/1989/S61I1
AEAMSQV---TNS----ATIM
>AF256206/B/ES/1989/S61G1
AEAMSQV---TNS----ATIM
>AF256207/B/ES/1989/S61G7
AEAMSQV---TNS----ATIM
>AF256208/B/ES/1989/S61I15
AEAMSQV---TNS----ATIM
>AF286365/B/US/1988/WR27
AEAMSQV---TSS----NTIM
>AF538302/B/AU/1999/1181
AEAMSQV---TNS----SAIM
>AF538303/B/AU/1999/1182
AEAMSQA---TNS----ATIM
>AF538304/B/AU/1995/C24
AEAMSQV---TNP----ATIM
>AF538305/B/AU/1995/C42
AEAMSQV---TNS----ATIM
>AF538306/B/AU/1995/C76
AEAMSQV---QNS----ANVM
>AF538307/B/AU/1995/C92
AEAMSQV---TNP----ATIM
>AJ271445/B/GB/1986/GB8_46R
AEAMSQV----NS----ATIM
>AX032749/B/FR/1985/pNL43_patent
AEAMSQV---TNP----ATIM
>AX078307/B/FR/1983/LAI-patent
AEAMSQV---TNT----ATIM
>AY037268/B/AR/1998/ARCH054
AEAMSQA---TNS----ATIM
>AY037269/B/AR/2000/ARMS008
AEAMSQV----NS----NAIM
>AY037270/B/BO/1999/BOL0122
AEAMSQV---TGS----ATVM
>AY037282/B/AR/1999/ARMA132
AEAMSQV---TNS----TNIM
>AY173951/B/TH/1990/BK132
AEAMSQV---TNS----ATIM
>AY173952/B/US/1990/US1
AEAMSQV---TNS----ATVM
>AY173953/B/US/1990/US2
AEAMSQV---TNS----ATIM
>AY173954/B/US/1990/US3
AEAMSQV---TNP----STIM
>AY173955/B/US/1990/US4
AEAMSQV---TTP----PAIM
>AY173956/B/BR/1989/BZ167
AEAMSQV---TNS----AAIM
>AY180905/B/CN/2001/CNHN24
AEAMSQV---TNS----TSIM
>AY308760/B/US/1996/1333_d2
AEAMSQV---TNS----ATIM
>AY308761/B/US/1996/1299_d22
AEAMSQV---TNS----ATIM
>AY308762/B/US/1996/1304_d31
AEAMSQV---TNS----ATIM
>AY314044/B/CA/1996/WC10P_1
AEAMSQM---TGS----ATIM
>AY314045/B/CA/1996/WC10P_2
AEAMSQM---TGS----ATIM
>AY314046/B/CA/1996/WC10P_3
AEAMSQM---TGS----ATIM
>AY314047/B/CA/1996/WC10P_4
AEAMSQM---TGS----ATIM
>AY314048/B/CA/1996/WC10P_6
AEAMSQM---TGS----ATIM
>AY314049/B/CA/1996/WC10P_7
AEAMSQM---TGS----ATIM
>AY314050/B/CA/1996/WC10P_8
AEAMSQM---TGS----ATIM
>AY314051/B/CA/1996/WC10P_9
AEAMSQM---TGS----ATIM
>AY314052/B/CA/1996/WC10P_10
AEAMSQM---TGS----ATIM
>AY314053/B/CA/1996/WC10P_11
AEAMSQM---TGS----ATIM
>AY314054/B/CA/1996/WC10C_1
AEAMSQM---TGS----ATIM
>AY314055/B/CA/1996/WC10C_3
AEAMSQM---TGS----ATIM
>AY314056/B/CA/1996/WC10C_4
AEAMSQM---TGS----ATIM
>AY314057/B/CA/1996/WC10C_5
AEAMSQM---TGS----ATIM
>AY314058/B/CA/1996/WC10C_6
AEAMSQM---TGS----ATIM
>AY314059/B/CA/1996/WC10C_8
AEAMSQM---TGS----ATIM
>AY314060/B/CA/1996/WC10C_9
AEAMSQM---TGS----ATIM
>AY314061/B/CA/1996/WC10C_10
AEAMSQM---TGS----ATIM
>AY314062/B/CA/1996/WC10C_11
AEAMSQM---TGS----ATIM
>AY314063/B/CA/1996/WC10C_12
AEAMSQM---TGS----ATIM
>AY331282/B/US/1997/1001_07
AEAMSQV---TNS----ATIM
>AY331283/B/US/1997/1001_09
AEAMSQV---TNS----ATIM
>AY331284/B/US/1997/1006_08
AEAMSQM---TNS----AAIM
>AY331285/B/US/1997/1012_08
AEAMSQV---TGT----ANIM
>AY331286/B/US/1997/1012_11
AEAMSQV---TGT----ANIM
>AY331287/B/US/1997/1013_03
AEAMSQA---TAA----ATIM
>AY331288/B/US/1997/1013_07
AEAMSQA---TAA----ATIM
>AY331289/B/US/1997/1018_06
AEAMSQV---TNS----TTVM
>AY331290/B/US/1997/1018_10
AEAMSQV---TNS----TTVM
>AY331291/B/US/1996/1027_05
AEAMSQV---TNS----ATVM
>AY331292/B/US/1996/1057_01
AEAMSRV---TNS----NAIM
>AY331293/B/US/1996/1057_09
AEAMSRV---TNS----NAIM
>AY331294/B/US/1998/1058_08
AEAMSQV---TNS----GAIM
>AY331295/B/US/1998/1058_11
AEAMSQV---TNS----GAIM
>AY331296/B/US/1999/PRB959_03
AEAMSQV---TNS----NTIM
>AY331297/B/US/1999/PRB959_05
AEAMSQV---TNS----NTIM
>AY332236/B/US/1997/1006_10
AEAMSQM---TNS----AAIM
>AY332237/B/US/1996/1027_03
AEAMSQV---TNS----ATVM
>AY352275/B/US/1984/SF33
AEAMSQV---TNP----ATIM
>AY423381/B/NL/1999/671_99T12
AEAMSQV---TNA-----AX-
>AY423382/B/NL/2000/671_00T93
AEAMSQV---TNA----XAIM
>AY423383/B/NL/2000/671_00T162
AEAMSQV---TNA----TTIM
>AY423384/B/NL/2000/671_00T167
AEAMSQV---TNA----TAIM
>AY423385/B/NL/2000/671_00T169
AEAMSQV---TNA----TTIM
>AY423386/B/NL/2000/671_00T103
AEAMSQV---TNA----PAIM
>AY423387/B/NL/2000/671_00T36
AEAMSQV---TSA----PAIM
>AY560107/B/US/1998/98USHVTN1925c1
AEAMSQV---TNS----ATVM
>AY560108/B/US/1998/98USHVTN3605c9
AEAMSQV---TNS----T-IM
>AY560109/B/US/1998/98USHVTN8229c6
AEAMSQV---TNN----ATIM
>AY560110/B/US/1998/98USHVTN941c1
AEAMSQV---TNS----ATVM
>AY561236/B/CO/2001/PCM001
AEAMSQV---TNS----TAIM
>AY561237/B/CO/2001/PCM013
AEAMSQA---TSS----PTIM
>AY561239/B/CO/2001/PCM039
AEAMSQV---TNT----SAMM
>AY561240/B/CO/2001/PCM074
AEAMSQV---TNP----TTIM
>AY586542/B/CU/1999/Cu19
AEAMSQA----NS----ATIM
>AY586543/B/CU/1999/Cu43
AEAMSQA----NS----ATIM
>AY682547/B/RU/2004/04RU128005
AEAMSQV---TNQ----AXIM
>AY713408/B/TH/1996/96TH_NP1538
AEAMSQV---TNP----TTIM
>AY713409/B/US/1985/BAL_85US_Ba_L
AEAMSQV---TNS----ATIM
>AY713410/B/US/1994/94US_33931N
AEAMSQV---TGS----ATIM
>AY713411/B/FR/1992/92FR_BX08
AEAMSQV---TNS----ATIM
>AY713412/B/US/1990/90US_873
AEAMSQI---TSP----ATIM
>AY751406/B/RU/2004/04RU129005
AEAMSQM---TNS----ATIM
>AY751407/B/RU/2004/04RU139089
AEAMSQV---TNS----ATMM
>AY779550/B/CA/1998/CANA3FULL
AEAMSQV---TNP----ATVM
>AY779551/B/CA/1999/CANA5FULL
AEAMSQV---TNP----ATVM
>AY779552/B/CA/2000/CANA6FULL
AEAMSQV---TNP----ATVM
>AY779553/B/CA/1997/CANB3FULL
AEAMSQV---TNP----NAVM
>AY779554/B/CA/1998/CANB4FULL
AEAMSQV---TNP----NAVM
>AY779555/B/CA/1998/CANB5FULL
AEAMSQV---TNL----NTVM
>AY779557/B/CA/1998/CANC10FULL
AEAMSQV---TNS----ATVM
>AY779558/B/CA/1999/CAN11FULL
AEAMSQV---TNP----ATVM
>AY779559/B/CA/1992/CANC2FULL
AEAMSQV---TNP----ATVM
>AY779560/B/CA/1994/CANC3FULL
AEATSQV---TNP----ATVM
>AY779561/B/CA/1992/CANC5FULL
AEAMSQV---TNP----ATVM
>AY779562/B/CA/1993/CANC6FULL
AEAMSQV---TNS----ATVM
>AY779563/B/CA/1996/CANC8FULL
AEAMSQV---TNS----ATVM
>AY779564/B/CA/1996/CANA1FULL
AEAMSQV---TNP----ATVM
>AY781127/B/UY/2001/01UYTRA1179
AEAMSQV---TNS----ATIM
>AY795904/B/YE/2002/02YE507
AEAMSQMSQMTNP----ATIM
>AY795905/B/YE/2002/02YE508
AEAMSQM---TGS----ATVM
>AY818644/B/AU/2004/Phcsffull04
AEAMSQV---TNH----ANIM
>AY819715/B/RU/2004/04RU139095
AEAMSQV---TNS----AAVM
>AY835748/B/US/1983/5096_83
AEAMSQV---TNS----ATVM
>AY835749/B/US/1986/5096_86
AEAMSQV---TNS----ATVM
>AY835750/B/US/1989/5096_89
AEAMSQV---TNS----ATVM
>AY835751/B/US/1990/5096_90
AEAMSQV---TNS----ATVM
>AY835752/B/US/1992/5096_92
AEAMSQV---TNS----ATVM
>AY835753/B/US/1996/5155_96
AEAMSQA---TNS----AAIM
>AY835754/B/US/1983/5084_83
AEAMSQV---TNS----ATIM
>AY835755/B/US/1985/5157_85
AEAMSQV---TNP----ATIM
>AY835756/B/US/1986/5157_86
AEAMSQV---TNP----ATIM
>AY835757/B/US/1986/5113_86
AEAMSQV---TNS----ATIM
>AY835758/B/US/1987/5113_87
AEAMSQV---TNS----ATIM
>AY835759/B/US/1982/5048_82
AEAMSQV---TNS----ATIM
>AY835760/B/US/1987/5048_87
AEAMSQV---TNS----ATVM
>AY835761/B/US/1991/5048_91
AEAMSQV---SNS----ATVM
>AY835762/B/US/1984/5160_84
AEAMSQA---TKSA---ATMM
>AY835763/B/US/1988/5160_88
AEAMSQA---TSS----ATIM
>AY835764/B/US/1992/5160_92
AEAMSQA---TKS----ATIM
>AY835765/B/US/1984/5084_84
AEAMSQV---TNS----ATVM
>AY835766/B/US/1989/5073_89
AEAMSQV---TSS----ATIM
>AY835767/B/US/1993/5073_93
AEAMSQV---TNS----ATIM
>AY835768/B/US/1995/5073_95
AEAMSQV---TGP----ATIM
>AY835769/B/US/1985/5077_85
AEAMSQV---TSS----ANIM
>AY835770/B/US/1983/5082_83
AEAMSQV---TNS----ATIM
>AY835771/B/US/1986/5082_86
AEAMSQV---TNS----ATIM
>AY835772/B/US/1997/5082_97
AEAMSQV---TNS----ATIM
>AY835773/B/US/1994/5082_94
AEAMSQV---TSS----ANIM
>AY835774/B/US/1986/5127_86
AEAMSQV---TNS----ATIM
>AY835775/B/US/1986/5084_86
AEAMSQV---TNS----ATIM
>AY835776/B/US/1993/5127_93
AEAMSQV---TNS----ATVM
>AY835777/B/US/1983/5018_83
AEAMSQV---TNS----ATIM
>AY835778/B/US/1986/5018_86
AEAMSQV---TNS----ATIM
>AY835779/B/US/1984/5019_84
AEAMSQM---TNS----ATIM
>AY835780/B/US/1986/5019_86
AEAMSQM---TNS----ATIM
>AY835781/B/US/1983/5157_83
AEAMSQV---TNP----ATIM
>AY839827/B/KR/2004/04LHS6
AEAMSQV---QNS----TAIM
>AY857022/B/AU/-/2870718
AEAMSQV---TNS----ATAM
>AY857144/B/AU/-/8634991
AEAMSQV---TNS----ATIM
>AY857165/B/AU/-/9125091
AEAMSQA---TXS----AAIM
>AY970946/B/NL/1986/H434-8-A3
AEAMSQV---TNS----ATTM
>AY970947/B/NL/1986/H434-8-F4
AEAMSQV---TNS----ATTM
>AY970948/B/NL/1996/H434-42-A1
AEAMSQA---TNS----AAIM
>AY970949/B/NL/1996/H434-42-C1
AEAMSQA---TNS----ATIM
>AY970950/B/NL/1996/H434-42-E12
AEAMSQA---TNS----AAIM
>BD238372/B/FR/1985/pNL43_patent
AEAMSQV---TNP----ATIM
>BD298114/B/FR/1983/BH10_patent
AEAMSQV---TNT----ATIM
>CS272319/B/FR/1985/pNL43_patent
AEAMSQV---TNP----ATIM
>D10112/B/GB/1983/CAM1
AEAMSQV---TNS----ATIM
>D86068/B/FR/1983/MCK1_LAI_IIIB
AEAMSQV---TNS----ATIM
>D86069/B/FR/1983/PM213_LAI_IIIB
AEAMSQV---TNT----ATIM
>DD153311/B/FR/1985/pNL43-patent
AEAMSQV---TNP----ATIM
>DD153312/B/FR/1985/pNL43-patent
AEAMSQV---TNP----ATIM
>DL260745/B/FR/1983/HXB2_patent
AEAMSQV---TNS----ATIM
>DL464814/B/FR/1983/HXB2_patent
AEAMSQV---TNS----ATIM
>DM111087/B/FR/1985/pNL43-patent
AEAMSQV---TNP----ATIM
>DQ007901/B/CN/2002/02HNsmx2
AEAMSQV---TNS----ASIM
>DQ127534/B/US/-/AC_04_0_Days_Consen_fa
AEAMSQV---TNS----ATIM
>DQ127535/B/US/-/AC_04_1650_Days_Seq1_fa
AEAMSQV---TNS----ATIM
>DQ127536/B/US/-/AC_04_1650_Days_Seq2_fa
AEAMSQV---TNS----ATIM
>DQ127537/B/US/-/AC_16_0_Days_Consen_fa
AEAMSQA---TNS----ANIM
>DQ127538/B/US/-/AC_16_1934_Days_Seq1_fa
AEAMSQA---TTS----ASIM
>DQ127539/B/US/-/AC_16_1934_Days_Seq2_fa
AEAMSQA---TTS----ASIM
>DQ127548/B/US/-/AC_59_41_Days_Seq1_fa
AEAMSQV---TNS----ATIM
>DQ127549/B/US/-/AC_59_41_Days_Seq2_fa
AEAMSQV---TNS----ATIM
>DQ127550/B/US/-/AC_59_111_Days_Seq1_fa
AEAMSQV---TNS----ATIM
>DQ127551/B/US/-/AC_59_111_Days_Seq2_fa
AEAMSQV---TNS----ATIM
>DQ207940/B/GE/2003/03GEMZ004
AEAMSQA---TNA----ATIM
>DQ207942/B/GE/2003/03GEMZ010
AEAMSQI---SQP----PTIM
>DQ295192/B/KR/2004/04LSK7
AEAMSQV---QNS----ATVM
>DQ295193/B/KR/2004/04KMH5
AEAMSQA---TNS----ATIM
>DQ295194/B/KR/2004/04WK7_HIV_1_wk
AEAMSHV---TNS----ATIM
>DQ295196/B/KR/2004/04KYR8
AEAMSQV---TNS----ATIM
>DQ322223/B/CA/-/GOL016V01
AEAMSQV---TNS----GNIM
>DQ322224/B/CA/-/GOL016V10
AEAMSQV---TNS----GNIM
>DQ322225/B/CA/-/HND_DRPI039V01
AEAMSQA---TSS----AAIM
>DQ322226/B/CA/-/HND_DRPI039V08
AEAMSQA---TSS----AAIM
>DQ322227/B/CA/-/HDM003V01
AEAMSQV---TSS----ANIM
>DQ322228/B/CA/-/HDM003V04
AEAMSQV---TGS----ANIM
>DQ322229/B/CA/-/HDM003V09_2
AEAMSQV---TSS----ANIM
>DQ322230/B/CA/-/HDM003V09_5
AEAMSQV---TSS----ANIM
>DQ322239/B/CA/-/HTM360V05_variant_3
AEAMSQV---TNS----ATIM
>DQ354112/B/TH/1996/M140
AEAMSQV---TNS----PTIM
>DQ354119/B/TH/1996/M149
AEAMSQA---TNP----AVIM
>DQ358805/B/BR/2002/02BR002
AEAMSQV---THT----N-IM
>DQ358808/B/BR/2002/02BR008
AEAMSQV----NT----NTIM
>DQ358809/B/BR/2002/02BR011
AEAMSQV---THT----N-VM
>DQ358810/B/BR/2002/02BR013
AEAMSQV---TNT----ASIM
>DQ383746/B/AR/2002/02AR114146
AEAMSQV---TNS----ANVM
>DQ383748/B/AR/2003/03AR137681
AEAMSQV---TNS----AGIM
>DQ383749/B/AR/2003/03AR138910
AEAMSQV---TTS----TNIM
>DQ383751/B/AR/2004/04AR151263
AEAMSQV----NS----ATIM
>DQ383752/B/AR/2004/04AR151516
AEAMSQV---TNP----ANIM
>DQ396398/B/ZA/2003/03ZAPS045MB2
AEAMSQV---TNS----PTIM
>DQ487188/B/US/1993/WCD32P0793
AEAMSQV---TNT----ATIM
>DQ487189/B/US/1995/WCD32P1195
AEAMSQV---TNT----ATIM
>DQ487190/B/US/1993/WCM32P0793
AEAMSQV---TNS----ATIM
>DQ487191/B/US/1996/WCM32P0896
AEAMSQV---TNS----ATIM
>DQ672623/B/IT/2005/SG1
AEAMSLV---TNP----TTIM
>DQ676870/B/AU/2003/PS1038_Day0
AEAMGQV---TNS----ATIM
>DQ676871/B/AU/2004/PS1038_Day174
AEAMXQV---TXX----AXIM
>DQ676874/B/AU/2002/PS2008_Day0
AEAMSQA----NS----TTIM
>DQ676875/B/AU/2003/PS2008_Day182
AEAMSQA----NS----TTIM
>DQ676876/B/AU/2003/PS2008_Day377
AEAMSQA----NS----TTIM
>DQ676877/B/AU/2003/PS2016_Day0
AEAMSQV---TNS----ATIM
>DQ676878/B/AU/2003/PS2016_Day193
AEAMSQV---TNS----ATIM
>DQ676879/B/AU/2004/PS2016_Day380
AEAMSQV---TNS----ATIM
>DQ676880/B/AU/2003/PS2019_Day0
AEAMSQV---TNS----ATVM
>DQ676881/B/AU/2003/PS2019_Day171
AEAMSQV---TNS----XTVM
>DQ676882/B/AU/2004/PS2019_Day367
AEAMSQV---TNS----ATVM
>DQ676883/B/AU/2002/PS3002_Day0
AEAMSQV---TNS----ANIM
>DQ676884/B/AU/2003/PS3002_Day199
AEAMSQV---TNS----ANIM
>DQ676885/B/AU/2003/PS3002_Day385
AEAMSQV---TNS----ANIM
>DQ676886/B/AU/2003/PS4048_Day0
AEAMSQV---TNS----ATIM
>DQ676887/B/AU/2004/PS4048_Day143
AEAMSQV---TNS----ATIM
>DQ823362/B/UA/2001/01UAKV167
AEAMSQV---AQP----ATIM
>DQ823363/B/UA/2001/01UAKV252
AEAMSQV---NQP----GTIM
>DQ823364/B/UA/2001/01UAKV259
AEAMSQV---TQP----ATIM
>DQ837381/B/KR/2005/05CSR3
AEAMSQV---TNS----ATIM
>DQ853436/B/US/2000/14294_1
AEAMSQA----NS----TTIM
>DQ853437/B/US/2000/14297_1
AEAMSQA----NS----TTIM
>DQ853438/B/US/2000/14300_1
AEAMSQA----NS----TTIM
>DQ853439/B/US/2002/14186_1
AEAMSQA----NS----TTIM
>DQ853440/B/US/2002/14182_1
AEAMSQA----NS----TTIM
>DQ853441/B/US/2002/14189_1
AEAMSQA----NS----TTIM
>DQ853442/B/US/2002/14184_1
AEAMSQA----NS----TTIM
>DQ853443/B/US/2002/14181_1
AEAMSQA----NS----TTIM
>DQ853444/B/US/2002/14183_1
AEAMSQA----NS----TTIM
>DQ853445/B/US/2002/14185_1
AEAMSQA----NS----TTIM
>DQ853446/B/US/2002/14188_1
AEAMSQA----NS----TTIM
>DQ853447/B/US/2002/14187_1
AEAMSQA----NS----TTIM
>DQ853448/B/US/2002/14190_1
AEAMSQA----NS----TTIM
>DQ853449/B/US/2000/14299_1
AEAMSQA----NS----TTIM
>DQ853450/B/US/2000/14302_1
AEAMSQA----NS----TTIM
>DQ853451/B/US/2000/14303_1
AEAMSQA----NS----TTIM
>DQ853452/B/US/2000/14296_1
AEAMSQA----NS----TTIM
>DQ853453/B/US/2000/14298_1
AEAMSQA----NS----TTIM
>DQ853454/B/US/2000/14295_1
AEAMSQA----NS----STIM
>DQ853455/B/US/1998/15387_1
AEAMSQA----NA----TTIM
>DQ853456/B/US/1998/15388_1
AEAMSQA----NA----TTIM
>DQ853457/B/US/1998/15389_1
AEAMSQA----NA----TTIM
>DQ853458/B/US/1998/15390_1
AEAMSQA----NA----TTIM
>DQ853459/B/US/1998/15382_1
AEAMSQA----NS----TTIM
>DQ853460/B/US/1998/15386_1
AEAMSQA----NS----TTIM
>DQ853461/B/US/1998/15383_1
AEAMSQA----NS----TTIM
>DQ853462/B/US/1998/15381_1
AEAMSQA----NA----TTIM
>DQ853463/B/US/1998/15384_1
AEAMSQA----NS----TTIM
>DQ853464/B/US/1998/15385_1
AEAMSQA----NA----TTIM
>DQ854714/B/ES/1989/M61
AEAMSQV---TSS----ATIM
>DQ886031/B/US/-/F703
AEAMSQV---TSS----ATIM
>DQ886032/B/US/-/F7174
AEAMSQV---TNP----AAIM
>DQ886033/B/US/-/F7204
AEAMSQA---SNA----TNIM
>DQ886034/B/US/-/L8146
AEAMSQV---TNS----ATIM
>DQ886035/B/US/-/L8157
AEAMSQV---TNS----ATIM
>DQ886036/B/US/-/L8185
AEAMSQI---TTP----PNIM
>DQ886037/B/US/2005/L8249
AEAMSQV---TNT----TAIM
>DQ990880/B/CN/2005/05CNHB_hp3
AEAMSQV---TNS----ANIM
>EF057102/B/CN/2001/pCNHN24
AEAMSQV---TNS----TSIM
>EF175209/B/US/1998/WC3_0498_1
AEAMSQA---TGS----NTIM
>EF175210/B/US/1998/WC3_0498_2
AEAMSQA---TGS----NTIM
>EF175211/B/US/1998/WC3_0498_3
AEAMSQA---TSS----NTIM
>EF175212/B/US/1998/WC3_0498_4
AEAMSQA---TSS----NTIM
>EF178338/B/AU/2004/MS2004_37_040
AEAMSQT----NA----ATIM
>EF178354/B/AU/2004/MS2004_37_056
AEAMSHV---TNS----ATIM
>EF178358/B/AU/2004/MS2004_37_060
AEAMSQV---TNS----ATIM
>EF363122/B/US/2000/ES1-16
AEAMSQV---TSS----NTIM
>EF363123/B/US/2000/ES1-20
AEAMSQV---TSS----NTIM
>EF363124/B/US/2004/ES4-24
AEAMSQV---TNS----GTIM
>EF363125/B/US/2004/ES8-17
AEAMSQV---TNS----ATIM
>EF363126/B/US/2004/ES8-43
AEAMSQV---TNS----ATIM
>EF363127/B/US/2004/ES10-53
AEAMSHV----NS----AAIM
>EF514697/B/DK/2004/PMVL_018
AEAMSQA---TSS----AAIM
>EF514698/B/DK/2004/PMVL_027
AEAMSQV---TNS----ATIM
>EF514699/B/DK/2004/PMVL_012
AEAMSQV---TGS----ATIM
>EF514700/B/DK/2004/PMVL_013
AEAMSQT----NS----VSIL
>EF514701/B/DK/2004/PMVL_049
AEAMSQA--TTNA----AAVM
>EF514702/B/DK/2004/PMVL_025
AEAMSQA---TNA----ASIM
>EF514703/B/DK/2004/PMVL_039
AEAMSQI---TNS----TAIM
>EF514704/B/DK/2001/CTL_016
AEAMSQV---TNS----TAVM
>EF514705/B/DK/2001/CTL_017
AEAMSQM---TNP----TTIM
>EF514706/B/DK/2001/CTL_018
AEAMSQV---TNS----ATIM
>EF514707/B/DK/2001/CTL_023
AEAMSQV---TNS----ATIM
>EF514708/B/DK/2001/CTL_030
AEAMSQV---TNS----ATIM
>EF514709/B/DK/2001/CTL_033
AEAMSQA---TNT----TAIM
>EF514710/B/DK/2001/CTL_035
AEAMSQV---TNS----AAVM
>EF514711/B/DK/2001/CTL_041
AEAMSQV---TSP----ATIM
>EF514712/B/DK/2001/CTL_043
AEAMSQV---TNS----TNVM
>EF637046/B/BR/2003/BREPM2012
AEAMSQM---TNS----ANIM
>EF637047/B/BR/2003/BREPM1040
AEAMSQA---TNP----TAIM
>EF637048/B/BR/2003/BREPM1038
AEAMSQV----GS----TTIM
>EF637049/B/BR/2003/BREPM1035
AEAMSRV----NS----SSIM
>EF637051/B/BR/2003/BREPM1032
AEAMSQV---TNS----TAIM
>EF637053/B/BR/2003/BREPM1028
AEAMSQV---TNT----TTIM
>EF637054/B/BR/2003/BREPM1027
AEAMSQV---TNS----ANVM
>EF637056/B/BR/2003/BREPM1024
AEAMSQV---TNT----ANIM
>EF637057/B/BR/2003/BREPM1023
AEAMSQV---TNP----TNIM
>EF694037/B/IN/-/11807
AEAMSQV---TSS----T-IM
>EU541617/B/-/-/pIIIB
AEAMSQV---TNP----ATIM
>EU616639/B/US/-/AC160_T1_Day_22_Dom
AEAMSQV---TNP----TTIM
>EU616640/B/US/-/AC160_T2_Day_83_Dom
AEAMSQV---TNP----TTIM
>EU616641/B/US/-/AC160_T3_Day_419_Dom
AEAMSQV---TNP----TTIM
>EU616642/B/US/-/AC160_T4_Day_503_Dom
AEAMSQV---TGS----ANIM
>EU616643/B/US/-/AC160_T5_Day_545_Dom
AEAMSQV---TGS----ANIM
>EU616644/B/US/-/AC160_T6_Day_664_Dom
AEAMSQV---TGS----ANIM
>EU616645/B/US/-/AC160_T7_Day_762_Dom
AEAMSQV---TGS----ANIM
>EU616649/B/US/-/AC160_T9_Day_1034_Dom
AEAMSQV---PGS----ANIM
>EU786672/B/ES/2005/X1890
AEAMSQV---TGP----ATIM
>EU786674/B/ES/2006/X1958
AEAMSQV---TNS----ATVM
>EU786675/B/ES/2006/X1959
AEAMSQA---TGS----AAIM
>EU786676/B/ES/2006/X1998
AEAMSQA---TGS----ATIM
>EU786677/B/ES/2006/X2102
AEAMSQV---TSS----ASVM
>EU786678/B/ES/2007/X2149
AEAMSQA---TNSAAT-AAIM
>EU786679/B/ES/2007/X2210_3
AEAMSQA---TSS----TA-R
>EU786680/B/ES/2007/X2231
AEAMSQV---TSP----TTIM
>EU839596/B/DO/2005/05DO_162387
AEAMSQV---TNS----AAIM
>EU839597/B/DO/2005/05DO_160884
AEAMSQV---TNS----ANIM
>EU839598/B/DO/2005/05DO_163007
AEAMSQA---TNS----TAIM
>EU839600/B/HT/2005/05HT_129517
AEAMSQV---TNS----TAIM
>EU839601/B/HT/2005/05HT_129696
AEAMSQV---TGS----AAIM
>EU839602/B/HT/2005/05HT_129389
AEAMSQV---TNT----NAIM
>EU839603/B/HT/2005/05HT_129473
AEAMSQV---TNS----ATIM
>EU839604/B/HT/2005/05HT_129805
AEAMSQA---TNS----ANIM
>EU839605/B/JM/2005/05JM_KJ108
AEAMSQI---SKSA---DTIM
>EU839606/B/TT/2000/00TT_CRC08767
AEAMSQV---TNS----NTIM
>EU839607/B/TT/2000/00TT_CRC50018
AEAMSQV---TSS----NTIM
>EU839608/B/TT/2001/01TT_CRC50069
AEAMSQV---TNS----NAVM
>EU839609/B/TT/2000/00TT_CRC50060
AEAMSQV---TNS----NVIM
>EU839610/B/TT/2001/01TT_CRC50077
AEAMSQV---TNS----NVIM
>FB341548/B/FR/1983/HXB2_patent
AEAMSQV---TNS----ATIM
>FB707281/B/FR/1983/HXB2-patent
AEAMSQV---TNS----ATIM
>FJ195086/B/BR/2004/BREPM1070
AEAMSQV---TNT----NAIM
>FJ195088/B/BR/2005/BREPM1084
AEAMSQV---TSS----ATIM
>FJ195089/B/BR/2005/BREPM1093
AEAMSQV----NQ----PNIM
>FJ195090/B/BR/2004/BREPM1066
AEAMSQA---TNS----TAVM
>FJ195091/B/BR/2005/BREPM1081
AEAMSQV---TNS----NTIM
>FJ388890/B/CY/2005/CY018
AEAMSQV---TNSA---ANIM
>FJ388891/B/CY/2005/CY020
AEAMSQV---TSS----AATM
>FJ388895/B/CY/2005/CY028
AEAMSQV---TNS----ATAM
>FJ388898/B/CY/2005/CY032
AEAMSQA---TNS----NTIM
>FJ388899/B/CY/2005/CY037
AEAMSQV---SAS----AAIM
>FJ388904/B/CY/2005/CY055
AEAMSQV---TGS----AAIM
>FJ388905/B/CY/2005/CY056
AEAMSQV---TNS----NSIM
>FJ388910/B/CY/2005/CY065
AEAMSQM---TTS----AAMM
>FJ388911/B/CY/2005/CY067
AEAMSQA---TNSA---AAIM
>FJ388912/B/CY/2005/CY068
AEAMSQA---TVLS---AIIM
>FJ388914/B/CY/2005/CY072
AEAMSQV---SSS----AIIM
>FJ388915/B/CY/2005/CY074
AEAMSQV---TNS----ATIM
>FJ388916/B/CY/2005/CY075
AEAMSQV---AGS----ATIM
>FJ388918/B/CY/2005/CY087
AEAMSQV---TNS----ANIM
>FJ388919/B/CY/2005/CY088
AEAMCQA---TNST---AAIM
>FJ388920/B/CY/2005/CY089
AEAMCQA---TNSA---AAIM
>FJ388923/B/CY/2005/CY093
AEAMSQV---SSS----A-AM
>FJ388924/B/CY/2005/CY097
AEAMRQV---TNSA---ASIM
>FJ388927/B/CY/2005/CY110
AEAMSQV---TSS----ATIM
>FJ388930/B/CY/2005/CY113
AEAMSQV---TPS----PTIM
>FJ388931/B/CY/2005/CY120
AEAMSQV---TNA----GNIM
>FJ388933/B/CY/2005/CY124
AEAMSQI---TNS----PAIM
>FJ388934/B/CY/2005/CY130
AEAMSQA---TNP----AAIM
>FJ388935/B/CY/2005/CY131
AEAMSQA---TGS----ANIM
>FJ388936/B/CY/2005/CY132
AEAMSQV---SAS----ATIM
>FJ388937/B/CY/2005/CY137
AEAMSQV---ITP----VNIM
>FJ388939/B/CY/2005/CY141
LITGSQA---TNP----AAIM
>FJ388940/B/CY/2005/CY149
AEAMSQV---TSP----AAIM
>FJ388941/B/CY/2005/CY150
AEAMSQV---TNS----PTIM
>FJ388947/B/CY/2006/CY165
AEAMSQV---SAS----AAIM
>FJ388949/B/CY/2006/CY168
AEAMSQV---TQP----AAIM
>FJ388955/B/CY/2006/CY180
AEAMSQI---TAP----TNIM
>FJ388957/B/CY/2005/CY033
AEAMSQA---SAS----AAIM
>FJ388958/B/CY/2005/CY035
AEAMNQV---TNS----PAIM
>FJ388959/B/CY/2005/CY036
AEAMSQV---TSS----NTIM
>FJ388960/B/CY/2005/CY070
AEAMSQV---SAS----ATIM
>FJ388962/B/CY/2005/CY082
AEAMSQV---TNSA---AAIM
>FJ388963/B/CY/2005/CY096
AEAMNQV---TNS----TTIM
>FJ388964/B/CY/2005/CY100
DEAMSQV---VNS----NTIM
>FJ388965/B/CY/2005/CY142
AEAMSQV---TSP----A-IM
>FJ403482/B/CY/2005/CY122
AEAMSQV---TNS----ATIM
>FJ460499/B/HK/2006/HK002
AEAMSQV---TNS----TTVM
>FJ460500/B/HK/2006/HK003
AEAMSQV---TNS----ATVM
>FJ460501/B/HK/2006/HK004
AEAMSKV---TNS----ATIM
>FJ469682/B/US/2005/01144G
AEAMSQA---TNS----VNIM
>FJ469683/B/US/2005/012286G
AEAMSQV---TNS----TAIM
>FJ469684/B/US/2004/014837G
AEAMSQV---TNP----ATIM
>FJ469685/B/US/-/1229I
AEAMSTV---TNP----ATVM
>FJ469686/B/US/2003/AT01480
AEAMSQA---TNT----AAIM
>FJ469687/B/US/2002/CR0017Q
AEAMSQA---TGP----AAIM
>FJ469688/B/US/2002/CR0023W
AEAMSQA---TNP----VNIM
>FJ469689/B/US/2007/CR0027M
AEAMSQA---TNA----ATIM
>FJ469690/B/US/-/CR0036W
AEAMSQV---TNS----AAIM
>FJ469691/B/US/2006/CR0047U
AEAMSQI---ATP----PAIM
>FJ469692/B/US/-/CR0050Z
AEAMSQT---TNA----AAIM
>FJ469693/B/US/2002/CR0058S
AEAMSQV---PNS----TTIM
>FJ469694/B/US/-/CR0059T
AEAMSQV---TNQ----ATVM
>FJ469695/B/US/2004/CR0068P
AEAMSQA---TNS----ATIM
>FJ469696/B/US/2006/CR0078
AEAMSQV---TNP----TNIM
>FJ469697/B/US/2004/CR0080N
AEAMNQV---TNP----TSIM
>FJ469698/B/US/2004/CR0116Y
AEAMSSA----NS----AAIM
>FJ469699/B/US/-/CR0127W
AEAMSQV---TNS----TAIM
>FJ469700/B/US/2006/CR0131
AEAMSQV---TNQ----GTIM
>FJ469701/B/US/2003/CR0154X
AEAMSQV---TGS----ATIM
>FJ469702/B/US/-/CR0164U
AEAMSQV---TSS----ATIM
>FJ469703/B/US/2005/CR0175S
AEAMSHV---TNS----ATIM
>FJ469704/B/US/-/CR0192W
AEAMSQV---TNS----ATIM
>FJ469705/B/US/-/CR0206U
AEAMSQV---TNS----TTVM
>FJ469706/B/US/2005/CR0208W
AEAMSQM---TSP----ANIM
>FJ469707/B/US/2007/CR0214
AEAMSQV---TNS----ATIM
>FJ469708/B/US/2006/CR0215
AEAMSQI---ATP----PTVM
>FJ469709/B/US/2006/CR0222X
AEAMSQV---TNP----ATIM
>FJ469710/B/US/2006/CR0228Q
AEAMSQV---TNQ----TAVM
>FJ469711/B/US/-/CR0234
AEAMSQA---TNS----AAIM
>FJ469712/B/US/-/CR0248X
AEAMSQV---TSP----A-IM
>FJ469713/B/US/2007/CR0275
AEAMSQV---TNP----TTIM
>FJ469714/B/US/2006/CR0276Z
AEAMSQV---TNS----ATIM
>FJ469715/B/US/-/CR0289Z
AEAMSQV---TNP----ANIL
>FJ469716/B/US/2007/CR0295S
AEAMSQV---TNS----ATIM
>FJ469717/B/US/2005/CR0307R
AEAMSQV---QNS----ATIM
>FJ469718/B/US/2005/CR0312W
AEAMSQT---TNA----AAIM
>FJ469719/B/US/-/CR0317N
AEAMSQV---TNS----TAIM
>FJ469720/B/US/-/CR0331P
AEAMSQA---TNS----VNIM
>FJ469721/B/US/2007/CR0339X
AEAMSQV---TNS----ATIM
>FJ469722/B/US/2004/CR0345Q
AEAMSQV---TNP----ATIM
>FJ469723/B/US/2006/CR0361T
AEAMSQV----NS----ATVM
>FJ469724/B/US/2005/CR0367Z
AEAMSHV---TNS----ATIM
>FJ469725/B/US/-/CR0382N
AEAMSQV---TNS----SNIM
>FJ469726/B/US/-/CR0413T
AEAMSQA---TNA----AAVM
>FJ469727/B/US/-/F701
AEAMSQV---TNS----PAIM
>FJ469729/B/US/-/F710
AEAMSQV---TSP----ANIM
>FJ469730/B/US/2002/F714
AEAMSQV---TNS----ATIM
>FJ469731/B/US/2003/F7157
AEAMSQV---TNS----NTIM
>FJ469732/B/US/2004/F7165
AEAMSQV---TSS----TTIM
>FJ469733/B/US/2004/F7172
AEAMSQV---TNP----ATIL
>FJ469734/B/US/2002/F719
AEAMSQV---TTP----PAIM
>FJ469735/B/US/2002/F762P
AEAMSQA---TNS----ATIM
>FJ469737/B/US/2002/F797
AEAMSQV---TNS----ATIM
>FJ469738/B/US/2001/L805
AEAMSQM---TNS----ATVM
>FJ469739/B/US/2003/L8107
AEAMSQV---TNS----NTIM
>FJ469740/B/US/2003/L8116
AEAMSQM---TNS----ATIM
>FJ469742/B/US/2003/L8152
AEAMSQV---TNP----ATIM
>FJ469743/B/US/2003/L8180
AEAMSQV---TNP----PTIM
>FJ469744/B/US/-/L8188
AEAMSQT---TSA----AAIM
>FJ469745/B/US/2004/L819
AEAMSQV---TTP----PAIM
>FJ469746/B/US/2005/L8249
AEAMSQV---TNT----TAIM
>FJ469747/B/US/2005/L827
AEAMSQM---TNSA---ATIM
>FJ469748/B/US/2002/L861P
AEAMSQV---TNS----ATIM
>FJ469749/B/US/2002/L893P
AEAMSQI---ATP----PAIM
>FJ469750/B/US/-/L896
AEAMSQV---TSP----ATVM
>FJ469751/B/US/2002/MTF
AEAMSQV---TNS----ATIM
>FJ469752/B/US/-/NCQ
AEAMSHV---TNS----ATIM
>FJ469753/B/US/2003/PRLS01
AEAMCQV---TNA----NTIM
>FJ469754/B/US/2002/PRLS02
AEAMSQV---TNP----PAIM
>FJ469755/B/US/2003/PRLS04
AEAMSQV---NNS----ASVM
>FJ469756/B/US/-/PRLS05
AEAMSQA---TNS----VAMI
>FJ469757/B/US/2002/PRLS08
AEAMSQV---TNP----N-IM
>FJ469758/B/US/2002/PRLS09
AEAMSQV---TNS----ATIM
>FJ469760/B/US/2002/PRLS16
AEAMSQV---TNS----ATIM
>FJ469761/B/US/-/PRLS17
AEAMSQV---TNS----ATIM
>FJ469762/B/US/2002/PRLS18
AEAMSQM---TNS----ATIM
>FJ469763/B/US/-/PRLS19
AEAMSQV---TNP----VNIM
>FJ469764/B/US/2003/PRLS24
AEAMSQV---TNP----TTIM
>FJ469765/B/US/2003/PRLS25
AEAMSQV---TNP----PAIM
>FJ469766/B/US/-/PRLS28
AEAMSQA----NT----ANIM
>FJ469767/B/US/-/SH8127
AEAMSQV---TNP----STIM
>FJ469768/B/US/-/SH8183
AEAMSQV----NQ----ATIM
>FJ469769/B/US/-/SH8229
AEAMSQV---TNS----ATIM
>FJ469770/B/US/2003/SH8233
AEAMSHV---TNP----TNIM
>FJ469772/B/US/2004/SH858
AEAMSQM---TPP----PTVM
>FJ495818/B/US/2006/CH40E_flA1
AEAMSQV---TGS----ANIM
>FJ495819/B/US/2006/CH40E_flA2
AEAMSQV---TGS----ANIM
>FJ495820/B/US/2006/CH40E_flA3
AEAMSQV---TGS----ANIM
>FJ495821/B/US/2006/CH40E_flC7
AEAMSQV---TGS----ANIM
>FJ495822/B/US/2006/CH40E_flF10
AEAMSQV---TGS----ANIM
>FJ495823/B/US/2006/CH40E_flF7
AEAMSQV---TGS----ANIM
>FJ495824/B/US/2006/CH40E_flF9
AEAMSQV---TGS----ANIM
>FJ495825/B/US/2006/CH40E_flG3
AEAMSQV---TGS----ANIM
>FJ495826/B/US/2006/CH40E_flG6
AEAMSQV---TGS----ANIM
>FJ495937/B/US/2006/CH58E_flA1
AEAMSQA---TQS----NAIM
>FJ495939/B/US/2006/CH58E_flA7
AEAMSQA---TQS----NAIM
>FJ495940/B/US/2006/CH58E_flA8
AEAMSQA---TQS----NAIM
>FJ495941/B/US/2006/CH58E_flA9
AEAMSQA---TQS----NAIM
>FJ495942/B/US/2006/CH58E_flC4
AEAMSQA---TQS----NAIM
>FJ495943/B/US/2006/CH58E_flC5
AEAMSQA---TQS----NAIM
>FJ496000/B/US/2006/CH77E_flA1
AEAMSQV----NP----NAIM
>FJ496001/B/US/2006/CH77E_flA2
AEAMSQV----NP----NAIM
>FJ496002/B/US/2006/CH77E_flB3
AEAMSQV----NP----NAIM
>FJ496003/B/US/2006/CH77E_flC3
AEAMSQV----NP----NAIM
>FJ496004/B/US/2006/CH77E_flC4
AEAMSQV----NP----NAIM
>FJ496005/B/US/2006/CH77E_flC7
AEAMSQV----NP----NAIM
>FJ496006/B/US/2006/CH77E_flC9
AEAMSQV----NP----NAIM
>FJ496007/B/US/2006/CH77E_flD5
AEAMSQV----NP----NAIM
>FJ496072/B/US/2002/04013226_2_flA8
AEAMSQA---TNS----STVL
>FJ496073/B/US/2002/04013226_2_flA9
AEAMSQA---TNS----STVL
>FJ496074/B/US/2002/04013226_2_flB10
AEAMSQA---TNS----STVL
>FJ496075/B/US/2002/04013226_2_flC1
AEAMSQA---TNS----STVL
>FJ496076/B/US/2002/04013226_2_flD12
AEAMSQA---TNS----STVL
>FJ496077/B/US/2002/04013226_2_flD7
AEAMSQA---TNS----STVL
>FJ496078/B/US/2002/04013226_2_flH11
AEAMSQA---TNS----STVL
>FJ496079/B/US/2002/04013226_2_flH5
AEAMSQA---TNS----STVL
>FJ496080/B/US/2002/04013226_2_flH6
AEAMSQA---TNS----STVL
>FJ496081/B/US/2005/04013396_0_flE6
AEAMSQV---TNS----TAIM
>FJ496082/B/US/2005/04013396_0_flF3
AEAMSQV---TNS----TAIM
>FJ496083/B/US/2005/04013396_0_flF4
AEAMSQV---TNS----TAIM
>FJ496084/B/US/2005/04013396_0_flG7
AEAMSQV---TNS----TAIM
>FJ496085/B/US/2005/04013396_0_flG8
AEAMSQV---TNS----TAIM
>FJ496145/B/US/1991/SUMA_flC5
AEAMSHV---TNS----ATIM
>FJ496146/B/US/1991/SUMA_flC7
AEAMSHV---TNS----ATIM
>FJ496147/B/US/1991/SUMA_flD10
AEAMSHV---TNS----ATIM
>FJ496148/B/US/1991/SUMA_flD3
AEAMSHV---TNS----ATIM
>FJ496149/B/US/1991/SUMA_flE5
AEAMSHV---TNS----ATIM
>FJ496150/B/US/1991/SUMA_flE7
AEAMSHV---TNS----ATIM
>FJ496151/B/US/2001/TRJO_flA1
AEAMSQV---TNS----TAIM
>FJ496152/B/US/2001/TRJO_flA2
AEAMSQV---TNS----TAIM
>FJ496153/B/US/2001/TRJO_flA9
AEAMSQV---TNS----TAIM
>FJ496154/B/US/2001/TRJO_flB1
AEAMSQV---TNS----TAIM
>FJ496155/B/US/2001/TRJO_flC6
AEAMSQV---TNS----TAIM
>FJ496156/B/US/2001/TRJO_flC9
AEAMSQV---TNS----TAIM
>FJ496157/B/US/2001/TRJO_flD3
AEAMSQV---TNS----TAIM
>FJ496158/B/US/1990/WEAU_flA11
AEAMSQV---TNT----ATMM
>FJ496159/B/US/1990/WEAU_flE1
AEAMSQV---TNT----ATMM
>FJ496160/B/US/1990/WEAU_flE3
AEAMSQV---TNT----ATMM
>FJ496161/B/US/1990/WEAU_flE8
AEAMSQV---TNT----ATMM
>FJ496162/B/US/1990/WEAU_flF2
AEAMSQV---TNT----ATMM
>FJ496163/B/US/1990/WEAU_flF5
AEAMSQV---TNT----ATMM
>FJ496164/B/US/1990/WEAU_flF6
AEAMSQV---TNT----ATMM
>FJ496165/B/US/1990/WEAU_flF7
AEAMSQV---TNT----ATMM
>FJ496166/B/US/1990/WEAU_flF9
AEAMSQV---TNT----ATMM
>FJ496167/B/US/2000/WITO_flA1
AEAMSQA---TNS----TAIM
>FJ496168/B/US/2000/WITO_flA2
AEAMSQA---TNS----TAIM
>FJ496169/B/US/2000/WITO_flB3
AEAMSQA---TNS----TAIM
>FJ496170/B/US/2000/WITO_flC1
AEAMSQA---TNS----TAIM
>FJ496171/B/US/2000/WITO_flC10
AEAMSQA---TNS----TAIM
>FJ496172/B/US/2000/WITO_flC3
AEAMSQA---TNS----TAIM
>FJ496174/B/US/2000/WITO_flC9
AEAMSQA---TNS----TAIM
>FJ496175/B/US/2000/WITO_flD5
AEAMSQA---TNS----TAIM
>FJ496176/B/US/2000/WITO_flE1
AEAMSQA---TNS----TAIM
>FJ496177/B/US/2000/WITO_flE10
AEAMSQA---TNS----TAIM
>FJ496178/B/US/2000/WITO_flE11
AEAMSQA---TNS----TAIM
>FJ496179/B/US/2000/WITO_flE2
AEAMSQA---TNS----TAIM
>FJ496180/B/US/2000/WITO_flE3
AEAMSQA---TNS----TAIM
>FJ496181/B/US/2000/WITO_flF2
AEAMSQA---TNS----TAIM
>FJ496182/B/US/2000/WITO_flF4
AEAMSQA---TNS----TAIM
>FJ496184/B/US/2000/WITO_flH3
AEAMSQA---TNS----TAIM
>FJ647145/B/ZA/1985/R84
AEAMGQV---TNA----ATIM
>FJ670524/B/ES/2008/X2400-3
AEAMSQV---TSQ----TTIM
>FJ670525/B/ES/2008/X2425-2
AEAMSQV---TNS----ATIM
>FJ670531/B/ES/2008/P2008
AEAMSQV---TNS----ATIM
>FJ694790/B/DK/2007/PMVL_011
AEAMSQV---NNS----ATIM
>FJ853620/B/ES/2008/P2021-3
AEAMSQV---TQS----SAIM
>FJ853622/B/ES/2008/X2510_2
AEAMSQV---TNS----ATIM
>FW555696/B/FR/1985/pNL43_patent
AEAMSQV---TNP----ATIM
>GQ372988/B/ES/2008/ES_X2515_3
AEAMSQV---SNP----ATIM
>GQ372990/B/ES/2008/ES_X2556_3
AEAMSQV---SKP----T-IM
>GQ386779/B/ES/1989/G1p1
AEAMSQV---TNS----ATIM
>GQ386780/B/ES/1989/G1p11
AEAMSQV---TNS----ATIM
>GQ386781/B/ES/1989/G1_5p11
AEAMSQV---TNS----ATIM
>GQ386782/B/ES/1989/G2p1
AEAMSQV---TNS----ATIM
>GQ386783/B/ES/1989/G2p11
AEAMSQV---TNS----ATIM
>GQ386784/B/ES/1989/I1p1
AEAMSQV---TNS----ATIM
>GQ386785/B/ES/1989/I1p11
AEAMSQV---TNS----ATIM
>GQ386786/B/ES/1989/I5p1
AEAMSQV---TNS----ATIM
>GQ386787/B/ES/1989/I5p11
AEAMSQV---TNS----ATIM
>GQ386792/B/ES/1989/E1_5p1
AEAMSQV---TNS----ATIM
>GQ386793/B/ES/1989/E1_5p11
AEAMSQV---TNS----ATIM
>GU177863/B/CN/1999/plwj
AEAMSQV---TNS----ASVM
>GU362881/B/ES/2009/P2149_3
AEAMSQM---TTP----AAIM
>GU362883/B/ES/2008/X2555_2
AEAMSQV---TNS----ATIM
>GU362885/B/ES/2009/X2689_2
AEAMSQV---STP----TNIM
>GU362886/B/ES/2008/X2574_2
AEAMSQV---TGS----ASIM
>GU647196/B/CN/1999/plwj11_6
AEAMSQV---TNS----ASVM
>GU647197/B/CN/1999/plwj5_6
AEAMSQV---TNS----ASVM
>GU647198/B/CN/1999/plwj2_6
AEAMSQV---TNS----ASVM
>HH978650/B/FR/1983/HXB2_patent
AEAMSQV---TNS----ATIM
>HI964165/B/FR/1983/HXB2_patent
AEAMSQV---TNS----ATIM
>HM469975/B/ES/2009/S61_E1_5p21
AEAMSQV---TNS----ATIM
>HM469977/B/ES/2009/S61_G2p21
AEAMSQV---TNS----ATIM
>HM469978/B/ES/2009/S61_G1_5p21
AEAMSQV---TNS----ATIM
>HM469979/B/ES/2009/S61_H1_5p21
AEAMSQV---TNS----ATIM
>HM469980/B/ES/2009/S61_I1p21
AEAMSQV---TNS----ATIM
>HM469981/B/ES/2009/S61_I5p21
AEAMSQV---TNS----ATIM
>HM586187/B/GB/2003/MM33d12p
AEAMSQV---TNT----AAIM
>HM586193/B/GB/2004/MM39d11p
AEAMSQV---TNS----SAIM
>HM586198/B/GB/2004/MM42d22_GN1
AEAMSQV---TNS----ATIM
>HM586200/B/GB/2004/MM42d92_GN1
AEAMSQV---TNS----TTIM
>HM586202/B/GB/2005/MM42d183_GN1
AEAMSQV---TNS----ASIM
>HM586204/B/GB/2005/MM42d324_GN1
AEAMSQV---TSS----ATIM
>HM586206/B/GB/2004/MM43d21_GN1
AEAMSQV---TNS----ATIM
>HM586207/B/GB/2005/MM43d101_GN1
AEAMSQV---TNS----ATIM
>HM586208/B/GB/2005/MM43d228_GN1
AEAMSQV---TNS----ATIM
>HM586209/B/GB/2005/MM43d368_GN1
AEAMSQV---TNS----ATIM
>HM586210/B/GB/2005/MM45d22_GN1
AEAMSQV---TNS----AAIM
>HM586211/B/GB/2005/MM45d87_GN1
AEAMSQV---TNS----AAIM
>HM586212/B/GB/2005/MM45d213_GN1
AEAMSQV---TNS----AAIM
>HQ215554/B/CN/2008/1106
AEAMSQV---TRP----NEVM
>HQ215556/B/CN/2009/1121
AEAMSLV---TNQ----NAIM
>JA806687/B/FR/1983/HXB2-patent
AEAMSQV---TNS----ATIM
>JF320003/B/US/2006/502_0341_FL05
AEAMSQV---TNS----ATIM
>JF320005/B/US/2006/502_0341_FL04
AEAMSQV---TNS----ATIM
>JF320006/B/US/2006/502_0341_FL07
AEAMSQV---TNS----ATIM
>JF320008/B/PE/2006/502_0524_FL04
AEAMCQA---TNS----ATIM
>JF320009/B/PE/2006/502_0524_FL05
AEAMCQA---TNS----ATIM
>JF320010/B/PE/2006/502_0524_FL06
AEAMCQA---TNS----ATIM
>JF320012/B/PE/2007/502_1399_wg6
AEAMSQV---TTS----ATIM
>JF320013/B/PE/2007/502_1399_wg4
AEAMSQV---TSS----ATIM
>JF320014/B/PE/2007/502_1399_wg5
AEAMSQV---TTS----ATIM
>JF320015/B/PE/2007/502_1399_wg1
AEAMSQV---TNS----TAIM
>JF320016/B/PE/2007/502_1399_wg3
AEAMSQV---TTS----ATIM
>JF320017/B/PE/2007/502_2649_wg2
AEAMSQA---TNS----A-IM
>JF320018/B/PE/2007/502_2254_FL6
AEAMSQV---TSS----NAIM
>JF320019/B/PE/2007/502_2649_wg8
AEAMSQA---TNS----A-IM
>JF320020/B/PE/2007/502_2254_FL2
AEAMSQV---TSS----NAIM
>JF320021/B/PE/2007/502_2254_FL5
AEAMSQV---TSS----NAIM
>JF320022/B/PE/2007/502_2649_wg7
AEAMSQA---TNS----A-IM
>JF320023/B/PE/2007/502_2254_FL3
AEAMSQV---TSS----NAIM
>JF320024/B/PE/2007/502_2254_FL1
AEAMSQV---TSS----NAIM
>JF320025/B/PE/2007/502_2649_wg10
AEAMSQA---TNS----A-IM
>JF320026/B/PE/2007/502_2254_FL4
AEAMSQV---TSS----NAIM
>JF320027/B/PE/2007/502_2649_wg5
AEAMSQA---TNS----A-IM
>JF320028/B/PE/2007/502_2349_wg2
AEAMSQA---TNS----ATIM
>JF320029/B/PE/2007/502_2349_wg9
AEAMSQA---TNS----ATIM
>JF320030/B/PE/2007/502_2649_wg3
AEAMSQA---TNS----A-IM
>JF320031/B/PE/2007/502_2349_wg4
AEAMSQA---TNS----ATIM
>JF320032/B/PE/2007/502_2349_wg5
AEAMSQA---TNS----ATIM
>JF320033/B/PE/2007/502_2649_wg4
AEAMSQA---TNS----A-IM
>JF320034/B/PE/2007/502_2649_wg1
AEAMSQA---TNS----A-IM
>JF320035/B/PE/2007/502_2649_wg9
AEAMSQA---TNS----A-IM
>JF320036/B/US/2006/502_0227_FL05
AEAMSQV---TNS----ATIM
>JF320038/B/US/2006/502_0572_FL06
AEAMSQV---TNS----AAMM
>JF320039/B/US/2006/502_0572_FL02
AEAMSQV---TNS----AAMM
>JF320040/B/US/2006/502_0572_FL07
AEAMSQV---TNS----AAMM
>JF320041/B/US/2006/502_0572_FL01
AEAMSQV---TNS----AAMM
>JF320042/B/US/2006/502_0572_FL03
AEAMSQV---TNS----AAMM
>JF320043/B/US/2005/502_1400_FL02
AEAMSQL---T-P----ATVM
>JF320044/B/US/2006/502_1174_FL07
AEAMSQV---TNS----ATVM
>JF320045/B/US/2007/502_1115_wg1
AEAMNQX---TNS----NTIM
>JF320046/B/US/2005/502_1400_FL05
AEAMSQL---T-P----ATVM
>JF320047/B/US/2006/502_1174_FL06
AEAMSQV---TNS----ATVM
>JF320048/B/US/2006/502_0309_wg13
AEAMSQV---TGS----ANVM
>JF320049/B/US/2006/502_1174_FL02
AEAMSQV---TNS----ATVM
>JF320050/B/US/2005/502_1400_FL01
AEAMSQL---T-P----ATVM
>JF320051/B/US/2006/502_1174_FL01
AEAMSQV---TNS----ATVM
>JF320052/B/US/2007/502_1115_wg3
AEAMNQM---TNS----NTIM
>JF320053/B/US/2006/502_1174_FL09
AEAMSQV---TGS----ATVM
>JF320054/B/US/2005/502_2495_wg02
AEAMSQV---TSP----ATIM
>JF320055/B/US/2006/502_1174_FL04
AEAMSQV---TGS----ATVM
>JF320056/B/US/2006/502_0309_wg02
AEAMSQV---TGS----ANVM
>JF320058/B/US/2006/502_1174_FL05
AEAMSQV---TGS----ATVM
>JF320059/B/US/2005/502_0223_wg1
AEAMSQA---TNS----TAVM
>JF320060/B/US/2006/502_1174_FL08
AEAMSQV---TGS----ATVM
>JF320061/B/US/2005/502_2495_wg03
AEAMSQV---TSP----ATIM
>JF320062/B/US/2006/502_1174_FL11
AEAMSQV---TNS----ATVM
>JF320064/B/US/2006/502_1174_FL03
AEAMSQV---TNS----ATVM
>JF320065/B/US/2006/502_0309_wg14
AEAMSQV---TGS----ANVM
>JF320066/B/US/2005/502_1400_FL03
AEAMSQL---T-P----ATVM
>JF320067/B/US/2005/502_1400_FL04
AEAMSQL---T-P----ATVM
>JF320068/B/US/2006/502_0309_wg12
AEAMSQV---TGS----ANVM
>JF320069/B/US/2007/502_1115_wg2
AEAMNQM---TNS----NTIM
>JF320070/B/US/2007/502_1115_wg6
AEAMNQM---TNS----NTIM
>JF320071/B/US/2006/502_0309_wg04
AEAMSQV---TGS----ANVM
>JF320081/B/US/2006/502_0341_FL06
AEAMSQV---TNS----ATIM
>JF320082/B/US/2006/502_0341_FL03
AEAMSQV---TNS----ATIM
>JF320097/B/US/2006/502_0346_wg02
AEAMSQV---TNS----ATIM
>JF320098/B/US/2006/502_0346_wg01
AEAMSQV---TNS----ATIM
>JF320120/B/US/2006/502_1619_FL09
AEAMSQA---TGA----ANIM
>JF320121/B/US/2006/502_1619_FL08
AEAMSQA---TGA----ANIM
>JF320122/B/US/2006/502_1619_FL03
AEAMSQA---TGA----ANIM
>JF320123/B/US/2006/502_1619_FL01
AEAMSQA---TGA----ANIM
>JF320124/B/US/2006/502_1619_FL10
AEAMSQA---TGA----ANIM
>JF320125/B/US/2006/502_1619_FL05
AEAMSQA---TGA----ANIM
>JF320126/B/US/2006/502_1619_FL06
AEAMSQA---TGA----ANIM
>JF320127/B/US/2006/502_1619_FL04
AEAMSQA---TGA----ANIM
>JF320128/B/US/2006/502_1619_FL07
AEAMSQA---TGA----ANIM
>JF320129/B/US/2006/502_1619_FL02
AEAMSQA---TGA----ANIM
>JF320144/B/US/2006/502_1211_FL04
AEAMSQV---TNS----ATVM
>JF320145/B/US/2006/502_2667_FL03
AEAMSQV---TNQ----NTIM
>JF320146/B/US/2006/502_1211_FL05
AEAMSQV---TNS----ATVM
>JF320147/B/US/2006/502_2667_FL01
AEAMSQV---TNQ----NTIM
>JF320148/B/US/2006/502_1211_FL02
AEAMSQV---TNS----ATVM
>JF320149/B/US/2006/502_1211_FL03
AEAMSQV---TNS----ATVM
>JF320150/B/US/2007/502_1478_wg4
AEAMSQV---TNA----NAIM
>JF320151/B/US/2006/502_1211_FL01
AEAMSQV---TNS----ATVM
>JF320152/B/US/2006/502_2667_FL02
AEAMSQV---TNQ----NTIM
>JF320153/B/US/2006/502_2667_FL04
AEAMSQV---TNQ----NTIM
>JF320154/B/US/2006/502_2667_FL05
AEAMSQV---TNQ----NTIM
>JF320155/B/US/2007/502_1478_wg2
AEAMSQV---TNA----NAIM
>JF320156/B/US/2007/502_1478_wg3
AEAMSQV---TNA----NAIM
>JF320157/B/US/2007/502_1478_wg5
AEAMSQV---TNA----NAIM
>JF320158/B/US/2007/502_1478_wg1
AEAMSQV---TNA----NAIM
>JF320160/B/US/2006/502_0923_wg07
AEAMSQV---TNP----TTIM
>JF320161/B/US/2006/502_0923_wg04
AEAMSQV---TNP----TTIM
>JF320162/B/US/2006/502_0923_wg01
AEAMSQV---TNP----TTIM
>JF320163/B/US/2006/502_0923_wg02
AEAMSQV---TNP----TTIM
>JF320164/B/US/2006/502_0923_wg08
AEAMSQV---TNP----TTIM
>JF320165/B/US/2006/502_0923_wg03
AEAMSHV---TNP----TTIM
>JF320166/B/US/2006/502_0923_wg06
AEAMSQV---TNP----TTIM
>JF320167/B/US/2006/502_0923_wg05
AEAMSQV---TNP----TTIM
>JF320169/B/US/2006/502_1055_FL01
AEAMSQV---TNT----TNIM
>JF320171/B/US/2006/502_1055_FL02
AEAMSQV---TNT----TNIM
>JF320179/B/US/2007/502_1897_wg2
AEAMSQV---TNS----TTVM
>JF320181/B/US/2007/502_1897_wg4
AEAMSQV---TNS----TTVM
>JF320182/B/US/2007/502_1897_wg6
AEAMSQV---TNS----TTVM
>JF320183/B/PE/2006/502_0491_wg5
AEAMSQV---TTS----TTMM
>JF320185/B/US/2005/502_2136_FL02
AEAMSQV---TSS----ATIM
>JF320186/B/PE/2006/502_0648_FL03
AEAMSQL---TSS----ATIM
>JF320187/B/PE/2006/502_0491_wg3
AEAMSQV---TTS----TTMM
>JF320188/B/US/2005/502_2136_FL03
AEAMSQV---TSS----ATIM
>JF320189/B/PE/2007/502_2622_wg1
AEAMSQV---TNS----ATIM
>JF320190/B/US/2005/502_2136_FL05
AEAMSQV---TSS----ATIM
>JF320191/B/PE/2007/502_0525_wg5
AEAMSQA---TSS----AAIM
>JF320192/B/US/2005/502_2136_FL04
AEAMSQV---TSS----ATIM
>JF320193/B/PE/2006/502_0648_FL05
AEAMSQL---TSS----ATIM
>JF320194/B/US/2005/502_2136_FL01
AEAMSQV---TSS----ATIM
>JF320195/B/PE/2007/502_0525_wg2
AEAMSQA---TSS----AAIM
>JF320196/B/PE/2006/502_0841_FL03
AEAMSQV---TSS----ATIM
>JF320197/B/US/2007/502_2289_05
AEAMSQV---TNS----ATAM
>JF320198/B/PE/2007/502_1047_wg4
AEAMSQV---TNT----ATVM
>JF320199/B/PE/2007/502_0525_wg4
AEAMSQA---TSS----AAIM
>JF320200/B/US/2007/502_2289_06
AEAMSQV---TNS----ATAM
>JF320201/B/PE/2006/502_0648_FL04
AEAMSQL---TSS----ATIM
>JF320202/B/US/2007/502_2289_02
AEAMSQV---TNS----ATAM
>JF320203/B/PE/2006/502_0524_FL03
AEAMCQA---TNS----ATIM
>JF320204/B/PE/2007/502_0525_wg1
AEAMSQA---TSS----AAIM
>JF320205/B/US/2007/502_2289_03
AEAMSQV---TNS----ATAM
>JF320206/B/PE/2007/502_2622_wg3
AEAMSQV---TNS----ATIM
>JF320207/B/US/2007/502_2289_04
AEAMSQV---TNS----ATAM
>JF320208/B/PE/2006/502_0841_FL04
AEAMSQV---TSS----ATIM
>JF320209/B/PE/2006/502_0491_wg1
AEAMSQV---TTS----TTMM
>JF320211/B/PE/2007/502_2622_wg5
AEAMSQV---TNS----ATIM
>JF320212/B/PE/2006/502_0491_wg4
AEAMSQV---TTS----TTMM
>JF320213/B/PE/2007/502_0525_wg3
AEAMSQA---TSS----AAIM
>JF320214/B/PE/2006/502_0524_FL08
AEAMCQA---TNS----ATIM
>JF320215/B/PE/2006/502_0648_FL02
AEAMSQL---TSS----ATIM
>JF320216/B/PE/2007/502_1047_wg3
AEAMSQV---TNT----ATVM
>JF320217/B/PE/2007/502_2622_wg2
AEAMSQV---TNS----ATIM
>JF320218/B/PE/2006/502_0841_FL05
AEAMSQV---TSS----ATIM
>JF320219/B/PE/2006/502_0524_FL07
AEAMCQA---TNS----ATIM
>JF320220/B/PE/2007/502_2622_wg4
AEAMSQV---TNS----ATIM
>JF320221/B/PE/2006/502_0524_FL02
AEAMCQA---TNS----ATIM
>JF320222/B/PE/2006/502_0524_FL09
AEAMCQA---TNS----ATIM
>JF320223/B/PE/2006/502_0841_FL07
AEAMSQV---TSS----ATIM
>JF320224/B/PE/2006/502_0524_FL01
AEAMCQA---TNS----ATIM
>JF320225/B/PE/2007/502_1047_wg2
AEAMSQV---TNT----ATVM
>JF320226/B/PE/2007/502_1047_wg5
AEAMSQV---TNT----TTVM
>JF320227/B/PE/2007/502_1047_wg1
AEAMSQV---TNT----ATVM
>JF320241/B/PE/2006/502_2794_FL01
AEAMSQV---TGS----T-IM
>JF320242/B/PE/2006/502_2794_FL03
AEAMSQV---TGS----T-IM
>JF320243/B/PE/2006/502_2794_FL02
AEAMSQV---TGS----T-IM
>JF320244/B/PE/2006/502_2794_FL05
AEAMSQV---TGS----T-IM
>JF320245/B/PE/2006/502_2794_FL04
AEAMSQV---TGS----T-IM
>JF320247/B/US/2006/502_0227_FL06
AEAMSQV---TNS----ATIM
>JF320250/B/US/2006/502_0227_FL10
AEAMSQV---TNS----ATIM
>JF320251/B/US/2006/502_0227_FL08
AEAMSQV---TNS----ATIM
>JF320253/B/US/2006/502_0227_FL02
AEAMSQV---TNS----ATIM
>JF320255/B/US/2006/502_0227_FL09
AEAMSQV---TNS----ATIM
>JF320256/B/US/2006/502_0227_FL03
AEAMSQV---TNS----ATIM
>JF320257/B/US/2006/502_0227_FL07
AEAMSQV---TNS----ATIM
>JF320263/B/US/2006/502_0839_wg01
AEAMSQV---TNP----ANIM
>JF320267/B/US/2006/502_0839_wg04
AEAMSQV---TNP----ANIM
>JF320268/B/US/2006/502_0839_wg03
AEAMSQV---TNP----ANIM
>JF320269/B/US/2006/502_0839_wg02
AEAMSQV---TNP----ANIM
>JF320271/B/US/2006/502_0839_wg05
AEAMSQV---TNP----ANIM
>JF320356/B/US/2006/502_1512_FL01
AEAMSQT---TST----N-IM
>JF320361/B/US/2005/502_1926_FL01
AEAMSQV---TNS----ATIM
>JF320363/B/US/2006/502_0176_FL06
AEAMSQV---TGS----ATIM
>JF320364/B/US/2006/502_0176_FL09
AEAMSQV---TGS----ATIM
>JF320365/B/US/2006/502_0176_FL02
AEAMSQV---TGS----ATIM
>JF320366/B/US/2006/502_0176_FL10
AEAMSQV---TGS----ATIM
>JF320374/B/US/2006/502_0176_FL04
AEAMSQV---TGS----ATIM
>JF320411/B/CA/2006/502_1027_wg02
AEAMGQV---TNS----ATIM
>JF320412/B/CA/2006/502_1027_wg10
AEAMGQV---TNS----ATIM
>JF320413/B/CA/2006/502_1027_wg01
AEAMGQV---TNS----ATIM
>JF320414/B/CA/2006/502_1027_wg09
AEAMGQV---TNS----ATIM
>JF320415/B/CA/2006/502_1027_wg07
AEAMGQV---TNS----ATIM
>JF320416/B/CA/2006/502_1027_wg04
AEAMGQV---TNS----ATIM
>JF320417/B/CA/2006/502_1027_wg11
AEAMGQV---TNS----ATIM
>JF320418/B/CA/2006/502_1027_wg05
AEAMGQV---TNS----ATIM
>JF320419/B/CA/2006/502_1027_wg03
AEAMGQV---TNS----ATIM
>JF320420/B/CA/2006/502_1027_wg06
AEAMGQV---TNS----ATIM
>JF320423/B/CA/2007/502_1191_05
AEAMSQV---TSP----GNIM
>JF320424/B/CA/2007/502_1191_03
AEAMSQV---TSP----GNIM
>JF320425/B/CA/2007/502_1191_07
AEAMSQV---TSP----GNIM
>JF320426/B/CA/2007/502_1191_06
AEAMSQV---TSP----GNIM
>JF320427/B/CA/2006/502_1799_FL02
AEAMSQI---TNSN---NTIM
>JF320428/B/CA/2006/502_1799_FL03
AEAMSQI---TNSN---NTIM
>JF320429/B/CA/2006/502_1799_FL01
AEAMSQI---TNSN---NTIM
>JF320430/B/CA/2006/502_1799_FL05
AEAMSQI---TNSN---NTIM
>JF320431/B/CA/2006/502_1799_FL04
AEAMSQI---TNSN---NTIM
>JF320460/B/US/2007/502_1709_07
AEAMSQM---TGS----ATVM
>JF320461/B/US/2007/502_1709_10
AEAMSQM---TGS----ATVM
>JF320462/B/US/2007/502_1709_06
AEAMSQM---TGS----ATVM
>JF320463/B/US/2007/502_1709_14
AEAMSQM---TGS----ATVM
>JF320464/B/US/2007/502_1709_09
AEAMSQM---TGS----ATVM
>JF320465/B/US/2007/502_1709_11
AEAMSQM---TGS----ATVM
>JF320466/B/US/2007/502_1709_02
AEAMSQM---TGS----ATVM
>JF320467/B/US/2007/502_1709_04
AEAMSQM---TGS----ATVM
>JF320468/B/US/2007/502_1709_03
AEAMSQM---TGS----ATVM
>JF320469/B/US/2007/502_1709_08
AEAMSQM---TGS----ATVM
>JF320470/B/US/2007/502_1709_12
AEAMSQM---TGS----ATVM
>JF320477/B/US/2005/502_1926_FL04
AEAMSQV---TNS----ATIM
>JF320478/B/US/2005/502_1926_FL03
AEAMSQV---TNS----ATIM
>JF320482/B/US/2005/502_2008_FL12
AEAMSQV---TNS----TAIM
>JF320483/B/US/2005/502_1926_FL02
AEAMSQV---TNS----ATIM
>JF320484/B/US/2005/502_2008_FL04
AEAMSQV---TNS----TAIM
>JF320485/B/US/2005/502_2008_FL08
AEAMSQV---TNS----NAIM
>JF320486/B/US/2005/502_2008_FL03
AEAMSQV---TNS----TAIM
>JF320487/B/US/2005/502_2008_FL01
AEAMSQV---TNS----TAIM
>JF320488/B/US/2005/502_2008_FL10
AEAMSQV---TNS----TAIM
>JF320489/B/US/2005/502_2008_FL11
AEAMSQV---TNS----NAIM
>JF320490/B/US/2005/502_2008_FL02
AEAMSQV---TNS----TAIM
>JF320491/B/US/2005/502_2008_FL09
AEAMSQV---TNS----TAIM
>JF320492/B/US/2005/502_2008_FL07
AEAMSQV---TNS----TAIM
>JF320515/B/US/2006/502_0176_FL07
AEAMSQV---TGS----ATIM
>JF320516/B/US/2006/502_0176_FL01
AEAMSQV---TGS----ATIM
>JF320518/B/US/2006/502_0176_FL03
AEAMSQV---TGS----ATIM
>JF320519/B/US/2006/502_0176_FL05
AEAMSQV---TGS----ATIM
>JF320526/B/US/2006/502_0717_FL02
AEAMSQA---TSS----ATIM
>JF320529/B/US/2006/502_0717_FL01
AEAMSQA---TSS----ATIM
>JF320530/B/US/2007/502_0823_05
AEAMSQV---TNS----NSIM
>JF320531/B/US/2007/502_0823_04
AEAMSQV---TNS----NSIM
>JF320532/B/US/2007/502_0823_02
AEAMSQV---TNS----NSIM
>JF320533/B/US/2007/502_0823_01
AEAMSQV---TNS----NSIM
>JF320534/B/US/2007/502_0823_06
AEAMSQV---TNS----NSIM
>JF320535/B/US/2007/502_0823_03
AEAMSQV---TNS----NSIM
>JF320536/B/US/2007/502_0823_07
AEAMSQV---TNS----NSIM
>JF320559/B/US/2007/502_0364_wg5
AEAMSQV---TNST---AHIM
>JF320561/B/US/2007/502_0364_wg4
AEAMSQV---TNST---AHIM
>JF320562/B/US/2007/502_0364_wg1
AEAMSQV---TNST---AHIM
>JF320563/B/US/2007/502_0364_wg2
AEAMSQV---TNST---AHIM
>JF320564/B/US/2006/502_1046_FL04
AEAMSQV---TNS----PTVM
>JF320565/B/US/2006/502_1046_FL05
AEAMSQV---TNS----PTVM
>JF320566/B/US/2006/502_1046_FL01
AEAMSQV---TNS----PTVM
>JF320567/B/US/2006/502_1046_FL03
AEAMSQV---TNS----PTVM
>JF320568/B/US/2006/502_1046_FL02
AEAMSQV---TNS----PTVM
>JF320577/B/US/2007/502_2305_01
AEAMSQA---TNT----VAIM
>JF320613/B/US/2006/502_0062_FL04
AEAMSQV---TNS----ATVM
>JF320615/B/US/2006/502_0053_wg06
AEAMSQV---TNS----ASIM
>JF320616/B/US/2006/502_0062_FL02
AEAMSQV---TNS----ATVM
>JF320617/B/US/2006/502_0053_wg01
AEAMSQV---TNS----ASIM
>JF320619/B/US/2006/502_0062_FL06
AEAMSQV---TNS----ATVM
>JF320620/B/US/2006/502_0053_wg10
AEAMSQV---TNS----ASIM
>JF320621/B/US/2006/502_0053_wg09
AEAMSQV---TNS----ASIM
>JF320622/B/US/2006/502_0062_FL05
AEAMSQV---TNS----ATVM
>JF320624/B/US/2006/502_0053_wg04
AEAMSQV---TNS----ASIM
>JF320626/B/US/2006/502_0053_wg05
AEAMSQV---TNS----ASIM
>JF320627/B/US/2006/502_0053_wg07
AEAMSQV---TNS----ASIM
>JF320628/B/US/2006/502_0062_FL03
AEAMSQV---TNS----ATVM
>JF320629/B/US/2006/502_0062_FL01
AEAMSQV---TNS----ATVM
>JF683736/B/CY/2007/CY181
AEAMSQA---TGS----SAIM
>JF683738/B/CY/2007/CY184
AEAMSQM---TGS----NTIM
>JF683741/B/CY/2007/CY188
AEAMSQA---THS----VNIM
>JF683742/B/CY/2007/CY189
AEAMSQV---TSSA---AAIM
>JF683743/B/CY/2007/CY190
AEAMSQV---TNS----SAIM
>JF683746/B/CY/2007/CY194
AEAMSQV---TNS----SAIM
>JF683747/B/CY/2007/CY195
AEAMSQV---TNS----ATIM
>JF683749/B/CY/2007/CY197
AEAMSQV---TGS----AAVM
>JF683750/B/CY/2007/CY198
AEAMSQA---ANS----VSIM
>JF683751/B/CY/2007/CY199
AEAMCQA---TNT----AAIM
>JF683753/B/CY/2007/CY201
AEAMSQV---SAA----ANVM
>JF683754/B/CY/2007/CY202
AEAMSQA---TNA----SMMM
>JF683756/B/CY/2007/CY204
AEAMSQI---TNS----ATVM
>JF683764/B/CY/2007/CY214
AEAMSQA----S-----ATIM
>JF683765/B/CY/2007/CY216
AEAMSQV---TNS----ATIM
>JF683769/B/CY/2008/CY220
AEAMSQV---STP----DTIM
>JF683773/B/CY/2008/CY224
AEAMSQV---TNS----ATVM
>JF683775/B/CY/2008/CY226
AEAMSQA---ASA----ATVM
>JF683778/B/CY/2008/CY229
AEAMSQV---TNA----NAIM
>JF683781/B/CY/2008/CY232
AEAMSQV---TNP----AAVM
>JF683784/B/CY/2008/CY237
AEAMSQV---TNG----ANIM
>JF683785/B/CY/2008/CY238
AEAMSHV---TNS----NAIM
>JF683787/B/CY/2009/CY241
AEAMSQV---TNS----TAIM
>JF683788/B/CY/2009/CY242
AEAMSQV---TNS----ASIM
>JF683790/B/CY/2009/CY244
AEAMSQA---TSS----AAIM
>JF683791/B/CY/2009/CY246
AEAMSQV---TNS----PTIM
>JF683793/B/CY/2009/CY250
AEAMSQA---TSA----STMM
>JF683794/B/CY/2009/CY251
AEAMSQV---TNS----ATVM
>JF683796/B/CY/2009/CY253
AEAMSQI---INT----ATTM
>JF683797/B/CY/2009/CY254
AEAMSQI---SNS----ATIM
>JF683801/B/CY/2009/CY258
AEAMSQA---SNP----PNIM
>JF683804/B/CY/2009/CY262
AEAMSQL---TTP----ANIM
>JF683805/B/CY/2009/CY263
AEAMSQA---TGS----VTIM
>JF683807/B/CY/2009/CY266
AEAMSQV---TNS----ATIM
>JF683808/B/CY/2009/CY267
AEAMSQV---TGS----ATIM
>JF683809/B/CY/2009/CY268
AEAMSQV---TNS----SAIM
>JF689852/B/US/2005/05US_SAJ_NVS12
AEAMSQV---TNS----TTIM
>JF689854/B/US/2005/05US_SAJ_NVS16
AEAMSQV---TNS----ANIM
>JF689856/B/US/2005/05US_SAJ_NVS3
AEAMSXV---TNS----SAMM
>JF689857/B/US/2005/05US_SAJ_NVS5
AEAMSQT---TNS----ATIM
>JF689859/B/US/2005/05US_SAJ_NVS8
AEAMSQV---TNS----ATIM
>JF689860/B/US/2005/05US_SAJ_NVS9
AEAMSQV---TNS----STIM
>JF689862/B/US/2006/06US_SAJ_C164_SC
AEAMSQV---TNS----TNIM
>JF689863/B/US/2006/06US_SAJ_C165_TJ
AEAMSQV---TNS----NTIM
>JF689864/B/US/2006/06US_SAJ_C166_SG
AEAMSQL---SNP----NAXM
>JF689865/B/US/2006/06US_SAJ_C167_LH
AEAMSQV---QNS----TAIM
>JF689866/B/US/2006/06US_SAJ_C168_LS
AEAMSQV---TNP----ATIM
>JF689867/B/US/2006/06US_SAJ_C169_JS
AEAMSQV---TNS----TTIM
>JF689870/B/US/2006/06US_SAJ_NVS22
AEAMSQV---TNS----ATIM
>JF689871/B/US/2006/06US_SAJ_NVS23
AEAMSQV---TNS----TTIM
>JF689872/B/US/2006/06US_SAJ_NVS27
AEAMSQV---TNP----A-IM
>JF689873/B/US/2006/06US_SAJ_NVS31
AEAMSQV---TNS----ATIM
>JF689874/B/US/2006/06US_SAJ_NVS32
AEAMSQV---TNS----ATIM
>JF689875/B/US/2006/06US_SAJ_NVS35
AEAMSQV----NS----TTIM
>JF689876/B/US/2006/06US_SAJ_NVS39
AEAMSQV---TNS----ATIM
>JF689877/B/US/2007/07US_SAJ_C154
AEAMSQV---TNP----AAIM
>JF689879/B/US/2007/07US_SAJ_C156
AEAMSQA---TNS----TAIM
>JF689883/B/US/2007/07US_SAJ_C161_H1
AEAMSQV---TNS----ATIM
>JF689884/B/US/2007/07US_SAJ_C162_H2
AEAMSQV----NS----XAIM
>JF689885/B/US/2007/07US_SAJ_C163_H3
AEAMSQM---TGS----ANIM
>JF689886/B/US/2007/07US_SAJ_C166_MS
AEAMSQV---TSS----PAIM
>JF689887/B/US/2007/07US_SAJ_C200
AEAMSQX---TNS----TAIM
>JF689889/B/US/2007/07US_SAJ_NVS42
AEAMSQV---TNS----TAIM
>JF689890/B/US/2007/07US_SAJ_NVS48
AEAMSQV---TNP----ATIM
>JF689892/B/US/2007/07US_SAJ_NVS54
AEAMSQV---TNA----SNIM
>JF689894/B/US/2008/08US_SAJ_C202
AEAMSQV----NS----TNIM
>JF689895/B/US/2008/08US_SAJ_C203
AEAMSQV---TNP----ATIM
>JF689896/B/US/2008/08US_SAJ_C204
AEAMSQV---TNS----TAVM
>JF689897/B/US/2008/08US_SAJ_C205
AEAMSQV---TNS----T-IM
>JF932470/B/CN/2007/AH070017
AEAMSQV---TNSA---ASIM
>JF932471/B/CN/2007/AH070018
AEAMSQV---TNS----ANVM
>JF932473/B/CN/2007/BJ070030
AEAMSQV---TGS----ANIM
>JF932474/B/CN/2007/CBJC261
AEAMSQV---TNS----ANIM
>JF932475/B/CN/2007/CBJC392
AEAMSQV---TNS----ANIM
>JF932478/B/CN/2008/CBJC476
AEAMSQV---TNS----ASVM
>JF932479/B/CN/2008/CBJC489
AEAMSQV---TNSA---ASIM
>JF932480/B/CN/2008/CBJC500
AEAMSQV---TNP----ANVM
>JF932482/B/CN/2006/CC056
AEAMSQV---TSS----ANIM
>JF932483/B/CN/2007/FJ070016
AEAMSQA---TNS----ASVM
>JF932484/B/CN/2007/GS070017
AEAMSQV---SNP----TNIL
>JF932485/B/CN/2007/GZ070002
AEAMSQV---TSS----ASVM
>JF932486/B/CN/2007/GZ070030
AEAMSQV---TNP----ASVM
>JF932487/B/CN/2007/HB070006
AEAMSQV---TNS----ASVM
>JF932488/B/CN/2007/HB070022
AEAMSQV---TMP----TNIM
>JF932489/B/CN/2007/HB070035
AEAMSQV---TGS----ANIM
>JF932490/B/CN/2007/JL070038
AEAMSQA---TNP----ANIM
>JF932491/B/CN/2007/JS070389
AEAMSQV---TGA----ASIM
>JF932494/B/CN/2009/YN09P0014
AEAMSQV--TTNS----AAIM
>JF932498/B/CN/2008/cbjc468
AEAMSQV---TSS----ANIM
>JF932499/B/CN/2007/hb070025
AEAMSQV---TNS----TNIM
>JF932500/B/CN/2007/hen1345
AEAMSQV---TNS----ASVM
>JN024100/B/US/2004/USPI83747EI6y04121pcWG2B5
AEAMSQA---TNS----ATIM
>JN024101/B/US/2004/USPI83747EI6y04121pcWG2B1
AEAMSQA---TNS----ATIM
>JN024103/B/US/2004/USPI83747EI6y04121pcWG2B7
AEAMSQA---TNS----ATIM
>JN024104/B/US/2004/USPI83747EI6y04121pcWG2B8
AEAMSQA---TNS----ATIM
>JN024105/B/US/2004/USPI83747EI6y04121pcWG2B10
AEATSQA---TNS----ATIM
>JN024106/B/US/2004/USPI83747EI6y04121pcWG2B9
AEAMSQA---TNS----ATIM
>JN024107/B/US/2004/USPI83747EI6y04121pcWG2B3
AEAMSQA---TNS----ATIM
>JN024108/B/US/2004/USPI83747EI6y04121pcWG2B4
AEAMSQA---TNS----ATIM
>JN024109/B/US/2004/USPI83747EI6y04121pcWG2B2
AEAMSQA---TNS----ATIM
>JN024110/B/US/2004/USPI83747EI12y04121pcWG2B10
AEAMSQA---TNS----ATIM
>JN024111/B/US/2004/USPI83747EI12y04121pcWG2B3
AEAMSQA---TNS----ATIM
>JN024112/B/US/2004/USPI83747EI12y04121pcWG2B7
AEAMSQA---TNS----ATIM
>JN024113/B/US/2004/USPI83747EI12y04121pcWG2B2
AEAMSQA---TNS----AAIM
>JN024114/B/US/2004/USPI83747EI12y04121pcWG2B6
AEAMSQA---TNS----ATIM
>JN024115/B/US/2004/USPI83747EI12y04121pcWG2B5
AEAMSQA---TNS----ATIM
>JN024116/B/US/2004/USPI83747EI12y04121pcWG2B8
AEAMSQA---TNS----ATIM
>JN024117/B/US/2004/USPI83747EI12y04121pcWG2B1
AEAMSQA---TNS----ATIM
>JN024118/B/US/2004/USPI83747EI12y04121pcWG2B4
AEAMSQA---TNS----ATIM
>JN024119/B/US/2004/USPI83747EI12y04121pcWG2B9
AEAMSQA---TNS----ATIM
>JN024120/B/US/2005/USPI83747EI21y05011pcWG2B5
AEAMSQA---TNS----ATIM
>JN024121/B/US/2005/USPI83747EI21y05011pcWG2B4
AEAMSQA---TNS----ATIM
>JN024122/B/US/2005/USPI83747EI21y05011pcWG2B10
AEAMSQA---TNS----ATIM
>JN024123/B/US/2005/USPI83747EI21y05011pcWG2B1
AEAMSQA---TNS----ATIM
>JN024124/B/US/2005/USPI83747EI21y05011pcWG2B8
AEAMSQA---TNS----ATIM
>JN024125/B/US/2005/USPI83747EI21y05011pcWG2B3
AEAMSQA---TNS----ATIM
>JN024126/B/US/2005/USPI83747EI21y05011pcWG2B6
AEAMSQA---TNS----ATIM
>JN024127/B/US/2005/USPI83747EI21y05011pcWG2B7
AEAMSQA---TNS----ATIM
>JN024128/B/US/2005/USPI83747EI21y05011pcWG2B2
AEAMSQA---TNS----ATIM
>JN024129/B/US/2005/USPI83747EI21y05011pcWG2B9
AEAMSQA---TNS----ATIM
>JN024130/B/US/2005/USPI83747EI42y05011pcWG2B3
AEAMSQV---TNS----ATIM
>JN024131/B/US/2005/USPI83747EI42y05011pcWG2B8
AEAMSQA---TNS----ATIM
>JN024132/B/US/2005/USPI83747EI42y05011pcWG2B10
AEAMSQA---TNS----ATIM
>JN024133/B/US/2005/USPI83747EI42y05011pcWG2B2
AEAMSQA---ANS----ATIM
>JN024134/B/US/2005/USPI83747EI42y05011pcWG2B4
AEAMSQA---TNS----ATIM
>JN024135/B/US/2005/USPI83747EI42y05011pcWG2B7
AEAMSQA---TNS----ATIM
>JN024136/B/US/2005/USPI83747EI42y05011pcWG2B1
AEAMSQA---TNS----ATIM
>JN024137/B/US/2005/USPI83747EI42y05011pcWG2B5
AEAMSQA---TNS----ATIM
>JN024138/B/US/2005/USPI83747EI42y05011pcWG2B6
AEAMSQA---TNS----ATIM
>JN024139/B/US/2005/USPI83747EI48y05021pcWG2B1
AEAMSQA---TNS----ATIM
>JN024140/B/US/2005/USPI83747EI48y05021pcWG2B2
AEAMSQA---TNS----ATIM
>JN024141/B/US/2005/USPI83747EI48y05021pcWG2B10
AEAMSQA---TNS----ATIM
>JN024142/B/US/2005/USPI83747EI48y05021pcWG2B6
AEAMSQA---TNS----ATIM
>JN024143/B/US/2005/USPI83747EI48y05021pcWG2B9
AEAMSQA---TNS----ATIM
>JN024144/B/US/2005/USPI83747EI48y05021pcWG2B3
AEAMSQA---TNS----ATIM
>JN024145/B/US/2005/USPI83747EI48y05021pcWG2B7
AEAMSQA---TNS----ATIM
>JN024146/B/US/2005/USPI83747EI48y05021pcWG2B5
AEAMSQA---TNS----ATIM
>JN024147/B/US/2005/USPI83747EI48y05021pcWG2B4
AEAMSQA---TNS----ATIM
>JN024148/B/US/2005/USPI83747EI48y05021pcWG2B8
AEAMSQA---TNS----ATIM
>JN024149/B/US/2005/USPI83747EI57y05021pcWG2B3
AEAMSQA---TNS----ATIM
>JN024150/B/US/2005/USPI83747EI57y05021pcWG2B4
AEAMSQA---TNS----ATIM
>JN024151/B/US/2005/USPI83747EI57y05021pcWG2B9
AEAMSQA---TNS----ATIM
>JN024152/B/US/2005/USPI83747EI57y05021pcWG2B7
AEAMSQA---TNS----ATIT
>JN024153/B/US/2005/USPI83747EI57y05021pcWG2B6
AEAMSQA---TNS----ATIM
>JN024154/B/US/2005/USPI83747EI57y05021pcWG2B8
AEAMSQA---TNS----ATIM
>JN024155/B/US/2005/USPI83747EI57y05021pcWG2B10
AEAMSQA---TNS----ATIM
>JN024156/B/US/2005/USPI83747EI57y05021pcWG2B5
AEAMSQA---TNS----ATIM
>JN024157/B/US/2005/USPI83747EI57y05021pcWG2B2
AEAMSQA---TNS----ATIM
>JN024158/B/US/2005/USPI83747EI57y05021pcWG2B1
AEAMGQA---TNS----ATIM
>JN024159/B/US/2005/USPI83747EI69y05021pcWG2B16
AEAMSQA---TNS----ATIM
>JN024160/B/US/2005/USPI83747EI69y05021pcWG2B11
AEAMSQA---TNS----ATIM
>JN024161/B/US/2005/USPI83747EI69y05021pcWG2B13
AEAMSQA---TNS----ATIM
>JN024162/B/US/2005/USPI83747EI69y05021pcWG2B12
AEAMSQA---TNS----ATIM
>JN024163/B/US/2005/USPI83747EI69y05021pcWG2B14
AEAMSQA---TNS----ATIM
>JN024164/B/US/2005/USPI83747EI69y05021pcWG2B15
AEAMSQA---TNS----ATIM
>JN024165/B/US/2005/USPI83747EI98y05031pcWG2B8
AEAMSQA---TNS----ATIM
>JN024166/B/US/2005/USPI83747EI98y05031pcWG2B5
AEAMSQA---TNS----ATIM
>JN024167/B/US/2005/USPI83747EI98y05031pcWG2B2
AEAMSQA---TNS----ATIM
>JN024168/B/US/2005/USPI83747EI98y05031pcWG2B7
AEAMSQA---TNS----ATIM
>JN024169/B/US/2005/USPI83747EI98y05031pcWG2B4
AEAMSQA---TNS----ATIM
>JN024170/B/US/2005/USPI83747EI98y05031pcWG2B11
AEAMSQA---TNS----ATIM
>JN024171/B/US/2005/USPI83747EI98y05031pcWG2B10
AEAMSQA---TNS----ATIM
>JN024172/B/US/2005/USPI83747EI98y05031pcWG2B1
AEAMSQA---TNS----ATIM
>JN024173/B/US/2005/USPI83747EI98y05031pcWG2B6
AEAMSQA---TNS----ATIM
>JN024174/B/US/2005/USPI83747EI154y05051pcWG2B3
AEAMSQA---TNS----ATIM
>JN024175/B/US/2005/USPI83747EI154y05051pcWG2B10
AEAMSQA---TNS----ATIM
>JN024176/B/US/2005/USPI83747EI154y05051pcWG2B7
AEAMSQA---TNS----ATIM
>JN024177/B/US/2005/USPI83747EI154y05051pcWG2B1
AEAMSQA---TNS----ATIM
>JN024179/B/US/2005/USPI83747EI154y05051pcWG2B8
AEAMSQA---TNS----ATIM
>JN024180/B/US/2005/USPI83747EI154y05051pcWG2B5
AEAMSQA---TNS----ATIM
>JN024181/B/US/2005/USPI83747EI154y05051pcWG2B6
AEAMSQA---TNS----ATIM
>JN024182/B/US/2005/USPI83747EI210y05071pcWG2B1
AEAMSQA---TNS----ATIM
>JN024183/B/US/2005/USPI83747EI210y05071pcWG2B2
AEAMSQA---TNS----ATIM
>JN024184/B/US/2005/USPI83747EI210y05071pcWG2B5
AEAMSQA---TNS----ATIM
>JN024185/B/US/2005/USPI83747EI210y05071pcWG2B4
AEAMSQA---TNS----ATIM
>JN024186/B/US/2005/USPI83747EI210y05071pcWG2B6
AEAMSQA---TNS----ATIM
>JN024187/B/US/2005/USPI83747EI273y05091pcWG2B8
AEAMSQA---TNS----ATIM
>JN024188/B/US/2005/USPI83747EI273y05091pcWG2B2
AEAMSQA---TNS----ATIM
>JN024189/B/US/2005/USPI83747EI273y05091pcWG2B1
AEAMSQA---TNS----ATIM
>JN024190/B/US/2005/USPI83747EI273y05091pcWG2B5
AEAMSQA---TNS----ATIM
>JN024191/B/US/2005/USPI83747EI273y05091pcWG2B7
AEAMSQA---TNS----ATIM
>JN024192/B/US/2005/USPI83747EI273y05091pcWG2B4
AEAMSQA---TNS----AAIM
>JN024193/B/US/2005/USPI83747EI350y05111pcWG2B23
AEAMSQA---TNS----ATIM
>JN024194/B/US/2005/USPI83747EI350y05111pcWG2B21
AEAMSQA---TNS----ATIM
>JN024195/B/US/2005/USPI83747EI350y05111pcWG2B20
AEAMSQV---TNS----ATIM
>JN024196/B/US/2005/USPI83747EI350y05111pcWG2B36
AEAMSQA---TNS----AAIM
>JN024197/B/US/2005/USPI83747EI350y05111pcWG2B19
AEAMSQA---TNS----AAIM
>JN024198/B/US/2005/USPI83747EI350y05111pcWG2B18
AEAMSQA---TNS----ATIM
>JN024199/B/US/2005/USPI83747EI350y05111pcWG2B22
AEAMSQA---TNS----ATIM
>JN024200/B/US/2005/USPI83747EI350y05111pcWG2B37
AEAMSQA---TNS----AAIM
>JN024201/B/US/2005/USPI83747EI350y05111pcWG2B24
AEAMSLA---TNS----ATIM
>JN024202/B/US/2005/USPI83747EI350y05111pcWG2B30
AEAMSQA---TNS----ATIM
>JN024203/B/US/2004/USPI71101EI7y04051pcWG2B14
AEAMSQV---TNS----ATIM
>JN024204/B/US/2004/USPI71101EI7y04051pcWG2B1
AEAMSQV---TNS----ATIM
>JN024205/B/US/2004/USPI71101EI7y04051pcWG2B13
AEAMSQV---TNS----ATIM
>JN024206/B/US/2004/USPI71101EI7y04051pcWG2B8
AEAMSQV---TNS----ATIM
>JN024208/B/US/2004/USPI71101EI7y04051pcWG2B11
AEAMSQV---TNS----ATIM
>JN024209/B/US/2004/USPI71101EI7y04051pcWG2B2
AEAMSQV---TNS----ATIM
>JN024210/B/US/2004/USPI71101EI7y04051pcWG2B9
AEAMSQV---TNS----ATIM
>JN024211/B/US/2004/USPI71101EI7y04051pcWG2B10
AEAMSQV---TNS----ATII
>JN024212/B/US/2004/USPI71101EI7y04051pcWG2B12
AEAMSQV---TNS----ATIM
>JN024213/B/US/2004/USPI71101EI14y04061pcWG2B9
AEAMSQV---TNS----ATIM
>JN024214/B/US/2004/USPI71101EI14y04061pcWG2B5
AEAMSQV---TNS----ATIM
>JN024215/B/US/2004/USPI71101EI14y04061pcWG2B4
AEAMSQV---TNS----ATIM
>JN024216/B/US/2004/USPI71101EI14y04061pcWG2B6
AEAMSQV---TNS----ATIM
>JN024217/B/US/2004/USPI71101EI14y04061pcWG2B10
AEAMSQV---TNS----ATIM
>JN024218/B/US/2004/USPI71101EI14y04061pcWG2B7
AEAMSQV---TNS----ATIM
>JN024219/B/US/2004/USPI71101EI14y04061pcWG2B3
AEAMSQV---TNS----ATIM
>JN024220/B/US/2004/USPI71101EI14y04061pcWG2B2
AEAMSQV---TSS----ATIM
>JN024221/B/US/2004/USPI71101EI14y04061pcWG2B8
AEAMSQV---TNS----ATIM
>JN024222/B/US/2004/USPI71101EI14y04061pcWG2B1
AEATSQV---TNS----ATIM
>JN024223/B/US/2004/USPI71101EI21y04061pcWG2B5
AEAMSQV---TNS----ATIM
>JN024224/B/US/2004/USPI71101EI21y04061pcWG2B15
AEAMSQV---TNS----ATIM
>JN024226/B/US/2004/USPI71101EI21y04061pcWG2B12
AEAMSQV---TNS----ATIM
>JN024227/B/US/2004/USPI71101EI21y04061pcWG2B11
AEAMSQV---TNS----ATIM
>JN024228/B/US/2004/USPI71101EI21y04061pcWG2B14
AEAMSQV---TNS----ATIM
>JN024229/B/US/2004/USPI71101EI21y04061pcWG2B16
AEAMSQV---TNS----ATIM
>JN024230/B/US/2004/USPI71101EI21y04061pcWG2B6
AEAMSQV---TNS----ATIM
>JN024231/B/US/2004/USPI71101EI21y04061pcWG2B3
AEAMSQV---TNS----ATIM
>JN024232/B/US/2004/USPI71101EI21y04061pcWG2B13
AEAMSQV---TNS----ATIM
>JN024233/B/US/2004/USPI71101EI21y04061pcWG2B7
AEAMSQV---TNS----ATIM
>JN024234/B/US/2004/USPI71101EI21y04061pcWG2B1
AEAMSQV---TNS----ATIM
>JN024235/B/US/2004/USPI71101EI21y04061pcWG2B4
AEAMSQV---TNS----ATIM
>JN024236/B/US/2004/USPI71101EI44y04071pcWG2B1
AEAMSQV---TNS----ATIM
>JN024237/B/US/2004/USPI71101EI44y04071pcWG2B8
AEAMSQV---TNS----ATIM
>JN024238/B/US/2004/USPI71101EI44y04071pcWG2B4
AEAMSQV---TNS----ATIM
>JN024239/B/US/2004/USPI71101EI44y04071pcWG2B9
AEAMSQV---TNS----ATIM
>JN024241/B/US/2004/USPI71101EI44y04071pcWG2B6
AEAMSQV---TNS----ATIM
>JN024242/B/US/2004/USPI71101EI44y04071pcWG2B2
AEAMGQV---TNS----ATIM
>JN024243/B/US/2004/USPI71101EI44y04071pcWG2B5
AEAMSQV---TNS----ATIM
>JN024244/B/US/2004/USPI71101EI44y04071pcWG2B7
AEAMSQV---TNS----ATIM
>JN024245/B/US/2004/USPI71101EI68y04071pcWG2B9
AEAMSQV---TNS----ATIM
>JN024246/B/US/2004/USPI71101EI68y04071pcWG2B6
AEAMSQV---TNS----ATIM
>JN024247/B/US/2004/USPI71101EI68y04071pcWG2B5
AEAMSQV---TNS----ATIM
>JN024248/B/US/2004/USPI71101EI68y04071pcWG2B4
AEAMSQV---TNS----ATIM
>JN024249/B/US/2004/USPI71101EI68y04071pcWG2B3
AEAMSQV---TNS----ATIM
>JN024250/B/US/2004/USPI71101EI68y04071pcWG2B7
AEAMSQV---TNS----ATIM
>JN024251/B/US/2004/USPI71101EI68y04071pcWG2B2
AEAMSQV---TNS----ATIM
>JN024252/B/US/2004/USPI71101EI68y04071pcWG2B10
AEAMSQV---TNS----ATIM
>JN024253/B/US/2004/USPI71101EI68y04071pcWG2B8
AEAMSQV---TNS----ATIM
>JN024254/B/US/2004/USPI71101EI68y04071pcWG2B1
AEAMSQV---TNS----ATIM
>JN024255/B/US/2004/USPI71101EI97y04081pcWG2B7
AEAMSQV---TNS----ATIM
>JN024256/B/US/2004/USPI71101EI97y04081pcWG2B3
AEAMSQV---TNS----ATIM
>JN024257/B/US/2004/USPI71101EI97y04081pcWG2B9
AEAMSQV---TNS----ATIM
>JN024258/B/US/2004/USPI71101EI97y04081pcWG2B8
AEAMSQV---TNS----ATIM
>JN024259/B/US/2004/USPI71101EI97y04081pcWG2B4
AEAMSQV---TNS----ATIM
>JN024260/B/US/2004/USPI71101EI97y04081pcWG2B2
AEAMSQV---TNS----ATIM
>JN024261/B/US/2004/USPI71101EI97y04081pcWG2B5
AEAMSQV---TNS----ATIM
>JN024262/B/US/2004/USPI71101EI97y04081pcWG2B10
AEAMSQV---TNS----ATIM
>JN024263/B/US/2004/USPI71101EI97y04081pcWG2B6
AEAMSQV---TNS----ATIM
>JN024264/B/US/2004/USPI71101EI97y04081pcWG2B1
AEAMSQV---TNS----ATIM
>JN024265/B/US/2004/USPI71101EI181y04111pcWG2B7
AEAMSQV---TNS----ATIM
>JN024266/B/US/2004/USPI71101EI181y04111pcWG2B8
AEAMSQV---TNS----ATIM
>JN024267/B/US/2004/USPI71101EI181y04111pcWG2B3
AEAMSQV---TNS----ATIM
>JN024268/B/US/2004/USPI71101EI181y04111pcWG2B5
AEAMSQV---TNS----ATIM
>JN024269/B/US/2004/USPI71101EI181y04111pcWG2B4
AEAMSQV---TNS----ATIM
>JN024270/B/US/2004/USPI71101EI181y04111pcWG2B10
AEAMSQV---TNS----ATIM
>JN024271/B/US/2004/USPI71101EI181y04111pcWG2B2
AEAMSQV---TNS----ATIM
>JN024272/B/US/2004/USPI71101EI181y04111pcWG2B9
AEAMSQV---TNS----ATIM
>JN024273/B/US/2004/USPI71101EI181y04111pcWG2B6
AEAMSQV---TNS----ATIM
>JN024274/B/US/1995/USPI90770EI3y95061pcWG2B3
AEAMSQV---TNS----ATIM
>JN024275/B/US/1995/USPI90770EI3y95061pcWG2B1
AEAMSQV---TNS----ATIM
>JN024276/B/US/1995/USPI90770EI3y95061pcWG2B7
AEAMSQV---TNS----ATIM
>JN024277/B/US/1995/USPI90770EI3y95061pcWG2B10
AEAMSQV---TNS----ATIM
>JN024278/B/US/1995/USPI90770EI3y95061pcWG2B6
AEAMSQV---TNS----ATIM
>JN024279/B/US/1995/USPI90770EI3y95061pcWG2B9
AEAMSQV---TNS----ATIM
>JN024280/B/US/1995/USPI90770EI3y95061pcWG2B2
AEAMSQV---TNS----ATIM
>JN024281/B/US/1995/USPI90770EI3y95061pcWG2B5
AEAMSQV---TNS----ATIM
>JN024282/B/US/1995/USPI90770EI3y95061pcWG2B4
AEAMSQV---TNS----ATIM
>JN024284/B/US/1995/USPI90770EI12y95071pcWG2B12
AEAMSQV---TNS----ATIM
>JN024285/B/US/1995/USPI90770EI12y95071pcWG2B5
AEAMSQV---TNS----AIIM
>JN024286/B/US/1995/USPI90770EI12y95071pcWG2B3
AEAMSQV---TNS----ATIM
>JN024287/B/US/1995/USPI90770EI12y95071pcWG2B6
AEAMSQV---TNS----ATIM
>JN024288/B/US/1995/USPI90770EI12y95071pcWG2B4
AEAMSQV---TNS----ATIM
>JN024289/B/US/1995/USPI90770EI12y95071pcWG2B7
AEAMSQV---TNS----ATIM
>JN024290/B/US/1995/USPI90770EI12y95071pcWG2B1
AEAMSQV---TNS----ATIM
>JN024291/B/US/1995/USPI90770EI12y95071pcWG2B8
AEAMSQV---TNS----ATIM
>JN024292/B/US/1995/USPI90770EI12y95071pcWG2B2
AEAMSQV---TNS----ATIM
>JN024293/B/US/1995/USPI90770EI15y95071pcWG2B3
AEAMSQV---TNS----ATIM
>JN024294/B/US/1995/USPI90770EI15y95071pcWG2B5
AEAMSQV---TNS----ATIM
>JN024295/B/US/1995/USPI90770EI15y95071pcWG2B8
AEAMSQV---TNS----ATIM
>JN024296/B/US/1995/USPI90770EI15y95071pcWG2B10
AEAMSQV---TNS----ATIM
>JN024297/B/US/1995/USPI90770EI15y95071pcWG2B9
AEAMSQV---TNS----ATIM
>JN024298/B/US/1995/USPI90770EI15y95071pcWG2B4
AEAMSQV---TNS----ATIM
>JN024299/B/US/1995/USPI90770EI15y95071pcWG2B2
AEAMSQV---TNS----ATIM
>JN024300/B/US/1995/USPI90770EI15y95071pcWG2B7
AEAMSQV---TNS----ATIM
>JN024301/B/US/1995/USPI90770EI15y95071pcWG2B1
AEAMSQV---TNS----ATIM
>JN024302/B/US/1995/USPI90770EI15y95071pcWG2B6
AEAMSQV---TNS----ATIM
>JN024303/B/US/1995/USPI90770EI72y95091pcWG2B7
AEAMSQV---TNS----ATIM
>JN024304/B/US/1995/USPI90770EI72y95091pcWG2B2
AEAMSQV---TNS----ATIM
>JN024305/B/US/1995/USPI90770EI72y95091pcWG2B4
AEAMSQV---TNS----ATIM
>JN024306/B/US/1995/USPI90770EI72y95091pcWG2B1
AEAMSQV---TNP----ATIM
>JN024307/B/US/1995/USPI90770EI72y95091pcWG2B5
AEAMSQV---TNS----ATIM
>JN024308/B/US/1995/USPI90770EI72y95091pcWG2B10
AEAMSQV---TNS----ATIM
>JN024309/B/US/1995/USPI90770EI72y95091pcWG2B3
AEAMSQV---TNS----ATIM
>JN024310/B/US/1995/USPI90770EI72y95091pcWG2B8
AEAMSQV---TNS----ATIM
>JN024311/B/US/1995/USPI90770EI72y95091pcWG2B6
AEAMSQV---TNS----ATIM
>JN024312/B/US/1995/USPI90770EI72y95091pcWG2B9
AEAMSQV---TNS----ATIM
>JN024313/B/US/1995/USPI90770EI99y95101pcWG2B5
AEAMSQV---TNS----ATIM
>JN024314/B/US/1995/USPI90770EI99y95101pcWG2B9
AEAMSQV---TNS----ATIM
>JN024315/B/US/1995/USPI90770EI99y95101pcWG2B6
AEAMSQV---TNS----ATIM
>JN024316/B/US/1995/USPI90770EI99y95101pcWG2B8
AEAMSQV---TNS----ATIM
>JN024317/B/US/1995/USPI90770EI99y95101pcWG2B2
AEAMSQV---TNS----ATIM
>JN024318/B/US/1995/USPI90770EI99y95101pcWG2B3
AEAMSQV---TNS----ATIM
>JN024319/B/US/1995/USPI90770EI99y95101pcWG2B7
AEAMSQV---TNS----ATIM
>JN024320/B/US/1995/USPI90770EI99y95101pcWG2B1
AEAMSQV---TNS----ATIM
>JN024321/B/US/1995/USPI90770EI99y95101pcWG2B4
AEAMSQV---TNS----ATIM
>JN024322/B/US/1995/USPI90770EI129y95111pcWG2B9
AEAMSQV---TNS----ATIM
>JN024323/B/US/1995/USPI90770EI129y95111pcWG2B10
AEAMSQV---TNS----ATIM
>JN024324/B/US/1995/USPI90770EI129y95111pcWG2B6
AEAMSQV---TNS----ATIM
>JN024325/B/US/1995/USPI90770EI129y95111pcWG2B7
AEAMSQV---TNS----ATIM
>JN024326/B/US/1995/USPI90770EI129y95111pcWG2B2
AEAMSQV---TNS----ATIM
>JN024327/B/US/1995/USPI90770EI129y95111pcWG2B8
AEAMSQV---TNS----ATIM
>JN024328/B/US/1995/USPI90770EI129y95111pcWG2B3
AEAMSQV---TNS----TTIM
>JN024329/B/US/1995/USPI90770EI129y95111pcWG2B1
AEAMSQV---TNS----ATIM
>JN024330/B/US/1995/USPI90770EI129y95111pcWG2B4
AEAMSQV---TNS----ATIM
>JN024331/B/US/1996/USPI90770EI197y96011pcWG2B1
AEAMGQV---TNS----ATIM
>JN024332/B/US/1996/USPI90770EI197y96011pcWG2B6
AEAMSQV---TNS----ATIM
>JN024333/B/US/1996/USPI90770EI197y96011pcWG2B8
AEAMSQV---TNS----ATIM
>JN024334/B/US/1996/USPI90770EI197y96011pcWG2B9
AEAMSQV---TNS----ATIM
>JN024335/B/US/1996/USPI90770EI197y96011pcWG2B2
AEAMSQV---TNS----ATIM
>JN024336/B/US/1996/USPI90770EI197y96011pcWG2B7
AEAMSQV---TNS----ATIM
>JN024337/B/US/1996/USPI90770EI197y96011pcWG2B5
AEAMSQV---TNS----ATIM
>JN024338/B/US/1996/USPI90770EI197y96011pcWG2B3
AEAMSQV---TNS----ATIM
>JN024339/B/US/2005/USPI88403EI14y05121pcWG2B9
AEAMSQV----NS----ATVM
>JN024340/B/US/2005/USPI88403EI14y05121pcWG2B5
AEAMSQV----NS----ATVM
>JN024341/B/US/2005/USPI88403EI14y05121pcWG2B2
AEAMSQV----NS----ATVM
>JN024342/B/US/2005/USPI88403EI14y05121pcWG2B6
AEAMSQV----NP----ATVM
>JN024343/B/US/2005/USPI88403EI14y05121pcWG2B4
AEAMSQV----NS----ATVM
>JN024344/B/US/2005/USPI88403EI14y05121pcWG2B7
AEAMSQV----NS----ATVM
>JN024345/B/US/2005/USPI88403EI14y05121pcWG2B1
AEAMSQV----NS----ATVM
>JN024346/B/US/2005/USPI88403EI14y05121pcWG2B10
AEAMSQV----NS----ATVM
>JN024347/B/US/2005/USPI88403EI14y05121pcWG2B8
AEAMS*V----NS----ATVM
>JN024348/B/US/2005/USPI88403EI14y05121pcWG2B3
AEAMSQV----NS----ATVM
>JN024349/B/US/2005/USPI38417EI25y05051pcWG2B4
AEAMSQV---TNS----ATVM
>JN024350/B/US/2005/USPI38417EI25y05051pcWG2B1
AEAMSQV---TNS----ATVM
>JN024351/B/US/2005/USPI38417EI25y05051pcWG2B5
AEAMSQV---TNS----ATVM
>JN024352/B/US/2005/USPI38417EI25y05051pcWG2B2
AEAMSQV---TNS----ATVT
>JN024353/B/US/2005/USPI38417EI25y05051pcWG2B3
AEAMNQV---TNS----ATVM
>JN024354/B/US/2005/USPI38417EI33y05051pcWG2B4
AEAMSQV---TNS----ATVM
>JN024355/B/US/2005/USPI38417EI33y05051pcWG2B11
AEAMSQV---TNS----ATVM
>JN024356/B/US/2005/USPI38417EI33y05051pcWG2B16
AEAMSQV---TNS----ATVM
>JN024357/B/US/2005/USPI38417EI33y05051pcWG2B12
AEAMSQV---TNS----ATVM
>JN024358/B/US/2005/USPI38417EI33y05051pcWG2B1
AEAMSQV---TNS----ATVM
>JN024359/B/US/2005/USPI38417EI33y05051pcWG2B6
AEAMSQV---TNS----ATVM
>JN024360/B/US/2005/USPI38417EI33y05051pcWG2B17
AEAMSQV---TNS----ATVM
>JN024361/B/US/2005/USPI38417EI33y05051pcWG2B7
AEAMSQV---TNS----ATVM
>JN024362/B/US/2005/USPI38417EI33y05051pcWG2B13
AEAMSQV---TNS----ATVM
>JN024363/B/US/2005/USPI38417EI33y05051pcWG2B2
AEAMSQV---TNS----ATVM
>JN024364/B/US/2005/USPI38417EI40y05051pcWG2B5
AEAMSQV---TNS----ATVM
>JN024365/B/US/2005/USPI38417EI40y05051pcWG2B10
AEAMSQV---TNS----ATVM
>JN024366/B/US/2005/USPI38417EI40y05051pcWG2B2
AEAMSQV---TNS----ATVM
>JN024367/B/US/2005/USPI38417EI40y05051pcWG2B7
AEAMSQV---TNS----ATVM
>JN024368/B/US/2005/USPI38417EI40y05051pcWG2B1
AEAMSQV---TNS----ATVM
>JN024369/B/US/2005/USPI38417EI40y05051pcWG2B11
AEAMSQV---TNS----ATVM
>JN024370/B/US/2005/USPI38417EI40y05051pcWG2B12
AEAMSQV---TNS----ATVM
>JN024371/B/US/2005/USPI38417EI40y05051pcWG2B6
AEAMSQV---TNS----ATVM
>JN024372/B/US/2005/USPI38417EI40y05051pcWG2B9
AEAMSQV---TNS----ATVM
>JN024373/B/US/2005/USPI38417EI40y05051pcWG2B3
AEAMSQV---TNS----ATVM
>JN024374/B/US/2005/USPI38417EI40y05051pcWG2B4
AEAMSQV---TNS----ATVM
>JN024375/B/US/2005/USPI38417EI40y05051pcWG2B8
AEAMSQV---TNS----ATVM
>JN024376/B/US/2005/USPI38417EI53y05061pcWG2B7
AEAMSQV---TNS----ATVM
>JN024377/B/US/2005/USPI38417EI53y05061pcWG2B5
AEAMSQV---TNS----ATVM
>JN024378/B/US/2005/USPI38417EI53y05061pcWG2B8
AEAMSQV---TNS----ATVM
>JN024379/B/US/2005/USPI38417EI53y05061pcWG2B1
AVAMSQV---TNS----ATVM
>JN024380/B/US/2005/USPI38417EI53y05061pcWG2B9
AEAMSQV---TNS----ATVM
>JN024381/B/US/2005/USPI38417EI53y05061pcWG2B4
AEAMSQV---TNS----ATVM
>JN024382/B/US/2005/USPI38417EI53y05061pcWG2B6
AEAMSQV---TNS----ATVM
>JN024383/B/US/2005/USPI38417EI53y05061pcWG2B2
AEAMSQV---TNS----ATVM
>JN024384/B/US/2005/USPI38417EI53y05061pcWG2B10
AEAMSQV---TNS----ATVM
>JN024385/B/US/2005/USPI38417EI53y05061pcWG2B3
AEAMSQV---TNS----ATVM
>JN024386/B/US/2005/USPI38417EI83y05071pcWG2B4
AEAMSQV---TNS----ATVM
>JN024387/B/US/2005/USPI38417EI83y05071pcWG2B12
AEAMSQM---TNS----ATVM
>JN024388/B/US/2005/USPI38417EI83y05071pcWG2B3
AEAMSQV---TNS----ATIM
>JN024389/B/US/2005/USPI38417EI83y05071pcWG2B6
AEAMSQV---TNS----ATVM
>JN024390/B/US/2005/USPI38417EI83y05071pcWG2B11
AEAMSQV---TNS----ATVM
>JN024391/B/US/2005/USPI38417EI83y05071pcWG2B7
AEAMSQV---TNS----ATVM
>JN024392/B/US/2005/USPI38417EI83y05071pcWG2B15
AEAMSQV---TNS----ATIM
>JN024393/B/US/2005/USPI38417EI83y05071pcWG2B13
AEAMSQV---TNS----ATVM
>JN024394/B/US/2005/USPI38417EI83y05071pcWG2B5
AEAMSQV---TNS----ATVM
>JN024395/B/US/2005/USPI38417EI83y05071pcWG2B8
AEAMSQV---TNS----ATVM
>JN024396/B/US/2005/USPI38417EI112y05081pcWG2B29
AEAMSQV---TNS----ATVM
>JN024397/B/US/2005/USPI38417EI112y05081pcWG2B35
AEAMSQV---TNS----ATIM
>JN024398/B/US/2005/USPI38417EI112y05081pcWG2B26
AEAMSQV---TNS----ATVM
>JN024399/B/US/2005/USPI38417EI112y05081pcWG2B27
AEAMSQI---TNS----ATVM
>JN024400/B/US/2005/USPI38417EI112y05081pcWG2B31
AEAMSQV---TNS----ATVM
>JN024401/B/US/2005/USPI38417EI112y05081pcWG2B32
AEAMSQV---TNS----ATVM
>JN024402/B/US/2005/USPI38417EI112y05081pcWG2B28
AEAMSQV---TSS----ATVM
>JN024403/B/US/2005/USPI38417EI112y05081pcWG2B33
AEAMSQV---TNS----ATVM
>JN024404/B/US/2005/USPI38417EI112y05081pcWG2B34
AEAMSQI---TNS----ATVM
>JN024405/B/US/2005/USPI38417EI140y05091pcWG2B4
AEAMSQL---TNS----ATVM
>JN024406/B/US/2005/USPI38417EI140y05091pcWG2B12
AEAMSQV---TNS----ATVM
>JN024407/B/US/2005/USPI38417EI140y05091pcWG2B3
AEAMSQV---TNS----ATVM
>JN024408/B/US/2005/USPI38417EI140y05091pcWG2B6
AEAMSQV---TNS----ATVM
>JN024409/B/US/2005/USPI38417EI140y05091pcWG2B10
AEAMSQV---TNS----ATIM
>JN024410/B/US/2005/USPI38417EI140y05091pcWG2B9
AEAMSQL---TNS----ATVM
>JN024411/B/US/2005/USPI38417EI140y05091pcWG2B5
AEAMSQV---TNS----ATVM
>JN024412/B/US/2005/USPI38417EI140y05091pcWG2B1
AEAMSQV---TNS----ATVM
>JN024413/B/US/2005/USPI38417EI140y05091pcWG2B2
AEAMSQV---TNS----ATVM
>JN024414/B/US/2005/USPI38417EI140y05091pcWG2B13
AEAMSQV---ANS----ATVM
>JN024415/B/US/2005/USPI38417EI243y05121pcWG2B10
AEAMSQV---TNS----ATVM
>JN024416/B/US/2005/USPI38417EI243y05121pcWG2B4
AEAMSQV---TNS----ATVM
>JN024417/B/US/2005/USPI38417EI243y05121pcWG2B7
AEAMSQV---TNS----ATIM
>JN024418/B/US/2005/USPI38417EI243y05121pcWG2B6
AEAMSQV---TNS----ATIM
>JN024419/B/US/2005/USPI38417EI243y05121pcWG2B5
AEAMSQV---TNS----ATIM
>JN024420/B/US/2005/USPI38417EI243y05121pcWG2B2
AEAMSQI---TNS----ATVM
>JN024421/B/US/2005/USPI38417EI243y05121pcWG2B8
AEAMSQV---TNS----ATIM
>JN024422/B/US/1996/USPI55751EI18y96071pcWG2B2
AEAMSQA---TNT----AT-*
>JN024423/B/US/1996/USPI55751EI18y96071pcWG2B1
AEAMSQA---TNT----AT-*
>JN024424/B/US/1996/USPI55751EI18y96071pcWG2B5
AEAMSQA---TNT----AT-*
>JN024425/B/US/1996/USPI55751EI18y96071pcWG2B6
AEAMSQA---TNT----AT-*
>JN024426/B/US/1996/USPI55751EI18y96071pcWG2B3
AEAMSQA---TNT----AT-*
>JN024427/B/US/1996/USPI55751EI32y96071pcWG2B9
AEAMSQA---TNT----AT-*
>JN024428/B/US/1996/USPI55751EI32y96071pcWG2B15
AEAMSQA---TNT----TIMM
>JN024429/B/US/1996/USPI55751EI32y96071pcWG2B2
AEAMSQA---TNT----AT-*
>JN024430/B/US/1996/USPI55751EI32y96071pcWG2B6
AEAMSQA---TNT----AT-*
>JN024431/B/US/1996/USPI55751EI32y96071pcWG2B16
AEAMSQA---TNT----AT-R
>JN024432/B/US/1996/USPI55751EI32y96071pcWG2B18
AEAMSQA---TNT----AT-*
>JN024434/B/US/1996/USPI55751EI32y96071pcWG2B17
AEAMSQA---TNT----AT-*
>JN024435/B/US/1996/USPI55751EI32y96071pcWG2B5
AEAMSQA---TNT----AT-*
>JN024436/B/US/2005/USPI55751EI3343y05081pcWG2B10
AEAMSQA---TNT----AT-*
>JN024437/B/US/2005/USPI55751EI3343y05081pcWG2B3
AEAMSQA---TNT----AT-*
>JN024438/B/US/2005/USPI55751EI3343y05081pcWG2B4
AEAMSQA---TNT----AT-*
>JN024439/B/US/2005/USPI55751EI3343y05081pcWG2B9
AEAMSQA---TNT----AT-*
>JN024440/B/US/2005/USPI55751EI3343y05081pcWG2B2
AEAMSQA---TNT----AT-*
>JN024441/B/US/2005/USPI55751EI3343y05081pcWG2B5
AEAMSQA---TNT----AT-*
>JN024442/B/US/2005/USPI55751EI3343y05081pcWG2B1
AEAMSQA---TNT----AT-*
>JN024443/B/US/2005/USPI55751EI3394y05101pcWG2B2
AEAMSQA---TNT----AT-*
>JN024444/B/US/2005/USPI55751EI3394y05101pcWG2B6
AEAMSQA---TNT----AT-*
>JN024445/B/US/2005/USPI55751EI3394y05101pcWG2B1
AEAMSQA---TNA----AT-*
>JN024446/B/US/2005/USPI55751EI3394y05101pcWG2B7
AEAMSQA---TNT----AT-*
>JN024447/B/US/2005/USPI55751EI3394y05101pcWG2B4
AEAMSQT---TNT----AT-*
>JN024448/B/US/2005/USPI55751EI3394y05101pcWG2B5
AEAMSQA---TNT----AT-*
>JN024449/B/US/2005/USPI55751EI3394y05101pcWG2B3
AEAMSQA---TNT----AT-*
>JN024450/B/US/2005/USPI38051EI3y05121pcWG2B1
AEAMSQV----NS----ATVM
>JN024451/B/US/2005/USPI38051EI3y05121pcWG2B2
AEAMSQV----NS----ATVM
>JN024452/B/US/2005/USPI38051EI3y05121pcWG2B7
AEAMSQV----NS----ATVM
>JN024453/B/US/2005/USPI38051EI3y05121pcWG2B9
AEAMSQV----NS----ATVM
>JN024454/B/US/2005/USPI38051EI3y05121pcWG2B3
AEAMSQV----NS----ATVM
>JN024455/B/US/2005/USPI38051EI3y05121pcWG2B6
AEAMSQV----NS----ATVM
>JN024456/B/US/2005/USPI38051EI3y05121pcWG2B10
AGAMSQV----NS----ATVM
>JN024457/B/US/2005/USPI38051EI3y05121pcWG2B8
AEAMSQV----NS----ATVM
>JN024458/B/US/2005/USPI38051EI3y05121pcWG2B4
AEAMSQV----NS----ATVM
>JN024459/B/US/2005/USPI51550EI3285y05051pcWG2B1
AEAMSQV---TNS----ATVM
>JN024460/B/US/2005/USPI51550EI3285y05051pcWG2B6
AEAMSQV---TNS----ATVM
>JN024461/B/US/2005/USPI51550EI3285y05051pcWG2B10
AEAMSQV---TNS----ATVM
>JN024462/B/US/2005/USPI51550EI3285y05051pcWG2B3
AEAMSQV---TNS----ATVM
>JN024463/B/US/2005/USPI51550EI3285y05051pcWG2B4
AEAMSQV---TNS----ATVM
>JN024464/B/US/2005/USPI51550EI3285y05051pcWG2B9
AEAMSQV---TNS----ATVM
>JN024465/B/US/2005/USPI51550EI3285y05051pcWG2B5
AEATSQV---TNS----ATVM
>JN024467/B/US/2005/USPI51550EI3285y05051pcWG2B7
AEAMSQV---TNS----ATVM
>JN024468/B/US/2005/USPI51550EI3285y05051pcWG2B2
AEAMSQV---TNS----ATVM
>JN024469/B/US/2005/USPI11286EI13y05091pcWG2B1
AEAMSQA---TNT----AT-*
>JN024470/B/US/2005/USPI11286EI13y05091pcWG2B12
AEAMSQA---TNT----AT-*
>JN024471/B/US/2005/USPI11286EI13y05091pcWG2B13
AEAMSQA---TNT----AT-*
>JN024472/B/US/2005/USPI11286EI13y05091pcWG2B7
AEAMSQA---TNT----AT-*
>JN024474/B/US/2005/USPI11286EI13y05091pcWG2B9
AEAMSQA---TNT----AT-*
>JN024475/B/US/2005/USPI11286EI13y05091pcWG2B10
AEAMSQA---TNT----AT-*
>JN024476/B/US/2005/USPI11286EI13y05091pcWG2B8
AEAMSQA---TNT----AT-*
>JN024477/B/US/2005/USPI11286EI13y05091pcWG2B15
AEAMSQA---TNT----AT-*
>JN024478/B/US/2005/USPI11286EI18y05091pcWG2B9
AEAMSQA---TNT----AT-*
>JN024479/B/US/2005/USPI11286EI18y05091pcWG2B2
AEAMSQA---TNT----AT-*
>JN024481/B/US/2005/USPI11286EI18y05091pcWG2B5
AEAMSQA---TNT----AT-*
>JN024482/B/US/2005/USPI11286EI18y05091pcWG2B8
AEAMSQA---TNT----AT-*
>JN024483/B/US/2005/USPI11286EI18y05091pcWG2B3
AEAMSQA---TNT----AT-*
>JN024484/B/US/2005/USPI11286EI18y05091pcWG2B1
AEAMSQA---TNT----AT-*
>JN024485/B/US/2005/USPI11286EI26y05091pcWG2B5
AEAMSQA---TNT----AT-*
>JN024486/B/US/2005/USPI11286EI26y05091pcWG2B8
AEAMSQA---KNT----AT-*
>JN024487/B/US/2005/USPI11286EI26y05091pcWG2B7
AEAMSQA---TNT----AT-*
>JN024488/B/US/2005/USPI11286EI26y05091pcWG2B6
AEAMSQA---TNT----AT-*
>JN024489/B/US/2005/USPI11286EI26y05091pcWG2B4
AEAMSQA---TNT----AT-*
>JN024490/B/US/2005/USPI11286EI26y05091pcWG2B2
AEAMSQA---TNT----AT*M
>JN024491/B/US/2005/USPI11286EI26y05091pcWG2B1
AEAMSQA---TNT----AT-*
>JN024492/B/US/2005/USPI11286EI26y05091pcWG2B3
AEAMSQA---TNT----AT-*
>JN024493/B/US/2005/USPI83747EI57y05021pcWG2B13
AEAMSQA---TNS----ATIM
>JN024494/B/US/2005/USPI83747EI57y05021pcWG2B14
AEAMSQA---TNS----ATIM
>JN024495/B/US/2005/USPI83747EI98y05031pcWG2B12
AEAMSQA---TNS----ATIM
>JN024496/B/US/2004/USPI71101EI21y04061pcWG2B10
AEAMSQV---TNS----ATIM
>JN024497/B/US/2004/USPI71101EI21y04061pcWG2B8
AEAMSQV---TNS----ATIM
>JN024498/B/US/1995/USPI90770EI129y95111pcWG2B11
AEAMSQV---TNS----ATIM
>JN024499/B/US/1996/USPI90770EI197y96011pcWG2B11
AEAMSQV---TNS----ATIM
>JN024500/B/US/1996/USPI90770EI197y96011pcWG2B4
AEAMSQV---TNS----ATIM
>JN024501/B/US/1996/USPI55751EI18y96071pcWG2B10
AEAMSQA---TNT----AT-*
>JN024502/B/US/1996/USPI55751EI18y96071pcWG2B11
AEAMSQA---TNT----AT-*
>JN024503/B/US/1996/USPI55751EI18y96071pcWG2B7
AEAMSQA---TNT----AT-*
>JN024504/B/US/1996/USPI55751EI18y96071pcWG2B8
AEAMSQA---TNT----AT-*
>JN024505/B/US/1996/USPI55751EI18y96071pcWG2B9
AEAMSQA---TNT----AT-*
>JN024506/B/US/2005/USPI55751EI3343y05081pcWG2B6
AEAMSQA---TNT----AT-*
>JN024507/B/US/2005/USPI55751EI3343y05081pcWG2B7
AEAMSQA---TNT----AT-*
>JN024508/B/US/2005/USPI55751EI3343y05081pcWG2B8
AEAMSQA---TNT----AT-*
>JN024509/B/US/2005/USPI55751EI3394y05101pcWG2B8
AEAMSQA---TNT----AT-*
>JN024510/B/US/2005/USPI55751EI3394y05101pcWG2B9
AEAMSQA---TNT----AT-*
>JN024511/B/US/2004/USPI71101EI44y04071pcWG2B10
AEAMGQV---TNS----ATIM
>JN024512/B/US/2004/USPI71101EI127y04091pcWG2B1
AEAMSQV---TNS----ATIM
>JN024513/B/US/2004/USPI71101EI127y04091pcWG2B10
AEAMSQV---TNS----ATIM
>JN024514/B/US/2004/USPI71101EI127y04091pcWG2B2
AEAMSQV---TNS----ATIM
>JN024515/B/US/2004/USPI71101EI127y04091pcWG2B3
AEAMSRV---TNS----ATIM
>JN024516/B/US/2004/USPI71101EI127y04091pcWG2B4
AEAMSQV---TNS----ATIM
>JN024517/B/US/2004/USPI71101EI127y04091pcWG2B5
AEAMSQV---TNS----ATIM
>JN024518/B/US/2004/USPI71101EI127y04091pcWG2B7
AEAMSQV---TNS----ATIM
>JN024519/B/US/2004/USPI71101EI127y04091pcWG2B8
AEAMSQV---TNS----ATIM
>JN024520/B/US/2004/USPI71101EI127y04091pcWG2B9
AEAMSQV---TNS----ATIM
>JN024521/B/US/2004/USPI71101EI181y04111pcWG2B1
AEAMSLV---TNS----ATIM
>JN024522/B/US/2005/USPI83747EI154y05051pcWG2B4
AEAMSQA---TNS----ATIM
>JN024523/B/US/2005/USPI83747EI154y05051pcWG2B9
AEAMSQA---TNS----ATIM
>JN024524/B/US/2005/USPI83747EI210y05071pcWG2B10
AEAMSQA---TNS----ATIM
>JN024525/B/US/2005/USPI83747EI210y05071pcWG2B11
AEAMSQA---TNS----ATIM
>JN024526/B/US/2005/USPI83747EI210y05071pcWG2B12
AEAMSQA---TNS----ATIM
>JN024527/B/US/2005/USPI83747EI210y05071pcWG2B13
AEAMSQA---TNS----ATIM
>JN024528/B/US/2005/USPI83747EI210y05071pcWG2B14
AEAMSQA---TNS----ATIM
>JN024529/B/US/2005/USPI83747EI273y05091pcWG2B10
AEAMSQA---TNS----ATIM
>JN024530/B/US/2005/USPI83747EI273y05091pcWG2B12
AEAMSQA---TNS----ATIM
>JN024531/B/US/2005/USPI83747EI273y05091pcWG2B6
AEAMSQA---TNS----ATIM
>JN024532/B/US/2005/USPI83747EI273y05091pcWG2B9
AEAMSQA---TNS----ATIM
>JN024533/B/US/2005/USPI83747EI57y05021pcWG2B11
AEAMSQA---TNS----ATIM
>JN024534/B/US/2005/USPI83747EI57y05021pcWG2B12
AEAMSQA---TNS----ATIM
>JN024535/B/US/2005/USPI83747EI69y05021pcWG2B10
AEAMSQA---TSS----ATIM
>JN024536/B/US/2005/USPI83747EI69y05021pcWG2B9
AEAMSQA---TNS----ATIM
>JN024537/B/US/2005/USPI83747EI98y05031pcWG2B16
AEAMSQA---TNS----ATIM
>JN024538/B/US/2005/USPI38417EI25y05051pcWG2B11
AEAMSQV---TNS----ATVM
>JN024539/B/US/2005/USPI38417EI25y05051pcWG2B13
AEAMSQV---TNS----ATVM
>JN024540/B/US/2005/USPI38417EI25y05051pcWG2B15
AEAMSQV---TNS----ATVM
>JN024541/B/US/2005/USPI38417EI25y05051pcWG2B16
AEAMSQV---TNS----ATVM
>JN024542/B/US/2005/USPI38417EI112y05081pcWG2B14
AEAMSQV---TNS----ATIM
>JN024543/B/US/2005/USPI38417EI112y05081pcWG2B15
AEAMSQV---TNS----ATVM
>JN024544/B/US/2005/USPI38417EI196y05101pcWG2B1
AEAMSQI---TNS----ATVM
>JN024545/B/US/2005/USPI38417EI196y05101pcWG2B10
AEAMSQV---TNS----ATVM
>JN024546/B/US/2005/USPI38417EI196y05101pcWG2B2
AEAMSQV---TNS----ATVM
>JN024547/B/US/2005/USPI38417EI196y05101pcWG2B3
AEAMSQI---TNS----ATVM
>JN024548/B/US/2005/USPI38417EI196y05101pcWG2B4
AEAMSQV---TNS----ATVM
>JN024549/B/US/2005/USPI38417EI196y05101pcWG2B5
AEAMSQV---TNS----ATIM
>JN024550/B/US/2005/USPI38417EI196y05101pcWG2B6
AEAMSQV---TNS----ATIM
>JN024551/B/US/2005/USPI38417EI196y05101pcWG2B7
AEAMSQV---TNS----ATVM
>JN024552/B/US/2005/USPI38417EI196y05101pcWG2B8
AEAMSQV---ANS----ATVM
>JN024553/B/US/2005/USPI38417EI196y05101pcWG2B9
AEAMSQI---TNS----ATVM
>JN024554/B/US/2005/USPI38417EI243y05121pcWG2B1
AEAMSQV---TNS----ATVM
>JN024555/B/US/2005/USPI38417EI243y05121pcWG2B13
AEAMSQI---TNS----ATVM
>JN024556/B/US/2005/USPI38417EI243y05121pcWG2B9
AEAMSQV---TNS----ATVM
>JN024557/B/US/2005/USPI11286EI13y05091pcWG2B11
AEAMSQA---TNT----AT-*
>JN024558/B/US/2005/USPI11286EI18y05091pcWG2B10
AEAMSQA---TNT----AT-*
>JN024559/B/US/2005/USPI11286EI18y05091pcWG2B6
AEAMSQA---TNT----AT-*
>JN024560/B/US/2005/USPI11286EI18y05091pcWG2B7
AEAMSQA---TNT----AT-*
>JN024561/B/US/2005/USPI11286EI26y05091pcWG2B9
AEAMSQA---TNT----AT-*
>JN024562/B/US/2005/USPI38051EI7y05121pcWG2B10
AEAMSQV----NS----ATVM
>JN024563/B/US/2005/USPI38051EI7y05121pcWG2B12
AEAMSQV----NS----ATVM
>JN024564/B/US/2005/USPI38051EI7y05121pcWG2B13
AEAMSQV----NS----ATVM
>JN024565/B/US/2005/USPI38051EI7y05121pcWG2B14
AEAMSQV----NS----ATVM
>JN024566/B/US/2005/USPI38051EI7y05121pcWG2B5
AEAMSQV----NS----ATVM
>JN024567/B/US/2005/USPI38051EI7y05121pcWG2B6
AEAMSQV----NS----ATVM
>JN024568/B/US/2005/USPI38051EI7y05121pcWG2B7
AEAMSQV----NS----ATVM
>JN024569/B/US/2005/USPI38051EI7y05121pcWG2B8
AEAMSQV----NS----ATVM
>JN024570/B/US/2005/USPI38051EI7y05121pcWG2B9
AEAMSQV----NS----ATVM
>JN024571/B/US/2005/USPI38417EI25y05051pcWG2B12
AEAMSQV---TNS----ATVM
>JN024572/B/US/2005/USPI83747EI69y05021pcWG2B8
AEAMSQA---TNS----ATIM
>JN024573/B/US/2005/USPI11286EI26y05091pcWG2B10
AEAMSQA---TNT----AT*M
>JN235958/B/UY/2002/02UY_TSU1290
AEAMSQV---PQQ----PAIM
>JN235959/B/UY/1999/99UY_TRA0043
AEAMSQV---TGS----ASIM
>JN235965/B/UY/1999/99UY_TRA0177
AEAMSQV----NS----TTIM
>JN248329/B/TH/2004/04TH601066
AEAMSQM---TNP----ATVL
>JN248333/B/TH/2004/04TH803686
AEAMSQA---NAS----ASIM
>JN248335/B/TH/2004/04TH808998
AEAMSQV---ANT----TTIF
>JN248337/B/TH/2004/04TH821921
AEAMNQM---TNS----ANMM
>JN248343/B/TH/2005/05TH355614
AEAMSQV---TNS----ANIM
>JN248344/B/TH/2005/05TH356764
AEAMSQT---T-T----ATIM
>JN248345/B/TH/2005/05TH356883
AEAMSQT---T-A----ATIM
>JN248346/B/TH/2005/05TH357801
AEAMSQA----NS----SNIL
>JN248347/B/TH/2005/05TH429730
AEAMSQV---TSS----GVIM
>JN248353/B/TH/2005/05TH645189
AEAMSQA---QNS----ANVM
>JN248354/B/TH/2005/05TH736580
AEAMSQV----NS----PAIM
>JN251896/B/PY/2002/02PY_PSP0019
AEAMSQA---TQS----PAIL
>JN251901/B/PY/2002/02PY_PSP0090
AEAMSQV----NT----ASVM
>JN251906/B/PY/2003/03PY_PSP0115
AEAMSQV---TSQ----NTIM
>JN397362/B/US/2011/ES38
AEAMSQM---TNS----TTVM
>JN397363/B/US/2011/CP2
AEAMSQM---TNS----TTVM
>JN397364/B/US/2010/VC1
AEAMSQV---TNS----ATIM
>JN397365/B/US/2010/CP1
AEAMSQV---TNS----ATIM
>JN692431/B/BR/2002/02BR1002
AEAMSQV----NQ----PNIM
>JN692432/B/BR/2002/02BR1013
AEAMSQV---TNT----ANIM
>JN692433/B/BR/2002/04BR1064
AEAMSQV---TNP----GNIM
>JN692435/B/BR/2002/02BR2025
AEAMSQV---TGS----ATIM
>JN692436/B/BR/2002/02BR2027
AEAMSQV----NS----SSIM
>JN692439/B/BR/2002/02BR2032
AEAMSQV---TGS----ANIM
>JN692443/B/BR/2002/02BR2041
AEAMSQV---TNA----NAIM
>JN692444/B/BR/2002/02BR2042
AEAMSQT----SP----PAIM
>JN692446/B/BR/2003/03BR1043
AEAMSQV---TSS----NTIM
>JN692447/B/BR/2003/03BR1046
AEAMSQV---QNS----NTVM
>JN692450/B/BR/2004/04BR1047
AEAMSQA---TNP----ANIM
>JN692451/B/BR/2004/04BR1049
AEAMSQV---TGQ----ANIM
>JN692452/B/BR/2004/04BR1051
AEAMSQV---TNS----SAIM
>JN692453/B/BR/2004/04BR1054
VEAMSQV---TNP----TSIM
>JN692455/B/BR/2004/04BR1057
AEAMSQA---TNS----ANIM
>JN692457/B/BR/2004/04BR1068
AEAMSQV---TNP----ATVM
>JN692458/B/BR/2004/04BR1070
AEAMSQV---TNT----NAIM
>JN692460/B/BR/2005/05BR1077
AEAMSQV---TNT----TNIM
>JN692461/B/BR/2005/05BR1078
AEAMSQV---TNS----ASIM
>JN692462/B/BR/2005/05BR1079
AEAMNQV----NS----TTIM
>JN692463/B/BR/2005/05BR1080
AEAMSQV---TNN----ASIM
>JN692464/B/BR/2005/05BR1081
AEAMSQV---TNS----NTIM
>JN692465/B/BR/2005/05BR1082
AEAMSQV---TNS----ATIM
>JN692466/B/BR/2005/05BR1084
AEAMSQV---TSS----ATIM
>JN692468/B/BR/2005/05BR1092
AEAMSQM---TNS----ATIM
>JN692469/B/BR/2005/05BR1093
AEAMSQV----NQ----PNIM
>JN692470/B/BR/2002/05BR1094
A-AMSQV----SP----PTVM
>JN692471/B/BR/2005/05BR1095
AEAMSKV---TGS----TNIM
>JN692472/B/BR/2005/05BR1097
AEAMSQV---TNS----ATIM
>JN692474/B/BR/2005/05BR1104
AEAMSQV---TNT----A-VM
>JN692476/B/BR/2005/05BR1110
AEAMSQV---TNT----TNIM
>JN692480/B/BR/2006/06BR1119
AEAMSQV---TSS----ATIM
>JN860769/B/TH/2008/MERLBDTRC10
AEAMSQA---TNS----AAIM
>JN944897/B/US/2006/CH106_TF1
AEAMSQV---TTP----GTIM
>JN944898/B/US/2006/CH106_flA3
AEAMSQV---TTP----GTIM
>JN944899/B/US/2006/CH106_flB2
AEAMSQV---TTP----GTIM
>JN944900/B/US/2006/CH106_flC10
AEAMSQV---TTP----GTIM
>JN944901/B/US/2006/CH106_flC3
AEAMSQV---TTP----GTIM
>JN944902/B/US/2006/CH106_flC4
AEAMSQV---TTP----GTIM
>JN944903/B/US/2006/CH106_flC7
AEAMSQV---TTP----GTIM
>JN944905/B/US/2006/CH40_TF1
AEAMSQV---TGS----ANIM
>JN944907/B/US/2006/CH58_TF1
AEAMSQA---TQS----NAIM
>JN944909/B/US/2006/CH77_TF1
AEAMSQV----NP----NAIM
>JN944911/B/US/2001/REJO_TF1
AEAMSQM---STS----PAIM
>JN944912/B/US/2001/REJO_flA1
AEAMSQM---STS----PAIM
>JN944913/B/US/2001/REJO_flA2
AEAMSQM---STS----PAIM
>JN944914/B/US/2001/REJO_flE11
AEAMSQM---STS----PAIM
>JN944915/B/US/2001/REJO_flF11
AEAMSQM---STS----PAIM
>JN944917/B/US/2000/RHPA_TF1
AEAMSQV---TNS----ATIM
>JN944918/B/US/2000/RHPA_flA1
AEAMSQV---TNS----ATIM
>JN944920/B/US/2000/RHPA_flA4
AEAMSQV---TNS----ATIM
>JN944921/B/US/2000/RHPA_flC4
AEAMSQV---TNS----ATIM
>JN944922/B/US/2000/RHPA_flD12
AEAMSQV---TNS----ATIM
>JN944923/B/US/2000/RHPA_flD4
AEAMSQV---TNS----ATIM
>JN944924/B/US/2000/RHPA_flF9
AEAMSQV---TNS----ATIM
>JN944925/B/US/2000/RHPA_flG4
AEAMSQV---TNS----ATIM
>JN944926/B/US/2000/RHPA_flH7
AEAMSQV---TNS----ATIM
>JN944928/B/US/1991/SUMA_TF1
AEAMSHV---TNS----ATIM
>JN944930/B/US/2000/THRO_TF1
AEAMSQV---TNP----ATIM
>JN944931/B/US/2000/THRO_flA1
AEAMSQV---TNP----ATIM
>JN944932/B/US/2000/THRO_flF7
AEAMSQV---TNP----ATIM
>JN944933/B/US/2000/THRO_flG7
AEAMSQV---TNP----ATIM
>JN944934/B/US/2000/THRO_flH8
AEAMSQV---TNP----ATIM
>JN944936/B/US/2001/TRJO_TF1
AEAMSQV---TNS----TAIM
>JN944938/B/US/2000/WITO_TF1
AEAMSQA---TNS----TAIM
>JN944939/B/US/2006/pCH040_c
AEAMSQV---TGS----ANIM
>JN944940/B/US/2006/pCH058_c
AEAMSQA---TQS----NAIM
>JN944941/B/US/2006/pCH077_t
AEAMSQV----NP----NAIM
>JN944942/B/US/2006/pCH106_c
AEAMSQV---TTP----GTIM
>JN944943/B/US/2001/pREJO_c
AEAMSQM---STS----PAIM
>JN944944/B/US/2000/pRHPA_c
AEAMSQV---TNS----ATIM
>JN944945/B/US/1991/pSUMA_c
AEAMSHV---TNS----ATIM
>JN944946/B/US/2000/pTHRO_c
AEAMSQV---TNP----ATIM
>JN944947/B/US/2001/pTRJO_c
AEAMSQV---TNS----TAIM
>JN944948/B/US/2000/pWITO_c
AEAMSQA---TNS----TAIM
>JQ316126/B/KR/2004/04KMK5
AEAMSQV---TNS----ATIM
>JQ316127/B/KR/2003/03LSH1
AEAMSQV---TNP----TNIM
>JQ316128/B/KR/2003/03KDE11
AEAMSQV---TNS----ATIM
>JQ316130/B/KR/2004/04KJS8
AEAMSQA---TNS----ATIM
>JQ316131/B/KR/2003/03HJY8
AEAMSQV---TNS----ANIM
>JQ316132/B/KR/2003/03KGS5
AEAMSQV---TNS----ATIM
>JQ316133/B/KR/2004/04CWS5
AEAMSQM---TNS----ATIM
>JQ316134/B/KR/2005/05YJN2
AEAMSQV---TNS----ATIM
>JQ316135/B/KR/2003/03YGS3
AEAMSQV---TNS----ATIM
>JQ341411/B/KR/2007/07KYY4
AEAMSQV---TQP----NNIM
>JQ403019/B/CH/2002/HIV_CH_BID-V3511_2002
AEAMSQV---TNS----ATIM
>JQ403021/B/CH/2002/HIV_CH_BID-V3527_2002
AEAMSQM---TNS----ATIM
>JQ403022/B/CH/2000/HIV_CH_BID-V3529_2000
AEAMSQV---TNS----GTIM
>JQ403023/B/CH/2000/HIV_CH_BID-V3530_2000
AEAMSQV---TNS----ATIM
>JQ403024/B/CH/2001/HIV_CH_BID-V3531_2001
AEAMSQV---TNS----ATVM
>JQ403025/B/CH/2001/HIV_CH_BID-V3533_2001
AEAMSQA---TNS----A-IM
>JQ403026/B/CH/2001/HIV_CH_BID-V3534_2001
AEAMSQV---TNS----AAIM
>JQ403029/B/CH/2002/HIV_CH_BID-V3539_2002
AEAMSQA---TGS----TTIM
>JQ403030/B/US/2008/HIV_US_BID-V4119_2008
AEAMSQV---TTP----PAIM
>JQ403031/B/US/2008/HIV_US_BID-V4120_2008
AEAMSQV---TTP----PAIM
>JQ403032/B/US/2008/HIV_US_BID-V4121_2008
AEAMSQV---TTP----PAIM
>JQ403033/B/US/2008/HIV_US_BID-V4122_2008
AEAMSQV---TTP----PAIM
>JQ403034/B/US/2008/HIV_US_BID-V4123_2008
AEAMSQV---TTP----PAIM
>JQ403035/B/US/2008/HIV_US_BID-V4124_2008
AEAMSQV---TNS----TAIM
>JQ403036/B/US/2008/HIV_US_BID-V4125_2008
AEAMSQV---TNS----TAIM
>JQ403037/B/DE/2004/HIV_DE_BID-V4131_2004
AEAMSQV---TNS----TAVM
>JQ403040/B/FR/1985/HIV_US_BID-V4141_pNL43
AEAMSQV---TNP----ATIM
>JQ403042/B/CH/2004/HIV_CH_BID-V4408_2004
AEAMSQV---TGS----AAIM
>JQ403045/B/CH/2003/HIV_CH_BID-V4470_2003
AEAMSQV---TSP----ATIM
>JQ403048/B/DE/2003/HIV_DE_BID-V3307_2003
AEAMSQM---TNS----ATIM
>JQ403050/B/DE/2004/HIV_DE_BID-V4136_2004
AEAMSQV---SNS----N-VM
>JQ403051/B/DE/2004/HIV_DE_BID-V4137_2004
AEAMSQV---SNS----N-VM
>JQ403052/B/DE/2004/HIV_DE_BID-V4139_2004
AEAMSQV---SNS----N-VM
>JQ403053/B/DE/2005/HIV_DE_BID-V4140_2005
AEAMSQV---SNS----N-VM
>JQ403054/B/DE/2006/HIV_DE_BID-V4676_2006
AEAMSQV---SNS----N-VM
>JQ403055/B/DE/2008/HIV_DE_BID-V4678_2008
AEAMSQV---SNS----N-VM
>JQ403056/B/US/2007/HIV_US_BID-V3007_2007
AEAMSQV---TSS----AAIM
>JQ403059/B/US/2007/HIV_US_BID-V3020_2007
AEAMSQV---TNS----TAVM
>JQ403060/B/US/2007/HIV_US_BID-V3021_2007
AEAMSQV---TNS----NTVM
>JQ403061/B/US/2008/HIV_US_BID-V3024_2008
AEAMSQA----SQ----ATIM
>JQ403062/B/US/2008/HIV_US_BID-V3027_2008
AEAMSQV----NSA---ANVM
>JQ403064/B/US/2007/HIV_US_BID-V3036_2007
AEAMSQA---TGA----ATIL
>JQ403066/B/US/2007/HIV_US_BID-V3044_2007
AEAMSQV---TNS----ATIM
>JQ403067/B/US/2008/HIV_US_BID-V3046_2008
AEAMSQV---TNS----TNVM
>JQ403068/B/US/2006/HIV_US_BID-V3047_2006
AEAMSQV---TNS----ATIM
>JQ403069/B/US/2008/HIV_US_BID-V3048_2008
AEAMSQV---TNS----NVIM
>JQ403070/B/US/2008/HIV_US_BID-V3050_2008
AEAMSQV---TNS----SAIM
>JQ403071/B/US/2007/HIV_US_BID-V3053_2007
AEAMCLV---TSP----ATIM
>JQ403074/B/US/2008/HIV_US_BID-V3114_2007
AEAMSQV---TNS----ATIM
>JQ403078/B/US/2007/HIV_US_BID-V3120_2007
AEAMSQV---TNS----ANIM
>JQ403082/B/US/2008/HIV_US_BID-V3128_2008
AEAMSQA----NS----ASIM
>JQ403083/B/US/2008/HIV_US_BID-V4388_2008
AEAMSQV---TNS----AAIM
>JQ403085/B/US/2008/HIV_US_BID-V4390_2008
AEAMSQV---TNA----ATIM
>JQ403086/B/US/2008/HIV_US_BID-V4391_2008
AEAMSQI---TNP----TAIM
>JQ403087/B/US/2008/HIV_US_BID-V4392_2008
AEAMSQV----NS----NAIM
>JQ403088/B/US/2008/HIV_US_BID-V4393_2008
AEAMSLA---TNP----AAIM
>JQ403089/B/US/2008/HIV_US_BID-V4394_2008
AEAMSQV---TNS----NAIM
>JQ403091/B/US/2008/HIV_US_BID-V4397_2008
AEAMSQA---TNT----ASIM
>JQ403092/B/US/2007/HIV_US_BID-V3512_2007
AEAMSQA----NS----NTIM
>JQ403093/B/US/2007/HIV_US_BID-V3515_2007
AEAMSQV----NS----NNIM
>JQ403094/B/US/2008/HIV_US_BID-V4489_2008
AEAMSQV---TNS----AAIM
>JQ403095/B/US/2006/HIV_US_BID-V4503_2006
AEAMSQV---TNP----TNIM
>JQ403096/B/US/2007/HIV_US_BID-V4516_2007
AEAMSQV---TNS----ANIM
>JQ403097/B/US/2006/HIV_US_BID-V4506_2006
AEAMSQV---TNS----ATIM
>JQ403099/B/US/2008/HIV_US_BID-V3306_2008
AEAMSQV---TNS----TAIM
>JQ403100/B/US/1999/HIV_US_BID-V5239_1999
AEAMSQL---TNS----ANIM
>JQ403101/B/US/2001/HIV_US_BID-V5245_2001
AEAMSHV---TNP----TNIM
>JQ403102/B/US/2002/HIV_US_BID-V5249_2002
AEAMSQV---TNS----ATVM
>JQ403104/B/US/2004/HIV_US_BID-V5261_2004
AEAMSQL---TNT----TNIM
>JQ403105/B/US/2002/HIV_US_BID-V5276_2002
AEAMSQI---TNSAA--AAIM
>JQ403107/B/US/2004/HIV_US_BID-V5282_2004
AEAMSQA---TNQ----ATIM
>JQ416158/B/DE/2004/9213_d0
AEAMSQV---SNS----N-VM
>JQ416159/B/DE/2004/9213_d3
AEAMSQV---SNS----N-VM
>JQ416160/B/DE/2004/9213_d28
AEAMSQV---SNS----N-VM
>JQ416161/B/DE/2004/9213_d59
AEAMSQV---SNS----N-VM
>JQ416162/B/DE/2005/9213_d165
AEAMSQV---SNS----N-VM
>JQ429433/B/KR/2002/02OSG1
AEAMSQV---TNS----TAIM
>JX140652/B/FR/2005/DEMB05FR001
AEAMSQV----NP----TAIM
>JX140653/B/ES/2008/DEMB08ES001
AEAMSQV---TNS----ATIM
>JX140654/B/FR/2008/DEMB08FR002
AEAMSQM---TNT----ANIM
>JX140655/B/UY/2008/DEMB08UY001
AEAMSQV---TGS----ASIM
>JX140656/B/BO/2009/DEMB09BO001
AEAMSQV---TNS----ATIM
>JX140657/B/US/2009/DEMB09US002
AEAMSQL---TNS----ATIM
>JX140658/B/CN/2010/DEMB10CN002
AEAMSQV---QNT----TTIM
>JX140659/B/VE/2010/DEMB10VE001
AEAMSQV---TGS----ASIM
>JX446795/B/TH/2006/AA010a_WG1
AEAMSQV---TGS----VNMM
>JX446796/B/TH/2006/AA010a_WG10
AEAMSQV---TGS----VNMM
>JX446797/B/TH/2006/AA010a_WG11
AEAMSQV---TGS----VNMM
>JX446798/B/TH/2006/AA010a_WG12
AEAMSQV---TGS----VNMM
>JX446799/B/TH/2006/AA010a_WG2
AEAMSQV---TGS----VNMM
>JX446800/B/TH/2006/AA010a_WG3
AEAMSQV---TGS----VNMM
>JX446801/B/TH/2006/AA010a_WG4
AEAMSQV---TGS----VNMM
>JX446802/B/TH/2006/AA010a_WG5
AEAMSQV---TGS----VNMM
>JX446803/B/TH/2006/AA010a_WG6
AEAMSQV---TGS----VNMM
>JX446804/B/TH/2006/AA010a_WG7
AEAMSQV---TGS----VNMM
>JX446805/B/TH/2006/AA010a_WG8
AEAMSQV---TGS----VNMM
>JX446806/B/TH/2006/AA010a_WG9
AEAMSQV---TGS----VNMM
>JX500707/B/RU/2010/10RU6629
AEAMSQV----NA----TTIM
>JX500708/B/RU/2011/11RU21n
AEAMSQV---TSS----ATMM
>JX500709/B/RU/2009/09RU4457
AEAMSQV---TGS----ATAM
>JX503071/B/US/-/sample_A_BID-D613
AEAMSQM---TNS----ATIM
>JX503072/B/US/-/sample_A_BID-D614
AEAMSQM---TNS----ANIM
>JX503073/B/FR/1985/pNL43_BID_D615
AEAMSQV---TNP----ATIM
>JX503074/B/US/-/sample_B_BID-D616
AEAMSQV---TNS----ATIM
>JX503075/B/US/-/sample_C_BID-D617
AEAMSQV----NS----SAIM
>JX503076/B/FR/1985/pNL43_BID_D618
AEAMSQV---TNP----ATIM
>JX503080/B/US/-/sample_B_BID-G15479
AEAMSQV---TNS----ATIM
>JX503081/B/US/-/sample_B_BID-G15480
AEAMSQV---TNS----ATIM
>JX503082/B/US/-/sample_B_BID-G15481
AEAMSQV---TNS----ATIM
>JX503083/B/US/-/sample_B_BID-G15482
AEAMSQV---TNS----ATIM
>JX960597/B/CN/2009/09LNA014
AEAMSQV---TNS----ANIL
>JX960598/B/CN/2009/09LNA439
AEAMSHA---TNQ----ATIM
>JX960599/B/CN/2009/09LNA336
AEAMSQV---TNP----TTIM
>JX974235/B/US/2008/B.700010607.S.0dps.AF1
AEAMSQV---TNP----A-IM
>JX974236/B/US/2008/B.700010607.S.0dps.BF11
AEAMSQV---TNP----A-IM
>JX974237/B/US/2008/B.700010607.S.0dps.BF12
AEAMSQV---TNP----A-IM
>JX974238/B/US/2008/B.700010607.S.0dps.BF13
AEAMSQV---TNP----A-IM
>JX974239/B/US/2008/B.700010607.S.0dps.BF3
AEAMSQV---TNP----A-IM
>JX974240/B/US/2008/B.700010607.S.0dps.BF4
AEAMSQV---TNP----A-IM
>JX974241/B/US/2008/B.700010607.S.0dps.BF6
AEAMSQV---TNP----A-IM
>JX974242/B/US/2008/B.700010607.S.0dps.BF7
AEAMSQV---TNP----A-IM
>JX974243/B/US/2008/B.700010607.S.0dps.BF8
AEAMSQV---TNP----A-IM
>K02007/B/US/1983/SF2_LAV2_ARV2
AEAMSQV---TNP----ANIM
>K02013/B/FR/1983/LAI_BRU
AEAMSQV---TNS----ATIM
>K02083/B/FR/1983/PV22_LAI_IIIB
AEAMSQV---TNT----ATIM
>KC473824/B/US/2009/DEMB09US003
AEAMSQV---TNP----ATIM
>KC473825/B/US/2010/DEMB10US001
AEAMSQA---TNT----A-IM
>KC473826/B/US/2010/DEMB10US003
AEAMNQV---TSS----ATIM
>KC473827/B/US/2010/DEMB10US004
AEAMSQV---TGS----ANIM
>KC473828/B/US/2010/DEMB10US007
AEAMSQV--TAKS----ANIM
>KC473829/B/US/2010/DEMB10US009
AEAMSLA---TNS----NTIM
>KC473830/B/US/2010/DEMB10US011
AEAMSQA---TNS----AAIM
>KC473831/B/US/2011/DEMB11US002
AEAMSQV---TNP----ANIM
>KC473832/B/US/2011/DEMB11US004
AEAMSQV---TNA----ATIM
>KC473833/B/US/2011/DEMB11US006
AEAMSQV---TNS----ATIM
>KC473834/B/US/2011/DEMB11US011
AEAMSQL---TSS----NAIM
>KC473835/B/US/2011/DEMB11US015
AEAMSQA---TNS----AAIM
>KC473841/B/ES/2009/DEMB09ES007
AEAMSQV---TNP----TTVM
>KC473842/B/ES/2010/DEMB10ES002
AEAMSQV----NT----TSVF
>KC473843/B/ES/2010/DEMB10ES003
AEAMSQV---TNS----ATIM
>KC473846/B/US/2003/DEMB03JP004
AEAMSQV---TNP----ATIM
>KC596066/B/CN/2009/DEMB09CN002
AEAMSQA---TGS----ATIM
>KC596067/B/DE/-/DEMBXXDE001
AEAMSQV---TGS----ANVM
>KC596069/B/PL/-/DEMBXXPL001
AEAMSQV---TNP----PAIM
>L02317/B/US/1987/BC_BCSG3
AEAMSQV---TNS----ATIM
>L31963/B/FR/1983/TH475A_LAI
AEAMSQV---TNS----ATIM
>M15654/B/FR/1983/BH102_BH10
AEAMSQV---TNT----ATIM
>M17449/B/US/1984/MNCG_MN
AEAMSQV---TNS----ATIM
>M17451/B/US/1983/RF_HAT3
AEAMSQV---TNS----ATIM
>M26727/B/GA/1988/OYI_397
AEAMSQV----NS----VTVM
>M38429/B/US/1986/JRCSF_JR_CSF
AEAMSQV---TNP----ATIM
>M38431/B/US/1984/NY5CG
AEAMSQV---TNP----ATIM
>M93258/B/US/1986/YU-2
AEAMSQV---TNS----ATIM
>M93259/B/US/1986/YU-10
AEAMSQV---TNS----ATIM
>NC_001802/B/FR/1983/HXB2-LAI-HXB2R
AEAMSQV---TNS----ATIM
>U12055/B/FR/1985/LW123
AEAMSQV---TNS----ATIM
>U21135/B/US/1990/WEAU160_GHOSH
AEAMSQV---TNT----ATMM
>U23487/B/GB/-/MANC
AEAMSQV---TNS----ATIM
>U26546/B/US/1988/WR27
AEAMSQV---TGS----NAIM
>U26942/B/FR/1985/NL4_3_LAI_NY5_pNL43_NL43
AEAMSQV---TNP----ATIM
>U34603/B/NL/1986/H0320_2A12_ACH3202A12
AEAMSQV---TNS----ATIM
>U34604/B/NL/1986/3202A21_ACH3202A21
AEAMSQV---TNS----ATIM
>U39362/B/US/1989/P896_89_6
AEAMSQV---TNS----ATIM
>U43096/B/DE/1986/D31
AEAMSQV---TNS----ATVM
>U43141/B/DE/1986/HAN
AEAMSQV---TGS----AAIM
>U63632/B/US/1986/JRFL_JR_FL
AEAMSQV---TNP----ATIM
>U69584/B/US/1985/WCIPR
AEAMSQA---TSS----ATIM
>U69585/B/US/1985/WCIPR
AEAMSPA---TSS----TTIM
>U69586/B/US/1985/WCIPR
AEAMSPA---TSS----ATIM
>U69587/B/US/1985/WCIPR
AEAMSQA---TNT----ATIM
>U69588/B/US/1985/WCIPR
AEAMSQA---TSS----ATIM
>U69589/B/US/1990/WCIPR
AEAMSQA---TNT----ATIM
>U69590/B/US/1990/WCIPR
AEAMSQA---TNA----ATIM
>U69591/B/US/1990/WCIPR
AEAMSQA---TNA----ATIM
>U69592/B/US/1990/WCIPR
AEAMSQA---TNA----ATIM
>U69593/B/US/1990/WCIPR
AEAMSQA---TNA----ATIM
>X01762/B/FR/1983/REHTLV3_LAI_IIIB
AEAMSQV---TNT----ATIM
>Z11530/B/FR/-/F12CG
AEAMSQV---TNP----ANIM
