# Supplementary material for: An integrated map of HIV genome-wide variation from a population perspective
Source: Retrovirology. 2015 Feb 15;12:18. doi: 10.1186/s12977-015-0148-6 (PMC4358901; doi:10.1186/s12977-015-0148-6)
Supplement: Additional file 3: — Software. Our Matlab toolbox developed for data visualization, genomic diversity analysis and HIV genomic alignment. Our sequence datasets are also included. [file 12977_2015_148_MOESM3_ESM.zip › HIVGenomeAnalysisToolbox/TemporaryData/Rev_CodonAlignment.fasta]

>K03455/B/FR/1983/HXB2-LAI-IIIB-BRU
ATGGCAGGAAGAAGCGGAGAC---AGCGACGAAGAG---CTCATCAGAACAGTCAGACTCATCAAGCTTCTCTATCAAAG
CAACCCACCTCCCAACCCCGAG---GGG---ACCCGACAGGCCCGAAGGAATAGAAGAAGAAGG---------TGGAGAG
AGAGACAG------AGACAGATCCATTCGATTAGTGAACGGATCCTTGGCACTTATCTGGGACGATCTGCGGAGCCTGTG
CCTCTTCAGCTACCACCGCTTGAGAGACTTACTCTTGATTGTAACGAGGATTGTGGAACTTCTGGGACGCAGGGGGTGGG
AAGCCCTCAAATATTGGTGGAATCTCCTACAGTATTGGAGTCAGGAACTAAAGAATAG
>A04321/B/FR/1983/IIIB_LAI
ATGGCANGAAGAAGCGGAGAC---AGCGACGAANAC---CTCCTCAAGGCAGTCAGACTCATCAAGTTTCTCTATCAAAG
CAACCCACCTCCCAACCCCGAG---GGG---ACCCGACAGGCCCGAAGGAATAGAAGAAGAAGG---------TGGAGAG
AGAGACAG------AGACAGATCCATTCGATTAGTGAACGGATCCTTAGCACTTATCTGGGACGATCTGCGGAGCCTGTG
CCTCTTCAGCTACCACCGCTTGAGAGACTTACTCTTGATTGTAACGAGGATTGTGGAACTTCTGGGACGCAGGGGGTGGG
AAGCCCTCAAATATTGGTGGAATCTCCTACAGTATTGGAGTCAGGAACTAAAGAATAG
>A07867/B/FR/1983/LAI-J19
ATGGCANNAAGAAGCGGAGAC---AGCGACGAAGAC---CTCCTCAAGGCAGTCAGACTCATCAAGTTTCTCTATCAAAG
CAACCCACCTCCCAACCCCGAG---GGG---ACCCGACAGGCCCGAAGGAATAGAAGAAGAAGG---------TGGAGAG
AGAGACAG------AGACAGATCCATTCGATTAGTGAACGGATCCTTAGCACTTATCTGGGACGATCTGCGGAGCCTGTG
CCTCTTCAGCTACCACCGCTTGAGAGACTTACTCTTGATTGTAACGAGGATTGTGGAACTTCTGGGACGCAGGGGGTGGG
AAGCCCTCAAATATTGGTGGAATCTCCTACAGTATTGGAGTCAGGAACTAAAGAATAG
>AB078005/B/US/1997/ARES2
ATGGCAGGAAGAAGCGGAGAC---AGCGACGAAGAG---ATCCTCAAGACAGTCAGACTAATCAAGTTTCTCTACCAAAG
CAACCCGCCTCCCAGCCCAGAG---GGG---ACCCGACAGGCCCGAAGGAATCGAAGAAGAAGG---------TGGAGAG
AGAGACAG------AGACAGATCCGGTCCATTAGTGAACGGATTCTTGACACTTATCTGGGTGGATCTACGGAGCCTGGT
CCTCTTCAGCTACCACCGCTTGAGAGACTTACTCTTAATTGTAACGAGGATTGTGGAACTTCTGGGACGCAGGGGGTGGG
AAGTCCTCAAATATTGGTGGAATCTCCTGCAGTATTGGATTCAGGAACTAAAAAATAG
>AB221005/B/US/1985/Ba_L
ATGGCAGGAGGAAGCGGAGAC---AGCGACGAAGAG---CTCCTCAAGACAGTCAGACTCATCAAGTTTCTCTATCAAAG
CAACCCACCTCCCAGCCTCGAG---GGG---ACCCGACAGGCCCGGAGGAATCGAAGAAGAAGG---------TGGAGAG
AGAGACAG------AGACAGATCCGGTTCATTAGTGAACGGATTCTTGGCACTTATCTGGGTCGATCTGCGGAGCCTGTT
CCTCTTCAGCTACCACCGCTTGAGAGACTTACTCTTGATTGTGACGAGGATTGTGGAACTTCTGGGACGCAGGGGGTGGG
AAGTCCTCAAATATTGGTGGAGTCTCCTACAGTATTGGAGTCAGGAACTAAAGAATAG
>AB253432/B/US/1985/Ba_L
ATGGCAGGAGGAAGCGGAGAC---AGCGACGAAGAG---CTCCTCAAGACAGTCAGACTCATCAAGTTTCTCTATCAAAG
CAACCCACCTCCCAGCCTCGAG---GGG---ACCCGACAGGCCCGGAGGAATCGAAGAAGAAGG---------TGGAGAG
AGAGACAG------AGACAGATCCGGTTCATTAGTGAACGGATTCTTGGCACTTATCTGGGTCGATCTGCGGAGCCTGTT
CCTCTTCAGCTACCACCGCTTGAGAGACTTACTCTTGATTGTGACGAGGATTGTGGAACTTCTGGGACGCAGGGGGTGGG
AAGTCCTCAAATATTGGTGGAGTCTCCTACAGTATTGGAGTCAGGAACTAAAGAATAG
>AB286955/B/JP/2004/DR6089
ATGGCAGGAAGAAGCGGAGAC---AGCGACGAAGAA---CTCCTCAAGACAGTCAGACTGATCAAAGTTCTCTATCAAAG
CAACCCGCCTCCCAGCTCAGAG---GGG---ACCCGACAGGCCCGAAGGAATCGAAGAAGAAGG---------TGGAGAG
AGAGACAA------CGACAGATCCATACGATTAGTAGATGGATTCTTAGCACTCATCTGGGACGATCTGCGGAGCCTGTG
CCTCTTCAGCTACCACCGCTTGAGAGACTTACTCTTGCTTGTGAAGAGGGTTGTGGAACTTCTGGGACACAGGGGGTGGG
AAATCCTCAAGTATTGGTGGAATCTCCTGCAGTATTGGAGTCAGGAACTAAAGAATAG
>AB286956/B/JP/2004/DR6089
ATGGCAGGAAGAAGCGGAGAC---AGCGACGAAGAA---CTCCTCAAGACAGTCAGACTGATCAAAGTTCTCTATCAAAG
CAACCCGCCTCCCAGCTCAGAG---GGG---ACCCGACAGGCCCGAAGGAATCGAAGAAGAAGG---------TGGAGAG
AGAGACAA------CGACAGATCCATACGATTAGTAGATGGATTCTTAGCACTCATCTGGGACGATCTGCGGAGCCTGTG
CCTCTTCAGCTACCACCGCTTGAGAGACTTACTCTTGCTTGTGAAGAGGGTTGTGGAACTTCTGGGACACAGGGGGTGGG
AAATCCTCAAGTATTGGTGGAATCTCCTGCAGTATTGGAGTCAGGAACTAAAGAATAG
>AB287363/B/JP/2005/DR6538
ATGGCAGGAAGAAGCGGAGAC---AGCGACGAGGAC---CTCCTCAAGGCAGTCAGACTCATCAAGTTTCTCTACCAAAG
CAACCCTTATCCCAGTCTCGAG---GGGACCACCCGACAGGCCCGACGGAATCGAAGAAGAAGG---------TGGAGAG
AGAGGCAG------AGACAGATCCGGAGTATTAGTGAACGGATTCTTTGCACTTATCTGGAACGACCTGCGGAGCCTGTG
CCTCTTCAGCTACCGCCACTTGAGAGACTTTCTCTTGATTGCAGCGAGGATTGTGGAACTTCTGGGACGCAGGGGGTGGG
AAGCCCTCAAATATTGGTGGAATCTCCTGCAATATTGGAGTCAGGAACTAAAGAGTAG
>AB287364/B/JP/2005/DR6737
ATGGCAGGAAGAAGCGGAGAC---AGAGACGAAGAA---CTCCTCAGGACAGTCAGAATCATCAAGTTCCTCTACCAAAG
CAACCCGCCTCCCAACCCAGAG---GGG---ACCCGACAGGCCCGAAGGAATCGAAGAAGAAGG---------TGGAGAG
AGAGACAG------AGGCAGATCCGGACAGTTTGTGGATGGCTTCTTAGCGATTTTCTGGATCGACCTGAGGAACCTGTG
CCTCTTCAGCTACCACCGCTTGAGAGACTTACTCTTGATTGTAGCGAGGATTGTGGAACTTCTGGGACGCAGGGGGTGGG
AACTCCTCAAGTACTGGTGGAATCTCCTGCAGTATTGGATTCAGGAACTAAAGAATAG
>AB287365/B/JP/2005/DR6737
ATGGCAGGAAGAAGCGGAGAC---AGAGACGAAGAA---CTCCTCAGGACAGTCAGAATCATCAAGTTCCTCTACCAAAG
CAACCCGCCTCCCAACCCAGAG---GGG---ACCCGACAGGCCCGAAGGAATCGAAGAAGAAGG---------TGGAGAG
AGAGACAG------AGGCAGATCCGGACAGTTTGTGGATGGCTTCTTAGCGATTTTCTGGATCGACCTGAGGAACCTGTG
CCTCTTCAGCTACCACCGCTTGAGAGACTTACTCTTGATTGTAGCGAGGATTGTGGAACTTCTGGGACGCAGGGGGTGGG
AACTCCTCAAGTACTGGTGGAATCTCCTGCAGTATTGGATTCAGGAACTAAAGAATAG
>AB287366/B/JP/2005/DR7060
ATGGCAGGAAGAAGCGGAGAC---AGCGACGAAGAC---CTCCTAAAAGCGGTCAGACTCATCAAGTTCCTCTATCAGAG
CAACCCACCTCCCAGCTCCGAG---GGG---ACCCGACAGGCCCGAAGGAACCGGAGAAGAAGG---------TGGAGAG
AGAGACAG------AGGCACATCAGGGCGATTAGTGACTGGATTCTTACCACTCATCTGGGAGGACCTGTTGAGCCTGTG
CCTCTTCAGCTACCACCGCTTGAGAGACTTACTCTTGATTGTAACGAGGATTCTGGAACTTCTGGGACGCAGGGGGTGGG
AAGTCCTCAAATACTGGTGGAATCTCCTGCAGTATTGGAGTCAGGAACTAAAGAATAG
>AB287367/B/JP/2005/DR7060
ATGGCAGGAAGAAGCGGAGAC---AGCGACGAAGAC---CTCCTAAAAGCGGTCAGACTCATCAAGTTCCTCTATCAGAG
CAACCCACCTCCCAGCTCCGAG---GGG---ACCCGACAGGCCCGAAGGAACCGGAGAAGAAGG---------TGGAGAG
AGAGACAG------AGGCACATCAGGGCGATTAGTGACTGGATTCTTACCACTCATCTGGGAGGACCTGTTGAGCCTGTG
CCTCTTCAGCTACCACCGCTTGAGAGACTTACTCTTGATTGTAACGAGGATTCTGGAACTTCTGGGACGCAGGGGGTGGG
AAGTCCTCAAATACTGGTGGAATCTCCTGCAGTATTGGAGTCAGGAACTAAAGAATAG
>AB287368/B/JP/2005/DR7065
ATGGCAGGAAGAAGAGGAGAC---AGCGACGAAGAC---CTCCTCACGACAGTCAGACTCATCAGGTTTCTCTATCAAAG
CAACCCACCTCCCAGCCCCGAG---GGG---ACCAGACAGGCCCGAAGGAATCGGAGAAGAAGG---------TGGAGAC
AGAGACAA------CAACAGATCCAGGCCATTAGTGCATGGATTCTTAGCACTCATCTGGGACGACCTGTGGAGCCTGTG
CCGCTTCAGCTACCACCAATTGAGAGACTCAATCTTGATTGCAGCGAGGATTGTGGAACTTCTGGGACGCAGGGGGTGGG
AAGCCCTCAGATATTGGTGGAATCTCCTGCAGTATTGGAGCCAGGAATTAAAGAATAG
>AB287369/B/JP/1999/DR1348
ATGGCAGGAAGAAGCGGAGAC---AGCGACGAAGAG---CTCCTCCGGACCGTCAGACTCATCAAGCGCCTCTATCAAAG
CAACCCGCCTCCCAACCCAGAG---GGG---ACCCGACAGGCCCGAAGGAATCGGAGAAGAAGG---------TGGAGAG
AGAAACAG------AGACACATCCGGAATCTTAGTGAATGGCTTCTTAGCACTTATCTGGGACGATCTACGGAGCCTGTG
CCTCTTCAGCTACCACCGCTTGAGAGACTTACTCTTGATTGTAGCGAGGATTGTGGAACTTCTGGGACGCAGGGGGTGGG
AAATCCTCAAATATTGGTGGAATCTCCTGCAGTATTGGAGTCAGGAACTAAAGAATAG
>AB287370/B/JP/1999/DR1348
ATGGCAGGAAGAAGCGGAGAC---AGCGACGAAGAG---CTCCTCCGGACCGTCAGACTAATCAAGCGCCTCTACCAAAG
CAACCCGCCTCCCAACCCAGAG---GGG---ACCCGACAGGCCCGAAGGAATCGGAGAAGAAGG---------TGGAGAG
AGAAACAG------AGACACATCCGGAATCTTAGTGAATGGCTTCTTAGCACTTATCTGGGACGATCTACGGAGCCTGTG
CCTCTTCAGCTACCACCGCTTGAGAGACTTACTCTTGATTGTAGCGAGGATTGTGGAACTTCTGGGACGCAGGGGGTGGG
AAATCCTCAAATATTGGTGGAATCTCCTGCAGTATTGGAGTCAGGAACTAAAGAATAG
>AB287371/B/JP/2000/DR2510
ATGGCAGGAAGAAGCGGAGAC---AGCGACGAAGAG---CTCCTCCGGACCGTCAGACTAATCAAGCGCCTCTACCAAAG
CAACCCGCCTCCCAACCCAGAG---GGG---ACCCGACAGGCCCGAAGGAATCGGAGAAGAAGG---------TGGAGAG
AGAAACAG------AGACACATCCGGAATCTTAGTGAATGGCTTCTTAGCACTTATCTGGGACGATCTACGGAGCCTGTG
CCTCTTCAGCTACCACCGCTTGAGAGACTTACTCTTGATTGTAGCGAGGATTGTGGAACTTCTGGGACGCAGGGGGTGGG
AAATCCTCAAGTATTGGTGGAATCTCCTGCAGTATTGGAGTCAGGAACTAAAGAATAG
>AB287372/B/JP/2000/DR2510
ATGGCAGGAAGAAGCGGAGAC---AGCGACGAAGAG---CTCCTCCGGACCGTCAGACTAATCAAGCGCCTCTACCAAAG
CAACCCGCCTCCCAACCCAGAG---GGG---ACCCGACAGGCCCGAAGGAATCGGAGAAGAAGG---------TGGAGAG
AGAAACAG------AGACACATCCGGAATCTTAGTGAATGGCTTCTTAGCACTTATCTGGGACGATCTACGGAGCCTGTG
CCTCTTCAGCTACCACCGCTTGAGAGACTTACTCTTGATTGTAGCGAGGATTGTGGAACTTCTGGGACGCAGGGGGTGGG
AAATCCTCAAGTATTGGTGGAATCTCCTGCAGTATTGGAGTCAGGAACTAAAGAATAG
>AB289587/B/JP/2000/DR2508
ATGGCAGGAAGAAGAGGAGAC---AGCGACGAAGAC---CTCCTCCGGACAATCAGACTCATCAAGTTTCTCTATCAAAG
CAACCCACCTCCCAGCCCAGAG---GGG---ACCCGACAGGCCCGAAGGAACAGGAGAAGAAGG---------TGGAGAC
AGAGGCAG------AGCCACATCAACGCGATTAGTGCATGGATTCTTAGCACTCGTCTGGGACGACCTGAGGAGCCTGTG
CCTCTTCAGCTACCACCGCTTGAGAGACTTACTCTTGATTCTAGCGAGGATTGTGGAACTCCTGGGACGCAGGGGGTGGG
AAGCCCTCAACTATTGCTGGAATCTCCTGCAGTATTGGAGCCAGGAACTAAAGAATAG
>AB289588/B/JP/2000/DR2508
ATGGCAGGAAGAAGAGGAGAC---AGCGACGAAGAC---CTCCTCCGGACAATCAGACTCATCAAGTTTCTCTATCAAAG
CAACCCACCTCCCAGCCCAGAG---GGG---ACCCGACAGGCCCGAAGGAACAGGAGAAGAAGG---------TGGAGAC
AGAGGCAG------AGCCACATCAACGCGATTAGTGCATGGATTCTTAGCACTCGTCTGGGACGACCTGAGGAGCCTGTG
CCTCTTCAGCTACCACCGCTTGAGAGACTTACTCTTGATTCTAGCGAGGATTGTAGAACTCCTGGGACGCAGGGGGTGGG
AAGCCCTCAACTATTGCTGGAATCTCCTGCAGTATTGGAGCCAGGAACTAAAGAATAG
>AB289589/B/JP/2001/DR388
ATGGCAGGAAGAAGCGGAGAC---AGCGACGAAGAA---CTCCTCAGGACAGTCAGACTCATCAAGTTTCTCTACCAAAG
CAACCCGCCTCCCAGCCCAGAG---GGG---ACCCGACAGGCCCGGAGGAATCGAAGAAGAAGG---------TGGAGAG
CAAGACAG------AGACAGATCCGAGCGATTAGTGGATGGATTCTTAGCAATCTTCTGGGTCGATCTCAGGAGCCTGTT
CCTCTTCAGCTACCACCGCTTGAGAGACTTAATCTTGATTGTAGCGAGGACTGTGGAACTTCTGGGACGCAGGGGGTGGG
AAATCCTCAAATACTTGTGGAATCTCCTGCAGTATTGGAGTCAGGAACTAAAGAAGAG
>AB289590/B/JP/2001/DR388
ATGGCAGGAAGAAGCGGAGAC---AGCGACGAAGAA---CTCCTCAGGACAGTCAGACTCATCAAGTTTCTCTACCAAAG
CAACCCGCCTCCCAGCCCAGAG---GGG---ACCCGACAGGCCCGGAGGAATCGAAGAAGAAGG---------TGGAGAG
CAAGACAG------AGACAGATCCGAGCGATTAGTGGATGGATTCTTAGCAATCTTCTGGGTCGATCTCAGGAGCCTGTT
CCTCTTCAGCTACCACCGCTTGAGAGACTTAATCTTGATTGTAGCGAGGACTGTGGAACTTCTGGGACGCAGGGGGTGGG
AAATCCTCAAATACTTGTGGAATCTCCTGCAGTATTGGAGTCAGGAACTAAAGAAGAG
>AB428551/B/JP/2000/117
ATGGCAGGAAGAAGCGGAGAC---AGCGACGAAGAC---CTCCTAAGGACGGTCAGACTCATCAGGTTCCTCCACCAAAG
CAACCCGCCTCCCAGCCCAGAG---GGG---ACCCGACAGGCACGAAGAAACCGGAGAAGAAGG---------TGGAGAG
AGAGACAG------AGACACATCCGGGCGCTTAGTGACTGGATTCTTAGCACTTATCTGGGACGACCTACGGAGCCTGTT
CCTCTTCAGCTACCACCACTTGAGAGACTTACTCTTGATTGTAGCGAGGATTGTAGAACTTCTGGGACGCAGGGGGTGGG
AAGTCCTCAAACTTTGGTGGAATCTCCTGCAGTATTGGAGTCAGGAAATAAAGAATAG
>AB428552/B/JP/2001/134
ATGGCAGGAAGAAGCGGAGAC---AGCGACGAAGAC---CTCCTAAGGACGGTCAGACTCATCAGGTTCCTCCACCAAAG
CAACCCACCTCCCAGCCCAGAG---GGG---ACCCGACAGGCACGAAGGAACCGGAGAAGAAGG---------TGGAGAG
AGAGACAG------AGACACATCCGGGAGATTAGTAACTGGATTCTTAGCAATTATCTGGGTCGACCTGCGGARCCTGTG
CCTCTTCAGCTACCACCGCTTGAGAGACTTACTCTTGATTGTAGCGAGGATTGTAGAGCTTCTGGGACGCAGGGGGTGGG
AAGTCCTCAAACTTTGGTGGAATCTCCTGCAGTATTGGAGTCAGGAAATAAAGAGTAG
>AB428553/B/JP/2002/194
ATGGCAGGAAGAAGCGGGGAC---AGCGACGAAGAC---CTCCTAAGGACGGTCAGACTCATCAGGCTTCTCCACCAAAG
CAACCCGCCTCCCAGGCCAGAG---GGG---ACCCGACAGGCACGAAGGAATCGGAGAAGAAGG---------TGGAGAG
AGAGACAG------AGACACATCCGGGCGATTAGTAACTGGCTTCTTAGCACTCATCTGGGACGACCTGCGGAGCCTGTG
CCTCTTCAGCTACCACCGCTTGAGAGACTTACTCTTGATTGTAGCGAGGATTGTGGAACTTCTGGGACGCAGGGGGTGGG
AAGTCCTCAAAATCTGGTGGAATCTCCTGCAGTATTGGAGTCAGGAACTAAAGAATAG
>AB428554/B/JP/2002/197
ATGGCAGGAAGAAGCGGGGAC---AGCGACGAAGAC---CTCCTAAGGACGGTCAGACTCATCAGGCTTCTCCACCAAAG
CAACCCGCCTCCCAGCCCAGAG---GGG---ACCCGACAGGCACGAAGGAACCGGAGAAGAAGG---------TGGAGAG
AGAGACAG------AGACACATCCGGGCGATTAGTAACTGGCTTCTTAGCACTCATCTGGGACGACCTACGGAGCCTGTG
CCTCTTCAGCTACCACCGCTTGAGAGACTTACTCTTGATTGTAGCGAGGATTGTGGAACTTCTGGGACGCAGGGGGTGGG
AAGTCCTCAAAATCTGGTGGAATCTCCTGCAGTATTGGAGTCAGGAACTAAAGAATAG
>AB428555/B/JP/2003/227
ATGGCAGGAAGAAGCGGAGAC---AGCGACGAAGAA---CTCCTAAGGACGGTCAGACTCATCAGGTTCCTCCACCAAAG
CAACCCGCCTCCCAGCCCAGAG---GGG---ACCCGACAGGCACGAAGGAACCGGAGAAGAAGG---------TGGAGAG
AGAGACAG------AGACACATCAGGGCGATTAGTGACTGGATTCTTMGCACTTATCTGGGACGACCTGCGGAGCCTGTT
CCTCTTCAGCTACCACCGCTTGAGAGACTTACTCTTGATTGTAGCGAGGATTGTAGAACTTCTGGGACGCAGGGGGTGGG
AGGTCCTCAAAATCTGGTGGAATCTCCTGCAGTATTGGAGTCAGGAAATAAAGAATAG
>AB428556/B/JP/2005/426
ATGGCAGGAAGAAGCGGAGAC---CGCGACGAAGAC---CTCCTAACGACGGTCAGACTCATCAGGTCCCTCTACCAAAG
CAACCCGCCTCCCAACCCAGAG---GGG---ACCCGACAGGCACGAAGGAACCGGAGAAGAAGG---------TGGAGAG
AGAGACAG------AGACACATCAACGCGATTAGTAACTGGATTCTTRGCACTYATCTGGGACGACCTGCGGAGCCTGTT
CCTCTTCAGCTACCACCACTTGAGAGACTTACTCTTGATTGTAGCGAGGATTGTACAACTTCTGGGACGCAGGGGGTGGG
AAGTCCTCAAAATCTGGTGGAACCTCCTGCAGTATTGGAGTCAGGAACTAAAGAATAG
>AB428557/B/JP/2005/436
ATGGCAGGAAGAAGCGGAGAC---AGCGACGAAGAC---CTCCTAAGGACGGTCAGACTCATCMGGTTCCTCCACCAAAG
CAACCCACCTCCCGGCCCAGAG---GGG---ACCCGACAGGCACGAAGGAACCGAAGAAGAAGG---------TGGAGAG
AGAGACAG------AGACACATCCGGGCGATTAGTAACTGGATTCTTAGCACTTATCTGGGWCGACCTGCGGAGCCTGTT
CCTCTTCAGCTACCACCRCTTGAGAGACTTACTCTTGATTGTAGCGAGGATTGTGGAACTTCTGGGACGCAGGGGGTGGG
AAGTCCTCAAACTTTGGTGGAATCTCCTGCAGTATTGGAGTCAGGAAMTAARGACTAG
>AB428558/B/JP/2003/285
ATGGCAGGAAGAAGCGGAGAC---CGCGACGAAGAA---CTCCTCAAGACAGTGAGACTCATCAAGATTCTCTATCAAAG
CAACCCGCTTCCCAGCCCCGAG---GGGAGGACCAGACAGGCCCGGAGGAATCGAAGAAGAAGG---------TGGAGAG
AGAGACAG------AGACAGATTCGGTTCATCAGTGACCGGATTCTTGCCACTTATCTGGGACGACCTGAGGAGCCTGTT
CCTCTTCAGCTACCACCGCTTGAGAGACTTACTCTTGATTGCAACGAGGATTGTGGAACTTCTGGGACGCAGGGGGTGGG
AAGTCCTCAAATATTGGTGGAATCTCCTGCAATATTGGAGTCAGGAACTAAAGAATAG
>AB428559/B/JP/2004/329
ATGGCAGGAAGAAGCGGAGAC---CGCGACGAAGAA---CTCCTCAAGAYAGTGAGACTCATCAAGATTCTCTATCAAAG
CAACCCGCTTCCCRGCCCCGAG---GGGAGGACCAGACAGGCCCGGAGGAATCGAAGAAGAAGG---------TGGAGAG
AGAGACAG------AGACAGATTCGGTTCATCAGTGACCGGATTCTTGACACTTATCTGGGACGACCTGAGGAGCCTGTT
CCTCTTCAGCTACCACCGMTTGAGAGACTTACTCTTGATTGCAACGAGGATTGTGGAACTTCTGGGACGCAGGGGGTGGG
AAGTCCTCAAATATTGGTGGAATCTCCTGCAATATTGGAGTCAGGAACTAAAGAATAG
>AB428560/B/JP/2005/398
ATGGCAGGAAGAAGCGGAGAC---CGCGACGACGAA---CTCCTCAAGACAGTGAGRCTCATCAAGATTCTCTAYCAAAG
CAACCCGCTTCCCAGCCCCGAG---GGGAGGACCAGACAGGCCCGGAGGAATCGAAGAAGAAGG---------TGGAGAC
AGAGACAG------AGACAGATTCGGTTCATCAGTGACCGGATTATTGCCACTTATCTGGGACGACCTGAGGAGCCTGTT
CCTCTTCAGCTACCACCGCTTGAGAGACTTACTCTTGATTGCAACGAGGATTGTGGAACTTCTGGGACGCAGGGGGTGGG
AAGTCCTCAAATATTGGTGGAATCTCCTGCAATATTGGAGTCAGGAACTAAAGAATAG
>AB428561/B/JP/2006/472
ATGGCAGGAAGAAGCGGAGAC---CGCGACGAAGAA---CTCCTCAAGACAGTGAGACTCATCAAGGTCCTCTATCAAAG
CAACCCGCTTCCCAGCCCCGAG---GGGAGGACCAGACAGGCCCGGAGGAATCGAAGAAGAAGG---------TGGAGAG
AGAGACAG------AGACAGATTCGGTTCATCAGTGAGCGGATCCTTGCCACTTATCTGGGACGACCTGAGGAGCCTATT
CCTCTTCAGCTACCACCGCTTGAGAGACTTACTCTTGATTGCAACGAGGATTGTGGAACTTCTGGGACGCAGGGGGTGGG
AAGTCCTCAAATACTGGTGGAATCTCCTGCAATATTGGAGTCAGGAACTAAAGAATAG
>AB428562/B/JP/2006/574
ATGGCAGGAAGAAGCGGAGAC---CGCGACGAAGAC---CTCCTCAAGACAGTGAGACTCATCAAGGTTCTCTATCAAAG
CAACCCGCTTCCCAGCCCCGAG---GGGAGGACCAGACAGGCCCGGAGGAATCGAAGAAGAAGG---------TGGAGAC
AGAGACAG------AGACAGATTCAATTCATCAGTGACCGGATTATTGCCACTTATCTGGGACGACCTGAGGAGCCTGTT
CCTCTTCAGCTACCACCGCTTGAGAGACTTACTCTTGATTGCAACGAGGATTGTGGAACTTCTGGGACGCAGGGGGTGGG
AAGTCCTCAAATATTGGTGGAATCTCCTGCAATATTGGAGTCAGGAACTAAAGAATAG
>AB480692/B/JP/2004/DR6174
ATGGCAGGAAGAAGCGGAGAC---CGCGACGAAGAA---CTCCTCAAGGCAGTCCGACTCATCAAGTCTCTTTATCAAAG
CAACCCACTTCCCAGCCCCGAG---GGGACCACCCGACGGACCCGGAGGAATCGAAGAAGAAGG---------TGGAGAG
AGAGACAG------AGACAGATCCACTCGATTAGTGAGCGGATTCTTGCCACTTATCTGGGACGACCTGAGGAGCCTATT
CCTCTTCAGTTACCACCGCTTGAGAGACTTACTCTTGATTGTAACGAGGATTGTGGAACTTCTGGGACGCAGGGGGTGGG
AAGTCCTCAAGTATTGGTGGAATCTCCTGCAATATTGGAGTCAGGAACTAAAGAATAG
>AB480693/B/JP/2004/DR6174
ATGGCAGGAAGAAGCGGAGAC---CGCGACGAAGAA---CTCCTCAAGGCAGTCCGACTCATCAAGTCTCTTTATCAAAG
CAACCCACTTCCCAGCCCCGAG---GGGACCACCCGACGGACCCGGAGGAATCGAAGAAGAAGG---------TGGAGAG
AGAGACAG------AGACAGATCCACTCGATTAGTGAGCGGATTCTTGCCACTTATCTGGGACGACCTGAGGAGCCTATT
CCTCTTCAGTTACCACCGCTTGAGAGACTTACTCTTGATTGTAACGAGGATTGTGGAACTTCTGGGACGCAGGGGGTGGG
AAGTCCTCAAGTATTGGTGGAATCTCCTGCAATATTGGAGTCAGGAACTAAAGAATAG
>AB480694/B/JP/2004/DR6175
ATGGCAGGAAGAAGCGGAGAC---AGAGACGAAGAG---CTCCTCAAGACAGTAAGACTCATCAAGTTCCTCTACCAAAA
CAACCCGCCCCCCAAACCCAAG---GGA---ACCCGACAGGCCAGAAGGAATCGAAGAAGAAGG---------TGGCGAG
AGAGACAG------AGGTGGATCCAGTCGATTAGCGGAAGGATTCTTGGCAATTTTCTGGATCGACCTGAGGAGCCTGTT
CCTATTCAGCTACCACCGCTTGAGAGACTTACTCTTGATTGTGACGAGGATTGTGGAACTTCTGGGACGCAGGGGGTGGG
GAATCCTGAAATATTGGTGGAATCTCCTACAGTATTGGATTCAGGAACTAAAGAATAG
>AB480695/B/JP/2004/DR6175
ATGGCAGGAAGAAGCGGAGAC---AGAGACGAAGAG---CTCCTCAAGACAGTAAGACTCATCAAGTTCCTCTACCAAAA
CAACCCGCCCCCCAAACCCAAG---GGA---ACCCGACAGGCCAGAAGGAATCGAAGAAGAAGG---------TGGCGAG
AGAGACAG------AGGTGGATCCAGTCGATTAGCGGAAGGATTCTTGGCAATTTTCTGGATCGACCTGAGGAGCCTGTT
CCTATTCAGCTACCACCGCTTGAGAGACTTACTCTTGATTGTGACGAGGATTGTGGAACTTCTGGGACGCAGGGGGTGGG
GAATCCTGAAATATTGGTGGAATCTCCTACAGTATTGGATTCAGGAACTAAAGAATAG
>AB480696/B/JP/2004/DR5913
ATGGCAGGAAGAAGCGGAGAC---AGCGACGAAGAT---CTCCTCAAGACAGTCAGACTCATCAAGTTCCTCTATCAAAG
CAACCCACCTCCCAGCCCCGAG---GGG---ACCCGGCAGGCCCGAAGGAATCGAAGAAGAAGG---------TGGAGGA
AGAAACAG------GGACAGATCCGAAAGATTAGTGGGTGGATTCTTGACACTTATCTGGGACGATCTACGGAGCCTGTG
CCTCTTCAGCTACCACCGCTTGAGCGACTTACTCTTGATTGTAACGAGGATTGTGGAACTTCTGGGACGCAGGGGGTGGG
AAATCCTCAAATACTGGTGGAATCTCCTACAGTATTGGAGTCAGGAACTAAAGAATAG
>AB480697/B/JP/2004/DR5913
ATGGCAGGAAGAAGCGGAGAC---AGCGACGAAGAT---CTCCTCAAGACAGTCAGACTCATCAAGTTCCTCTATCAAAG
CAACCCACCTCCCAGCCCCGAG---GGG---ACCCGGCAGGCCCGAAGGAATCGAAGAAGAAGG---------TGGAGGA
AGAAACAG------GGACAGATCCGAGAGATTAGTGGGTGGATTCTTGACACTTATCTGGGACGATCTACGGAGCCTGTG
CCTCTTCAGCTACCACCGCTTGAGCGACTTACTCTTGATTGTAACGAGGATTGTGGAACTTCTGGGACGCAGGGGGTGGG
AAATCCTCAAATACTGGTGGAATCTCCTACAGTATTGGAGTCAGGAACTAAAGAATAG
>AB480698/B/JP/1998/DR1120
ATGGCAGGAAGAAGCGGAGAC---AGCGACGAAGAC---CTCCTCAAAACAGTCAGATTCATCAAGTTCCTCTATCAAAG
CAACCCGCCTCCCAACCCCGAG---GGG---ACCAGACAGGCCCGAAGGAATAGAAGAAGAAGG---------TGGAGAG
AGAGACAG------AGACAGATCCGGTCGATTAGTGCATGGCTTATTAGCGCTCATCTGGGACGATCTGCGGAGCCTGAG
CCTCTTCATTTACCACCGCTTGAGAGACTTACTCTTGATTGTAACGAGGACTGTGGAACTTCTGGGACGCAGGGGGTGGG
AGATCCTCAAATACTGTTGGAATCTCCTACAGTATTGGAGTCAGGAACTAAAGAATAG
>AB485638/B/US/1991/US2
ATGGCAGGAAGAAGCGGAGAC---AGCGACGAAGAG---CTCCTCAAGGCCGTCAGACTTATCAAGTTTCTCTATCAAAG
CAACCCGCCTCCCAGCCCCGAG---GGG---ACCCGACAGGCCCGAAGGAATCGAAGAAGAAGG---------TGGAGAA
CAAGACAG------AGACAGATCCGGTCGATTAGTGGATGGATTATTAGCACTTATTTGGGTCGACCTACGGAGCCTGTG
CCTCTTCAGCTACCACCGCTTGAGAGACTTACTCTTGATTCTAACGAGGATTGTGGAACTTCTGGGACGCAGGGGGTGGG
AAGCCCTCAAATACTGGTGGAATCTCCTACAGTATTGGAGTCAGGAACTAAAAACTAG
>AB485639/B/US/1991/US2
ATGGCAGGAAGAAGCGGAGAC---AGCGACGAAGAG---CTCCTCAAGGCCGTCAGACTTATCAAGTTTCTCTATCAAAG
CAACCCGCCTCCCAGCCCCGAG---GGG---ACCCGACAGGCCCGAAGGAATCGAAGAAGAAGG---------TGGAGAA
CAAGACAG------AGACAGATCCGGTCGATTAGTGGATGGATTATTAGCACTTATTTGGGTCGACCTACGGAGCCTGTG
CCTCTTCAGCTACCACCGCTTGAGAGACTTACTCTTGATTCTAACGAGGATTGTGGAACTTCTGGGACACAGGGGGTGGG
AAGCCCTCAAATACTGGTGGAATCTCCTACAGTATTGGAGTCAGGAACTAAAAACTAG
>AB485640/B/US/1991/US2
ATGGCAGGAAGAAGCGGAGAC---AGCGACGAAGAG---CTCCTCAAGGCCGTCAGACTTATCAAGTTTCTCTATCAAAG
CAACCCGCCTCCCAGCCCCGAG---GGG---ACCCGACAGGCCCGAAGGAATCGAAGAAGAAGG---------TGGAGAA
CAAGACAG------AGACAGATCCGGTCGATTAGTGGATGGATTATTAGCACTTATTTGGGTCGACCTACGGAGCCTGTG
CCTCTTCAGCTACCACCGCTTGAGAGACTTACTCTTGATTCTAACGAGGATTGTGGAACTTCTGGGACGCAGGGGGTGGG
AAGCCCTCAAATACTGGTGGAATCTCCTACAGTATTGGAGTCAGGAACTAAAAACTAG
>AB485641/B/BR/1990/BZ167
ATGGCAGGAAGAAGCGGAGAC---AGCGACGAAGAA---CTCCTCAAGACAGTCAGACTCATCAAGTTTCTCTATCAAAG
CAACCCTCCTCCCAACCCCGAG---GGG---ACCCGACAGGCCCGGAGGAATCGAAGAAGAAGG---------TGGAGAG
AGAGACAG------AGACAGATCCGTGCGATTAGTGGATGGATTCTTAGCACTCATCTGGGACGACCTGCGGAGCCTGTG
CCTCTTCAGTTACCACCGCTTGAGAGACTTACTCTTGATTCTAAAGAGGATTGTGAAACTTCTGGGACGCAGGGGGTGGG
AAATCCTCAAATATTGGTGGAATCTCCTGCAGTATTGGAGTCAGGAACTAAAGAATAG
>AB485642/B/BR/1990/BZ167
ATGGCAGGAAGAAGCGGAGAC---AGCGACGAAGAA---CTCCTCAAGACAGTCAGACTCATCAAGTTTCTCTATCAAAG
CAACCCTCCTCCCAACCCCGAG---GGG---ACCCGACAGGCCCGGAGGAATCGAAGAAGAAGG---------TGGAGAG
AGAGACAG------AGACAGATCCGTGCGATTAGTGGATGGATTCTTAGCACTCATCTGGGACGATCTGCGGAACCTGTG
CCTCTTCAGTTACCACCGCTTGAGAGACTTACTCTTGATTCTAGCGAGGATTGTGGAACTTCTGGGACGCAGGGGGTGGG
AAATCCTCAAATATTGGTGGAATCTCCTGCAGTATTGGAGTCAGGAACTAAAGAATAG
>AB564744/B/JP/-/DR1673
ATGGCAGGAAGAAGCGGAGAC---AGCGACGAAGAC---CTCCTCAAGACAGTCAGACTCATCAGGCTTCTCTACCAGAG
CAACCCTCCTCCCAACCCAGAG---GGG---ACCCGACAGGCCCGAAGGAATCGAAGGAGAAGG---------TGGAGAG
AGAGACAG------AGACACATCCGGAAGATCAGTGAACGGATTCTTGACACTTATCTGGGTCGATCTGAGGAGCCTGTG
CCTCTTCCTCTACCACCGCTTGAGAGACTTACTCTTGATTGTAACGAGGATTGTGGAACTTCTGGGACGCAGGGGGTGGG
AAGCCCTCAAATATTGGTGGAATCTCCTGCAATATTGGAGTCAGGAACTAAAGAATAG
>AB564745/B/JP/-/DR1673
ATGGCAGGAAGAAGCGGAGAC---AGCGACGAAGAC---CTCCTCAAGACAGTCAGACTCATCAAGCTTCTCTACCAGAG
CAACCCTCCTCCCAACCCAGAG---GGG---ACCCGACAGGCCCGAAGGAATCGAAGGAGAAGG---------TGGAGAG
AGAGACAG------AGACACATCCGAAAGATCAGTGAACGGATTCTTGACACTTATCTGGGTCGATCTGAGGAGCCTGTG
CCTCTTCCTCTACCACCGCTTGAGAGACTTACTCTTGATTGTAACGAGGATTGTGGAACTTCTGGGACGCAGGGGGTGGG
AAGCCCTCAAATATTGGTGGAATCTCCTACAATATTGGAGTCAGGAACTAAAGAATAG
>AB564746/B/JP/-/DR2735
ATGGCAGGAAGAAGCGGAGAC---AGCGACGAAGAC---CTCCTCAAGACAGTCAGACTCATCAAGCTTCTCTACCAGAG
CAACCCTCCTCCCAACCCAGAG---GGG---ACCCGACAGGCCCGAAGGAATCGAAGGAGAAGG---------TGGAGAG
AGAGACAG------AGACACATCCGGAAAATCAGTGAACGGATTCTTGACACTTATCTGGGTCGATCTGAGGAGCCTGTG
CCTCTTCCTCTACCACCGCTTGAGAGACTTACTCTTGATTGTAACGAGGATTGTGGAACTTCTGGGACGCAGGGGGTGGG
AAGCCCTCAAATATTGGTGGAATCTCCTACAATATTGGAGTCAGGAACTAAAGAATAG
>AB565495/B/JP/-/JRC03B
ATGGCAGGAAGAAGCGGAGAC---CAAGACGAAGAG---CTCCTCAAGACAGTCAGACTCATCAAGTTCCTCTACCAAAG
CAACCCGCTCCCCAACCCCGAG---GGG---ACCCGACAGGCCCGGAGGAACCGAAGAAGAAGG---------TGGAGAG
AGAGACAG------AGACGGATCATCTCGATTAGTGAGCGGATTCTTGCCACTTATCTGGGACGACCTGAGGAGCCTGTG
CCTCTTCAGCTACCGCCACTTGAGAGACTTACTCTTGATTGCAACGAGGATTGTGGAACTGCTGGGACGCAGGGGGTGGG
AAGTCCTCAAATATTGGTGGAATCTCCTGCAATATTGGATACAGGAACTAAAGAATAG
>AB565496/B/JP/-/JRC03B
ATGGCAGGAAGAAGCGGAGAC---CAAGACGAAGAG---CTCCTCAAGACAGTCAGACTCATCAAGTTCCTCTACCAAAG
CAACCCGCTCCCCAACCCCGAG---GGG---ACCCGACAGGCCCGGAGGAACCGAAGAAGAAGG---------TGGAGAG
AGAGACAG------AGACGGATCATCTCGATTAGTGAGCGGATTCTTGCCACTTATCTGGGACGACCTGAGGAGCCTGTG
CCTCTTCAGCTACCGCCACTTGAGAGACTTACTCTTGATTGCAACGAGGATTGTGGAACTGCTGGGACGCAGGGGGTGGG
AAGTCCTCAAATATTGGTGGAATCTCCTGCAATATTGGATACAGGAACTAAAGAATAG
>AB565497/B/JP/-/JRC05B
ATGGCAGGAAGAAGCGGAGAC---AACGACGAAGAG---CTCCTGAGAGCAGTCAGACTCATCAAGCTTCTCTATCAAAG
CAACCCGCCTCCCAGCACAGAG---GGG---ACACGACAGGCCCGAAGGAATCGCAGAAGAAGG---------TGGAGAG
AGAGACAG------AGCCGGATTCGGTGGATCAGTGGATGGATTCTTAGCGATTATCTGGGTCGATCTGCGGAGCCTGTT
CCTCTTCAGCTACCACCACTTGAGAGACTTACTCTTGATTGTAGCGAGGACTGTGGAACTTCTGGGACGCAGGGGTTGGG
AAGCCCTCAAATACTTGTGGAATCTCCTACAGTATTGGAGTCAGGAACTAAAGAATAG
>AB565498/B/JP/-/JRC05B
ATGGCAGGAAGAAGCGGAGAC---AACGACGAAGAG---CTCCTGAGAGCAGTCAGACTCATCAAGCTTCTCTATCAAAG
CAACCCGCCTCCCAGCACAGAG---GGG---ACACGACAGGCCCGAAGGAATCGCAGAAGAAGG---------TGGAGAG
AGAGACAG------AGCCGGATTCGGTGGATCAGTGGATGGATTCTTAGCGATTATCTGGGTCGATCTGCGGAGCCTGTT
CCTCTTCAGCTACCACCACTTGAGAGACTTACTCTTGATTGTAGCGAGGACTGTGGAACTTCTGGGACGCAGGGGTTGGG
AAGCCCTCAAATACTTGTGGAATCTCCTACAGTATTGGAGTCAGGAACTAAAGAATAG
>AB565499/B/JP/-/JRC53B
ATGGCAGGAAGAAGCGGAGAC---CAAGACGAAGAG---CTCCTCAAGACAGTCAGACTCATCAAGTTCCTCTACCAAAG
CAACCCGCTCCCCAACCCCGAG---GGG---ACCCGACAGGCCCGGAGGAACCGAAGAAGAAGG---------TGGAGAG
AGAGACAG------AGACGGATCATCTCGATTAGTGAGCGGATTCTTGCCACTTATCTGGGACGACCTGAGGAGCCTGTG
CCTCTTCAGCTACCGCCACTTGAGAGACTTACTCTTGATTGCAACGAGGATTGTGGAACTGCTGGGACGCAGGGGGTGGG
AAGTCCTCAAATATTGGTGGAATCTCCTGCAATATTGGATACAGGAACTAAAGAATAG
>AB565500/B/JP/-/JRC53B
ATGGCAGGAAGAAGCGGAGAC---CAAGACGAAGAG---CTCCTCAAGACAGTCAGACTCATCAAGTTCCTCTACCAAAG
CAACCCGCTCCCCAACCCCGAG---GGG---ACCCGACAGGCCCGGAGGAACCGAAGAAGAAGG---------TGGAGAG
AGAGACAG------AGACGGATCATCTCGATTAGTGAGCGGATTCTTGCCACTTATCTGGGACGACCTGAGGAGCCTGTG
CCTCTTCAGCTACCGCCACTTGAGAGACTTACTCTTGATTGCAACGAGGATTGTGGAACTGCTGGGACGCAGGGGGTGGG
AAGTCCTCAAATATTGGTGGAATCTCCTGCAATATTGGATACAGGAACTAAAGAATAG
>AB565501/B/JP/-/JRC65B
ATGGCAGGAAGAAGCGAAGAC---CGCGACGAAGAG---CTCATCAAGACAGTCAGACTGATCAAGTTTCTCTATCAAAG
CAACCCGCTTCCCAGCCCAGGG---GGG---ACTCGGCAGGCCCGGAGGAATCGAAGAAGAAGG---------TGGAGAG
CAAGACAG------AGGCAGATCCGTGAGATTAGTGAGCGGATTATTGACACTTATCTGGGAGGATCTACGGAACCTGTG
CCTCTTCAGCTACCGCCACTTGAGAGACTTACTCTTGATTGCAGCACGGATTGTGGAACTTCTGGGACGCAGGGGGTGGG
AAATCCTCAAGTATTGGTGGAATCTCCTGCAGTATTGGATTCAGGAACTAAAGAATAG
>AB565502/B/JP/-/JRC65B
ATGGCAGGAAGAAGCGAAGAC---CGCGACGAAGAG---CTCATCAAGACAGTCAGACTGATCAAGTTTCTCTATCAAAG
CAACCCGCTTCCCAGCCCAGGG---GGG---ACTCGGCAGGCCCGGAGGAATCGAAGAAGAAGG---------TGGAGAG
CAAGACAG------AGGCAGATCCGTGAGATTAGTGAGCGGATTATTGACACTTATCTGGGAGGATCTACGGAACCTGTG
CCTCTTCAGCTACCGCCACTTGAGAGACTTACTCTTGATTGCAGCACGGATTGTGGAACTTCTGGGACGCAGGGGGTGGG
AAATCCTCAAGTATTGGTGGAATCTCCTGCAGTATTGGATTCAGGAACTAAAGAATAG
>AB604948/B/JP/-/DR1777
ATGGCAGGAAGAAGAGGAGAC---AGCGACGAAGAA---CTTCTCAAAGCAGTCAGGATCATCAAGTTTCTCTATCAGAG
CAACCCACCTCCCAGTTCCGAG---GGG---ACCCGACAGGCCCGAAGGAATCGAAGGAGAAGG---------TGGAGAG
AGAGACGG------AGACACATCCAGGCGATTAGTGATTGGATTATTACCACTCATCTGGGACGATCTGCGGAGCCTGTG
CCTCTTCAGCTACCACCGCTTGAGAGACTTACTCTTGATTGTAGCGAGGATTGTGGAACTTCTGGGACGCAGGGGGTGGG
AAATCCTCAAGTATTGGTGGAATCTCCTCCAGTATTGGAGTCAAGAGCTAAAGAATAG
>AB604949/B/JP/-/DR2735
ATGGCAGGAAGAAGCGGAGAC---AGCGACGAAGAC---CTCCTCAAGACAGTCAGACTCATCAAGTATCTCTACCAGAG
CAACCCTCCTCCCAACCCAGAG---GGG---ACCCGACAGGCCCGAAGGAATCGAAGGAGAAGG---------TGGAGAG
AGAGACAG------AGACACATCCGGAAGATCAGTGAACGGATTCTTGACACTTATCTGGGTCGATCTGAGGAGCCTGTG
CCTCTTCCTCTACCACCGCTTGAGAGACTTACTCTTGATTGTAACGAGGATTGTGGAACTTCTGGGACGCAGGGGGTGGG
AAGCCCTCAAATATTGGTGGAATCTCCTACAATATTGGAGTCAGGAACTAAAGAATAG
>AB604950/B/JP/-/DR5929
ATGGCAGGAAGAAGTGGAGAC---AGCGACGAAGAG---CTCCTGAAGACAGTCAGGATCATCAAGTTCCTCTACCAAAG
CAACCCACCTCCCAGCGCAGAG---GGG---ACCCGACAGGCCCGAAGGAACCGAAGAAGAAGG---------TGGAGAG
AGAGACAG------AGACAGATCGGGACGATTAGTAACTGGATTCTTAGCACTCATCTGGGACGATCTGCGGAGCCTGTG
CCTTTTCAGCTACCACCACTTGAGAGACTTACTCTTGATTGCAGCGAGGATTGTGGAACTTCTGGGACGCAGGGGGTGGG
AAATCCTCAGATATTGGTGGAATCTCCTGCAGTATTGGAGTCAGGAACTAAAGAATAG
>AB604951/B/JP/-/DR5929
ATGGCAGGAAGAAGTGGAGAC---AGCGACGAAGAG---CTCCTGAAGACAGTCAGGATCATCAAGTTCCTCTACCAAAG
CAACCCACCTCCCAGCGCAGAG---GGG---ACCCGACAGGCCCGAAGGAACCGAAGAAGAAGG---------TGGAGAG
AGAGACAG------AGACAGATCGGGACGATTAGTAACTGGATTCTTAGCACTCATCTGGGACGATCTGCGGAGCCTGTG
CCTTTTCAGCTACCACCACTTGAGAGACTTACTCTTGATTGCAGCGAGGATTGTGGAACTTCTGGGACGCAGGGGGTGGG
AAATCCTCAGATATTGGTGGAATCTCCTGCAGTATTGGAGTCAGGAACTAAAGAATAG
>AB641836/B/JP/-/pJRC57B09
ATGGCAGGAAGAAGAGGGGAC---AGCGACGAAGAC---CTCCTCAAGGCAGTCAGACTCATCAAGTTCCTCTATCAAAG
CAACCCACCTCCCAAACCCGAG---GGG---ACCCGACAGGCCCGAAGGAATCGAAGAAGAAGG---------TGGAGGG
AACGACAG------AGGCAGGTCAACGCGCATAGTGAATGGATTCTTAGCTCTGTTCTGGGACGATCTACGGAGCCTGTG
CCTCTTCATCTACCACCGCTTGAGAGACTTTCTCTTGATTCTAGCGAGGATTGTGGAGATTCTGGGACACAGGGGGTGGG
AGATCCTCAAGTATTGGTGGAACCTTCTGCAGTATTGGAGCCAGGAACTAAAGAATAG
>AB641837/B/JP/-/pJRC57B05
ATGGCAGGAAGAAGAGGGGAC---AGCGACGAAGAC---CTCCTCAAGGCAGTCAGACTCATCAAGTTCCTCTATCAAAG
CAACCCACCTCCCAAACCCGAG---GGG---ACCCGACAGGCCCGAAGGAATCGAAGAAGAAGG---------TGGAGGG
AACGACAG------AGGCAGGTCAACGCGCATAGTGAATGGATTCTTAGCTCTGTTCTGGGACGATCTACGGAGCCTGTG
CCTCTTCATCTACCACCGCTTGAGAGACTTTCTCTTGATTCTAGCGAGGATTGTGGAGATTCTGGGACACAGGGGGTGGG
AGATCCTCAAGTATTGGTGGAACCTTCTGCAGTATTGGAGCCAGGAACTAAAGAATAG
>AB731663/B/JP/2008/08JP_NMC104_clone_01
ATGGCAGGAAGAAGCGGCGAC---AGCGACGAAGAG---CTCCTCAAGACAGTAAGACTCATCAAGTTCCTCTACCAAAG
CAACCCACCTCCCAGCCAGGAG---GGG---ACCCGACAGGCCCGAAGAAATCGGAGAAGAAGG---------TGGAGAG
AGAGACAG------AGACACATCCGGTCGATTAGTGAATGGATTCTTAGCAATCATCTGGGACGACCTGCGGAGCCTGTG
CCTCTTCAGCTACCACCGCTTGAGAGACTTACTCTTGATTGTAACGAGGATTGTGGAACTTCTGGGACGCAGGGGGTGGG
AAATCCTCAAATATTGGTGGAATCTCCTACAATATTGGAGTCAGGAACTAAAGAATAG
>AB731664/B/JP/2008/08JP_NMC104_clone_09
ATGGCAGGAAGAAGCGGCGAC---AGCGACGAAGAG---CTCCTCAAGACAGTAAGACTCATCAAGTTCCTCTACCAAAG
CAACCCACCTCCCAGCCAGGAG---GGG---ACCCGACAGGCCCGAAGAAATCGGAGAAGAAGG---------TGGAGAG
AGAGACAG------AGACACATCCGGTCGATTAGTGAATGGATTCTTAGCAATCATCTGGGACGACCTGCGGAGCCTGTG
CCTCTTCAGCTACCACCGCTTGAGAGACTTACTCTTGATTGTAACGAGGATTGTGGAACTTCTGGGACGCAGGGGGTGGG
AAATCCTCAAATATTGGTGGAATCTCCTACAATATTGGAGTCAGGAACTAAAGAATAG
>AB731669/B/JP/2011/11JP_NMC851C_clone_13
ATGGCAGGAAGAAGCGGGGAC---AGCGACGAAGAC---CTCCTAAGGACGGTCAGACTCATCAGGCTTCTCCACCAAAG
CAACCCACCTCCCAACCCAGAG---GGG---ACCAGACAGGCACGAAGGAACCGGAGAAGAAGG---------TGGAGAG
AGAGACAG------AGACACATCCGGGCGATTAGTGACTGGCTTCTTAGCACTCATCTGGGACGACCTGCGGAGCCTGTT
CCTCTTCAGCTACCACCGCTTGAGAGACTTACTCTTGATTGTAGCGAGGATTGTGGAACTTCTGGGACGCAGGGGGTGGG
AAATCCTCAAAACTTGGTGGAATCTTCTGCAGTATTGGAGTCAGGAACTAAAGAATAG
>AB731670/B/JP/2011/11JP_NMC851C_clone_48
ATGGCAGGAAGAAGCGGGGAC---AGCGACGAAGAC---CTCCTAAGGACGGTCAGACTCATCAGGCTTCTCCACCAAAG
CAACCCACCTCCCAACCCAGAG---GGG---ACCAGACAGGCACGAAGGAACCGGAGAAGAAGG---------TGGAGAG
AGAGACAG------AGACACATCCGGGCGATTAGTGACTGGCTTCTTAGCACTCATCTGGGACGACCTGCGGAGCCTGTT
CCTCTTCAGCTACCACCGCTTGAGAGACTTACTCTTGATTGTAGCGAGGATTGTGGAACTTCTGGGACGCAGGGGGTGGG
AAATCCTCAAAACTTGGTGGAATCTTCTGCAGTATTGGAGTCAGGAACTAAAGAATAG
>AF003887/B/FR/1985/NL43xWC001
ATGGCAGGAAGAAGCGGAGAC---AGCGACGAAGAG---CTCCTCAAGACAGTCAGACTCATCAAGTTTCTCTATCAAAG
CAACCCGCCTCCCAACCCCGAG---GGG---ACCCGACAGGCCCGAAGGAATCGCAGAAGAAGG---------TGGAGAG
CGAGACAG------AGACAGATCCGAGCGCTTAGTGGATGGATTCTTAGCAATTATCTGGGTCGACCTGCGGAGCCTGTG
CCTCTTCAGCTACCACCGATTGAGAGACTTACTCTTGATTGTAGCGAGGATTGTGGAACTTCTGGGACGCAGGGGGTGGG
AAGTCCTCAAATATTGGTGGAATCTCCTGCAGTATTGGAGTCAGGAACTAAAGAATAG
>AF003888/B/FR/1985/NL43WC001
ATGGCAGGAAGAAGCGGAGAC---AGCGACGAAGAG---CTCCTCAAGACAGTCAGACTCATCAAGTTTCTCTATCAAAG
CAACCCGCCTCCCAACCCCGAG---GGG---ACCCGACAGGCCCGAAGGAATCGCAGAAGAAGG---------TGGAGAG
CGAGACAG------AGACAGATCCGAGCGCTTAGTGGATGGATTCTTAGCAATTATCTGGGTCGACCTGCGGAGCCTGTG
CCTCTTCAGCTACCACCGATTGAGAGACTTACTCTTGATTGTAGCGAGGATTGTGGAACTTCTGGGACGCAGGGGGTGGG
AAGTCCTCAAATATTGGTGGAATCTCCTGCAGTATTGGAGTCAGGAACTAAAGAATAG
>AF004394/B/US/1986/AD87_ADA
ATGGCAGGAAGAAGCGGAGAC---AGCGACGAAGAA---CTCCTCAAGACAGTCAGACTCATCAACTTTCTCTATCAAAG
CAACCCACCTCCCAGCCCCGAG---GGG---ACCCGACAGGCCCGAAGGAATCGAAGAAGAAGG---------TGGAGAC
AGAGACAG------AGACAGATCCGTGCGATTAGTGGATGGATTCTTAGCACTTTTCTGGGACGACCTGCGGAGCCTGTG
CCTCTTCAGCTACCACCGCTTGAGAGACTTACTCTTGATTGTAGCGAGGATTGTGGAACTTCTGGGACGCAGGGGGTGGG
AAGCCCTCAAGTATTGGTGGAATCTCCTGCAGTATTGGAGTCAGGAACTAAGGAATAG
>AF033819/B/FR/1983/HXB2_copy_LAI
ATGGCAGGAAGAAGCGGAGAC---AGCGACGAAGAG---CTCATCAGAACAGTCAGACTCATCAAGCTTCTCTATCAAAG
CAACCCACCTCCCAACCCCGAG---GGG---ACCCGACAGGCCCGAAGGAATAGAAGAAGAAGG---------TGGAGAG
AGAGACAG------AGACAGATCCATTCGATTAGTGAACGGATCCTTGGCACTTATCTGGGACGATCTGCGGAGCCTGTG
CCTCTTCAGCTACCACCGCTTGAGAGACTTACTCTTGATTGTAACGAGGATTGTGGAACTTCTGGGACGCAGGGGGTGGG
AAGCCCTCAAATATTGGTGGAATCTCCTACAGTATTGGAGTCAGGAACTAAAGAATAG
>AF042100/B/AU/1986/MBC200
ATGGCAGGAAGAAGCGGAGAC---AGCGACGAAGAG---CTCCTCAAGACAGTGAGACTCATCAAGTTTCTCTATCAAAG
CAACCCACCTCCCAGCACCGAG---GGG---ACCCGACAGGCCCGAAGGAACCGAAGAAGAAGG---------TGGAGAG
AGAGACAG------AGACAGATCCGGTCGATTAGTGACCGGATTCTTAGCACTTATCTGGGTCGACCTGCGGAGCCTGTG
CCTCTTCAGCTACCACCGCTTGAGAGACTTACTCTCGATTGTAACGAGGATTGTGGAACTTCTGGGACACAGGGGTTGGG
AAGTCCTCAAATATTGGTGGAATCTCCTACAGTATTGGAGTCAGGAGCTAAAGAATAG
>AF042101/B/AU/1987/MBC925
ATGGCAGGAAGAAGCGGAGAC---AGCGACGAAGAG---CTCCTCAAAACAGTCAGACTCATCAAGTTTCTCTATCAAAG
CAACCCGCTTCCCAGCCCCGAG---GGG---ACCCGGCAGGCCCGAAGGAATCGAAGAAGAAGG---------TGGAGAG
AGAGACAG------AGACAGATCCGAGAGATTAGTGGACGGATTCTTAGCACTTTTCTGGGTGGACCTACGGAGCCTGTG
CCTCTTCAGCTACCACCGCTTGAGAGACTTACTCTTGATTGTAACAAGGATTGTGGAACTTCTGGGACGCAGGGGGTGGG
AAGCCCTCAAGTATTGGTGGAATCTCCTACAGTATTGGAGTCAGGAACTAAAGAATAG
>AF042102/B/AU/1993/MBC18_MBCC18
ATGGCAGGAAGAAGCGGAGAC---AGCGACGAAGAG---CTCCTCAAGACAGTCAGACTCATCAAATCTATCTACCAAAG
CAACCCACCTCCCAACCCCGAG---GGG---ACCCGACAGGCCAGAAGGAATCGAAGAAGAAGG---------TGGAGAG
AGAGGCAG------AGGCAGCTCCACTCGATTAGTGCACGGATTCTTAGCACTTTTCTGGGACGACCTGAGGAGTCTGTG
CCTCTTCAGCTACCACCGCTTGAGAGACTTACTCTTGATTGTAACGAGGATTGTGGAACTTCTGGGACGCGGGGGATGGG
AAGCCCTCAAATATTGGTGGAATCTCCTCCAGTATTGGAGACAGGAACTACAGAAGAG
>AF042103/B/AU/1995/MBCC54
ATGGCAGGAAGAAGCGGAAAC---AGCGACGAAGAC---CTCCTCCAGACAGTCAGACTCATCAAGCTTCTCTATCAAAG
CAACCCACCTCCCAGCCCCGAG---GGG---ACCCGACAGGCCCGAAGGAATCGAAGAAGAAGG---------TGGAGAG
AGAGACAG------AGGCAGATCCACTCGATTAGTGCACGGATTCTTAGCACTTTTCTGGGACGACCTGAGGAGCCTGTG
CCTCTTCAGCTACCACCACTTGAGAGACTTACTCTTGATTGTAACGAGGATTGTGGAACTTCTGGGACGCAGGGGATGGG
AAGCCCTCAAATATTGGTGGAATCTCCTACAGTATTGGGGTCAGGAACTACAGAAGAG
>AF042105/B/AU/1996/MBCD36
ATGGCAGTAAGAAGCGGAGAC---AGCGAAGAAGAC---CTCCTCAAGACAATCAGACTCATCAAGTTTCTCTATCAAAG
CAACCCTCCTCCCAACCCCGAG---GGG---ACCCGACAGGCCCGAAGGAATCGAAGAAGAAGG---------TGGAGAG
AGAGACAG------AGACAGATCCACTCGATTAGTACACGGATTCTTAGCACTTTTTTGGGACGACCTGAGAAGCCTGTG
CCTCTTCCTCTACCACCACTTGAGAGACTTACTCTTGATTGTAACGAGGATTGTGGAACTCCTGGGACGCAGGGGATGGG
AAGCCCTCAAATATTGGTGGAACCTCCTAAAGTATTGGAGCCAGGAACTGCAGAAGAG
>AF042106/B/AU/1993/MBCC18R01_C18R01
ATGGCAGGAAGAAGCGGAGAC---AGCGACGAAGAG---CTCCTCAAGACAGTCAGACTCATCAAGCTTATCTATCAAAG
CAACCCACCTCCCAACCCCGAG---GGG---ACCCGACAGGCCAGAAGGAATCGAAGAAGAAGG---------TGGAGAG
AGAGACAG------AGGCAGCTCCACTCGATTAGTGCACGGATTCTTAGCACTTTTCTGGGACGACCTGAGGAGTCTGTG
CCTCTTCAGCTACCACCACTTGAGAGACTTACTCTTGATTGTAACGAGGATTGTGGAACTTCTGGGACGCAGGGGATGGG
AAGCCCTCAAATACTGGTGGAATCTCCTGCAGTATTGGAGGCAGGAACTACAGAAGAG
>AF049494/B/US/-/499JC16
ATGGCAGGAAGAAGCGGAGAC---AGCGACGAAGAC---CTCGTCAGGGCAGCCAGGCTCATCAAGCTTCTCTATCAGAG
CAACCCACTTCCCAGCTCCGAG---GGG---ACCCGACAGGCCAGACGGAATCGAAGGAGAAGG---------TGGAGAG
AGAGACAG------AGACAGATCCGTGCGATTAGTGGATGGATTCTTAGCACTTCTCTGGGAAGACCTGCGCAACCTGTG
CCTCTTCAGCTACCACCGCTTGAGAGACTTACTCTTGATTGTAACGAGGATTGTGGAACTTCTCGGACGCAGGGGGTGGG
AAGCCCTCAAATATTTGTGGAGTCTCCTACAGTATTGGAGTCAGGAGCTAAAGAATAG
>AF049495/B/US/-/NC7
ATGGCAGGAAGAAGCGGAGAC---AGCGACGAAGAG---CTCCTCAGGGCAGCCAGGCTCATCAAGCTTCTCTATCAGAG
CAACCCACTTCCCAGCTCCGAG---GGG---ACCCGACAGGCCAGACGGAATCGAAGGAGAAGG---------TGGAGAG
AGAGACAG------AGACAGATCCGTGCGATTAGTGGATGGATTCTTAGCACTTCTCTGGGAAGACCTGCGCAACCTGTG
CCTCTTCAGCTACCACCGCTTGAGAGACTTACTCTTGATTGTAACGAGGATTGTGGAACTTCTGGGACGCAGGGGGTGGG
AAGCCCTCAAATATTGGTGGAGTCTCCTACAGTATTGGAGTCAGGAGCTAAAGAATAG
>AF069140/B/US/1991/DH12_3
ATGGCAGGAAGAAGCGGAGAA---AGCGACGAAGAT---CTCCTCAACACAGTCAGACTGATCAAGCTTCTCTATCAAAG
CAACCCGCTTCCCAGCCTCGAG---GGG---ACCCGACAGGCCCGAAGGAATCGAAGAAGAAGG---------TGGAGAC
AGAGACAG------AGACAGATCCAGTCCATTAGTGGATGGATTCTTAGCAATCATCTGGGTCGACCTGCGGACGCTGTT
CCTCTTCAGCTACCACCGCTTGAGAGACTTACTCTTGATTGTAACGAGGATTGTGGAACTTCTGGGACGCAGGGGGTGGG
AACTCCTCAAATACTTGTGGAATCTCCTGCAGTATTGGAGTCAGGAACTAAAGAATAG
>AF070521/B/FR/1985/NL43E9_LAI_IIIB_NY5
ATGGCAGGAAGAAGCGGAGAC---AGCGACGAAGAG---CTCATCAGAACAGTCAGACTCATCAAGCTTCTCTATCAAAG
CAACCCACCTCCCAATCCCGAG---GGG---ACCCGACAGGCCCGAAGGAATAGAAGAAGAAGG---------TGGAGAG
AGAGACAG------AGGCAGATCCATTCGATTAGTGAACGGATCCTTAGCACTTATCTGGGACGATCTGCGGAGCCTGTG
CCTCTTCAGCTACCACCGCTTGAGAGACTTACTCTTGATTGTAACGAGGATTGTGGAACTTCTGGGACGCAGGGGGTGGG
AAGCCCTCAAATATTGGTGGAACCTCCTACAATATTGGAGTCAGGAACTAAAGAATAG
>AF086817/B/TW/1994/TWCYS_LM49
ATGGCAGGAAGAAGCGGAGAC---AGCGACGAAGAA---CTCCTCAGAACAGTCAGACTCATCAAGCTGATCTATCAAAG
CAACCCACCTCCCAACCCCGAG---GGG---ACCAGACAGGCCAGAAGGAATCGACGAAGAAGG---------TGGAGAG
AGAGACAG------AGACAGATCCGAACGATCAGTGGATGGATTCTTAGCAATTATCTGGGTCGACCTGCGGAGCCTGTG
CCTCTTCAGCTACCACCGCTTGAGAGACTTACTCTTGATTGTGACGAGGATTGTGGAACTTCTGGGACGCAGGGGGTGGG
AAGCCCTCAAATATTTGTGGAATCTCCTACAGTATTGGATTCAGGAACTAAAGAATAG
>AF146728/B/AU/-/VH_VHPCR
ATGGCAGGAAGAAGCGGAGAC---AGCGACGACGAG---CTCCTGAAGACAGTCAGACTCATCAAGTTTCTCTATCAAAG
CAATCCGCCCCCCAGCCCCGAG---GGG---ACCCGACAGGCCCGAAGGAATCGAAGAAGAAGG---------TGGAGAG
CAAGACAG------AGACAAATCCGTCAGATTAGTGGATGGATTCTTAGCACTTATCTGGGACGACCTGCGGAGCCTGTG
CCTCTTCAGCTACCACCGCTTGAGAGACTTACTCTTGATTGCAGCAAGGATTGTGGAACTTCTGGGACGCAGGGGGTGGG
AGGCCCTCAAGTATTGGTGGAATCTCCTGCAGTATTGGAGTCAGGAGCTGCAGAATAG
>AF224507/B/KR/1997/WK
ATGGCAGGAAGAAGCGGAGAC---AGCGACGAAGAG---CTCCTCAGGACAATAAGAATCATCAAGTTTCTCTATCAAAG
CAACCCACTTCCCGAGCCCGAG---GGG---ACCCGACAGGCCAGGAGGAATCGAAGGAGAAGG---------TGGAGAA
GGAGACAG------TGGTGGATCCAGTCACTTAGTGGATGGATTCTTAACACTCATCTGGGTCGACCTGCGGAGCCTGTG
CCTCTTCAGCTACCACCTCTTGAGAGACTTACTCTTGATTGTAACGAGGAGTGTGGAACTTCTGGGACTCAGGGGGTGGG
AAATCCTCAAATACTTGTGGAATCTCCTGCAGTATTGGAGTCAGGAACTAAAGAATAG
>AF256204/B/ES/1989/S61I1
ATGGCAGGAAGAAGCGGAGAC---AGCGACGAAGAG---CTCCTCAAGACAGTCAGACTCATCAAGTTTCTCTATCAAAG
CAACCCGCCTCCCAGCCAGGAG---GGG---ACCCGACAGGCCCGAAGGAATCGAAGAAGAAGG---------TGGAGAG
AGAGACAG------AGACAGATCCGGTCAATTAGTGGATGGATTCTTAGCAATTATCTGGGTCGACCTGCGGAGCCTGTG
CCTCTTCAGCTACCACCGCTTGAGAGACTTACTCTTGATTGTAACGAGGATTGTGGAACTTCTGGGACGCAGGGGGTGGG
AAGCCCTCAAATATTGGTGGAATCTCCTACAATATTGGATTCAGGAACTAAAGAACAG
>AF256206/B/ES/1989/S61G1
ATGGCAGGAAGAAGCGGAGAC---AGCGACGAAGAG---CTCCTCAAGACAGTCAGACTCATCAAGTTTCTCTATCAAAG
CAACCCGCCTCCCAGCCAGGAG---GGG---ACCCGACAGGCCCGAAGGAATCGAAGAAGAAGG---------TGGAGAG
AGAGACAG------AGACAGATCCGGTCAATTAGTGGATGGATTCTTAGCAATTATCTGGGTCGACCTGCGGAGCCTGTG
CCTCTTCAGCTACCACCGCTTGAGAGACTTACTCTTGATTGTAACGAGGATTGTGGAACTTCTGGGACGCAGAGGGTGGG
AAGCCCTCAAATATTGGTGGAATCTCCTACAGTATTGGATTCAGGAACTAAAGAATAG
>AF256207/B/ES/1989/S61G7
ATGGCAGGAAGAAGCGGAGAC---AGCGACGAAGAG---CTCCTCAAGACAGTCAGACTCATCAAGTTTCTCTATCAAAG
CAACCCGCCTCCCAGCCAGGAG---GGG---ACCCGACAGGCCCGAAGGAATCGAAGAAGAAGG---------TGGAGAG
AGAGACAG------AGACAGATCCGGTCAATTAGTGGATGGATTCTTAGCAATTATCTGGGTCGACCTGCGGAGCCTGTG
CCTCTTCAGCTACCACCGCTTGAGAGACTTACTCTTGATTGTAACGAGGATTGTGGAACTTCTGGGACGCAGAGGGTGGG
AAGCCCTCAAATATTGGTGGAATCTCCTACAGTATTGGATTCAGGAACTAAAGAATAG
>AF256208/B/ES/1989/S61I15
ATGGCAGGAAGAAGCGGAGAC---AGCGACGAAGAG---CTCCTCAAGACAGTCAGACTCATCAAGTTTCTCTATCAAAG
CAACCCGCCTCCCAGCCAGGAG---GGG---ACCCGACAGGCCCGAAGGAATCGAAGAAGAAGG---------TGGAGAG
AGAGACAG------AGACAGATCCGGTCAATTAGTGGATGGATTCTTAGCAATTATCTGGGTCGACCTGCGGAGCCTGTG
CCTCTTCAGCTACCACCGCTTGAGAGACTTACTCTTGATTGTAACGAGGATTGTGGAACTTCTGGGACGCAGGGGGTGGG
AAGCCCTCAAATATTGGTGGAATCTCCTACAATATTGGATTCAGGAACTAAAGAACAG
>AF286365/B/US/1988/WR27
ATGGCAGGAAGAAGCGGAGAC---AGCGACGAAGAG---CTCCTCAAGAAGGTCAGACTCATCAGGTTCCTCTATCAAAG
CAACCCTCCTCCCAGTTCCGAG---GGG---ACCCGACAGGCCCGAAGGAATCGAAGAAGAAGG---------TGGAGAG
AGAGACAG------AGACAGATCAACTCGCTTAGTGCATGGATTCTTAGCACTCATCTGGGACGACCTGCGGAGCCTGTG
CCTCTTCAGCTACCACCGCTTGAGAGACTTACTCTTGATTGTAGCGAGGATTGTGGAACTTCTGGGACGCAGGGGGTGGG
AGATCCTCAAATATTGGGGGAATCTCCTACAGTATTGGGGTCAGGAGCTAAGGAATAG
>AF538302/B/AU/1999/1181
ATGGCAGGAAGAAGCGGAGGC---AGCGACGAAGAC---CTCCTGAAGACAGTCAGACTCATCAAGCAGCTCTATCAAAG
CAACCCGCCTCCCAGCCCCGAG---GGG---ACCCGACAGGCCCGAAGGAATCGAAGAAGAAGG---------TGGAGAG
AGAGACAG------AGACAGATCCGAACGATTAGTGGATGGATTCTTAGCACTTATCTGGGACGACCTGCGGAGCCTGTG
CCTCTTCAGCTACCACCGCTTGAGAGACTTACTCTTGATTGTGACGAGGATTGTGGAACTTCTGGGACGCAGGGGGTGGG
AAGCCCTCAAATATTGGTGGAATCTCCTACAGTATTGGAATCAGGAAATAAAGAATAG
>AF538303/B/AU/1999/1182
ATGGCAGGAAGAAGCGGAGAC---AGCGACGAAGAG---CTCATCAGGACAGTCAGACTCATCAGGCTTCTCTATCAAAG
CAACCCGCCTCCCAGCCCCGAG---GGG---ACCCGACAGGCCCGAAGGAATAGAAGAAGAAGG---------TGGAGAG
AGAGACAG------AGACAGATCCGGACGTTTAGTGGATGGATTCTTAGCACTTATCTGGGCCGATCTGCGGAGCCTGTG
CCTCTTCAGCTACCACCGCTTGAGAGACTTACTCTTGATTGTAGCGAGGATTGTGGAACTTCTGGGACGCAGGGGGCGGG
AAGCCCTCAAATATTGGTGGAATCTCCTACAGTATTGGAGTCAGGAACTAAAGAATAG
>AF538304/B/AU/1995/C24
ATGGCAGGAAGAAGCGGAGAC---AGCGACGAAGAG---CTCCTCAAGACGGTCAGACTAATCAAGTTTCTTTATCAAAG
CAACCCGCCTCCCAGCCCAGAG---GGG---ACCCGACAGGCCCGAAGGAATCGAAGAAGAAGG---------TGGAGAG
AGAGACAG------AGACAGATCCGAGTGCTTAGTGAACGGATCCTTAGCACTTGTCTGGGACGATCTCCGGAGCCTGCG
CCTTTTCAGCTACCACCGCTTGAGAGACTTACTCTTGATTGTAACGAGGATTGTGGAACTTCTGGGACGCAGGGGGTGGG
AAGCCCTCAAATACTGGTGGAATCTCCTACAGTATTGGAGCCAGGAACTAAAGAATAG
>AF538305/B/AU/1995/C42
ATGGCAGGAAGAAGCGGAGAC---AGCGACGAAGAC---CTCCTAAAGACTGTCAGACTCATCAAGCTCCTTTATCAAAG
CAACCCGCCTCCCAACCCAGAG---GGG---ACCCGACAGGCCCGAAGGAATCGAACAAGAAGG---------TGGAGAG
AGAGACAG------AGACAGATCCGCCAGATTAGTGGATGGATTATTAGCACTTATCTGGATCGATCTTCGGAGCCTGTG
CCTTTTCCTCTACCACCGCTTGAGAGACTTACTCTTGATTGTAACGAGGATTGTGGAACTTCTGGGACGCAGGGGGCGGG
AAGCCCTCAAGTATTGGTGGAATCTCCTGCAGTATTGGGGTCAGGAACTAAAGAATAG
>AF538306/B/AU/1995/C76
ATGGCAGGAAGAAGCGGAGAC---AGCGACGAAGAG---CTCCTCAAGACTGTCAGACTCATCAAGTCCATTTATCAAAG
CAACCCACCTCCCAGCACCGAG---GGG---ACCCGACAGGCCCGAAGGAACCGAAGAAGACGG---------TGGAGAG
AGAGACAG------AGACAGATCCGGCTACTTAGTGAACGGATTCTTAGCAATTTTCTGGGCCGATCTCCGGAGCCTGTG
CCTTTTCAGCTACCGCCTCTTGAGAGACTTACTCTTGATTGTAACGAGGATTGTGGAACGTCTGGGGCGCAGGGGGCGGG
AAGCACTCAAATATTGGTGGAATCTCCTACAGTATTGGAGTCAGGAACTAAAGAATAG
>AF538307/B/AU/1995/C92
ATGGCAGGAAGAAGCGGAGAC---AGCGACGCAGAG---CTCCTCGCGACGGTCAGACTCATCAAGCTCCTTTATCAAAG
CAACCCGCCTCCCAACCTCGAG---GGG---ACCCGACAGGCCCGAACGAATCGAAGAAGAAGG---------TGGAGAG
AGAGACAG------AGACAGATCCGAGTACTTAGCGAACGGATCCTTAGCAATTGTCTGGGACGACCTCCGGAGCCTGTG
CCTTTTCAGCTACCACCGCTTGAGAGACTTACTCTTGATTGTAGCGAGGATTGTGGAACTTCTGGGACGCAGGGGGCGGG
AAGCCCTCAAATACTGGTGGAATCTCCTGCAGTATTGGAGTCAGGAACTAAAGAATAG
>AJ271445/B/GB/1986/GB8_46R
ATGGCAGGAAGAAGCGGAGAC---AGCGACGAAGAC---TTCCTGAAGACAGTCAGATTCATCAAGTTTCTCTACCAAAG
CAACCCACCTCCCAACCCCAAG---GGG---ACCCGACAGGCCCGAAGGAATCGAAGAAGAAGG---------TGGAGAG
CAAGACAG------AGACAGATCCATCAGATTGGTGAATGGATTCTTAGCGCTTTTCTGGGACGACCTGCGGAGCCTGTG
CCTCTTCAGCTACCACCGATTGAGAGACTTACTCTTGATTGTGACGAGGATTGTGGGACTTCTGGGACGCAGGGGGTGGG
AAGCCCTCAAGTATTGGTGGAATCTCCTGCAGTATTGGATCCAGGAACTAAAGAATAG
>AX032749/B/FR/1985/pNL43_patent
ATGGCAGGAAGAAGCGGAGAC---AGCGACGAAGAG---CTCATCAGAACAGTCAGACTCATCAAGCTTCTCTATCAAAG
CAACCCACCTCCCAATCCCGAG---GGG---ACCCGACAGGCCCGAAGGAATAGAAGAAGAAGG---------TGGAGAG
AGAGACAG------AGACAGATCCATTCGATTAGTGAACGGATCCTTAGCACTTATCTGGGACGATCTGCGGAGCCTGTG
CCTCTTCAGCTACCACCGCTTGAGAGACTTACTCTTGATTGTAACGAGGATTGTGGAACTTCTGGGACGCAGGGGGTGGG
AAGCCCTCAAATATTGGTGGAATCTCCTACAGTATTGGAGTCAGGAACTAAAGAATAG
>AX078307/B/FR/1983/LAI-patent
ATGGCAGGAAGAAGCGGAGAC---AGCGACGAAGAC---CTCCTCAAGGCAGTCAGACTCATCAAGTTTCTCTATCAAAG
CAACCCACCTCCCAATCCCGAG---GGG---ACCCGACAGGCCCGAAGGAATAGAAGAAGAAGG---------TGGAGAG
AGAGACAG------AGACAGATCCATTCGATTAGTGAACGGATCCTTAGCACTTATCTGGGACGATCTGCGGAGCCTGTG
CCTCTTCAGCTACCACCGCTTGAGAGACTTACTCTTGATTGTAACGAGGATTGTGGAACTTCTGGGACGCAGGGGGTGGG
AAGCCCTCAAATATTGGTGGAATCTCCTACAGTATTGGAGTCAGGAGCTAAAGAATAG
>AY037268/B/AR/1998/ARCH054
ATGGCAGGAAGAAGCGGAGAC---AGCGACGAAGAC---CTCCTCAAGACGGTCAGGCTCATCAAGTTTCTCTATCAAAG
CAACCCTCCTCCCAGCCCAGAG---GGG---ACCCGACAGGCCCGGAGGAATCGAAGAAGAAGG---------TGGAGAG
AGCGGCAG------AGGCAGATCAGAAGAATTAGTGGGTGGATTCTTAGCACTTTTCTGGGTCGACCTGCGGAGCCTGTG
CCTCTTCATCTACCACCGCTTGAGAGACTTACTCTTGATTGTAACGAGGATTGTGGAACTTCTGGGACGCAGGGGGTGGG
AAATCCTCAAGTATTGGTGGAATCTCCTGCAGTATTGGAGTCAGGAACTAAAGAGTAG
>AY037269/B/AR/2000/ARMS008
ATGGCAGGAAGAAGCGGAGAC---AACGAAGAAGAG---CTCCTCAAGACAGTGAGAATCATCAAGTTTCTCTATCAAAG
CAACCCGCTTCCCAACCTCGAG---GGG---ACCCGACAGGCCCGAAGGAATCGAAGAAGAAGG---------TGGAGAG
CGAGACAG------AGACAGATCCGGTCGATTAGTGACTGGATTATTCGCACTCATCTGGGACGACCTACGGAGCCTGTG
CCTCTTCAGCTACCACCACTTGAGAGACTTAATCTTGATTGCAGCGAGGATTGTGGAACTTCTGGGACGCAGGGGGTGGG
AAACCCTCAAATATCTGTGGAGTCTCCTGCAGTATTGGAGTCAGGAACTAAAGAATAG
>AY037270/B/BO/1999/BOL0122
ATGGCAGGAAGAAGCGGAGAC---AGCGACGAAGAT---CTCCTCCAGACAGTCAGACTCATCAAGTTCCTCTACCAAAG
CAACCCGCCTCCCAACCCCGAG---GGG---ACCCGACAGGCCAGAAGGAATCGAAGAAGAAGG---------TGGAGAG
AGAGACAG------AGACACATCCAGGCCGTTAGTGCATGGATTATTAGCACTCATCTGGGACGATCTACGGAGCCTGTG
CCTCTTCAGCTACCACCGCTTGAGAGACTTACTCTTGATTGTAACGAGGATTGTGGAACTTCTGGGACGCAGGGGGTGGG
AGATCCTCAAATACTGGTGGAATCTCCTACAGTATTGGGGTCAGGAACTAAAGAATAG
>AY037282/B/AR/1999/ARMA132
ATGGCAGGAAGAAGCGGAGAC---AGCGACGAAGAC---CTCCTCAAGACAGTAAGAATCATCAAGTTTCTCTATCAAAG
CAACCCGCCTCCCAGCTCAGAG---GGG---ACCCGACAGGCCCGAAGGAATCGAAGAAGAAGG---------TGGAGAG
AGAGACAG------AGACATATCCAGACGATTAGTAACTGGATTCTCAGCGCTCATCTGGGACGACCTGCGGAGCCTGTT
CCTCTTCAGCTACCACCGCTTGAGAGACTTACTCTTGATTGCAGCGAGGATTGTGGAACTTCTGGGACGCAGGGGGTGGG
AAATCCTCAAATATTGGTGGAATCTCCTGCAGTATTGGAGTCTGGAACTAAAGAATAG
>AY173951/B/TH/1990/BK132
ATGGCAGGAAGAAGCGGAGAC---AGCGACGAAGAG---CTCCTCAGGACCGTCAGACTCATCAAGCTTCTCTATCAAAG
CAACCCACCTCCCAGCCCCGAG---GGG---ACCCGACAGGCCCGGAGGAATCGAAGAAGAAGG---------TGGAGAG
AGAGACAG------AGACACATCCGGACGCTTAGTGGATGGATTCTTAGCAATTTTCTGGGTCGATCTGCGGAACCTGTG
CCTCTTCAGCTACCACCGCTTGAGAGACTTACTCTTGATTGTAACGAGGATTGTGGAACTTCTGGGACGCAGGGGGTGGG
AAGCCCTCAAATATTGGTGGAATCTCCTACAGTATTGGAGTCAGGAACTAAAGAATAG
>AY173952/B/US/1990/US1
ATGGCAGGAAGAAGCGGAGAC---AGCGACGAAGAC---CTCCTCAAGACAGTCAGACTCATCAAGCTTCTCTATCAGAG
CAACCCTCCTCCCAGTCCCGAG---GGG---ACCCGACAGGCCCGAAGGAACAGAAGAAGAAGG---------TGGAGAG
AGAGACAG------AGACAGATCCATACGTTTAGTGGATGGATTCTTAGCACTTATCTGGGACGATCTGCGGAGCCTGTG
CCTCTTCAGCTACCACCGCTTGAGAGACTTACTCTTGATTGTAACGAGGACTGTGGAACTTCTGGGACGCAGGGGGTGGG
AAGCCCTCAAATATTGGTGGAATCTCCTACAGTATTGGAGTCAGGAACTAAAGAATAG
>AY173953/B/US/1990/US2
ATGGCAGGAAGAAGCGGAGAC---AGCGACGAAGAG---CTCCTCAAGGCCGTCAGACTTATCAAGTTTCTCTATCAAAG
CAACCCGCCTCCCAGCCCCGAG---GGG---ACCCGACAGGCCCGAAGGAATCGAAGAAGAAGG---------TGGAGAA
CAAGACAG------AGACAGATCCGGTCGATTAGTGGATGGATTATTAGCACTTATTTGGGTCGACCTACGGAGCCTGTG
CCTCTTCAGCTACCACCGCTTGAGAGACTTACTCTTGATTCTAACGAGGATTGTGGAACTTCTGGGACGCAGGGGGTGGG
AAGCCCTCAAATACTGGTGGAATCTCCTACAGTATTGGAGTCAGGAACTAAAAACTAG
>AY173954/B/US/1990/US3
ATGGCAGGAAGAAGCGGAGAC---AGCGACGAAGAA---ATCCTCAAGACAGTCAGATTCATCAAGTTTCTCTATCAAAG
CAACCCGCCTCCCAGCCCCGAG---GGG---ACCCGACAGGCCCGCAGGAATCGAAGAAGAAGG---------TGGAGAG
CAAGACAG------AGACAGATCCAGTCCATTAGTGCATGGATTCTTAGCACTCATCTGGGACGATCTGCGGAGCCTGTG
CCTCTTCAGCTACCACCGCTTGAGAGACTTACTCTTGATTGTAGCGAGGATTGTGGAACTTCTGGGACGCAGGGGGTGGG
AAGCCCTCAAATATTGGTGGAATCTCCTGCAGTATTGGAGTCAGGAACTAAAGAATAG
>AY173955/B/US/1990/US4
ATGGCAGGAAGAAGAGGAGAC---AGCGACGAAGAA---CTCCTCCAGGCAGTCAGGCTCATCAAGTTTCTCTATCAAAA
CAACCCACCTCCCAGCTCAGAG---GGG---ACCCGACAGGCCCGAAGGAATCGAAGAAGAAGG---------TGGAGAG
AAAGACAG------AGACAGATCCAGTCGATTAGTGCATGGATTATTGGCACTCATCTGGGACGATCTGCGGAGCCTGTG
CCTCTTCAGCTACCACCGCTTGAGAGACTTACTCTTGATTGTAGCGAGGATTGTGGAACTTCTGGGACGCAGGGGGTGGG
AAACCCTCAAATATTGGGGGAATCTCCTGCAGTATTGGAGTCAGGAGCTAAAGAATAG
>AY173956/B/BR/1989/BZ167
ATGGCAGGAAGAAGCGGAGAC---AGCGACGAAGAA---CTCCTCAAGACAGTCAGACTCATCAAGTTTCTCTATCAAAG
CAACCCACCTCCCAACCCCGAG---GGG---ACCCGACAGGCCCGGAGGAATCGAAGAAGAAGG---------TGGAGAG
AGAGACAG------AGACAGATCCGTGCGATTAGTGGATGGATTCTTAGCACTCATCTGGGACGATCTGCGGAACCTGTG
CCTCTTCAGTTACCACCGCTTGAGAGACTTACTCTTGATTCTAGCGAGGATTGTGGAACTTCTGGGACGCAGGGGGTGGG
AAATCCTCAAATATTGGTGGAATCTCCTGCAGTATTGGAGTCAGGAACTAAAGAATAG
>AY180905/B/CN/2001/CNHN24
ATGGCAGGAAGAAGAGAAGAC---AGCGACGAAGAG---CTCCTCAAGACAGTCAGACTCATCAAGCGTCTCTATCAAAG
CAACCCGCTTCCCAGCCCAGAG---GGG---ACCCGGAAGGCCCGAAGGAATCGAAGAAGAAGG---------TGGAGAG
CAAGACAG------AGACAGATCCGAGAGATTAGTGAACGGATTATTGACACTTATCTGGGAGGATCTGCGGAGCCTGTG
CCTCTTCAGCTACCACCGCTTGAGAGACTTACTTTGGATTG------------TGGAACTTCTGGGACGCAGGGGGTGGG
AAATCCTCAAATATTTGTGGAATCTCCTGCAGTATTGGATTCAGGAGCTAAAGAATAG
>AY308760/B/US/1996/1333_d2
ATGGCAGGAAGAAGTGGAGAC---AGCGACGAAGAG---CTCCTCACAACGATCAGACTCATCAAGTTTCTCTATCAAAG
CAACCCGCCTCCCAGCCCCCAG---GGG---ACCCGACAGGCCCGAAGGAATCGAAGACGAAGG---------TGGAGAG
AGAGACAG------AGACAGATCCAGTCCATTAGTGGATGGATTCTTAGCACTCATCTGGGTCGACCTACGGAGCCTGTG
CATCTTCAGCTACCACCGCTTGAGAGACTTACTCTTGATTGTAACGAGGATTGTGGAACTTCTGGGACGCAGGGGGTGGG
AAATCCTCAAATATTGGTGGAACCTCCTACAATATTGGAGGCAGGAACTAAAGAATAG
>AY308761/B/US/1996/1299_d22
ATGGCAGGAAGAAGCGGAGCC---AGCGACGAAGAG---CTCCTAACAACGATCAGACTCATCAAGTTTCTCTATCAAAG
CAACCCGCCTCCAAGCCCCCAG---GGG---ACCCGACAGGCCCGAAGGAATCGAAGACGAAGG---------TGGAGAG
AGAGACAG------AGACAGATCCAGTCCATTAGTGGATGGATTCTTAGCAATCATCTGGGTCGACCTACGGAGCCTGTG
CCTCTTCATCTACCACCGCTTGAGAGACTTACTCTTGATTGTGACGAGGAGTGTGGAACTTCTGGGACGCAGGGGGTGGG
AAATCCTCAAATATTGGTGGAACCTCCTACAATATTGGAGGAAGGAACTAAAGAATAG
>AY308762/B/US/1996/1304_d31
ATGGCAGGAAGAAGCGGAGCC---AGCGACGAAGAG---CTCCTAACAACGATCAGACTCATCAAGTTTCTCTATCAAAG
CAACCCGCCTCCAAGCCCCCAG---GGG---ACCCGACAGGCCCGAAGGAATCGAAGACGAAGG---------TGGAGAG
AGAGACAG------AGACAGATCCAGTCCATTAGTGGATGGATTCTTAGCAATCATCTGGGTCGACCTACGGAGCCTGTG
CCTCTTCATCTACCACCGCTTGAGAGACTTACTCTTGATTGTGACGAGGAGTGTGGAACTTCTGGGACGCAGGGGGTGGG
AAATCCTCAAATATTGGTGGAACCTCCTACAATATTGGAGGAAGGAACTAAAGAATAG
>AY314044/B/CA/1996/WC10P_1
ATGGCAGGAAGAAGCGGAGAC---AGCGACGAAGAG---CTCCTCAAGACAGTGAGACTCATCAAGTCCCTCTATCAGAG
CAATCCACCCCCCAGCTCCGAG---GGG---ACCCGAAAGGCCCGAAGGAACCGAAGAAGAAGG---------TGGAGAG
AGAGACAG------AGACAGATCCGGTCCATTAGTGAACGGATTCTTAGCACTTATCTGGGTCGACCTGAGGAGCCTGTT
CCTCTTCATCTACCACCGCTTGAGAGACTTACTATTGATTGTGACGAGGATTGTGGAACTTCTGGGACGCCGGGGGTGGG
AAATCCTCAAATATTGGTGGAATCTCCTGCAGTATTGGAGTCAGGAACTAAAGAATAG
>AY314045/B/CA/1996/WC10P_2
ATGGCAGGAAGAAGCGGAGAC---AGCGACGAAGAC---CTCCTCAAGACAGTGAGGCTCATCAAGTCCCTCTATCAGAG
CAATCCACCCCCCAGCTCCGAG---GGG---ACCCGAAAGGCCCGAAGGAACCGAAGAAGAAGG---------TGGAGAG
AGAGACAG------AGACAGATCCGGTCCATTAGTGAACGGATTCTTAGCACTTATCTGGGTCGACCTGAGGAGCCTGTT
CCTCTTCATCTACCACCGCTTGAGAGACTTACTATTGATTGTGACGAGGATTGTGGAACTTCTGGGACGCCGGGGGTGGG
AAATCCTCAAATATTGGTGGAATCTCCTGCAGTATTGGAGTCAGGAACTAAAGAATAG
>AY314046/B/CA/1996/WC10P_3
ATGGCAGGAAGAAGCGGAGAC---AGCGACGAAGAG---CTCCTCAAGACAGTGAGACTCATCAAGTCCCTCTATCAGAG
CAATCCACCCCCCAGCTCCGAG---GGG---ACCCGAAAGGCCCGAAGGAACCGAAGAAGAAGG---------TGGAGAG
AGAGACAG------AGACAGATCCGGTCCATTAGTGAACGGATTCTTAGCACTTATCTGGGTCGACCTGAGGAGCCTGTT
CCTCTTCATCTACCACCGCTTGAGAGACTTACTATTGATTGTGACGAGGATTGTGGAACTTCTGGGACGCCGGGGGTGGG
AAATCCTCAAATATTGGTGGAATCTCCTGCAGTATTGGAGTCAGGAACTAAAGAATAG
>AY314047/B/CA/1996/WC10P_4
ATGGCAGGAAGAAGCGGAGAC---AGCGACGAAGAG---CTCCTCAAGACAGTGAGACTCATCAAGTCCCTCTATCAGAG
CAATCCACCCCCCAGCTCCGAG---GGG---ACCCGAAAGGCCCGAAGGAACCGAAGAAGAAGG---------TGGAGAG
AGAGACAG------AGACAGATCCGGTCCATTAGTGAACGGATTCTTAGCACTTATCTGGGTCGACCTGAGGAGCCTGTT
CCTCTTCATCTACCACCGCTTGAGAGACTTACTATTGATTGTGACGAGGATTGTGGAACTTCTGGGACGCCGGGGGTGGG
AAATCCTCAAATATTGGTGGAATCTCCTGCAGTATTGGAGTCAGGAACTAAAGAATAG
>AY314048/B/CA/1996/WC10P_6
ATGGCAGGAAGAAGCGGAGAC---AGCGACGAAGAC---CTCCTCAAGACAGTGAGACTCATCAAGTCCCTCTATCAGAG
CAATCCACCCCCCAGCTCCGAG---GGG---ACCCGAAAGGCCCGAAGGAACCGAAGAAGAAGG---------TGGAGAG
AGAGACAG------AGACAGATCCGGTCCATTAGTGAACGGATTCTTAGCACTTATCTGGGTCGACCTGAGGAGCCTGTT
CCTCTTCATCTACCACCGCTTGAGAGACTTACTATTGATTGTGACGAGGATTGTGGAACTTCTGGGACGCCGGGGGTGGG
AAATCCTCAAATATTGGTGGAATCTCCTGCGGTATTGGAGTCAGGAACTAAAGAATAG
>AY314049/B/CA/1996/WC10P_7
ATGGCAGGAAGAAGCGGAGAC---AGCGACGAAGAG---CTCCTCAAGACAGTGAGACTCATCAAGTCCCTCTATCAGAG
CAATCCACCCCCCAGCTCCGAG---GGG---ACCCGAAAGGCCCGAAGGAACCGAAGAAGAAGG---------TGGAGAG
AGAGACAG------AGACAGATCCGGTCCATTAGTGAACGGATTCTTAGCACTTATCTGGGTCGACCTGAGGAGCCTGTT
CCTCTTCATCTACCACCGCTTGAGAGACTTACTATTGATTGTGACGAGGATTGTGGAACTTCTGGGACGCCGGGGGTGGG
AAATCCTCAAATATTGGTGGAATCTCCTGCAGTATTGGAGTCAGGAACTAAAGAATAG
>AY314050/B/CA/1996/WC10P_8
ATGGCAGGAAGAAGCGGAGAC---AGCGACGAAGAG---CTCCTCAAGACAGTGAGACTCATCAAGTCCCTCTATCAGAG
CAATCCACCCCCCAGCTCCGAG---GGG---ACCCGAAAGGCCCGAAGGAACCGAAGAAGAAGG---------TGGAGAG
AGAGACAG------AGACAGATCCGGTCCATTAGTGAACGGATTCTTAGCACTTATCTGGGTCGACCTGAGGAGCCTGTT
CCTCTTCATCTACCACCGCTTGAGAGACTTACTATTGATTGTGACGAGGATTGTGGAACTTCTGGGACGCCGGGGGTGGG
AAATCCTCAAATATTGGTGGAATCTCCTGCAGTATTGGAGTCAGGAACTAAAGAATAG
>AY314051/B/CA/1996/WC10P_9
ATGGCAGGAAGAAGCGGAGAC---AGCGACGAAGAG---CTCCTCAAGACAGTGAGACTCATCAAGTCCCTCTATCAGAG
CAATCCACCCCCCAGCTCCGAG---GGG---ACCCGAAAGGCCCGAAGGAACCGAAGAAGAAGG---------TGGAGAG
AGAGACAG------AGACAGATCCGGTCCATTAGTGAACGGATTCTTAGCACTTATCTGGGTCGACCTGAGGAGCCTGTT
CCTCTTCATCTACCACCGCTTGAGAGACTTACTATTGATTGTGACGAGGATTGTGGAACTTCTGGGACGCCGGGGGTGGG
AAATCCTCAAATATTGGTGGAATCTCCTGCAGTATTGGAGTCAGGAACTAAAGAATAG
>AY314052/B/CA/1996/WC10P_10
ATGGCAGGAAGAAGCGGAGAC---AGCGACGAAGAG---CTCCTCAAGACAGTGAGACTCATCAAGTCCCTCTATCAGAG
CAATCCACCCCCCAGCTCCGAG---GGG---ACCCGAAAGGCCCGAAGGAACCGAAGAAGAAGG---------TGGAGAG
AGAGACAG------AGACAGATCCGGTCCATTAGTGAACGGATTCTTAGCACTTATCTGGGTCGACCTGAGGAGCCTGTT
CCTCTTCATCTACCACCGCTTGAGAGACTTACTATTGATTGTGACGAGGATTGTGGAACTTCTGGGACGCCGGGGGTGGG
AAATCCTCAAATATTGGTGGAATCTCCTGCAGTATTGGAGTCAGGAACTAAAGAATAG
>AY314053/B/CA/1996/WC10P_11
ATGGCAGGAAGAAGCGGAGAC---AGCGACGAAGAG---CTCCTCAAGACAGTGAGACTCATCAAGTCCCTCTATCAGAG
CAATCCACCCCCCAGCTCCGAG---GGG---ACCCGAAAGGCCCGAAGGAACCGAAGAAGAAGG---------TGGAGAG
AGAGACAG------AGACAGATCCGGTCCATTAGTGAACGGATTCTTAGCACTTATCTGGGTCGACCTGAGGAGCCTGTT
CCTCTTCATCTACCACCGCTTGAGAGACTTACTATTGATTGTGACGAGGATTGTGGAACTTCTGGGACGCCGGGGGTGGG
AAATCCTCAAATATTGGTGGAATCTCCTGCAGTATTGGAGTCAGGAACTAAAGAATAG
>AY314054/B/CA/1996/WC10C_1
ATGGCAGGAAGAAGCGGAGAC---AGCGACGAAGAC---CTCCTCAAGACAGTGAGACTCATCAAGTCCCTCTATCAGAG
CAATCCACCCCCCAGCTCCGAG---GGG---ACCCGAAAGGCCCGAAGGAACCGAAGAAGAAGG---------TGGAGAG
AGAGACAG------AGACAGATCCGGTCCATTAGTGAACGGATTCTTAGCACTTATCTGGGTCGACCTGAGGAGCCTGTT
CCTCTTCATCTACCACCGCTTGAGAGACTTACTATTGATTGTGACGAGGATTGTGGAACTTCTGGGACGCCGGGGGTGGG
AAATCCTCAAATATTGGTGGAATCTCCTGCAGTATTGGAGTCAGGAACTAAAGAATAG
>AY314055/B/CA/1996/WC10C_3
ATGGCAGGAAGAAGCGGAGAC---AGCGACGAAGAG---CTCCTCAAGACAGTGAGACTCATCAAGTCCCTCTATCAGAG
CAATCCACCCCCCAGCTCCGAG---GGG---ACCCGAAAGGCCCGAAGGAACCGAAGAAGAAGG---------TGGGGAG
AGAGACAG------AGACAGATCCGGTCCATTAGTGAACGGATTCTTAGCACTTATCTGGGTCGACCTGAGGAGCCTGTT
CCTCTTCATCTACCACCGCTTGAGAGACTTACTATTGATTGTGACGAGGATTGTGGAACTTCTGGGACGCCGGGGGTGGG
AAATCCTCAAATATTGGTGGAATCTCCTGCAGTATTGGAGTCAGGAACTAAAGAATAG
>AY314056/B/CA/1996/WC10C_4
ATGGCAGGAAGAAGCGGAGAC---AGCGACGAAGAG---CTCCTCAAGACAGTGAGACTCATCAAGTCCCTCTATCAGAG
CAATCCACCCCCCAGCTCCGAG---GGG---ACCCGAAAGGCCCGAAGGAACCGAAGAAGAAGG---------TGGAGAG
AGAGACAG------AGACAGATCCGGTCCATTAGTGAACGGATTCTTAGCACTTATCTGGGTCGACCTGAGGAGCCTGTT
CCTCTTCATCTACCACCGCTTGAGAGACTTACTATTGATTGTGACGAGGATTGTGGAACTTCTGGGACGCCGGGGGTGGG
AAATCCTCAAATATTGGTGGAATCTCCTGCAGTATTGGAGTCAGGAACTAAAGAATAG
>AY314057/B/CA/1996/WC10C_5
ATGGCAGGAAGAAGCGGAGAC---AGCGACGAAGAG---CTCCTCAAGACAGTGAGACTCATCAAGTCCCTCTATCAGAG
CAATCCACCCCCCAGCTCCGAG---GGG---GCCCGAAAGGCCCGAAGGAACCGAAGAAGAAGG---------CGGAGAG
AGAGACAG------AGACAGATCCGGTCCATTAGTGAACGGATTCTTAGCACTTATCTGGGTCGACCTGAGGAGCCTGTT
CCTCTTCATCTACCACCGCTTGAGAGACTTACTATTGATTGTGACGAGGATTGTGGAACTTCTGGGACGCCGGGGGTGGG
AAATCCTCAAATATTGGTGGAATCTCCTGCAGTATTGGAGTCAGGAACTAAAGAATAG
>AY314058/B/CA/1996/WC10C_6
ATGGCAGGAAGAAGCGGAGAC---AGCGACGAAGAC---CTCCTCAAGACAGTGAGACTCATCAAGTCCCTCTATCAGAG
CAATCCACCCCCCAGCTCCGAG---GGG---ACCCGAAAGGCCCGAAGGAACCGAAGAAGAAGG---------TGGAGAG
AGAGACAG------AGACAGATCCGGTCCATTAGTGAACGGATTCTTAGCACTTATCTGGGTCGACCTGAGGAGCCTGTT
CCTCTTCATCTACCACCGCTTGAGAGACTTACTATTGATTGTGACGAGGATTGTGGAACTTCTGGGACGCCGGGGGTGGG
AAATCCTCAAATATTGGTGGAATCTCCTGCAGTATTGGAGTCAGGAACTAAAGAATAG
>AY314059/B/CA/1996/WC10C_8
ATGGCAGGAAGAAGCGGAGAC---AGCGACGAAGAC---CTCCTCAAGACAGTGAGACTCATCAAGTCCCTCTATCAGAG
CAATCCACCCCCCAGCTCCGAG---GGG---ACCCGAAAGGCCCGAAGGAACCGAAGAAGAAGG---------TGGAGAG
AGAGACAG------AGACAGATCCGGTCCATTAGTGAACGGGTTCTTAGCACTTATCTGGGTCGACCTGAGGAGCCTGTT
CCTCTTCATCTACCACTGCTTGAGAGACTTACTATTGATTGTGACGAGGATTGTGGAACTTCTGGGACGCCGGGGGTGGG
AAATCCTCAAATATTGGTGGAATCTCCCGCAGTATTGGAGTCAGGAACTAAAGAATAG
>AY314060/B/CA/1996/WC10C_9
ATGGCAGGAAGAAGCGGAGAC---AGCGACGAAGAG---CTCCTCAAGACAGTGAGACTCATCAAGTCCCTCTATCAGAG
CAATCCACCCCCCAGCTCCGAG---GGG---ACCCGAAAGGCCCGAAGGAACCGAAGAAGAAGG---------TGGAGAG
AGAGACAG------AGACAGATCCGGTCCATTAGTGAACGGATTCTTAGCACTTATCTGGGTCGACCTGAGGAGCCTGTT
CCTCTTCATCTACCACCGCTTGAGAGACTTACTATTGATTGTGACGAGGATTGTGGAACTTCTGGGACGCCGGGGGTGGG
AAATCCTCAAATATTGGTGGAATCTCCTGCAGTATTGGAGTCAGGAACTAAAGAATAG
>AY314061/B/CA/1996/WC10C_10
ATGGCAGGAAGAAGCGGAGAC---AGCGACGAAGAC---CTCCTCAAGACAGTGAGACTCATCAAGTCCCTCTATCAGAG
CAATCCACCCCCCAGCTCCGAG---GGG---ACCCGAAAGGCCCGAAGGAACCGAAGAAGAAGG---------TGGAGAG
AGAGACAG------AGACAGATCCGGTCCATTAGTGAACGGGTTCTTAGCACTTATCTGGGTCGACCTGAGGAGCCTGTT
CCTCTTCATCTACCACTGCTTGAGAGACTTACTATTGATTGTGACGAGGATTGTGGAACTTCTGGGACGCCGGGGGTGGG
AAATCCTCAAATATTGGTGGAATCTCCCGCAGTATTGGAGTCAGGAACTAAAGAATAG
>AY314062/B/CA/1996/WC10C_11
ATGGCAGGAAGAAGCGGAGAC---AGCGACGAAGAG---CTCCTCAAGACAGTGAGACTCATCAAGTCCCTCTATCAGAG
CAATCCACCCCCCAGCTCCGAG---GGG---ACCCGAAAGGCCCGAAGGAACCGAAGAAGAAGG---------TGGAGAG
AGAGACAG------AGACAGATCCGGTCCATTAGTGAACGGATTCTTAGCACTTATCTGGGTCGACCTGAGGAGCCTGTT
CCTCTTCATCTACCACCGCTTGAGAGACTTACTATTGATTGTGACGAGGATTGTGGAACTTCTGGGACGCCGGGGGTGGG
AAATCCTCAAATATTGGTGGAATCTCCTGCAGTATTGGAGTCAGGAACTAAAGAATAG
>AY314063/B/CA/1996/WC10C_12
ATGGCAGGAAGAAGCGGAGAC---AGCGACGAAGAC---CTCCTCAAGACAGTGAGACTCATCAAGTCCCTCTATCAGAG
CAATCCACCCCCCAGCTCCGAG---GGG---ACCCGAAAGGCCCGAAGGAACCGAAGAAGAAGG---------TGGAGAG
AGAGACAG------AGACAGATCCGGCCCATTAGTGAACGGATTCTTAGCACTTATCTGGGTCGACCTGAGGAGCCTGTT
CCTCTTCATCTACCACCGCTTGAGAGACTTACTATTGATTGTGACGAGGATTGTGGAACTTCTGGGACGCCGGGGGTGGG
AAATCCTCAAATATTGGTGGAATCTCCTGCAGTATTGGAGTCAGGAACTAAAGAATAG
>AY331282/B/US/1997/1001_07
ATGGCAGGAAGAAGCGGAGAC---AACGACGAAGAT---CTCCTCAAGACAGTCAGACTCATCAAGACTATCTATCAAAG
CAACCCGCCTCCCAACCCCGAG---GGG---ACCCGACAGGCCCGAAGGAATCGAAGAAGAAGG---------TGGAGAG
AGAGACAA------AGACAGATCCGTGAGATTAGTGGATGGATTCTTAGCACTTATCTGGGACGATCTGCGGAGCCTGTG
CCTCTTCAGCTACCACCACTTGAGAGACTTACTCTTGACTGTAACGAGGATTGTGGAACTTCTGGGACGCAGGGGGTGGG
AAGCCCTCAAATATTGGTGGAATCTCCTACAGTATTGGAGTCAGGAACTAAAGAGTAG
>AY331283/B/US/1997/1001_09
ATGGCAGGAAGAAGCGGAGAC---AACGACGAAGAT---CTCCTCAAGACAGTCAGACTCATCAAGACTATCTATCAAAG
CAACCCGCCTCCCAACCCCGAG---GGG---ACCCGACAGGCCCGAAGGAATCGAAGAAGAAGG---------TGGAGAG
AGAGACAA------AGACAGATCCGTGAGATTAGTGGATGGATTCTTAGCACTTATCTGGGACGATCTGCGGAGCCTGTG
CCTCTTCAGCTACCACCACTTGAGAGACTTACTCTTGACTGTAACGAGGATTGTGGAACTTCTGGGACGCAGGGGGTGGG
AAGCCCTCAAATATTGGTGGAATCTCCTACAGTATTGGAGTCAGGAACTAAAGAGTAG
>AY331284/B/US/1997/1006_08
ATGGCAGGAAGAAGCGGAGAC---AGCGACGCAGAA---CTCCTCCAAGCAGTGAGAATAATCAAGTTTCTCTATCAAAA
CAACCCACCTCCCAGCTCCAAG---GGG---ACCCGACAGGCCCGAAGGAATCGAAGAAGAAGG---------TGGAGAG
AGAGACAG------AGACACATCCAGGCAATTAGCAGCTGGATTCTTAGCACTTCTCTGGGTCGACCTACGGAGCCTGTG
CCTCTTCCTCTACCACCGCTTGAGAGACTTACTCTTGATTGTAGCGAGGATTGTGGAACTTCTGGGACGCAGGGGGTGGG
AAGCCCTCAAGTATTGGTGGAATCTCCTGCAGTATTGGAGTCAGGAACTAAAGAATAG
>AY331285/B/US/1997/1012_08
ATGGCAGGAAGAAGCGGAGAC---AGCGACGACGAA---CTCCTCAAGACAGTAAGACTCATCAAGATCCTCTATCAAAG
CAACCCACCACCCAGCCCCGAG---GGG---ACCCGACAGGCCCGAAGGAATCGAAGAAGAAGG---------TGGAGAG
AGAGACAG------AGACAGATCCGGTCGATTAGTGAACGGATTCTTAGCACTTATCTGGGTCGATCTGCGGAGCCTGTG
CCTCTTCAGCTACCACCGCTTGAGAGACTTACTCTTGATTGTAACGAGGATTGTGGAACTTCTGGGACGCAGGGGGTGGG
AAGTCCTCAAATATTGGTGGAATCTCCTACAGTATTGGAGTCAGGAACTAAAGAATAG
>AY331286/B/US/1997/1012_11
ATGGCAGGAAGAAGCGGAGAC---AGCGACGACGAA---CTCCTCAAGACAGTAAGACTCATCAAGATCCTCTATCAAAG
CAACCCACCACCCAGCCCCGAG---GGG---ACCCGACAGGCCCGAAGGAATCGAAGAAGAAGG---------TGGAGAG
AGAGACAG------AGACAGATCCGGTCGATTAGTGAACGGATTCTTAGCACTTATCTGGGTCGATCTGCGGAGCCTGTG
CCTCTTCAGCTACCACCGCTTGAGAGACTTACTCTTGATTGTAACGAGGATTGTGGAACTTCTGGGACGCAGGGGGTGGG
AAGTCCTCAAATATTGGTGGAATCTCCTACAGTATTGGAGTCAGGAACTAAAGAATAG
>AY331287/B/US/1997/1013_03
ATGGCAGGAAGAAGAGGAGAC---AGCGACGAAGAA---CTTCTAAAGACAGTCAGACTCATCAAGTTTCTCTATCAAAG
CAACCCGCCTCCCAGTCCCGGG---GGA---ACCCGACAGGCCCGAAGGAATCGACGAAGAAGG---------TGGAGAG
AGAGACAG------AGACAGATCCGGACACTTAGTGAATGGATTCTTAGCAATTATCTGGGTCGACCTACGGAGCCTGTG
CCTCTTCAGCTACCACCGCTTGAGAGACTTACTCTTGATTGTAACAAGGATTGTGGAACTTCTGGGACGCAGGGGGTGGG
AAGCCCTCAAGTATTGGTGGAATCTCCTGCAGTATTGGAGCCAGGAACTAAAGAAGAG
>AY331288/B/US/1997/1013_07
ATGGCAGGAAGAAGAGGAGAC---AGCGACGAAGAA---CTTCTAAAGACAGTCAGACTCATCAAGTTTCTCTATCAAAG
CAACCCGCCTCCCAGTCCCGGG---GGA---ACCCGACAGGCCCGAAGGAATCGACGAAGAAGG---------TGGAGAG
AGAGACAG------AGACAGATCCGGACACTTAGTGAATGGATTCTTAGCAATTATCTGGGTCGACCTACGGAGCCTGTG
CCTCTTCAGCTACCACCGCTTGAGAGACTTACTCTTGATTGTAACAAGGATTGTGGAACTTCTGGGACGCAGGGGGTGGG
AAGCCCTCAAGTATTGGTGGAATCTCCTGCAGTATTGGAGCCAGGAACTAAAGAAGAG
>AY331289/B/US/1997/1018_06
ATGGCAGGAAGAAGCGGAGAC---AGCGACGAAGAG---CTCATCAGGACAGTCAGATTCATCAAGTTCCTGTACCAAAG
CAACCCACCTCCCAGCTCCGAG---GGG---ACCCGACAGGCCAGAAGGAACCGAAGGAGAAGG---------TGGAGAG
AGAGACAG------AGACAGATCCGTGCGCTTAGTGGATGGCTTCTTAGCACTTATCTGGGACGACCTGCGGAGCCTGTG
CCTCTTCAGCTACCACCGCTTGAGAGACTTACTCTTGATTATAGCGAGGATTGTGGAAATTCTGGGACGCAGGGGGTGGG
AAATCCTCAAGTATTGGTGGAATCTCCTGAAGTACTGGAGCCAGGAACTACAGAATAG
>AY331290/B/US/1997/1018_10
ATGGCAGGAAGAAGCGGAGAC---AGCGACGAAGAG---CTCATCAGGACAGTCAGATTCATCAAGTTCCTGTACCAAAG
CAACCCACCTCCCAGCTCCGAG---GGG---ACCCGACAGGCCAGAAGGAACCGAAGGAGAAGG---------TGGAGAG
AGAGACAG------AGACAGATCCGTGCGCTTAGTGGATGGCTTCTTAGCACTTATCTGGGACGACCTGCGGAGCCTGTG
CCTCTTCAGCTACCACCGCTTGAGAGACTTACTCTTGATTATAGCGAGGATTGTGGAAATTCTGGGACGCAGGGGGTGGG
AAATCCTCAAGTATTGGTGGAATCTCCTGAAGTACTGGAGCCAGGAACTACAGAATAG
>AY331291/B/US/1996/1027_05
ATGGCAGGAAGAAGCGGAGAC---AACGACGAAGAT---CTCCTGAAGACAGTCAGATTCATCAAGTTTCTTTATCAAAG
CAACCCACCTCCCAACCCCGAG---GGG---ACCCGACAGGCCCGAAGGAATCGAAGAAGAAGG---------TGGAGAG
AGAGACAG------AGACAGATCCAGTCAATTAGTGGATGGCTTCTTAGCACTGCTCTGGGTCGATCTGCGGAGCCTGTG
CCGCTTCAGCTACCACCTCTTGAGAGACTTTCTCTTGATTGTAACGAGGATTGTGGAAATTCTGGGACGAAGGGGGTGGG
AAGCACTCAAATATTGGTGGAATCTCCTACAATATTGGAGTCAGGAACTAAAGAATAG
>AY331292/B/US/1996/1057_01
ATGGCAGGAAGAAGCGGAGAC---AGCGACGAAGAT---CTCCTCAAGACAGTAAGACTCATCAAGCTTCTCTATCAAAG
CAACCCGCCTCCCAGCCAGGAG---GGG---ACCCGACAGGCCCGAAGGAACAGAAGAAGAAGG---------TGGAGAG
CGAGACAG------AGACACATCCGGGATCTTAGTGGATGGATTCTTAACAATTATCTGGGTCGACCTGCGGAGCCTGTG
CCTTTTCATCTACCACCGCTTGAGAGACTTACTCTCGATTGTAGCGAGGACTGTGCA------------GGG---GTGGG
AAATCCTCAAGTATTGGTGGAATCTCCTGCAGTATTGGAGCAAGGAACTAAAGAGTAG
>AY331293/B/US/1996/1057_09
ATGGCAGGAAGAAGCGGAGAC---AGCGACGAAGAT---CTCCTCAAGACAGTAAGACTCATCAAGCTTCTCTATCAAAG
CAACCCGCCTCCCAGCCAGGAG---GGG---ACCCGACAGGCCCGAAGGAACAGAAGAAGAAGG---------TGGAGAG
CGAGACAG------AGACACATCCGGGATCTTAGTGGATGGATTCTTAACAATTATCTGGGTCGACCTGCGGAGCCTGTG
CCTTTTCATCTACCACCGCTTGAGAGACTTACTCTCGATTGTAGCGAGGACTGTGCA------------GGG---GTGGG
AAATCCTCAAGTATTGGTGGAATCTCCTGCAGTATTGGAGCAAGGAACTAAAGAGTAG
>AY331294/B/US/1998/1058_08
ATGGCAGGAAGAAGCGGAGAC---AGAGACGAAGAG---CTCCTCCAGACAGTCAGATTGATCAAGCTTCTCTACCAAAG
CAACCCGCCTCCCAACCCAGAG---GGG---ACCCGACAGGCCCGAAGGAACAGAAGAAAAAGG---------TGGAGAG
AGAGACAG------AGACAGATCCGGACCATTAGTGGATGGATTCTTAGCAATCATCTGGGTCGATCTACGGAGCCTGTG
TCTCTTCCTCTACCACCGATTGAGAGACTTACTCTTGATTGTGACGAGGACTCTGGAACTTCTGGGACGCAGGGGGTGGG
AGATCCTCAAATATTGGTGGAATCTCCTACAGTATTGGAGTCAGGAACTAAAAAATAG
>AY331295/B/US/1998/1058_11
ATGGCAGGAAGAAGCGGAGAC---AGAGACGAAGAG---CTCCTCCAGACAGTCAGATTGATCAAGCTTCTCTACCAAAG
CAACCCGCCTCCCAACCCAGAG---GGG---ACCCGACAGGCCCGAAGGAACAGAAGAAGAAGG---------TGGAGAG
AGAGACAG------AGACAGATCCGGACCATTAGTGGATGGATTCTTAGCAATCATCTGGGTCGATCTACGGAGCCTGTG
TCTCTTCCTCTACCACCGATTGAGAGACTTACTCTTGATTGTGACGAGGACTCTGGAACTTCTGGGACGCAGGGGGTGGG
AGATCCTCAAATATTGGTGGAATCTCCTACAGTATTGGAGTCAGGAACTAAAGAATAG
>AY331296/B/US/1999/PRB959_03
ATGGCAGGAAGAAGCGGAGAC---AGCGACGAAGAA---CTCCTCCAGAAAATCAGACTCATCAGGTTTCTCTATCAAAG
CAACCCTCCTCCCAGCTCCGAG---GGG---ACCCGACAGGCCCGAAGGAATCGAAGGAGAAGG---------TGGAGAG
CAAGACAG------AGACAGATCCATTCGATTAGTGGATGGATTGTTAGCACTCTTCTGGGACGACCTGCGGAGCCTGTG
CCTCTTCAGCTACCACCGCTTGAGAGACTTACTCTTGATTGTAGCGAGGATTGTGGGACTTCTGGGACGCAGGGGGAGGG
AAATCCTCAAATATTGGTGGAACCTTCTACAGTATTGGAGTCAGGAGATAAAGAATAG
>AY331297/B/US/1999/PRB959_05
ATGGCAGGAAGAAGCGGAGAC---AGCGACGAAGAA---CTCCTCCAGAAAATCAGACTCATCAGGTTTCTCTATCAAAG
CAACCCTCCTCCCAGCTCCGAG---GGG---ACCCGACAGGCCCGAAGGAATCGAAGGAGAAGG---------TGGAGAG
CAAGACAG------AGACAGATCCATTCGATTAGTGGATGGATTGTTAGCACTCTTCTGGGACGACCTGCGGAGCCTGTG
CCTCTTCAGCTACCACCGCTTGAGAGACTTACTCTTGATTGTAGCGAGGATTGTGGGACTTCTGGGACGCAGGGGGAGGG
AAATCCTCAAATATTGGTGGAACCTTCTACAGTATTGGAGTCAGGAGATAAAGAATAG
>AY332236/B/US/1997/1006_10
ATGGCAGGAAGAAGCGGAGAC---AGCGACGCAGAA---CTCCTCCAAGCAGTGAGAATAATCAAGTTTCTCTATCAAAA
CAACCCACCTCCCAGCTCCAAG---GGG---ACCCGACAGGCCCGAAGGAATCGAAGAAGAAGG---------TGGAGAG
AGAGACAG------AGACACATCCAGGCAATTAGCAGCTGGATTCTTAGCACTTCTCTGGGTCGACCTACGGAGCCTGTG
CCTCTTCCTCTACCACCGCTTGAGAGACTTACTCTTGATTGTAGCGAGGATTGTGGAACTTCTGGGACGCAGGGGGTGGG
AAGCCCTCAAGTATTGGTGGAATCTCCTGCAGTATTGGAGTCAGGAACTAAAGAATAG
>AY332237/B/US/1996/1027_03
ATGGCAGGAAGAAGCGGAGAC---AACGACGAAGAT---CTCCTGAAGACAGTCAGATTCATCAAGTTTCTTTATCAAAG
CAACCCACCTCCCAACCCCGAG---GGG---ACCCGACAGGCCCGAAGGAATCGAAGAAGAAGG---------TGGAGAG
AGAGACAG------AGACAGATCCAGTCAATTAGTGGATGGCTTCTTAGCACTGCTCTGGGTCGATCTGCGGAGCCTGTG
CCGCTTCAGCTACCACCTCTTGAGAGACTTTCTCTTGATTGTAACGAGGATTGTGGAAATTCTGGGACGAAGGGGGTGGG
AAGCACTCAAATATTGGTGGAATCTCCTACAATATTGGAGTCAGGAACTAAAGAATAG
>AY352275/B/US/1984/SF33
ATGGCAGGAAGAAGCGGAGGC---AGCGACAGAGAG---CTCCTGACAGCAGTCAGAATCATCAAGATTCTCTATCAAAG
CAACCCTCATCCCAGCCCAGAG---GGG---ACCCGACAGGCCCGAAGGAATCGAAGAAGGAGG---------TGGAGAG
AGAGACAG------AGACAGATCCACTCGATTAGTGAACGGATTCTTAGCACTGTTCTGGGACGATCTTCGGAGCCTGTG
CCTCTTCAGCTACCACCGCTTGACAGACTTACTCTTGATTGTAGCGAGGATTGTGGAACTTCTGGGACGCAGGGGGTGGG
AAGTCCTCAAATATTGGTGGAATCTCCTGCTGTATTGGAGTCAGGAACTAAAGAATAG
>AY423381/B/NL/1999/671_99T12
ATGGCAGGAAGAAGTGGAGAC---AGCGACAAAGAA---CTCCTCAGGACAGTCAGAATCATCAAGTTTCTCTATCAAAG
CAACCCACCTCCCAGCTCCGAG---GGG---ACCCGACAGGCCCGAAGGAATCGAAGAAGAAGG---------TGGAGAG
AGAGACAG------AGACAGATCCAGTCCATTAGTGAATGGATTCTTAGCAATCATCTGGGTCGACCTGCGGAGCCTGTG
CCTCTTCAGCTACCACCGCTTGAGAGACTTACTCTTGATTGTAGTGAGGATTGTGGAACTTCTGGGACGCAGGGGGTGGG
ACGCCCTCAAATACTGGTGGAATCTCCTGCAATATTGGAGTCAGGAACTAAGAAGTAG
>AY423382/B/NL/2000/671_00T93
ATGGCAGGAAGAAGTGGAGAC---AGCGACGAAGAA---CTCCTCAGGACAGTCAGAATCATCAAGTTTCTCTATCAAAG
CAACCCACCTCCCAGCTCCGAG---GGG---ACCCGACAGGCCCGAAGGAATCGAAGAAGAAGG---------TGGAGAG
AGAGACAG------AGACAGATCCGGTCCCTTAGTGAATGGATTCTTAGCAATCATCTGGGTCGACCTGCGGAGCCTGTG
CCTCTTCAGCTACCACCGCTTGAGAGACTTACTCTTGATTGTAGTGAGGATTGTGGAACTTCTGGGACGCAGGGGGTGGG
AAGCCCTCAAATACTGGTGGAATCTCCTGCAATATTGGATTCAGGAACTAAGAGGTAG
>AY423383/B/NL/2000/671_00T162
ATGGCAGGAAGAAGTGGAGAC---AGCGACGAAGAA---CTCCTCAGGACAGTCAGAATCATCAAGTTTCTCTATCAAAG
CAACCCACCTCCCAGCTCCGAA---GGG---ACCCGACAGGCCCGAAGGAATCGAAGAAGAAGG---------TGGAGAG
AGAGACAG------AGACGGATCCGGTCCATTAGTGAATGGATTCTTAGCAATCATCTGGGTCGACCTGCGGAGCCTGTG
CCTCTTCAGCTACCACCGCTTGAGAGACTTACTCTTGATTATAGTGAGGATTGTGGAACTTCTGGGACGCAGGGGGTGGG
GAGCCCTCAAATACTGGTGGAATCTCCTGCAATATTGGATTCAGGAACTAAGAGGTAG
>AY423384/B/NL/2000/671_00T167
ATGGCAGGAAGAAGCGGAGAC---AGCGACGAAGAA---CTCCTCAGGACAGTCAGAATCATCAAGTTTCTCTATCAAAG
CAACCCACCTCCCAGCTCCGAG---GGG---ACCCGACAGGCCCGAAGGAATCGAAGAAGAAGG---------TGGAGAG
AGAGACAG------AGACGGATCCGGTCCATTAGTGAATGGATTCTTAGCAATCATCTGGGTCGACCTGCGGAGCCTGTG
CCTCTTCAGCTACCACCGCTTGAGAGACTTACTCTTGATTGTAGTGAGGATTGTGGAACTTCTGGGACGCAGGGGGTGGG
AAGCCCTCAAATACTGGTGGAATCTCCTGCAATATTGGATTCAGGAACTAAGGAGTAG
>AY423385/B/NL/2000/671_00T169
ATGGCAGGAAGAAGTGGAGAC---AGCGACGAAGAA---CTCCTCAGGACAGTCAGAATCATCAAGTTTCTCTATCAAAG
CAACCCACCTCCCAGCTCCGAG---GGG---ACCCGACAGGCCCGAAGGAATCGAAGAAGAAGG---------TGGAGAG
AGAGACAG------AGACGGATCCGGTCCATTAGTGAATGGATTCTTAGCAATCATCTGGGTCGACCTGCGGAGCCTGTG
CCTCTTCAGCTACCACCGCTTGAGAGACTTACTCTTGATTGTAGTGAGGATTNTGGAACTTCTGGGACGCAGGGGNTGGG
AAGCCCTCAAATACTGGTGGAATCTCCTGCAATATTGGATTCAGGAACTAAGGGGTAG
>AY423386/B/NL/2000/671_00T103
ATGGCAGGAAGAAGCGGAGAC---AGCGACGAAGAA---CTCCTCAGGACAGTCAGAATCATCAAGTTTCTCTATCAAAG
CAACCCACCTCCCAGCTCCGAG---GGG---ACCCGACAGGCCCGGAGGAATCGAAGAAGAAGG---------TGGAGAG
AGAGACAG------AGACGGATCCGGGCCATTAGTGAATGGATTCTTAGCAATCATCTGGGTCGACCTGCGGAGCCTGTG
CCTCTTCAGCTACCACCGCTTGAGAGACTTACTCTTGGTTGTAGTGAGGATTGTGGAACTTCTGGGACGCAGGGGGTGGG
AAGCCCTCAAATACTGGTGGAATCTCCTGCAATATTGGATTCAGGAACTAAGGGGTAG
>AY423387/B/NL/2000/671_00T36
ATGGCAGGAAGAAGCGGAGAC---AGCGACGAAGAA---CTCCTCAGGACAGTCAGACTCATCAAGTATCTTTATCAAAG
CAACCCACCTCCCAGCTCCGAG---GGG---ACCCGACAGGCCCGAAGGAATCGAAGAAGAAGG---------TGGAGAG
AGAGACAG------AGACGGATCCGGGCCATTAGTGAATGGATTCTTAGCAATCATCTGGGTCGACCTGCGGAGCCTGTG
CCTCTTCAGCTACCACCGCTTGAGAGACTTACTCTTGATTGTAGTGAGGATTGTGGAACTTCTGGGACGCAGGGGGTGGG
AAGCCCTCAAATACTGGTGGAATCTCCTGCAATATTGGATTCAGGAACTAAGGGGTAG
>AY560107/B/US/1998/98USHVTN1925c1
ATGGCAGGAAGAAGCGGAGAC---AGCGACGAAGAG---CTCCTCAAGACAGTCAGGCTCATCAAGCTTCTCTACCAGAG
CAACCCGCCTCCCAACCCAGAG---GGG---ACCCGACAGGCCCGAAGGAATCGAAGAAGGAGG---------TGGAGAG
AGAGACAG------AGACACATCAACAAACTTAGCGGATGGATTCTTAGCGATTATCTGGGTCGATCTGCGGAGCCTGTG
CCTCTTCAGCTACCACCGCTTGAGAGACTTACTCTTGATTGTAGCGAGGATTGTGGAACTTCTGGGACGCAGGGGGTGGG
AAGTCCTCAAATATTGGTGGAATCTCCTGCAGTATTGGAGCCAGGAACTAAAGAATAG
>AY560108/B/US/1998/98USHVTN3605c9
ATGGCAGGAAGAAGCGGAGAC---AGAGACGAAGAT---CTCCTGAAGGCAGTAAGACTCATCAAGCTTCTCTACCAAAG
CAACCCACCTCCCAGCCAGGAG---GGG---ACCCGACAGGCCCGAAGGAATCGAAGAAGAAGG---------TGGAGAG
AGAGACAG------AGACAGATCCGGTCTCTTAGTGGATGGATTCTTAGCGATTATCTGGGTCGACCTGCGGAGCCTGTG
CCTCTTCCTCTACCACCGCTTGAGAGACTTACTCTTGATTGCAACGAGGATTGTGGAAATTCTGGGACGCAGGGGGTGGG
AAATCCTCAAATATTGGTGGAATCTCCTACAGTATTGGAGTCAGGAACTAAAGAATAG
>AY560109/B/US/1998/98USHVTN8229c6
ATGGCAGGAAGAAGCGGAGAC---AGCGACGAAGAG---CTTCTCAAGACAGTCAGACTCGTCAAGCGCCTCTATCAGAG
CAACCCGCCTCCCAACCCCGAG---GGG---ACCCGACAGGCCCGAAGGAATCGAAGAAGAAGG---------TGGAGAG
AGAGACAG------AGACAGATCAACAAGATTGGTGGATGGATTCTTAGCACTTATCTGGGACGACCTGCGGAGCCTGTG
CCTCTTCAGCTACCACCGCTTGAGAGACTTACTCTTGATTGTAGCGAGGATTGTGGAACATCTGGGACGCAGGGGGTGGG
AAGCCCTCAAGTATTGGTGGAATCTCCTGCAGTATTGGAGTCAGGAACTAAAGAATAG
>AY560110/B/US/1998/98USHVTN941c1
ATGGCAGGAAGAAGCGAAGCC---AGCGACGAAGAG---CTCCTCACGGCAGTAAGGATCATCAAGGTTCTCTATCAAAG
CAACCCTCCTCCCAACCCAGAG---GGG---ACCCGACAGGCCCGACGGAATCGAAGAAGGAGG---------TGGAGAG
AGAGACAG------AGACACATCCATTCGATTAGTGGATGGATTCTTAGCAATTATCTGGGACGACCTGCGGAGCCTGTG
CCTCTTCAGCTACCACCGCTTGAGAGACTTACTCTTGATTGCAGCAAGGATTGTGGAACTTCTGGGACGCAGGGGGTGGG
AGATCCTCAAGTATTGGTGGAATCTCCTGCAGTATTGGAGTCAGGAACTAAAGAATAG
>AY561236/B/CO/2001/PCM001
ATGGCAGGAAGAAGCGGAGAC---AGCGACGAAGAT---CTCATCCAGACAGTAAGATTCATCAGGCTCCTCTATCAACT
CAACCCACCTCCCAGCCGCGAG---GGG---ACCCGACAGGCCCGAAGGAATCGAAGGAGAAGG---------TGGAGAG
AGAGACAG------AGACAGATCGGGTCGATTAGTGCATGGATTCTTAGGAGTCATCTGGGACGATCTGCGGAGCCTGTG
CCTCTTCAGCTACCACCTCTTGAGAGACTCAATCTTGATTGTAGCGAGGATTGTGGAACTGCTGGGACGCAGGGGGTGGG
AAGCCCTCAGGTATTGGTGGAGTCTCCTGCAGTATTGGAGTCAGGAACTGAAGAATAG
>AY561237/B/CO/2001/PCM013
ATGGCAGGAAGAAGCGGAGAC---CGCGACGACGAG---CTCCTCCAGACAGTAAGACTCATCAAGCGTCTCTATCAAAG
CAACCCACCTCCCAGCTCCGAG---GGG---ACCAGACAGGCCCGGAGGAATCGAAGAAGAAGG---------TGGAGAG
AGAGACAG------AGACACATCAACAAGATTAGTGGATGGATTCTTAGCGATCATCTGGGTCGATCTGAGGAGCCTGTG
CCTCTGGAGCTACCACCGATTGAGAGACTTACTCTTGATTGTAGCGGGGATTGTGGAACTTCTGGGACGCAGGGGGTGGG
AAGCCCTCAAATACTGTTGGAATCTCCTGCAGTATTGGAGCCAGGAGCTAAAGAATAG
>AY561239/B/CO/2001/PCM039
GTAGCTTGTAGTATCA--TTT---------GAAGTC----------AGGTAATGTGATTCCTCCAGTTTTGTTCTTTTTG
C-ACCCACCTCCCAGCCCCGCG---GGG---ACCCGACAGGCCCGGAGGAATCGAAGAAGAAGG---------TGGAGAA
GGAAACAG------CAACAGATCAGGAGGATTAGTGAATGGATTCTTAGCAATTATCTGGGTCGACCTGCGGAGCCTGTG
CCTTTTTGTCTACCACCGCTTGAGAGACTTACTCTTGGCTGTAACGAGGATTGTGGAACTTCTGGGACGCAGGGGGTGGG
AAGCGCTCAGATACTGGTGGAATCTCCTACAGTATTGGAGTCAGGAACTAAAGAATAG
>AY561240/B/CO/2001/PCM074
ATGGCAGGAAGAAGCGGAGAC---AGCGACGAAGAG---CTCCTCAAGACAGTCAGACTCATCAAGTTTCTCTATCAAAA
CAATCCGCCCCCCAGCTCCGCG---GGG---ACCCGACAGGCCCGAAGGAATCGAAGAAGAAGG---------TGGAGAG
AGAGACAG------AGACAGCTCCATAAGATTAGTGAATGGATTCTTGCCAATCATCTGGGACGACCTACGGAACCTGTG
CCTCTTCAGCTACCACCGCTTGAGAGACTTACTCTTGATTGTAGCAAGGATTGTGGAACATCTGGGACACGGGGGGTGGA
AGATCCTCAAATACTGGTGGAATCTCCTGCAATATTGGAGCCAGGAGCTAAAGAATAA
>AY586542/B/CU/1999/Cu19
ATGGCAGGAAGAAGCGGAGAC---AGCGACGAAGAG---CTCATCAGGACAGTGAGACTCATCAAGCAGATCTATCAAAG
CAACCCACCTCCCAGCAACGAG---GGG---ACCCGACAGGCCCGAAGGAATCGAAGAAGAAGG---------TGGAGAG
AGAGGCAG------AGACAGATCCGTGCGATTAGTGAACGGATTCTTGGAACTTATCTGGGACGATCTGCGGAGCCTGTG
CCTCTTCAGCTACCACCGCTTGAGAGACTTACTCTTGATTGTAGCGAGGATTGTGGAACTGCTGGGACGCAGGGGGTGGG
AACTCCTCAAATATTGGTGGAATCTCCTGCAGTATTGGAGTCAGGAACTAAAGAATAG
>AY586543/B/CU/1999/Cu43
ATGGCAGGAAGAAGCGGAGAC---AGCGACGAAGAC---CTCCTCAAGGCAGTCAGACTCATCAAGTTTCTCTATCAAAG
CAACCCACCTCCCAGCACAGAG---GGG---ACCCGACAGGCCCGAAGGAACCGCAGAAGAAGG---------TGGAGAG
AGAGGCAG------AGACAGATCCGTACGATTAGTGAACGGATTCTTGGAACTTATCTGGGACGACCTGAGGAGCCTGTG
CCTCTTCAGCTACCACCGCTTGAGAGACTTACTCTTGATTGTAACGAGGATTGTGGAACTTCTGGGACGCAGGGGGTGGG
AAGCCCTCAAATATTGGTGGAATCTCCTGCAGTATTGGATTCGGGAACTAAAGAATAG
>AY682547/B/RU/2004/04RU128005
ATGGCAGGAAGAAGCGGAGAC---AGCGACGAAGAT---CTCCTCAGAGCAGTGAGGCTCATCAAGTTCCTCTATCAAAT
CAACCCACCTCCCAGCCAGGAG---GGG---ACCCGACAGGCCCGAAGGAACAGAAGAAGAAGG---------TGGAGAG
AGAGACAG------AGACAAATCCGGACGCTTAGTGGATGGATTCTTAGCGATTATCTGGGTCGACCTGMGGAGCCTGTG
CCTCTTCAGCTACCACCGCTTGAGAGACTTACTCTTGATTGTAACGAGGATTGTGGAACTTCTGGGACGCAGGGGGTGGG
AAATCCTCAAATACTGGTGGAACCTCCTCCAGTATTGGAGTCAGGAACTAAAGAATAG
>AY713408/B/TH/1996/96TH_NP1538
ATGGCAGGAAGAAGCGAAGAC---AGAGACGAAGAG---CTCCTCAAGACAGTCAGACTCATCAAGTTCCTCTACCAAAG
CAACCCGCTTCCCAGCCCAGAG---GGG---ACCCGGCAGGCCCGAAGGAATCGAAGAAGAAGG---------TGGAGAG
AGAGACAG------AGACAGATCCGAGAGATTAGTACACGGATTCTTGACACTTATCTGGGAGGATCTACGGAGCCTGTG
CCTCTTCAGCTACCACCACTTGAGAGACTTACTCTTGATTGTAGCGAGGATTGTGGAACTTCTGGGACGCAGGGGGTGGG
AAGCCCTCAGATATTGGTGGAATCTCCTGCAGTATTGGATTCAGGAACTAAAGAATAG
>AY713409/B/US/1985/BAL_85US_Ba_L
ATGGCAGGAAGAAGCGGAGAC---AGCGACGAAGAG---CTCCTCAAGACAGTGAGACTCATCAAGTTTCTCTATCAAAG
CAACCCACCTCCCAGCCTCGAG---GGG---ACCCGACAGGCCCGGAGGAATCGAAGAAGAAGG---------TGGAGAG
AGAGACAG------AGACAGATCCGGTCCATTAGTGAACGGATTCTTAACACTTATCTGGGTCGATCTGCGGAGCCTGTT
CCTCTTCAGCTACCACCGCTTGAGAGACTTACTCTTGATTGTGACAAGGATTGTGGAACTTCTGGGACGCAGGGGGTGGG
AAGTCCTCAAATATTGGTGGAATCTCCTACAGTATTGGAGTCAGGAACTAAAGAATAG
>AY713410/B/US/1994/94US_33931N
ATGGCAGGAAGAAGCGGAGAC---AGCGACGAGGAG---CTCCTCAGAGCAGTCAGACTCATCAAGTTTCTCTATCAAAG
CAACCCGCCTCCCAGCCCCGAG---GGG---ACCCGACAGGCCCGAAGGAATCGAAGAAGAAGG---------TGGAGAG
AGAGACAG------AGACAGATCAAGACCATTAGTGGCTGGATTCTTAGCACTCATCTGGGACGACCTGTGGAGCCTGTG
CCTCTTCAGCTACCACCACTTGAGAGACTCACTCTTGATTGTAGCGAGGATTGTGGAACTTCTGGGACACAGGGGGTGGG
AAGCCCTCAAATATTGGTGGAATCTCCTGCAGTATTGGATTCAGGAACTAAAGAATAG
>AY713411/B/FR/1992/92FR_BX08
ATGGCAGGAAGAAGCGGAGAC---AGCGACGAAGAC---CTCCTCAAGACAATCAGAGTCATCAAGTTTCTCTATCAAAG
CAACCCGCCTCCCAGTTCCGAG---GGG---ACCCGACAGGCCCGAAGGAATCGAAGAAGAAGG---------TGGAGAG
AGAGACAG------AGACAGATCCACACGATTAGTAACTGGATTCTTACCACTCATCTGGGACGACCTGCGGAGCCTGTT
CCTCTTCAGCTACCACCGCTTGAGAGACTTACTCTTGATTGTAGCAAGGATTGTGGAACTTCTGGGACGCAGGGGGTGGG
AGATCCTCAAATATTGGTGGAATCTCCTGCAGTATTGGAGTCAGGAACTAAAAAATAG
>AY713412/B/US/1990/90US_873
ATGGCAGGAAGAAGCGGAGAC---AGCGACGACGAG---CTCCTCAAGACAGTCAGATTCATCAAGTTTCTCTATCAAAA
CAACCCGCCTCCCAGTYCCGAG---GGG---ACCCGACAGGCCCGAAGGAATCGAAGAAGAAGG---------TGGAGAG
CGAGACAA------AGACAGATCCGGTCCATTAGTGGATGGATTATTAGCAATTATCTGGGTCGATCTACGGAGCCTGTG
CCTCTTCAGCTACCACCGCTTGAGAGACTTACTCTTGATTGTAACGAGGATTGTGGAACTTCTGGGACGCAGGGGGTGGG
AAGCCCTCAAATATTGGTGGAATCTCCTACAGTATTGGAGTCAGGAACTGAAGAATAG
>AY751406/B/RU/2004/04RU129005
ATGGCAGGAAGAAGCGGAGAC---AGCGACGAAGAG---CTCCTCAGAGCAGTCAGACTCGTCAAGCGTCTCTACCAAAG
CAACCCTCCTCCGAGCTCCGAG---GGG---ACCCGACAGGCCCGAAGGAACAGAAGAAGAAGG---------TGGAGAG
CRAGACAG------AGACAGATCCACRCACTTAGTGGATGGATTCTTAGCGATTATCTGGGTCGACCTGCGGAGCCTGTG
CCTCTTCAGCTACCACCGCTTGAGAGACTTACTCTTACTGATAACGAGGACTGTGGAACTTCTGGGACGCAGGGGGTGGG
AAGCCCTCAAATATTGGTGGAATCTCCTGCAGTATTGGAGTCAGGAACTGAAGARTAG
>AY751407/B/RU/2004/04RU139089
ATGGCAGGAAGAAGCGGAGAC---AGCGACGAAGAG---CTCCTCAAGACAATCCGACTCATCAAGTTCCTCTACCAAAG
CAACCCGCCTCCCAGTCAGGAG---GGA---ACCCGACAGGCCCGGAGAAATCGAAGAAGAAGG---------TGGAGAG
CGAGACAG------AGACACATCAACACCATTAGTAGCTGGATTCTTAGCACTCATCTGGGACGACCTACGGAGCCTGTG
CCTCTTCAGCTACCACCGCTTGAGAGACTTACTCTTGATTGTAGTGAGGATTGTGGAACTTCTGGGACGCAGGGGGTGGG
AGGCCCTCAAATATTGGTGGAATCTCCTGCAGTATTGGAGTCAGGAACTAAAGAATAG
>AY779550/B/CA/1998/CANA3FULL
ATGGCAGGAAGAAGCGGAGAC---AGCGACGAAGAG---CTCATCAAGACAGTGAGACTCATCAAGCAGATCTATCAAAG
CAACCCGCTTCCCAGCTCCGAG---GGG---ACCCGACAGGCCAGAAGGAATCGAAGAAGAAGG---------TGGAGAG
AGAGACAG------AGACAGATCCGGTCGATTAGTGGATGGATTCTTAGCACTTATCTGGGACGATCTAAGGAGCCTGTG
CCTCTTCAGCTACCACCGCTTGAGAGACTTACTCTTGATTGTGACGAGGATTGTGGAACTTCTGGGACGCAGGGGGTGGG
AAGCCCTCAAATATTGGTGGAATCTCCTGCAGTATTGGAGTCAGGAACTAAAGAATAG
>AY779551/B/CA/1999/CANA5FULL
ATGGCAGGAAGAAGCGGAGAC---AGCGACGAAGAG---CTCATCAAGACAGTGAGACTCATCAAGCAGATCTATCAAAG
CAACCCGCTTCCCAGCTCCGAG---GGG---ACCCGACAGGCCAGAAGGAATCGAAGAAGAAGG---------TGGAGAG
AGAGACAG------AGACAGATCCGGTCGATTAGTGGATGGATTCTTAGCACTTATCTGGGACGATCTGAGGAGCCTGTG
CCTCTTCAGCTACCACCGCTTGAGAGACTTACTCTTGATTGTAACGAGGATTGTGGAACTTCTGGGACGCAGGGGGTGGG
AAGCCCTCAAATATTGGTGGAATCTCCTGCAGTATTGGAGTCAGGAACTAAAGAATAG
>AY779552/B/CA/2000/CANA6FULL
ATGGCAGGAAGAAGCGGAGAC---AGCGACGAAGAG---CTCATCAAGACAGTGAGACTCATCAAGCAGATCTATCAAAG
CAACCCGCTTCCCAGCTCCGAG---GGG---ACCCGACAGGCCAGAAGGAATCGAAGAAGAAGG---------TGGAGAG
AGAGACAG------AGACAGATCCGGTCGATTAGTGGATGGATTCTTAGCACTTATCTGGGACGATCTGAGGAGCCTGTG
CCTCTTCAGCTACCACCGCTTGAGAGACTTACTCTTGATTGTGACGAGGATTGTGGAACTTCTGGGACGCAGGGGGTGGG
AAGCCCTCAAATATTGGTGGAATCTCCTGCAGTATTGGAGTCAGGAACTAAAGAATAG
>AY779553/B/CA/1997/CANB3FULL
ATGGCAGGAAGAAGCGGAGAC---AGCGACGAAGAG---CTCCTCAAGACAGTGAGACTCATCAAGTTTCTCTATCAAAG
CAACCCTCCTCCCAGCTCCGAG---GGG---ACCCGACAGGCCCGAAGGAATCGAAGAAGAAGG---------TGGAGAG
AGAGACAG------AGACAGATCCGGACGCTTAGTGAACGGATTCTTAGCACTTATCTGGGACGATCTACGGAGCCTGTT
CCTCTTCAGCTACCACCGCTTGAGAGACTTACTCTTGATTGTAACGAGGATTGTGGAACTTCTGGGACGCAGGGGGTGGG
AAGCCCTCAAATATTGGTGGAATCTCCTACAGTATTGGAGTCAGGAACTAAAGAATAG
>AY779554/B/CA/1998/CANB4FULL
ATGGCAGGAAGAAGCGGAGAC---AGCGACGAAGAG---CTCCTCAAGACAGTGAGACTCATCAAGTTTCTCTATCAAAG
CAACCCACCTCCCAGCTCCGAG---GGG---ACCCGACAGGCCCGAAGGAATCGAAGAAGAAGG---------TGGAGAG
AGAGACAG------AGACAGATCCGAACGTTTAGTGAACGGATTCTTAGCACTTATCTGGGACGATCTGCGGAGCCTGTG
CCTCTTCAGCTACCACCGCTTGAGAGACTTACTCTTGATTGTAACGAGGATTGTGGAACTTCTGGGACGCAGGGGGTGGG
AAGCCCTCAAGTATTGGTGGAATCTCCTACAGTATTGGAGTCAGGAACTAAAGAATAG
>AY779555/B/CA/1998/CANB5FULL
ATGGCAGGAAGAAGCGGAGAC---AGCGACGAAGAG---CTCCTCAAGACAGTGAGACTCATCAAGTTTCTCTATCAAAG
CAACCCTCCTCCCAGTCTCGAG---GGG---ACCCGACAGGCCCGAAGGAATCGAAGAAGAAGG---------TGGAGAG
AGAGACAG------AGACAGATCCGGACGCTTAGTGAACGGGTTCTTAGCACTTATCTGGGACGATCTGCGGAGCCTGTT
CCTCTTCAGCTACCACCGCTTGAGAGACTTACTCTTGATTGTAACGAGGATTGTGGAACTTCTGGGACGCAGGGGGTGGG
AAGCCCTCAAGTATTTGTGGAATCTCCTACAGTATTGGAGTCAGGAACTAAAGAATAG
>AY779557/B/CA/1998/CANC10FULL
ATGGCAGGAAGAAGTGGAGAC---AGCGACGAAGAG---CTCCTCAAGACAGTGAGACTCATCAAGTTCCTCTACCAAAG
CAACCCACTTCCCAGTCCCGAG---GGG---ACCCGACAGGCCCGGAGGAATCGAAGAAGAAGG---------TGGAGAG
AGAGACAG------AGACAGGTCCGCAAGATTAGTGAATGGATTCTTACCACTCATCTGGGACGATCTGAGGAGCCTGTG
CCTTTTCAGCTACCACCGCTTGAGAGACTTACTCTTGATTGTAACGAGGATTGTGGAACTTCTGGGACGCAGGGGGTGGG
AAATCCTCAAAATTCTGTGGAATCTCCTGCAGTATTGGAGCCAGGAACTAAAGAATAG
>AY779558/B/CA/1999/CAN11FULL
ATGGCAGGAAGAAGTGGAGAC---AGCGACGAAGAG---CTCCTCAAGACAGTGAGACTCATCAAGTTCCTCTACCAAAG
CAACCCACTTCCCAGTCCCGAG---GGG---ACCCGACAGGCCCGGAGGAATCGAAGAAGAAGA---------TGGAGAG
AGAGACAG------AGACAGGTCCGCAAGATTAGTGAATGGATTCTTACCACTCATCTGGGACGATCTGAGGAGCCTGTG
CCTTTTCAGCTACCACCGCTTGAGAGACTTACTCTTGATTGTAACGAGGATTGTGGAACTTCTGGGACGCAGGGGGTGGG
AAATCCTCAAAATTCTGTGGAATCTCCTGCAGTATTGGAGCCAGGAACTAAAGAATAG
>AY779559/B/CA/1992/CANC2FULL
ATGGCAGGAAGAAGCGGAGAC---AGCGACGAAGAG---CTCCTCAAGACAGTGAGACTCATCAAGTTCCTCTACCAAAG
CAACCCACTTCCCAGCCCCGAG---GGG---ACCCGACAGGCCCGGAGGAACCGAAGAAGAAGG---------TGGAGAG
AAAGACAG------AGGCAGGTCCGGAAGATTAGTGAATGGATTCTTACCACTCATCTGGGACGATCTGAGGAGTCTGTG
CCTCTTCAGCTACCACCGCTTGAGAGACTTACTCTTGATTGTAACGAGGATTGTGGAACTTCTGGGACGCAGGGGGTGGG
AAGCCCTCAAATATTGGTGGAATCTCCTACAGTATTGGAGTCAGGAACTAAAGAATAG
>AY779560/B/CA/1994/CANC3FULL
ATGGCAGGAAGAAGTGGAGAC---AGCGACGAAGAG---CTCCTCAAGACAGTGAGACTCATCAAGTTCCTCTACCAAAG
CAACCCACTTCCCAGCCCCGAG---GGG---ACCCGACAGGCCCGGAGGAACCGAAGAAGAAGG---------TGGAGAG
AAAGACAG------AGACAGGTCCGGAAGATTAGTGAATGGATTCTTACCACTCATCTGGGACGATCTGAGGAGTCTGTG
CCTCTTCAGCTACCACCGCTTGAGAGACTTACTCTTGATTGTAACGAGGATTGTGGAACTTCTGGGACGCAGGGGGTGGG
AAATCCTCAAATATTGGTGGAATCTCCTACAGTATTGGAGCCAGGAACTAAAGAATAG
>AY779561/B/CA/1992/CANC5FULL
ATGGCAGGAAGAAGCGGAGAC---AGCGACGAAGAG---CTCCTCAAGACAGTGAGACTCATCAAGTTCCTCTACCAAAG
CAACCCACTTCCCAGCCCCGAG---GGG---ACCCGACAGGCCCGGAGGAATCGAAGAAGAAGG---------TGGAGAG
AAAGACAG------AGGCAGGTCCGGAAGATTAGTGAATGGATTCTTACCACTCATCTGGGACGATCTGAGGAGTCTGTG
CCTCTTCAGCTACCACCGCTTGAGAGACTTACTCTTGATTGTCACGAGGATTGTGGAACTTCTGGGACGCAGGGGGTGGG
AAGCCCTCAAATATTGGTGGAATCTCCTACAGTATTGGAGCCAGGAACTAAAGAATAG
>AY779562/B/CA/1993/CANC6FULL
ATGGCAGGAAGAAGTGGAGAC---AGCGACGAAGAG---CTCCTCAAGACAGTGAGACTCATCAAGTTCCTCTACCAAAG
CAACCCACTTCCCAGTCCCGAG---GGG---ACCCGACAGGCCCGGAGGAATCGAAGAAGAAGG---------TGGAGAG
AGAGACAG------AGACAGGTCCGCAAGATTAGTGAATGGATTCTTACCACTCATCTGGGACGATCTGAGGAGCCTGTG
CCTTTTCAGCTACCACCGCTTGAGAGACTTACTCTTGATTGTAACGAGGATTGTGGAACTTCTGGGACGCAGGGGGTGGG
AAATCCTCAAAATTCTGTGGAATCTCCTGCAGTATTGGAGCCAGGAACTAAAGAATAG
>AY779563/B/CA/1996/CANC8FULL
ATGGCAGGAAGAAGTGGAGAC---AGCGACGAAGAG---CTCCTCAAGACAGTGAGACTCATCAAGTTCCTCTACCAAAG
CAACCCACTTCCCAGTCCCGAG---GGG---ACCCGACAGGCCCGGAGGAATCGAAGAAGAAGG---------TGGAGAG
AGAGACAG------AGACAGGTCCGCAAGATTAGTGAATGGATTCTTACCACTCATCTGGGACGATCTGAGGAGCCTGTG
CCTCTTCAGCTACCACCGCTTGAGAGACTTACTCTTGATTGTAACGAGGATTGTGGAACTTCTGGGACGCAGGGGGTGGG
AAATCCTCAAAATTTTGTGGAATCTCCTGCAGTATTGGAGCCAGGAACTAAAGAATAG
>AY779564/B/CA/1996/CANA1FULL
ATGGCAGGAAGAAGCGGAGAC---AGCGACGAAGAG---CTCATCAAGACAGTGAGACTCATCAAGCAGATCTATCAAAG
CAACCCGCTTCCCAGCCCCGAG---GGG---ACCCGACAGGCCAGAAGGAATCGAAGAAGAAGG---------TGGAGAG
AGAGACAG------AGACAGATCCAGACGATTAGTGGATGGATTCTTAGCACTTATCTGGGACGATCTGAGGAGTCTGTG
CCTCTTCAGCTACCACCGCTTGAGAGACTTACTCTTGATTGTAACGAGGATTGTGGAACTTCTGGGACGCAGGGGGTGGG
AAGCCCTCAAATATTGGTGGAATCTCCTGCAGTATTGGAGTCAGGAACTAAAGAATAG
>AY781127/B/UY/2001/01UYTRA1179
ATGGCAGGAAGAAGCGGAGAC---AGCGACGAAGAG---CTTCTCAAGACAGTCAGACTCATCAAGCAGCTCTACCAAAG
CAACCCGCCTCCCAGCCCCGAG---GGG---ACCCGACAGGCCCGGAGGAATCGAAGAAGAAGG---------TGGAGGG
AACGACAG------CGACAGATCCGTTCGCTTAGTGGATGGATTCTTAGCTCTTATCTGGGACGACCTGCGGAGCCTGTG
CCTCTTCAGTTACCACCGCTTGAGAGACTTACTCTTGATTGTAGCGAGGATTGTGGAACTTCTGGGACGCAGGGGGTGGG
AAGCTCTCAAATACTGGTGGAATCTCCTACAGTATTGGAGTCAGGAATTAAAGAATAG
>AY795904/B/YE/2002/02YE507
ATGGCAGGAAGAAGCGGAGAC---AGCGACGAAGAC---CTCCTCAAGGCAGTCAGACTCATCAAGTTCCTCTATCAAAG
TAACCCGCCCCCCAGCACCGAG---GGG---ACCAGACAGGCCCGAAGGAATAGAAGAAGAAGG---------TGGAGAG
AGAGACAG------AGACACATCAGGACTACTAGTCAATGGATTCTTAGCAATTATCTGGATCGACCTGCGGAGCCTGTG
CCTCTGGAGCTACCGCCACTTGAGAGACTTACTCTTGATTGTAACGAGGATTGTGGAACTTCTGGGACGGAGGGCGTGGG
AAGCTCTCAAATACGGGTGGAATCTCCTACAGTATTGGGGTCAGGAACTAAAGAATAG
>AY795905/B/YE/2002/02YE508
ATGGCAGGAAGAAGCGGAGAC---AGCGACGAAGAC---CTCCTCAAGGCGGTCAGATTCATCAAGTTCCTCTATCAAAG
CAACCCGCCCCCCAGCACCGAG---GGG---ACCAGACAGGCCCGAAGGAATCGAAGAAGAAGG---------TGGAGGG
AGAGACAG------AGACACATCCGGACAACTAGTGAATGGATTCTTAGCAATTATCTGGGTCGACCTTCGGAACCTGTG
CCTCTTCATCTACCGCCACTTGAGAGACTTACTCTTGATTGTAGCGAGGATTGTGGGACTTCTGGGACGCAGGGGGTGGG
AAGTTCTCAAATACTGGTGGAATCTCCTACAGTATTGGAGTCAGGAACTAAAGAATAG
>AY818644/B/AU/2004/Phcsffull04
ATGGCAGGAAGAAGCGGAGAC---AGCGACGAACAG---CTCCTCAAGACAGTCAGACTCATCAAGTTTCTCTATCAAAA
CAACCCGCCTCCCAGCCTCGAG---GGG---ACCCGACAGGCCCGAAGGAATCGAAGAAGAAGG---------TGGAGAA
AGAGACAG------AGACAGATCCATTCGATTAGTGGATGGATTCTTAGCACTGTTCTGGGACGATCTCAGGAGCCTGTG
CCTCTTCAGCTACCACCACTTGAGAGACTTACTCTTGATTGTAGCGAGGATTGTGGAACTTCTGGGACGCAGGGGGTGGG
AAGGCCTCAAATATTGGTGGAATCTCCTGCAGTATTGGAGCCAGGAACTACAGAATAG
>AY819715/B/RU/2004/04RU139095
ATGGCAGGAAGAAGCGGAGAC---AGCAACGAARAC---CTCCTCAAGACAGTCAGACTAATCAAGCTTCTCTACCAAAG
CAACCCGCCTCCCAACCCAGAG---GGA---ACCCGACAGGCCCGAAGGAATMGAAGAAGAAGG---------TGGAGAG
AGAGGCAG------AGACACATCAATTCGATTAGTGAACGGATTCTTAGCACTTATCTGGGACGACCTGAGGAGCCTGYG
CCTCTTCATCTACCACCGCTTGAGAGACTTACTCTTGATTGTAACGAGGATTGTGGAACTTCTGGGACGCAGGGGGTGGG
AAGCTCTGAAGTATTGGTGGAATCTCCTGCAGTATTGGAGCCAGGAACTAAAGAAGAG
>AY835748/B/US/1983/5096_83
ATGGCAGGAAGAAGCGGAGAC---AGCGACGAAGAG---CTCCTCAGGACAGTCAGACTCATCAGGCTTCTCTACCAAGA
CAACCCGCCTCCCAGCACCGAG---GGG---ACCCGACAGGCCCGAAGGAATCGAAGAAGAAGG---------TGGAGAG
AGAGACAG------AGACAGATCCGGTCCATTAGTGAACGGCTTCTTAGCACTTTTCTGGGTCGACCTGCGGAACCTGTG
CCTCTTCAGTTACCACCTCTTGAGAGACTTACTCTTGATTGTAGCGAGGATTGTGGAACTTCTGGGACGCAGGGGGTGGG
AAGCCCTCAAATATTGGGGGAATCTCCTCCAGTATTGGAGCCAGGAACTACAGAATAG
>AY835749/B/US/1986/5096_86
ATGGCAGGAAGAAGCGGAGAC---AGCGACGAAGAG---CTCCTCAGGACAGTCAGACTCATCAGGCTTCTCTACCAAGA
CAACCCGCCTCCCAGCACCGAG---GGG---ACCCGACAGGCCCGAAGGAATCGAAGAAGAAGG---------TGGAGAG
AGAGACAG------AGACAGATCCGGTCCATTAGTGAACGGATTCTTAGCACTTTTCTGGGTCGACCTGCGGAACCTGTG
CCTCTTCAGTTACCACCTCTTGAGAGACTTACTCTTGATTGTAGCGAGGATTGTGGAACTTCTGGGACGCAGGGGGTGGG
AAGCCCTCAAATATTGGTGGAATCTCCTCCAGTATTGGAGCCAGGAACTACAGAATAG
>AY835750/B/US/1989/5096_89
ATGGCAGGAAGAAGCGGAGAC---AGCGACGAAGAG---CTCCTCAGGACAGTCAGACTCATCAAGCTTCTCTATCAAAG
CAACCCGCCTCCCAGCCACCGA---GGG---ACCCGACAGGCCCGAAGGAATCGAAGAAGAAGG---------TGGAGAG
AGAGACAG------AGACAGATCCGGTCCATTAGTGAACGGATTCTTAGCACTCTTCTGGGTCGACCTGCGGAACCTGTG
CCTCTTCAGTTACCACCTCTTGAGAGACTTACTCTTGATTGTAGCGAGGATTGTGGAACTTCTGGGACGCAGGGGGTGGG
AAGCCCTCAAATATTGGGGGAATCTCCTCCAGTATTGGAGCCAGGAACTACAGAATAG
>AY835751/B/US/1990/5096_90
ATGGCAGGAAGAAGCGGAGAC---AGCGACGAAGAG---CTCCTCAGGACAGTCAGACTCATCAGGCTTCTCTACCAAGA
CAACCCGCCTCCCAGCACCGAG---GGG---ACCCGACAGGCCCGAAGGAATCGAAGAAGAAGG---------TGGAGAG
AGAGACAG------AGACAGATCCGGTCCATTAGTGAACGGCTTCTTAGCACTCTTTTGGGTCGACCTGCGGAACCTGTG
CCTCTTCAGTTACCACCTCTTGAGAGACTTACTCTTGATTGTAGCGAGGATAGTGGAACTTCTGGGACGCAGGGGGTGGG
AAGCCCTCAAATATTGGTGGAATCTCCTCAAGTATTGGAGCCAGGAACTACAGAATAG
>AY835752/B/US/1992/5096_92
ATGGCAGGAAGAAGCGGAGAC---AGCGACGAAGAG---CTCCTCAGGACAGTCAGACTCATCAGGCTTCTCTACCAAGA
CAACCCACCTCCCCAGCACGAG---GGG---ACCCGACAGGCCCGAAGGAATCGAAGAAGAAGG---------TGGAGAG
AGAGACAG------AGACAGATCCGGTCCATTAGTGAACGGCTTCTTAGCTCTCTTCTGGATCGACCTGCGGAACCTGTG
CCTCTTCAGTTACACACTCTTGAGAGACTTACTCTTGATTGTAGCGAGGATTGTGGAACTTCTGGGACGCAGGGGGTGGG
AAGCCCTCAAATATTGGTGGAATCTCCTCCAGTATTGGAGCCAGGAACTACAGAATAG
>AY835753/B/US/1996/5155_96
ATGGCAGGAAGAAGTGGAGAC---AGCGACGAAGAG---CTCCTGAAGACAGTCAGACTCATCAAGTTTCTCTACCAAAG
CAACCCGCCTCCCCAGCCAGGA---GGG---AACCGACAGGCCCGAAGGAATCCAAGAAGGAGG---------TGGAGAG
ACAGACAG------ATCCGGTCCCATTCGATTAGTGGATGGATTCTTAGCATTTATCTGGGTCGACCTGCGGAGCCTGTG
TCTCTTCAGCTACCACCGCTTGAGAGACTTACTCTTGATTGTAACGAGGACTGTGGAACTTCTGGGACGCAGGGGGTGGG
AACTCCTCAACTACTTGTGGAATCTTCTACAGTATTGGAGTCAGGAACTACTGAATAC
>AY835754/B/US/1983/5084_83
ATGGCAGGAAGAAGCGGAGAC---AGCGACGAAGAG---CTCCTCAAGACAGTCAGACTCATCAAGCTTCTCTATCAAAG
CAACCCACCTCCCAGCCCAGAG---AGG---ACCCGACAGGCCCGAAGGAATCGAAGAAGAAGG---------TGGAGAG
AGAGACAG------AGACAGATCCGGTCGCTTAGTGGATGGATTCTTAGCAATTTTCTGGGTCGACCTACGGAGCCTGTG
CCTTTTCAGCTACCACCGCTTGAGAGACTTACTCTTGATTGTAACGAGGATTGTGGAACTTCTGGGACGCAGGGGGTGGG
AAGCCCTCAAATATTGGTGGAATCTCCTACAGTATTGGAGTCAGGAACTAAAGAATAG
>AY835755/B/US/1985/5157_85
ATGGCAGGAAGAAGCGGAGAC---AGCGACGAAGAG---CTCCTCAAGACAGTCAGACTCATCAAGCTTCTCTATCAAAG
CAACCCGCCTCCCAACCCCGAG---GGG---ACCCGACAGGCCCGAAGGAATCGAAGAAGAAGG---------TGGAGAG
AGAGACAG------AGGCAGATCCGAAATATTAGTGAACGGATTCTTAGCACTTTTCTGGGACGACCTGCGGAGCCTGTG
CCTCTTCAGCTACCACCGCTTGAGAGACTTACTCTTGATTGTAGCGAGGATTGTGGAACTTCTGGGACGCAGGGGGTGGG
AAGTCCTCAAATATTGGTGGAATATCCTACAGTATTGGAGTCAGGAACTAAAGAATAG
>AY835756/B/US/1986/5157_86
ATGGCAGGAAGAAGCGGAGAC---AGCGACGAAGAG---CTCCTCAAGACAGTCAGACTCATCAGAATTCTCCATCAAAG
CAACCCGCCTCCCAACCCCGAG---GGG---ACCCGACAGGCCCGAAGGAATCGAAGAAGACGG---------TGGAGAG
AGAGACAG------AGACAGATCCGGAATATTAGTGAACGGATTCTTAGCACTTTTCTGGGACGACCTGCGGAGCCTGTG
CCTCTTCAGCTACCACCGCTTGAGAGACTTACTCTTGATTGTAGCGAGGATTGTGGAACTTCTGGGACGCAGGGGGTGGG
AAATCCTCAAGTATTGGTGGAATCTCCTACAGTATTGGAGTCAGGAACTAAAGAATAG
>AY835757/B/US/1986/5113_86
ATGGCAGGAAGAAGCGGAGAC---AGCGACGAAGAG---CTCCTCAAGACAGTAAGACTCATCAAGCTTCTCTATCATAC
CAACCCGCCTCCCAACCCCGAG---GGG---ACCCGACAGGCCCGAAGGAATCGAAGAAGACGG---------TGGAGAG
AGAGACAG------AGACAGATCCGGAATATTAGTGAACGGATTCTTAGCACTTTTCTGGGACGACCTGCGGAGCCTGTG
CCTCTTCAGCTACCACCGCTTGAGAGACTTACTCTTGATTGTAGCGAGGATTGTGGAACTTCTGGGACGCAGGGGGTGGG
AAATCCTCAAGTATTGGTGGAATCTCCTACAGTATTGGAGTCAGGAACTAAAGAATAG
>AY835758/B/US/1987/5113_87
ATGGCAGGAAGAAGCGGAGAC---AGCGACGAAGAG---CTCCTCAAGACAGTGAGACTCATCAAGCTTCTCTATCAAAG
CAACCCGCCTCCCAGTTCCGAG---GGG---ACCCGACAGGCCCGAAGGAATCGGAGAAGAAGG---------TGGAGAG
AGAGACAG------ATACAGATCCGGTCCATTAGTGGATGGATTCTTAACACTTATCTGGGTCGACCTGCGGAGCCTGTG
CCTCTTCATCTACCACCACTTGAGAAACTTACTCTTGATTGTAGCGAGGACTGTGGAAATTCTGGGACGCAGGGGGTGGG
AACTCCTCAAATATTGGTGGAATCTCCTGCAATATTGGATTCAGGAACTAAAGAATAG
>AY835759/B/US/1982/5048_82
ATGGCAGGAAGAAGCGGAGAC---AGCGACGAAGAC---CTCCTCAAGACAGTCAGACTCATCAAGTTTCTCTATCAAAG
CAACCCACCGCCCAGCCCCGAG---GGG---ACCCGACAGGCCCGAAGGAATCGAAGAAGAAGG---------TGGAGAG
AGAGACAG------AGACAGATCCGGTCGATTAGTGGATGGATTCTTAGCACTTATCTGGGTCGACCTGCGGAGCCTGTG
CCTCTTCAGCTACCACCGCTTGAGAGACTTACTCTTGATTGTAACGAGGATTGTGGAACTTCTGGGACGCAGGGGGTGGG
AAGTCCTCAAATATTGGTGGAATCTCCTGCAGTATTGGAGTCAGGAACTGAGGAATAG
>AY835760/B/US/1987/5048_87
ATGGCAGGAAGAAGCGGAGAC---AGCGACGAAGAC---CTCCTCAAGACGGTCAGACTCATCAAGTTTCTCTATCAAAG
CAACCCACCGCCCAGCCCCGAG---GGG---ACCCGACAGGCCCGAAGGAATCGAAGAAGAAGG---------TGGAGAG
AGAGACAG------AGACAGATCCGGTCGATTAGTGGATGGATTCTTAGCACTTATCTGGGTCGACCTGCGGAGCCTGTG
CCTCTTCAGCTACCACCGCTTGAGAGACTTACTATTGATTGTAACGAGGATTGTGGAACTTCTGGGACGCAGGGGGTGGG
AAGCTCTCAAATATTGGTGGAATCTCCTGCAGTATTGGATTCAGGAACTGAAGAATAG
>AY835761/B/US/1991/5048_91
ATGGCAGGAAGAAGCGGAGAC---AGCGACGAAGAC---CTCCTCAAGACAATCAGACTCATCAAGTTTCTCTATCAAAG
CAACCCACCGCCCGGCCCCGAG---GGG---ACCCGACAGGCCCGAAGGAATCGAAGAAGAAGG---------TGGAGAG
AGAGACAG------AGACAGATCAGGTCGATTAGTGGATGGATTCTTAGCAATTATCTGGGTCGACCTGCGGAGCCTGTG
CCTCTTCAGCTACCACCGCTTGAGAGACTTACTATTGATTGTAACGAGGATTGTGGAACTTCTGGGACGCAGGGGGTGGG
AAGCTCTCAAATATTGGTGGAATCTCCTGCAGTATTGGATACAGGAACTGAAGAATAG
>AY835762/B/US/1984/5160_84
ATGGCAGGAAGAAGCGGAGAC---AGCGACGAAGAG---CTCCTCAAGACAGTCAGAATCATCAAGTTTCTCTATCAAAG
CAACCCGCCTCCCAACCCCGAG---GGG---ACCCGACAGGCCCGAAGGAATCGAAGAAGAAGG---------TGGAGAG
AGAGACAG------AAACAGATCCGGTCCCTTAGTGGATGGATTCTTAGCACTTTTCTGGGACGATCTGCGGAGCCTGTG
CCTCTTCAGCTACCACCGCTTGAGAGACTTACTCTTGATTGTAACGAGGATTGTGGAACTCCTGGGACGCAGGGGGGGGG
AAGTCCTCAAATATTGGTGGAATCTCCTACAGTATTGGAGTCAGGAACTAAGGAATAG
>AY835763/B/US/1988/5160_88
ATGGCAGGAAGAAGCGGAGAC---AGCGACGAAGAA---CTCCTCAAGACAGTCAGACTCATCAAGTTTCTCTATCAAAG
CAACCCGCCTCCCAACCCCGAG---GGG---ACCCGACAGGCCCGAAGGAATCGAAGAAGAAGG---------TGGAGAG
AGAGACAG------AGACAGATCCGGTCCCTTAGTGGATGGATTCTTAGCAATTTTCTGGGTCGATCTGCGGAGCCTGTT
CCTCTTCAGCTACCACCGCTTGAGAGACTTACTCTTGATTGTAACGAGGATTGTGGAACTTCTGGGACGCAGGGGGTGGG
AAGCCCTCAAATATTGGTGGAATCTCCTGCAGTATTGGAGTCAGGAACTAAGGAATAG
>AY835764/B/US/1992/5160_92
ATGGCAGGAAGAAGCGGAGAC---AGCGACGAAGAA---CTCCTCAAGACAGTCAGAATCATCAAGTTTCTCTATCAAAG
CAACCCGCCTCCCAACCCCGAG---GGG---ACCCGACAGGCCCGAAGGAATCGACGAAGAAGG---------TGGAGAG
AGAGACAG------AGACAGATCCGGTCCCTTAGTGGATGGATTCTTAGCAATTTTCTGGGTCGATCTGCGGAGCCTGTT
CCTCTTCAGCTACCACCGCTTGAGAGACTTACTCTTGATTGTAACGAGGATTGTGGAACTTCTGGGACGCAGGGGGTGGG
AAGCCCTCAAGTATTGGTGGAATCTCCTGCAGTATTGGAGTCAGGAACTAAAGAATAG
>AY835765/B/US/1984/5084_84
ATGGCAGGAAGAAGCGGAGAC---AGCGACGAAGAG---CTCCTCAAGACAGTCAGACTCATCAAGCTTCTCTATCAAAG
CAACCCACCTCCCAGCCCAGAG---GGG---ACCCGACAGGCCCGAAGGAATCGAAGAAGAAGG---------TGGAGAG
AGAGACAG------AGACAGATCCGGTCGCTTAGTGGATGGATTCTTAGCAATTATCTGGGTCGACCTACGGAGCCTGTG
CCTTTTCAGCTACCACCGCTTGAGAGACTTACTCTTGATTGTAACGAGGATTGTGGAACTTCTGGGACGCAGGGGGTGGG
AAGCCCTCAAATATTGGTGGAATCTCCTACAGTATTGGAGTCAGGAACTAAAGAATAG
>AY835766/B/US/1989/5073_89
ATGGCAGGAAGAAGCGGAGAC---AGCGACGAAGAG---CTCATCAAGACAGTGAGACTCATCAAGTTCCTCTATCAAAG
CAACCCGCCTCCCAGCCCCGAG---GGG---ACCCGACAGGCCCGAAGGAATCGAAGAAGAAGG---------TGGAGAG
AGAGACAG------AGACAGATCCGGTCCATTAGTGAACGGATTCTTAGCACTTATCTGGGTCGATCTGCGGAGCCTGTT
CCTCTTCATCTACCACCGCTTGAGAGACTTACTCTTGATTGTAACGAGGACTGTGGAACTTCTGGGGCGCAGGGGGTGGG
AACTCCTCAAATATTGTTGGAATCTCCTACAGTATTGGAGTCAGGAACTAAAGAATAG
>AY835767/B/US/1993/5073_93
ATGGCAGGAAGAAGCGGAGAC---AGCGACGAAGAG---CTCATCAAGACAGTGAGACTCATCAAGGCTCTCTATCAAAG
CAACCCGCCTCCCAGCCCCGAG---GGG---ACCCGACAGGCCCGAAGGAACAGAAGAAGAAGG---------TGGAGAG
AGAGACAG------AGACAGATCCGGTTCATTAGCGAACGGATTGTTAGCACTTATCTGGGTCGACCTGCGGAGCCTGTT
CCTCTTCAGCTACCACCGCTTGAGAGACTTACTCTTGATTGTAACGAGGACTGTGGAACTTCTGGGACGCAGGGGGTGGG
AACTCCTCAAATATTGTTGGAATCTCCTACAGTATTGGAGTCAGGAACTAAAGAATAG
>AY835768/B/US/1995/5073_95
ATGGCAGGAAGAAGCGGAGAC---AGCGACGAAGAG---CTCATCAGAACAGTGAGACTCATCAAGGCTCTCTATCAAAG
CAACCCGCCTCCCAGCCCCGAG---GGG---ACCCGACAGGCCCGAAGGAACAGAAGAAGAAGG---------TGGAGAG
AGAGACAG------AGACAGATCCGGTTCATTAGCGAACGGCTTATTAGCACTTATCTGGGTCGACCTGCGGAGCCTGTG
CCTCTTCAGCTACCACCGCTTGAGAGACTTACTCTTGATTGTAACGAGGACTGGGGAACTTCTGGGACGCAGGGGGTGGG
AACTCCTCAAATATTGTTGGAATCTCCTACAGTATTGGAGTCAGGAACTAAAGAATAG
>AY835769/B/US/1985/5077_85
ATGGCAGGAAGAAGCGGAGAC---AGCGACGAAGAG---CTCACAAAGACAGTGAGACTCATCAAGTTTCTCTATCAAAG
CAACCCGCCTCCCAACCCCGAG---GGG---ACCCGACAGGCCCGAAGGAATCGAAGAAGACGG---------TGGAGAG
AGAGACAG------AGACAGATCCGGGACATTAGTGGACGGATTCTTAGCACTTATCTGGGTCGATCTGCGGAGCCTGCT
CCTCTTCAGCTACCACCGCTTGAGAGACTTACTCTTGATTGTAACGAGGACTGTGGAACTTCTGGGACGCAGGGGGTGGG
AAATCCTCAAGTATTGTTGGAATCTCCTGCAGTATTGGAGTCAGGAACTAAAGAATAG
>AY835770/B/US/1983/5082_83
ATGGCAGGAAGAAGCGGAGAC---AGCGACGAAGAG---CTCCTCAAGACAGTCAGACTCATCAGGTTTCTCTATCAAAG
CAACCCGCCTCCCCAGCCCGAG---GGG---ACCCGACAGGCCCGAAGGAATCGAAGAAGAAGG---------TGGAGAG
AGAGACAG------AGACGGATCCGGCAGATTAGTGGATGGATTCTTAGCGCTTTTCTGGGTCGACCTGCGGAGCCTGTG
CCTCTTCAGCTACCACCGCTTGAGAGACTTACTCTTGATTGTAACGAGGATTGTGGAACTTCTGGGACGCAGGGGGTGGG
AAGTCCTCAAATATTGGTGGAATCTCCTGCAGTATTGGAGTCAGGAACTAAAGAATAG
>AY835771/B/US/1986/5082_86
ATGGCAGGAAGAAGCGGAGAC---AGCGACGAAGAG---CTCCTCAAGACAGTCAGACTCATCAGGTTTCTCTATCAAAG
CAACCCGCCTCCCAAGCCAGAG---GGG---ACCCGACAGGCCCGAAGGAATCGAAGAAGAAGG---------TGGAGAG
AGAGACAG------AGACGGATCCGTCAGATTAGTGGATGGCTTCTTAGCACTTATCTGGGACGACCTGCGGAGCCTGTG
CCTCTTCAGCTACCACCGCTTGAGAGACTTACTCTTGATTGTAACGAGGATTGTGGAACTTCTGGGACGCAGGGGGTGGG
AAATCCTCAAATATTGGTGGAATCTCCTGCAGTATTGGAGTCAGGAACTAAAGAATAG
>AY835772/B/US/1997/5082_97
ATGGCAGGAAGAAGCGGAGAC---AGCGACGAAGAG---CTGATCAAGACAGTCAGACTCATCAGGTTTCTCTATCAAAG
CAACCCGCCTCCCCAGCCAGAG---GGG---ACCCGACAGGCCCGAAGGAATCGAAGGAGAAGG---------TGGAGAG
AGAGACAG------AGACGGATCCGTCAGATTAGTGGATGGCTTCTTAGCACTTATCTGGGACGACCTGCGGAGCCTGTG
CCTCTTCAGCTACCACCGCTTGAGAGACTTACTCTTGATTGTAACGAGGATTGTGGAACTTCTGGGACGCAGGGGGTGGG
AAATCCTCAAATATTGGTGGAATCTCCTACAGTATTGGAGTCAGGAACTAAAGAATAG
>AY835773/B/US/1994/5082_94
ATGGCAGGAAGAAGCGGAGAC---AGCGACGAAGAG---CTGATCAAGACAGTCAGAATCATCAGGTTTCTCTATCAAAG
CAACCCGCCTCCCAGCCCAGAG---GGG---ACCCGACAGGCCCGAAGGAATCGAAGAAGAAGG---------TGGAGAG
AGAGACAG------AGGCGGATCCATCAGATTAGTGGATGGCTTCTTAGCAATCATCTGGGACGACCTGCGGAGCCTGTT
CCTCTTCAGCTACCACCGCTTGAGAGACTTACTCTTGATTGTAACGAGGATTGTGGAACTTCTGGGACGCAGGGGGTGGG
AAATCCTCAAATACTGGTGGAATCTCCTGCAGTACTGGAGTCAGGAACTAAAGAATAG
>AY835774/B/US/1986/5127_86
ATGGCAGGAAGAAGCGGAGAC---AGCGACGAAGAG---CTTCTCAAGGCGGTCAGACTCATCAAGTTTCTCTATCAAAG
CAACCCGCTTCCCAGTTCCGAG---GGG---ACCCGACAGGCCCGAAGGAATCGAAGAAGAAGG---------TGGAGAG
AGAGACAG------AGACAGATCCGGTCGATTAGTGAACGGATTCTTAGCACTTATCTGGGACGATCTGCGGAGCCTGTG
CCTCTTCAGCTACCACCGCTTGAGAGACTTACTCTTGATTGTAGCGAGGATTGTGGAACTTCTGGGACGCAGGGGGTGGG
AAGCCCTCAAATATTGGTGGAATCTCCTGCAGTATTGGAGTCAGGAACTAAAGAATAG
>AY835775/B/US/1986/5084_86
ATGGCAGGAAGAAGCGGAGAC---AGCGACGAAGAG---CTCCTCAGGACAGTCAGACTCATCAAGCTTCTCTATCAAAG
CAACCCGCCTCCCAGCCCAGAG---GGG---ACCCGACAGGCCCGAAGGAACCGAAGAAGAAGG---------TGGAGAG
AGAGACAG------AGACAGATCCGGACGCTTAGTGGATGGATTCTTAGCAATTATCTGGGTCGACCTGCGGAGCCTGTG
CCTTTTCATCTACCACCGCTTGAGAGACTTACTCTTGATTGTAACGAGGATTGTGGAACTTCTGGGACGCAGGGGGTGGG
AAGCCCTCAAATATTGGTGGAATCTCCTACAGTATTGGAGTCAGGAACTAAAGAATAG
>AY835776/B/US/1993/5127_93
ATGGCAGGAAGAAGCGGAGAC---AGCGACGAAGAT---CTTCTCAAGGCGGTCAGATTAATCAAGTTTCTCTACCAAAG
CAACCCGCTTCCCAATCCCGAG---GGG---ACCCGACAGGCCCGAAGGAATCGAAGAAGAAGG---------TGGAGAG
AGAGACAG------AGACAGATCCGTGCGATTAGTGAACGGATTCTTGGCACTTATCTGGGACGATCTGCGGAGCCTGTG
CCTCTTCAGCTACCACCGCTTGAGAGACTTACTCTTGATTGTAGCGAGGATTGTGGAACTTCTGGGACGCAGGGGGTGGG
AAGCCCTCAAGTATTGGTGGAATCTCCTGCAGTATTGGAGTCAGGAACTAAAGAATAG
>AY835777/B/US/1983/5018_83
ATGGCAGGAAGAAGCGGAGAC---AGCGACGACGAG---CTCCTCAAGACAGTCAGACTCATCAAGTTTCTCTATCAAAG
CAACCCGCCTCCCAGCCCCGAG---GGG---ACCCGACAGGCCCGAAGGAATCGAAGAAGAAGG---------TGGAGAG
AGAGACAG------AGACGGATCCAGTCCATTAGTGCATGGATTCTTAGCACTCATCTGGGACGATCTGCGGAGCCTGTG
CCTCTTCAGCTACCACCGCTTGAGAGACTTACTCTTGATTGTAGCGAGGATTGTGGAACTTCTGGGACGCAGGGGGTGGG
AAGCCCTCAAATATTGGTGGAATCTCCTGCAGTATTGGAGTCAGGAACTAAAGAATAG
>AY835778/B/US/1986/5018_86
ATGGCAGGAAGAAGCGGAGAC---AGCGACGACGAG---CTCCTCAAGACAGTCAGACTCATCAAGTTTCTCTATCAAAG
CAACCCGCCTCCCAGCCCAGAG---GGG---ACCCGACAGGCCCGAAGGAATCGAAGAAGAAGG---------TGGAGAG
AGAGACAG------AGACACATCCAGGCCGTTAGTGCATGGATTCTTAGCACTCATCTGGGTCGATCTGCGGAGCCTGTG
CCTCTTCAGCTACCACCGCTTGAGAGACTTACTCTTGATTGTAGCGAGGATTGCGGAACTTCTGGGACGCAGGGGGTGGG
AAGCCCTCAAATATTGGGGGAATCTCCTGCAGTATTGGAGTCAGGAACTAAAGAATAG
>AY835779/B/US/1984/5019_84
ATGGCAGGAAGAAGCGGAGAC---AGCGACGAAGAT---CTCCTCAAGACAGTCAGACTCATCAAGCTTCTCTATCAAAG
CAACCCACCTCCCAGCTCCGAG---GGG---ACACGACAGGCCCGAAGGAATCGAAGAAGAAGG---------TGGAGAG
AGAGACAG------AGACACATCCGGACGATTAGTGGATGGATTCTTAACACTTATCTGGGTCGATCTGAGGAGCCTGTG
CCTCTTCAGCTACCACCGCTTGAGAGACTTACTCTTGATTGTAACGAGGATTGTGGAACTTCTGGGACGCAGGGGGTGGG
AAATCCTCAAAATTTGGTGGAATCTCCTACAGTATTGGAGTCAGGAACTAAAGAATAG
>AY835780/B/US/1986/5019_86
ATGGCAGGAAGAAGCGGAGAC---AGCGACGAAGAC---CTCCTCAAGACAGTCAGACTCATCAAGCTTCTCTATCAAAG
CAACCCACCTCCCAGCTCCGAG---GGG---ACCCGACAGGCCCGAAGGAATCGAAGAAGAAGG---------TGGAGAG
AGAGACAG------AGGCACATCCGGACGATTAGTGGGTGGATTCTTAACACTTATCTGGGTCGATCTGAGGAGCCTGTG
CCTCTTCAGCTACCACCGCTTGAGAGACTTACTCTTGATTGTAACGAGGATTGTGGAAACTCTGGGACGCAGGGGGTGGG
AAATCCTCAAAATTTGGTGGAATCTCCTACAGTATTGGAGTCAGGAACTAAAGAATAG
>AY835781/B/US/1983/5157_83
ATGGCAGGAAGAAGCGGAGAC---AGCGACGAAGAG---CTCCTCAAGACAGTCAGACTCATCAAGCTTCTCTATCAAAG
CAACCCGCCTCCCAACCCCGAG---GGG---ACCCGACAGGCCCGAAGGAATCGAAGAAGAAGG---------TGGAGAG
AGAGACAG------AGACAGATCCGGAATATTAGTGAACGGATTCTTAGCACTTTTCTGGGACGACCTGCGGAGCCTGTG
CCTCTTCAGCTACCACCGCTTGAGAGACTTACTCTTGATTGTAGCGAGGATTGTGGAACTTCTGGGACGCAGGGGGTGGG
AAGTCCTCAAATATTGGTGGAATCTCCTACAGTATTGGAGTCAGGAACTAAAGAATAG
>AY839827/B/KR/2004/04LHS6
ATGGCAGGAAGAAGCGGAGAC---AGCGACGAAGAG---CTCCTCAGGACAATAAGAATCATCAAGTTTCTCTATCAAAG
CAACCCACCTCCCAAGCCAGAG---GGG---ACCCGACAGGCCAGGAGAAATCGAAGGAGACGG---------TGGAGAA
GGAGACAG------AGGTGGATCCGGTCGATTAGTGGGTGGATTCTTAACACTCATCTGGGTCGACCTGTGGAGCCTGTG
CAACTTCATCTACCGCAACTTGAGAGACTTACTCTTGATTGTAGCCAGGAGTGTGGAACTTCTGGGACTCAGGGGGTGGG
AAATCCTCAAGTATTGGTGGAATCTCCTGCAGTACTGGAGCCAGGAACTAAAGAAGAG
>AY857022/B/AU/-/2870718
ATGGCAGGAAGAAGCGGAGAC---AGCGACGAAGAG---CTCCTCAGGATAATCAGAGCCATCAAGATTCTCTATCAAAG
CAACCCACCTCCCAACCCCGCG---GGG---ACCAGACAGGCCCGAAGGAATCGAAGAAGAAGG---------TGGAGAC
AGAGACAG------AGACAGATCCAGGACATTAGCGAACGGATTCTTAGTTCTTTTCTGGGACGATCTGCGGAGCCTGTG
CCTCTTCAGCTACCACCGCTTGAGAGACTTACTCTTGATTGTAACGAGGATTGTGGAACTTCTGGGACGCAGGGGGTGGG
AACTCCTCAAATATTGGTGGAATCTCCTACAGTATTGGGGTCAGGAACTGAGGAATAG
>AY857144/B/AU/-/8634991
ATGGCAGGAAGAAGCGGAGAC---AGCGACGAAGAG---CTCATCAAAACAGTCAGACTAATCAAGAGCCTCTACCAAAG
CAACCCGCTTCCCAGCTCCGAG---GGG---ACCCGACAGGCCCGAAGGAATCGAAGAAGAAGG---------TGGAGAG
AGAGACAG------AGGCAGATCCGGTCAATTAGCGAACGGATTCTTGATACTTATCTGGGACGACCTGAGGAGCCTGTG
CCTCTTCAGTTACCACCGCTTGAGAGACTTACTCTTGATTGTAACGAGGATTGTGGAACTTCTGGGACGCAGAGGGTGGG
AAGTCCTCAAATACTGGTGGAATCTCCTGCAGTATTGGATTCAGGAACTAAAGAGTAG
>AY857165/B/AU/-/9125091
ATGGCAGGAAGAAGCGGAGGC---AGCGACGACGAG---CTTCTCAAGACAGTCAGACTCATCAAGATCCTCTATCAAAG
CAACCCGCTTCCCAGCTCCGAG---GGG---ACCCGACAGGCCCGAAGRAATAGAARAAGAAGG---------TGGAGAG
AGAGACAG------AGACAGATCCGATCGATTAGTGCACGGATCCTTGATACTTATCTGGGACGATCTGCGGAGCCTGAG
CCTCTTCAGCTACCACCGCTTGAGAGACTTACTCTTGATTGTAGCGAGGATTGTGGAACTTCTGGGACGCAGGGGGTGGR
AAATCCTCAAATATTGGTGGAATCTCCTACAGTATTGGAGCAAGGAACTAAAGAATAG
>AY970946/B/NL/1986/H434-8-A3
ATGGCAGGAAGAAGCGGAGAC---AGCGACGAAGAC---CTCCTCAGGACAGTCAGACTCATCAAGCTTCTCTATCAAAG
CAACCCGCCTCCCAGCCCCGAG---GGG---ACCCGACAGGCCCGACGGAATCGAAGAAGAAGG---------TGGAGAG
AGAGACAG------AGACAGATCCGGACGATTAGTGACTGGATTCTTAGCACTCATCTGGGACGATCTGCGGAGCCTGTG
CCTCTTCAGCTACCACCGCTTGAGAGACTTACTCTTGATTGTAGCGAGGATTGTGGAACTTCTGGGACGCTGGGTGTGGG
AAGCCCTCAAATATTGGTGGAATCTCCTGCAGTATTGGAGTCAGGAACTAAAGAATAG
>AY970947/B/NL/1986/H434-8-F4
ATGGCAGGAAGAAGCGGAGAC---AGCGACGAAGAC---CTCCTCAGGACAGTCAGACTCATCAAGCTTCTCTATCAAAG
CAACCCGCCTCCCAGCCCCGAG---GGG---ACCCGACAGGCCCGACGGAATCGAAGAAGAAGG---------TGGAGAG
AGAGACAG------AGACAGATCCGGACGATTAGTGACTGGATTCTTAGCACTCATCTGGGACGATCTGCGGAGCCTGTG
CCTCTTCAGCTACCACCGCTTGAGAGACTTACTCTTGATTGTAGCGAGGATTGTGGAACTTCTGGGACGCTGGGTGTGGG
AAGCCCTCAAATATTGGCGGAACCTCCTGCAGTATTGGAGTCAGGAACTAAAGAATAG
>AY970948/B/NL/1996/H434-42-A1
ATGGCAGGAAGAAGCGGAGAC---AGCGACGAAGAC---CTCCTCAGGACAGTCAGACTCATCAAACAGCTCTATCAAAG
CAACCCACCTCCCAGCTCCGAG---GGG---ACCCGACAGGCCCGACGGAATCGAAGAAGAAGG---------TGGAGAC
AGAGACAG------AGACAGATCCGTACGATTAGTGAATGGATTCTTACCACTCATCTGGGACGATCTGCGGAGCCTGTG
CCTCTTCAGCTACCACCGCTTGAGAGACTTACTCTTGACTGTAGCGAGGATTGTGGAACTTCTGGGACGCAGGGGGTGGG
AAGCCCTCAAATATTGGTGGAGTCTCCTGCAGTATTGGAGTCAGGAACTAAAGAATAG
>AY970949/B/NL/1996/H434-42-C1
ATGGCAGGAAGAAGCGGAGAC---AGCGACGAAGAC---CTCCTCAGGACAGTCAGACTCATCAAGCTTCTTTATCAAAG
CAACCCACCTCCCAGCTCCGAG---GGG---ACCAGACAGACCCGACGGAATCGAAGAAGAAGG---------TGGAGAC
AGAGACAG------AGACAGATCCGTACGATTAGTGAATGGATTCTTACCACTCATCTGGGACGATCTGCGGAGCCTGTG
CCTCTTCAGCTACCACCGCTTGAGAGACTTACTCTTGATTGTAGCGAGGATTGTGGAACTTCTGGGACGCAGGGGGTGGG
AAGCCCTCAAATATTGGTGGAGTCTCCTGCAGTATTGGAGTCAGGAACTAAAGAATAG
>AY970950/B/NL/1996/H434-42-E12
ATGGCAGGAAGAAGCGGAGTC---AGCGACGAAGAC---CTCCTCAGGACAGTCAGACTCATCAAACAGCTCTATCAAAG
CAACCCACCTCCCAGCTCCGAG---GGG---ACCAGACAGGCCCGACGGAATCGAAGAAGAAGG---------TGGAGAC
AGAGACAG------AAACAGATCCGTACGATTAGTGAATGGATTCTTACCACTCATCTGGGACGATCTGCGGAGCCTGTG
CCTCTTCAGCTACCACCGCTTGAGAGACTTACTCTTGATTGTAGCGAGGATTGTGGAACTTCTGGGACGCAGGGGGTGGG
AAGCCCTCAAATATTGGTGGAGTCTCCTGCAGTATTGGAGTCAGGAACTAAAGAATAG
>BD238372/B/FR/1985/pNL43_patent
ATGGCAGGAAGAAGCGGAGAC---AGCGACGAAGAG---CTCATCAGAACAGTCAGACTCATCAAGCTTCTCTATCAAAG
CAACCCACCTCCCAATCCCGAG---GGG---ACCCGACAGGCCCGAAGGAATAGAAGAAGAAGG---------TGGAGAG
AGAGACAG------AGACAGATCCATTCGATTAGTGAACGGATCCTTAGCACTTATCTGGGACGATCTGCGGAGCCTGTG
CCTCTTCAGCTACCACCGCTTGAGAGACTTACTCTTGATTGTAACGAGGATTGTGGAACTTCTGGGACGCAGGGGGTGGG
AAGCCCTCAAATATTGGTGGAATCTCCTACAGTATTGGAGTCAGGAACTAAAGAATAG
>BD298114/B/FR/1983/BH10_patent
ATGGCAGGAAGAAGCGGAGAC---AGCGACGAAGAC---CTCCTCAAGGCAGTCAGACTCATCAAGTTTCTCTATCAAAG
CAACCCACCTCCCAATCCCGAG---GGG---ACCCGACAGGCCCGAAGGAATAGAAGAAGAAGG---------TGGAGAG
AGAGACAG------AGACAGATCCATTCGATTAGTGAACGGATCCTTAGCACTTATCTGGGACGATCTGCGGAGCCTGTG
CCTCTTCAGCTACCACCGCTTGAGAGACTTACTCTTGATTGTAACGAGGATTGTGGAACTTCTGGGACGCAGGGGGTGGG
AAGCCCTCAAATATTGGTGGAATCTCCTACAGTATTGGAGTCAGGAGCTAAAGAATAG
>CS272319/B/FR/1985/pNL43_patent
ATGGCAGGAAGAAGCGGAGAC---AGCGACGAAGAG---CTCATCAGAACAGTCAGACTCATCAAGCTTCTCTATCAAAG
CAACCCACCTCCCAATCCCGAG---GGG---ACCCGACAGGCCCGAAGGAATAGAAGAAGAAGG---------TGGAGAG
AGAGACAG------AGACAGATCCATTCGATTAGTGAACGGATCCTTAGCACTTATCTGGGACGATCTGCGGAGCCTGTG
CCTCTTCAGCTACCACCGCTTGAGAGACTTACTCTTGATTGTAACGAGGATTGTGGAACTTCTGGGACGCAGGGGGTGGG
AAGCCCTCAAATATTGGTGGAATCTCCTACAGTATTGGAGTCAGGAACTAAAGAATAG
>D10112/B/GB/1983/CAM1
ATGGCAGGAAGAAGCGGAGAC---AGCGACGAAGAA---CTCCTCAAAGCAGTAAGACTCATCAAGCTTCTCTATCAAAG
CAACCCGCTTCCCAGTTCCAAG---GGG---ACCCGACAGGCCCGAAGGAATCGAAGAAGAAGG---------TGGAGGG
AGAGACAG------AGACACATCCGGGCGATTAGTAACTGGATTCTTAGCACTCATCTGGGACGACCTGCGGAGCCTGTG
CCTCTTCAGCTACCACCGCTTGAGAGACTTACTCTTGATTGTAGCAAGGATTGTGGAACTTCTGGGACGCAGGGGGTGGG
AAGCCCTCAAATATTGGTGGAATCTCCTGCAGTATTGGAGTCAGGAACTAAGGAATAG
>D86068/B/FR/1983/MCK1_LAI_IIIB
ATGGCAGGAAGAAGCGGAGAC---AGCGACGAAGAC---CTCCTCAAGGCAGTCAGACTCATCAAGTTTCTCTATCAAAG
CAACCCACCTCCCAACCCCGAG---GGG---ACCCGACAGGCCCGAAGGAATAGAAGAAGAAGG---------TGGAGAG
AGAGACAG------AGACAGATCCATTCGATTAGTGAACGGATCCTTAGCACTTATTTGGGACGATCTGCGGACGCTGTG
CCTCTTCAGCTACCACCGCTTGAGAGACTTACTCTTGATTGTGACGAGGATTGTGGAACTTCTGGGACGCAGGGGGTGGG
AAGCCCTCAAATATTGGTGGAATCTCCTACAATATTGGAGTCAGGAGCTAAAGAATAG
>D86069/B/FR/1983/PM213_LAI_IIIB
ATGGCAGGAAGAAGCGGAGAC---AGCGACGAAGAG---CTCATCAGAACAGTCAGACTCATCAAGTTTCTCTATCAAAG
CAACCCACCTCCCAACCCCGAG---GGG---ACCCGACAGGCCCGAAGGAATAGAAGAAGAAGG---------TGGAGAG
AGAGACAG------AGACAGATCCATTCGATTAGTGAACGGATCCTTAGCACTTATCTGGGACGATCTGCGGACGCTGTG
CCTCTTCAGCTACCACCGCTTGAGAGACTTACTCTTGATTGTAACGAGGATTGTGGAACTTCTGGGACGCAGGGGGTGGG
AAGCCCTCAAATATTGGTGGAATCTCCTACAGTATTGGAGTCAGGAACTAAAGAATAG
>DD153311/B/FR/1985/pNL43-patent
ATGGCAGGAAGAAGCGGAGAC---AGCGACGAAGAG---CTCATCAGAACAGTCAGACTCATCAAGCTTCTCTATCAAAG
CAACCCACCTCCCAATCCCGAG---GGG---ACCCGACAGGCCCGAAGGAATAGAAGAAGAAGG---------TGGAGAG
AGAGACAG------AGACAGATCCATTCGATTAGTGAACGGATCCTTAGCACTTATCTGGGACGATCTGCGGAGCCTGTG
CCTCTTCAGCTACCACCGCTTGAGAGACTTACTCTTGATTGTAACGAGGATTGTGGAACTTCTGGGACGCAGGGGGTGGG
AAGCCCTCAAATATTGGTGGAATCTCCTACAGTATTGGAGTCAGGAACTAAAGAATAG
>DD153312/B/FR/1985/pNL43-patent
ATGGCAGGAAGAAGCGGAGAC---AGCGACGAAGAG---CTCATCAGAACAGTCAGACTCATCAAGCTTCTCTATCAAAG
CAACCCACCTCCCAATCCCGAG---GGG---ACCCGACAGGCCCGAAGGAATAGAAGAAGAAGG---------TGGAGAG
AGAGACAG------AGACAGATCCATTCGATTAGTGAACGGATCCTTAGCACTTATCTGGGACGATCTGCGGAGCCTGTG
CCTCTTCAGCTACCACCGCTTGAGAGACTTACTCTTGATTGTAACGAGGATTGTGGAACTTCTGGGACGCAGGGGGTGGG
AAGCCCTCAAATATTGGTGGAATCTCCTACAGTATTGGAGTCAGGAACTAAAGAATAG
>DL260745/B/FR/1983/HXB2_patent
ATGGCAGGAAGAAGCGGAGAC---AGCGACGAAGAG---CTCATCAGAACAGTCAGACTCATCAAGCTTCTCTATCAAAG
CAACCCACCTCCCAACCCCGAG---GGG---ACCCGACAGGCCCGAAGGAATAGAAGAAGAAGG---------TGGAGAG
AGAGACAG------AGACAGATCCATTCGATTAGTGAACGGATCCTTGGCACTTATCTGGGACGATCTGCGGAGCCTGTG
CCTCTTCAGCTACCACCGCTTGAGAGACTTACTCTTGATTGTAACGAGGATTGTGGAACTTCTGGGACGCAGGGGGTGGG
AAGCCCTCAAATATTGGTGGAATCTCCTACAGTATTGGAGTCAGGAACTAAAGAATAG
>DL464814/B/FR/1983/HXB2_patent
ATGGCAGGAAGAAGCGGAGAC---AGCGACGAAGAG---CTCATCAGAACAGTCAGACTCATCAAGCTTCTCTATCAAAG
CAACCCACCTCCCAACCCCGAG---GGG---ACCCGACAGGCCCGAAGGAATAGAAGAAGAAGG---------TGGAGAG
AGAGACAG------AGACAGATCCATTCGATTAGTGAACGGATCCTTGGCACTTATCTGGGACGATCTGCGGAGCCTGTG
CCTCTTCAGCTACCACCGCTTGAGAGACTTACTCTTGATTGTAACGAGGATTGTGGAACTTCTGGGACGCAGGGGGTGGG
AAGCCCTCAAATATTGGTGGAATCTCCTACAGTATTGGAGTCAGGAACTAAAGAATAG
>DM111087/B/FR/1985/pNL43-patent
ATGGCAGGAAGAAGCGGAGAC---AGCGACGAAGAG---CTCATCAGAACAGTCAGACTCATCAAGCTTCTCTATCAAAG
CAACCCACCTCCCAATCCCGAG---GGG---ACCCGACAGGCCCGAAGGAATAGAAGAAGAAGG---------TGGAGAG
AGAGACAG------AGACAGATCCATTCGATTAGTGAACGGATCCTTAGCACTTATCTGGGACGATCTGCGGAGCCTGTG
CCTCTTCAGCTACCACCGCTTGAGAGACTTACTCTTGATTGTAACGAGGATTGTGGAACTTCTGGGACGCAGGGGGTGGG
AAGCCCTCAAATATTGGTGGAATCTCCTACAGTATTGGAGTCAGGAACTAAAGAATAG
>DQ007901/B/CN/2002/02HNsmx2
ATGGCAGGAAGAAGAGAAGAC---AGCGACGAAGAG---CTCCTCAAGGCAGTCAGACTCATCAAGCTTCTATATCAAAG
CAATCCGCTTCCCAACCCAGAG---GGG---ACCCGGCAGGCCCGAAGGAATCGAAGAAGAAGA---------TGGAGAG
CAAGACAG------AGACAGATCCGAGAGATTAGTGAACGGATTCTTGACACTTTTCTGGGAGGATCTACGGAGCCTGTG
CCTCTTCAGCTACCACCGCTTGAGAGACTTACTCTTGATTGTAGCAAGGATTGTGGAACTTCTGGGACGCAGGGGGTGGG
AAGCCCTCAGATATTGGTGGAATCTCCTGCAGTATTGGATTCAGGAAATAAAGAATAG
>DQ127534/B/US/-/AC_04_0_Days_Consen_fa
ATGGCAGGAAGAAGAGGAGAC---AGCGACGAAGAC---CTCCTCCAGGCAGTCAGAATAATCAAGTTTCTCTATCAAAA
CAACCCGCCTCCCAACCCAGAG---GGG---ACCCGACAGGCCCGAAGGAATCGAAGAAGAAGG---------TGGAGAG
AGAGACAG------AGACAGATCCAGTCGATTAGTGCATGGATTATTAGCACTCATCTGGGACGATCTGCGGAGCCTGTG
CCTCTTCAGCTACCACCGCTTGAGAGACTTACTCTTGATTGTAGCGAGGATTGTGGAACTTCTGGGACGCAGGGGGTGGG
AAGCCCTCAAGTACTGGGGGAATCTCCTACAGTATTGGAGTCAGGAGCTAAAGAATAG
>DQ127535/B/US/-/AC_04_1650_Days_Seq1_fa
ATGGCAGGAAGAAGAGGAGAC---AGCGACGAAGAC---CTCCTCCAGGCAGTCAGAATAATCAAGTTTCTCTATCAAAA
CAACCCGCCTCCCAACCCAGAG---GGG---ACCCGACAGGCCCGAAGGAATCGAAGAAGAAGG---------TGGAGAG
AGAGACAG------AGACAGATCCAGTCGATTAGTGCATGGATTATTAGCACTCATCTGGGACGATCTGCGGAGCCTGGG
CCTCTTCAGCTACCACCGCTTGAGAGACTTACTCTTGATTGTAGCGAGGATTGTGGAACTTCTGGGACGCAGGGGGTGGG
AAGCCCTCAAGTACTGGGGAAATCTACTACAGTATTGGAGTCAGGAGCTAAAGAATAG
>DQ127536/B/US/-/AC_04_1650_Days_Seq2_fa
ATGGCAGGAAGAAGAGGCGAC---AGCGACGAAGAC---CTCCTCCAGGCAGTCAGAATAATCAAGTTTCTCTATCAAAA
CAACCCGCCTCCCAACCCAGAG---GGG---ACCCGACAGGCCCGAAGGAATCGAAGAAGAAGG---------TGGAGAG
AGAGACAG------AGACAGATCCAGTCGATTAGTGCATGGATTATTAGCACTCATCTGGGACGATCTGCGGAGCCTGGG
CCTCTTCAGCTACCACCGCTTGAGAGACTTACTCTTGATTGTAGCGAGGATTGTGGAACTTCTGGGACGCAGGGGGTGGG
AAGCCCTCAAGTACTGGGGGAATCTCCTACAGTATTGGAGTCAGGAGCTAAAGAATAG
>DQ127537/B/US/-/AC_16_0_Days_Consen_fa
ATGGCAGGAAGAAGCGGAGAC---AGCGACGAAGAG---CTCCTCAGGACAGTCAGACTCATCAAGTACCTCTACCAGAG
CAACCCAATTCCCAGCCCCGAG---GGG---ACCCGACAGGCCCGAAGGAACCGAAGGAGAAGG---------TGGAGAC
AAAGACAG------AGGCAGATCCACTCGCTTAGTGAATGGATTCTTAGCACTCATCTGGGACGACCTACGGAGCCTGTG
CCTCTTCAGCTACCACCGCTTGAGAGACTTACTCTTGATTGCAGCGAGGATTGTGGAACTTCTGGGACGCAGGGGGTGGG
AAGCACTCAAGTATCTGTGGAATCTCCTACAGTATTGGAGCCAGGAACTAAAGAATAG
>DQ127538/B/US/-/AC_16_1934_Days_Seq1_fa
ATGGCAGGAAGAAGCGGAGAC---AGCGACGAAGAG---CTCCTCAGGACAGTCAGACTCATCAAGTACCTCTACCAAAG
CAACCCAATTCCCAGCCCCGAG---GGG---ACCCGACAGGCCCGAAGGAACAGAAGGAGAAGG---------TGGAGAC
AAAGACAG------AGGCAGATCCACTCGCTTAGTAAATGGATTCTTAGCACTCATCTGGGACGACCTACGGAGCCTGTG
CCTCTTCAGCTACCACCGCTTGAGAGACTTACTCTTGATTGCAGCGAGGATTGTGGAACTTCTGGGACGCAGGGGGTGGG
AAGCACTCAAGTATCTGTGGAATCTCTTACAGTATTGGAGCCAGGAACTAAAGAATAG
>DQ127539/B/US/-/AC_16_1934_Days_Seq2_fa
ATGGCAGGAAGAAGCGGAGAC---AGCGACGAAGAG---CTCCTCAGGACAGTCAGACTCATCAAGTACCTCTACCAAAG
CAACCCAATTCCCAGCCCCGAG---GGG---ACCCGACAGGCCCGAAGGAACAGAAGGAGAAGG---------TGGAGAC
AAAGACAG------AGGCAGATCCACTCGCTTAGTAAATGGATTCTTAGCACTCATCTGGGACGACCTACGGAGCCTGTG
CCTCTTCAGCTACCACCGCTTGAGAGACTTACTCTTGATTGCAGCGAGGATTGTGGAACTTCTGGGACGCAGGGGGTGGG
AAGCACTCAAGTATCTGTGGAATCTCTTACAGTATTGGAGCCAGGAACTAAAGAATAG
>DQ127548/B/US/-/AC_59_41_Days_Seq1_fa
ATGGCAGGAAGAAGCGGAGAC---AACGACGAAGAG---CTCCTCAAGGCCATCCGAATAATCAAGTTTCTATATCAAAG
TAACCCGCCTCCCAGCCCAGAG---GGG---ACCAGACAGGCCCGAAGGAATCGAAGAAGAAGG---------TGGAGAG
CAAGACAG------AGACAGATCAGGTCTCTTAGTGGATGGATTCTTAGCACTCATCTGGGTCGACCTACGGAGCCTGTT
CCTTTTCAGCTACCGCCGCTTGAGAGACTTACTCTTGATTGTAGCGAGGATTGTGGAACTTCTGGGACGCAGGGGGTGGG
AAGCTCTCCAGTATTGGTGGAATCTCATACAGTATTGGATTCAGGAACTAAGGAATAG
>DQ127549/B/US/-/AC_59_41_Days_Seq2_fa
ATGGCAGGAAGAAGCGGAGAC---AACGACGAAGAG---CTCCTCAAGGCCATCCGAATAATCAAGTTTCTATATCAAAG
TAACCCGCCTCCCAGCCCAGAG---GGG---ACCAGACAGGCCCGAAGGAATCGAAGAAGAAGG---------TGGAGAG
CAAGACAG------AGACAGATCAGGTCTCTTAGTGGATGGATTCTTAGCACTCATCTGGGTCGACCTACGGAGCCTGTT
CCTTTTCAGCTACCGCCGCTTGAGAGACTTACTCTTGATTGTAGCGAGGATTGTGGAACTTCTGGGACGCAGGGGGTGGG
AAGCTCTCCAGTATTGGTGGAATCTCATACAGTATTGGATTCAGGAACTAAGGAATAG
>DQ127550/B/US/-/AC_59_111_Days_Seq1_fa
ATGGCAGGAAGAAGCGGAGAC---AACGACGAAGAG---CTCCTCAAGACCATCCGAATAATCAAGTTTCTATATCAAAG
CAACCCGCCTCCCAGCCCAGAG---GGG---ACCAGACAGGCCCGAAGGAATCGAAGAAGAAGG---------TGGAGAG
CAAGACAG------AGACAGATCAGGTCTCTTAGTGAATGGATTCTTAGCACTCATCTGGGTCGACCTACGGAGCCTGTT
CCTTTTCAGCTACCGCCGCTTGAGAGACTTACTCTTGATTGTAGCGAGGATTGTGGAACTTCTGGGACGCAGGGGGTGGG
AAGCTCTCCAGTATTGGTGGAATCTCATACAGTATTGGATTCAGGAACTAAGGAATAG
>DQ127551/B/US/-/AC_59_111_Days_Seq2_fa
ATGGCAGGAAGAAGCGGAGAC---AACGACGAAGAG---CTCCTCAAGACCATCCGAATAATCAAGTTTCTATATCAAAG
CAACCCGCCTCCCAGCCCAGAG---GGG---ACCAGACAGGCCCGAAGGAATCGAAGAAGAAGG---------TGGAGAG
CAAGACAG------AGACAGATCAGGTCTCTTAGTGAATGGATTCTTAGCACTCATCTGGGTCGACCTACGGAGCCTGTT
CCTTTTCAGCTACCGCCGCTTGAGAGACTTACTCTTGATTGTAGCGAGGATTGTGGAACTTCTGGGACGCAGGGGGTGGG
AAGCTCTCCAGTATTGGTGGAATCTCATACAGTATTGGATTCAGGAACTAAGGAATAG
>DQ207940/B/GE/2003/03GEMZ004
ATGGCAGGAAGAAGCGGAGAC---AGCGACGAAGAG---CTCCTAAAGACAGTGAAACTCATCAAGCAAATCTATCAAAG
CAACCCTCTTCCCAGCTCCGAG---GGG---ACCCGACAGGCCCGAAGGAATAGAAGAAGAAGG---------TGGAGAG
AGAAACAG------AGACAGATCCATCAGATTAGTGGATGGATTCTTAGCGCTTTTCTGGGACGACCTGCGGAGCCTGTG
CCTCTTCAGCTACCACCGCTTGAGAGACTTACTCTTCATTGCAGCGAGGATTGTGGGACTTCTGGGACGCAGGGGGTGGG
AACTCCTCAAGTATCTGTGGAATCTCCTGCAGTATTGGAGTCAGGAACTAAAGAATAG
>DQ207942/B/GE/2003/03GEMZ010
ATGGCAGGAAGAAGTGGAGAC---AGCGACGAAGAG---CTCCTCAGGACAGTAAGACTCATCAAGCTTCTCTACCAAAG
CAACCCGCCTCCCAGCCCAGAG---GGG---ACCCGACAGGCCCGAAGGAACAGAAGAAGAAGG---------TGGAGAG
CAAGACAG------AGACAGATCCGGACCATTAGCGACTGGATTCTTAGAACTCATCTGGATCGATCTAAGGAGCCTGTG
CCTCTTCAGCTACCATCGCTTGAGAGACTTACTCTTGATTGCAGCGAGGATTGTCGAACTTCTGGGACGCAGGGGGTGGG
AAGCCCTCAAATATTGGTGGAATCTCCTACAATATTGGGGTCAGGAACTAAAGAATAG
>DQ295192/B/KR/2004/04LSK7
ATGGCAGGAAGAAGCGGAGAC---AGCGACGAAGAG---CTCCTCAAGACAATAAGGATCATCAAGTTTCTCTATCAAAG
CAACCCACTTCCCAAGCCCGAG---GGG---ACCCGACAGGCCAGGAGGAATCGAAGGAGAAGG---------TGGAGAA
AGAGACAG------AGGTGGATCCGATCGATTAGTGAATGGATTCTTAACACTCGTCTGGGTCGACCTGCGGAGCCTGTG
CCTCTTCAGCTACCACAGCTTGAGAGACTTACTCTTGATTGTAGCGAGGAGTGTGGAACTTCTGGGACTCAGGGGGTGGG
AAGTCCTCAAATATCTGTGGAATCTCCTGCAGTACTGGAGTCAGGAACTAAAGAAAAG
>DQ295193/B/KR/2004/04KMH5
ATGGCAGGAAGAAGCGGAGAC---AGCGACGAAGAG---CTCCTCAGGACAATAAGAATCATCAAGTTTCTCTACCAAAG
CAACCCACTTCCCAAGCCCGAG---GGG---ACCCGACAGGCCAGGAGGAATCGAAGGAGAAGG---------TGGAGAA
GGAGACAG------GGATGGATCCGGTCGATTAGTGAATGGATTCTTAACACTCGTCTGGGTCGACCTGCGGAGCCTGTG
CCTCTTCAGCTACCGCCGCTTGAGAGACTTACTCTTGATTGTAGCGAGGGGTGTGGAACTTCTGGGACTCAGGGGGTGGG
AAATCCTCAAATATTGGTGGAGTCTCCTGCAGTACTGGAGTCAGGAGCTAAAGAAGAG
>DQ295194/B/KR/2004/04WK7_HIV_1_wk
ATGGCAGGAAGAAGCGGAGAC---AGCGACGAAGAG---CTCCTCAGGACAATAAGAATCATCAAGTTTCTCTATCAAAG
CAACCCACTTCCCAAGCCCGAG---GGG---ACCCGACAGGCCAGGAGGAATCGAAGGAGAAGG---------TGGAGAA
AGAGACAG------AGGTGGATCCGGTCGCTCAGTGGATGGATTCTTAACACTCATCTGGGTCGACCTACGGAGCCTGTG
CCTCTTCAGCTACCACCGCTTGAGAGACTTACTCTTGATTGTAGCGAGGGGTGTGGAACTTCTGGGACTCAGGGGGTGGG
AAGTCCTCAAATGTTGGTGGAATCTCCTGCAGTACTGGAGTCAGGAACTAAAGAAGAG
>DQ295196/B/KR/2004/04KYR8
ATGGCAGGAAGAAGCGGAGAC---AGCGACGAAGAG---CTCCTCAAGACAATAAGAATCATCAAGTTCCTCTATCAAAG
CAACCCACCTCCCAAGCCCGAG---GGG---ACCCGACAGGCCAGGAGGAATCGAAGGAGAAGG---------TGGAGAA
GAAGACAG------AGGTGGATCCAGTCCATTAGTGGATGGATTCTTAACACTCATCTGGGTCGACCTGAGGAGCCTGTG
CCTCTTCAGCTACCACCGCTTGAGAGACTTAATCTTGATTGTAGCGAGGAGTCTGGAACTTCTGGGACGCAGGGGGTGGG
AAGTCCTCAGATACGGGTGGAATCTCCTGCAGTACTGGAGTCAGGAACTAAAGAAAGC
>DQ322223/B/CA/-/GOL016V01
ATGGCAGGAAGAAGCGGAGAC---AGCGACGAAGAC---CTCCTCCAAACAGTCAGAATCATCAAGTTTCTCTATCAAAG
CAACCCGCCTCCACGCCCCGAG---GGG---ACCAGACAGGCCCGAAGGAATCGAAGAAGAAGG---------TGGAGAC
AGAGACAG------AGACAAATCCAGAAGATTAGTGGATGGATTCTTAGCACTTGTCTGGGACGACCTGCGGAGCCTGTG
CCTCTTCAGCTACCACCGCTTGAGGGACTTACTCTTGATTGTAACGAGGATTGTGGAAATTCTGGGACGCAGGGGGTGGG
AACTTCTCAAGTATTGGTGGAATCTCCTGCAATATTGGATTCAGGAACTAAAGAATAG
>DQ322224/B/CA/-/GOL016V10
ATGGCAGGAAGAAGCGGAGAC---AGCGACGAAGAC---CTCCTCCAAACAGTCAGAATCATCAAGTTTCTCTATCAAAG
CAACCCGCCTCCACGCCCCGAG---GGG---ACCAGACAGGCCCGAAGGAATCGAAGAAGAAGG---------TGGAGAC
AGAGACAG------AGACAAATCCAGAAGATTAGTGGATGGATTCTTAGCACTTGTCTGGGACGACCTGCGGAGCCTGTG
CCTCTTCAGCTACCACCGCTTGAGGGACTTACTCTTGATTGTAACGAGGATTGTGGAAATTCTGGGACGCAGGGGGTGGG
AACTTCTCAAGTATTGGTGGAATCTCCTGCAATATTGGATTCAGGAACTAAAGAATAG
>DQ322225/B/CA/-/HND_DRPI039V01
ATGGCAGGAAGAAGCGGAGAC---AGCGACGAAGAG---CTCCTGAGGGCAGTCAGACTCATCAAGACTCTCTATCAAAG
CAACCCACTTCCCAGTCCCGAG---GGG---ACCCGACAGGCCCGAAGGAACCGAAGAAGAAGG---------TGGAGAG
CGAGACAG------AGACAGATCCGATGGATCGGTGAATGGATTGTTGACAATTATCTGGGTCGACCTCCGGAGCCTGTT
CCTCTTCAGCTACCACCGCTTGAGAGACTTACTCTTAATTGTAACGAGGATTGTGGAACTTCTGGGACGCAGGGGGTGGG
AAGCCCTCAAATATTGGTGGAGTCTCCTGCAATATTGGACTCAGGAACTAAAGAATAG
>DQ322226/B/CA/-/HND_DRPI039V08
ATGGCAGGAAGAAGCGGAGAC---AGCGACGAAGAG---CTCCTGAGGGCAGTCAGACTCATCAAGACTCTCTATCAAAG
CAACCCACTTCCCAGTCCCGAG---GGG---ACCCGACAGGCCCGAAGGAACCGAAGAAGAAGG---------TGGAGAG
CGAGACAG------AGACAGATCCGACGGATCGGTGAATGGATTGTTGACAATTATCTGGGTCGACCTCCGGAGCCTGTT
CCTCTTCAGCTACCACCGCTTGAGAGACTTACTCTTAATTGTAACGAGGATTGTGGAACTTCTGGGACGCAGGGGGTGGG
AAGCCCTCAAATATTGGTGGAGTCTCCTGCAATATTGGACTCAGGAACTAAAGAATAG
>DQ322227/B/CA/-/HDM003V01
ATGGCAGGAAGAAGCGGAGAC---AGCGACGAAGAC---CTCCTCTTGACAGTCAGAATCATCAAGCTTCTCTATCAAAG
CAACCCACCTCCTGGTCCCGAG---GGG---ACCCGACAGGCCCGGAGGAATCGAAGAAGAAGG---------TGGAGAG
AGAGACAG------AGGCAGATCCGAGCAATTAGTCAACGGATTCTTAGCCCTTTTCTGGAACGACCTGAGGAGCCTGTT
CCTCTTCAGCTACCACCGATTGACAGACTTACTCTTGATTGCAACGAGGATTGTGGAACTTCTGGGACGCAGGGGGTGGG
AAGCCCTCAAATACGGGTGGAACCTTCTACAGTATTGGAGTCAGGAACTAAAGAATAG
>DQ322228/B/CA/-/HDM003V04
ATGGCAGGAAGAAGCGGAGAC---AGCGACGAAGAC---CTCCTCTTGACAGTCAGAATCATCAAGCTTCTCYATCAAAG
CAACCCACCTCCTGGTCCCGAG---GGG---ACCCGACAGGCCCGGAGGAATCGAAGAAGAAGG---------TGGAGAG
AGAGACAG------AGGCAGATCCGAGCAATTAGTCAACGGATTCTTAGCCCTTTTCTGGAACGACCTGAGGAGCCTGTT
CCTCTTCAGCTACCACCGATTGACAGACTTACTCTTGATTGCAACGAGGATTGTGGAACTTCTGGGACGCAGGGGGTGGG
AAGCCCTCAAATACGGGTGGAACCTTCTACAGTATTGGAGTCAGGAACTAAAGAATAG
>DQ322229/B/CA/-/HDM003V09_2
ATGGCAGGAAGAAGAGGAGAC---AGCGACGAAGAC---CTCCTCCTGACAGTCAGAATCATCAAGCTTCTCTATCAAAG
CAACCCACCTCCTGGTCCCGAG---GGG---ACCCGACAGGCCCGGAGGAATCGAAGAAGAAGG---------TGGAGAG
AGAGACAG------AGGCAGATCCGAGCAATTAGTCAACGGATTCTTAGCCCTTTTCTGGAACGACCTGAGGAGCCTGTT
CCTCTTCAGCTACCACCGATTGACAGACTTACTCTTGATTGCAACGAGGATTGTGGAACTTCTGGGACGCAGGGGGTGGG
AAGCCCTCAAATACGGGTGGAACCTTCTACAGTATTGGAGTCAGGAACTAAAGAATAG
>DQ322230/B/CA/-/HDM003V09_5
ATGGCAGGAAGAAGAGGAGAC---AGCGACGAAGAC---CTCCTCCTGACAGTCAGAATCATCAAGCTTCTCTATCAAAG
CAACCCACCTCCTGGTCCCGAG---GGG---ACCCGACAGGCCCGGAGGAATCGAAGAAGAAGG---------TGGAGAG
AGAGACAG------AGGCAGATCCGAGCAATTAGTCAACGGATTCTTAGCCCTTTTCTGGAACGACCTGAGGAGCCTGTT
CCTCTTCAGCTACCACCGATTGACAGACTTACTCTTGATTGCAACGAGGATTGTGGAACTTCTGGGACGCAGGGGGTGGG
AAGCCCTCAAATACGGGTGGAACCTTCTACAGTATTGGAGTCAGGAACTAAAGAATAG
>DQ322239/B/CA/-/HTM360V05_variant_3
ATGGCAGGAAGAAGCGGAGAC---AGCGACGAMGAG---CTYCTCAAGRCAGTCAGACTCATCAAGACTCTCTATCARAG
CAACCCGCCTCCCAACCCCGAG---GGG---ACCCGACAGGCCCGACGGAATCGAAGAAGAAGG---------TGGAGAG
AGAGACAG------AGACAGATCCACTCGATTAGTGGAAGGATTCTTAGCACTTATCTGGGACGATCTGCGGAGCCTGTG
TCTCTTCAGCTACCGCCGCTTGAGAGACTTACTCTCGATTGTAGCGAGGATTGTGGAACTCCTGGGACGCAGGGGGTGGG
AAGTCCTCAAGTATTGTTGGAATCTCCTGCAGTATTGGAGTCAGGAACTAAAGAATAG
>DQ354112/B/TH/1996/M140
ATGGCAGGAAGAAGCGGAGAC---AGCGACGAAGAG---CTCCTCAAGACAGTCAGACTCATCAAGCTTCTCTATCAAAG
CAACCCGCTTCCCAGCCCCGAG---GGG---ACCCGACAGGCCCGAAGGAATCGAAGAAGAAGG---------TGGAGAG
AGAGACAG------AGACAGATCCGGTCGATTAGTGAACGGATTCTTGACACTTATCTGGGACGACCTGAGGAACCTGTG
TCTCTTCAGCTACCACAGCTTGAGAAACTTACTCTTGATTGTAACGAGGATTGTGGAACTTCTGGGACGCAGGGGGTGGG
AAGCCCTCAAATATTGGTGGAATCTTCTACAGTATTGGAGTCAGGAACTAAAGAATAG
>DQ354119/B/TH/1996/M149
ATGGCAGGAAGAAGCGGAGAC---AGCGACGAAGAG---CTCCTCAAAGCAGTCAGGATCATCAAATTCCTGTATCAGAG
CAACCCGCAACCCAATCCCGAG---GGA---ACCCGACAGGCCCGAAGAAATCGGAGAAGAAGG---------TGGAGAC
AGAGACAG------AGGTGGATCCACTCCATTAGTGCATGGATTCTTAACTCTCGTCTGGGTCGACCTGCGGAGCCTGTG
CCTCTTCAGCTACCACCGCTTGAGAGACTTACTCTCGATTGTAACGAGGATTGTGGAACTTCTGGGACGCAGGGGGTGGG
AAACCCTCAAATATTGGTGGAATCTCCTACAATATTGGAGTCAGGAACTGAAGAATAG
>DQ358805/B/BR/2002/02BR002
ATGGCAGGAAGAAGCGGAGAC---AGCGACGAAGAG---CTCCTCAAGACAGTCCGACTGATCAAGGACCTCTATCAAAG
CAACCCGCCTCCCAGTTCCAAG---GGG---ACCCGACAGGCCCGAAGGAACCGAAGAAGAAGG---------TGGAGAA
AGAGACAG------AACTGGATCCACTCGCTTAGTGCATGGATTCTTAGCACTCGTCTGGGACGATCTACGGAGCCTATT
CCTCTTCAGCTACCACCGATTGAGAGACTTACTCTTGATTGTAACGAGGATTGTGGAACTTCTGGGACGCAGGGGGTGGG
AAGCACTCAAATATCTGTGGAATCTTCTGCAATATTGGATTCAGGAACTGAAAAATAG
>DQ358808/B/BR/2002/02BR008
ATGGCAGGAAGAAGCGGAGAC---CGCGACGAAGAC---CTCCTTCAGACCGTCAGGTTCATCAAGTTTCTCTATCAAAG
CAACCCACCTCCCAGCCTCGAG---GGG---ACCCGACAGGCCCGAAGGAATCGAAGAAGAAGG---------TGGAGAG
CGAGACAG------AGACAGATCGGGAGGATTAGCGACTGGCTTCTTAGAAATCATCTGGGTCGACCTGCGGAGCCTGCT
CCTCTTCAGCTACCACCGCTTGAGAGACTTACTCTTGATTGTAGCGAGGATTGTGGAACTTCTGGGACGCAGGGTGTGGG
AAGCCCTCAAATATTGGTGGAATCTCCTGCAGTATTGGAGTCAGGAACTAAAGAATAG
>DQ358809/B/BR/2002/02BR011
ATGGCAGGAAGAAGCGGAGAC---AGCGACGAAGAG---CTCCTCAGGGACGTCAGAATAATCAAGTTCCTCTATCAAAG
CAACCCACCTCCCAGGCCCGAG---GGG---ACCAGACAGGCCCGAAGGAATCGAAGAAGAAGG---------TGGAGAG
AGAGACAG------AGACAGATCCAGAAGATTAGTGACTGGATTCTTAGCACTCGTCTGGGACGACCTGCGGAGCCTGTG
CCTCTTCAGCTACCACCGCTTGAGAGACTTACTCTTGATTGTAGTGAGGACTGTGGAACTTCTGGGACGCAGGGGGTGGG
AAGCCCTCAAGTATTGGTGGAATCTCCTGCAGTATTGGAGTCAGGAATTGAAGAAGAG
>DQ358810/B/BR/2002/02BR013
ATGGCAGGAAGAAGCGGAGAC---AGCGACGAAGAG---CTTCTCAAGGCGGTCAGACTCATCAAGTTTCTCTATCAAAG
CAACCCGCCTCCCAGCCACGAG---GGG---ACCCGACAGGCCAGAAGGAATCGAAGAAGAAGG---------TGGAGAG
AGAGACAG------AGACAGATCCGGTCGATTAGTGACTGGATTCTTAGCACTCATCTGGGACGACCTGCGGAGCCTGTG
CCTCTTCAGCTACCACCGCTTGAGAGACTTACTCTTGATTGTAGCGAGGATTGTGGAACTTCTGGGACACAGGGGGTGGG
AGGCTCTCAAATATTGGTGGAATCTCCTGCAGTATTGGAGTCAGGAACTAAAGAGTAG
>DQ383746/B/AR/2002/02AR114146
ATGGCAGGAAGAAGCGGAGAC---AGCGACGAAGAC---CTCCTCAAGACAGTGAGAATAATCAAGTTCCTCTATCAAAG
CAACCCGCCTCCCAGCCCCGAG---GGG---ACCCGACAGGCCCGAAGGAATCGAAGAAGAAGG---------TGGAGAG
AGAGACAG------AGAAACATCCGGACGATTAGTGACTGGCTTCTTAGCACTCATCTGGGACGACCTACGGAGCCTGTG
CCTCTTCAGTTACCATCGCTTGAGAGACTTACTCTTGATTGCAGCGAGGATTGTGGAACTTCTGGGACGCAGGGGGTGGG
AGGTCCTCAAACATTGGTGGAATCTCCTGCAATATTGGAGCCTGGAACTAAAGAAGAG
>DQ383748/B/AR/2003/03AR137681
ATGGCAGGAAGAAGCGGAAAC---AGCGACGAAGAG---CTCATCCAGACAGTCAGAATCATCAAGTTTCTCTATCAAAG
CAACCCGCTTCCCAGCCCCGAG---GGG---ACCCGACAGGCCCGAAGGAATGGAAGGAGAAGG---------TGGAGAG
AGAGACAG------AGACACATCCGGTCGGTTAGTGGCTGGCTTCTTAGCACTCGTCTGGGACGACCTGCGGAGCCTGTG
CCTCTTCAGCTACCGCCGCTTGAGAGACTTACTCTTGATTGTAACGAGGATTGTGGAACTCCTGGGACGCAGGGGGAGGG
AAATCCTCAGATATTGGTGGAGTCTCCTACAGTATTGGAGTCAGGAACTAAAGAATAG
>DQ383749/B/AR/2003/03AR138910
ATGGCAGGAAGAAGCGAGGAC---GGCGACGAAGAC---CTCCTCAAGACTGTCAGACTAATCAAGAGAATCTATCAAAG
CAACCCACCTCCCAACCCCGAG---GGG---ACCCGACAGGCCCGGAGGAATCGAAGAAGAAGG---------TGGAGAG
AGAGACAG------AGACAGATCCGGAGGATCAGTGAATGGATTCTTGGAGCTTATCTGGATAGACCTACGGAGCCTGTG
CCTCTTCAGCTACCACCGCTTGAGAGACTTACTCTTGATTGTAACGAGGAGTGTGGAACTTCTGGGACGCAGGGGGTGGG
AAGCTCTCAAATATCTGTGGAATCTCCTACAGTATTGGAGTCAGGAGATAAAGAATAG
>DQ383751/B/AR/2004/04AR151263
ATGGCAGGAAGAACCGGAGAC---AGCGACGAAGAG---CTCCTCCAAACAGTCAGGCTCATCAAGCTTCTCTACCAAAG
CAACCCGCTTCCCAGCCCAGAG---GGG---ACCCGACAGGCCCGGAGAAATCGAAGAAGAAGG---------TGGAGAG
CAAGACAG------ATACAGATCCAATCAATTAGTGGATGGATTATTAGCAATCATCTGGGTCGACCTAAGGAGCCTGTG
CCTCTTCAGCTACCACCGCTTGAGAGACTTACTCTTGATTGTAACGAGGATTGTGGAACTTCTGGGACACAGGGGGTGGG
AGACCCTCAAATATTTGTGGAATCTCCTCCAGTATTGGATTCAGGAACTAAAGAGTAG
>DQ383752/B/AR/2004/04AR151516
ATGGCAGGAAGAAGCGGAGAC---AGCGACGAAGAC---CTCCTCAAGACAGTCAGACTCATCAAGTTCCTCTATCAAAG
CAACCCACCTCCCAGCTCCGAG---GGG---ACACGACAGGCCCGGAGRAATCGAAGAAGAAGG---------TGGAGAG
AGAGACAG------AGACAGATCCAGACGCTTAGTCACTGGATTCTTAGCACTCATCTGGGACGACCTGCGGAGCCTGTT
CCTCTTCAGCTACCGCCACTTGAGAGACTTACTCTTGATTGTGACGAGGATTGTGGAACTTCTGGGACACAGGGGGYGGG
AAGCTCTCAAATACCTGTGGAATCTKCTACAGTATTGGAGTCAGGAACTAAAGAATAG
>DQ396398/B/ZA/2003/03ZAPS045MB2
ATGGCAGGAAGAAGCGGAGAC---AGCGACGACGAG---CTCCTCAAGACAGTGAGACTCATCAGGTTCCTCTACCAAAG
CAACCCGCCTCCCAGCCAGGAG---GGG---ACCCGACAGGCCCGAAGGAATCGAAGAAGAAGG---------TGGAGAG
AGAGACAG------AGACAGATCCAGTCCATTAGTGGATGGATTCTTAGCAATTTTCTGGATCGACCTGCGGAACCTGTT
CCTCTTCAGCTACCACCGCTTGAGAGACTTACTCTTGATTGCGGCGAGGATTCTGGAACTTCTGGGACGCAGGGGGTGGG
AACTTCTCAAATATTGGTGGAATCTCCTACAATATTGGATTCAGGAGCTAAAGAATAG
>DQ487188/B/US/1993/WCD32P0793
ATGGCAGGAAGAAGCGGAGAC---AGCGACGAAGAG---CTCCTCCAGACAGTCAAACTCATCAAGTTTCTCTACCAAAG
CAACCCGCCTCCCAGCCTCGAG---GGG---ACCCGACAGGCCCGAAGGAATCGACGAAGAAGG---------TGGAGAG
AGAGACAG------AGACAGATCCGGTCTATTAGTGAATGGATTCTTAGCACTCATCTGGGTCGATCTGCGAAGCCTGTG
CCTCTTCAGCTACCACCGCTTGACAGACTTACTCTTGATTGTAAAGAGGATTGTGGAACTTCTGGGACGCAGGGGGTGGG
AAGCCCTCAAATATTGTTGGAATCTCCTACAGTATTGGATTCAGGAACTAAGGAATAG
>DQ487189/B/US/1995/WCD32P1195
ATGGCAGGAAGAAGCGGAGAC---AGCGACGAAGAG---CTCCTTCAGACAGTCAAACTCATCAAGTTTCTCTACCAAAG
CAACCCGCCTCCCAGCCTCGAG---GGG---ACCCGACAGGCCCGAAGGAATCGACGAAGAAGG---------TGGAGAG
AGAGACAG------AGACAGATCCGGTCTATTAGTGAATGGATTCTTAGCACTCATCTGGGTCGATCTGCGAAGCCTGTG
CCTCTTCAGCTACCACCGCTTGACAGACTTACTCTTGATTGTAACGAGGATTGTGGAACTTCTGGGACGCAGGGGGTGGG
AAGCCCTCAAATATTGTTGGAATCTCCTACAGTATTGGATTCAGGAACTAAGGAATAG
>DQ487190/B/US/1993/WCM32P0793
ATGGCAGGAAGAAGCGGAGAC---AGCGACGAAGAG---CTCCTCAAGACAGTCAGACTCATCAAGTTTCTCTATCAAAG
CAATCCGCCTCCCAGCCTCGAG---GGG---ACCCGACAGGCCCGAAGGAATCGACGAAGAAGG---------TGGAGAG
AGAGACAG------AGGCAGATCCGGTCCATTAGTGGATGGATTCTTAGCACTTATCTGGGTCGATCTACGGAGCCTGTG
CCTCTTCAGCTACCACCGCTTGACAGACTTACTCTTGATTGTAGCGAGGATTGTGGAACTTCTGGGACGCAGGGGGTGGG
AAGCCCTCAAATATTGGTGGAATCTCCTGCAGTATTGGAGTCAGGAACTAAAGAATAG
>DQ487191/B/US/1996/WCM32P0896
ATGGCAGGAAGAAGCGGAGAC---AGCGACGAAGAG---CTCCTCAAGACAGTCAGACTCATCAAGTTTCTCTATCAAAG
CAATCCGCCTCCCAGCCTCGAG---GGG---ACCCGACAGGCCCGAAGGAATCGACGAAGAAGG---------TGGAGAG
AGAGACAG------AGGCAGATCCGGTCCATTAGTGGATGGATTCTTAGCACTTATCTGGGTCGATCTACGGAGCCTGTG
CCTCTTCAGCTACCACCGCTTGACAGACTTACTCTTGATTGTAGCGAGGATTGTGGAACTTCTGGGACGCAGGGGGTGGG
AAGCCCTCAAATATTGGTGGAATCTCCTGCAGTATTGGAGTCAGGAACTAAAGAATAG
>DQ672623/B/IT/2005/SG1
ATGGCAGGAAGAAGCGGAGAC---AGCGACGAAGAG---CTCCTCAAGACAGTCCAACTGATCAAGTATCTCTATCAAAG
CAACCCATTTCGCAGCCCCACG---GGG---ACCCGACAGGCCCGAAGGAATCGAAGAAGAAGG---------TGGAGAG
AGAAACAG------AGATGGATCCAGTCGCTTAGTGGATGGATTCTTAGCAATCATCTGGGTCGACCTATGGAGCCTGTG
CCGCTTCAGCTACCACCGCTTGAGAGACTTACTATTGATACTGGCGAGGACTGTGGAACTTCTGGGTCGCAGGGGGTGGG
AACTCCTCAAGTATTGGTGGAATCTCCTACAGTATTGGAGTCAGGAACTGAAGAATAG
>DQ676870/B/AU/2003/PS1038_Day0
ATGGCAGGAAGAAGCGGAGAC---AGCGACGAAGAG---CTCCTCAAGACAGTGAGACTCATCAAGCTTCTTTATCAAAG
CAACCCACCTCCCAGYCAGGAG---GGG---ACYCGACAGGCCCGAAGGAATCGAAGAAGAAGG---------TGGAGAC
AACGACAG------AGACAGATCCACTCKATTAGCGGGTGGATTCTTGGKACTTWTCTGGGACGACCTGCGGAGCCTGTG
CCTCTTCAGCTACCACCGCTTGAGAGACTTACTCTTGATTGTAACGAGGATTGTGGAACTTCTGGGACTCAGGGGGTGGG
AACTTCTCAAGTATTGGTGGARTCTCCTACARTATTGGAGTCAGGAACTGAGGAATAG
>DQ676871/B/AU/2004/PS1038_Day174
ATGGCAGGAAGAAGCGGAGAC---AGCGACGAAGAG---CTCCTCAAGACAGTGAGACTCRTCAAGCTTCTTTATCAAAG
CAACCCACCTCCCAGYCAGGAG---GGG---ACYCGACAGGCCCGAAGGAATCGAAGAAGAAGG---------TGGAGAC
AACGACAG------AGACAGATCCACTCTATTAGCGGGTGGATTCTTGGKACTTWTCTGGGACGACCTGCGGAGCCTGTG
CCTCTTCAGCTACCACCGCTTGAGAGACTTACTCTTGATTGTAACGAGGATTGTGGAACTTCTGGGACTCAGGGGGTGGG
AACTYCTCAAGTATTGGTGGARTCTCCTRCRRTATTGGAGTCAGGAACTGAGGAATAG
>DQ676874/B/AU/2002/PS2008_Day0
ATGGCAGGAAGAAGCGGAGAC---AGCGACGACGAG---CTCCTGAGGACCGTCAGAATCATCAAGTTTCTCTATCAAAG
CAACCCGCCTCCCAGCCCAGAG---GGG---ACCCGACAGGCCCGAAGGAATCGAAGAAGAAGG---------TGGAGAG
CAAGGCAG------AGACAGATCCATACGCTTAGTGGATGGATTCTTAGCTCTTTTCTGGGACGACCTGCGGAGCCTGTG
CCTCTTCAGCTACCACCGCTTGAGAGACTTACTCTTGATTGCAGCGAGGATTGTGGGACTTCTGGGACGCAGGGGGTGGG
AGATCCTCAAGTATTGGTGGAATCTTCTACAGTATTGGACTCAGGAACTAAAGAATAG
>DQ676875/B/AU/2003/PS2008_Day182
ATGGCAGGAAGAAGCGGAGAC---AGCGACGACGAG---CTCCTGAGGACCGTCAGAATCATCAAGTTTCTCTATCAAAG
CAACCCGCCTCCCAGCCCAGAG---GGG---ACCCGACAGGCCCGAAGGAATCGAAGAAGAAGG---------TGGAGAG
CAAGGCAG------AGACAGATCCATACGCTTAGTGGATGGATTCTTAGCTCTTYTCTGGGACGACCTGCGGAGCCTGTG
CCTCTTCAGCTACCACCGCTTGAGAGACTTACTCTTGATTGCAGCGAGGATTGTGGGACTTCTGGGACGCAGGGGGTGGG
AGAWCCTCAAGTATTGGTGGAATCTTYTACAGTATTGGACTCAGGAACTAAAGAATAG
>DQ676876/B/AU/2003/PS2008_Day377
ATGGCAGGAAGAAGCGGAGAC---AGCGACGACGAG---CTCCTGAGGACCGTCAGAATCATCAAGTTTCTCTATCAAAG
CAACCCGCCTCCCAGCCCAGAG---GGG---ACCCGACAGGCCCGAAGGAATCGAAGAAGAAGG---------TGGAGAG
CAAGGCAG------AGACAGATCCATACGCTTAGTGGATGGATTCTTAGCTCTTTTCTGGGACGACCTGCGGAGCCTGTG
CCTCTTCAGCTACCACCGCTTGAGAGACTTACTCTTGATTGCAGCGAGGATTGTGGGACTTCTGGGACGCAGRGGGKGGG
AGATCCTCAAGTATTGGTGGAATCTTCTACAGTATTGGACTCAGGAACTAAAGAATAG
>DQ676877/B/AU/2003/PS2016_Day0
ATGGCAGGAAGAAGCGGAGAC---AACGACGAAGAT---CTCCTCAAGGCAGTAAGACTCATCAAGCGTATCTACCAAAG
CAACCCGCCTCCCAACCCCGAG---GGG---ACCCGACAGGCCCGAAGGAATCGAAGAAGAAGG---------TGGAGAG
CAAGGCAG------AAGCAGATCCATACGATTAGTGGATGGATTCTTAGCACTTATCTGGGACGACCTACGGAGCCTGTG
CCTCTTCAGCTACCACCGCTTGAGAGACTTACTCTTGATTGCAGCGAGGATTGTGGAACTTCTGGGACGCAGGGGGTGGG
AAGCACTCAAATATTGGTGGAATCTCCTGCAATATTGGAGTCAGGAACTAAAGAATAG
>DQ676878/B/AU/2003/PS2016_Day193
ATGGCAGGAAGAAGCGGAGAC---AACGACGAAGAT---CTCCTCAAGGCAGTAAGACTCATCAAGCGTATCTACCAAAG
CAACCCGCCTCCCAACCCCGAG---GGG---ACCCGACAGGCCMGAAGGAATCGAAGAAGAAGG---------TGGAGAG
CAAGGCAG------AAGCAGATCCRTACGMTTAGTGGATGGATTCTTAGCACTTATCTGGGACGACCTACGGAGCCTGTG
CCTCTTCAGCTACCACCGCTTGAGAGACTTACTCTTGATTGCAGCGAGGATTGTGGAACTTCTGGGACGCAGGGGGWGGG
AAGCMMTCAAAWWTTGGTGGAATCTCCTGCAATATTGGAGTCAGGAACTAAAGAATAG
>DQ676879/B/AU/2004/PS2016_Day380
ATGGCAGGAAGAAGCGGAGAC---AACGACGAAGAT---CTCCTCAAGGCAGTAAGACTCATCAAGCGTATCTACCAAAG
CAACCCGCCTCCCAACCCCGAG---GGG---ACCCGACAGGCCCGAAGGAATCGAAGAAGAAGG---------TGGAGAG
CAAGGCAG------AARCAGATCCRTACGMTTAGTGGATGGATTCTTAGCACTTATCTGGGACGACCTACGGAGCCTGTG
CCTCTTCAGCTACCACCGCTTGAGAGACTTACTCTTGATTGCAGCGAGGATTGTGGAACTTCTGGGACGCAGGGGGWGGG
AAGCAATCAAAATTTGGTGGAATCTCCTGCAATATTGGAGTCAGGAACTAAAGAATAG
>DQ676880/B/AU/2003/PS2019_Day0
ATGGCAGGAAGAAGCGGAGAC---AACGACGAAGAC---CTCCTCAAGACAGTAAGACTCATCAAGCTTCTCTACCAAAG
CAACCCGCCTCCCAACCCCGAG---GGG---ACCCGACAGGCCCGAAGGAATCGAAGAAGAAGG---------TGGAGAG
CAAGGCAG------AGACAGATCCGTACGATTAGTGGATGGATTCTTAGCACTCATCTGGGACGACCTGCGGAGCCTGTG
CCTCTTCAGCTACCACCGCTTGAGAGACTTTCTCTTGATTGTAGCGAGGATTGTGGAACTTCTGGGACGCAGGGGGTGGG
AAGCACTCAAATATTGGTGGAATCTCCTACAATATTGGAGTCAGGAACTAAAGAATAG
>DQ676881/B/AU/2003/PS2019_Day171
ATGGCAGGAAGAAGCGGAGAC---AACGACGAAGAC---CTCCTCAAGACAGTAAGACTCATCAAGCTTCTCTACCAGAG
CAACCCGCCTCCCAACCCCGAG---GGG---ACCCGACAGGCCCGAAGGAATCGAAGAAGAAGG---------TGGAGAG
CAAGGCAG------AGACAGCTCCATAAGATTAGTGGATGGATTCTTAGCACTCATCTGGGACGACCTGCGGAGCCTGTG
CCTCTTCAGCTACCACCGCTTGAGAGACTTTCTCTTGATTGTAGCGAGGATTGTGGAACTTCTGGGACGCAGGGGGTGGG
AAGCACTCAAATATTGGTGGAATCTCCTACAATATTGGAGTCAGGAACTAAAGAATAG
>DQ676882/B/AU/2004/PS2019_Day367
ATGGCAGGAAGAAGCGGAGAC---AACGACGAAGAC---CTCCTCAAGACAGTAAGACTCATCAAGCTTCTCTACCAGAG
CAACCCGCCTCCCAACCCCGAG---GGG---ACCCGACAGGCCCGAAGGAATCGAAGAAGAAGG---------TGGAGAG
CAAGGCAG------AGACACCTCCATAAGATTAGTGGATGGATTCTTAGCACTTATCTGGGACGACCTGCGGAGCCTGTG
CCTCTTCAGCTACCACCGCTTGAGAGACTTTCTCTTGATTGTAGCGAGGATTGTGGAACTTCTGGGACGCAGGGGGTGGG
AAGCACTCAAATATTGGTGGAATCTCCTACAATATTGGAGTCAGGAACTAAAGAATAG
>DQ676883/B/AU/2002/PS3002_Day0
ATGGCAGGAAGAAGCGGAGAC---CAGGACGACGAG---CTCCTGAAGGCAGTCAAACTCATCAAGCTTCTCTATCAAAG
CAACCCGCCACCCAAYCCCGAG---GGG---ACTCGACAGRCCCGAAGGAATCGAAGAAGAAGG---------TGGAGAG
CAAGACAG------AGACAGATCCATTCGCTTAGTGGATGGATTCTTAGCACTTATCTGGGACGACCTGCGGAGCCTGTG
YCTCTTCAGCTACCACCACTTGAGAGACTTACTCTTGATTGCAGCGAGGATTGTGGAACTTCTGGGACGCAGGGGGAGGG
AAATCCTCAAATATTGGTGGAATCTCCTGCAGTATTGGAGTCAGGAACTAAAGAATAG
>DQ676884/B/AU/2003/PS3002_Day199
ATGGCAGGAAGAAGCGGAGAC---AGCGACGACGAG---CTCCTGAAGGCAGTCAGACTCATCAAGCTTCTCTATCAAAG
CAACCCGCCACCCAACCCCGAG---GGG---ACTCGACAGGCCCGAAGGAATCGAAGAAGAAGG---------TGGAGAG
CAAGACAG------AGACAGATCCATTCGCTTAGTGGATGGATTCTTAGCACTTATCTGGGACGACCTGCGGAGCCTGTG
CCTCTTCAGCTACCACCACTTGAGAGACTTACTCTTGATTGCAGCRAGGATTGTGGAACTTCTGGGACGCAGGGGGAGGG
AAATCCTCAAATATTGGTGGAATCTCCTGCAGTATTGGAGTCAGGAACTAAAGAATAG
>DQ676885/B/AU/2003/PS3002_Day385
ATGGCAGGAAGAAGCGGAGAC---AGCGACGACGAG---CTCCTGAAGRCAGTCAGACTCATCAAGCTTCTCTATCAAAG
CAACCCGCCACCCAACCCCGAG---GGG---ACTCGACAGGCCCGAAGGAATCGAAGAAGAAGG---------TGGAGAG
CAAGACAG------AGACAGATCCATTCGCTTAGTGGATGGATTCTTAGCACTTATCTGGGACGACCTGCGGAGCCTGTG
CCTCTTCAGCTACCACCACTTGAGAGACTTACTCTTGATTGCAGCGAGGATTGTGGAACTTCTGGGACGCAGGGGGAGGG
AAATYCTCAAATATTGGTGGAATCTCCTGCAGTATTGGAGTCAGGAACTAAAGAATAG
>DQ676886/B/AU/2003/PS4048_Day0
ATGGCAGGAAGAAGCGGAGAC---AGCGACGAAGAG---CTCCTCACGACAGTGAGATTCATCAAGKTCCTCTATCAAAG
CAACCCACCTCCCAGCACAGAG---GGG---ACCAGACAGGCCCGAAGGAATCGAAGAAGAAGG---------TGGAGAC
AGAGACAG------AGGCAGATCCGGTCTTTTAGTGGATGGATTCTTAGTGCTTTTCTGGGACGACCTGCGGAGCCTGTG
CCTCTTCAGCTACCACCGCTTGAGAGACTTACTCTTGATAATAGCGAGGATTGTGGAACTTCTGGGACGCAGGGGGTGGG
AAATCCTCAAATATTGGTGGAATCTCCTGCTGTATTGGAGTCAGGAACTGAAGAATAG
>DQ676887/B/AU/2004/PS4048_Day143
ATGGCAGGAAGAAGCGGAGAC---RGCGACGAAGAG---CTCCTCACGACRGTGAGATTCATCMAGTTCCTCTATCAAAG
CAACCCACCTCCCAGCACAGAG---GGG---ACCAGACAGGCCCGAAGGAATCGAAGAAGAAGG---------TGGAGAC
AGAGACAG------AGRCAGATCCGGTCTKTTAGTGGATGGATTCTTAGTGCTTTTCTGGGACGACCTGCGRARCCTGTG
CCTCTTCAGCTACCACCGCTTGAGAGACTTACTCTTGATAATAGCGAGGATTGTGGAACTTCTGGGACGCAGGGGGTGGG
AAATCCTCAAATATTGGTGGAATCTCCTGCTGTATTGGAGTCAGGAACTGAAGAATAG
>DQ823362/B/UA/2001/01UAKV167
ATGGCAGGAAGAAGCGGAGAC---AGCGACGAAGAC---CTCCTCAAGACAGTGAGGCTCATCAAGTACCTCTACCAAAG
CAACCCGCCTCCCAACCCAGAG---GGG---ACCCGACAGGCCCGAAGGAATCGAAGGAGAAGG---------TGGAGAG
CAAGACAG------AGACAGATCCGGACCATTAGTGACTGGATTCTTAGCAATCATCTGGGTCGACCTGCGGAGCCTGTG
CCTCTTCAGCTACCACCGCTTGAGAGACTTACTCTTGATTGTAGCGAGGATTGTGGAACTTCTGGGACGCAGGGGGTGGG
AGGCCCTCAAATATTGGTGGAATCTCCTGCAGTATTGGAGCCAGGAACTAAAGAGTAG
>DQ823363/B/UA/2001/01UAKV252
ATGGCAGGAAGAAGCGGAGAC---AGCGACGAAGAC---CTCCTCAAGACAGTCAGACTCATCAAGTTCCTCTACCAAAG
CAACCCGCCTCCCAACCCCGAG---GGG---ACTCGACAGGCCCGAAGGAATCGAAGAAGAAGG---------TGGAGAG
CAAGACAA------AGACAGATCCGGACCATTAGTGACTGGATTCTTAGCAATCATCTGGGTCGACCTGCGGAGCCTGTG
CCTCTTCAGCTACCACCGCTTGAGAGACTTACTCTTGATTGTAGCGAGGATTGTGGAACTTCTGGGACGCAGGGTGTGGG
AAGCCCTCAAATATTGGTGGAACCTCCTACAGTATTGGAGTCAGGAACTAAGGAATAG
>DQ823364/B/UA/2001/01UAKV259
ATGGCAGGAAGAAACGGAGAC---AGCGACGAAGAT---CTCCTCAAGACAGTGAGACTCATCAAGTTCCTCTACCAAAG
CAACCCGCCTCCCAACCCCGAG---GGG---ACTCGACAGGCCCGAAGGAATCGAAGAAGAAGG---------TGGAGAG
CAAGACAG------AGACAGATCCGGACCATTAGTGACTGGATTCTTAGCAATCATCTGGGTCGACCTACGGAGCCTGTG
CCTCTTCAGCTACCACCGCTTGAGAGACTTACTCTTGATTGTAGCGAGGACTGTGGAACTTCTGGGACGCAGGGGGTGGG
AAGCCCTCAAATATTGGTGGAATCTCCTACAGTATTGGAGTCAGGAACTAAGGAATAG
>DQ837381/B/KR/2005/05CSR3
ATGGCAGGAAGAAGCGGAGAC---AGCGACGACGAG---CTCCTCAAGACAGTCAGACTCATCAAGTTTCTCTATCAAAG
CAACCCACCTCCCAGCCCCCAG---GGG---ACCCGACAGGCCCGAAGGAATCGAAGAAGAAGG---------TGGAGAG
AGAGACAG------AGACAGATCCAGTCAATCAGTGCATGGGTTCTTAGAAATCATCTGGGTCGATCTGCGGAGCCTGTG
CCTCTTCCTCTACCACCGCTTGAGAGACTTACTCTTGATTGTAGCGAGGATTGTGGAACTTCTGGGACGCAGGGGGTGGG
AGATCCTCAAGTATTGGTGGAGTCTTCTACAATATTGGAGTCAGGAACTAAAGAATAG
>DQ853436/B/US/2000/14294_1
ATGGCAGGAAGAAGCGGAGAC---AGCGACGAAGAC---CTGCTAAAGACAGTTCGACTAATCAAGTTTCTCTATCAAAG
CAACCCGCCTCCCAACCCAGAG---GGG---ACCCGACAGGCCCGAAGGAATAGAAGAAGAAGG---------TGGAGAG
AGAGACAG------AGACAGATCCATACGATTAGTGCAAGGATTCTTAGCACTCATCTGGGACGATCTGCGGAGCCTGTG
CCTCTTCAGCTACCACCGCTTGAGAGACTTACTCTTGATTGTGACGAGGATTCTGGAACTTCTGGGACGCAGGGGGTGGG
AAGCCCTCAAGTATTGGTGGAATCTCCTGCAGTATTGGAGTCAGGAACTAAAGAATAG
>DQ853437/B/US/2000/14297_1
ATGGCAGGAAGAAGCGGAGAC---AGCGACGAAGAC---CTGCTAAAGACAGTTCGACTAATCAAGTTTCTCTATCAAAG
CAACCCGCCTCCCAACCCAGAG---GGG---ACCCGACAGGCCCGAAGGAATAGAAGAAGAAGG---------TGGAGAG
AGAGACGG------AGACAGATCCATTCGATTAGTAGAAGGATTCTTAGCACTTATCTGGGACGATCTGCGGAGCCTGTG
CCTCTTCAGCTACCACCGCTTGAGAGACTTACTCCTGATTGTGACGAGGATTGTGGAACTTCTGGGACGCAGGGGGTGGG
AAACCCTCAAGTATTGGTGGAATCTCCTGCAGTATTGGAGTCAGGAACTAAAGAATAG
>DQ853438/B/US/2000/14300_1
ATGGCAGGAAGAAGCGGAGAC---AGCGACGAAGAC---CTGCTAAAGACAGTTCGACTAATCAAGTTTCTCTATCAAAG
CAACCCGCCTCCCAACCCAGAG---GGG---ACCCGACAGGCCCGAAGGAACAGAAGAAGAAGG---------TGGAGAG
AGAGACAG------AGACAGATCCATTCGATTAGTAGAAGGATTCTTAGCACTTATCTGGGACGATCTGCGGAGCCTGTG
CCTCTTCAGCTACCACCGCTTGAGAGACTTACTCTTGATTGTGACGAGGATTGTGGAACTTCTGGGACGCAGGGGGTGGG
AAGCCCTCAAGTATTGGTGGAATCTCCTGCAGTATTGGAGTCAGGAACTAAAGAATAG
>DQ853439/B/US/2002/14186_1
ATGGCAGGAAGAAGCGGAGAC---AGCGACGAAGAC---CTGCTAAAGACAGTTCGACTAATCAAGTTTCTCTACCAAAG
CAACCCGCCTCCCAATCCAGAG---GGG---ACCCGACAGGCCCGAAGGAACAGAAGAAGAAGG---------TGGAGAG
AGAGACAG------AGACAGATCCATTCGATTAGTAGAAGGATTCTTAGCACTTATCTGGGACGATCTGCGGAGCCTGTG
CCTCTTCAGCTACCACCGCTTGAGAGACTTACTCTTGATTGTGACGAGGATTGTGGAACTTCTGGGACGCAGGGGGTGGG
AAGCCCTCAAGTATTGGTGGAATCTCCTGCAGTATTGGAGTCAGGAACTAAAGAATAG
>DQ853440/B/US/2002/14182_1
ATGGCAGGAAGAAGCGGAGAC---AGCGACGACGAG---CTGCTAAAGACAGTTCGACTAATCAAGTTTCTCTACCAAAG
CAACCCGCCTCCCAACCCAGAG---GGG---ACCCGACAGGCCCGAAGGAACAGAAGAAGAAGG---------TGGAGAG
AGAGACAG------AGACAGATCCATTCGATTAGTAGAAGGATTCTTAGCACTTATCTGGGACGATCTGCGGAGCCTGTG
CCTCTTCAGCTACCACCGCTTGAGAGACTTACTCTTGATTGTGACGAGGATTGTGGAACTTCTGGGACGCAGGGGGTGGG
AAGCCCTCAAGTATTGGTGGAATCTCCTGCAGTATTGGAGTCAGGAACTAAAGAATAG
>DQ853441/B/US/2002/14189_1
ATGGCAGGAAGAAGCGGAGAC---AGCGACGACGAG---CTGCTAAAGACAGTTCGACTAATCAAGTTTCTCTACCAAAG
CAACCCGCCTCCCAACCCAGAG---GGG---ACCCGACAGGCCCGAAGGAACAGAAGAAGAAGG---------TGGAGA-
-GAGACAG------AGACAGATCCATTCGATTAGTAGAAGGATTCTTAGCACTTATCTGGGACGATCTGCGGAGCCTGTG
CCTCTTCAGCTACCACCGCTTGAGAGACTTACTCTTGATTGTAACGAGGATTGTGGAACTTCTGGGACGCAGGGGGTGGG
AAGCCCTCAAGTATTGGTGGAATCTCCTGCAGTATTGGAGTCAGGAACTAAAGAATAG
>DQ853442/B/US/2002/14184_1
ATGGCAGGAAGAAGCGGAGAC---AGCGACGAAGAG---CTGCTAAAGACAGTTCGACTAATCAAGTTTCTCTATCAAAG
CAACCCGCCTCCCAACCCAGAG---GGG---ACCCGACAGGCCCGAAGGAACAGAAGAAGAAGG---------TGGAGAG
AGAGACAG------AGACAGATCCATTCGATTAGTAGAAGGATTCTTAGCACTTATCTGGGACGATCTGCGGAGCCTGTG
CCTCTTCAGCTACCACCGCTTGAGAGACTTACTCTTGGTTGTGACGAGGATTGTGGAACTTCTGGGACGCAGGGGGTGGG
AAATCCTCAAGTATTGGTGGAATCTCCTGCAGTATTGGAGTCAGGAACTAAAGAATAG
>DQ853443/B/US/2002/14181_1
ATGGCAGGAAGAAGCGGAGAC---AGCGACGGCGAG---CTGCTAAAGACAGTTCGACTAATCAAGTTTCTCTACCAAAG
CAACCCGCCCCCCAACCCAGAG---GGG---ACCCGACAGGCCCGAAGGAACAGAAGAGGAAGG---------TGGAGAG
AGAGACAG------AGACAGATCCATTCGATTAGTAGAAGGATTCTTAGCACTTATCTGGGACGATCTGCGGAGCCTGTG
CCTCTTCAGCTACCACCGCTTGAGAGACTTACTCTTGATTGTGACGAGGATTGTGGAACTTCTGGGACGCAGGGGGTGGG
AAGCCCTCAAGTATTGGTGGAATCTCCTGCAGTATTGGAGCCAGGAACTAAAGAATAG
>DQ853444/B/US/2002/14183_1
ATGGCAGGAAGAAGCGGAGAC---AGCGACGAAGAG---CTGCTAAAGACAGTTCGACTAATCAAGTTTCTCTATCAAAG
CAACCCGCCTCCCAACCCAGAG---GGG---ACCCGACAGGCCCGAAGGAACAGAAGAAGAAGG---------TGGAGAG
AGAGACAG------AGACAGATCCATTCGATTAGTAGAAGGATTCTTAGCACTTATCTGGGACGATCTGCGGAGCCTGTG
CCTCTTCAGCTACCACCGCTTGAGAGACTTACTCTTGATTGTGACGAGGATTGTGGAACTTCTGGGACGCAGGGGGTGGG
AAGCCCTCAAGTATTGGTGGAATCTCCTGCAGTATTGGAGTCAGGAACTAAAGAATAG
>DQ853445/B/US/2002/14185_1
ATGGCAGGAAGAAGCGGAGAC---AGCGACGAAGAG---CTGCTAAGGACAGTTCGACTAATCAAGTTTCTCTGTCAAAG
CAACCCGCCTCCCAACCCAGAG---GGG---ACCCGACAGGCCCGAAGGAACAGAAGAAGAAGG---------TGGAGAG
AGAGACAG------AGACAGATCCATTCGATTAGTAGAAGGACTCTTAGCACTTATCTGGGACGATCTGCGGAGCCTGTG
CCTCTTCAGCTACCACCGCTTGAGAGACTTACTCTTGATTGTGACGAGGATTGTGGAACTTCTGGGACGCAGGGGGTGGG
AAGCCCTCAAGTATTGGTGGAATCTCCTGCAGTATTGGAGTCAGGAACTAAAGAATAG
>DQ853446/B/US/2002/14188_1
ATGGCAGGAAGAAGCGGAGAC---AGCGACGAAGAC---CTGCTAAAGACAGTTCGACCAATCAAGTTTCTCTATCAAAG
CAACCCGCCTCCCAACCCAGAG---GGG---ACCCGACAGGCCCGAAGGAACAGAAGAAGAAGG---------TGGAGAG
AGAGACAG------AGACAGATCCATTCGATTAGTAGAAGGATTCTTAGCACTTATCTGGGACGACCTGCGGAGCCTGTG
CCTCTTCAGCTACCACCGCTTGAGAGACTTACTCTTGATTGTGACGAGGATTGTGGAACTTCTGGGACGCAGGGGGTGGG
AAGCCCTCAAGTATTGGTGGAATCTCCTGCAGTATTGGAGTCAGGAACTAAAGAATAG
>DQ853447/B/US/2002/14187_1
ATGGCAGGAAGAAGCGGAGAC---AGCGACGAAGAC---CTGCTAAAGACAGTTCGACTAATCAAGTTTCTCTACCAAAG
CAACCCGCCCCCCAACCCAGAG---GGG---ACCCGACAGGCCCGAAGGAACAGAAGAAGAAGG---------TGGAGAG
AGAGACAG------AGACAGATCCATTCGATTAGTAGAAGGATTCTTAGCACTTATCTGGGACGATCTGCGGAGCCTGTG
CCTCTTCAGCTACCACCGCTTGAGAGACTTACTCTTGATTGTGACGAGGATTGTGGAACTTCTGGGACGCAGGGGGTGGG
AAGCCCTCAAGTATTGGTGGAATCTCCTGCAGTATTGGAGTCAGGAACTAAAGAATAG
>DQ853448/B/US/2002/14190_1
ATGGCAGGAAGAAGCGGAGAC---AGCGACGAAGAC---CTGCTAAAGACAGTTCGACTAATCAAGTTTCTCTACCAAAG
CAACCCGCCTCCCAACCCAGAG---GGG---ACCCGACAGGCCCGAAGGAACAGAAGAAGAAGG---------TGGAGAG
AGAGACAG------AGACAGATCCATTCGATTAGTAGAAGGATTCTTAGCACTTATCTGGGACGATCTGCGGAGCCTGTG
CCTCTTCAGCTACCACCGCTTGAGAGACTTACTCTTGATTGTGACGAGGATTCTGGAACTTCTGGGACGCAGGGGGTGGG
AAGCCCTCAAGTATTGGTGGAATCTCCTGCAGTATTGGAGTCAGGGACTAAAGAATAG
>DQ853449/B/US/2000/14299_1
ATGGCAGGAAGAAGCGGAGAC---AGCGACGAAGAC---CTGCTAAAGACAGTTCGACTAATCAAGTTTCTCTATCAAAG
CAACCCGCCTCCCAACCCAGAG---GGG---ACCCGACAGGCCCGAAGGAACAGAAGAAGAAGG---------TGGAGAG
AGAGACAG------AGACAGATCCATTCGATTAGTAGAAGGATTCTTAGCACTTATCTGGGACGATCTGCGGAGCCTGTG
CCTCTTCAGCTACCACCGCTTGAGAGACTTACTCTTGATTGTGACGAGGATTGTGGAACTTCTGGGACGCAGGGGGTGGG
AAGCCCTCAAGTATTGGTGGAATCTCCTGCAGTATTGGAGTCAGGAACTAAAGAATAG
>DQ853450/B/US/2000/14302_1
ATGGCAGGAAGAAGCGGAGAC---AGCGACGACGAG---CTGCTAAAGACAGTTCGACTAATCAAGTTTCTCTACCAAAG
CAACCCGCCTCCCAACCCAGAG---GGG---ACCCGACAGGCCCGAAGGAATAGAAGAAGAAGG---------TGGAGAG
AGAGACAG------AGACAGATCCATACGATTAGTGCAAGGATTCTTAGCACTTGTCTGGGACGATCTGCGGAGCCTGTG
CCTCTTCAGCTACCACCGCTTGAGAGACTTACTCTTGATTGTGACGAGGATTGTGGAACTTCTGGGACGCAGGGGGTGGG
AAGCCCTCAAGTATTGGTGGAATCTCCTGCAGTATTGGAGTCAGGAACTAAAGAATAG
>DQ853451/B/US/2000/14303_1
ATGGCAGGAAGAAGCGGAGAC---AGCGACGAAGAC---CTGCTAAAGACAGTTCGACTAATCAAGTTTCTCTACCAAAG
CAACCCGCCTCCCAACCCAGAG---GGG---ACCCGACAGGCCCGAAGGAATAGAAGAAGAAGG---------TGGAGAG
AGAGACAG------AGACAGATCCATACGATTAGTGCAAGGATTCTTAGCGCTCATCTGGGACGATCTGCGGAGCCTGTG
CCTCTTCAGCTACCACCGCTTGAGAGACTTACTCTTGATTGTGACGAGGATTGTGGAACTTCTGGGACGCAGGGGGTGGG
AAGCCCTCAAGTATTGGTGGAATCTCCTACAGTATTGGAGTCAGGAACTAAAGAGTAG
>DQ853452/B/US/2000/14296_1
ATGGCAGGAAGAAGCGGAGAC---AGCGACGACGAG---CTGCTAAAGACAGTTCGACTAATCAAGTTTCTCTACCAAAG
CAACCCGCCTCCCAACCCAGAG---GGG---ACCCGACAGGCCCGAAGGAACAGAAGAAGAAGG---------TGGAGAG
AGAGACAG------AGACAGATCCATTCGATTAGTAGAAGGACTCTTAGCACTTATCTGGGACGATCTGCGGAGCCTGTG
CCTCTTCAGCTACCACCGCTTGAGAGACTTACTCTTGATTGTGACGAGGATTGTGGAACTTCTGGGACGCAGGGGGTGGG
AAACCCTCAAGTATTGGTGGAATCTCCTGCAGTATTGGAGTCAGGAACTAAAGAATAG
>DQ853453/B/US/2000/14298_1
ATGGCAGGAAGAAGCGGAGAC---AGCGACGAAGAG---CTGCTAAAGACAGTTCGACTAATCAAGTTCCTCTACCAAAG
CAACCCGCCTCCCAACCCAGAG---GGG---ACCCGACAGGCCCGAAGGAATAGAAGAAGAGGG---------TGGAGAG
AGAGACAG------AGACAGATCCATACGATTAGTGCAAGGATTCTTAGCACTCATCTGGGACGATCTGCGGAGCCTGTG
CCTCTTCAGCTACCACCGCTTGAGAGACTTACTCTTGATTGTGACGAGGATTGTGGAACTTCTGGGACGCAGGGGGTGGG
AAATCCTCAAGTATTGGTGGAATCTCCTGCAGTATTGGAGTCAGGAACTAAAGAATAG
>DQ853454/B/US/2000/14295_1
ATGGCAGGAAGAAGCGGAGAC---AGCGACGACGAC---CTGCTAAGGACAGTTCGACTAATCAAGTTTCTCTATCAAAG
CAACCCGCCTCCCAACCCAGAG---GGG---ACCCGACAGGCCCGAAGGAACAGAAGAAGAAGG---------TGGAGAG
AGAGACAG------AGACAGATCCATACGATTAGTGGAAGGATTCTTAGCACTTGTCTGGGACGATCTGCGGAGCCTGTG
CCTCTTCAGCTACCACCGCTTGAGAGACTTACTCTTGATTGTGACGAGGATTGTGGAACTTCTGGGACGCAGGGGGTGGG
AAGCCCTCAAGTATTGGTGGAATCTCCTGCAGTATTGGAGTCAGGAACTAAAGAATAG
>DQ853455/B/US/1998/15387_1
ATGGCAGGAAGAAGCGGAGAC---AGCGACGAAGAG---CTGCTAAAGACAGTCCGGCTAATCAAGTTTCTCTATCAAAG
CAACCCTCCTCCCAACCCAGAG---GGG---ACCCGACAGGCCCGAAGGAATAGAAGAAGAAGG---------TGGAGAG
AGAGACAG------AGACAGATCCATACGATTAGTGGAAGGATTCTTAGCACTTATCTGGGACGATCTGCGGAGCCTGTG
CCTCTTCAGCTACCACCGCTTGAGAGACTTACTCTTGATTGTGACGAGGATTGTGGAACTTCTGGGACGCAGGGGGTGGG
AAGCCCTCAAGTATTGGTGGAATCTCCTGCAGTATTGGAGTCAGGAACTAAAGAATAG
>DQ853456/B/US/1998/15388_1
ATGGCAGGAAGAAGCTGAGAC---AGCGACGAAGAG---CTGCTAAAGACAGTCCGACTAATCAAGTTTCTCTATCAAAG
CAACCCTCCTCCCAACCCAGAG---GGG---ACCCGACAGGCCCGAAGGAATAGAAGAAGAGGG---------TGGAGAG
AGAGACAG------AGACAGATCCATACGATTAGTGGAAGGATTCTTAGCACTTATCTGGGACGATCTGCGGAGCCTGTG
CCTCTTCAGCTACCACCGCTTGAGAGACTTACTCTTGATTGTGACGAGGATTGTGGAACTCCTGGGACGCAGGGGGTGGG
AAGCCCTCAAGTATTGGTGGAATCTCCTGCAGTATTGGAGTCAGGAACTAAAGAATAG
>DQ853457/B/US/1998/15389_1
ATGGCAGGAAGAAGCGGAGAC---AGCGACGAAGGG---CTGCTAAAGACAGTCCGACTAATCAAGTTTCTCTATCAAAG
CAACCCTCCTCCCAACCCAGAG---GGG---ACCCGACAGGCCCGAAGGAATAGAAGAAGAAGG---------TGGAGAG
AGAGACAG------AGACAGATCCATACGATTAGTGGAAGGATTCTTAGCACTTATCTGGGACGATCTGCGGAGCCTGTG
CCTCTTCAGCTACCACCGCTTGAGAGACTTACTCTTGATTGTGACGAGGATTGTGGAACTTCTGGGACGCAGGGGGTGGG
AAGCCCTCAAGTATTGGTGGAATCTCCTGCAGTATTGGAGTCAGGAACTAAAGAATAG
>DQ853458/B/US/1998/15390_1
ATGGCAGGAAGAAGCGGAGAC---AGCGACGAAGAG---CTGCTAAAGACAGTCCGACTAATCAAGTTTCTCTATCAAAG
CAACCCTCCTCCCAACCCAGAG---GGG---ACCCGACAGGCCCGAAGGAATAGAAGAAGAAGG---------TGGAGAG
AGAGACAG------AGACAGATCCATACGATTAGTGGAGGGATTCTTAGCACTTATCTGGGACGATCTGCGGAGCCTGTG
CCTCTTCAGCTACCACCGCTTGAGAGACTTACTCTTGATTGTGACGAGGATTGTGGAACTTCTGGGACGCAGGGGGTGGG
AAGCCCTCAAGTATTGGTGGAATCTCCTGCAGTATTGGAGTCAGGAACTAAAGAATAG
>DQ853459/B/US/1998/15382_1
ATGGCAGGAAGAAGCGGAGAC---AGCGACGAAGAA---CTGATCAAGACAGTTCGACTCATCAAGTTTCTCTATCAAAG
CAACCCTCCTCCCAACCCAGGG---GGG---ACCCGACAGGCCCGAAGGAATCGAAGAAGAAGG---------TGGAGAG
AGAGACAG------AGACAGATCCATAAGATTAGTGGAAGGATTCTCAGCACTTATCTGGGACGACCTGCGGAGCCTGTT
CCTCTTCAGCTACCACCGCTTGAGAGACTTACTCTTGATTGTGACGAGGATTGTGGAACTTCTGGGACGCAGGGGGTGGG
AAGCCCTCAAGTATTGGTGGAATCTCCTGCAGTATTGGATTCAGGAACTAAAGAATAG
>DQ853460/B/US/1998/15386_1
ATGGCAGGAAGAAGCGGAGAC---AGCGACGAAGAA---CTGATCAAGACAGTTCGACTCATCAAGTTTCTCTATCAAAG
CAACCCTCCTCCCAACCCAGAG---GGG---ACCCGACAGGCCCGAAGGAATCGAAGAAGAAGG---------TGGAGAG
AGAGACAG------AGACAGATCCATAAGATTAGTGGAAGGATTCTCAGCACTTATCTGGGACGACCTGCGGAGCCTGTT
CCTCTTCAGCTACCACCGCTTGAGAGACTTACTCTTGATTGTGACGAGGATTGTGGAACTTCTGGGACGCAGGGGGTGGG
AAGCCCTCAAGTATTGGTGGAATCTCCTGCAGTATTGGATTCAGGAACTAAAGAATAG
>DQ853461/B/US/1998/15383_1
ATGGCAGGAAGAAGCGGAGAC---AGCGACGAAGAA---CTGATCAAGACAGTTCGACTCATCAAGTTTCTCTATCAAAG
CAACCCTCCTCCCAACCCAGAG---GGG---ACCCGACAGGCCCGAAGGAATCGAAGAAGAAGG---------TGGAGAG
AGAGACAG------AGACAGATCCATAAGATTAGTGGAAGGATTCTCAGCACTTATCTGGGACGACCTGCGGAGCCTGTT
CCTCTTCAGCTACCACCGCTTGAGAGACTTACTCTTGATTGTGACGAGGATTGTGGAACTTCTGGGACGCAGGGGGTGGG
AAGCCCTCAAGTATTGGTGGAATCTCCTGCAGTATTGGATTCAGGAACTAAAGAATAG
>DQ853462/B/US/1998/15381_1
ATGGCAGGAAGAAGCGGAGAC---AGCGACGAAGAA---CTGATCAAGACAGTTCGACTCATCAAGTTTCTCTATCAAAG
CAACCCTCCTCCCAACCCAGAG---GGG---ACCCGACAGGCCCGAAGGAATCGAAGAAGAAGG---------TGGAGAG
AGAGACAG------AGACAGATCCATAAGATTAGTGGAAGGATTCTCAGCACTTATCTGGGACGACCTGCGGAGCCTGTT
CCTCTTCAGCTACCACCGCTTGAGAGACTTACTCTTGATTGTGACGAGGATTGTGGAACTTCTGGGACGCAGGGGGTGGG
AAGCCCTCAAGTATTGGTGGAATCTCCTGCAGTATTGGATTCAGGAACTAAAGAATAG
>DQ853463/B/US/1998/15384_1
ATGGCAGGAAGAAGCGGAGAC---AGCGACGAAGAG---CTGCTCAAGACTGTCCGACTAATCAAGTTTCTCTATCAAAG
CAACCCTCCTCCCAACCCAGAG---GGG---ACCCGACAGGCCCGAAGGAATCGAAGAAGAAGG---------TGGAGAG
AGAGACAG------AGACAGATCCATAAGATTAGTGGAAGGATTCTCAGCACTTATCTGGGACGACCTGCGGAGCCTGTT
CCTCTTCAGCTACCACCGCTTGAGAGACTTACTCTTGATTGTGACGAGGATTGTGGAACTTCTGGGACGCAGGGGGTGGG
AAGCTCTCAAGTATTGGTGGAATCTCCTGCAGTATTGGATTCAGGAACTAAAGAATAG
>DQ853464/B/US/1998/15385_1
ATGGCAGGAAGAAGCGGAGAC---AGCGACGAAGAG---CTGCTCAAGACTGTCCGACTAATCAAGTTTCTCTATCAAAG
CAACCCTCCTCCCAACCCAGAG---GGG---ACCCGACAGGCCCGAAGGAATCGAAGAAGAAGG---------TGGAGAG
AGAGACAG------AGACAGATCCATAAGATTAGTGGAAGGATTCTCAGCACTTATCTGGGACGACCTGCGGAGCCTGTT
CCTCTTCAGCTACCACCGCTTGAGAGACTTACTCTTGATTGTGACGAGGATTGTGGAACTTCTGGGACGCAGGGGGTGGG
AAGCTCTCAAGTATTGGTGGAATCTCCTGCAGTATTGGATTCAGGAACTAAAGAATAG
>DQ854714/B/ES/1989/M61
ATGGCAGGAAGAAGCGGAGAC---AGCGACGAAAAG---CTCCTCAAGACAGTCAGACTCATCAAGTTTCTCTATCAAAG
CAACCCGCCTCCCAGCCAGGAG---GGG---ACCCGACAGGCCCGAAGGAATCGAAGAAGAAGG---------TGGAGAG
AGAGACAG------AGACAGATCCGGTCAATTAGTGGATGGATTCTTAGCAATTATCTGGGTCGACCTGCGGAGCCTGTG
CCTCTTCAGCTACCACCGCTTGAGAGACTTACTCTTGATTGTAACGAGGATTGTGGAACTTCTGGGACGCAGGGGGTGGG
AAGCCCTCAAATATTGGTGGAATCTCCTACAATATTGGATTCAGGAACTAAAGAATAG
>DQ886031/B/US/-/F703
ATGGCAGGAAGAAGCGGAGAC---AACGACGAAGAG---CTCCTCACGACAATCAGAGTAATCAAGTTCCTCTACCAAAG
CAACCCGCCTCCAAGCCCCCAG---GGG---ACCCGACAGGCCCGAAGGAATCGAAGAAGAAGG---------TGGAGAC
AGAGACAG------AGACAGATCCGTGCGCTTAGTGGATGGATTCTTAGCACTTCTCTGGGAAGATCTGAGGAGCCTGTT
CCTCTTCAGCTACCGCCACTTGAGAGACTTACTCTTGATTGTAGCGAGGACTGTGGAACTTCTGGGACGCAGGGGGAGGG
AAGCCCTCAAATACGGGTGGAATCTTCTGCTGTATTGGAGTCAGGAACTAAAGAATAG
>DQ886032/B/US/-/F7174
ATGGCAGGAAGAAGCGGAGAC---AGCGACGAAGAG---CTTCTCAAAACAGTCCAGATCATCAAGTTTCTCTATCAAAG
CAACCCGCTTCCCAGCCCCAAG---GGG---ACCCGACAGGCCCGAAGGAATCGAAGAAGAAGG---------TGGAGAG
AGAGACAG------AAACGGATCCAGTCGCTTAGTGGATGGATTCTTAGCAATTTTCTGGGTCGATCTGCGGAGCCTGTT
CCTCTTCAGCTACCACCGATTGGGAGACTTACTCTTGATTGTAACGAGGATTCTGGAACTTCTGGGACGCAGGGGGTGGG
AAGCCCTCAAGTATTGGTGGAATCTCCTGCAGTATTGGAGCCAGGAACTAAAGAATAG
>DQ886033/B/US/-/F7204
ATGGCAGGAAGAAGCGGAGAC---AACGACGAAGAC---CTCCTCAGGACAGTCAGACTCATCAAAGTGATCTATCAAAG
CAACCCACCGCCCAGCAGCGAG---GGG---ACCCGACAGGCCCGAAGGAATCGAAGAAGAAGG---------TGGAGAG
AGAGACAG------AGACAGATCCGGACCATTAGTGGATGGATTCTTAGCACTTTTTTGGGTCGATCTGCGGAGCCTGTT
CCTCTTCAGCTACCACCGCTTGAGAGACTTACTCTTGATTGTAGCGAGGATTGTGGAACTTCTGGGACGCAGGGGGTGGG
AGATCCTCAAATATTGGTGGAATCTCCTGCAGTATTGGAGTCAGGAGCTAAAAAATAG
>DQ886034/B/US/-/L8146
ATGGCAGGAAGAAGCGGAGAC---AGCGACGAAGAG---CTTCTCAAGACAGTCAGACTCATCAAGCGTCTCTATCAAAG
CAACCCGCCTCCCAACCCCGAG---GGG---ACCCGACAGGCCCGAAGGAATCGAAGAAGAAGG---------TGGAGAC
AGAGACAG------AGACAGATCCAGACAACCAGTGAATGGATTCTTAGCACTTATCTGGGTCGACCTGCGGAGCCTGTG
CCTCTTCAGCTACCACCGCTTGAGAGACTTACTCTTGATTGTAACGAGGATTGTGGAACTTCTGGGACGCAGGGGGTGGG
AACTCCTCAAGTATTGGGGGAATCTCCTACAGTATTGGAGTCAGGAACTAAAGAATAG
>DQ886035/B/US/-/L8157
ATGGCAGGAAGAAGCGGAGAC---AGCGACGAAGAG---CTCCTCAGGACAGTGAGACTCATCAAGTTTCTCTATCAAAG
CAATCCGCCTCCCAGGCCCGAG---GGG---ACCCGACAGGCCCGAAGGAATCGAAGAAGAAGG---------TGGAGAG
AGAGACAG------AGACAGATCCGGTCCATCAGTGAATGGATTCTTAGCAATCATCTGGGTCGATCTGCGGAGCCTGTG
CCTCTTCAGCTACCACCGCTTGAGAGACTTACTCTCGATTGTAACGAGGATTGTGGAACTTCTGGGACGCAGGGGGTGGG
AAGTCCTCAAATACTGGTGGAATCTCCTACAGTATTGGAGTCAGGAACTAAAGAGTAG
>DQ886036/B/US/-/L8185
ATGGCAGGAAGAAGCGGAGAC---AGCGACGAAGAG---CTCCTCAAGACAGTAAGACTCATCAAGCGTCTCTATCAGAG
CAACCCGCTTCCCAGCCCCGAG---GGG---ACCCGACAGGCCCGAAGGAATCGAAGAAGAAGG---------TGGAGAG
AGAGACAG------AGACACATCAAGACCATTAGTGAATGGATTCTTGACACTTATCTGGATCGATCTGCGGAGCCTGTG
CCTCTTCAGCTACCACCGCTTGAGAGACTTACTCTTGATTGTAGCGAGGATTGTGGAACTTCTGGGACGCAGGGGGTGGG
AACTCCTCAAATATTGGTGGAATCTCCTACAGTATTGGAGTCAGGAATTAAAGAATAG
>DQ886037/B/US/2005/L8249
ATGGCAGGAAGAAGCGGAGAC---AGCGACGAAGAG---CTTCTCAAGACAGTCAGACTCATCAAGACTATCTATCAAAG
CAATCCGCCCCCCAGCTCCGAG---GGG---ACCCGACAGGCCCGAAGGAATCGAAGGAGAAGG---------TGGAGAC
AGAGACAA------CGACAGATCCAGTCCATTAGTGGATGGATTCTTAGCACTTATCTGGGTCGATCTGCGGAGCCTGTG
CCTCTTCAGTTACCACCGCTTGAGAGACTTACTCTTGATTGTGACAAGGACTGTGGAACTTCTGGGACGCAGGGGGTGGG
AAGCCCTCAAATATCTGTGGAATCTCCTGCAGTATTGGATTCAGGAACTAAAGAATAG
>DQ990880/B/CN/2005/05CNHB_hp3
ATGGCAGGAAGAAGAGAAGAC---AACGACGAAGAA---CTCCTCAAGACAGTCAAACTCATCAAGTTTCTCTACCAAAG
CAACCCACTTCCCAACCCAGAG---GGG---ACCCGGAAGGCCCGAAGGAATCGAAGAAGAAGG---------TGGAGAG
CGAGACAG------AGGCAGATCCGAGAGATTAGTGAACGGATTCTTGACACTTATCTGGGAGGATCTACGGAGCCTGTG
CCTCTTCAGCTACCACCGCTTGAGAGACTTACTCTTGATTGTAGCGAGGATTGTGGAACTTCTGGGACGCAGAGGGTGGG
AAGCCCTCAAATATTGGGGGAATCTCCTGCAGTATTGGATTCAGGAACTAAAGAATAG
>EF057102/B/CN/2001/pCNHN24
ATGGCAGGAAGAAGAGAAGAC---AGCGACGAAGAG---CTCCTCAAGACAGTCAGACTCATCAAGCGTCTCTATCAAAG
CAACCCGCTTCCCAGCCCAGAG---GGG---ACCCGGAAGGCCCGAAGGAATCGAAGAAGAAGG---------TGGAGAG
CAAGACAG------AGACAGATCCGAGAGATTAGTGAACGGATTATTGACACTTATCTGGGAGGATCTGCGGAGCCTGTG
CCTCTTCAGCTACCACCGCTTGAGAGACTTACTCTGGATTG------------TGGAGATTCTGGGACGCAGGGGGTGGG
AAGCCCTCAAATATTTGTGGAACCTCCTGCAGTATTGGATTCAGGAACTAAAGAATAG
>EF175209/B/US/1998/WC3_0498_1
ATGGCAGGAAGAAGCGGAGAC---AGCGACGAAGAG---CTCCTCAAAGCAGCCCGAATCATCAAGTTTCTCTATCAAAG
CAACCCGCCTCCCAGTCCCGAG---GGG---ACCCGACAGGCCCGAAGGAATCGAAGAAGAAGG---------TGGAGAG
GGAGACAG------AGACAGATCCAGTCGATTAGTACATGGATTCTTAGCACTGCTTTGGGACGACCTGCGCAGCCTGTG
CCTCTTCAGCTACCACCACTTGAGAGACTTAATCTTGATTGCAGCGAGAATTGTGGAACTTCTGGGACGCAGGGGGTGGG
AAGTCCTCAAATGTTGGTGGAGTCTCCTGCAGTATTGGAGTCAGGAACTAAGGAATAG
>EF175210/B/US/1998/WC3_0498_2
ATGGCAGGAAGAAGCGGAGAC---AGCGACGAAGAG---CTCCTCAAAGCAGCCCGAATCATCAAGTTTCTCTATCAAAG
CAACCCGCCTCCCAGTCCCGAG---GGG---ACCCGACAGGCCCGAAGGAATCGAAGAAGAAGG---------TGGAGAG
GGAGACAG------AGACAGATCCAGTCGATTAGTACATGGATTCTTAGCACTGCTTTGGGACGACCTGCGCAGCCTGTG
CCTCTTCAGCTACCACCACTTGAGAGACTTAATCTTGATTGCAGCGAGAATTGTGGAACTTCTGGGACGCAGGGGGTGGG
AAGTCCTCAAATGTTGGTGGAGTCTCCTGCAGTATTGGAGTCAGGAACTAAGGAATAG
>EF175211/B/US/1998/WC3_0498_3
ATGGCAGGAAGAAGCGGAGAC---AGCGACGAAGAG---CTCCTCAAAGCAGCCCGAATCATCAAGTTTCTCTATCAAAG
CAACCCGCCTCCCAGTCCCGAG---GGG---ACCCGACAGGCCCGAAGGAATCGAAGAAGAAGG---------TGGAGAG
GGAGACAG------AGACAGATCCAGTCGATTAGTACATGGATTCTTAGCACTGCTTTGGGACGACCTGCGCAGCCTGTG
CCTCTTCAGCTACCACCACTTGAGAGACTTAATCTTGATTGCAGCGAGAATTGTGGAACTTCTGGGACGCAGGGGGTGGG
AAGTCCTCAAATGTTGGTGGAGTCTCCTGCAGTATTGGAGTCAGGAACTAAGGAATAG
>EF175212/B/US/1998/WC3_0498_4
ATGGCAGGAAGAAGCGGAGAC---AGCGACGAAGAG---CTCCTCAAAGCAGCCCGAATCATCAAGTTTCTCTATCAAAG
CAACCCGCCTCCCAGTCCCGAG---GGG---ACCCGACAGGCCCGAAGGAATCGAAGAAGAAGG---------TGGAGAG
GGAGACAG------AGACAGATCCAGTCGATTAGTACATGGATTCTTAGCACTGCTTTGGGACGACCTGCGCAGCCTGTG
CCTCTTCAGCTACCACCACTTGAGAGACTTAATCTTGATTGCAGCGAGAATTGTGGAACTTCTGGGACGCAGGGGGTGGG
AAGTCCTCAAATGTTGGTGGAGTCTCCTGCAGTATTGGAGTCAGGAACTAAGGAATAG
>EF178338/B/AU/2004/MS2004_37_040
ATGGCAGGAAGAAGCGGAGAC---AGCGACGAGGAC---CTCCTTCAAGCAGTCCGAATCATCAAGTTCCTCTACCAAAG
CAACCCAYTTCCCAGCCCCGCG---GGG---ACCCGACAGGCCCGAAGGAATCGGAGAAGAAGG---------TGGAGAG
AGAGACAG------AGACMCATCCAATCGATTAGTGACTGGATTCTTAGGACTCATCTGGGACGATCTGCGGAGCCTGTG
CCTCTTCAGCTACCACCGATTGAGAGACTTACTCTTGATTGTAGCGAGGATTGTGGAACTTCTGGGACGCAGGGGGTGGG
AAGCCCNCAAATATTGGTGGAATCTCCTGCAATATTGGAGCCAGGAACTAAAGAATAG
>EF178354/B/AU/2004/MS2004_37_056
ATGGCAGGAAGAAGCGGAGAC---AGCGACGAAGAG---CTCCTCAAGACAGTGAGACTCATCAAAGTCATCTATCAAAG
CAACCCACCTCCCAACCCCGAG---RGG---ACCCGACAGGCCCGAAGGAATCGAAGAAGAAGG---------TGGAGAG
AGAGACAG------AGGCAGATCCGAGCGATTAGTGAACGGATTCTTGGCATTTATCTGGGACGACCTACGGAGCCTGTG
CCTCTTCAGCTACCACCGCTTGAGAGACTTACTCTTGATTGCAGCGAGGATTGTGGAACTTCTGGGACGCAGGGGGTRRG
AAGCCCTCAAGTATTGGTGGAATCTCCTTCAGTATTGGAGTCAGGAGCTAAAGAATAG
>EF178358/B/AU/2004/MS2004_37_060
ATGGCAGGAAGAAGCGGAGAC---AGCGACGAAGAG---CTCATCAAGACAGTCAGACKCATCAAGACTCTCTATCAAAG
CAACCCTCCTCCCAGCCTCGAG---GGG---ACCCGACAGGCCCGAAGGAACAGAAGAAGAAGG---------TGGAGAC
AGAGGCAG------AGACAGATCCACGCGATTGGAAGCAGGATTCTTGACACTTATCTGGGACGATCTGCGGAGCCTGTG
CCTCTTCAGCTACCACCGCTTGAGAGACTTACTCTTGATTGTAGTGAGGGTTGTGGAGATTCTGGGACACAGGGGGTGGG
AAATTCTCAAATATTGGTGGAACCTCCTCCAGTATTGGAGTCAGGAACTAAAGAAGAG
>EF363122/B/US/2000/ES1-16
ATGGCAGGAAGAAGCGGAGAC---AGCGAAGAAGAG---CTCCTCAAGGCCGTCAGACTCGTCAAGTTTCTCTATCAAAG
CAACCCACCGCCCAGCCCCGCA---GGA---ACCCGACAGGCCCGAAGGAATCGAAGAAGAAGG---------TGGAGAC
AGAGACAG------AGACAGATCCGGTCGCTTAGTGGATGGATTCTTAGCAATTATCTGGGTCGACCTGCGGAGCCTGTT
CCTCTTCAGCTACCACCGCTTGAGAGACTTACTCTTGATTGTAGTGAGGATTGTGGAGAATCTGGGACGCCGGGGGAGGG
AAACCCTCAGATATTGGTGGAATCTCCTGCAATATTGGAGTCAGGAGCTAAAGAATAG
>EF363123/B/US/2000/ES1-20
ATGGCAGGAAGAAGCGGAGAC---AGCGAAGAAGAG---CTCCTCAAGGCCGTCAGACTCATCAAGTTTCTCTATCAAAG
CAACCCACCGCCCAGCCCCGCG---GGA---ACCCGACAGGCCCGAAGGAATCGAGGAAGAAGG---------TGGAGAC
AGAGACAG------AGACAGATCCGGTCGCTTAGTGGATGGATTCTTAGCAATTATCTGGGTCGACCTGCGGAGCCTGTT
CCTCTTCAGCTACCACCGCTTGAGAGACTTACTCTTGATTGTAGTGAGGATTGTGGAGAATCTGGGACGCCGGGGGAGGG
AAACCCTCAGATATTGGTGGAATCTCCTGCAATATTGGAGTCAGGAGCTAAAGAATAG
>EF363124/B/US/2004/ES4-24
ATGGCAGGAAGAAGCGGAGAC---AGCGACGAAGAG---CTCCTCAAGACAGTCAGACTCATCAAGTTTCTCTATCAAAG
CAACCCGCCTCCCAGCCCCGAG---GGG---ACCCGACAGGCCCGAAGGAATCGAAGAAGAAGA---------TGGAGAG
AGAGACAG------AGACAGATCAGGTCGATTAGTGGATGGATTCTTAGCACTTTTCTGGGTCGACCTGCGGAGCCTGTG
CCTCTTCAGCTACCACCGCTTGAGAGACTTACTCTTGATTGTAACGAGGAGTGTGGAACTTCTGGGACGCAGGGGGTGGG
AAGTCCTCAAATATTGGTGGAATCTCCTACAGTATTGGAGTCAGGAATTAAAGAATAG
>EF363125/B/US/2004/ES8-17
ATGGCAGGAAGAAGCGGAGAC---AGCGACGAGGAG---CTCATCAGGACAGTGAGACTCATCAAGCGTCTCTATCAGAG
CAACCCGCCTCCCAGCTCAGAG---GGG---ACCCGACAGGCCCGAAGGAATCGAAGAAGAAGG---------TGGAGAG
CGAGACAG------AGACAGATCCGAATCCTTAGTGAATGGATTCTTAGCAATCATCTGGGTCGACCTGCGGAGCCTGTG
CCTCTTCAGCTACCACCGCTTGAGAGACTTACTCTTGATTGTGACGAGGATTGTGGAACTTCTGGGACGCAGGGGGTGGG
AGATCCTCAAATACTGGTGGAATCTCCTGCAGTATTGGAGTCAGGAACTAAAGAATAG
>EF363126/B/US/2004/ES8-43
ATGGCAGGAAGAAGCGGAGAC---AGCGACGAGGAG---CTCATCAGGACAGTGAGACTCATCAAGCGTCTCTATCAGAG
CAACCCGCCTCCCAGCTCAGAG---GGG---ACCCGACAGGCCCGAAGGAATCGAAGAAGAAGG---------TGGAGAG
CGAGACAG------AGACAGATCCGAATCCTTAGTGAATGGATTCTTAGCAATCATCTGGGTCGACCTGCGGAGCCTGTG
CCTCTTCAGCTACCACCGCTTGAGAGACTTACTCTTGATTGTGACGAGGATTGTGGAACTTCTGGGACGCAGGGGGTGGG
AGATCCTCAAATACTGGTGGAATCTCCTGCAGTATTGGAGTCAGGAACTAAAGAATAG
>EF363127/B/US/2004/ES10-53
ATGGCAGGAAGAAGCGGAGAC---AACGTCGAAGAG---CTACTAACGACAGTCAGAATCATCAAATTCCTCTATCAAAG
CAATCCGCCCCCCAGCCAGGAG---GGG---ACCCGACAGGCCCGAAGGAATCGAAGGAGAAGG---------TGGAGAG
AACGACAG------AGACAGATCCGGACCCTTAGTGGATGGATTCTTAGCAATTATCTGGGTCGATCTGCGGAGCCTGTG
CCTCTTCAGCTACCACCGATTGAGAGACTTACTCTTGATTGTAACGAGGATTGTGGAACTTCTGGGACGCAGGGGGTGGG
AAGCCCTCAAGTATTGGTGGAATCTCCTGCAGTATTGGATTCAGGAACTAAAGAATAG
>EF514697/B/DK/2004/PMVL_018
ATGGCAGGAAGAAGCGGAAAC---AGCGACGAAGAA---CTCCTCAAGACAGTCAGACTCATCAAAGTTCTCTATCAAAG
CAACCCTCCTCCCAGCACCGAG---GGG---ACCCGACAGGCCCGAAGGAACAGAAGAAGAAGG---------TGGAGAG
AGAGACAG------AGACAGATCCGGTCAATTAGCGGATGGATTATTGACACTTATCTGGGTCGACCTGAGGAGCCTGTG
CCTCTTCAGCTACCACCGCTTGAGAGACTTACTCTTGATTGTAGCGAGGATTGTGGAACTGCTGGGACGCAGGGGGTGGG
AAGCCCTCAAATATTGGTGGAATCTCCTTCAGTATTGGGGACGGGAGATAAAGAATAG
>EF514698/B/DK/2004/PMVL_027
ATGGCAGGAAGAAGCGGAGAC---AGCGACGAACAG---CTCCTCCAGGCAGTCAGACTCATCAAGATTCTCTATCAAAG
CAACCCGCCTCCCGGCCCAGAG---GGG---ACCCGACAGGCCCGAAGGAACCGAAGAAGAAGG---------TGGAGAG
AGAGACAG------AGACAGATCCGGTCGATTAGTGAGCGGATTCTTAACACTTATCTGGGACGACCTGTGGAGCCTGTG
CCTCTTCAGTTACCGCCGCTTGAGAGACTTACTCTTGATTGTAGTGAGGATTGTGGAACTTCTGGGACGCAGGGGGTGGG
AAGCCATCAAATATTGGTGGAATCTCCTACAGTATTGGGGACAGGAGATAAAGAATAG
>EF514699/B/DK/2004/PMVL_012
ATGGCAGGAAGAAGCGGAGAC---AGCGACGAAGAT---CTCCTCAAGACAGTCCGCCTAATCAAGCTTCTCTACCAAAG
CAACCCGCCCCCCAGCTCCGAG---GGG---ACACGACAGGCCCGAAGGAATCGGAGAAGAAGG---------TGGAGAG
AGAGACAG------AGACACATCCGGACCATTAGTGGATGGCTTCTTAGCAATTATCTGGGTCGATCTGCGGAGCCTGTT
CCTCTTCAGCTACCACCGCTTGAGAGACTTACTCTTGATTGTAACGAGGATTGTGGAACTTCTGGGACGCAGGGGGTGGG
AAGCCCTCAAGTATTGGTGGAATCTCCTACAGTATTGGATTCAGGAGCTAAAGAATAG
>EF514700/B/DK/2004/PMVL_013
ATGGCAGGAAGAAGCGGAGAC---AGCGACGAAGAG---CTCCTGAAGGTGGTCAGACTCATCAAGGCTCTCTATCAAAG
CAACCCGCCTCCCAGCACAGAG---GGG---ACCCGACAGGCCAGAAGGAATCGAAGAAGGAGG---------TGGAGAA
CAAGACAG------AGACAGATCAATTCGATTAGTGGATGGATTCTTAGCACTCATCTGGGACGATCTGCGGAGCCTGTG
CCTCTTCAGCTACCACCACTTGAGAGACTTACTCTTGATTGTAGCGAGGACTGTGGGACTTCTGGGACGCAGGGGGTGGG
AACTCCTCAAGTACTGGTGGAGTCTCCTGCAGTATTGGAGTCAGGAACTAAAGAGTAG
>EF514701/B/DK/2004/PMVL_049
ATGGCAGGAAGAAGCGGAAAC---AGCGACGAAGAA---CTCCTAACGACAGTCAGACTCATCAAGCTTCTCTATCAAAG
CAACCCGCCTCCCAGCCCAGAG---GGG---ACCCGACAGGCCCGAAGGAACCGCAGAAGAAGG---------TGGAGAG
AGAGACAG------AGACACATCCGGACCCTTAGTGGATGGCTTCTTAGCAATTATCTGGGTCGACCTGCGGAGCCTGTT
CCTCTTCATCTACCACCGCTTGAGAGACTTACTCTTAATTGTAACGAGGATTGTGGAACTTCTGGGACGCAGGGGGTGGG
AAGTCCTCAAGTACGGGTGGAATCTCCTACAGTACTGGAGTCAGGAACTGAAGAACAG
>EF514702/B/DK/2004/PMVL_025
ATGGCAGGAAGAAGCGGAGAC---AACGACGAGGAC---CTCCTCAAGACAGTCAGACTCATCAAGCAAATCTATCAAAG
CAACCCGCCTCCCAACCCAGAG---GGG---ACCCGACAGGCCCGGAGGAATCGAAGAAGAAGG---------TGGAGAG
AGAGACAG------AGACACATCAAGACCATTAGTGGATGGATTCTTAGCACTTATCTGGGTCGACCTGAGGAGCCTGTT
CCTCTTCAGCTACCACCGCTTGAGAGACTTACTCTTGATTGTAACGAGGACTGTGGAACTTCTGGGACGCAGGGGGTGGG
AAGCCCTCAAGTATTGGTGGAATCTCCTGCAGTATTGGGGTCAGGAACTGAAGAAGAG
>EF514703/B/DK/2004/PMVL_039
ATGGCAGGAAGAAGCGGAGAC---AGCGACGAAGAG---CTCCTCAAGACAGTCAGATTCATCAAGTTTCTCTATCAAAG
CAACCCGCCTCCCAACCCCGAG---GGG---ACCCGACAGGCCCGAAGAAATCGAAGGAGAAGG---------TGGAGAC
AGAGACAG------AGACAGATCCAGGCCATTAGTAACTGGATTCTTAGCACTCGTCTGGGACGACCTCCGGAGCCTGTG
TCTCTTCAGYTACCACCGMTTGAGAGACTTACTCTTGATTGTAACGAGGATTGTGGAACTTCTGGGACACAGGGGGTGGG
AAATCCTCAAATACTGGTGGAATCTCCTACAGTATTGGAGTCAGGAACTAAAGAATAG
>EF514704/B/DK/2001/CTL_016
ATGGCAGGAAGAAGCGGAGAC---AGCGACGCAGAA---CTCCTCCTGACAGCCAGAGTCATCAAGCATCTCTATCAAAG
CAACCCACCTCCCAGCCAGGAG---GGG---ACCCGACAGGCCCGAAGGAATCGAAGAAGAAGG---------TGGAGAG
AGAGACAG------AGACAGATCCGGTCCATTAGTGAATGGCTTATTAACTATTATCTGGGTCGACCTACGGAGCCTGTG
CCTCTTCAGCTACCACCACTTGAGAGACTTACTCTTGATTGCAGCGAGGACTGTGGAACTTCTGGGACGCAGGGGGTGGG
AAGCCCTCAAATATTGGTGGAACCTTCTACAGTATTGGATACAGGAGCTGAAGACTAG
>EF514705/B/DK/2001/CTL_017
ATGGCAGGAAGAAGCGGAGAC---AGCGACGAAGAG---CTTCTCAAGACAGTCAGACTCATCAAGCTTCTTTACCAAAG
CAACCCGCCCCCCAGGCCCGAG---GGG---TCCCGACAGGCCCGAAGGAACAGAAGAAGAAGG---------TGGAGAA
CGAGACAG------AGACAGATCCAGGCAATTAGTGGATGGATTATTAGCAATCATCTGGGTCGACCTACGGAGCCTGTG
CCTCTTCAGCTACCACCGCTTGAGAGACTTACTCTCGATTGTAACGAGGGTTGTGGAACTTCTGGGACGCAGGGGGTGGG
AAGCCCTCAAATATCTGTGGAATCTCCTACAGTATTGGAGTCAGGAACTGAAGAATAG
>EF514706/B/DK/2001/CTL_018
ATGGCAGGAAGAAGCGGAGAC---AGCGACGAAGAA---CTCCTCAAGACAGTAAGACTCATCAAACTTCTCTATCAAAG
CAATCCACCTCCCAACCCAGAG---GGG---ACCCGACAGGCCCGAAGGAATCGAAGAAGAAGG---------TGGAGAG
AGAGACAC------AGACAGATCCGGAAGATTAGTGGGTGGATTATTGACACTTATCTGGATCGACCTGAGGAACCTGTG
CCTCTTCAGCTACCACCGCTTGAGAGACTTACTATTGATTGTAACGAGGATTGTGGAACTTCTGGGACGCAGGGGGTGGG
AAGCCCTCAAATATTGGTGGAACATCCTACAATATTGGAGGCAGGAAATACAGAGTAG
>EF514707/B/DK/2001/CTL_023
ATGGCAGGAAGAAGCGGAGAC---AGCGACGAAGAG---CTCTTAAAGACAGTCAGACTCATCAAACGTCTCTATCAAAG
CAACCCGCTTCCCAGCCCAGAG---GGG---ACCCGGCAGGCCCGAAGGAATCGAAGAAGAAGG---------TGGAGAG
AGAGACAG------AGACACATCCGTGAGATTAGTGGATGGATTCTTAGCGCTTTTCTGGGACGACCTGAGGAGCCTGTT
CCTCTTCAGCTACCACCGCTTGAGAGACTTACTCTTGATTGTGACAAGGACTGTGGAACTTCTGGGACGCAGGGGGTGGG
AAATCCTCAAGTATTGGTGGAATCTCCTGCAGTATTGGAGTCAGGAACTAAAGAATAG
>EF514708/B/DK/2001/CTL_030
ATGGCAGGAAGAAGCGGAGAC---AGCGACGAAGAC---CTCCTCCAGGCAGTCAGACTCATCAAGTTTCTCTATCAAAG
CAACCCTCCTCCCAGCCCCGAG---GGG---ACCCGACAGGCCCGAAGGAATCGAAGAAGAAGG---------TGGAGGC
AGAGACAG------AGACACATCAAGGCCGTTAGTGCATGGATTCTTAGCACTCATCTGGGACGATCTGCGGAGCCTGTG
CCTCTTCAGCTACCACCGCTTGAGAGACTTACTCTTGATTGTAGCGAGGATTGTGGAACTGCTGGGACGCAGGGGGTGGG
AAGCCCTGAAATATTGGTGGAGTCTCCTGCAGTATTGGAGTCAGGAACTAAAGAATAG
>EF514709/B/DK/2001/CTL_033
ATGGCAGGAAGAAGCGGAGAC---AGCGACGAAGAG---CTCCTCAAGACAGTCAGACTCATCAAGGCTATCTAYCAAAG
CAACCCTCCTCCCAGCACCGAG---GGG---ACCCGACAGGCCCGAAGGAATCGGAGAAGAAGG---------TGGAGAG
AGAGACAG------AGACACATCCGGACCATTAGTGGATGGATTCTTGACACTTATCTGGGTCGACCTGCGGAGCCTGTG
CCTCTTCAGCTACCGCCACTTGAGAGACTTACTCTTGATAGTAGCGAGGAKTGTGGAACTTCTGGGACGCAGGGGGTGGG
AAACCCTCAAATATTGGTGGAATCTCCTACAGTATTGGAGTCAGGAACTAAAGAATAG
>EF514710/B/DK/2001/CTL_035
ATGGCAGGAAGAAGCGGAGAC---CAGGACGCAGAG---CTCCTCCTGACAGTCAGAGCCATCAAGCATCTCTATCAAAG
CAACCCGCCTCCCAGCCAGGAG---GGG---ACCCGACAGGCCCGAAGGAATCGAAGAAGAAGG---------TGGAGAG
AGAGACAG------ARACAGATCCGGTCCCTTAGTGGATGGCTTCTTAGCAATTATCTGGGTCGACCTGCGGAGCCTGTG
CCTCTTCAGCTACCACCGCTTGAGAGACTTACTCTTGATTGTAGCGAGGACTGTGGAACTTCTGGGACGCAGGGGGTGGG
AAGCCCTCAAATATTGGTGGAACCTTCTGCAGTATTGGATACAGGAGCTGAGGACTAG
>EF514711/B/DK/2001/CTL_041
ATGGCAGGAAGAAGCGGAGAC---AGCGACGAAGAG---CTCCTCAAAGCAGTGAGAGTCATCAAGTTTCTCTATCAAAG
CAACCCGCCACCCAGCTCCGAG---GGG---ACCAGACAGGCCCGGAGGAACCGAAGAAGAAGG---------TGGAGAG
AGAGACAG------AGACGGATCCGGGCCATTAGTGGATGGATTATTAGCAATTATCTGGGTCGACCTACGGAGCCTGTG
CCTCTTCAGCTACCACCGCTTGAGAGACTTACTCTTAATTGTAACGAGGATTCTGGAACTTCTGGGACGCAGGGGGTGGG
AAGCCCTCAAATATTGGTGGAATCTCCTGCAATATTGGAGTCAGGAACTAAAGAATAG
>EF514712/B/DK/2001/CTL_043
ATGGCAGGAAGAAGCGGAGAC---AGCGACGAAGAG---CTCCTCAAGACAGTCAGACTCATCAAGCTTCTCTATCAAAG
CAACCCGCCTCCCAACCCCGAG---GGG---ACCCGACAGGCCCGAAGGAATCGAAGAAGAAGG---------TGGAGAG
AGAGACAG------AGAAACATCCGGACGATTAGTGGATGGATTCTTAGCACTTATCTGGGACGATCTGCGGAGCCTGTG
CCTCTTCAGCTACCACCGCTTGAGAGACTTACTCTTGATTGTAACGAGGATTGTGGAACTTCTGGGACGCAGGGGGTGGG
AAGCCCTCAAGTATTGGTGGAGCCTCCTCCAGTACTGGAGTCAGGAACTAAAGAATAG
>EF637046/B/BR/2003/BREPM2012
ATGGCAGGAAGAAGCGGAGAC---AGCGACGAAGAG---CTCCTCAGGACAGTGAGAATCATCAAGTTTCTCTATCAAAG
CAATCCGCCTCCCAACCCAGAG---GGG---ACCCGACAGGCCCGGAGGAATCGAAGAAGAAGG---------TGGAGAG
CGAGACAG------AGACAGATCCGAAAGATTAGTGACTGGATTCTTAGCACTCATCTGGGACGACCTGCGGAGCCTGTT
CCTCTTCAGCTACCACCGCTTGAGAGACTTACTCTTGATTGCAGCGAGGATTGTGGAACTTCTGGGACGCAGGGGGTGGG
AAGCACTCAAATATCTGTGGAATCTTCTACAGTATTGGATTCAGGAACTAAAGAATAG
>EF637047/B/BR/2003/BREPM1040
ATGGCAGGAAGAAGCGGAGAC---AGCGACGACGAG---CTCATCAAGGCAGTCCGCCTCATCAAGTTTCTCTACCAAAG
CAACCCGCCTCCCAGCCCCGAG---GGG---ACCCGACAGGCCCGAAGAAATCGAAGAAGAAGG---------TGGAGAG
AGAGACAC------AGACAGGTCCAGAAGATTAGTGAATGGATTATTAGCACTCATCTGGGACGACCTGCGGAGCCTGTG
CCTCTTCAGCTACCATCGCTTGAGAGACTTACTCTTGATTGTAACGAGGATTGTGGAACTTCTGGGACGCAGGGGGTGGG
AGAGCCTCAAATACGGGTGGAACCTTCTGCAATATTGGAGTCAGGAACTAAAGAATAG
>EF637048/B/BR/2003/BREPM1038
ATGGCAGGAAGAAGCGGAGAC---AGCGACGAGGAG---CTCCTCAAGGCAGTCCGACTCATCAAGTTCCTCTATCAAAG
CAACCCGCCTCCCAGTCACGAG---GGG---ACCCGGCAGGCCCGAAGAAATCGAAGAAGGAGG---------TGGAGAG
AGAGACAG------AGACATATCAGGACGATTAGTGACTGGATTCTTACCACTCATTTGGGACGACCTGCGGAGCCTGTG
CCTCTTCAGCTACCGCCACTTGAGAGACTTACTCTTGATTGCAGCGAGGATTGTGGAACTTCTGGGACGCAGGGGGTGGG
AAGCACTCAAATATCTGTGGAATCTTCTACAGTATTGGAGTCAGGAACTAAAGAATAG
>EF637049/B/BR/2003/BREPM1035
ATGGCAGGAAGAAGCGGAGAC---AGCGACGAAGAG---CTCCTCAAGACAATCAGAGTCCTCAAGTTTCTCTATCAAAG
CAACCCGCTTCCCAGCTCCGAG---GGG---ACCCGACAGGCCCGAAGGAACAGAAGAAGAAGG---------TGGAGAG
AGAGACAG------AGACACATCCACAAGATTAGTGCATGGATTCTTAGCACTCATCTGGGACGACCTGCGGAGCCTGTG
CCTCTTCAGCTACCACCGCTTGAGAGACTTACTCTTGATTGTAACGAGGATTGTGGAACTTCTGGGACGCAGGGGGTGGG
AAGCCCTCAAGTATTGGTGGAATCTCCTGCAGTATTGGGGACAGGAACTAAAGAATAG
>EF637051/B/BR/2003/BREPM1032
ATGGCAGGAAGAAGCGGAGAC---AGCGACGAAGAT---CTCCTCAAGACAGTCAGACTCATCAAGTTTCTCTATCAAAG
CAACCCGCCCCCCAGCCACGAG---GGG---ACCCGACAGGCCCGAAGGAATCGAAGAAGAAGG---------TGGAGAG
AGAGACAG------AGACAGATCCGGTCGGTTAGTGACTGGATTCTTAGCACTCATCTGGGACGACCTGCGGAGCCTGTG
CCTCTTCAGCTACCACCGCTTGAGAGACTTACTCTTGATTGCAACGAGGATTGTGGAACTTCTGGGACACAGGGGGTGGG
CAATCCTCAAATATTTGTGGAATCTTCTGCAGTATTGGAGTCAGGAACTAAAGAATAG
>EF637053/B/BR/2003/BREPM1028
ATGGCAGGAAGAAGCGGAGAC---AGCGACGAGGAA---CTCCTCAAGACAGTCAGAGTCATCAAGTTTCTCTATCAAAG
CAACCCACCTCCCAGCCCAGAG---GGG---ACCCGACAGGCCCGGAGGAATCGAAGAAGAAGG---------TGGAGAG
AGAGACAA------CGACAGATCCATTCGATTAGTCAATGGATGCTTAGCAATCGTCTGGGACGACCTGAGGAGCCTGTG
CCTCTTCAGCTACCACCTCTTGAGAGACTTACTCTTGATTGCGACGAGAGTTGTGGAACTTCTGGGACGCAGGGGGTGGG
AAGCCCTCAAGTATTGGTGGAATCTCCTGCAGTATTGGATTCAGGAACTAAAGAGTAG
>EF637054/B/BR/2003/BREPM1027
ATGGCAGGAAGAAGCGGAGAC---AGCGACGAAGAG---ATCATCAGAACAGTCCAGCTAATCAAGTTCCTCTATCAAAG
CAACCCTCCTAGCCACCTCGAG---GGG---ACCCGACAGGCCCGAAGGAATCGGAGAAGAAGG---------TGGAGAG
CCAGACAG------AGACAGATCAACTCGCTTAGTGCATGGATTCTTAGCACTCGTGTGGGACGACCTGAGGAGCCTGTG
CCTCTTCAGCTACCGCCACTTGAGAAACTTACTCTTGATTCTCGCGAGGACTCTGGAGATTCTGGGACGCAGGGGGTGGG
AAGCCCTGAAATATTGGAAGAATCTCCTGGTGTATTGGATTCAGGAACTAAAGAATAG
>EF637056/B/BR/2003/BREPM1024
ATGGCAGGAAGAAGCGGAGAC---AGCGACGAAGAC---CTCCTCAAGACAGTCCGACTAATCAAAGATCTCTATCAGCT
CAATCCGCCTCCCAGCTCAGAG---GGG---ACCCGACAGGCCCGGAGGAACAGAAGAAGAAGG---------TGGAGAG
AGAGACAG------AGACAGATCCGGACGATTAGTGACTGGATTCTTAGCACTCATCTGGGACGACCTGCGGAGCCTGTG
CCTCTTCAGCTACCACCACTTGAGAGACTTACTCTTGATTGTAACGAGGATTGTGGAACTTCTGGGACGCAGGGGGTGGG
AAGCTCTCAAATATCTGTGGAATCTCCTGCAGTATTGGATTCAGGAACTAAAGAATAG
>EF637057/B/BR/2003/BREPM1023
ATGGCAGGAAGAAGCGGAGAC---AGCGACGAAGAC---CTCCTCAAGACAGTGAGGCTTATCAAGCATCTCTACCAAAG
CAACCCGCCTCCCAACCCAGAG---GGG---ACCCGACAGGCCCGAAGGAATCGAAGAAGAAGG---------TGGAGAG
CAAGACAG------AGGCAGCTCCATAAGATTAGTGGATGGATTCTTAGCCCTTATCTGGGACGACCTGGGGAGCCTGGG
CCCCTTCAGCTACCCCCGCTTGGAAGACTTACCCCCGATTGTGACCAGGATTGGGGAACTTCTGGGACGCAGGGGGTGGG
AACTCCTCAAACTTTGGTGGAGCCTTCTACAGTATTGGAGCCAAGAACTAAAGAAGAG
>EF694037/B/IN/-/11807
ATGGCAGGAAGAAGCGGAGAC---AGAGACGACGAG---CTCCTCACGACTGTCAAGATCATCAAGTTTTTATACCAAAG
CAACCCGCTTCCCAGGCCCAAG---GGG---ACCCGACAGGCCCGAAGGAATCGAAGGAGAAGG---------TGGAGAG
AGAGACAG------AGACAGATCCAGTCCATTAGTGCATGGATTCTTCGCAATAATCTGGGTCGATCTGCGGAGCCTGTG
CCTCTTCAGCTACCACCGCTTGAGAGACTTACTCTTGATTGTAACGAGGATTGTGGAACTTCTGGGACGCAGGGGGTGGG
AAGCCCTCAAATATTGGTGGAATCTCCTGCAGTATTGGAGTCAGGAACTAAAGAATAG
>EU541617/B/-/-/pIIIB
ATGGCAGGAAGAAGCGGAGAC---AGCGACGAAGAC---CTCCTCAAGGCAGTCAGACTCATCAAGTTTCTCTATCAAAG
CAACCCACCTCCCAATCCCGAG---GGG---ACCCGACAGGCCCGAAGGAATAGAAGAAGAAGG---------TGGAGAG
AGAGACAG------AGACAGATCCATTCGATTAGTGAACGGATCCTTAGCACTTATCTGGGACGATCTGCGGAGCCTGTG
CCTCTTCAGCTACCACCGCTTGAGAGACTTACTCTTGATTGTAACGAGGATTGTGGAACTTCTGGGACGCAGGGGGTGGG
AAGCCCTCAAATATTGGTGGAATCTCCTACAATATTGGAGTCAGGAGCTAAAGAATAG
>EU616639/B/US/-/AC160_T1_Day_22_Dom
ATGGCAGGAAGAAGCGGAGAC---AGCGACGAAGAC---CTCCTCAAAGCAGTCAGACTCATCAAGATTCTCTATCAAAG
CAACCCACCACCCAGCCCCAAG---GGG---ACCCGACAGGCCCGAAGGAATCGAAGAAGAAGG---------TGGAGAG
AGAGACAG------AGACAGATCCGGGCCATTAGTGAACGGATTCTTGGCTATTATCTGGATCGACCTACGGAGCCTGTG
CCTCTTCAGCTACCACCACTTGAGAGACTTACTCTTGATTGTGACAAGGATTGTGGAACTTCTGGGACGCAGGGGGTGGG
AAGTCCTCAAATGGTGGTGGAGTCTCCTACAATATTGGAGTCAGGAACTAAGGAATAG
>EU616640/B/US/-/AC160_T2_Day_83_Dom
ATGGCAGGAAGAAGCGGAGAC---AGCGACGAAGAC---CTCCTCAAAGCAGTCAGACTCATCAAGATTCTCTATCAAAG
CAACCCACCACCCAGCCCCAAG---GGG---ACCCGACAGGCCCGAAGGAATCGAAGAAGAAGG---------TGGAGAG
AGAGACAG------AGACAGATCCGGGCCATTAGTGAACGGATTCTTGACTATTATCTGGATCGACCTACGGAGCCTGTG
CCTCTTCAGCTACCACCACTTGAGAGACTTACTCTTGATTGTGACAAGGATTGTGGAACTTCTGGGACGCAGGGGGTGGG
AAGTCCTCAAATGGTGGTGGAGTCTCCTACAATATTGGAGTCAGGAACTAAGGAATAG
>EU616641/B/US/-/AC160_T3_Day_419_Dom
ATGGCAGGAAGAAGCGGAGAC---AGCGACGAAGAC---CTCCTCAAAGCAGTCAGACTCATCAAGATTCTCTATCAAAG
CAACCCACCACCCAGCCCCGAG---GGG---ACCCGACAGGCCCGAAGGAATCGAAGAAGAAGG---------TGGAGAG
AGAGACAG------AGACAGATCCGGGCCATTAGTGAACGGATTTTTGGCTATTATCTGGATCGACCTACGGAGCCTGTG
CCTCTTCAGCTACCACCACTTGAGAGACTTACTCTTGATTGTGACAAGGATTGTGGAACTTCTGGGACGCAGGGGGTGGG
AAGTCCTCAAATGGTGGTGGAGTCTCCTACAATATTGGAGTCAGGAACTAAGGAATAG
>EU616642/B/US/-/AC160_T4_Day_503_Dom
ATGGCAGGAAGAAGCGGAGAC---AGCGACGAAGAG---CTCCTGACAGCAGTCAGAATCATCAAGCTTCTCTATCAAAG
CAACCCACCTCCCAGCCGCGAG---GGG---ACCCGGCAGGCCCGAAGGAATCGACGAAGAAGG---------TGGAGAG
AGAGACAA------CGACAGATCCGGGACATTAGCGAACGGATTATTAGCACTCATCTGGGTCGACCTGAGGAGCCTGTG
CCTCTTCAGCTACCACCGCTTGAGAGACTTACTCTTGATTGTAGCGAGGATTGTGGAACTCCTGGGACGCAGGGGGTGGG
AAGCCCTCAAATATTGGTGGAATCTCCTACAGTATTGGGGTCAGGAACTAAAGAGTAG
>EU616643/B/US/-/AC160_T5_Day_545_Dom
ATGGCAGGAAGAAGCGGAGAC---AGCGACGAAGAG---CTCCTGACAGCAGTCAGAATCATCAAGCTTCTCTATCAAAG
CAACCCACCTCCCAGCCGCGAG---GGG---ACCCGGCAGGCCCGAAGGAATCGACGAAGAAGG---------TGGAGAG
AGAGACAA------CGACAGATCCGGGACATTAGCGAACGGATTATTAGCACTCATCTGGGTCGACCTGAGGAGCCTGTG
CCTCTTCAGCTACCACCGCTTGAGAGACTTACTCTTGATTGTAGCGAGGATTGTGGAACTCCTGGGACGCAGGGGGTGGG
AAGCCCTCAAATATTGGTGGAATCTCCTACAGTATTGGGGTCAGGAACTAAAGAGTAG
>EU616644/B/US/-/AC160_T6_Day_664_Dom
ATGGCAGGAAGAAGCGGAGAC---AGCGACGAAGAG---CTCCTGACGGCAGTCAGAATCATCAAGCTTCTCTATCAAAG
CAACCCACCTCCCAGCCGCGAG---GGG---ACCCGGCAGGCCCGAAGGAATCGACGAAGAAGG---------TGGAGAG
AGAGACAA------CGACAGATCCGGGACATTAGCGAACGGATTATTAGCACTCATCTGGGTCGACCTGAGGAGCCTGTG
CCTCTTCAGCTACCACCGCTTGAGAGACTTACTCTTGATTGTAGCGAGGATTGTGGAACTCCTGGGACGCAGGGGGTGGG
AAGCCCTCAAATATTGGTGGAATCTCCTACAGTATTGGGGTCAGGAACTAAAGAGTAG
>EU616645/B/US/-/AC160_T7_Day_762_Dom
ATGGCAGGAAGAAGCGGAGAC---AGCGACGAAGAG---CTCCTGACAGCAGTGAGAATCATCAAGCTTCTCTATCAAAG
CAACCCACCTCCCAGCCGCGAG---GGG---ACCCGGCAGGCCCGAAGGAATCGACGAAGAAGG---------TGGAGAG
AGAGACAA------CGACAGATCCGGGACATTAGCGAACGGATTATTAGCACTCATCTGGGTCGACCTGAGGAGCCTGTG
CCTCTTCAGCTACCACCGCTTGAGAGACTTACTCTTGATTGTAGCGAGGATTGTGGAACTCCTGGGACGCAGGGGGTGGG
AAGCCCTCAAATATTGGTGGAATCTCCTACAGTATTGGGGTCAGGAACTAAAGAGTAG
>EU616649/B/US/-/AC160_T9_Day_1034_Dom
ATGGCAGGAAGAAGCGGAGAC---AGCGACGAAGAG---CTCCTGACAGCAGTCAGAATCATCAAGCTTCTCTATCAAAG
CAACCCACCTCCCAGCCGCGAG---GGG---ACCCGGCAGGCCCGAAGGAATCGACGAAGAAGG---------TGGAGAG
AGAGACAA------CGACAGATCCGGGACATTAGCGAACGGATTATTAGCACTCATCTGGGTCGACCTGAGGAGCCTGTG
CCTCTTCAGCTACCACCGCTTGAGAGACTTACTCTTGATTGTAGCGAGGATTGTGGAACTCCTGGGACGCAGGGGGTGGG
AAGCCCTCAAATATTGGTGGAATCTCCTACAGTATTGGGGTCAGGAACTAAAGAGTAG
>EU786672/B/ES/2005/X1890
ATGGCAGGAAGAAGCGGAGAC---AGCGACGAAGAC---CTCCTCAGGATCGTAAGACTCATCAGGTCTCTCTACCAAAG
CAACCCACTTCCCAACCCCGAG---GGG---ACCCGACAGGCCCGAAGGAATCGAAGAAGAAGG---------TGGAGAG
AAAGACAG------AGACAGATCCGATCGATTAGTGAACAGCTTCTTAGCTCTTTTCTGGATCGACCTGCGGAACCTGTG
CCTCTTCATCTACCACCGCTTGAGAGACTTACTCTTGATTGTGACGAGGATTGTGGAACTTCTGGGACGCAGGGGGTGGG
AAGCCCTCAAATATTGGTGGAATCTCCTGCAGTATTGGAGTCAGGAACTAAAGAATAG
>EU786674/B/ES/2006/X1958
ATGGCAGGAAGAAGCGGAGAC---AGCGACGAAGAG---CTCCTCAAGACAGTCAGACTCATCAAGCGCATCTACCAAAG
CAACCCGCCTCCCAGTCCCGAG---GGG---ACCCGACAGGCCCGAAGGAATCGGAGAAGAAGG---------TGGAGAG
AGAGACAG------AGACAGATCCAAACCATTAGTGGATGGATTCTTAGCACTTATCTGGGYGGACCTACGGAGCCTGTT
CCTCTTCAGCTACCACCGCTTGAGAGACTTACTCTTGATACTAACGAGGATTGTGGAACTTCTGGGACGCAGGGGGTGGG
AAGCAATCAAGTATTGCTGGAATCTCCTACAATACTGGAGTCAGGAACTAACGAAGAG
>EU786675/B/ES/2006/X1959
ATGGCAGGAAGAAGCGGAGAC---AGCGACGAAAAR---CTCCTCCAAACAGTCAGACTCATCAAGTTCCTCTACCAAAG
CAACCCACCTCCCAACCCCGAG---GGG---ACCCGACAGGCCCGGAGGAATCGAAGAAGAAGG---------TGGAGAG
AGAGACAG------AGACACATCCGGTCGCTTAGCGGATGGCTTCTTAGCAATTATCTGGGTCGACCTGCGGAGCCTGTG
CCTCTTCAGCTACCACCGCTTGAGAGACTTACTCTTGATTGTAGCGAGGATTGTGGAACTTCTGGGACGCAGGGGGTGGG
AAGCCCTCAAATATTGGTGGAATCTCCTCCAGTATTGGAGTCAGGAACTAAAGAATAG
>EU786676/B/ES/2006/X1998
ATGGCAGGAAGAAGCGGAGAC---GGCGACGAAGAG---CTTATCCAGACAGTCAGACTGATCAGGCTCCTCTATCAAAG
CAACCCACCTCCCAGCCCGGAG---GGG---ACCCGACAGGCCCGAAGGAATCGAAGAAGGAGA---------TGGAGAG
AGAGACAG------CGATGGATCCAGTCCATTAGTGGGTGGATTCTTCGCAATTATCTGGGTCGATCTGCGGAGCCTGTG
CCTCTTCCTCTACCACCGATTGAGAGACTTACTCTTGATTGTAACGAGGATTGTGGAACTTCTGGGACGCAGGGGGTGGG
AAGCCCTCAAATATTGGTGGAATCTCCTACAATATTGGGGTCAGGAACTAAAGAATAG
>EU786677/B/ES/2006/X2102
ATGGCAGGAAGAAGCGGAGAC---AGCGACGAAGAG---CTAATCAAGATAGCCAGATTCATCAAGCGTCTCTATCAAAG
CAACCCACCTCCCAACCCAGAG---GGG---ACCCGACAGGCCCGAAGGAATCGAAGAAGAAGG---------TGGAGGG
AGAGACAG------AGACAGATCCGGTCTCTTAGTGACTGGCTTCTTAGCGATCTTCTGGGTCGACCTGCGGAGCCTGTT
CCTCTTCAGCTACCACCGCTTGAGAGACTTACTCTCGATTGTAACGAGGATTGTGGAACTTCTGGGACGCAGGGGGGGGG
AAGTCCTCAGGTATTGGTGGAGTCTCCTACAGTATTGGAGTCAGGAACTAAGGAATAG
>EU786678/B/ES/2007/X2149
ATGGCAGGAAGAAGCGGAGAC---AGCGACGAAGAA---CTCCTCAAAGCAGTCAGACTCATCAAGTTCCTCTATCAAAG
CAACCCACCACCCAGCCCCGAG---GGG---ACCCGACAGGCCCGAAGGAATCGAAGAAGAAGG---------TGGAGAC
AGAGACAG------AGACAGATCCGGTCGCTTAGCGGGTGGATTCTTAGTGCTTATCTGGGACGACCTGTGGAGCCTGTG
CCACTTCAGCTACCGCCACTTGAGAGACTTACTCTTGATTGCAGCGAGGATTGTGGAACTTCTGGGACGCAGGGGGTGGG
AGACACTCAAGTATTGGTGGAACATCCTGCAGTATTGGGGTCAGGAGCTAAAGAATAG
>EU786679/B/ES/2007/X2210_3
ATGGCAGGAAGAAGCGGAGAC---AGCGACGAAGAA---CTCCTCAAGACCGTCAGACTCATCAAGTTTCTCTATCAAAG
CAACCCACCTCCCAGCCCAGAG---GGG---ACCCGACAGGCCCGAAGGAATCGAAGAAGAAGG---------TGGAAAC
AGAGACAG------AGACAGATCCAGTCGCTTAGTGGATGGATTCTTAGCAATTATCTGGGTCGATCTGAGGAGCCTGTT
CCTCTTCAGCTACCACCGCTTGAGAGACTTACTCTTGATTGTAGCGAGGACTGTGGAACTTCTGGGACGCAGGGGGTGGG
AGATCCTCAAATATTGGTGGAGTCTCCTGCAGTATTGGAGGCAGGAACTAAAGAAGAG
>EU786680/B/ES/2007/X2231
ATGGCAGGAAGAAGCGGAGAC---AACGACGAAGAG---CTCCTCAGAGCAGTGAGACTCATCAGGTTTCTCTATCAAAA
CAACCCGTTTCCCAGCCCCAAG---GGG---ACCCGACAGGCCCGAAGGAACCGAAGAAGAAGG---------TGGAGAG
CGAGACAG------AGACAGATCCAGGACATTAGTGGATGGATTCTTAGCAATTATCTGGGTCGACCTGCGCAGCCTGTT
CCTCTTCAGCTACCACCGCTTGAGAGACTTACTCTCGATTGTGATAAGGACTGTGGAACTTCTGGGACGCAGGGGGTGGG
AAGCCCTCAAATACCTGTGGAATATCCTACAGTATTGGAGTCAGGAACTAAAGAATAG
>EU839596/B/DO/2005/05DO_162387
ATGGCAGGAAGAAGCGGAGAC---AGCGACGAMGAG---CTTCTCAAGACAGTCAGACTCATCAAAACTCTCTATCAAAG
CAACCCGCTTCCCAGCCCCGAG---GGG---ACCCGACAGGCCAGAAGGAATCGAAGAAGAAGG---------TGGAGAG
AGAGACAG------AGACAGATCCGGTCGATTAGTGAACGGATTCTTGTCACTTATCTGGGACGATCTACGGAGCCTGTG
CATCTTCAGCTACCACCGCTTGAGAGACTTACTCTTGATTGTAGCGAGGATTGTGGAACTTCTGGGGACCAAGGGGTGGG
GAGCTCTCAAGTATTGGTGGAGTCTCCTGCAATATTGGAGTCAGGAACTAAAGACTAG
>EU839597/B/DO/2005/05DO_160884
ATGGCAGGAAGAAGCGGAGAC---AGCGACGAMGAG---CTGATCAAGACAGTCAGAYTCATCAAGTTTCTCTATCAAAG
CAACCCGCCTCCCAGCCCAGCG---GGG---ACCCGACAGGCCAGAAGGAATCGAAGAAGAAGG---------TGGAGAC
AGAGACAA------AGGCAGATCCAGTCGATTAGTGCATGGATTCTTAGCACTCGTCTGGGACGATCTGAGGAGCCTGTG
CCTGTTCAGCTACCACCGCTTGAGCGACTTACTCTTGATTGCAGCGAGGATTGTGGAACTTCTGGGACGCAGGGGGTGGG
AAGCCCTCAAGTATTGGTGGAATCTCCTGCAGTATTGGAGCAAGGAACTAAGAAATAG
>EU839598/B/DO/2005/05DO_163007
ATGGCAGGAAGAAGCGGAGAC---AGAGACGAAGAA---CTCCTCAACRCAGTCAGGATCATCAAGTTCCTCTACCAAAG
CAACCCACTTCCCAGCCCCGAG---GGG---ACCCGACAGGCCCGAAGGAACAGAAGAAGAAGA---------TGGAGAG
AGAGACAG------AGACAGATCCGTGCGTTTAGTGCATGGGTCCTTAGCACTCATCTGGGACGACCTGCGGAGCCTGTG
CCTCTTCAGCTACCACCGCTTGAGAGACTTACTCTTGATTGTCCTGAGGACTGTGGAACTTCTGGGACGCAGGGGGTGGG
AAATCCTCAAGTATTGGTGGAATCTCCTGATATATTGGAGTCAGGAGATAAAAAATAG
>EU839600/B/HT/2005/05HT_129517
ATGGCAGGAAGAAGCGGAGAC---AGCGACGAAGAA---CTCCTCAAGACAGTCAGACTCATCAARGTTCTCTAYCAAAG
CAACCCGCCTCCCAGACCCGAG---GGG---ACCCGACAGGCCCGAAGGAACAGAAGAAGAAGG---------TGGAGAG
AGAGACAG------AGACAGATCCATTCGATTAGTGCAAGGATTCTCAGCACTTATCTGGGACGATCTGAGGAGCCTGTG
CCTCTTCAGCTACCACCGCTTGAGAGACTTACTCTTGATTGTAGCGAGGATTGTGGAACTTCTGGGACGCAGGGGGTGGG
AGGCCCTCAAGTATTGGTGGAATCTCCTGCAGTATTGGAGTCAGGAAATACAGAATAG
>EU839601/B/HT/2005/05HT_129696
ATGGCAGGAAGAAGCGGAGAC---AGCGACGAAGAG---CTCCTCAAAACAGTCAGACTCATCAAGAGACTCTATCAAAG
CAACCCTCCTCCTGGCCCCGAG---GGG---ACCCGACAGGCCCGAAGGAACCGAAGAAGAAGG---------TGGAGAG
AGAGGCAG------AGACAGATCCGGGGGATTTGCGAACGGATTTTTGACACTTATCTGGGAGGACCTGCGGAGCCTGTG
CCTCTTCAGCTACCACCGCTTGAGAGACTTACTCTTGATTGTAACGAGGATTGTGGAAATTCTGGGACGCAGGGGGTGGG
AAGCTCTCAAGTATTGGTGGAATCTCCTGCAGTATTGGGGGCAGGAACTAAAGAATAG
>EU839602/B/HT/2005/05HT_129389
ATGGCAGGAAGAAGAGGAGAC---AGCGACGAAGAR---CTTCTCAARACAGTCAGACTCATCAAGCAGCTCTATCAAAG
CAACCCGCTTCCCAGCCCCGAG---GGG---ACCCGAAAGGCCCGAAGGAACAGAAGAAGAAGG---------TGGAGAG
AGAGACAG------AGACAGATCCACAAGATTGGTGAACGGATTCTTGCCACTTATCTGGGACGATCTGAGGAGCCTGTG
CCTCTTCAGCTACCACCACTTGAGAGACTTTCTCTTGATTGCAGCGAGGGTTGTGGAGATTCTGGGACGCAGGGGGTGGG
AAGCCCTCAAGTATTGGTGGAATCTCCTGCAGTATTGGAGTCAGGAACTAAAGAATAG
>EU839603/B/HT/2005/05HT_129473
ATGGCAGGAAGAAGCGGAGAC---AGCGACGAAGAC---CTCCTCAAGACAGTAAGACTCATCAAGCTTCTCTACCAAAG
CAACCCACCTCCCAGCTCCGAG---GGG---ACCCGACAGGCCCGAAGGAACAGAAGAAGAAGG---------TGGAGAG
AGAGACAG------AGACAGATCCAGTCGATTAGTGCATGGATTCTTACCACTCATCTGGGACGATCTAAGGAGCCTGTG
CCTCTTCAGCTACCACCGCTTGAGCGACTTACTCTTGATTGTAGCGAGACTTGTGGAACTTCTGGGACGCTGGGGGTGGG
AAGCCCTCAAGTATTGGTGGAATCTCCTGCAGTATTGGAAACAGGAACTAAAGAATAG
>EU839604/B/HT/2005/05HT_129805
ATGGCAGGAAGAAGYGGAGAC---CGCGACGAAGAA---CTTCTCGAGACAGTGAGAATCATCAAAATTCTCTACCAAAG
CAACCCTCCTCCCAGTCCCGAG---GGG---ACTCGACAGGCCCGAAGGAATAGAAGAAGAAGG---------TGGAGAA
GGAGACAG------AAGCAGATCCAGAATATTGGTGCATGGATTCTTAGCRCTCGTCTGGGACGATCTTCGGAGCCTGTG
CCTCTTCAGCTACCACCACTTGAGAGACTTACTCTTGATTGCAGCAAGGATTGTGGAACTTCTGGGACGCAGGGGGTGGG
AAGCACTGAAGTATTGGTGGAATCTCCTGCAGTATTGGAGTCAGGAACTAAAGAATAG
>EU839605/B/JM/2005/05JM_KJ108
ATGGCAGGAAGAAGCGGAGAC---CGCGACGACGAG---CTCCTGAAGGCAGTTCGACTCATCAAATTTCTATATCAGAG
CAACCCACTCCCCAGCCCCGCG---GGG---ACCCGACAGGCCCGAAGGAATCGAAGAAGAAGG---------TGGAGAG
AGAGACAG------AGACAGATCAGTTCGATTAGTGAATGGATTATTAGAACTCATCTGGGACGATCTGCGGAGCCTGTG
CCTCTTCAGCTACCACCGCTTGAGAGACTTAACCTTGATTGCAGCGAGGATTGTGGAGACTCTGGGACGCAGAGGGTGGG
AAGCTGTGAAGTATTGGTGGAATCTCCTACAGTATTGGAGTCAGGAACTAAAGAATAG
>EU839606/B/TT/2000/00TT_CRC08767
ATGGCAGGAAGAAGCGGAGAC---CACGACGACGAG---CTCCTGAAGACAGTCAGGATCATCAAGTTTCTCTATCAAAG
CAACCCACCTCCCAGCCAGGAG---GGA---ACCCGACAGGCCCGAAGGAACCGAAGGAGAAGG---------TGGAGAG
CAAGACAA------AGACAGATCAGTTCGCTTAGTGCATGGATTATTAGCACTCATCTGGGACGATCTACGGAGCCTGTG
CCTCTTCAGCTACCACCGCTTGAGAGACTTACTCTTGATTGTAACGAGGATTGTGGAAACTCTGGGACGCAGGGGGTGGG
AAATCCTCAAGTATTGGTGGAATCTCCTACAGTATTGGAGTTTGGAGCTAAAGAATAG
>EU839607/B/TT/2000/00TT_CRC50018
ATGGCAGGAAGAAGCGGAGAC---AGCGACGAAGAG---CTCCTCAACACAATCAGACTCATCAAGTTCCTCTACCGAAG
CAACCCACCACCCAGCCCCAGG---GGG---ACCCGACAGGCCCGGAGGAATCGAAGAAGAAGG---------TGGAGAG
AGAGACAG------AGGCAGATCTACTCGATTAGTGCATGGATTCTTACCACTCATTTGGGACGATCTACGGAGCCTGAG
CATCTTCAGCTACCACCGCTTGAGAGACTTACTATTGATTGTAGCGAGGATTGTGGAAATTCTGGGACGCAGGGGTTGGG
AGGCCCTCAAGTATTGGTGGAATCTCCTGCAGTATTGGAGTCAGGAACTAAAGAATAG
>EU839608/B/TT/2001/01TT_CRC50069
ATGGCAGGAAGAAGAGGAGAC---AGCGACGAAGAG---CTCCTCGAGACAGTCAGATTCATCAAGTTTCTCTACCAAAG
CAACCCTCCTCCCAGCTCCGAG---GGG---ACCCGACAGGCCCGACGGAACCGAAGGAGAAGG---------TGGAGAG
AGAGACAG------AGACAGATCTGTGCGATTAGTGCATGGCTTCTTAGCACTCGCCTGGGACGACCTGCGGAGCCTGTG
CCTCTTCAGCTACCACCACTTGAGAGACTTACTCTTGATTGTAGCACGGATACTGGAGATTCTGGGACGCAGGGGGTGGG
AAGCCCTCAAGTATTGGTGGAATCTACTGCAGTATTGGAGTCAGGAACTAAAGAATAG
>EU839609/B/TT/2000/00TT_CRC50060
ATGGCAGGAAGAAGCGGAGAC---RGCGACGAAGAA---CTCCTCAAGACAGTCAGACTAATCCGGTTCCTCTATCAGAG
CAACCCACCTCCCAGCCAGGAG---GGG---ACCCGACAGGCCCGAAGGAATCGAAGAAGAAGG---------TGGAGAG
AGAGACAG------AGAAGAATCAATTCGATTAGTGCATGGATTCTTGCCACTCGTCTGGGACGATCTGCGGAGCCTGTG
CCTCTTCAGCTACCACCGCTTGAGAGACTTACTCTTGATTGCAGCGAGGATTGTGGGAACTCTGGGACGCAGGGTGTGGG
AAGCCCTCAAGTATTGGTGGAATCTCCTGCAGTATTGGAGTCAGGAACTAAAGAATAG
>EU839610/B/TT/2001/01TT_CRC50077
ATGGCAGGAAGAAGCGGAGAC---AGCGACGAAGAR---CTCCTCAAGACAGTCAGACTAATCCGGTTCCTCTATCAGAG
CAACCCACCTCCCAGCCAGGAG---GGG---ACCCGACAGGCCCGAAGGAATCGAAGAAGAAGG---------TGGAGAG
AGAGACAG------AGAAGAATCAATTCGATTAGTGCATGGATTCTTGCCACTCGTCTGGGACGATCTGCGGAGCCTGTG
CCTCTTCAGCTACCACCGCTTGAGAGACTTACTCTTGATTGCAGCGAGGATTGTGGGAACTCTGGGACGCAGGGTGTGGG
AAGCCCTCAAGTATTGGTGGAATCTCCTGCAGTATTGGAGTCAGGAACTAAAGAATAG
>FB341548/B/FR/1983/HXB2_patent
ATGGCAGGAAGAAGCGGAGAC---AGCGACGAAGAG---CTCATCAGAACAGTCAGACTCATCAAGCTTCTCTATCAAAG
CAACCCACCTCCCAACCCCGAG---GGG---ACCCGACAGGCCCGAAGGAATAGAAGAAGAAGG---------TGGAGAG
AGAGACAG------AGACAGATCCATTCGATTAGTGAACGGATCCTTGGCACTTATCTGGGACGATCTGCGGAGCCTGTG
CCTCTTCAGCTACCACCGCTTGAGAGACTTACTCTTGATTGTAACGAGGATTGTGGAACTTCTGGGACGCAGGGGGTGGG
AAGCCCTCAAATATTGGTGGAATCTCCTACAGTATTGGAGTCAGGAACTAAAGAATAG
>FB707281/B/FR/1983/HXB2-patent
ATGGCAGGAAGAAGCGGAGAC---AGCGACGAAGAG---CTCATCAGAACAGTCAGACTCATCAAGCTTCTCTATCAAAG
CAACCCACCTCCCAACCCCGAG---GGG---ACCCGACAGGCCCGAAGGAATAGAAGAAGAAGG---------TGGAGAG
AGAGACAG------AGACAGATCCATTCGATTAGTGAACGGATCCTTGGCACTTATCTGGGACGATCTGCGGAGCCTGTG
CCTCTTCAGCTACCACCGCTTGAGAGACTTACTCTTGATTGTAACGAGGATTGTGGAACTTCTGGGACGCAGGGGGTGGG
AAGCCCTCAAATATTGGTGGAATCTCCTACAGTATTGGAGTCAGGAACTAAAGAATAG
>FJ195086/B/BR/2004/BREPM1070
ATGGCAGGAAGAAGCGGAGAC---AGCGACGACGAA---CTCCTGAAGACAATCAGACTCATCAAGTTTCTCTATCAGAC
CAACCCACCTCCCAGCAACGAG---GGG---ACCCGACAGGCCCGAAGGAAAAGAAGAAGACGG---------TGGAGAG
CAAGACAG------AGACAGATCAATACGCTTAGTGAACGGATTCTTAGCACTCATCTGGGACGACCTACGGAGCCTGTG
TCTTTTCATCTACCACCGCTTGAGAGACTTACTCTTGATTGCAGCGAGGATTGTGGAACTTCTGGGACGCAGGGTGTGGG
AGATCCTCAAGTATTGGTGGAATCTTCTGCAGTATTGGAGTCAGGAGCTAAAGAATAG
>FJ195088/B/BR/2005/BREPM1084
ATGGCAGGAAGAAGCGGAGAC---AGCGACGAAGAG---CTCATCAAGGCAGTCCGACTCATCAAGTTTCTTTATCAAAG
CAACCCGGCTCCCAGTCAGGAG---GGG---ACCCGACAGGCCCGAAGGAACCGAAGAAGAAGG---------TGGAGAG
AGAGACAG------AGACGGATCCAGTCGATTAGTGCATGGATTCTTAGCACTCATCTGGGACGACCTGCGGAGCCTGTG
CCTCTTCAGCTACCACCGCTTGAGAGACTTACTCTTGATTGTAGCGAGGATTGTGGAACTTCTGGGACGCAGGGGGTGGG
AAACCCTCAAATATTGGTGGAATCTTCTACAGTATTGGAGTCAGGAACTAAAGAGTAG
>FJ195089/B/BR/2005/BREPM1093
ATGGCAGGAAGAAGCGGAGAC---AGCGACGACGAG---CTCCTCAAGACAGTCCAACTGATCAAACTCCTCTATCAAAG
CAATCCGCTTCCCAGCCGAGAG---GGG---ACCAGACAGGCCCGAAGGAATCGAAGAAGAAGG---------TGGAGAG
AGAGACAG------AGAAAGATCCAGCAGATTAGTACATGGATTCTTAGCACTCGTCTGGGACGACCTGAGGAGCCTGTG
CCTTTTCAGCTACCACCGCTTGAGAGACTTACTCTTGATCCTAGCGAGGATTGTGGAACTTCTGGGACACAGGGGGTGGG
AAGCTCTCAAGTATTGGTGGAATCTGCTGCAGTATTGGATTCAGGAACTAAAGAATAG
>FJ195090/B/BR/2004/BREPM1066
ATGGCAGGAAGAAGCGGAGAC---AGCGACGAAGAA---CTCCTCAAAACAGTCAGGATCATCAAGTTTCTCTATCAAAG
CAACCCGCCTCCCAGCAGCGAG---GGG---ACCCGACAGGCCCGAAGGAATCGAAGGAGAAGG---------TGGAGAG
AGAGACAG------AGAACAATCAACACGCTTAGTGGATGGCTTCTTAGCACTCATCTGGGACGACCTACGGAGCCTGTT
CCTCTTCAGCTACCACCGCTTGAGAGACTTACTCTTGATTGCAGCGAGGATTGTGGAACTTCTGGGACGCAGGGGGTGGG
AGGCCCTCAAATATTGGTGGAATCTCCTGCAGTATTGGAGTCAGGAGATAAAGAATAG
>FJ195091/B/BR/2005/BREPM1081
ATGGCAGGAAGAAGCGGAGAC---AGCGACGAAGAT---CTCCTCAGGACTATCAGGCTCATCAAGATTCTCTATCAAAG
CAACCCTCCTCCCAGTTCCGAG---GGG---ACCCGACAGGCCCGAAGGAATAGAAGAAGAAGG---------TGGAGAC
AGAGACAA------CGGCAGATCAATTCGATTAGTGGATGGATTCTTAGCACTCATCTGGGACGATCTGCGGAGCCTGTG
TCTCTTCAGCTACCACCGCTTGAGAGACTTACTCTTGATTGTAACGAGGACTCTGGGACTTCTGGGACGCAGAGGGTGGG
AAGCCCTCAAGTATTGGTGGAATCTCCTGCAGTACTGGAGTCAGGAACTAAAGAATAG
>FJ388890/B/CY/2005/CY018
ATGGCAGGAAGAAGCGGAGAC---AGCGACGAAGAA---CTCATCAAGACAGTCAGACTCATCAAGATTCTCTACCAAAG
CAACCCACCTCCCAGCACAGAG---GGG---ACCCGACAGGCCCGAAGGAATCGAAGAAGAAGG---------TGGAGAG
AGAGACAG------AGACAGATCCATAAGATTAGTGAGCGGATTCTTGCCACTTATCTGGGACGACCTGCGGAACCTGTG
CCTCTTCAGCTACCACCGCTTGAGAGACTTACTCTTGATCACAGCGAGGATTGTGGAAATTCTGGGACACAGGGGGTGGG
AAGTCCTCAAATATCTGTGGAACCTCCTACAGTATTGGGGACAGGAACTAAAGAATAG
>FJ388891/B/CY/2005/CY020
ATGGCAGGAAGAAGCGGAGAC---AGCGACGAAGAA---CTCATCAGGACAGTCCGGATCATCAAGTTCCTCTATCAAAG
CAACCCGCCTCCCAACCCCGAG---GGG---ACCCGACAGGCCCGAAGGAATCGAAGAAGAAGG---------TGGAGAG
AGAGACAG------AGACAGATCCGTTCAATTAGTGAACGGATTCTTGCCGATTATCTGGGACGACCTGCGGAGCCTGTG
CCTCTTCAGCTACCACCGCTTGAGAGACTTACTCTTGATTGTAGCAAGGATTGTGGAGATTCTGGGACGCAGGGGGTGGG
AAATTCTCAAATATTGGTGGAATCTCCTACAGTATTGGAGACAGGAGCTAAAGAATAG
>FJ388895/B/CY/2005/CY028
ATGGCAGGAAGAAGCGGAGAC---CGCGACGAAGAC---CTCCTCCAGACAGTCAGACTCATCAAGCTTCTCTATCAAAG
CAACCCACCTCCCAGCCTCGAG---GGG---ACCCGACAGGCCCGAAGGAATCGAAGAAGAAGG---------TGGAGAG
AGAGACAG------AGACAGATCCGTTCGATTAGTGGATGGATTCTTAGCACTCATCTGGGACGACCTGCGGAGCCTGTG
CCTCTTCAGCTACCACCGCTTGAGAGACTTACTCTTGATTGTAGCGAGGACTGTGGAACTTCTGGGACGCAGGGGGTGGG
AGATCCTCAAATACTGGTGGAATCTCCTGCAGTATTGGAGTCAGGAACTAAAGAATAG
>FJ388898/B/CY/2005/CY032
ATGGCAGGAAGAAGAGGAGAC---AGCGACGAAGAC---CTCCTCAAGGCAATCAGACTCATCAAGTTTCTCTATCAAAG
CAACCCGCCTCCCAAGCCCGAG---GGG---ACCCGACAGGCCCGAAGGAATAGAAGAAGAAGG---------TGGAGAG
AAAGACAG------AGACAGGTCCAGACCCATAGCGACTGGATTCTTAGGACTATTCTGGGACGACCTGCGGAGCCTGTG
CCTCTTCAGCTACCACCGCTTGAGAGACTTACTCTTGATTGTAGCGAGGACTGTGGAGATTCTGGGACACAGGGGGTGGG
AAGCCCTCAAGTATTGGTGGAATCTCCTGCAATATTGGAGTCAGGAACTAAAGAATAG
>FJ388899/B/CY/2005/CY037
ATGGCAGGAAGAAGCGGAGAC---CAGGACGAAGTG---CTCCTCAAGACAGTTCGGCTTATCAAGACTCTCTATCAAAG
CAATCCGCCCCCCAACCCAGAA---GGG---ACCCGACAGGCCCGAAGGAATCGAAGAAGGAGG---------TGGAGAG
AGAGACAG------AGACACATCCGGACGGTTAGCGGATGGCTTATTAACACTTATCTGGATCGACCTGCGGAGCCTGTG
CCTCTTCAGCTACCACCGCTTGAGAGACTTACTCTTGATTGTAACGAGGACTGTGGAACTTCTGGGACGCAGGGGGTGGG
AAGCCCTCAAATATTGGTGGAATCTCCTGCAGTATTGGAGTCAGGAACTAAAGAATAG
>FJ388904/B/CY/2005/CY055
ATGGCAGGAAGAAGCGGAGAC---AGCGACGAAGAA---CTCCTCAGGGCAATCAGACTCATCAAGCAGATCTATCAAAG
CAACCCGCTTCCCAGCCCAGGG---GGG---ACCCGACAGGCCCGAAGGAATCGAAGAAGAAGG---------TGGAGAG
AGAGGCAG------AGACAAATCCATAAGATTGGTGAATGGATTCTTAGCGCTCATCTGGGAGGACCTGCGGAACCTGTG
CCTCTTCAGCTACCGCCGATTGACAGACTTACTCTCGATTGCAGCGAGGATTGTGGAACTTCTGGGACGCAGGGGGTGGG
AAGCTCTCAAGTATTGGTGGAATCTCCTGAAGTATTGGAGTCAGGAACTAAAGAATAG
>FJ388905/B/CY/2005/CY056
ATGGCAGGAAGAAGCGGAGAC---AGCGACGAAGAG---CTCCTCAAGACAGTAAGACTCATCAAGCTTCTCTATCAAAG
CAACCCACCTCCCAACTCCGAGGAGGGG---ACCAGACAGGCCCGAAGGAACAGAAGAAGAAGG---------TGGAGAG
AGAGGCAG------AGACAAATCCGCGCGATTAGTGGCTGGATTATTACCACTTATCTGGGACGACCTGAGGAACCTGTG
CCTCTTCAGCTACCACCGCTTGAGAGACTTACTCTTGATTGTAGTGAGGATTGTGGAACTTCTGGGACGCAGGGGGTGGG
GGATCCTAAAGTATTGGTGGAATCTCCTGCAGTACTGGACTCAGGAACTAAAGAATAG
>FJ388910/B/CY/2005/CY065
ATGGCAGGAAGAAGCGGAGAC---GGAGACGAAGAG---CTCCTAAAAGCCATCAGACTCATCAAGTTTCTCTACCAAAG
CAACCCACTCCCCAGCTCCGAG---GGG---ACCCGACAGGCCCGAAGGAATCGAAGAAGGAGG---------TGGAGAG
CAAGACAG------AGACAGATCCGGTCGCTTAGCGGATGGATTCTTAGCAATTATCTGGGTCGACCTGCGGAGCCTGTT
CCTCTTCAGCTACCACCGATTGAGAGACTTACTCTTGATTGTAGCGAGGGTAGTGGAATTTCTGGGACGCAGGGGGTGGG
AAGCCCTCAAATATTGGTGGAATCTCCTGCAATATTGGAGTCAGGAACTAAAGAATAG
>FJ388911/B/CY/2005/CY067
ATGGCAGGAAGAAGCGGAGAC---AGCGACGAAGAA---CTCCTCAAGACAGTCAGAATCATCAAGTTTCTCTATCAAAG
CAACCCGCTTCCCAGCCTCGGG---GGG---ACCCGACAGGCCCGGAGGAATCGAAGAAGAAGG---------TGGAGGG
AGAGACAG------AGACAGATCCAGGCCATTGGTGAATGGCTTCTTAGGCCTCATCTGGGACGATCTGCTGAGCCTGTG
CCTCTTCAGCTACCACCGCTTGAGAGACTTACTCTTGATTGTAGCGAGGATTGTGGAACTTCTGGGACGCAGGGGGTGGG
AAGCCCTCAAGTATTGGTGGAATCTCCTGCAGTATTGGAGTCAGGAACTAAAGAATAG
>FJ388912/B/CY/2005/CY068
ATGGCAGGAAGAAGCGGAGAC---AGCGACGAAGAG---CTCCTAAAGACCATCAGAATCATCAAGTTTCTCTATCAAAG
CAACCCGCCTCCCAGCTCAGAG---GGG---ACCCGACAGGCCCGGAGGAATCGAAGAAGGAGG---------TGGAGAG
AACGACAG------AGACAGATCCGGGCCGTTAGTGGATGGATTCTTAGCACTCATCTGGGTCGACCTACGGAGCCTGTG
CCTCTTTCTCTACCACCGCTTGAGAGACTTACTCTTGATTGCAGCGAGGATTGTGGAACTTCTGGGACGCAGGGGGTGGG
AAATCCTCAAATACTGGTGGAATCTCCTGCAGTATTGGAGTCAGGAACTAAAGAATAG
>FJ388914/B/CY/2005/CY072
ATGGCAGGAAGAAGCGGAGAC---AGCGACGAAGAC---CTCCTCAAGACAGTCCGACTGATCAAGCTTCTCTATCAAAG
CAACCCACCTCCCAGCCCCGAG---GGG---ACCCGACAGGCCCGAAGGAATTGAAGAAGAAGG---------TGGAGAG
AGAGACAG------AGGTGGATCCGGTCGACCAGTGAGCGGATTCTTAGCACTTATCTGGGACGATCTGCGGAGCCTGTG
CCTCTTCAGCTACCACCGCTTGAGAGACTTACTCTTGATTGTAGCGAGGATTGTGGAGATTCTGGGACGCAGGGGGTGGG
AGATCCTCAAGTATTGGTGGAATCTCCTACAGTATTGGACACAGGAACTAAAGAATAG
>FJ388915/B/CY/2005/CY074
ATGGCAGGAAGAAGCGGAGAC---AGCGACGAAGAG---CTCCTCAAGGCAGTGAGACTCATCAAGGTTCTCTACCAAAG
CAACCCGCCTCCCAACCCAGAG---GGG---ACCCGACAGGCCCGAAGGAATCGAAGAAGAAGG---------TGGAGAG
AGAGACAG------AGACAGATCCGGACGCTTAGTGGATGGATTCTTAGCAATTATCTGGGTCGACCTGCGGAGCCTGTT
CCTCTTCCTCTACCACCGCTTGAGAGACTTACTCTTGATTGTAACGAGGATTGTGGAACTTCTGGGACGCAGGGGGTGGG
AAGCCCTCAAGTATTGGTGGAATCTCCTCCAGTATTGGATTCAGGAGCTAAAGAATAG
>FJ388916/B/CY/2005/CY075
ATGGCAGGAAGAAGCGGAGAC---AGCGACGAAGAA---CTCATCAAGGCAGTCAGACTCATCAAGCAGATCTATCAAAG
CAACCCGCTTCCCAGCCCCAGG---GGG---ACCCGACAGGCCCGAAGGAATTGAAGAAGAAGG---------TGGAGAG
AGAGGCAG------AGACAGATCCATAAGATTGGTGCATGGATTCTTAGCACTCATCTGGGAGGACCTGCGGAGCCTGTG
CCTCTTCAGCTACCGCCGATTGAGAGACTTACTCTCGATTGCAGCGAGGATTGTGGAACTTCTGGGACGCAGGGGGTGGG
AAGCTCTCAAATATTGGTGGAGTCTCCTGCAGTATTGGAGTCAGGAACTAAAGAATAG
>FJ388918/B/CY/2005/CY087
ATGGCAGGAAGAAGCGGAGAC---AGCGACGAAGAA---CTCCTCAGGGCAGTGAGACTCATCAAGGCTCTCTACCAAAG
CAACCCGCCTCCCAACCCAGAG---GGG---ACCCGACAGGCCCGAAGGAATAGAAGAAGAAGG---------TGGAGAG
AGAGACAG------AGACAGGTCCGGACACTTAGTGAATGGATTCTTAGCGATTATCTGGGTCGACCTGCGGAGCCTGTT
CCTCTTCAGCTACCACCGCTTGAGAGACTTACTCTTGATTGCAACGAGGATTGTGGAACTTCTGGGACGCAGGGGGTGGG
AAGCCCTCAAGTATTGGTGGAATCTCCTGCAGTATTGGACTCAGGAGATAAAGAATAG
>FJ388919/B/CY/2005/CY088
ATGGCAGGAAGAAGCGGAGAC---AGCGACGAAGAG---CTCCTCAAGACAGTCCGACTCATCAAGACTCTCTATCAAAA
CAACCCACCTCCCAGCACCGAG---GGG---ACCCGACAGGCCCGGAGGAATCGAAGAAGAAGG---------TGGAGAG
AGAGACAG------CGACAGATCCGGTCGATTAGTGAGCGGATTATTGCCACTTATCTGGGACGACCTGAGGAGCCTGTG
CCTCTTCAGCTACCACCGCTTGAGAGACTTACTCTTGATAACAGCAAGGATTGTGGAGATTCTGGGACGCAGGGGGTGGG
AAGTACTCAAATATTGGTGGAATCTCCTACAGTATTGGACACAGGAACTAAAGAATAG
>FJ388920/B/CY/2005/CY089
ATGGCAGGAAGAAGCGGAGAC---AGCGACGAAGAC---CTCCTCAAGACAGTCCGACTAATCAAGACTCTCTATCAAAA
CAACCCACCTCCCAGCACCGAG---GGG---ACCCGACAGGCCCGGAGGAATCGAAGAAGAAGG---------TGGAGAG
AGAGACAG------CGACAGATCCGGTCGATTAGTGAGCGGATTATTGCCACTTATCTGGGACGACCTGCGGAGCCTGTG
CCTCTTCAGCTACCACCGCTTGAGAGACTTACTCTTGATAACAGCGAGGATTGTGGAGATTCTGGGACGCAGGGGGTGGG
AAATACTCAAATATTGGTGGAATCTCCTACAGTATTGGATACAGGAACTAAAGAATAG
>FJ388923/B/CY/2005/CY093
ATGGCAGGAAGAAGCGGAGAC---ATATGAGCAGCA---CTCCTCAAAACAGTCCGTCTCATCAAGGTCCTTTATCAAAG
CAACCCACCTCCCAGCACAGAG---GGG---ACCCGACAGGCCCGAAGGAATAGAAGAAGAAGG---------TGGAGAG
AGAGACAG------AGACAGATCCGGTCGATTAGTGAGCGGATTCTTGCCGATTATCTGGGACGACCTGCGGAGCCTGTG
CCTTTTCAGCTACCACCGCTTGAGAGACTTACTCTTGATTGTAGCGAGGATTGTGGAAATTCTGGGACGCAGGGGGTGGG
AACTCCTCAAATATTGGTGGAATCACCTGCAGTATTGGAGACAGGAACTAAAGAATAG
>FJ388924/B/CY/2005/CY097
ATGGCAGGAAGAAGCGGAGAC---AGCGACGAAGAA---CTCCTCAAGACAGTCCGACTCATCAAGACTCTCTATCAAAA
CAACCCACCTCCCAGCACCGAG---GGG---ACCCGACAGGCCCGGAGGAATCGAAGAAGAAGG---------TGGAGAG
AGAGACAG------AGACAGATCCGGTCGATTAGTGAGCGGATTCTTGCCACTTATCTGGGACGACCTGCGGAGCCTGTG
CCTCTTCAGCTACCACCGCTTGAGAGACTTACTCTTGATTATAGCGAGGATTGTGGAAATTCTGGGACGCAGGGGGTGGG
AAGTCCTCAAATATTGGTGGAATCTCCTACAGTATTGGAGACAGGAACTAAAGAATAG
>FJ388927/B/CY/2005/CY110
ATGGCAGGAAGAAGCGGAGAC---AACGACGAAGAT---CTCCTCAAGGCAGTAAGACTCATCAAGTTTCTTCATCAAAC
CAACCCACCGCCCAGCTCCGAG---GGG---ACCCGACAGGCCAGAAGGAATCGAAGAAGAAGG---------TGGAGAG
AGAGACAG------AGACACATCCGAAGGATTAGTGAATGGATTCTTAGCGATTATCTGGGTCGACCTGCGGAGCCTGTG
TCTTTTCAGCTACCACCGATTGAGAGACTTACTCTTGATCATAGCGAGGACAGTGGAAGTTCTGGGACGCAGGGGGTGGG
AAGCTCTCAAATACAGTTGGAACCTCCTACAGTATTGGAGTCAGGAACTAAAGAATAG
>FJ388930/B/CY/2005/CY113
ATGGCAGGAAGAAGCGGAGAC---CGCGACGAAGAG---CTCCTCAAGACAGTCAGGATCATCAAGTTTCTCTACCAAAG
CAACCCGCCTCCCAGCTCAGAG---GGG---ACCCGACAGGCCCGAAGGAATCGAAGAAGAAGG---------TGGAGAG
AGAGACAG------AGACACATCCGGGAGATTAGTGGATGGATTCTTAGCAATTATCTGGGTCGACCTGCGGAGCCTGTG
CCTCTTCAGCTACCACCGCTTGAGAGACTTAATCTTGATTGTAACGAGGATTGTGGAACTTCTGGGACGCAGGGGGTGGG
AAGCCCTCAAATATTGGTGGAATCTCCTGCAATATTGGGGTCAGGAACTGAAGAATAG
>FJ388931/B/CY/2005/CY120
ATGGCAGGAAGAAGCGGAGAC---AGCGACGAAGAG---CTCCTCAAGGCAGTCAGAATCATCAAGCTTCTCTATCAAAG
CAACCCACCTCCCAAGCCCGAG---GGG---ACCCGACAGGCCCGGAGGAATCGAAGAAGAAGG---------TGGGAGG
AGAGACAG------AGACACATCAAAGGCCATAGTGAATGGATTCTTAGCACTCATCTGGAGCGACCTTCGGAGCCTGTT
CCTCTTCAGCTACCACCGCTTGAGAGACTTACTCTTGATTGTAACAAGGATTGTGGAACTTCTGGGACGAAGGGGGTGGG
AGATCCTCAGGTATTGGTGGAATCTCCTGCTGTATTGGAGTCAGGAATTAAAGAATAG
>FJ388933/B/CY/2005/CY124
ATGGCAGGAAGAAGCGGAGAC---AGCGACGAAGAA---CTCCTCAAGACAATCAGAATCATCAAGTTTCTCTATCAAAG
CAACCCGCTTCCCAGCTCCAAG---GGG---ACCCGACAGGCCCGAAGGAATCGAAGAAGAAGG---------TGGAGAG
AGAGACAG------AGACAGATCCGGTCCATTAGTGGATGGATTATTAGCAATTATCTGGGTCGATCTACGGAGCCTGTG
CCTCTTCAGCTACCGCCGCTTGAGAGACTTACTCTTGATTGTAGCGAGGATTTTGGAACTTCTGGGACGCAGGGGGTGGG
AAACCCTCAAGTATTGGTGGAATCTCCTGCAGTATTGGAGTCAGGAACTAAGGAATAG
>FJ388934/B/CY/2005/CY130
ATGGCAGGAAGAAGCGGAGAC---AGCGACGAAGAT---CTCCTAAAGGCAATCAGACTAATCAAGTTCCTCTACCAAAA
CAACCCGCCACCCAGGCCCAAG---GGG---ACCAGACAGGCCCGAAGGAATCGGAGAAGAAGG---------TGGAGAA
GAAGACAG------AGACAGATCCAGGATCTTAGCGGGTGGATTCTTAACAATTATCTGGGTCGACCTACGGAGCCTGTG
CCTCTTCATCTACCGCCGCTTGAGAGACTTACTCTTGATTGTAGCAAGGACTGTGGAACTTCTGGGACGCAGGGGGTGGG
AAATCCTCAAGTACTGGTGGAATCTCCTGCAGTATTGGAGTCAGGAATTAAAGAATAG
>FJ388935/B/CY/2005/CY131
ATGGCAGGAAGAAGCGGAGAC---AGCGACGAAGAC---CTCCTCAAGACAGTAAGACTCATCAAACTCCTCTACCAAAG
CAACCCACTTCCCAGCACCGAG---GGG---ACCCGACAGGCCCGAAGGTATGGAAGAAGAAGG---------TGGAGAA
AGAAACAA------CAACAGATCCATCAGATTAGTGGATGGATTCTTAGCACTTATCTGGGACGACCTGAGGAACCTGTG
CCTCTTCAGCTACCACCGCTTGAGAGACTTACTCTCGATTCTAACGA------------TTCTGGGACACAGGGGGTGGG
ACGTCCTCAAGTATTGGTGGAGTCTCCTGCAGTATTGGAGCCAGGAGCTAAAGAATAG
>FJ388936/B/CY/2005/CY132
ATGGCAGGAAGAAGCGGAGAC---AGCGACGAAGAA---CTCCTCAAGACAGTCAGACTCATCAAGATTCTCTATCAAAG
CAACCCACCTCCCAGCTCCGAG---GGG---ACCCGACAGGCCCGAAGGAATTGAAGAAGAAGG---------TGGAGAG
AGAGACAG------AGACAGATCCGGAAGATTAGTGAGCGGATTCTTGCCACTTATCTGGGACGACCTGCGGAACCTGTG
CCTTTTCAGCTACCACCACTTGAGAGACTTACTCTTGATTGTAGCAAGGATTGTGGAACTTCTGGGACGCAGGGGGTGGG
AAGTCCTCAAATACTGGTGGAACCTCCTACAGTATTGGAGACAGGAACTAAAGAATAG
>FJ388937/B/CY/2005/CY137
ATGGCAGGAAGAAGCGGAGAC---AGCGACGAAGAG---CTCCTCAAGACAGTCAGAATCATCAAGTTTCTCTATCAAAG
CAACCCGCCTCCCAAACCCGAG---GGG---ACCCGGCAGGCCCGAAGGAATAGAAGAAGAAGG---------TGGAGAG
AGAGACAG------AGACACATCAAGGCCATTAGTGGATGGATTCTTAGCACTCATCTGGAGCGACCTTCGGAGCCTGTT
CCTCTTCAGCTACCACCGCTTGAGAGACTTACTCTTGATTGTAGCGAGGATTGTGGAACTTCTGGGACGCAGGGGGTGGG
AGGCCCTCAGGTATTGGTGGAATCTCCTACTGTATTGGAGTCAGGAACTAAAGAATAG
>FJ388939/B/CY/2005/CY141
ATGGCAGGAAGAAGCGGAGAC---AGCGACGAAGAT---CTCCTAAAGGCAATCAGACTAATCAAGTTCCTCTATCAAAA
CAACCCGCCACCCAGGTCCCAG---GGG---ACCAGACAGGCCCGAAGGAATCGGAGAAGAAGG---------TGGAGAA
GAAGACAG------AGACAGATCCAGGATCTTAGCGGGTGGATTCTTAACAATTATCTGGGTCGACCTACGGAGCCTGTG
CCTCTTCCTCTACCGCCGATTGACAGACTTACTCTTGATTGTAGCAAGGATCGTGGAACTTCTGGGACGCAGGGGGTGGG
AAATCCTCAAGTACTGGTGGAATCTCCTGCAGTATTGGAGTCAGGAATTAAAGAATAG
>FJ388940/B/CY/2005/CY149
ATGGCAGGAAGAAGCGGAGAC---AGCGACGAAGAC---CTCCTCAAGGCAGTCAGACTAATCAAGCGTCTCTACCAAAG
CAACCCACCACCCAGTCCCGAG---GGG---ACCCGACAGGCCCGAACGAATCGAAGAAGAAGG---------TGGAGAG
CGAGACAG------AGACAGATCCACTTACTTAGTGGCTGGATTCTTGGAGATTATCTGGATCGATCTAAGGAGCCTGTG
CCTCTTCAGCTACCACCGCTTGAGAGACTTACTCTTGATTGTAGCAAGGACTGTGGAACTTCTGGGACACAGGGGGTGGG
AAATCCTGAAATACTGGTGGAGTCTCCTCCAGTATTGGAGTCAGGAGTTAAGGAAGAG
>FJ388941/B/CY/2005/CY150
ATGGCAGAAAGAAGCGGAGAC---AGCGACGAAGAC---CTCCTCAAGACAGTCAGACTCATCAAGTGTCTCTACCAAAC
CAACCCACCTCCCAGCAACGAG---GGG---ACCCGACAGGCCCGAAGGAATCGAAGAAGAAGG---------TGGAGAG
AGAGACAG------AGACAGATCCGGTCAATTAGTGACTGGATTCTTCGCACTTATCTGGATCGACCTGAGGAACCTGTG
CCTCTTCCTCTACCACCGCTTGACAGACTTACTCTTGATTGTAACGAGGATTGTGGAACTGCTGGGACGCAGGGGGTGGG
AAGCCCTCAAATACTGGGGGAATCTTCTGCAGTATTGGGGTCAGGAACTACAGAATAG
>FJ388947/B/CY/2006/CY165
AGGACAGGAAGAAGCGGAGAC---AGCGTCGAAGAA---CTCCTCAAGACAGTCAGGTTCATCAGGTTCCTCTACCAGAA
CAACCCACCTCCCAGCTCCGAG---GGG---ACCCGACAGGCCCGAAGGAATCGAAAAAAGAGC---------TGGGAAT
AGGAGCTATTCGTTGAACGAATAAGTTCCGTTAGTGAACGGATTCTTGCCACTTATCTGGGACGACCTGCGGAACCTGTT
CCTCTTCAGCTACCACCGCTTGAGAGACTTACTCTTGATTGTAGCGAGGATTGTGGAACTTCTGGGACGCAGGGGGTGGG
AAATCCTCAAATATTGGTGGAGTCTCCTGCAGTATCGGAGTCAGGAACTAAAGAATAG
>FJ388949/B/CY/2006/CY168
ATGGCAGGAAGAAGCGGAGAC---AGCGACGAAGAC---CTCCTCAAGACAGTGAGACTCATCAAGTTCCTCTACCAAAG
CAACCCGCCTCCCAAACCCGAG---GGG---ACCCGACAGGCCCGAAGGAATCGGAGAAGAAGG---------TGGAGAG
CACGACAG------AGACAGATCCAGACCATTAGTGACTGGATTCTTAGCAATCATCTGGGTCGACCTACGGAGCCTGTG
CCTCTTCAGCTACCACCGCTTGAGAGACTTACTCTTGATAGTAGCGAGGATTGTGGAACTTCTGGGACGCAGGGGGTGGG
AGGCCCTCAAATATTGGTGGAATCTCCTGCAGTATTGGAGTCAGGAACTAAAGAATAG
>FJ388955/B/CY/2006/CY180
ATGGCAGGAAGAAGCGGAGAC---AGCGACGAAGAG---CTCCTCAGGGTAGCGAGACTCATCAAGACTCTCTACCGAAG
CAACCCTCTTCCCAGCACCGAG---GGA---ACCCGACAGGCCCGGAGGAACCGAAGAAGAAGG---------TGGAGAG
AGAGAGAG------AGAGCGATCCAACAGATTAGTGGACGGCTTCTTAGCAATTATCTGGGTCGATCTGCGGAGCCTGTG
CCTCTTCAGCTACCACCGCTTGAGAGACTTACTCTCGATTGTAACGAGGATTGTGGAACTCCTGGGACGCAGGGGGTGGG
AAACCCTCAAATATTGGTGGAATCTCCTACAGTATTGGAGTCAGGAACTAAAGAATAG
>FJ388957/B/CY/2005/CY033
ATGGCAGGAAGAAGCGGAGAC---AGCGACGAAGAA---CTCCTCAAGACAGTCCGACTCATCAGGACTCTCTATCAAAG
CAACCCACCTCCCAGCCCCGAG---GGG---ACCCGACAGGCCCGAAGGATTCGAAGAAGAAGG---------TGGAGAG
AGAGACAG------AGACAGATCCGGTCGATCAGTGAGCGGATTCTTGCCACTTATCTGGGACGACCTGCGGAGCCTGTG
CCTCTTCAGCTACCACCGCTTGAGAGACTTACTCTTGATTGCAGCAAGGATTGTGGAAATTCTGGGACGCAGGGGGTGGG
AACTCCTCAAATATTGGTGGAATCTCCTGCAGTATTGGAGACAGGAACTAAAGAATAG
>FJ388958/B/CY/2005/CY035
ATGGCAGGAAGAAGCGGAGAC---AGCGACGAAGAA---CTCCTCCAGACAGTCAAGGTCATCAAGTTCCTCTATCAGAG
CAACCCGCTTCCCAATCCCGAG---CGG---ACCCGCCAGGCCCCAAGGAATAGAAGAAGAAGG---------TGGAGAG
AGAGACAG------AGACAGATCAACTCGCTTAGTGCATGGATTCTTAGCACTCGTCTGGGACGATTTGAGGAGCCTGTG
CCTCTTCAGCTACCACCGCTTGAGAGACTTACTCTCGATTGCAGCAAGGATTGTGGAACTTCTGGGACGCAGGGGGTGGG
AAGCCCTCAAGTATTGTTGGAATCTCCTACAGTATTGGAGGCAGGAACTTCAGAATAG
>FJ388959/B/CY/2005/CY036
ATGGCAGGAAGAAGCGGAGAC---AGCGACGAAGAC---CTCCTCAGGACAGTCCGACTCATCAAGCACCTCTATCAAAG
CAACCCGCCTCCCCCCCCCGAG---GGG---ACCCCACAGGCCCGAAGGAATCGAAGAAGAAGG---------TGGAGAG
AGAGACAG------AGACAGATCCGGTGGATTAGTGAACGGATTCTTGCCGATTATCTGGGACGACCTGCGGAGCCTGTG
CCTCTTCAGCTACCACCGCTTGAGAGACTTACTCTTGATTGCAGCAAGGATTGTGGAGATTCTGGGACGCAGGGGGTGGG
AAGTCCTCAAATATTGGTGGAATCTTCTACAGTATTGGAGACAGGAACTAAAGAATAG
>FJ388960/B/CY/2005/CY070
ATGGCAGGAAGAAGCGGAGAC---AGCGACGAAGAC---CTCCTCAAGGCAGTCAGACTCATCAAGCTTCTCTATCAAAG
CAACCCTCCTCCCAGCCCCGAG---GGG---ACCCGACAGGCCCGAAGGAATCGAAGAAGAAGG---------TGGAGAG
AGAAACAG------AGACAGATCCGGTCGATTAGTGAGCGGATTCTTACCACTTATCTGGGACGACCTGCGGAGCCTGTG
CCTCTTCAGCTACCACCACTTGAGAGACTTACTCTTAATTGCAGCGAGAATTGTGGGACTTCTGGGACACAGGGGGTGGG
AAGTCCTCAGATATTGGTGGAATCTCCTCCAGTATTGGAGACAGGAACTAAAGAATAG
>FJ388962/B/CY/2005/CY082
ATGGCAGGAAGAAGCGGAGAC---AGCGACGAAGAA---CTCCTCAAGACAGTCCGACTCATCAGGGATCTCTATCAAAG
CAACCCACCTCCCAGCAACGAG---GGG---ACCCGACAGGCCCGAAGGAATCGAAGAAGAAGG---------TGGAGAG
CGAGACAG------AGACAGATCCGGTCGCTTAGTGAGCGGATTCTTGCCACTTATCTGGGACGACCTGCGGAGCCTGTG
CCTCTTCAGCTACCACCGCTTGAGAGACTTACTCTTGATTGTAGCAAGGATTGTGGAGATTCTGGGACGCAGGGGGTGGG
AAGTCCTCAAATACTGGTGGAATCTCCTACAGTATTGGAGACAGGAACTAAAGAATAG
>FJ388963/B/CY/2005/CY096
ATGGCAGGAAGAAGCGGAGAC---AGCGACGAAGAA---CTCCTCAAGACAATCAAGGTCATCAAGTTCCTCTATCAGAG
CAACCCGCTTCCCAACCCCGAA---AGG---ACCCGACAGGCTCGAAAGAACAGAAGAAGAAGG---------TGAAGAA
AGAGACAG------AGACAGATCCACTCGCTTAGTGCATGGATTCTTAGCACTCGTCTAGGACGATTTGAGGAGCCTGTG
CCTCTTCAGCTACCACCGCTTGAGAGACTTACTCTTAATTGTAGCAAGGATTGTAGAACTTCTAGGACGCAGGGGGTGAG
AAGCCCTCAAGTATTGGTAGAATCTCCTACAGTATTAGAGGCAGGAAATACAGAATAG
>FJ388964/B/CY/2005/CY100
ATGGCAGGAAGAAGCGGAGAC---AGCGACGAACTG---CTTCTCCAGGCAGTGAGACTCATCAAGTTTCTCTATCAAAG
CAACCCGCCTCCCAGGCCCGAG---GGG---ACCCGACAGGCCCGAAGGAATCGAAGGAGAAGG---------TGGAGAG
AGAGACAG------AGACAGGTCCGAGCGCATAGTGAATGGATTCTTGGCACTTTTCTGGGACGACCTGCGGAGCCTGTG
CCTCTTCAGCTACCACCGCTTGAAAGACTTACTCTTGATTGTAGCGAGGATTGTGGAAATTCTGGGACGCAGGGGGTGGG
AAGCCCTCAAGTATTGGTGGAATCTCCTGCAGTATTGGGGTCAGGAACTAAAGAATAG
>FJ388965/B/CY/2005/CY142
ATGGCAGGAAGAAGCGGAGAC---AGCGACGAAGAC---CTCCTCAAGACAGTCAGACTAATCAAGTTTCTCTATCAAAG
CAACCCACCTCCCAGCCCAGAG---GGG---ACCCGACAGGCCCGAAGGAATCGAAGAAGAAGG---------TGGAGAG
AGAGACAG------AGACAGATCCGGAAGATTAGTGGATGGATTCTTAACACTTATTTGGGTCGATCTGAGGAGCCTGTT
CCTCTTCAGCTACCACCGCTTGAGAGACTTACTCTTGATTGTAACGAGGATTGTGGAACTTCTGGGACGCAGGGGGTGGG
AAGCCCTCAAATACTGGTGGAATCTCCTTCAGTATTGGAGTCAGGAGCTAAGGAATAG
>FJ403482/B/CY/2005/CY122
ATGGCAGGAAGAAGCGGAGAC---AGCGACGAAGAC---CTCCTCAAGACAGTCAGACTCATCAAGCGTCTCTATCAAAG
CAACCCTCCTCCCAGCTCCGAG---GGG---ACCCGACAGGCCCGGAGGAACAGAAGAAGAAGG---------TAGAAAG
AAAGACAG------AGACAGATCCGATCAATTAGTGAACGGATTCTTGACGCTTTTCTAGAACGATCTGCAGAGCCTGTG
CCTCTTCAGCTACCACCGCTTAAGAGACTTACTCTTGATTGTAGCGAGGATTCTAGAAATTCTAAGACGCAGGAAGTAAG
AAGTCCTCAAATATTAGTAGAATCTCCTGCAATATTAGAGTCAGGAACTAAAAACTAG
>FJ460499/B/HK/2006/HK002
ATGGCAGGAAGAAGCGGAGAC---AGCGACGAAGAG---CTCCTCCAGAAAGTCAGAATAATCAAGTTTCTCTACCAAAG
CAACCCACCTCCCAGCTCCGAG---GGG---ACCCGACAGGCCCGGAGGAATCGAAGAAGAAGG---------TGGAGAC
AGAGACAG------CGACAGATCCAGTCTATTAGTGGGTGGATTCTTAGCAAGCATCTGGGTCGACGTGCGGAGCCTGTG
CCTCTTCAGCTACCACCGCTTGAGAGACTTACTCTCGATTGTGATAAGGAGTGTGGAACTTCTGGGACGCAGGGGGTGGG
AAACCCTCAAATACTGTTGGAATCTCCTACAGTATTGGAGTCAGGAGCTAAAGAAGAG
>FJ460500/B/HK/2006/HK003
ATGGCAGGAAGAAGCGGAGAC---AGCGACGAAGAG---CTCCTCCAGAAAGTCAGAATCATCAAGTTTCTCTACCAAAG
CAACCCACCTCCCAGTGCCGAG---GGG---ACCCGACAGGCCCGGAGGAATCGAAGAAGAAGG---------TGGAAAC
AGAGACAG------CGACAGATCCAGTCCCTTAGTGGGTGGATTATTAGCAATCATCTGGGTCGACCTGCGGAGCCTGTG
CCTCTTCAGCTACCACCGCTTGAGAGACTTACTCTTGATTGTGATCAGGAGTGCGGAACTTCTGGGACACAGGGGGTGGG
AAATCCTCAAATACTGTTGGAACCTCCTACAGTATTGGAGTCAGGAGCTGAAGAAGAG
>FJ460501/B/HK/2006/HK004
ATGGCAGGAAGAAGCGGAGAC---AGCGACGAAGAG---CTCCTCCAGAAAGTCAGAATCATCAAGTTTCTCTATCAAAG
CAACCCACCTCCCAGGTCCGAG---GGG---ACCCGACAGGCCCGGAGGAATCGAAGAAGAAGG---------TGGAGAC
AAAGACAG------AGACAGATCCAGTCCCTTAGTACATGGATTCTTAGCAATCATCTGGGTCGACCTGCGGAGCCTGTG
CCTCTTCAGCTACCACCGCTTGAGAGACTTACTCTTGATTGTGATAAGGAGTGTGGAACTTCTGGGACGCAGGGGGTGGG
AAATCCTCAAATACTGTTGGAATCTCCTACAGTATTGGAGTCAGGAGCTAAAGAAGAG
>FJ469682/B/US/2005/01144G
ATGGCAGGAAGAAGCGGAGAC---AGCGACGCCGAG---CTCCTCAAGACAGTCAGACTGATCAAGCTTCTCTATCAAAG
CAACCCACCTCCCAGTCCCGAG---GGG---ACCCGACAGGCCCGAAGGAACAGAAGAAGAAGG---------TGGAGAG
AGAGACAG------AGACGGATCCGGACCATTAGTGACTGGATTCTTAGCACTTATCTGGGTGGACCTGCGGAGCCTGTT
CCTCTTCAGCTACCACCGATTGAGAGACTTACTCTTGATTGTAACGAGGATTGTGGAACTTCTGGGACGCAGGGGGTGGG
AACTGCTCAAGTATTGGTGGAATCTCCTGCAGTATTGGAGTCAGGAACTGAAAAATAG
>FJ469683/B/US/2005/012286G
ATGGCAGGAAGAAGTGGAGAC---AGCGACGAAGAA---ATCCTCAAGACAGTGAGACTCATCAAGCTCATCTATCAAAG
CAACCCACCTCCCAGCACCGAG---GGG---ACCCGACAGGCCCGGAGGAATCGAAGAAGAAGG---------TGGAGAG
AGAGACAG------AGACAGATCAGTACGATTAGTGGATGGATTCTTAGCACTTTTCTGGGACGATCTACGGAGCCTGTG
CCTCTTCAGCTACCACCGCTTGACAGACTTACTCTTGATTGCAACGAGGATTGTGGGACTTCTGGGACGCAGGGGGTGGG
AAGTCCTCAAATATTGGTGGAGTCTCCTACAGTATTGGAGTCAGGAACTAAAGAATAG
>FJ469684/B/US/2004/014837G
ATGGCAGGAAGAAGCGGAGAC---AGCGACGAAGAA---CTCCTCTGGACAGTGAGACTCATCAGGTTTCTCTACCAAAG
CAACCCACCACCCAGCCCCACG---GGA---ACCCGACAGGCCCGAAGGAATCGAAGGAGAAGG---------TGGAGAG
AGAGACAG------AGACACATCAAGACCATTAGTGAATGGGTTCTTAGCAATCATCTGGGTCGACCTACGGAGCCTGTG
CCTCTTCCTCTACCACCGATTGAGAGACTTACTCTTGATTGTAACGAGGATTGTGGAACTTCTGGGACGCAGGGGGTGGG
AAGTCCTCAAGTATTGGTGGAATCTCCTACAGTATTGGAGTCAGGAACTAAAGAATAG
>FJ469685/B/US/-/1229I
ATGGCAGGAAGAAGCGGAGAC---AGCGACGAAGAG---CTCCTCAAGGCCATCCGGCTCATCAAGTTTCTCTATCAAAG
CAACCCGCCTCCCAGCCCCGAG---GGG---ACCCGACAGGCCAGAAGGAATCGAAGAAGAAGG---------TGGAGAC
AAAGACAG------AGACAGATCCGTTCGCTTAGTGGATGGATTCTTAGCAATCATCTGGGACGACCTACGGAGCCTGTG
CCTCTTCAGCTACCACCGCTTGAGAGACTTACTATTGATTGTAGCGAGGATTGTGGAACTTCTGGGACGCAGGGGGTGGG
AAATCCTCAAATATTGGGGGAATCTCCTACAATATTGGAGTCAGGAACTAAAGAATAG
>FJ469686/B/US/2003/AT01480
ATGGCAGGAAGAAGCGGAGAC---AGCGACGAAGAC---CTCCTCAAGACAGTCAGACTAATCAAGCTTCTCTATCAAAG
CAACCCACCTCCCAGCCCCGAG---GGG---ACCCGACAGGCCCGAAGGAATCGAAGAAGAAGG---------TGGAGAG
AACGACAG------AGACAGATCAATAAGATTGGTGGATGGATTCTTAGCACTTATCTGGGACGACCTGCGGAGCCTGTG
CCTCTTCAGCTACCGCCGCTTGAGAGACTTACTCTTGATTGTAACGAGGGTTGTGGAACTTCTGGGACGCAGGGGTTGGG
AACTCCTCAAATATCTGTGGAATCTCCTACAGTATTGGGGTCAGGAACTAAAGAATAG
>FJ469687/B/US/2002/CR0017Q
ATGGCAGGAAGAAGCGGAGAC---AGCGACGAAGAG---CTCCTCCGAGCAGTCCGCCTAATCAAGTTTCTCTATCAAAG
CAACCCGCCTCCCAGCCCAGAG---GGG---ACCCGACAGGCCCGAAGGAATCGAAGGAGAAGG---------TGGAGAG
AGAGACAG------AGACAGATCCAGGCCATTAGTGGATGGATTCTTAGCAATCATCTGGGTCGACCTGCGGAGCCTGTT
CCTCTTCCTCTACCACCACTTGAGAGACTTACTCTTGATTGCAGCGAGGATTGTGGAACTTCTGGGACGCAGGGGGTGGG
AACTCCTCAAATATTGGTGGAACCTCCTACAATATTGGAGTCTGGAACTAAAGAATAG
>FJ469688/B/US/2002/CR0023W
ATGGCAGGAAGAAGCGGAGAC---AGCGACGAAGAG---CTCCTCAAGACAGTAAGATTCATCAAGCTTCTCTACCAAAG
CAACCCGCCCCCCAGTCCCGAG---GGG---ACCCGACAGGCCCGAAGGAATCGAAGAAGGAGA---------TGGAGAG
AGAGACAG------AGACACATCCGGTCGATTAGTAACTGGCTTCTTAGCAATTATCTGGGTCGACCTACGGAGCCTGTG
CCTTTTCAGCTACCACCGCTTGAGAGACTTACTCTTGATTGTGACGAGGATTGTGGAACTTCTGGGACGCAGGGGGTGGG
AAATCCTCAAATATTGGTGGAACATCATCCAGTATTGGAGCCAGGAACTAAAGAATAG
>FJ469689/B/US/2007/CR0027M
ATGGCAGGAAGAAGCGGAGAC---AGCGACGAAGAG---CTCCTCCAGACAATCAGAATCATCAAGTTTCTCTATCAAAG
CAACCCGCCTCCCAGCTCCGAG---GGG---ACCCGACAGGCCCGAAGGAACAGAAGGAGAAGG---------TGGAGAG
AGAGACAG------AGACGGATCGGGTCAATTAGCGAGTGGATTCTTCGCACTCGTCTGGGTCGATCTGCGGAGCCTGTG
CCTCTTCAGCTACCATCGCTTGAGAGACTTACTCTTGATTGCAGCGAGGATTGTGGAACTTCTGGGACGCAGGGGGTGGG
AGATCCTCAAATATCTGTGGAATCTCCTGCAGTATTGGAGTCAGGAACTAAAGAATAG
>FJ469690/B/US/-/CR0036W
ATGGCAGGAAGAAGCGGAGAC---GGCGACGAAGAC---CTCCTCAGAGCAGTCAGACTAATCAAGATCATCTACCAAAG
CAACCCACCTCCCAGCACCGAG---GGG---ACCAGACAGGCCCGAAGGAATCGAAGAAGAAGG---------TGGAGAG
AGAGACAG------AGACAGGTCCGTGCGATTAGTGAACGGATTCTTGGCGATTGTCTGGGACGATCTGAGGAACCTGTG
CCTCTTCAGTTACCACCGCTTGAGAGACTTACTCTTGATTGCAACGAGGATTGTGGAACTTCTGGGACGCAGGGGGTGGG
AAAGCCTCAAATATTGGTGGAATCTCCTACAATATTGGATTCAGGAACTAAAGAGTAG
>FJ469691/B/US/2006/CR0047U
ATGGCAGGAAGAAGCGGAGAC---AGCGACGAAGAG---CTCCTCAAGGCAGTCAGACTCATCAAGCGTCTCTATCAAAG
CAACCCACCTCCCAACCCCGAG---GGG---ACCCGACAGGCCCGAAGGAATCGAAGAAGAAGG---------TGGAGAG
AGAGACAG------AGACACATCCAGACCCTTAGCACATGGATTATTGACACTTATCTGGGTCGATCTGCGGAGCCTGTG
CCTCTTCAGCTACCACCGCTTGAGAGACTTACTCTTGATTGCAGCGAGGATTGTGGAACTTCTGGGACGCAGGGGGTGGG
AACTCCTCAAATATTGTTGGAGTCTCCTGCAGTATTGGAGTCAGGAACTAAAGAATAG
>FJ469692/B/US/-/CR0050Z
ATGGCAGGAAGAAGCGGAGAC---AGCGACGAAGAA---CTCCTCAAGGCAGTAAGACTCATCAAGTTTCTCTATCAAAG
CAATCCTCCCCCCAGCTCCGAG---GGG---ACCCGACAGGCCAGACGGAATCGAAGAAGGAGG---------TGGAGAG
AGAGGCAG------AGATACATCCGGTCGATTAGTGAACGGATTCTTCATACTCATCTGGGACGACCTGTGGAACCTGTG
CCACTTCAGCTACCTCCGCTTGAGAGACTTACTCTTGATTGCAGCGAGGATTGTGGAACTTCTGGGACGCAGGGGGTGGG
AAGTTCTCAAGTATTGGTGGAATCTCCTACAGTATTGGATTCAGGAACTAAAGAATAG
>FJ469693/B/US/2002/CR0058S
ATGGCAGGAAGAAGCGGAGAC---AGCGACGAACAG---CTCCTCAAAGCAGTCAGACTCATCAAGTCTCTCTATCAAAG
CAACCCACCTCCCAGCAGCGAG---GGG---ACCCGACAGGCCCGAAGGAATCGAAGGAGAAGG---------TGGAGAC
AGAGACAG------AGACAGATCCGGACCCTTAGTGAGAGGATTCTTGACACTTTTCTGGACCGACCTACGGAGCCTGTT
CCTCTTCAGCTACCACCACTTGATAGACTTACTCTTGATTGTGACGAGGATTGTGGAACTTCTGGGACGCAGGGGGTGGG
AAGCCCTCAAATACGGGTGGAATCTCCTGCAGTATTGGGGTCAGGAACTAAAGAATAG
>FJ469694/B/US/-/CR0059T
ATGGCAGGAAGAAGCGGAGAC---AGAGACGAAGAG---CTCCTCCAGACAGTCAAGATAATCAAGTTCCTCTACCAAAG
CAACCCGCTTCCCAGCTCAGAG---GGG---ACCAGACAGGCCAGAAGGAATCGAAGAAGAAGG---------TGGAGAA
CGAGACAG------AGACAGATCCGGGACATCAGTGGATGGATTCTTAGCAATTATCTGGGTCGACCTACGGAGCCTGTG
CCTCTTCAGCTACCACCGCTTGAGAGACTTACTCTTGATTGTAACGAGGATTGTGGAACTTCTGGGACGGAGGGGGTGGG
AAGCACTCAAATATTGGTGGAATCTCCTACAGTATTGGAGTCAGGAGCTAAAGAATAG
>FJ469695/B/US/2004/CR0068P
ATGGCAGGAAGAAGCGGAGAC---AGCGACGAAGAC---CTCCTCAAAACAGTCAGGCTGATCAAGTTTCTCTATCAAAG
CAACCCACCTCCCAGTTCCGAG---GGA---ACCCGACAGGCCCGAAGGAATCGAAGGAGAAGG---------TGGAGAG
AGAGACAG------AGACACATCCGTGCGATTAGTGAACGGATTCTTAGCACTTTTCTGGGACGACCTGAGGAGCCTGTG
CCTCTTCAGCTACCACCGCTTGACAGACTTACTCTTGATTGTAACGAGGATTGTGGAACTTCTGGGACACAGGGGGTGGG
AAGGCCTCAAATATTGTTGGAATCTCCTGCAGTATTGGAGCCAGGAACTGAAGAATAG
>FJ469696/B/US/2006/CR0078
ATGGCAGGAAGAAGCGGAGAC---AGCGACGAAGAC---CTCCTAAAGGCAGTCAGACTCATCAAAATCCTCTACCAAAG
CAACCCGCCTCCCAACCCAGAG---GGG---ACCCGACAGGCCCGAAGGAATCGAAGAAGAAGG---------TGGAGAG
AGAGACAG------AGACAGATCCGGTCGATTAGTGAACGGATTCTTAGCACTTTTCTGGGACGACCTACGGAGCCTGTG
CCTTTTCAGCTACCACCGCTTGAGAGACTTACTCTTGATTGTAGCGAGGATTGTGGAACTTCTGGGACGCAGGGGGTGGG
AAGCCCTCAAATATTGGTGGAATCTCCTGCAGTATTGGAGCCAGGAACTAAAGAGTAG
>FJ469697/B/US/2004/CR0080N
ATGGCAGGAAGAAGCGGAGAC---AGCGACGAAGAC---CTCATCAGGACAGTCAGACTCATCAAGTCTCTCTATCAAAG
CAACCCACCTCCCAGCCAGGAG---GGG---ACCCGACAGGCCCGAAGGAATCGAAGAAGAAGG---------TGGAGAA
GGAGACAG------AGACAGATCCATTCGATTAGTGAACGGATTCTTAGCACTTTTCTGGGACGACCTGCGGAGCCTGTG
CCTCTTCAGCTACCACCGCTTGAGAGACTTACTCTTGATTGTAACGAGGATTGTGGAACTTCTGGGACGCAGGGGGTGGG
AAGCCCTCAAATACTGGGGGAATCTCCTACAGTACTGGAGTCAGGAGATAAAAGGTAG
>FJ469698/B/US/2004/CR0116Y
ATGGCAGGAAGAAGCGGAGAC---AGCGACGAAGAC---CTCATCAAAACAGTCAAACTCATCAAGGCTATCTACCAAAG
CAACCCACCTCCCAGCCCCGAG---GGG---ACCCGACAGGCCCGAAGGAATCGAAGAAGGAGG---------TGGAGAG
AGAGACAG------AGACAGATCCAGGCAATTAGTGAACGGATTCTTACCTCTTTTCTGGGACGACCTGCGGAGCCTATT
CCTCTTCAGCTACCACCTCTTGAGAGACTTACTCTTGATTGTAACGAGGATTGTGGGACTTCTGGGACGCAGGGGGTGGG
AAGTCCTCAAATATTGGGGGAATCTTCTACAGTATTGGAGTCAGGAACTAAAGAATAG
>FJ469699/B/US/-/CR0127W
ATGGCAGGAAGAAGCGGAGAC---AGCGACGAAGAC---CTCCTCAAGACAGTCAGACTCATCAAGTCTCTCTATCAAAG
CAACCCACCACCCAGTTCCGAG---GGG---ACCCGACAGGCCCGGAGGAATCGAAGAAGAAGG---------TGGAGAG
AGAGACAG------AGACAGATCCGGTCGATTAGTGAGCGGATTCTTACCACTTATCTGGGACGACCTACGGAGCCTGTT
CCTTTTCAGCTACCACCGCTTGAGAGACTTACTCTTGATTGTAACGAGGATTGTGGAACTTCTGGGACGCAGGGGGTGGG
AAGTCCTCAAATACTGGTGGAGTCTCCTACAGTATTGGAGTCAGGAACTAAAGAATAG
>FJ469700/B/US/2006/CR0131
ATGGCAGGAAGAAGCGGAGAC---AGCGACGAAGAG---CTCCTCAAGACAATCAGAATCATCAAGTTCCTCTACCAAAG
CAACCCACCTCCCAGTCCCGAG---GGG---ACCCGACAGGCCCGAAGGAATCGAAGGAGAAGG---------TGGAGAG
CAAGACAG------AGGCAGCTCAACTCGATTAGTGCATGGATTCTTAGCACTCATCTGGGACGATCTCAGGAGCCTGTG
CCTCTTCAGCTACCACCGCTTGAGAGACTTACTCTTGATTGCAGCGCGGATTGTGGAACTTCTGGGACGCAGGGGGTGGG
AATTCCTCAAGTATTGGTGGAATCTCCTGCAGTATTGGAGTCAGGAACTAAAGAATAG
>FJ469701/B/US/2003/CR0154X
ATGGCAGGAAGAAGCGGAGGC---AGCGACGAAGAC---CTTCTCCAGGCAGTCAGACTGATCAAGCTTCTCTATCAAAG
CAACCCGCCTCCCAACCCCGAG---GGG---ACCCGACAGGCCCGAAGGAATCGAAGAAGAAGG---------TGGAGAG
AGAGACAG------AGGCACATCAGGAATCTTAGTGGATGGATTCTTAACACTTATCTGGGTCGATCTTCGGAGCCTGTT
CCTTTTCCTCTACCACCGCTTGAGAGACTTACTCTTGATTGTAACGAGGACTGTGGAACTTCTGGGACGCAGGGGGTGGG
AACTCCTCAAATATTGGTGGAGTCTGATACAATATTGGAGTCAGGAACTACAGAATAG
>FJ469702/B/US/-/CR0164U
ATGGCAGGAAGAAGCGGAGAC---AGCGACGAAGAG---CTCCTCAAGATAACCAGACTCATCAAGTTCCTCTATCAGAG
CAACCCGCCTCCCAGTTCCGAG---GGG---ACCCGACAGGCCCGAAGGAATCGAAGAAGAAGG---------TGGAGAG
AGAGACAG------CGACAGATCCATACGATTAGTGGACGGATTCTTGGCGCTTTTCTGGGACGACCTGAGGAACCTGTG
CCTCTTCAGCTACCATCGCTTGAGAGACTTACTCTTGATTGTAGCGAGGATTGTGGAACTTCTGGGACGCAGGGGGTGGG
AGACCCTCAAGTATTGGTGGAATCTCCTGCAATATTGGAGTCAGGAACTAAAGAATAG
>FJ469703/B/US/2005/CR0175S
ATGGCAGGAAGAAGCGGAGAC---GACGACGAAGAG---CTCCTCAAGACAGTCAGACTAATCAAGTTTCTCTACCAAAG
CAACCCACCACCCAGCAGCGAG---GGG---ACCCGACAGGCCCGAAGGAATCGAAGAAGAAGG---------TGGAGAG
AGAGACAG------AGACAGATCAGAACCATTAGTGAACGGATTCTTGGCACTTATCTGGGTCGACCTACGGAGCCTGTT
CCTCTTCATCTACCACCGCTTGAGAGACTTACTCTTGATTGCAACGAGGATTGTGGAACTGCTGGGACGCAGGGGGTGGG
AACTCCTCAAGTATTGGTGGAATCTCCTACAGTATTGGAGTCAGGAGCTAAAGAAGAG
>FJ469704/B/US/-/CR0192W
ATGGCAGGAAGAAGCGGAGAC---AGCGACGAAGAA---CTCCTCAAGACAGTGAGACTCATCAAGTTTCTCTATCGAAG
CAACCCACCTCCCAGCCCCGAG---GGG---ACCCGACAGGCCCGACGGAATCGAAGAAGAAGA---------TGGAGAG
CGAGACAG------AGGCAGATCCACGAGATTAGTGGATGGCTTCTTAGCACTCATCTGGGACGATCTGAGGAGCCTGTG
CCTCTTCAGCTACCACCGCTTGACAGACTTACTCTTGATTGCAGCGAGGATTGTGGAAATTCTGGGACGCAGGGGGTGGG
AAGCTCTCAAGTATTGTTGGAATCTCCTGCAATATTGGAGTCAGGAACTAAAGAATAG
>FJ469705/B/US/-/CR0206U
ATGGCAGGAAGAAGCGGAGAC---AGCGACGAAGAC---CTCCTCAGGACAGTCAGGCTCATCAAGATTCTCTATCAAAG
CAACCCGCCCCCCAGCCCCGAG---GGG---ACCCGACAGGCCCGAAGGAATCGAAGAAGAAGG---------TGGAGAG
AGAGACAG------AGACGGATCCGAACCATTAGTGAATGGATTCTTAGCACTTATCTGGGTGGACCTGAGGAGCCTGTC
CCTCTTCAGCTACCACCGATTGAGAGACTTACTCTTGATTGTAACGAGGATTGTGGAACTTCTGGGACGCAGGGGGTGGG
AATTACTCAAGTATTGGTGGAATCTCCTGCAATATTGGAGTCAGGAACTAAAAAATAG
>FJ469706/B/US/2005/CR0208W
ATGGCAGGAAGAAGCGGAGAC---AGCGACGAAGAA---CTCCTCAAGGCAGTGAGACTCATCAAGCTTCTCTATCAGAG
CAACCCACCTCCCAGGCCCCAG---GGG---ACCAGACAGGCCCGAAGGAATCGAAGAAGAAGG---------TGGAGAG
AGAGAGAC------AGAACGATCAGGGAGATTAGTGAGCGGATTCTTGCCACTTGTCTGGGACGACCTGCGGAGCCTGTT
CCTCTTCAGCTACCACCGCTTGAGAGACTTACTCTTGATTGTAACGAGGATTGTGGAACTTCTGGGACACCGGGGGTGGG
AACTCCTCAAGTATTGTTGGAATCTCCTGCAATATTGGAGTCAGGAACTAAAGAATAG
>FJ469707/B/US/2007/CR0214
ATGGCAGGAAGAAGCGGAGAC---AACGACGACGAA---CTCCTAAGGACAGTCAGACTCATCAAGTTCCTCTACCAGAG
CAACCCGCCTCCCAGCAGCGAG---GGG---ACCCGACAGGCCCGAAGGAATCGAAGAAGAAGG---------TGGAGAG
AGAGACAG------AGACAGATCCGGTCCATTAGTGGATGGATTCTTAGCACTTTTTTGGGTCGATCTACGGAGCCTGTT
CCTCTTCAGCTACCGCCACTTGAGAGACTTACTATTGATTGTAGCGAGGACTGTGGAACTTCTGGGACGCAGGGGGTGGG
AAATCCTCAAATATCTGTGGAATCTTCTACAGTATTGGAGTCAGGAACTAAAGAATAG
>FJ469708/B/US/2006/CR0215
TTGGCAGGAAAAAGGGGAGAC---AGCGACGAAGAA---CTCCTCAAGACAGTCAGACTCATCAAGCGCCTCTATCAAAG
CAACCCGCCTCCCAGCCAGGAG---GGG---ACCCGACAGGCCCGAAGGAATCGAAGAAGAAGG---------TGGAGAG
AGAGACAG------AGACACATCCATACCATTAGTTCCTGGATTCTTGGAACTTATCTGGATCGACCTGAGGAGCCTGTG
CCTCTTCAGCTACCACCACTTGAGAGACTTACTCTTGATTGTAGCGAGGAGTGTGGAACTTCTGGGACGCAGGGGGTGGG
AACTCCTCAAATATTGGTGGAATCTCCTGCAGTATTGGAGTCAGGAACTAAAGAATAG
>FJ469709/B/US/2006/CR0222X
ATGGCAGGAAGAAGCGGAGAC---AGCGACGAAGAA---CTCCTCAGAGCAGTCAGACTCATCAAGGATCTCTATCAGAG
CAACCCTCCTCCCAGTCTCGAG---GGG---ACCCGACAGGCCCGAAGGAACAGAAGAAGAAGG---------TGGAGAG
AGAGACAG------AGGCAGATCCATACGCTTAGTGGATGGATTCTTAGCACTTATCTGGGACGACCTGCGGAGCCTGTG
CCTCTTCAGCTACCACCGATTGAGAGACTTACTCTCGATTGTAGCACGGATTGTGAACCTTCTGGGACGCAGGGGGTGGG
AAACTCTCAAATATTGGTGGAATCTCCTCCAGTATTGGAGTCAGGAGCTAAAGAATAG
>FJ469710/B/US/2006/CR0228Q
ATGGCAGGAAGAAGCGGAGAC---AACGACGAAGAG---CTCCTAGGAACAGTCCGACTCATCAGGCTTCTCTACCAAAG
CAACCCACTTCCCAGTCCCGCG---GGG---ACCCGACAGGCCCGGAGGAATCGAAGAAGAAGG---------TGGAGAG
AGAGACAG------AGACAGATCCAATCAATTAGTGGATGGATTCTTAGCAATCTTCTGGGTCGATCTGCGGAACCTGTT
CCTCTTCAGCTACCACCGCTTGAGAGACTTACTCTTGATTGTAACGAGGATCTTGGAAATTCTGGGACGCAGGGGGTGGG
AGATCCTCAAATATTGGTGGAATCTCCTACAGTATTGGAGTCTGGAACTAAAGAATAG
>FJ469711/B/US/-/CR0234
ATGGCAGGAAGAAGCGGAGAC---AGCGACGAAGAT---CTCCTCCAGACCATCAGACTCATCAAGCTTCTCTATCAAAG
CAACCCGCTTCCCAGCCCCCAG---GGA---ACCAGACAGGCCCGAAGGAATCGAAGAAGGAGG---------TGGAGAC
AAAGACAG------AGACAGATCAGTGCGATTAGTGGATGGATTCTTAGCAATCATCTGGGACGATCTGCGGAGCCTGTT
CCTCTTCAGCTACCACCGCTTGAGAGACTTACTCTTGATTGCAGCGAGGATTGTGGAACTTCTGGGACGCAGGGGGTGGG
AGATCCTCAAGTATTGGTGGAATCTCCTGCAATATTGGAGCCAGGAACTAAAGACTAG
>FJ469712/B/US/-/CR0248X
ATGGCAGGAAGAAGCGAGGAC---AGCGAAGAAGAG---CTCCTCAAGACAGTGAGACTCATCAAGAGACTCTACCAAAG
CAACCCTCCTCCCAACCCAGAG---GGG---ACCCGACAGGCCCGGAGGAATCGGAGAAGAAGG---------TGGAGAG
AGAGACAG------AGACACATCCGAACCCTTAGTGAATGGATTCTTAGCGATTATCTGGGTCGACCTACGGAGCCTGTT
CCTTTTCATCTACCACCTCTTGAGAGACTCACTCTTAATTGCAGCGAGGATTGTGGGACTTCTGGGACAGAGGGGGTGGG
AAATCCTCAAATATTGGTGGAATCTCCTGCAGTATTGGATTCAGGAACTAAAGAATAG
>FJ469713/B/US/2007/CR0275
ATGGCAGGAAGAAGCGGAGCC---AGCGACGAAGAG---CTCCTCAAGACAGTGCAACTCATCAAGAGCCTCTATCAAAG
CAACCCTCCTCCCAGCCGCGAG---GGG---ACCCGACAGGCCCGAAGGAACAGGAGAAGAAGG---------TGGAGAG
AGAGACAG------AGACAGATCCGGGACATTAGTGAACGGATTCTTTGCACTTTTCTGGGTCGACCTGAGGAGCCTGTG
CCTCTTCCTCTACCACCTCTTGAGAGACTTACTCTTGATTGTAGCGAGGACTGTGGAACTTCTGGGACGCAGGGGGTGGG
AAATCCTCAAATATTGGTGGAGTCTCCTGCAGTATTGGAGTCAGGAACTAAAGAATAG
>FJ469714/B/US/2006/CR0276Z
ATGGCAGGAAGAAGCGGAGAC---AGCGACGAAGAG---CTCCTCAAGACAGTCAGACTCATCAAATTTCTCTACCAAAG
CAACCCACCTCCCAGCCACGAG---GGA---ACCCGACAGGCCCGAAGGAACAGAAGAAGAAGG---------TGGAGAG
AGAGACAG------AGACAGATCCGTTCGCTTAGTGAGTGGATTCTTAGCACTCATCTGGGACGACCTGCGGAGCCTGTG
CCTCTTCATCTACCACCGCTTGAGAGACTTACTCTTAATTGCAGCGAGGATTGTGGAACTTCTGGGACACAGGGGGTGGG
CAGTCCTCAAGTATTGGTGGAATCTTCTACAGTATTGGAGTCAGGAACTCAAGAATAG
>FJ469715/B/US/-/CR0289Z
ATGGCAGGAAGAAGCGGAGAC---AGCGACGAAGAA---CTCATCAAGACAGTCAGACTCATCAAGTTTCTCTACCAAAG
CAACCCGCCTCCCAGCACAGAG---GGG---ACCCGACAGGCCCGAAGGAATCGAAGAAGAAGG---------TGGAGAG
AGAGACAG------AGACAGATCCACTCAATTAGCAACAGGATTATTGACACTTATCTGGGTCGACCTGCGGAGCCTGTT
TCTATTCAGCTACCACCGCTTGAGAGACTTACTCTTGATTGCAGCGAGGACTGTGGAACTTCTGGGACGCGGGGGGTGGG
AAGCCCTCAAATATTGGTGGAATCTCCTGCAGTATTGGAGTCAGGAGCTAAAGAATAG
>FJ469716/B/US/2007/CR0295S
ATGGCAGGAAGAAGAGGAGAC---AACGACGAAGCA---CTCCTAGAGACAGTCAGAATCATCAGGTTTCTCTACCAAAA
CAACCCTCCTCCCAACCCAGAG---GGA---ACCCGACAGGCCCGAAGGAATCGAAGAAGAAGG---------TGGAGAA
AGAGGCAG------AGATGGATCAGTTCGATTAGTGCATGGATTATCAGCACTCATCTGGGACGACCTGCGGAGCCTGTG
CCTCTTCAGCTACCACCGCTTGAGAGACTTACTCTTGATAATAGCGAGGATTGTGGAACTTCTGGGACGCAGGGGGTGGG
AAGCTCTCAAATATTGGTGGAATCTCCTGCAGTACTGGAGTCAGGAGCTAAAGAATAG
>FJ469717/B/US/2005/CR0307R
ATGGCAGGAAGAAGCGGAGAC---AGCGACGAAGAC---CTCCTCCAGACAATCAGAATCATCAAGTTCCTCTATCAGAG
CAACCCACTTCCCAGCATCAAG---GGG---ACCCGACAGGCCAGAAGGAACAGAAGAAAAAAG---------TAGAGAG
AGAGACAG------AGGTGGATCCAGTCCATTAGTGCATGGATTCTTAGCACTCGTCTGGGACGACCTGCGGAGCCTGTG
CCTCTTCAGCTACCACCGCTTGAGAGACTTACTCTTGATTGTAACGAGGATTGTGGAACTTCTGGGACGCAGGGGGTGGG
AGATCCTCAAATATTGGTGGAGTCTCCTGCAGTATTGGGTTCAGGAACTAAAAAATAA
>FJ469718/B/US/2005/CR0312W
ATGGCAGGAAGAAGCGGAGAC---AGCGACGAAGAA---CTCATCAAGGCAGTGAGACTCATCAAGTTTCTCTATCAAAA
CAACCCACCTCCCAACCCAGAG---GGG---ACCAGACAGGCCCGAAGGAATCGAAGAAGAAGG---------TGGCGAC
AGAGACAG------AGGCAGATCCGGTCCATTAGTGGGTGGATTCTTGACAATCATCTGGCTCGATCTGCGGAGCCTGTG
CCTCTTCAGCTACCACCGCTTGAGAGACTTACTCTTGATTGTGACGAGGATTGTGGAACTTCTGGGACAGAGGGGGTGGG
AAGTCCTCAAGTATTTGTGGAATCTCCTCCAGTATTGGAGTCAGGAACTAAAGAATAG
>FJ469719/B/US/-/CR0317N
ATGGCAGGAAGAAGCGGAGAC---AGCGACGAGGAC---CTCCTCAAGACTGTAAGACTCATCAAGTTTCTCTATCAAAG
CAATCCGCCCCCCAGCCGCGAG---GGA---ACCCGACAGGCCCGAAGAAATCGAAGAAGGAGG---------TGGAGGG
AGAGACAG------AGGCAGATCCAATCAATTAGTGGATGGATTCTTAGCACTCATCTGGGTCGACCTGTGGAGCCTGTG
CCTCTTCAGCTACCAGCGCTTGAGAGACTTACTATTGATTGTAACGAGGATTGTGGAACTTCTGGGACGCAGGGGGTGGG
AGATTCTCAAATACTGGTGGAGCCTCCTCCAGTATTGGGGTCAGGAACTGAAGAAGAG
>FJ469720/B/US/-/CR0331P
ATGGCAGGAAGAAGCGGAGAC---AGCGACGCCGAG---CTCCTCAAGACAGTCAGACTGATCAAGCTTCTCTACCAAAG
CAACCCGCCTCCCAGTTCCGAG---GGG---ACCCGACAGGCCCGAAGGAATCGAAGAAGAAGG---------TGGAGAG
AGAGACAG------AGACAGATCCGGACCATTAGTGACTGGATTCTTAGCACTTATCTGGGTGGACCTGCGGAGCCTGTT
CCTCTTCAGCTACCACCGATTGAGAGACTTACTCTTGATTGTAACGAGGATTGTGGAACTTCTGGGACGCAGGGGGTGGG
AACTTCTCAAGTATTGGTGGAATCTCCTGCAGTATTGGAGTCAGGAACTAAGGAATAG
>FJ469721/B/US/2007/CR0339X
ATGGCAGGAAGAAGCGGAGAC---AACGACGAAGAG---CTTCTCAAAACAGTCAGGCTGATCAAGTTCCTCTATCAAAG
CAACCCTCCTCCCAGCCCCGAG---GGG---ACCCGACAGGCCCGAAGGAATCGAAGAAGAAGG---------TGGAGAG
AGAGACAG------AGACAGATCCGGTCGCTTAGTGGATGGATTCTTAGCAATTTTCTGGGTCGACCTGCGGAGCCTGTT
CCTCTTCCTCTACCACCGCTTGAGAGACTTACTCTTGATTGTAGCGAGGATTCTGGAACTTCTGGGACGCAGGGGGTGGG
AAGCCCTCAAATACTGGTGGAATCTCCTGCAGTATTGGAGTCAGGAACTAAAGAATAG
>FJ469722/B/US/2004/CR0345Q
ATGGCAGGAAGAAGCGGAAAC---AGCGACGAAGAG---CTCCTCCAGACAGTGAGAATCATCAGGTTTCTCTATCAAAG
CAACCCACTTCCCAGCCCCGAG---GGG---ACCAGACAGGCCCGAAGGAATCGAAGAAGGAGG---------TGGAGAC
AGAGACAG------AGACAGATCCAGTCGCTTAGTGGATGGATTCTTAGCACTCTGCTGGGTCGACCTACGGAGCCTGAT
CCTCTTCAGCTACCACCGCTTGAGAGACTTACTCTTGATAATAACGAGGATTGTGGAACTTCTGGGACGCAGGGGGTGGG
AGATCCTCAAATATTGGTGGAATCTCCTACAGTATTGGAGCCAGGAACTAAAGAATAG
>FJ469723/B/US/2006/CR0361T
ATGGCAGGAAGAAGCGGAGAC---AGCGACGAAGAG---CTCCTCCGGGCAGTCAGACTAATCAAGCTTCTATATCAAAG
CAACCCACCTCCCAGCCCCGAG---GGG---ACCCGACAGGCCCGAAGGAATCGAAGAAGAAGA---------TGGAGAG
AGAGACAG------AGGCAGATCCGGACAATTAGTGAAAGGATTATTGCCACTTATCTGGGACGACCTGCAGAACCTGTG
CCTCTTCAGCTACCACCGCTTGAGAGACTTAATCTTGATTGCAGCGAGGATTGTGGAACTTCTGGGACACAGGGGGTGGG
AAGCCCTCAAATATTGGTGGAGTCTCCTGCAGTATTGGATTCAGGAACTAAAGAATAG
>FJ469724/B/US/2005/CR0367Z
ATGGCAGGAAGAAGCGGAGAC---AGCGACGCCGAG---CTCCTCAAGACAGCCAGACTGATCAAGCTTCTCTATCAAAG
CAACCCACCTCCCAGTTCCGAG---GGG---ACCCGACAGGCCCGAAGGAATCGAAGAAGAAGG---------TGGAGGG
AGAGACAG------AGACAGATCCGGACCATTAGTGACTGGATTCTTAACACTTATCTGGGTGGACCTGCGGAGCCTGTT
CCTCTTCAGCTACCACCGATTGAGAGACTTACTCTTGATTGTAACGAGGATTGTGGAACTTCTGGGACGCAGGGGGTGGG
AACTTCTCAAGTATTGGTGGAATCTCCTGCAGTATTGGAGTCAGGAACTAAAGAATAG
>FJ469725/B/US/-/CR0382N
ATGGCAGGAAGAAGTGGAGAC---AGCGACGAAGAT---CTCCTCAGGACAATAAGAATCATCAAGTTTCTCTACCAAAG
CAACCCGCTTCCCAACCCCGAG---GGG---ACCCGACAGGCCAGAAGGAATCGAAGGAGAAGG---------TGGAGAG
CAAGACAG------AGGCAGATCCGGTCAATTAGTGACTGGATTATTACCACTCATCTGGGACGATCTGTGGAGCCTGTT
CAGCTTCAGCTACCGCCGCTTGAGAGACTTACTCTTGATTGTGACGAGGATTGTGGAACTTCTGGGACACAGGGGGTGGG
AAATCCTCAAATATTTGTGGAATCTCCTCCTGTATTGGAGTCAGGAACTAAAGAATAG
>FJ469726/B/US/-/CR0413T
ATGGCAGGAAGAAGCGGAGAC---AGCGACGAAGAA---CTCCTCAGGACAGTCAGACTCATCAAGCTTCTCTATCAAAG
CAACCCACCTCCCAGTCCCGAG---GGG---ACCCGACAGGCCCGAAGGAACCGAAGAAGAAGG---------TGGAGAG
AGAGGCAG------AGACAGATCCGGACCATTAGTGGATGGATTCTTAGCAATTATCTGGGTCGATCTGCGGAGCCTGTG
CCTCTTCAGCTACCACCGCTTGAGAGACTTACTCTTGATCATAGCGAGGAGTGTGGAACTTCTGGGACGCAGGGGGTGGG
AAGCCCTCAAGTATTGGTGGAATCTCCTGCAGTATTGGAGTCAGGAACTAAAGAATAG
>FJ469727/B/US/-/F701
ATGGCAGGAAGAAGCGGAGAC---AGCGACGAAGAC---CTCCTCAAGACAGTGAGGCTCATCAAGTCTCTCTATCAAAG
CAACCCTCCTCCCAACCCCGAG---GGG---ACCCGACGGGCCCGGAGGAATCGAAGAAGAAGG---------TGGAGAG
AGAGACAG------AGGCAGATCCGGTCCATTAGTGAACGGATTCTTAACACTTTTCTGGAACGACCTACGGAGCTTGTG
CATCTTCAGCTACCACCGCTTGAGCGACTTACTCTTGATTGTAACGAGGATTGTGACACTTCTGGGACGCAGGGGGTGGG
AAGTCCTCAAATACTGGTGGAATCTCCTGCAGTATTGGATTCAGGAACTAAAGAATAG
>FJ469729/B/US/-/F710
ATGGCAGGAAGAAGCGGAGAC---AGCGACGAAGAG---CTCCTCAAAACAGTCCGACTCATCAAGTTCCTCTATCAAAG
CAACCCGCCTCCCAACCCAGAG---GGG---ACCAGACAGGCCCGAAGGAATCGAAGAAGAAGG---------TGGAGAG
AGAGACAG------AGACAGATCCGGTCAATTAGTAACTGGATTCTTAGCAATCATCTGGGTCGACCTACGGAGCCTGTT
CCTCTTCAGCTACCACCGCTTGAGAGACTTACTCTTGATTGTAACGAGGATTGTGGAACTTCTGGGACGCAGGGGGTGGG
AACTCCTCAAATATTGGTGGAATCTCCTCCAGTATTGGAGTCAGGAACTGACAAATAG
>FJ469730/B/US/2002/F714
ATGGCAGGAAGAAGCGGAGAC---AGCGACGACGAG---CTCCTCAAAACAGTGAGACTTATCAAGTTTCTCTACCAAAG
CAACCCACAACCCAGCCCCGCG---GGG---ACCCGACAGGCCCGAAGGAATCGAAGAAGAAGG---------TGGAGAG
AGAGACAG------AGACAGATCCGGTCGATTAGTGAATGGATTCTTGGAACTTATCTGGGTCGACCTACGGAGCCTGTG
TCTCTTCAGCTACCGCCACTTGAGAGACTTACTCTTGATTGTAGCGAGGATTGTGGAACTTCTGGGACGCAGGGGGTGGG
AAGCCCTCAAATATTGGTGGAGTCTCCTGCAGTATTGGAGTCAGGAACTAAAGAATAG
>FJ469731/B/US/2003/F7157
ATGGCAGGAAGAAGCGGAGAC---AGCGACGAAGAG---CTCCTCAGGACAGTCAGAGTCATCAAGCTTCTCTACCAAAG
CAACCCGCCTCCCAGTCCCAGG---GGG---ACCCGACAGGCCAGAAGGAACCGGAGAAGAAGG---------TGGAGAG
AGAGACAG------AGACAGATCCAGTCGCTTAGTGGGTGGATTCTTAGTAATTTTCTGGGACGACCTGCGGAGCCTGGT
GATCTTCAGCTACCACCGCTTGAGAGACTTACTCTTGATTCTAGCGAGGATTGTGGAACTTCTGGGACGCAGGGGGTGGG
AAGCCCTCAAATATTGGTGGAATCTCCTGCAGTATTGGAGTCAGGAACTAAAGAATAG
>FJ469732/B/US/2004/F7165
ATGGCAGGAAGAAGCGGAGAC---AGCGACGAAGAT---CTCCTCAAGGTAGTCAGACTCATCAAGCGACTCTATCAAAG
CAACCCGCCTCCCAGCCCAGAG---GGG---ACCCGACAGGCCCGACGGAATCGAAGAAGAAGG---------TGGAGAG
AGAGACAG------AGACAGATCCGGTCCATCAGTGAATGGATTCTTAGCGATCATCTGGGTCGACCTGCGGAGCCTGTG
CCTCTTCAGCTACCACCGCTTGAGAGACTTACTCTTGATTGTAGCGAGGATTGTGGAACGTCTGGGACGCAGGGGGTGGG
AAGTTCTCAAATATTGGGGGAACCTCCTACAGTATTGGAGCCAGGAACTAAGGAATAG
>FJ469733/B/US/2004/F7172
ATGGCAGGAAGAAGCGGAGAC---AGCGACGAAGAG---CTCATCAAGACAGTCAGACTCATCAAGTTTCTCTACCAAAG
CAACCCGCCTCCCAGCACAGAG---GGG---ACCCGACAGGCCCGAAGGAATCGAAGAAGAAGG---------TGGAGAG
AGAGACAG------AGACAGATCCACTCAATTAGCAACAGGATTATTGACACTTATCTGGGTCGACCTGCGGAGCCTGTT
TCTATTCAGCTACCACCGCTTGAGAGACTTACTCTTGATTGCAGCGAGGACTGTGGAACTTCTGGGACGCGGGGGGTGGG
AAGCCCTCAAATATTGGTGGAATCTCCTGCAGTATTGGAGTCAGGAGCTAAAGAATAG
>FJ469734/B/US/2002/F719
ATGGCAGGAAGAAGCGGAGAC---AGCGACGAAGAT---CTCCTCAGGGCGGTGAGACTCATCAAGCGCCTCTATCAAAG
CAACCCACCTCCCAACCCCGAG---GGG---ACCCGACAGGCCCGAAGGAATCGAAGAAGAAGG---------TGGAGAG
AGAGACAG------AGGCAGATCCGAAAGATTAGTGAGTGGATTCTTCTCCCTCATCTGGATCGACCTGAGGAGCCTGTG
CCTCTTCATCTACCACCGCTTGAGAGACTTACTCTTGATTGTAACGAGGATTGTGGAAATTCTGGGACACAGGGGGTGGG
AAGTCCTCAAATATTGGTGGAATCTCCTACAGTATTGGAGTCAGGAACTAAAGAATAG
>FJ469735/B/US/2002/F762P
ATGGCAGGAAGAAGAGGAGAC---AGCGACGAAGAA---CTTCTAAGGACAATCAGAATCATCAAGTTTCTCTATCAAAG
CAACCCACCTCCCAGCCCAGAG---GGG---ACCCGACAGGCCCGAAGGAATCGAAGAAGAAGG---------TGGAGAG
AGAGACAG------AGAAAGATCCACTCGCTTAGTGCATGGATTATTAGCACTCATCTGGGACGATCTACGGAGCCTGTG
CCTCTTCAGCTACCACCGCTTGAGAGACTTACTCTTGATTGTAGCGAGGACTGTGGAACTTCTGGGACGCAGGGGGTGGG
AAGCTCTCAAATATCTGTGGAATCTCCTGCAATATTGGATTCAGGAGCTAAAGAAGAG
>FJ469737/B/US/2002/F797
ATGGCAGGAAGAAGCGGAGAC---AGCGACGAAGAA---CTCCTCAGAGCAGTCAGACTCATCAAGTCTCTCTATCAAAG
CAACCCGCCTCCCAACCCAGAG---GGG---ACCAGACAGGCCCGAAGGAATCGAAGAAGAAGG---------TGGAGAG
AGAGACAG------AGACAGATCCGGACGATTAGTGACCGGATTCTTAGCACTTTTCTGGGACGATCTGCGGAGCCTGTG
CCTCTTCAGCTACCACCACTTGAGAGACTTACTCTTGATTGTAACGAGGATTGTGGAACTTCTGGGACGCAGGGGGTGGG
AAGCCCTCAGATATTGGTGGAATCTCCTACAGTATTGGAGTCAGGAACTAAAGAGTAG
>FJ469738/B/US/2001/L805
ATGGCAGGAAGAAGCGGAGAC---AGCGACGAAGAA---CTCCTCAAGACTGTCAGACTCATCAAGTTTCTCTATCAAAG
CAACCCGCCTCCCAGCTCAGAG---GGG---ACCCGACAGGCCCGAAGAAATCGAAGAAGGAGG---------TGGAGAG
AGAGACAG------AGACAGATCCGGACCCTTAGTGGATGGATTCTTAGCAATTATCTGGGTCGATCTGAGGAGCCTGTG
CCTCTTCAGCTACCACCGCTTGAGAGACTTACTCTTGATTGCAGCGAGGATTGTGGAACTTCTGGGACGCAGGGGGTGGG
AAATCCTCAAGTATTGGTGGAATCTCCTACAGTATTGGAGTCGGGAACTAAAGAATAG
>FJ469739/B/US/2003/L8107
ATGGCAGGAAGAAGCGGAGAC---AGCGACGAAGAG---CTCATCAAGGCGGTCAGACTGATCAAGTCGCTCTATCAAAG
CAACCCTCCACCCAGCAGCGAG---GGG---ACCCGACAGGCCCGAAGGAATCGAAGAAGAAGG---------TGGAGAC
AGAAACAG------AGACAGATCCACTCCCTTAGTGCACGGATTCTTGGCACTGTTCTGGGTCGACCTGCGGAGCCTGTG
CCTCTTCCTCTACCACCGATTGAGAGACTTACTCTTAATTGTAACGAGGATTGTGGAACTTCTGGGACGCAGGGGGTGGG
AACTCCTCAAATATTGGTGGAATCTCCTGCAGTATTGGAGTCAGGAACTAAAGAATAG
>FJ469740/B/US/2003/L8116
ATGGCAGGAAGAAGCGGAGAC---AGCGACGAAGAA---CTCCTGAGGACAGTCAGATTCATCAAGCTTCTCTATCAAAG
CAACCCGCCTCCCAACCCAGAG---GGG---ACCCGACAGGCCCGAAGGAACCGAAGAAGAAGG---------TGGAGAG
AGAGACAG------AGACACATCCAGACCATTAGTGGATGGCTTATTAGCAATTATCTGGGTCGACCTGAGGAGCCTGTT
CCTCTTCAGCTGCCACCGATTGAGAGACTTACTCTTGATTGCAGCGAGGATTGTGGAACTTCTGGGACGCAGGGGGTGGG
AAGCCCTCAAATATCTGTGGAGCCTCCTACAGTATTGGAGCCAGGAACTGAAGAATAG
>FJ469742/B/US/2003/L8152
ATGGCAGGAAGAAGCGGAGAC---AGCGACGAAGAC---CTCCTCAGGACAGTAAGACTCATCAAGCAGCTCTATCAAAA
CAACCCACCTCCCAACCCAGAG---GGA---ACCCGACAGGCCCGGAGGAACAGAAGAAGAAGG---------TGGAGAA
AGAGACAA------CGACAGATCGAGACCCTTAGCACATGGATTCTTAGTACTTATCTGGGTCGACCTGCGGAACCTGTG
CCTTTTCATCTACCACCGATTGATAGACTTACTCTTGATTGTAACGAGGATTGTGGAACTTCTGGGACGCAGGGGGTGGG
AAATACTCAAATATTGGTGGAATCTCCTACAATATTGGAGCCAGGAGCTAAAGAATAG
>FJ469743/B/US/2003/L8180
ATGGCAGGAAGAAGAGGAGAC---AGCGACGAAGAA---CTCCTCAAGACAGTCAGATTCATCAAGTTTCTCTATCAAAG
CAACCCGCTTCCCAGCCCCGGG---GGG---ACCCGACAGGCCCGAAGGAACCGGAGAAGAAGG---------TGGAGAG
AAAGACAG------AGACAGATACAGTCGATTAGCGCCTGGATTATTAGTACTCATCTGGGACGATCTGCGGAGCCTGTG
CCTCTTCAGCTACCACCGCTTGAGAGACTTACTCTTGATTGCAGCGAGAATTGTGGAACTTCTGGGACGCAGGGGGTGGG
AAGCCCTCAAGTATTGGTGGAATCTCCTGCAGTATTGGAGCCAGGAACTAAAGAATAG
>FJ469744/B/US/-/L8188
ATGGCAGGAAGAAGCGGAGAC---AACGACGAAGAC---CTCCTCAAGACAGTCAGACTCATCAAGCTTCTCTATCAAAG
CAACCCGCCTCCCAACCCAGAG---GGG---ACCCGACAGGCCAGAAGGAATCGAAGGAGAAGG---------TGGAGAG
AGCGACAG------AGACAGATCCGGTTCATTAGCGACCGGATTCTTCGCACTTATCTGGATCGACCTGCGGAGCCTGTT
CCTCTTCAGCTACCACCGCTTGAGAGACTTACTCTTGATTGCAGCGAGGATTGTGGAACTTCTGGGACGCAGGGGGTGGG
AAGCCCTCAAATATTGGTGGAGTCTCCTACAATATTGGAGTCAGGAACTAAAGAATAG
>FJ469745/B/US/2004/L819
ATGGCAGGAAGAAGCGGAGAC---AGCGACGAAGAG---CTCCTCAAGACAGTAAGACTCATCAAGCGTCTCTATCAAAG
CAACCCGCCTCCCAACCCCGAG---GGG---ACTCGACAGGCCCGAAGGAATAGAAGAAGAAGG---------TGGAGAG
AGAGACAG------AGACACATCAATACCATTAGTTCATGGATTCTTACCACTTATCTGGAGCGACCTGCGGAACCTGTG
CCTCTTCAGCTACCACCGCTTGAGAGACTTACTCTTGATTGCAGCGAGGATTGTGGAAATTCTGGGACGCAGGGGGTGGG
AAATCCTCAAATATTGGTGGAGTCTCCTGCAATATTGGAGTCAGGAACTAAAGAATAG
>FJ469746/B/US/2005/L8249
ATGGCAGGAAGAAGCGGAGAC---AGCGACGAAGAG---CTTCTCAAGACAGTCAGACTCATCAAGACTATCTATCAAAG
CAATCCGCCCCCCAGCTCCGAG---GGG---ACCCGACAGGCCCGAAGGAATCGAAGGAGAAGG---------TGGAGAC
AGAGACAA------CGACAGATCCAGTCCATTAGTGGATGGATTCTTAGCACTTATCTGGGTCGATCTGCGGAGCCTGTG
CCTCTTCAGTTACCACCGCTTGAGAGACTTACTCTTGATTGTGACAAGGACTGTGGAACTTCTGGGACGCAGGGGGTGGG
AAGCCCTCAAATATCTGTGGAATCTCCTGCAGTATTGGATTCAGGAACTAAAGAATAG
>FJ469747/B/US/2005/L827
ATGGCAGGAAGAAGCGGAGAC---AGCGACGAAGAC---CTCCTCAAGACAGTCAGACTCATCAAGTGTCTCTACCAAAG
CAACCCACCTCCCAGCCAGGAG---GGA---ACCCGACAGGCCCGAAGGAATCGAAGAAGAAGG---------TGGAGAG
AGAGACAG------AGACAGATCCGGTTCATTAGCGACCGGATTCTTCGAACTTATCTGGATCGACCTGAGGAGCCTGTG
TCTTTTCAGCTACCACCGCTTGAGAGACTTACTCTTGATTGCAGCGAGGATTGTGGAACTTCTGGGACGCAGGGGGTGGG
AACTCCTCAAATATTGGTGGAATCTCCTACAGTATTGGATTCAGGAGCTAAAGAGTAG
>FJ469748/B/US/2002/L861P
ATGGCAGGAAGAAGCGGAGAC---AGCGACGAAGAG---CTCCTCAGAGCAGTCAGACTCATCAGGCTTCTCTATCAAAG
CAACCCGCTTCCCAGCCCAGAG---GGG---ACCCGACAGGCCCGAAGGAATCGAAGAAGAAGG---------TGGAGAG
CGAGACAG------AGACAGATCCACTCCATTAGTGGATGGATTCTTAGCAATTATCTGGGTCGACCTGCGGAGCCTGTG
CCTCTTCAGCTACCACCGCTTGAGAGACTTACTCTTGATTGTAACGAGGATTGCGGAACTTCTGGGACGCAGGGGGTGGG
AAGCCCTCAAGTATTGGTGGAATCTCCTGCAGTATTGGAGTCAGGAAATAAAGAATAG
>FJ469749/B/US/2002/L893P
ATGGCAGGAAGAAGCGGAGAC---AGCGACGAAGAG---CTCCTCAAGACAGTGAGACTCATCAAGCGTCTATATCAAAG
CAACCCGCCTCCCAACCCCGAG---GGG---ACCCGACAGGCCCGAAGGAATCGAAGAAGAAGG---------TGGAGAG
AGAGACAG------AGACACATCAAGACCATTAGTGAATGGATTCTTAGCACTTATCTGGGTCGATCTACGGAGCCTGTT
CCTCTTCATCTACCACCGCTTGAGAGACTTACTCTTGATTGTAGCGAGGATTGTGGAACTTCTGGGACGCAGGGGGTGGG
AAATCCTCAAATATTGGTGGAATCTCCTACAGTATTGGAGTCAGGAACTAAAGAATAG
>FJ469750/B/US/-/L896
ATGGCAGGAAGAAGCGGAGAC---AGCGACGAAGAC---CTCCTCAGGGCAGTCAGACTCATCAAGCAGATCTATCAAAG
CAACCCACCTCCCAGCACCGAG---GGG---ACCCGACAGGCCCGAAGGAATCGAAGAAGAAGG---------TGGAGAG
AGAGACAG------AGACAGATCCGGTCAATTAGTGGGTGGATTCTTAGCGCTTATCTGGGTCGACCTACGGAGCCTGTG
CCTCTTCAGCTACCACCGCTTGATAGACTTACTCTTGATTGTGAAGAGGATTGTGGAACTTCTGGGACGCAGGGGGTGGG
AAGCCCTCAAATATTGGTGGAATCTCCTACAATATTGGAGTCAGGAACTAAAGAATAG
>FJ469751/B/US/2002/MTF
ATGGCAAGAAGAAGCGGAGAC---AACGACGAAGAC---CTCCTCAAAACAATCAGGATCATCAAGTTCCTCTATCAAAG
CAACCCACTTCCCAACCCAGAG---AGG---ACCCGACAGGCCCGGAAAAATCGAAGAAAACAG---------TGGAGAA
AGAGACAG------AGACACATCCACTCCATTAGTAACTATATTATTAGCAATCATCTGGGTCGACCTGCGGAACCTGTG
CCTCTTCCTCTACCACCGCTTGAGAGACTTACTCTTGATTGTAGCGAAAGTTATAGAGCTTCTACGACGCAGAAGGTGGG
AGACCCTCATGTATTATTGGAGTCTCCTGCTGTATTGGATTCAGGAACTAAAGAATAG
>FJ469752/B/US/-/NCQ
ATGGCAGGAAGAAGCGGAGAC---AGCGACGAGGAG---CTCCTCAAGACCGTCCGACTCATCAAGCGTCTCTATCAAAG
CAATCCTCCACCCAGCCCCGCG---GGG---ACCCGACAGGCCCGAAGGAATCGGAGAAGAAGG---------TGGAGAG
AGAGACAG------AGACAGATCAAGACCATTAGCGACTGGATTCTTAGCACTTTTCTGGGACGACCTGCGGAGCCTGAG
CATTTTCCTCTACCACCGCTTGAGAGACTTACTCTTGATTTCAGCGAGGACTGTGGAAATTCTGGGACGCAGGGGGCGGG
AAATCCTCAAATATTGGTGGACTCTCCTGCAATATTGGAGCCAGGAGCTAAGGAATAG
>FJ469753/B/US/2003/PRLS01
ATGGCAGGAAGAAGCGGAGAC---AGCGACGAAGAA---CTCCTCTGGGGAATCAGACTCATCAAGTTTCTCTATCAAAG
CAACCCACCACCCAGCCTCGAG---GGG---ACCCGACAGGCCCGAAGGAATCGAAGAAGAAGG---------TGGAGGC
AGAGACAG------AGACAGATCCGATCCATTAGTGAATGGATTCTTAGCAATCATCTGGGTCGACCTGCGGAGCCTGTG
CCTCTTCATCTACCACCGCTTGAGAGACTTACTCTTGATTGTAGCGAGGATTGTGGAACTTCTGGGACACAGGGGGTGGG
GAATCCTCAAATATTGGTGGAATGTCCTACAGTATTGGAGTCAGGAAATAAAGAATAG
>FJ469754/B/US/2002/PRLS02
ATGGCAGGAAGAAGCGGAGAC---AGCGACGAAGAT---CTCCTCAGGGCAGTGAGACTCATCAAGCGCCTCTATCAAAG
CAACCCACCTCCCAACCCCGAG---GGG---ACCCGACAGGCCCGAAGGAATCGAAGAAGAAGG---------TGGAGAG
AGAGACAG------AGGCAGATCCGAAAGATTAGTGAGTGGATTCTTCTCCCTCATCTGGATCGACCTGAGGAGCCTGTG
CCTCTTCATCTACCACCGCTTGAGAGACTTACTCTTGATTGTAACGAGGATTGTGGAAATTCTGGGACACAGGGGGTGGG
AAGTCCTCAAATATTGGTGGAATCTCCTACAGTATTGGAGTCAGGAACTAAAGAATAG
>FJ469755/B/US/2003/PRLS04
ATGGCAGGAAGAAGCGGAGAC---AGCGACGAAGAA---CTCATCAAGGCTGTCAGACTGATCAAGTCACTCTACCAAAG
CAACCCTCCACCCAGCAGCGAG---GGG---ACCCGACAGGCCCGAAGAAATCGAAGAAGGAGG---------TGGAGAC
AGAAACAG------AGACAGATCCACTCTCTTAGCGCACGGATTCTTAGCGCTGTTCTGGGTCGACCTGCGGAGCCTGTG
CCTCTTCCTCTACCACCGATTGAGAGACTTACTCTTAATTGTAACGAGGATTGTGGAACTTCTGGGACGCAGGGGTTGGG
AACTCCTCAAGTATTTGTGGAATCTCCTGCAGTATTGGAGTCAGGAACTAAAGAATAG
>FJ469756/B/US/-/PRLS05
ATGGCAGGAAGAAGCGGAGAC---AGCGACGAAGAC---CTCCTCAGGACGGTCAGACTCATCAAGTCTCTCTATCAAAG
CAACCCGCCTCCCAGTTCCGAG---GGG---ACCCGACAGGCCCGAAGGAATCGAAGAAGAAGG---------TGGAGAC
AGAGGCAG------AGACAGATCCACACCCTTAGTGGATGGCTTCTTAGCAATTATCTGGGTCGACCTGCGGAGCCTGTT
CCTCTTCAGCTACCACCACTTGAGAGACTTACTCTTGATTGCAGCGAGGGGTCTGGAACATCTGGGACGCAGGGGGTGGG
AAGCCCTCAAATATTGTTGGAATCTCCTGCTGTATTGGAGTCAGGAACTAAAGAGTAG
>FJ469757/B/US/2002/PRLS08
ATGGCAGGAAGAAGCGGAGAC---CGCGACGAAGAA---CTCCTCAAGACAGTCAGACTCATCAAGTTCCTCTATCAAAG
CAACCCGCCTCCCAACCCCGAG---GGG---ACCCGACAGGCCCGGAGGAATCGAAGAAGAAGG---------TGGAGAG
AGAGACAG------CGCCAGATCCGGTCCATTAGTGGATGGATTCTTAGCAATTATCTGGGTCGATCTGCGGAGCCTGTG
CCTCTTCAGCTACCACCGCTTGAGAGACTTACTCTTGATTGTAGCGAGGGTTCTGGAACTTCTGGGACGCAGGGGGTGGG
AGATCCTCAAATATTGGTGGAATCTCCTACAGTATTGGAGCCAGGAGCTAAAGAATAG
>FJ469758/B/US/2002/PRLS09
ATGGCAGGAAGAAGCGGAGAC---AGCGACGAAGAG---CTCCTCAAGGCAGCCAGACTCATCAAGGCTCTCTATCAAAG
CAACCCACCACCCAGCTCCGAG---GGG---ACCAGACAGGCCCGGAGGAATCGAAGAAGAAGG---------TGGAGAG
AGAAACAG------AGACACATCCGGTTACTTAGTGGATGGATTCTTAGCAATTATCTGGGTCGACCTGCGGAGCCTGTG
CCTCTTCAGCTACCACCGCTTGACAGACTTACTCTTGATTGTGAAGAGGATTGTGGAACTTCTGGGACGCAGGGGGTGGA
ACCTCCTCAAATACTGGTGGAATCTCCTACAGTATTGGAGCCAGGAACTAAAGAATAG
>FJ469760/B/US/2002/PRLS16
ATGGCAGGAAGAAGCGGAGAC---AGCGACGAAGAC---CTCCTCAAGACAGTGAGACTCATCAAAGCTCTCTATCAAAG
CAACCCGCCTCCCAGCAACGAG---GGG---ACCCGACAGGCCCGAAGGAATCGAAGAAGAAGG---------TGGAGAG
AGAGACAG------AGACAGATCCGGTCGATTAGTCAACGGATTCTTAGCACTTATCTGGGACGATCTGAGGAGCCTGTT
CCTCTTCAGCTACCACCGCTTGAGAGACTTACTCTTGATTGTAACGAGGATTGTGGAACTTCTGGGACGCAGGGGGTGGG
AAGCCCTCAAGTATTGGTGGAATCTTCTACAGTATTGGATTCAGGAACTCAAGAAAAG
>FJ469761/B/US/-/PRLS17
ATGGCAGGAAGAAGCGGAGAC---AGCGACGAAGAT---CTCCTCAAAACAGTCAGACTCATCAGGATTCTCTATCAAAG
CAACCCGCCTCCCAGCCTCGAG---GGG---ACCCGACAGGCCCGAAGGAATCGAAGAAGAAGG---------TGGAGAG
AGAGACAG------AGACAGATCCGGTCCATTAGTGACTGGATTCTTAGAACTCATCTGGGACGATCTGAGGAGCCTGTG
CCTCTTCAGCTACCACCGCTTGAGAGACTTACTCTTGATTGTAACGAGGATTGTGGAACTTCTGGGACGCAGGGGGTGGG
AAATCCTCAAATACCTGTGGAATCTCCTACAGTATTGGAGTCAGGAACTAAAGAATAG
>FJ469762/B/US/2002/PRLS18
ATGGCAGGAAGAAGCGGAGAC---AGCGACGAAGAA---CTCCTGAGGACAGTCAGATTCATCAAGCTTCTCTATCAAAG
CAACCCGCCTCCCAACCCAGAG---GGG---ACCCGACAGGCCCGAAGGAACCGAAGAAGAAGG---------TGGAGAG
AGAGACAG------AGACACATCCAGACCATTAGTGGATGGCTTCTTAGCAATTATCTGGGTCGACCTGAGGAGCCTGTT
CCTCTTCAGCTGCCACCGATTGAGAGACTTACTCTTGATTGCAGCGAGGATTGTGGAACTTCTGGGACGCAGGGGGTGGG
AAGCCCTCAAATATCTGTGGAGTCTCCTACAGTATTGGAGCCAGGAACTGAAGAATAG
>FJ469763/B/US/-/PRLS19
ATGGCAGGAAGAAGCGGAGAC---AGCGACGAAGAG---CTCCTCAAGGCAGTCAGACTCATCAAGTTTCTCTACCAAAT
CAACCCGCCCCCCAGCAGCGAG---GGG---ACCCGACAGGCCCGAAGGAATCGAAGAAGAAGG---------TGGAGAC
AGAGACAG------AGACAGATCCGGTCCCTTAGTGGATGGATTATTAGCAATTATCTGGGTCGACCTGCGGAGCCTGTT
CCTCTTCAGCTACCACCGCTTGAGAGACTTACTCTTGATTGTAACGAGGGTTGTGGAACTTCTGGGACGCAGGGGGTGGG
AAGCCCTCAAATATTGGTGGAACATCCTACAATATTGGGGTCAGGAACTAAAGAATAG
>FJ469764/B/US/2003/PRLS24
ATGGCAGGAAGAAGCGGGGAC---AGCGAAGAAGAA---CTCATCAAGACAGTGAGACTCATCAAACTCATCTATCAAAG
CAACCCACAACCCAGCTCCGAG---GGG---ACCAGACAGGCCCGAAGGAACCGAAGAAGAAGG---------TGGAGAG
AGAGACAA------CGACAGATCCGGAAGATTAGTGGATGGATTATTGACACTTATCTGGATCGACCTGAGGAGCCTGTT
CCTCTTCAGCTACCACCGCTTGAGAGACTTACTCTTGATTGCAGCGAGGATTGTGGAACTTCTGGGACGCAGGGGGTGGG
AAGCTCTCAAATATTGGTGGAATCTAATACAATATTGGAGTCAGGAACTAAAGAAGAG
>FJ469765/B/US/2003/PRLS25
ATGGCAGGAAGAAGCGGAGAC---AGCGACGAAGAC---CTCCTCAAGACAGTGAGGCTCATCAAGTCTCTCTATCAAAG
CAACCCTCCTCCCAACCCCGAG---GGG---ACCCGACGGGCCCGGAGGAATCGAAGAAGAAGG---------TGGAGAG
AGAGACAG------AGGCAGATCCGGTCCATTAGTGAACGGATTCTTAACACTTTTCTGGAACGACCTACGGAGCTTGTG
CATCTTCAGCTACCACCGCTTGAGCGACTTACTCTTGATTGTAACGAGGATTGTGACACTTCTGGGACGCAGGGGGTGGG
AAGTCCTCAAATACTGGTGGAATCTCCTACAGTATTGGATTCAGGAACTAAAGAATAG
>FJ469766/B/US/-/PRLS28
ATGGCAGGAAGAAGCGGAGAC---AGCGACGAAGAG---CTCCTCAAGACAGTCAGGATCGTCAAGTTTCTCTATCAAAG
CAACCCGCCCCCCAGCTCCGAG---GGG---ACTCGACAGGCCCGAAGGAATCGAAGAAGAAGG---------TGGAGAG
AGAGACAG------AGGTGGATCCGGACGATTAGTGGATGGATTCTTAGCAATTATCTGGGTCGACCTGCGGAGCCTGTG
CCTCTTCAGCTACCACCGCTTGAGAGACTTACTCTTGATTGTAACGAGGATTGTGGAACTTCTGGGACGCAGGGGGTGGG
AAGCCCTCAAGTATTGGTGGAGTCTCCTGCAGTATTGGAGTCAGGAACTAAGGAATAG
>FJ469767/B/US/-/SH8127
ATGGCAGGAAGAAGAGGAGAC---AGCGACGAAGAA---CTCCTCCAGACAGTCAGACTCATCAAGTTTCTCTATCAAAG
CAACCCACTTCCCAGTCCCGAG---GGG---ACCCGACAGGCCCGAAGGAACAGAAGAAGAAGG---------TGGAGAG
AGAGGCAG------AGACGGATCAACTCGATTAGTACATGGATTCTTGCCACTCGTCTGGGACGATCTGAGGAGCCTGAG
CATCTTCAGCTACCACCGCTTGAGAGACTTACTCTTGATTGTAGCGAGGATTGTGGAACTTCTGGGACGCAGGGGGAGGG
AAGCTCTCAACTATTGGTGGAACATCCTACAGTATTGGAGTCAGGAACTAAAGAATAG
>FJ469768/B/US/-/SH8183
ATGGCAGGAAGAAGCGGAGAC---AGCGACGAAGAG---CTCCTCAAGACAATCAGGCTCATCAAGTTTCTCTACCAAAG
CAACCCACCGCCCAGCTCCGAG---GGG---ACCCGACAGGCCCGAAGGAATCGAAGAAGAAGG---------TGGAGGG
AGAGACAG------AGGCAGATCCGGTCCATTAGTGGATGGATTCTTAGCAATCATCTGGGACGACCTGCGGAGCCTGTG
CCTCTTCAGCTACCACCGCTTGAGAGACTTACTCTTGATTGTAACGAGGATTGTGGAACTTCTGGGACGCAGGGGGGGGG
AGATCCTCAAATATTGGTGGAATCTCCTACAGTATTGGAGTCAGGAACTAAAGAGTAG
>FJ469769/B/US/-/SH8229
ATGGCAGGAAGAAGCGGAGAC---AGCGACGAAGAG---CTCCTCAAGGCAGTGAGAATCATCAAGTTCCTCTATCAAAG
CAACCCGCCTCCCAGCCAGGAG---GGG---ACCCGACAGGCCCGGAGGAATCGAAGAAGAAGG---------TGGAGAG
AGAGACAG------AGACGAATCCAGTCGATTAGTGGATGGATTCTTAGCACTTCTCTGGGTCGATCTACGGAGCCTGTT
CCTCTTCAGCTACCACCAATTGAGAGACTTAATCTTGGTGGTGACGAGGATTGTGGAACTTCTGGGACGCAGGGGGTGGG
AAGCCCTCAAATACTTGTGGAATCTCCTACAGTATTGGAGTCAGGAACTAAAGAATAG
>FJ469770/B/US/2003/SH8233
ATGGCAGGAAGAAGCGGAGAC---AGCGACGAAGAC---CTCCTCAAGACAGTGAGACTCATCAAACTCCTCTATCAAAG
CAACCCACCTCCCAGCCCCGAG---GGG---ACCCGACAGGCCCGAAGGAATCGAAGAAGAAGG---------TGGAGAG
AAAGGCAG------AGACAGATCAGGACAATTAGTGGATGGCTTCTTAGCAATTATCTGGGTCGACCTACGGAGCCTGTG
CCTCTTCAGCTACCACCACTTGAGAGACTTACTCTTGATTGCAGCGAGGATTGTGGGACTTCTGGGACGCAGGGGGTGGG
AAGCCCTCAAATATTGGTGGAATCTCCTACAATATTGGAGTCGGGAACTACAGAGTAG
>FJ469772/B/US/2004/SH858
ATGGCAGGAAGAAGCGGAGAC---AGCGACGAAGAG---CTCCTCAAGACAGTGAGACTCATCAAGCGTCTCTATCAGAG
CAACCCGCCTCCCAACCCCGAG---GGG---ACCCGACAGGCCCGAAGGAATAGAAGAAGAAGG---------TGGAGAG
AGAGACAG------AGACACATCAAGACCATTAGTTCATGGATTATTGACACTTATCTGGGTGGATCTGCGGAGCCTGTG
CCTCTTCAGCTACCGCCAATTGAGAGACTTACTCTTGATTGCAGCGAGGACTGTGGAACTTCTGGGACGCAGGGGGTGGG
AACTCCTCAAATATTGGTGGAATCTCCTACAGTATTGGAGTCAGGAAATAAAGAATAG
>FJ495818/B/US/2006/CH40E_flA1
ATGGCAGGAAGAAGCGGAGAC---AGCGACGAAGAG---CTCCTCAAGACAGTCAGACTCATCAAGTTTCTCTATCAAAG
CAACCCACCTCCCAGCCCAGAG---GGG---ACCCGACAGGCCCGAAGGAATCGGAGAAGAAGG---------TGGAGAG
AGAGACAG------AGACAGATCCGATCCATTAGTGAACGGATTCTTAGCACTTATCTGGAGCGATCTACGGAGCCTGTG
CCTCTTCAGCTACCACCGCTTGAGAGACTTACTCTTGATTGTAACGAGGATTGTGGAACTTCTGGGACGCAGGGGGTGGG
AAGTCCTCAAATATTGGTGGAATCTCCTACAGTATTGGAGTCAGGAACTAAAGAATAG
>FJ495819/B/US/2006/CH40E_flA2
ATGGCAGGAAGAAGCGGAGAC---AGCGACGAAGAG---CTCCTCAAGACAGTCAGACTCATCAAGTTTCTCTATCAAAG
CAACCCACCTCCCAGCCCAGAG---GGG---ACCCGACAGGCCCGAAGGAATCGGAGAAGAAGG---------TGGAGAG
AGAGACAG------AGACAGATCCGATCCATTAGTGAACGGATTCTTAGCACTTATCTGGAGCGATCTACGGAGCCTGTG
CCTCTTCAGCTACCACCGCTTGAGAGACTTACTCTTGATTGTAACGAGGATTGTGGAACTTCTGGGACGCAGGGGGTGGG
AAGTCCTCAAATATTGGTGGAATCTCCTACAGTATTGGAGTCAGGAACTAAAGAATAG
>FJ495820/B/US/2006/CH40E_flA3
ATGGCAGGAAGAAGCGGAGAC---AGCGACGAAGAG---CTCCTCAAGACAGTCAGACTCATCAAGTTTCTCTATCAAAG
CAACCCACCTCCCAGCCCAGAG---GGG---ACCCGACAGGCCCGAAGGAATCGGAGAAGAAGG---------TGGAGAG
AGAGACAG------AGACAGATCCGATCCATTAGTGAACGGATTCTTAGCACTTATCTGGAGCGATCTACGGAGCCTGTG
CCTCTTCAGCTACCACCGCTTGAGAGACTTACTCTTGATTGTAACGAGGATTGTGGAACTTCTGGGACGCAGGGGGTGGG
AAGTCCTCAAATATTGGTGGAATCTCCTACAGTATTGGAGTCAGGAACTAAAGAATAG
>FJ495821/B/US/2006/CH40E_flC7
ATGGCAGGAAGAAGCGGAGAC---AGCGACGAAGAG---CTCCTCAAGACAGTCAGACTCATCAAGTTTCTCTATCAAAG
CAACCCACCTCCCAGCCCAGAG---GGG---ACCCGACAGGCCCGAAGGAATCGGAGAAGAAGG---------TGGAGAG
AGAGACAG------AGACAGATCCGATCCATTAGTGAACGGATTCTTAGCACTTATCTGGAGCGATCTACGGAGCCTGTG
CCTCTTCAGCTACCACCGCTTGAGAGACTTACTCTTGATTGTAACGAGGATTGTGGAACTTCTGGGACGCAGGGGGTGGG
AAGTCCTCAAATATTGGTGGAATCTCCTACAGTATTGGAGTCAGGAACTAAAGAATAG
>FJ495822/B/US/2006/CH40E_flF10
ATGGCAGGAAGAAGCGGAGAC---AGCGACGAAGAG---CTCCTCAAGACAGTCAGACTCATCAAGTTTCTCTATCAAAG
CAACCCACCTCCCAGCCCAGAG---GGG---ACCCGACAGGCCCGAAGGAATCGGAGAAGAAGG---------TGGAGAG
AGAGACAG------AGACAGATCCGATCCATTAGTGAACGGATTCTTAGCACTTATCTGGAGCGATCTACGGAGCCTGTG
CCTCTTCAGCTACCACCGCTTGAGAGACTTACTCTTGATTGTAACGAGGATTGTGGAACTTCTGGGACGCAGGGGGTGGG
AAGTCCTCAAATATTGGTGGAATCTCCTACAGTATTGGAGTCAGGAACTAAAGAATAG
>FJ495823/B/US/2006/CH40E_flF7
ATGGCAGGAAGAAGCGGAGAC---AGCGACGAAGAG---CTCCTCAAGACAGTCAGACTCATCAAGTTTCTCTATCAAAG
CAACCCACCTCCCAGCCCAGAG---GGG---ACCCGACAGGCCCGAAGGAATCGGAGAAGAAGG---------TGGAGAG
AGAGACAG------AGACAGATCCGATCCATTAGTGAACGGATTCTTAGCACTTATCTGGAGCGATCTACGGAGCCTGTG
CCTCTTCAGCTACCACCGCTTGAGAGACTTACTCTTGATTGTAACGAGGATTGTGGAACTTCTGGGACGCAGGGGGTGGG
AAGTCCTCAAATATTGGTGGAATCTCCTACAGTATTGGAGTCAGGAACTAAAGAATAG
>FJ495824/B/US/2006/CH40E_flF9
ATGGCAGGAAGAAGCGGAGAC---AGCGACGAAGAG---CTCCTCAAGACAGTCAGACTCATCAAGTTTCTCTATCAAAG
CAACCCACCTCCCAGCCCAGAG---GGG---ACCCGACAGGCCCGAAGGAATCGGAGAAGAAGG---------TGGAGAG
AGAGACAG------AGACAGATCCGATCCATTAGTGAACGGATTCTTAGCACTTATCTGGAGCGATCTACGGAGCCTGTG
CCTCTTCAGCTACCACCGCTTGAGAGACTTACTCTTGATTGTAACGAGGATTGTGGAACTTCTGGGACGCAGGGGGTGGG
AAGTCCTCAAATATTGGTGGAATCTCCTACAGTATTGGAGTCAGGAACTAAAGAATAG
>FJ495825/B/US/2006/CH40E_flG3
ATGGCAGGAAGAAGCGGAGAC---AGCGACGAAGAG---CTCCTCAAGACAGTCAGACTCATCAAGTTTCTCTATCAAAG
CAACCCACCTCCCAGCCCAGAG---GGG---ACCCGACAGGCCCGAAGGAATCGGAGAAGAAGG---------TGGAGAG
AGAGACAG------AGACAGATCCGATCCATTAGTGAACGGATTCTTAGCACTTATCTGGAGCGATCTACGGAGCCTGTG
CCTCTTCAGCTACCACCGCTTGAGAGACTTACTCTTGATTGTAACGAGGATTGTGGAACTTCTGGGACGCAGGGGGTGGG
AAGTCCTCAAATATTGGTGGAATCTCCTACAGTATTGGAGTCAGGAACTAAAGAATAG
>FJ495826/B/US/2006/CH40E_flG6
ATGGCAGGAAGAAGCGGAGAC---AGCGACGAAGAG---CTCCTCAAGACAGTCAGACTCATCAAGTTTCTCTATCAAAG
CAACCCACCTCCCAGCCCAGAG---GGG---ACCCGACAAGCCCGAAGGAATCGGAGAAGAAGG---------TGGAGAG
AGAGACAG------AGACAGATCCGATCCATTAGTGAACGGATTCTTAGCACTTATCTGGAGCGATCTACGGAGCCTGTG
CCTCTTCAGCTACCACCGCTTGAGAGACTTACTCTTGATTGTAACGAGGATTGTGGAACTTCTGGGACGCAGGGGGTGGG
AAGTCCTCAAATATTGGTGGAATCTCCTACAGTATTGGAGTCAGGAACTAAAGAATAG
>FJ495937/B/US/2006/CH58E_flA1
ATGGCAGGAAGAAGCGGAGAC---AACGACGAAGAC---ATCCTCAAGACAGTCAGACTAATCAAGCACCTCTACCAAAG
CAACCCGCCTCCCAGCAGCGAG---GGG---ACCAGACAGGCCCGAAGGAATCGAAGAAGACGG---------TGGAGAG
AGAGACAG------AGACAGATCCAACGGATTAGCGGGTGGATTCTTAGCACTTATCTGGGTCGATCTGCGGAACCTGTG
CCTCTTCCTCTACCACCGCTTGAGAGACTTACTCTTGGTTCTAACGAGGACTGTGGAACTTCTGAGTCGCAGGGGGTGGG
AAGCCCTCAAGTATTGGTGGAATCTCCTGCAGTATTGGAGTCAGGAACTAAAGAATAG
>FJ495939/B/US/2006/CH58E_flA7
ATGGCAGGAAGAAGCGGAGAC---AACGACGAAGAC---ATCCTCAAGACAGTCAGACTAATCAAGCACCTCTACCAAAG
CAACCCGCCTCCCAGCAGCGAG---GGG---ACCAGACAGGCCCGAAGGAATCGAAGAAGACGG---------TGGAGAG
AGAGACAG------AGACAGATCCAACGGATTAGCGGGTGGATTCTTAGCACTTATCTGGGTCGATCTGCGGAACCTGTG
CCTCTTCCTCTACCACCGCTTGAGAGACTTACTCTTGGTTCTAACGAGGACTGTGGAACTTCTGGGTCGCAGGGGGTGGG
AAGCCCTCAAGTATTGGTGGAATCTCCTGCAGTATTGGAGTCAGGAACTAAAGAATAG
>FJ495940/B/US/2006/CH58E_flA8
ATGGCAGGAAGAAGCGGAGAC---AACGACGAAGAC---ATCCTCAAGACAGTCAGACTAATCAAGCACCTCTACCAAAG
CAACCCGCCTCCCAGCAGCGAG---GGG---ACCAGACAGGCCCGAAGGAATCGAAGAAGACGG---------TGGAGAG
AGAGACAG------AGACAGATCCAACGGATTAGCGGGTGGATTCTTAGCACTTATCTGGGTCGATCTGCGGAACCTGTG
CCTCTTCCTCTACCACCGCTTGAGAGACTTACTCTTGGTTCTAACGAGGACTGTGGAACTTCTGGGTCGCAGGGGGTGGG
AAGCCCTCAAGTATTGGTGGAATCTCCTGCAGTATTGGAGTCAGGAACTAAAGAATAG
>FJ495941/B/US/2006/CH58E_flA9
ATGGCAGGAAGAAGCGGAGAC---AACGACGAAGAC---ATCCTCAAGACAGTCAGACTAATCAAGCACCTCTACCAAAG
CAACCCGCCTCCCAGCAGCGAG---GGG---ACCAGACAGGCCCGAAGGAATCGAAGAAGACGG---------TGGAGAG
AGAGACAG------AGACAGATCCAACGGATTAGCGGGTGGATTCTTAGCACTTATCTGGGTCGATCTGCGGAACCTGTG
CCTCTTCCTCTACCACCGCTTGAGAGACTTACTCTTGGTTCTAACGAGGACTGTGGAACTTCTGGGTCGCAGGGGGTGGG
AAGCCCTCAAGTATTGGTGGAATCTCCTGCAGTATTGGAGTCAGGAACTAAAGAATAG
>FJ495942/B/US/2006/CH58E_flC4
ATGGCAGGAAGAAGCGGAGAC---AACGACGAAGAC---ATCCTCAAGACAGTCAGACTAATCAAGCACCTCTACCAAAG
CAACCCGCCTCCCAGCAGCGAG---GGG---ACCAGACAGGCCCGAAGGAATCGAAGAAGACGG---------TGGAGAG
AGAGACAG------AGACAGATCCAACGGATTAGCGGGTGGATTCTTAGCACTTATCTGGGTCGATCTGCGGAACCTGTG
CCTCTTCCTCTACCACCGCTTGAGAGACTTACTCTTGGTTCTAACGAGGACTGTGGAACTTCTGGGTCGCAGGGGGTGGG
AAGCCCTCAAGTATTGGTGGAATCTCCTGCAGTATTGGAGTCAGGAACTAAAGAATAG
>FJ495943/B/US/2006/CH58E_flC5
ATGGCAGGAAGAAGCGGAGAC---AACGACGAAGAC---ATCCTCAAGACAGTCAGACTAATCAAGCACCTCTACCAAAG
CAACCCGCCTCCCAGCAGCGAG---GGG---ACCAGACAGGCCCGAAGGAATCGAAGAAGACGG---------TGGAGAG
AGAGACAG------AGACAGATCCAACGGATTAGCGGGTGGATTCTTAGCACTTATCTGGGTCGATCTGCGGAACCTGTG
CCTCTTCCTCTACCACCGCTTGAGAGACTTACTCTTGGTTCTAACGAGGACTGTGGAACTTCTGGGTCGCAGGGGGTGGG
AAGCCCTCAAGTATTGGTGGAATCTCCTGCAGTATTGGAGTCAGGAACTAAAGAATAG
>FJ496000/B/US/2006/CH77E_flA1
ATGGCAGGAAGAAGCGGAGAC---AGCGACGAAGAC---CTGCTCAAGACAGTAAGACTAATCAAGCGCCTCTACCAAAG
CAACCCACCTCCCAGCTCCGAG---GGG---ACCCGACAGGCCCGAAGGAATCGAAGAAGAAGG---------TGGAGAG
AGAGACAG------AGACAGATCCGAACACTTAGTGGGTGGATTCTTGACGATTTTCTGGGTGGACCTGCGGAACCTGTT
CCTCTTCATCTACCACCGATTGAGAGACTTACTCTTGATTGCAACGAGGATTCTGGAACTTCTGGGACGCAGGGGGTGGG
AAATCCTCAAATACTGGTGGAACCTCCTACTGTATTGGAGTCAGGAACTAAAGAATAG
>FJ496001/B/US/2006/CH77E_flA2
ATGGCAGGAAGAAGCGGAGAC---AGCGACGAAGAC---CTGCTCAAGACAGTAAGACTAATCAAGCGCCTCTACCAAAG
CAACCCACCTCCCAGCTCCGAG---GGG---ACCCGACAGGCCCGAAGGAATCGAAGAAGAAGG---------TGGAGAG
AGAGACAG------AGACAGATCCGAACACTTAGTGGGTGGATTCTTGACGATTTTCTGGGTGGACCTGCGGAACCTGTT
CCTCTTCATCTACCACCGATTGAGAGACTTACTCTTGATTGCAACGAGGATTCTGGAACTTCTGGGACGCAGGGGGTGGG
AAATCCTCAAATACTGGTGGAACCTCCTACTGTATTGGAGTCAGGAACTAAAGAATAG
>FJ496002/B/US/2006/CH77E_flB3
ATGGCAGGAAGAAGCGGAGAC---AGCGACGAAGAC---CTGCTCAAGACAGTAAGACTAATCAAGCGCCTCTACCAAAG
CAACCCACCTCCCAGCTCCGAG---GGG---ACCCGACAGGCCCGAAGGAATCGAAGAAGAAGG---------TGGAGAG
AGAGACAG------AGACAGATCCGAACACTTAGTGGGTGGATTCTTGACGATTTTCTGGGTGGACCTGCGGAACCTGTT
CCTCTTCATCTACCACCGATTGAGAGACTTACTCTTGATTGCAACGAGGATTCTGGAACTTCTGGGACGCAGGGGGTGGG
AAATCCTCAAATACTGGTGGAACCTCCTACTGTATTGGAGTCAGGAACTAAAGAATAG
>FJ496003/B/US/2006/CH77E_flC3
ATGGCAGGAAGAAGCGGAGAC---AGCGACGAAGAC---CTGCTCAAAACAGTAAGATTAATCAAGCGCCTCTACCAAAG
CAACCCACCTCCCAGCTCCGAG---GGG---ACCCGACAGGCCCGAAGGAATCGAAGAAGAAGG---------TGGAGAG
AGAGACAG------AGACAGATCCGAACACTTAGTGGGTGGATTCTTGACGATTTTCTGGGTGGACCTGCGGAACCTGTT
CCTCTTCATCTACCACCGATTGAGAGACTTACTCTTGATTGCAACGAGGATTCTGGAACTTCTGGGACGCAGGGGGTGGG
AAATCCTCAAATACTGGTGGAACCTCCTACTGTATTGGAGTCAGGAACTAAAGAATAG
>FJ496004/B/US/2006/CH77E_flC4
ATGGCAGGAAGAAGCGGAGAC---AGCGACGAAGAC---CTGCTCAAGACAGTAAGACTAATCAAGCGCCTCTACCAAAG
CAACCCACCTCCCAGCTCCGAG---GGG---ACCCGACAGGCCCGAAGGAATCGAAGAAGAAGG---------TGGAGAG
AGAGACAG------AGACAGATCCGAACACTTAGTGGGTGGATTCTTGACGATTTTCTGGGTGGACCTGCGGAACCTGTT
CCTCTTCATCTACCACCGATTGAGAGACTTACTCTTGATTGCAACGAGGATTCTGGAACTTCTGGGACGCAGGGGGTGGG
AAATCCTCAAATACTGGTGGAACCTCCTACTGTATTGGAGTCAGGAACTAAAGAATAG
>FJ496005/B/US/2006/CH77E_flC7
ATGGCAGGAAGAAGCGGAGAC---AGCGACGAAGAT---CTGCTCAAGACAGTAAGATTAATCAAGCGCCTCTACCAAAG
CAACCCACCTCCCAGCTCCGAG---GGG---ACCCGACAGGCCCGAAGGAATCGAAGAAGAAGG---------TGGAGAG
AGAGACAG------AGACAGATCCGAACACTTAGTGGGTGGATTCTTGACGATTTTCTGGGTGGACCTGCGGAACCTGTT
CCTCTTCATCTACCACCGATTGAGAGACTTACTCTTGATTGCAACGAGGATTCTGGAACTTCTGGGACGCAGGGGGTGGG
AAATCCTCAAATACTGGTGGAACCTCCTACTGTATTGGAGTCAGGAACTAAAGAATAG
>FJ496006/B/US/2006/CH77E_flC9
ATGGCAGGAAGAAGCGGAGAC---AGCGACGAAGAC---CTGCTCAAGACAGTAAGACTAATCAAGCGCCTCTACCAAAG
CAACCCACCTCCCAGCTCCGAG---GGG---ACCCGACAGGCCCGAAGGAATCGAAGAAGAAGG---------TGGAGAG
AGAGACAG------AGACAGATCCGAACACTTAGTGGGTGGATTCTTGACGATTTTCTGGGTGGACCTGCGGAACCTGTT
CCTCTTCATCTACCACCGATTGAGAGACTTACTCTTGATTGCAACGAGGATTCTGGAACTTCTGGGACGCAGGGGGTGGG
AAATCCTCAAATACTGGTGGAACCTCCTACTGTATTGGAGTCAGGAACTAAAGAATAG
>FJ496007/B/US/2006/CH77E_flD5
ATGGCAGGAAGAAGCGGAGAC---AGCGACGAAGAC---CTGCTCAAGACAGTAAGACTAATCAAGCGCCTCTACCAAAG
CAACCCACCTCCCAGCTCCGAG---GGG---ACCCGACAGGCCCGAAGGAATCGAAGAAGAAGG---------TGGAGAG
AGAGACAG------AGACAGATCCGAACACTTAGTGGGTGGATTCTTGACGATTTTCTGGGTGGACCTGCGGAACCTGTT
CCTCTTCATCTACCACCGATTGAGAGACTTACTCTTGATTGCAACGAGGATTCTGGAACTTCTGGGACGCAGGGGGTGGG
AAATCCTCAAATACTGGTGGAACCTCCTACTGTATTGGAGTCAGGAACTAAAGAATAG
>FJ496072/B/US/2002/04013226_2_flA8
ATGGCAGGAAGAAGCGGAGAC---AGCGACGAAGAT---CTCCTGAAAACAGTCAGACTCATCAAGATTCTCTATCAAAG
CAACCCACCTCCCAGTTCCGAG---GGG---ACCCGACAGGCCCGAAGGAATCGACGAAGAAGG---------TGGAGAG
CAAGGCAG------AGACAGATCAATTCGATTAGTGGATGGATTCTTGGCACTTTTCTGGGACGACCTGAGGAGCCTGTG
TCTTTTCAGCTACCACCACTTGAGAGACTTACTCTTGATTGCAGCGCGGATTGTGCAACTTCTGGGACAGAGGGGGTGGG
AGATCCTCAAATATTGGTGGAATCTCCTGCTGTATTGGAGTCAGGAACTAAAGAATAG
>FJ496073/B/US/2002/04013226_2_flA9
ATGGCAGGAAGAAGCGGAGAC---AGCGACGAAGAT---CTCCTGAAAACAGTCAGACTCATCAAGATTCTCTATCAAAG
CAACCCACCTCCCAGTTCCGAG---GGG---ACCCGACAGGCCCGAAGGAATCGACGAAGAAGG---------TGGAGAG
CAAGGCAG------AGACAGATCAATTCGATTAGTGGATGGATTCTTGGCACTTTTCTGGGACGACCTGAGGAGCCTGTG
TCTTTTCAGCTACCACCACTTGAGAGACTTACTCTTGATTGCAGCGCGGATTGTGCAACTTCTGGGACAGAGGGGGTGGG
AGATCCTCAAATATTGGTGGAATCTCCTGCTGTATTGGAGTCAGGAACTAAAGAATAG
>FJ496074/B/US/2002/04013226_2_flB10
ATGGCAGGAAGAAGCGGAGAC---AGCGACGAAGAT---CTCCTGAAAACAGTCAGACTCATCAAGATTCTCTATCAAAG
CAACCCACCTCCCAGTTCCGAG---GGG---ACCCGACAGGCCCGAAGGAATCGACGAAGAAGG---------TGGAGAG
CAAGGCAG------AGACAGATCAATTCGATTAGTGGATGGATTCTTGGCACTTTTCTGGGACGACCTGAGGAGCCTGTG
TCTTTTCAGCTACCACCACTTGAGAGACTTACTCTTGATTGCAGCGCGGATTGTGCAACTTCTGGGACAGAGGGGGTGGG
AGATCCTCAAATATTGGTGGAATCTCCTGCTGTATTGGAGTCAGGAACTAAAGAATAG
>FJ496075/B/US/2002/04013226_2_flC1
ATGGCAGGAAGAAGCGGAGAC---AGCGACGAAGAT---CTCCTGAAAACAGTCAGACTCATCAAGATTCTCTATCAAAG
CAACCCACCTCCCAGTTCCGAG---GGG---ACCCGACAGGCCCGAAGGAATCGACGAAGAAGG---------TGGAGAG
CAAGGCAG------AGACAGATCAATTCGATTAGTGGATGGATTCTTGGCACTTTTCTGGGACGACCTGAGGAGCCTGTG
TCTTTTCAGCTACCACCACTTGAGAGACTTACTCTTGATTGCAGCGCGGATTGTGCAACTTCTGGGACAGAGGGGGTGGG
AGATCCTCAAATATTGGTGGAATCTCCTGCTGTATTGGAGTCAGGAACTAAAGAATAG
>FJ496076/B/US/2002/04013226_2_flD12
ATGGCAGGAAGAAGCGGAGAC---AGCGACGAAGAT---CTCCTGAAAACAGTCAGACTCATCAAGATTCTCTATCAAAG
CAACCCACCTCCCAGTTCCGAG---GGG---ACCCGACAGGCCCGAAGGAATCGACGAAGAAGG---------TGGAGAG
CAAGGCAG------AGACAGATCAATTCGATTAGTGGATGGATTCTTGGCACTTTTCTGGGACGACCTGAGGAGCCTGTG
TCTTTTCAGCTACCACCACTTGAGAGACTTACTCTTGATTGCAGCGCGGATTGTGCAACTTCTGGGACAGAGGGGGTGGG
AGATCCTCAAATATTGGTGGAATCTCCTGCTGTATTGGAGTCAGGAACTAAAGAATAG
>FJ496077/B/US/2002/04013226_2_flD7
ATGGCAGGAAGAAGCGGAGAC---AGCGACGAAGAT---CTCCTGAAAACAGTCAGACTCATCAAGATTCTCTATCAAAG
CAACCCACCTCCCAGTTCCGAG---GGG---ACCCGACAGGCCCGAAGGAATCGACGAAGAAGG---------TGGAGAG
CAAGGCAG------AGACAGATCAATTCGATTAGTGGATGGATTCTTGGCACTTTTCTGGGACGACCTGAGGAGCCTGTG
TCTTTTCAGCTACCACCACTTGAGAGACTTACTCTTGATTGCAGCGCGGATTGTGCAACTTCTGGGACAGAGGGGGTGGG
AGATCCTCAAATATTGGTGGAATCTCCTGCTGTATTGGAGTCAGGAACTAAAGAATAG
>FJ496078/B/US/2002/04013226_2_flH11
ATGGCAGGAAGAAGCGGAGAC---AGCGACGAAGAT---CTCCTGAAAACAGTCAGACTCATCAAGATTCTCTATCAAAG
CAACCCACCTCCCAGTTCCGAG---GGG---ACCCGACAGGCCCGAAGGAATCGACGAAGAAGG---------TGGAGAG
CAAGGCAG------AGACAGATCAATTCGATTAGTGGATGGATTCTTGGCACTTTTCTGGGACGACCTGAGGAGCCTGTG
TCTTTTCAGCTACCACCACTTGAGAGACTTACTCTTGATTGCAGCGCGGATTGTGCAACTTCTGGGACAGAGGGGGTGGG
AGATCCTCAAATATTGGTGGAATCTCCTGCTGTATTGGAGTCAGGAACTAAAGAATAG
>FJ496079/B/US/2002/04013226_2_flH5
ATGGCAGGAAGAAGCGGAGAC---AGCGACGAAGAT---CTCCTGAAAACAGTCAGACTCATCAAGATTCTCTATCAAAG
CAACCCACCTCCCAGTTCCGAG---GGG---ACCCGACAGGCCCGAAGGAATCGACGAAGAAGG---------TGGAGAG
CAAGGCAG------AGACAGATCAATTCGATTAGTGGATGGATTCTTGGCACTTTTCTGGGACGACCTGAGGAGCCTGTG
TCTTTTCAGCTACCACCACTTGAGAGACTTACTCTTGATTGCAGCGCGGATTGTGCAACTTCTGGGACAGAGGGGGTGGG
AGATCCTCAAATATTGGTGGAATCTCCTGCTGTATTGGAGTCAGGAACTAAAGAATAG
>FJ496080/B/US/2002/04013226_2_flH6
ATGGCAGGAAGAAGCGGAGAC---AGCGACGAAGAT---CTCCTGAAAACAGTCAGACTCATCAAGATTCTCTATCAAAG
CAACCCACCTCCCAGTTCCGAG---GGG---ACCCGACAGGCCCGAAGGAATCGACGAAGAAGG---------TGGAGAG
CAAGGCAG------AGACAGATCAATTCGATTAGTGGATGGATTCTTGGCACTTTTCTGGGACGACCTGAGGAGCCTGTG
TCTTTTCAGCTACCACCACTTGAGAGACTTACTCTTGATTGCAGCGCGGATTGTGCAACTTCTGGGACAGAGGGGGTGGG
AGATCCTCAAATATTGGTGGAATCTCCTGCTGTATTGGAGTCAGGAACTAAAGAATAG
>FJ496081/B/US/2005/04013396_0_flE6
ATGGCAGGAAGAAGCGGAGAC---AGCGACGAAGAG---CTCCTCAAGGCCGTCAGACTCATCAAGGCTCTCTACCAGAG
CAATCCACCCCCCAGCTCCGAG---GGG---ACCCGACAGGCCCGAAGGAACAGAAGGAGAAGG---------TGGAGAG
AAAGACAG------AGACACATCCATTCCATCAGTCAATGGATTCTTAGCAATCATCTGGGTCGACCTACGGAGCCTGTG
CCTCTTCCTCTACCACCGCTTGAGAGACTTACTCTTGATTGTAACGAGGATAGTGGAAATTCTGGGACAGAGGGGGTGGG
AAATCCTCAAATACTGGTGGAATCTCCTGCAGTATTGGGGTCAGGAACTAACAAATAG
>FJ496082/B/US/2005/04013396_0_flF3
ATGGCAGGAAGAAGCGGAGAC---AGCGACGAAGAG---CTCCTCAAGGCCGTCAGACTCATCAAGGCTCTCTACCAGAG
CAATCCACCCCCCAGCTCCGAG---GGG---ACCCGACAGGCCCGAAGGAACAGAAGGAGAAGG---------TGGAGAG
AAAGACAG------AGACACATCCATTCCATCAGTCAATGGATTCTTAGCAATCATCTGGGTCGACCTACGGAGCCTGTG
CCTCTTCCTCTACCACCGCTTGAGAGACTTACTCTTGATTGTAACGAGGATAGTGGAAATTCTGGGACAGAGGGGGTGGG
AAATCCTCAAATACTGGTGGAATCTCCTGCAGTATTGGGGTCAGGAACTAACAAATAG
>FJ496083/B/US/2005/04013396_0_flF4
ATGGCAGGAAGAAGCGGAGAC---AGCGACGAAGAG---CTCCTCAAGGCCGTCAGACTCATCAAGGCTCTCTACCAGAG
CAATCCACCCCCCAGCTCCGAG---GGG---ACCCGACAGGCCCGAAGGAACAGAAGGAGAAGG---------TGGAGAG
AAAGACAG------AGACACATCCATTCCATCAGTCAATGGATTCTTAGCAATCATCTGGGTCGACCTACGGAGCCTGTG
CCTCTTCCTCTACCACCGCTTGAGAGACTTACTCTTGATTGTAACGAGGATAGTGGAAATTCTGGGACAGAGGGGGTGGG
AAATCCTCAAATACTGGTGGAATCTCCTGCAGTATTGGGGTCAGGAACTAACAAATAG
>FJ496084/B/US/2005/04013396_0_flG7
ATGGCAGGAAGAAGCGGAGAC---AGCGACGAAGAG---CTCCTCAAGGCCGTCAGACTCATCAAGGCTCTCTACCAGAG
CAATCCACCCCCCAGCTCCGAG---GGG---ACCCGACAGGCCCGAAGGAACAGAAGGAGAAGG---------TGGAGAG
AAAGACAG------AGACACATCCATTCCATCAGTCAATGGATTCTTAGCAATCATCTGGGTCGACCTACGGAGCCTGTG
CCTCTTCCTCTACCACCGCTTGAGAGACTTACTCTTGATTGTAACGAGGATAGTGGAAATTCTGGGACAGAGGGGGTGGG
AAATCCTCAAATACTGGTGGAATCTCCTGCAGTATTGGGGTCAGGAACTAACAAATAG
>FJ496085/B/US/2005/04013396_0_flG8
ATGGCAGGAAGAAGCGGAGAC---AGCGACGAAGAG---CTCCTCAAGGCCGTCAGACTCATCAAGGCTCTCTACCAGAG
CAATCCACCCCCCAGCTCCGAG---GGG---ACCCGACAGGCCCGAAGGAACAGAAGGAGAAGG---------TGGAGAG
AAAGACAG------AGACACATCCATTCCATCAGTCAATGGATTCTTAGCAATCATCTGGGTCGACCTACGGAGCCTGTG
CCTCTTCCTCTACCACCGCTTGAGAGACTTACTCTTGATTGTAACGAGGATAGTGGAAATTCTGGGACAGAGGGGGTGGG
AAATCCTCAAATACTGGTGGAATCTCCTGCAGTATTGGGGTCAGGAACTAACAAATAG
>FJ496145/B/US/1991/SUMA_flC5
ATGGCAGGAAGAAGCGGAGAC---AGCGACGAAGAG---CTCCTCAAGACAGTCAAAATCATCAAGTTTCTCTATCAAAG
CAACCCGCCTCCCAGTTCCGAG---GGG---ACCCGACAGGCCCGAAGGAATCGAAGAAGAAGG---------TGGAGAC
AGAGACAG------AGACAGATCCAGTCGCTTAGTGGATGGATTCTTAGCACTCATCTGGGAAGACCTGCGGAGCCTGTG
CCTCTTCAGCTACCACCGCTTGAGAGACTTACTATTGATTGTAACGAGGATTGTGGAACTTCTGGGACGCAGGGGGTGGG
AACTCCTCAAATATTGGTGGAATCTTCTACAGTATTGGAGCCAGGAACTAAAGAGTAG
>FJ496146/B/US/1991/SUMA_flC7
ATGGCAGGAAGAAGCGGAGAC---AGCGACGAAGAG---CTCCTCAAGACAGTCAAAATCATCAAGTTTCTCTATCAAAG
CAACCCGCCTCCCAGTTCCGAG---GGG---ACCCGACAGGCCCGAAGGAATCGAAGAAGAAGG---------TGGAGAC
AGAGACAG------AGACAGATCCAGTCGCTTAGTGGATGGATTCTTAGCACTCATCTGGGAAGACCTGCGGAGCCTGTG
CCTCTTCAGCTACCACCGCTTGAGAGACTTACTATTGATTGTAACGAGGATTGTGGAACTTCTGGGACGCAGGGGGTGGG
AACTCCTCAAATATTGGTGGAATCTTCTACAGTATTGGAGCCAGGAACTAAAGAGTAG
>FJ496147/B/US/1991/SUMA_flD10
ATGGCAGGAAGAAGCGGAGAC---AGCGACGAAGAG---CTCCTCAAGACAGTCAAAATCATCAAGTTTCTCTATCAAAG
CAACCCGCCTCCCAGTTCCGAG---GGG---ACCCGACAGGCCCGAAGGAATCGAAGAAGAAGG---------TGGAGAC
AGAGACAG------AGACAGATCCAGTCGCTTAGTGGATGGATTCTTAGCACTCATCTGGGAAGACCTGCGGAGCCTGTG
CCTCTTCAGCTACCACCGCTTGAGAGACTTACTATTGATTGTAACGAGGATTGTGGAACTTCTGGGACGCAGGGGGTGGG
AACTCCTCAAATATTGGTGGAATCTTCTACAGTATTGGAGCCAGGAACTAAAGAGTAG
>FJ496148/B/US/1991/SUMA_flD3
ATGGCAGGAAGAAGCGGAGAC---AGCGACGAAGAG---CTCCTCAAGACAGTCAAAATCATCAAGTTTCTCTATCAAAG
CAACCCGCCTCCCAGTTCCGAG---GGG---ACCCGACAGGCCCGAAGGAATCGAAGAAGAAGG---------TGGAGAC
AGAGACAG------AGACAGATCCAGTCGCTTAGTGGATGGATTCTTAGCACTCATCTGGGAAGACCTGCGGAGCCTGTG
CCTCTTCAGCTACCACCGCTTGAGAGACTTACTATTGATTGTAACGAGGATTGTGGAACTTCTGGGACGCAGGGGGTGGG
AACTCCTCAAATATTGGTGGAATCTTCTACAGTATTGGAGCCAGGAACTAAAGAGTAG
>FJ496149/B/US/1991/SUMA_flE5
ATGGCAGGAAGAAGCGGAGAC---AGCGACGAAGAG---CTCCTCAAGACAGTCAAAATCATCAAGTTTCTCTATCAAAG
CAACCCGCCTCCCAGTTCCGAG---GGG---ACCCGACAGGCCCGAAGGAATCGAAGAAGAAGG---------TGGAGAC
AGAGACAG------AGACAGATCCAGTCGCTTAGTGGATGGATTCTTAGCACTCATCTGGGAAGACCTGCGGAGCCTGTG
CCTCTTCAGCTACCACCGCTTGAGAGACTTACTATTGATTGTAACGAGGATTGTGGAACTTCTGGGACGCAGGGGGTGGG
AACTCCTCAAATATTGGTGGAATCTTCTACAGTATTGGAGCCAGGAACTAAAGAGTAG
>FJ496150/B/US/1991/SUMA_flE7
ATGGCAGGAAGAAGCGGAGAC---AGCGACGAAGAG---CTCCTCAAGACAGTCAAAATCATCAAGTTTCTCTATCAAAG
CAACCCGCCTCCCAGTTCCGAG---GGG---ACCCGACAGGCCCGAAGGAATCGAAGAAGAAGG---------TGGAGAC
AGAGACAG------AGACAGATCCAGTCGCTTAGTGGATGGATTCTTAGCACTCATCTGGGAAGACCTGCGGAGCCTGTG
CCTCTTCAGCTACCACCGCTTGAGAGACTTACTATTGATTGTAACGAGGATTGTGGAACTTCTGGGACGCAGGGGGTGGG
AACTCCTCAAATATTGGTGGAATCTTCTACAGTATTGGAGCCAGGAACTAAAGAGTAG
>FJ496151/B/US/2001/TRJO_flA1
ATGGCAGGAAGAAGCGGAGAC---AGCGACGAAGAG---CTCCTCAGAACAGTCAGACTGATCAAGCTTATCTACCAGAG
CAACCCACCTCCCAAACTCGAG---GGG---ACCCGACAGGCCCAGAGGAATCGAAGAAGAAGG---------TGGAGAG
AGAGACAA------CGGCAGATCCAGACCATTAGTGGATGGATTCTTAGCAATTATCTGGGTCGACCTGCGGAGCCTGTG
CCTCTTCAGCTACCACCACTTGAGAGGCTTACTCTTGATTGCAGCGAGGATTGTGGAACTTCTGGGACGCAGGGGGTGGG
AAGCCCTCAAATATTGGTGGAATCTCCTGCAGTATTGGGGTCAGGAACTAAGGAATAG
>FJ496152/B/US/2001/TRJO_flA2
ATGGCAGGAAGAAGCGGAGAC---AGCGACGAAGAG---CTCCTCAGAACAGTCAGACTGATCAAGCTTATCTACCAGAG
CAACCCACCTCCCAAACTCGAG---GGG---ACCCGACAGGCCCGGAGGAATCGAAGAAGAAGG---------TGGAGAG
AGAGACAA------CGGCAGATCCAGACCATTAGTGGATGGATTCTTAGCAATTATCTGGGTCGACCTGCGGAGCCTGTG
CCTCTTCAGCTACCACCACTTGAGAGGCTTACTCTTGATTGCAGCGAGGATTGTGGAACTTCTGGGACGCAGGGGGTGGG
AAGCCCTCAAATATTGGTGGAATCTCCTGCAGTATTGGGGTCAGGAACTAAGGAATAG
>FJ496153/B/US/2001/TRJO_flA9
ATGGCAGGAAGAAGCGGAGAC---AGCGACGAAGAG---CTCCTCAGAACAGTCAGACTGATCAAGCTTATCTACCAGAG
CAACCCACCTCCCAAACTCGAG---GGG---ACCCGACAGGCCCGGAGGAATCGAAGAAGAAGG---------TGGAGAG
AGAGACAA------CGGCAGATCCAGACCATTAGTGGATGGATTCTTAGCAATTATCTGGGTCGACCTGCGGAGCCTGTG
CCTCTTCAGCTACCACCACTTGAGAGGCTTACTCTTGATTGCAGCGAGGATTGTGGAACTTCTGGGACGCAGGGGGTGGG
AAGCCCTCAAATATTGGTGGAATCTCCTGCAGTATTGGGGTCAGGAACTAAGGAATAG
>FJ496154/B/US/2001/TRJO_flB1
ATGGCAGGAAGAAGCGGAGAC---AGCGACGAAGAG---CTCCTCAGAACAGTCAGACTGATCAAGCTTATCTACCAGAG
CAACCCACCTCCCAAACTCGAG---GGG---ACCCGACAGGCCCGGAGGAATCGAAGAAGAAGG---------TGGAGAG
AGAGACAA------CGGCAGATCCAGACCATTAGTGGATGGATTCTTAGCAATTATCTGGGTCGACCTGCGGAGCCTGTG
CCTCTTCAGCTACCACCACTTGAGAGGCTTACTCTTGATTGCAGCGAGGATTGTGGAACTTCTGGGACGCAGGGGGTGGG
AAGCCCTCAAATATTGGTGGAATCTCCTGCAGTATTGGGGTCAGGAACTAAGGAATAG
>FJ496155/B/US/2001/TRJO_flC6
ATGGCAGGAAGAAGCGGAGAC---AGCGACGAAGAG---CTCCTCAGAACAGTCAGACTGATCAAGCTTATCTACCAGAG
CAACCCACCTCCCAAACTCGAG---GGG---ACCCGACAGGCCCGGAGGAATCGAAGAAGAAGG---------TGGAGAG
AGAGACAA------CGGCAGATCCAGACCATTAGTGGATGGATTCTTAGCAATTATCTGGGTCGACCTGCGGAGCCTGTG
CCTCTTCAGCTACCACCACTTGAGAGGCTTACTCTTGATTGCAGCGAGGATTGTGGAACTTCTGGGACGCAGGGGGTGGG
AAGCCCTCAAATATTGGTGGAATCTCCTGCAGTATTGGGGTCAGGAACTAAGGAATAG
>FJ496156/B/US/2001/TRJO_flC9
ATGGCAGGAAGAAGCGGAGAC---AGCGACGAAGAG---CTCCTCAGAACAGTCAGACTGATCAAGCTTATCTACCAGAG
CAACCCACCTCCCAAACTCGAG---GGG---ACCCGACAGGCCCGGAGGAATCGAAGAAGAAGG---------TGGAGAG
AGAGACAA------CGGCAGATCCAGACCATTAGTGGATGGATTCTTAGCAATTATCTGGGTCGACCTGCGGAGCCTGTG
CCTCTTCAGCTACCACCACTTGAGAGGCTTACTCTTGATTGCAGCGAGGATTGTGGAACTTCTGGGACGCAGGGGGTGGG
AAGCCCTCAAATATTGGTGGAATCTCCTGCAGTATTGGGGTCAGGAACTAAGGAATAG
>FJ496157/B/US/2001/TRJO_flD3
ATGGCAGGAAGAAGCGGAGAC---AGCGACGAAGAG---CTCCTCAGAACAGTCAGACTGATCAAGCTTATCTACCAGAG
CAACCCACCTCCCAAACTCGAG---GGG---ACCCGACAGGCCCGGAGGAATCGAAGAAGAAGG---------TGGAGAG
AGAGACAA------CGGCAGATCCAGACCATTAGTGGATGGATTCTTAGCAATTATCTGGGTCGACCTGCGGAGCCTGTG
CCTCTTCAGCTACCACCACTTGAGAGGCTTACTCTTGATTGCAGCGAGGATTGTGGAACTTCTGGGACGCAGGGGGTGGG
AAGCCCTCAAATATTGGTGGAATCTCCTGCAGTATTGGGGTCAGGAACTAAGGAATAG
>FJ496158/B/US/1990/WEAU_flA11
ATGGCAGGAAGAAGCGGAGAC---AGCGACGAAGAT---CTCCTCAAAACAGTCAGACTCATCAAGATTCTCTATCAAAG
CAACCCACCTCCCAGCCCCGAG---GGG---ACCCGACAGGCCCGAAGGAATCGAAGAAGAAGG---------TGGAGAG
AGAGACAG------AGACAGATCCGGAAGATTAGTGGATGGATTCTTAACACTTATCTGGGTCGACCTACGGAGCCTGTG
CCTCTTCCTCTACCACCGCTTGATCGACTTACTCTTGATTGCAAAGAGGATTGTGGAACTTCTGGGACGCAGGGGGTGGG
AAGCTCTCAAATATTGTTGGAATCTCCTGCAGTATTGGAGCCAGGAACTAAAGAATAG
>FJ496159/B/US/1990/WEAU_flE1
ATGGCAGGAAGAAGCGGAGAC---AGCGACGAAGAT---CTCCTCAAAACAGTCAGACTCATCAAGATTCTCTATCAAAG
CAACCCACCTCCCAGCCCCGAG---GGG---ACCCGACAGGCCCGAAGGAATCGAAGAAGAAGG---------TGGAGAG
AGAGACAG------AGACAGATCCGGAAGATTAGTGGATGGATTCTTAACACTTATCTGGGTCGACCTACGGAGCCTGTG
CCTCTTCCTCTACCACCGCTTGATCGACTTACTCTTGATTGCAAAGAGGATTGTGGAACTTCTGGGACGCAGGGGGTGGG
AAGCTCTCAAATATTGTTGGAATCTCCTGCAGTATTGGAGCCAGGAACTAAAGAATAG
>FJ496160/B/US/1990/WEAU_flE3
ATGGCAGGAAGAAGCGGAGAC---AGCGACGAAGAT---CTCCTCAAAACAGTCAGACTCATCAAGATTCTCTATCAAAG
CAACCCACCTCCCAGCCCCGAG---GGG---ACCCGACAGGCCCGAAGGAATCGAAGAAGAAGG---------TGGAGAG
AGAGACAG------AGACAGATCCGGAAGATTAGTGGATGGATTCTTAACACTTATCTGGGTCGACCTACGGAGCCTGTG
CCTCTTCCTCTACCACCGCTTGATCGACTTACTCTTGATTGCAAAGAGGATTGTGGAACTTCTGGGACGCAGGGGGTGGG
AAGCTCTCAAATATTGTTGGAATCTCCTGCAGTATTGGAGCCAGGAACTAAAGAATAG
>FJ496161/B/US/1990/WEAU_flE8
ATGGCAGGAAGAAGCGGAGAC---AGCGACGAAGAT---CTCCTCAAAACAGTCAGACTCATCAAGATTCTCTATCAAAG
CAACCCACCTCCCAGCCCCGAG---GGG---ACCCGACAGGCCCGAAGGAATCGAAGAAGAAGG---------TGGAGAG
AGAGACAG------AGACAGATCCGGAAGATTAGTGGATGGATTCTTAACACTTATCTGGGTCGACCTACGGAGCCTGTG
CCTCTTCCTCTACCACCGCTTGATCGACTTACTCTTGATTGCAAAGAGGATTGTGGAACTTCTGGGACGCAGGGGGTGGG
AAGCTCTCAAATATTGTTGGAATCTCCTGCAGTATTGGAGCCAGGAACTAAAGAATAG
>FJ496162/B/US/1990/WEAU_flF2
ATGGCAGGAAGAAGCGGAGAC---AGCGACGAAGAT---CTCCTCAAAACAGTCAGACTCATCAAGATTCTCTATCAAAG
CAACCCACCTCCCAGCCCCGAG---GGG---ACCCGACAGGCCCGAAGGAATCGAAGAAGAAGG---------TGGAGAG
AGAGACAG------AGACAGATCCGGAAGATTAGTGGATGGATTCTTAACACTTATCTGGGTCGACCTACGGAGCCTGTG
CCTCTTCCTCTACCACCGCTTGATCGACTTACTCTTGATTGCAAAGAGGATTGTGGAACTTCTGGGACGCAGGGGGTGGG
AAGCTCTCAAATATTGTTGGAATCTCCTGCAGTATTGGAGCCAGGAACTAAAGAATAG
>FJ496163/B/US/1990/WEAU_flF5
ATGGCAGGAAGAAGCGGAGAC---AGCGACGAAGAT---CTCCTCAAAACAGTCAGACTCATCAAGATTCTCTATCAAAG
CAACCCACCTCCCAGCCCCGAG---GGG---ACCCGACAGGCCCGAAGGAATCGAAGAAGAAGG---------TGGAGAG
AGAGACAG------AGACAGATCCGGAAGATTAGTGGATGGATTCTTAACACTTATCTGGGTCGACCTACGGAGCCTGTG
CCTCTTCCTCTACCACCGCTTGATCGACTTACTCTTGATTGCAAAGAGGATTGTGGAACTTCTGGGACGCAGGGGGTGGG
AAGCTCTCAAATATTGTTGGAATCTCCTGCAGTATTGGAGCCAGGAACTAAAGAATAG
>FJ496164/B/US/1990/WEAU_flF6
ATGGCAGGAAGAAGCGGAGAC---AGCGACGAAGAT---CTCCTCAAAACAGTCAGACTCATCAAGATTCTCTATCAAAG
CAACCCACCTCCCAGCCCCGAG---GGG---ACCCGACAGGCCCGAAGGAATCGAAGAAGAAGG---------TGGAGAG
AGAGACAG------AGACAGATCCGGAAGATTAGTGGATGGATTCTTAACACTTATCTGGGTCGACCTACGGAGCCTGTG
CCTCTTCCTCTACCACCGCTTGATCGACTTACTCTTGATTGCAAAGAGGATTGTGGAACTTCTGGGACGCAGGGGGTGGG
AAGCTCTCAAATATTGTTGGAATCTCCTGCAGTATTGGAGCCAGGAACTAAAGAATAG
>FJ496165/B/US/1990/WEAU_flF7
ATGGCAGGAAGAAGCGGAGAC---AGCGACGAAGAT---CTCCTCAAAACAGTCAGACTCATCAAGATTCTCTATCAAAG
CAACCCACCTCCCAGCCCCGAG---GGG---ACCCGACAGGCCCGAAGGAATCGAAGAAGAAGG---------TGGAGAG
AGAGACAG------AGACAGATCCGGAAGATTAGTGGATGGATTCTTAACACTTATCTGGGTCGACCTACGGAGCCTGTG
CCTCTTCCTCTACCACCGCTTGATCGACTTACTCTTGATTGCAAAGAGGATTGTGGAACTTCTGGGACGCAGGGGGTGGG
AAGCTCTCAAATATTGTTGGAATCTCCTGCAGTATTGGAGCCAGGAACTAAAGAATAG
>FJ496166/B/US/1990/WEAU_flF9
ATGGCAGGAAGAAGCGGAGAC---AGCGACGAAGAT---CTCCTCAAAACAGTCAGACTCATCAAGATTCTCTATCAAAG
CAACCCACCTCCCAGCCCCGAG---GGG---ACCCGACAGGCCCGAAGGAATCGAAGAAGAAGG---------TGGAGAG
AGAGACAG------AGACAGATCCGGAAGATTAGTGGATGGATTCTTAACACTTATCTGGGTCGACCTACGGAGCCTGTG
CCTCTTCCTCTACCACCGCTTGATCGACTTACTCTTGATTGCAAAGAGGATTGTGGAACTTCTGGGACGCAGGGGGTGGG
AAGCTCTCAAATATTGTTGGAATCTCCTGCAGTATTGGAGCCAGGAACTAAAGAATAG
>FJ496167/B/US/2000/WITO_flA1
ATGGCAGGAAGAAGCGGAGTC---AGCGACGAAGAA---CTCCTAACGACAGTCAGGATCATCAAGCTTCTCTATCAAAG
CAACCCGCCTCCCAAACCCGAG---GGG---ACCCGACAGGCCAGAAGAAACAGAAGGAGAAGG---------TGGAGAG
AGAGACAG------AGACAGATCCGCACGATTAGTGAACGGATTCTTAGCAATCATCTGGGACGATCTGCGGAGCCTGTG
CCTCTTCAGCTACCACCGCTTGAGAGACTTACTCTTGATTGTAGCGAGGGTTGTGGAGATTCTGGGACGCAGGGGGTGGG
AAATCCTCAAATATTGGTGGAATCTCCTGAAGTATTGGAGTCAGGAACTAAAGAATAG
>FJ496168/B/US/2000/WITO_flA2
ATGGCAGGAAGAAGCGGAGTC---AGCGACGAAGAA---CTCCTAACGACAGTCAGGATCATCAAGCTTCTCTATCAAAG
CAACCCGCCTCCCAAACCCGAG---GGG---ACCCGACAGGCCAGAAGAAACAGAAGGAGAGGG---------TGGAGAG
AGAGACAG------AGACAGATCCGCACGATTAGTGAACGGATTCTTAGCAATCATCTGGGACGATCTGCGGAGCCTGTG
CCTCTTCAGCTACCACCGCTTGAGAGACTTACTCTTGATTGTAGCGAGGGTTGTGGAGATTCTGGGACGCAGGGGGTGGG
AAATCCTCAAATATTGGTGGAATCTCCTGAAGTATTGGAGTCAGGAACTAAAGAATAG
>FJ496169/B/US/2000/WITO_flB3
ATGGCAGGAAGAAGCGGAGTC---AGCGACGAAGAA---CTCCTAACGACAGTCAGGATCATCAAGCTTCTCTATCAAAG
CAACCCGCCTCCCAAACCCGAG---GGG---ACCCGACAGGCCAGAAGAAACAGAAGGAGAAGG---------TGGAGAG
AGAGACAG------AGACAGATCCGCACGATTAGTGAACGGATTCTTAGCAATCATCTGGGACGATCTGCGGAGCCTGTG
CCTCTTCAGCTACCACCGCTTGAGAGACTTACTCTTGATTGTAGCGAGGGTTGTGGAGATTCTGGGACGCAGGGGGTGGG
AAATCCTCAAATATTGGTGGAATCTCCTGAAGTATTGGAGTCAGGAACTAAAGAATAG
>FJ496170/B/US/2000/WITO_flC1
ATGGCAGGAAGAAGCGGAGTC---AGCGACGAAGAA---CTCCTAACGACAGTCAGGATCATCAAGCTTCTCTATCAAAG
CAACCCGCCTCCCAAACCCGAG---GGG---ACCCGACAGGCCAGAAGAAACAGAAGGAGAAGG---------TGGAGAG
AGAGACAG------AGACAGATCCGCACGATTAGTGAACGGATTCTTAGCAATCATCTGGGACGATCTGCGGAGCCTGTG
CCTCTTCAGCTACCACCGCTTGAGAGACTTACTCTTGATTGTAGCGAGGGTTGTGGAGATTCTGGGACGCAGGGGGTGGG
AAATCCTCAAATATTGGTGGAATCTCCTGAAGTATTGGAGTCAGGAACTAAAGAATAG
>FJ496171/B/US/2000/WITO_flC10
ATGGCAGGAAGAAGCGGAGTC---AGCGACGAAGAA---CTCCTAACGACAGTCAGGATCATCAAGCTTCTCTATCAAAG
CAACCCGCCTCCCAAACCCGAG---GGG---ACCCGACAGGCCAGAAGAAACAGAAGGAGAAGG---------TGGAGAG
AGAGACAG------AGACAGATCCGCACGATTAGTGAACGGATTCTTAGCAATCATCTGGGACGATCTGCGGAGCCTGTG
CCTCTTCAGCTACCACCGCTTGAGAGACTTACTCTTGATTGTAGCGAGGGTTGTGGAGATTCTGGGACGCAGGGGGTGGG
AAATCCTCAAATATTGGTGGAATCTCCTGAAGTATTGGAGTCAGGAACTAAAGAATAG
>FJ496172/B/US/2000/WITO_flC3
ATGGCAGGAAGAAGCGGAGTC---AGCGACGAAGAA---CTCCTAACGACAGTCAGGATCATCAAGCTTCTCTATCAAAG
CAACCCGCCTCCCAAACCCGAG---GGG---ACCCGACAGGCCAGAAGARACAGAAGGAGAAGG---------TGGAGAG
AGAGACAG------AGACAGATCCGCACGATTAGTGAACGGATTCTTAGCAATCATCTGGGACGATCTGCGGAGCCTGTG
CCTCTTCAGCTACCACCGCTTGAGAGACTTACTCTTGATTGTAGCGAGGGTTGTGGAGATTCTGGGACGCAGGGGGTGGG
AAATCCTCAAATATTGGTGGAATCTCCTGAAGTATTGGAGTCAGGAACTAAAGAATAG
>FJ496174/B/US/2000/WITO_flC9
ATGGCAGGAAGAAGCGGAGTC---AGCGACGAAGAA---CTCCTAACGACAGTCAGGATCATCAAGCTTCTCTATCAAAG
CAACCCGCCTCCCAAACCCGAG---GGG---ACCCGACAGGCCAGAAGAAACAGAAGGAGAAGG---------TGGAGAG
AGAGACAG------AGACAGATCCGCACGATTAGTGAACGGATTCTTAGCAATCATCTGGGACGATCTGCGGAGCCTGTG
CCTCTTCAGCTACCACCGCTTGAGAGACTTACTCTTGATTGTAGCGAGGGTTGTGGAGATTCTGGGACGCAGGGGGTGGG
AAATCCTCAAATATTGGTGGAATCTCCTGAAGTATTGGAGTCAGGAACTAAAGAATAG
>FJ496175/B/US/2000/WITO_flD5
ATGGCAGGAAGAAGCGGAGTC---AGCGACGAAGAA---CTCCTAACGACAGTCAGGATCATCAAGCTTCTCTATCAAAG
CAACCCGCCTCCCAAACCCGAG---GGG---ACCCGACAGGCCAGAAGAAACAGAAGGAGAAGG---------TGGAGAG
AGAGACAG------AGACAGATCCGCACGATTAGTGAACGGATTCTTAGCAATCATCTGGGACGATCTGCGGAGCCTGTG
CCTCTTCAGCTACCACCGCTTGAGAGACTTACTCTTGATTGTAGCGAGGGTTGTGGAGATTCTGGGACGCAGGGGGTGGG
AAATCCTCAAATATTGGTGGAATCTCCTGAAGTATTGGAGTCAGGAACTAAAGAATAG
>FJ496176/B/US/2000/WITO_flE1
ATGGCAGGAAGAAGCGGAGTC---AGCGACGAAGAA---CTCCTAACGACAGTCAGGATCATCAAGCTTCTCTATCAAAG
CAACCCGCCTCCCAAACCCGAG---GGG---ACCCGACAGGCCAGAAGAAACAGAAGGAGAAGG---------TGGAGAG
AGAGACAG------AGACAGATCCGCACGATTAGTGAACGGATTCTTAGCAATCATCTGGGACGATCTGCGGAGCCTGTG
CCTCTTCAGCTACCACCGCTTGAGAGACTTACTCTTGATTGTAGCGAGGGTTGTGGAGATTCTGGGACGCAGGGGGTGGG
AAATCCTCAAATATTGGTGGAATCTCCTGAAGTATTGGAGTCAGGAACTAAAGAATAG
>FJ496177/B/US/2000/WITO_flE10
ATGGCAGGAAGAAGCGGAGTC---AGCGACGAAGAA---CTCCTAACGACAGTCAGGATCATCAAGCTTCTCTATCAAAG
CAACCCGCCTCCCAAACCCGAG---GGG---ACCCGACAGGCCAGAAGAAACAGAAGGAGAAGG---------TGGAGAG
AGAGACAG------AGACAGATCCGCACGATTAGTGAACGGATTCTTAGCAATCATCTGGGACGATCTGCGGAGCCTGTG
CCTCTTCAGCTACCACCGCTTGAGAGACTTACTCTTGATTGTAGCGAGGGTTGTGGAGATTCTGGGACGCAGGGGGTGGG
AAATCCTCAAATATTGGTGGAATCTCCTGAAGTATTGGAGTCAGGAACTAAAGAATAG
>FJ496178/B/US/2000/WITO_flE11
ATGGCAGGAAGAAGCGGAGTC---AGCGACGAAGAA---CTCCTAACGACAGTCAGGATCATCAAGCTTCTCTATCAAAG
CAACCCGCCTCCCAAACCCGAG---GGG---ACCCGACAGGCCAGAAGAAACAGAAGGAGAAGG---------TGGAGAG
AGAGACAG------AGACAGATCCGCACGATTAGTGAACGGATTCTTAGCAATCATCTGGGACGATCTGCGGAGCCTGTG
CCTCTTCAGCTACCACCGCTTGAGAGACTTACTCTTGATTGTAGCGAGGGTTGTGGAGATTCTGGGACGCAGGGGGTGGG
AAATCCTCAAATATTGGTGGAATCTCCTGAAGTATTGGAGTCAGGAACTAAAGAATAG
>FJ496179/B/US/2000/WITO_flE2
ATGGCAGGAAGAAGCGGAGTC---AGCGACGAAGAA---CTCCTAACGACAGTCAGGATCATCAAGCTTCTCTATCAAAG
CAACCCGCCTCCCAAACCCGAG---GGG---ACCCGACAGGCCAGAAGAAACAGAAGGAGAAGG---------TGGAGAG
AGAGACAG------AGACAGATCCGCACGATTAGTGAACGGATTCTTAGCAATCATCTGGGACGATCTGCGGAGCCTGTG
CCTCTTCAGCTACCACCGCTTGAGAGACTTACTCTTGATTGTAGCGAGGGTTGTGGAGATTCTGGGACGCAGGGGGTGGG
AAATCCTCAAATATTGGTGGAATCTCCTGAAGTATTGGAGTCAGGAACTAAAGAATAG
>FJ496180/B/US/2000/WITO_flE3
ATGGCAGGAAGAAGCGGAGTC---AGCGACGAAGAA---CTCCTAACGACAGTCAGGATCATCAAGCTTCTCTATCAAAG
CAACCCGCCTCCCAAACCCGAG---GGG---ACCCGACAGGCCAGAAGAAACAGAAGGAGAAGG---------TGGAGAG
AGAGACAG------AGACAGATCCGCACGATTAGTGAACGGATTCTTAGCAATCATCTGGGACGATCTGCGGAGCCTGTG
CCTCTTCAGCTACCACCGCTTGAGAGACTTACTCTTGATTGTAGCGAGGGTTGTGGAGATTCTGGGACGCAGGGGGTGGG
AAATCCTCAAATATTGGTGGAATCTCCTGAAGTATTGGAGTCAGGAACTAAAGAATAG
>FJ496181/B/US/2000/WITO_flF2
ATGGCAGGAAGAAGCGGAGTC---AGCGACGAAGAA---CTCCTAACGACAGTCAGGATCATCAAGCTTCTCTATCAAAG
CAACCCGCCTCCCAAACCCGAG---GGG---ACCCGACAGGCCAGAAGAAACAGAAGGAGAAGG---------TGGAGAG
AGAGACAG------AGACAGATCCGCACGATTAGTGAACGGATTCTTAGCAATCATCTGGGACGATCTGCGGAGCCTGTG
CCTCTTCAGCTACCACCGCTTGAGAGACTTACTCTTGATTGTAGCGAGGGTTGTGGAGATTCTGGGACGCAGGGGGTGGG
AAATCCTCAAATATTGGTGGAATCTCCTGAAGTATTGGAGTCAGGAACTAAAGAATAG
>FJ496182/B/US/2000/WITO_flF4
ATGGCAGGAAGAAGCGGAGTC---AGCGACGAAGAA---CTCCTAACGACAGTCAGGATCATCAAGCTTCTCTATCAAAG
CAACCCGCCTCCCAAACCCGAG---GGG---ACCCGACAGGCCAGAAGAAACAGAAGGAGAAGG---------TGGAGAG
AGAGACAG------AGACAGATCCGCACGATTAGTGAACGGATTCTTAGCAATCATCTGGGACGATCTGCGGAGCCTGTG
CCTCTTCAGCTACCACCGCTTGAGAGACTTACTCTTGATTGTAGCGAGGGTTGTGGAGATTCTGGGACGCAGGGGGTGGG
AAATCCTCAAATATTGGTGGAATCTCCTGAAGTATTGGAGTCAGGAACTAAAGAATAG
>FJ496184/B/US/2000/WITO_flH3
ATGGCAGGAAGAAGCGGAGTC---AGCGACGAAGAA---CTCCTAACGACAGTCAGGATCATCAAGCTTCTCTATCAAAG
CAACCCGCCTCCCAAACCCGAG---GGG---ACCCGACAGGCCAGAAGAAACAGAAGGAGAAGG---------TGGAGAG
AGAGACAG------AGACAGATCTGCACGATTAGTGAACGGATTCTTAGCAATCATCTGGGACGATCTGCGGAGCCTGTG
CCTCTTCAGCTACCACCGCTTGAGAGACTTACTCTTGATTGTAGCAAGGGTTGTGGAGATTCTGGGACGCAGGGGGTGGG
AAATCCTCAAATATTGGTGGAATCTCCTGAAGTATTGGAGTCAGGAACTAAAGAATAG
>FJ647145/B/ZA/1985/R84
ATGGCAGGAAGAAGCGGAGAC---AGCGACGAAGAG---CTCCTCAAAGCAGTCAGACTCATCAAGTTTCTCTATCAAAG
CAACCCGCCTAGCAGCCTCGAG---GGG---ACCCGACAGGCCCGAAGGAATCGAAGAAGAAGG---------TGGAGAG
AGAGACAG------AGACAGATCCGGTGGATTAGTGAACGGATTCTTAGCACTTATCTGGATCGACCTACGGAGCCTGTG
CCTCTTCAGCTACCACCGCTTGAGAGACTTACTCTTGATTGTAACGAGGATTGTGGAACTTCTGGGACGCAGGGGGTGGG
AACCCCTCAAATATTGGTGGAATCTCCTACAGTATTGGAGTCAGGAACTAAAGAATAG
>FJ670524/B/ES/2008/X2400-3
ATGGCAGGAAGAAGCGGAGAC---AACGACGAAGAG---CTCCTCAGAACAGTGAGAATCATCAGGTTTCTCTATCAAAA
CAACCCGTTTCCCAGCCCCGAG---GGG---ACCCGACAGGCCCGAAGGAACCGAAGAAGAAGG---------TGGAGAG
CGAGACAG------AGACAGATCCAGGCCATTAGTGGATGGATTCTTAGCAATTATCTGGGTCGACCTGCGCAGCCTGTT
CCTCTTCAGCTACCACCGCTTGAGAGACTTACTCTCGATTGTGATAAGGACTGTGGAACTTCTGGGACGCAGGGGGTGGG
AAGCCCTCAAATACCTGTGGAATATCCTACAGTATTGGAGTCAGGAACTAAAGAATAG
>FJ670525/B/ES/2008/X2425-2
ATGGCAGGAAGAAGCGGAGAC---AACGACGAAGAT---CTCCTCAACACAGTGAGATTCATCAAGATTCTCTATCAAAG
CAACCCACCTCCCAATTCCGAG---GGG---ACCCGACAGGCCAGAAGGAACAGAAGGAGAAGG---------TGGAGAG
AGAGACAG------AGGCACATCCACGAGATTAGTAGACGGCTTCTTAGCTCTCATCTGGGACGACTTRAGGAGCCTGTG
TCTCTTCAGCTACCACCGCTTGAGAGACTTACTCTTGATTGTAACGAGGATTGTGGAACTTCTGGGACGCAGGGGGTGGG
AAACCCTCAAATATTGGTGGAATCTCCTACAGTACTGGAGTCAGGAACTAAGGAATAG
>FJ670531/B/ES/2008/P2008
ATGGCAGGAAGAAGCGGAGAC---AGCGACGAAGAG---CTTCTCAAGGCAGTCAGACTCGTCAAGTTTCTCTACCAAAG
CAACCCACCTCCCAGCCCAGAG---GGG---ACCCGACAGGCCCGAAGGAATCGAAGAAGAAGG---------TGGAGAG
AGCGACAG------AGACAGATCCGGTCGCTTAGTGGGTGGATTCTTAGCAATTATCTGGGTCGACCTGCGGAGCCTGTG
CCTCTTCAGCTACCACCGCTTGAGAGACTTACTCTTGATTGTAACGAGGATTGTGGAACTTCTGGGACGCAGGGGGTGGG
AAGCCCTCAAATATTGGTGGAATCTCCTGCAGTATTGGAGTCAGGAACTAAAGAATAG
>FJ694790/B/DK/2007/PMVL_011
ATGGCAGGAAGAAGCGGAGAC---AGCGACGAAGAC---CTCCTCAAGACAGTGAGACTCATCAAGTTTCTCTATCAAAG
CAACCCACCTCCCAGCTCCGAG---GGG---ACCCGACAGGCCAGAAGGAACAGAAGAAGAAGG---------TGGAGAG
AGAGACAG------AGGCACATCCGGTCGATTAGTGAACGGCTTCTTAGCACTTTTCTGGGACGACCTGAGGAGCCTGTT
CCTCTTCAGCTACCGCCACTTGAGAGACTTACTCTTGATTGTAACGAGGATTGTGGAACTTCTGGGACGCAGGGGGTGGG
AAGCCCTCAAATATTGGTGGAGTCTCCTACAGTATTGGAGCCAGGAACTAAAGAAGAG
>FJ853620/B/ES/2008/P2021-3
ATGGCAGGAAGAAGCGGAGAC---AGCGACGAAGAC---CTCCTCAAGACAGTCAGACTAATCAAGTTCCTCTACCAAAG
CAACCCACCTCCCAAACCCGAG---GGG---ACCCGACAGGCCCGAAGGAACAGAAGAAGAAGG---------TGGAGAG
AGAGACAG------GGGCAGATCCGGACGATTAGTGAACGGATTCTTAGCACTTATCTGGGACGACCTACGGAGCCTGTG
TCTTTTCAGTTACCACCGATTGAGCGACTTACTCTTGATTGTAACGAGGATTGTGGGACTTCTGGGACGCAGGGTGTGGG
AACTTCTCAAGTATTGGTGGAATCTCCTGCAGTATTGGAGTCAGGAACTAAAGAATAG
>FJ853622/B/ES/2008/X2510_2
ATGGCAGGAAGAAGCGGAGAC---AGCGACGAAGAA---CTCCTCAAGGCCGTCAGACTAATCAAGTTTCTCTATCAAAG
CAATCCTCCTCCCAACTCCGAG---GGG---ACCCGACAGGCCCGAAGGAATCGAAGAAGAAGG---------TGGAGAG
AGAGACAG------AGACAGATCCGGTCCATTAGTGAACGGATTCTTACCACTTTTTTGGAACGACCTGCGGAACCTGTG
CCTCTTCAGCTACCACCTCTTGAGAGACTTACTCTTCATTGTAACGAGGAGTGTGGAAGTTCTGGGACGCAGGGGGTGGG
AAGTCCTCAAATATTGGTGGAATCTCCTGCAATATTGGAGTCAGGAACTAAAGAATAG
>FW555696/B/FR/1985/pNL43_patent
ATGGCAGGAAGAAGCGGAGAC---AGCGACGAAGAG---CTCATCAGAACAGTCAGACTCATCAAGCTTCTCTATCAAAG
CAACCCACCTCCCAATCCCGAG---GGG---ACCCGACAGGCCCGAAGGAATAGAAGAAGAAGG---------TGGAGAG
AGAGACAG------AGACAGATCCATTCGATTAGTGAACGGATCCTTAGCACTTATCTGGGACGATCTGCGGAGCCTGTG
CCTCTTCAGCTACCACCGCTTGAGAGACTTACTCTTGATTGTAACGAGGATTGTGGAACTTCTGGGACGCAGGGGGTGGG
AAGCCCTCAAATATTGGTGGAATCTCCTACAGTATTGGAGTCAGGAACTAAAGAATAG
>GQ372988/B/ES/2008/ES_X2515_3
ATGGCAGGAAGAAGCGGAGAC---AGCGACGAAGAC---CTCATCAGGACAGTTCGCCTGATCAAGTTTCTCTATCAAAG
CAATCCGCCTCCCAGGACAGAG---GGG---ACCCGACAGGCCCGAAGGAATCGAAGAAGAAGG---------TGGAGAG
AGAGACAG------AGAAAGATCCAATCTATTAGTGCATGGATTCTTAGCACTCATCTGGGACGATCTGCGGAGCCTGTG
TCTCTTCAGCTACCACCGCTTGAGAGACTTACTCTTGATTGTAACGAGGATTGTGGAACTTCTGGGACGCAGGGGGTGGG
AGATCCTCAAATGTTGGTGGAGCCTCATACAGTATTGGAGTCAGGAACTAAAGAATAG
>GQ372990/B/ES/2008/ES_X2556_3
ATGGCAGGAAGAAGCGGAGAC---AGCGACGAAAAT---CTCCTCAAGACAGTAAGACTCATCAAGTTTCTCTATCAAAG
CAACCCGCCTCCCAGCCCAGAG---GGG---ACCCGACAGGCCCGGAGGAATCGAAGAAGAAGG---------TGGAGAG
CAAGACAG------AGACAGATCCGGTCCCTTAGTGGATGGATTCTTAGCAATTATCTGGGTCGACCTACGGAGCCTGTT
CCTCTTCAGCTACCACCGCTTGAGAGACTTAGTCTTGATTGTGACGAGGACTGTGGAACTTCTGGGACGGAGGGGGTGGG
AAGCCCTCAAGTATTGTTGGAATCTCCTGCAATATTGGAGTCAGGAACTAAAGAATAG
>GQ386779/B/ES/1989/G1p1
ATGGCAGGAAGAAGCGGAGAC---AGCGACGAAGAG---CTCCTCAAGACAGTCAGACTCATCAAGTTTCTCTATCAAAG
CAACCCGCCTCCCAGCCAGGAG---GGG---ACCCGACAGGCCCGAAGGAATCGAAGAAGAAGG---------TGGAGAG
AGAGACAG------AGACAGATCCGGTCAATTAGTGGATGGATTCTTAGCAATTATCTGGGTCGACCTGCGGAGCCTGTG
CCTCTTCAGCTACCACCGCTTGAGAGACTTACTCTTGATTGTAACGAGGATTGTGGAACTTCTGGGACGCAGAGGGTGGG
AAGCCCTCAAATATTGGTGGAATCTCCTACAGTATTGGATTCAGGAACTAAAGAATAG
>GQ386780/B/ES/1989/G1p11
ATGGCAGGAAGAAGCGGAGAC---AGCGACGAAGAG---CTCCTCAAGACAGTCAGACTCATCAAGTTTCTCTATCAAAG
CAACCCGCCTCCCAGCCAGGAG---GGG---ACCCGACAGGCCCGAAGGAATCGAAGAAGAAGG---------TGGAGAG
AGAGACAG------AGACAGATCCGGTCAATTAGTGGATGGATTCTTAGCAATTATCTGGGTCGACCTGCGGAGCCTGTG
CCTCTTCAGCTACCACCGCTTGAGAGACTTACTCTTGATTGTAACGAGGATTGTGGAACTTCTGGGACGCAGAGGGTGGG
AAGCCCTCAAATATTGGTGGAATCTCCTACAGTATTGGATTCAGGAACTAAAGAATAG
>GQ386781/B/ES/1989/G1_5p11
ATGGCAGGAAGAAGCGGAGAC---AGCGACGAAGAG---CTCCTCAAGACAGTCAGACTCATCAAGTTTCTCTATCAAAG
CAACCCGCCTCCCAGCCAGGAG---GGG---GCCCGACAGGCCCGAAGGAATCGAAGAAGAAGG---------TGGAGAG
AGAGACAG------AGACAGATCCGGTCAATTAGTGGATGGATTCTTAGCAATTATCTGGGTCGACCTGCGGAGCCTGTG
CCTCTTCAGCTACCACCGCTTGAGAGACTTACTCTTGATTGTAACGAGGATTGTGGAACTTCTGGGACGCAGAGGGTGGG
AAGCCCTCAAATATTGGTGGAATCTCCTACAGTATTGGATTCAGGAACTAAAGAATAG
>GQ386782/B/ES/1989/G2p1
ATGGCAGGAAGAAGCGGAGAC---AGCGACGAAGAG---CTCCTCAAGACAGTCAGACTCATCAAGTTTCTCTATCAAAG
CAACCCGCCTCCCAGCCAGGAG---GGG---ACCCGACAGGCCCGAAGGAATCGAAGAAGAAGG---------TGGAGAG
AGAGACAG------AGACAGATCCGGTCAATTAGTGGATGGATTCTTAGCAATTATCTGGGTCGACCTGCGGAGCCTGTG
CCTCTTCAGCTACCACCGCTTGAGAGACTTACTCTTGATTGTAACGAGGATTGTGGAACTTCTGGGACGCAGAGGGTGGG
AAGCCCTCAAATATTGGTGGAATCTCCTACAGTATTGGATTCAGGAACTAAAGAATAG
>GQ386783/B/ES/1989/G2p11
ATGGCAGGAAGAAGCGGAGAC---AGCGACGAAGAG---CTCCTCAAGACAGTCAGACTCATCAAGTTTCTCTATCAAAG
CAACCCGCCTCCCAGCCAGGAG---GGG---ACCCGACAGGCCCGAAGGAATCGAAGAAGAAGG---------TGGAGAG
AGAGACAG------AGACAGATCCGGTCAATTAGTGGATGGATTCTTAGCAATTATCTGGGTCGACCTGCGGAGCCTGTG
CCTCTTCAGCTACCACCGCTTGAGAGACTTACTCTTGATTGTAACGAGGATTGTGGAACTTCTGGGACGCAGAGGGTGGG
AAGCCCTCAAATATTGGTGGAATCTCCTACAGTATTGGATTCAGGAACTAAAGAATAG
>GQ386784/B/ES/1989/I1p1
ATGGCAGGAAGAAGCGGAGAC---AGCGACGAAGAG---CTCCTCAAGACAGTCAGACTCATCAAGTTTCTCTATCAAAG
CAACCCGCCTCCCAGCCAGGAG---GGG---ACCCGACAGGCCCGAAGGAATCGAAGAAGAAGG---------TGGAGAG
AGAGACAG------AGACAGATCCGGTCAATTAGTGGATGGATTCTTAGCAATTATCTGGGTCGACCTGCGGAGCCTGTG
CCTCTTCAGCTACCACCGCTTGAGAGACTTACTCTTGATTGTAACGAGGATTGTGGAACTTCTGGGACGCAGGGGGTGGG
AAGCCCTCAAATATTGGTGGAATCTCCTACAATATTGGATTCAGGAACTAAAGAACAG
>GQ386785/B/ES/1989/I1p11
ATGGCAGGAAGAAGCGGAGAC---AGCGACGAAGAG---CTCCTCAAGACAGTCAGACTCATCAAGTTTCTCTATCAAAG
CAACCCGCCTCCCAGCCAGGAG---GGG---ACCCGACAGGCCCGAAGGAATCGAAGAAGAAGG---------TGGAGAG
AGAGACAG------AGACAGATCCGGTCAATTAGTGGATGGATTCTTAGCAATTATCTGGGTCGACCTGCGGAGCCTGTG
CCTCTTCAGCTACCACCGCTTGAGAGACTTACTCTTGATTGTAACGAGGATTGTGGAACTTCTGGGACGCAGGGGGTGGG
AAGCCCTCAAATATTGGTGGAATCTCCTACAATATTGGATTCAGGAACTAAAGAACAG
>GQ386786/B/ES/1989/I5p1
ATGGCAGGAAGAAGCGGAGAC---AGCGACGAAGAG---CTCCTCAAGACAGTCAGACTCATCAAGTTTCTCTATCAAAG
CAACCCGCCTCCCAGCCAGGAG---GGG---ACCCGACAGGCCCGAAGGAATCGAAGAAGAAGG---------TGGAGAG
AGAGACAG------AGACAGATCCGGTCAATTAGTGGATGGATTCTTAGCAATTATCTGGGTCGACCTGCGGAGCCTGTG
CCTCTTCAGCTACCACCGCTTGAGAGACTTACTCTTGATTGTAACGAGGATTGTGGAACTTCTGGGACGCAGGGGGTGGG
AAGCCCTCAAATATTGGTGGAATCTCCTACAATATTGGATTCAGGAACTAAAGAACAG
>GQ386787/B/ES/1989/I5p11
ATGGCAGGAAGAAGCGGAGAC---AGCGACGAAGAG---CTCCTCAAGACAGTCAGACTCATCAAGTTTCTCTATCAAAG
CAACCCGCCTCCCAGCCAGGAG---GGG---ACCCGACAGGCCCGAAGGAATCGAAGAAGAAGG---------TGGAGAG
AGAGACAG------AGACAGATCCGGTCAATTAGTGGATGGATTCTTAGCAATTATCTGGGTCGACCTGCGGAGCCTGTG
CCTCTTCAGCTACCACCGCTTGAGAGACTTACTCTTGATTGTAACGAGGATTGTGGAACTTCTGGGACGCAGGGGGTGGG
AAGCCCTCAAATATTGGTGGAATCTCCTACAATATTGGATTCAGGAACTAAAGAACAG
>GQ386792/B/ES/1989/E1_5p1
ATGGCAGGAAGAAGCGGAGAC---AGCGACGAAGAG---CTCCTCAAGACAGTCAGACTCATCAAGTTTCTCTATCAAAG
CAACCCGCCTCCCAGCCAGGAG---GGG---ACCCGACAGGCCCGAAGGAATCGAAGAAGAAGG---------TGGAGAG
AGAGACAG------AGACAGATCCGGTCAATTAGTGGATGGATTCTTAGCAATTATCTGGGTCGACCTGCGGAGCTTGTG
CCTCTTCAGCTACCACCGCTTGAGAGACTTACTCTTGATTGTAACGAGGATTGTGGAACTTCTGGGACGCAGGGGGTGGG
AAGCCCTCAAATATTGGTGGAATCTCCTACAATATTGGATTCAGGAACTAAAGAATAG
>GQ386793/B/ES/1989/E1_5p11
ATGGCAGGAAGAAGCGGAGAC---AGCGACGAAGAG---CTCCTCAAGACAGTCAGACTCATCAAGTTTCTCTATCAAAG
CAACCCGCCTCCCAGCCAGGAG---GGG---ACCCGACAGGCCCGAAGGAATCGAAGAAGAAGG---------TGGAGAG
AGAGACAG------AGACAGATCCGGTCAATTAGTGGATGGATTCTTAGCAATTATCTGGGTCAACCTGCGGAGCCTGTG
CCTCTTCAGCTACCACCGCTTGAGAGACTTACTCTTGATTGTAACGAGGATTGTGGAACTTCTGGGACGCAGGGGGTGGG
AAGCCCTCAAATATTGGTGGAATCTCCTACAATATTGGATTCAGGAACTAAAGAACAG
>GU177863/B/CN/1999/plwj
ATGGCAGGAAGAAGAGAAGAC---AGCGACGACCAG---CTCATCAAGACAGTCAAACTCATCAAGCTTCTCTATCAAAG
CAACCCACTTCCCAACCCAGAG---GGG---ACCCGGCAGGCCCGAAGGAATCGAAGAAGAAGG---------TGGAGAG
CGAGACAG------AGACAGATCCGAGATATTAGCCAACGGATTCTTGACACTTATCTGGGAGGATCTGCGGAGCCTGTG
CCTCTTCATCTACCACCGCTTGAGAGACTTACTCTTGATTGTAGCGAGGATTGTGGAACTTCTGGGACGCAGGGGGTGGG
AAGCCCTCAGATATTGGTGGAATATCCTGCAGTATTGGATTCAGGAACTAAAGAATAG
>GU362881/B/ES/2009/P2149_3
ATGGCAGGAAGAAGCGGAGAC---AGCGACGAGGAC---CTCCTCAGGACGGTCAGACTCATCAAGTTTCTCTACCAAAG
CAACCCTCCTCCCAAACCCGAG---GGG---ACCCGACAGGCCCGGAGGAATCGAAGAAGAAGG---------TGGAGAG
AGAGACAG------AGACAGATCCGATCGATTAGTGACCGGATTCTTAGCGATTTTCTGGGACGACCTGAGGAGCCTGTT
CCTCTTCAGTTACCACCACTTGAGAGACTTACTCTTGATTGTAACGAGGATTGTGGGACTTCTGGGACGCAGGGGGTGGG
AAGCCCTGAAATATTGGTGGAATCTCCTGCACTATTGGAGTCAGGAACTAAAGAATAG
>GU362883/B/ES/2008/X2555_2
ATGGCAGGAAGAAGCGGAGAC---AGCGACGAAAAC---CTCCTCAAAACAGTCAGACTCATCAAGTTTCTCTATCAAAG
CAACCCGCCTCCCAACCCAGAG---GGG---ACCCGACAGGCCCGGAGGAATCGAAGAAGAAGG---------TGGAGAG
AGAGACAG------AGGCACATCCGAACCGTTAGTGGATGGATTCTTAGCAATTATCTGGGCCGACCTGCGGAGCCTGTG
CCTCTTCAGCTACCACCGATTGATAGACTTTCTCTCGATTGTAACGAGGATTGTGGAACTCCTGGGACGCAGGGGGTGGG
AACTTCTCAAATACCTGTGGAATCTTCTGCAGTATTGGAGTCAGGAACTAAAGAATAG
>GU362885/B/ES/2009/X2689_2
ATGGCAGGAAGAAGCGGAGAC---AGCGACGAAGAT---CTCCTCCAGACAGTAAGAATCATCAGACTTCTCTATCAAAG
CAACCCGCTTCCCAGCCCCGAG---GGG---ACCCGACAGGCCCGAAGGAATCGAAGAAGAAGG---------TGGAGAG
AGAGACAG------AGACACATCCAGGCGATTAGTGCATGGATTATTAGCTCTCGTCTGGGACGACCTACGGAGCCTGTG
CCTCTTCAGCTACCACCGCTTGAGAGACTTACTCTTGATTGTAACGAGGATTGTGGAGACTCTGGGACGCAGGGGGTGGG
AAGCCCTCAAATATTGGTGGAATCTCCTGCTGTATTGGAGTCAGGAACTAAAGAATAG
>GU362886/B/ES/2008/X2574_2
ATGGCAGGAAGAAGCGGAGAC---AGCGACGAAGAA---CTCCTCAAGGCAGTCAGACTCATCAAGGCGCTCTACAAACT
CAACCCACCTCCCAACCCCGAG---GGG---ACCCGACAGGCCAGGAGGAATCGAAGAAGAAGG---------TGGAGAC
AGAGACAG------AGGCACATCAACACGATTAGTGCATGGATTCTTAGCACTAGTCTGGGACGACCTGAGGAGCCTGTG
CCTCTTCAGCTACCACCGCTTGACAGACTTACTCTTGATTGCAGCGAGGATTGTGGAACTTCTGGGACGCAGGGGGAGAG
AAATACTCCAGTATTGGTGGAATCTCCTGCAGTATTGGAGTCGGGAACTAAAGAATAG
>GU647196/B/CN/1999/plwj11_6
ATGGCAGGAAGAAGAGAAGAC---AGCGACGACCAG---CTCATCAAGACAGTCAAACTCATCAAGCTTCTCTATCAAAG
CAACCCACTTCCCAACCCAGAG---GGG---ACCCGGCAGGCCCGAAGGAATCGAAGAAGAAGG---------TGGAGAG
CGAGACAG------AGACAGATCCGAGATATTAGCCAACGGATTCTTGACACTTATCTGGGAGGATCTGCGGAGCCTGTG
CCTCTTCATCTACCACCGCTTGAGAGACTTACTCTTGATTGTAGCGAGGATTGTGGAACTTCTGGGACGCAGGGGGTGGG
AAGCCCTCAGATATTGGTGGAATATCCTGCAGTATTGGATTCAGGAACTAAAGAATAG
>GU647197/B/CN/1999/plwj5_6
ATGGCAGGAAGAAGAGAAGAC---AGCGACGACCAG---CTCATCAAGACAGTCAAACTCATCAAGCTTCTCTATCAAAG
CAACCCACTTCCCAACCCAGAG---GGG---ACCCGGCAGGCCCGAAGGAATCGAAGAAGAAGG---------TGGAGAG
CGAGACAG------AGACAGATCCGAGATATTAGCCAACGGATTCTTGACACTTATCTGGGAGGATCTGCGGAGCCTGTG
CCTCTTCATCTACCACCGCTTGAGAGACTTACTCTTGATTGTAGCGAGGATTGTGGAACTTCTGGGACGCAGGGGGTGGG
AAGCCCTCAGATATTGGTGGAATATCCTGCAGTATTGGATTCAGGAACTAAAGAATAG
>GU647198/B/CN/1999/plwj2_6
ATGGCAGGAAGAAGAGAAGAC---AGCGACGACCAG---CTCATCAAGACAGTCAAACTCATCAAGCTTCTCTATCAAAG
CAACCCACTTCCCAACCCAGAG---GGG---ACCCGGCAGGCCCGAAGGAATCGAAGAAGAAGG---------TGGAGAG
CGAGACAG------AGACAGATCCGAGATATTAGCCAACGGATTCTTGACACTTATCTGGGAGGATCTGCGGAGCCTGTG
CCTCTTCATCTACCACCGCTTGAGAGACTTACTCTTGATTGTAGCGAGGATTGTGGAACTTCTGGGACGCAGGGGGTGGG
AAGCCCTCAGATATTGGTGGAATATCCTGCAGTATTGGATTCAGGAACTAAAGAATAG
>HH978650/B/FR/1983/HXB2_patent
ATGGCAGGAAGAAGCGGAGAC---AGCGACGAAGAG---CTCATCAGAACAGTCAGACTCATCAAGCTTCTCTATCAAAG
CAACCCACCTCCCAACCCCGAG---GGG---ACCCGACAGGCCCGAAGGAATAGAAGAAGAAGG---------TGGAGAG
AGAGACAG------AGACAGATCCATTCGATTAGTGAACGGATCCTTGGCACTTATCTGGGACGATCTGCGGAGCCTGTG
CCTCTTCAGCTACCACCGCTTGAGAGACTTACTCTTGATTGTAACGAGGATTGTGGAACTTCTGGGACGCAGGGGGTGGG
AAGCCCTCAAATATTGGTGGAATCTCCTACAGTATTGGAGTCAGGAACTAAAGAATAG
>HI964165/B/FR/1983/HXB2_patent
ATGGCAGGAAGAAGCGGAGAC---AGCGACGAAGAG---CTCATCAGAACAGTCAGACTCATCAAGCTTCTCTATCAAAG
CAACCCACCTCCCAACCCCGAG---GGG---ACCCGACAGGCCCGAAGGAATAGAAGAAGAAGG---------TGGAGAG
AGAGACAG------AGACAGATCCATTCGATTAGTGAACGGATCCTTGGCACTTATCTGGGACGATCTGCGGAGCCTGTG
CCTCTTCAGCTACCACCGCTTGAGAGACTTACTCTTGATTGTAACGAGGATTGTGGAACTTCTGGGACGCAGGGGGTGGG
AAGCCCTCAAATATTGGTGGAATCTCCTACAGTATTGGAGTCAGGAACTAAAGAATAG
>HM469975/B/ES/2009/S61_E1_5p21
ATGGCAGGAAGAAGCGGAGAC---AGCGACGAAGAG---CTCCTCAAGACAGTCAGACTCATCAAGTTTCTCTATCAAAG
CAACCCGCCTCCCAGCCAGGAG---GGG---ACCCGACAGGCCCGAAGGAATCGAAGAAGAAGG---------TGGAGAG
AGAGACAG------AGACAGATCCGGTCAATTAGTGGATGGATTCTTAGCAATTATCTGGGTCAACCTGCGGAGCCTGTG
CCTCTTCAGCTACCACCGCTTGAGAGACTTACTCTTGATTGTAACGAGGATTGTGGAACTTCTGGGACGCAGGGGGTGGG
AAGCCCTCAAATATTGGTGGAATCTCCTACAATATTGGATTCAGGAACTAAAGAACAG
>HM469977/B/ES/2009/S61_G2p21
ATGGCAGGAAGAAGCGGAGAC---AGCGACGAAGAG---CTCCTCAAGACAGTCAGACTCATCAAGTTTCTCTATCAAAG
CAACCCGCCTCCCAGCCAGGAG---GGG---ACCCGACAGGCCCGAAGGAATCGAAGAAGAAGG---------TGGAGAG
AGAGACAG------AGACAGATCCGGTCAATTAGTGGATGGATTCTTAGCAATTATCTGGGTCGACCTGCGGAGCCTGTG
CCTCTTCAGCTACCACCGCTTGAGAGACTTACTCTTGATTGTAACGAGGATTGTGGAACTTCTGGGACGCAGAGGGTGGG
AAGCCCTCAAATATTGGTGGAATCTCCTACAGTATTGGATTCAGGAACTAAAGAATAG
>HM469978/B/ES/2009/S61_G1_5p21
ATGGCAGGAAGAAGCGGAGAC---AGCGACGAAGAG---CTCCTCAAGACAGTCAGACTCATCAAGTTTCTCTATCAAAG
CAACCCGCCTCCCAGCCAGGAG---GGG---ACCCGACAGGCCCGAAGGAATCGAAGAAGAAGG---------TGGAGAG
AGAGACAG------AGACAGATCCGGTCAATTAGTGGATGGATTCTTAGCAATTATCTGGGTCGACCTGCGGAGCCTGTG
CCTCTTCAGCTACCACCGCTTGAGAGACTTACTCTTGATTGTAACGAGGATTGTGGAACTTCTGGGACGCAGAGGGTGGG
AAGCCCTCAAATATTGGTGGAATCTCCTACAGTATTGGATTCAGGAACTAAAGAATAG
>HM469979/B/ES/2009/S61_H1_5p21
ATGGCAGGAAGAAGCGGAGAC---AGCGACGAAGAG---CTCCTCAAGACAGTCAGACTCATCAAGTTTCTCTATCAAAG
CAACCCGCCTCCCAGCCAGGAG---GGG---ACCCGACAGGCCCGAAGGAATCGAAGAAGAAGG---------TGGAGAG
AGAGACAG------AGACAGATCCGGTCAATTAGTGGATGGATTCTTAGCAATTATCTGGGTCGACCTGCGGAGCTTGTG
CCTCTTCAGCTACCACCGCTTGAGAGACTTACTCTTGATTGTAACGAGGATTGTGGAACTTCTGGGACGCAGGGGGTGGG
AAGCCCTCAAATATTGGTGGAATCTCCTACAATATTGGATTCAGGAACTAAAGAATAG
>HM469980/B/ES/2009/S61_I1p21
ATGGCAGGAAGAAGCGGAGAC---AGCGACGAAGAG---CTCCTCAAGACAGTCAGACTCATCAAGTTTCTCTATCAAAG
CAACCCGCCTCCCAGCCAGGAG---GGG---ACCCGACAGGCCCGAAGGAATCGAAGAAGAAGG---------TGGAGAG
AGAGACAG------AGACAGATCCGGTCAATTAGTGGATGGATTCTTAGCAATTATCTGGGTCGACCTGCGGAGCCTGTG
CCTCTTCAGCTACCACCGCTTGAGAGACTTACTCTTGATTGTAACGAGGATTGTGGAACTTCTGGGACGCAGGGGGTGGG
AAGCCCTCAAATATTGGTGGAATCTCCTACAATATTGGATTCAGGAACTAAAGAACAG
>HM469981/B/ES/2009/S61_I5p21
ATGGCAGGAAGAAGCGGAGAC---AGCGACGAAGAG---CTCCTCAAGACAGTCAGACTCATCAAGTTTCTCTATCAAAG
CAACCCGCCTCCCAGCCAGGAG---GGG---ACCCGACAGGCCCGAAGGAATCGAAGAAGAAGG---------TGGAGAG
AGAGACAG------AGACAGATCCGGTCAATTAGTGAATGGATTCTTAGCAATTATCTGGGTCGACCTGCGGAGCCTGTG
CCTCTTCAGCTACCACCGCTTGAGAGACTTACTCTTGATTGTAACGAGGATTGTGGAACTTCTGGGACGCAGGGGGTGGG
AAGCCCTCAAATATTGGTGGAATCTCCTACAATATTGGATTCAGGAACTAAAGAACAG
>HM586187/B/GB/2003/MM33d12p
ATGGCAGGAAGAAGCGGAGAC---AGCGACGAAGAC---CTCCTCAAGACAGTAAGACTCATCAAGAATCTCTATCAAAG
CAACCCACCTCCCAGTCAGGAG---GGG---ACCCGACGGGCCCGAAGGAACAGAAGAAGAAGG---------TGGAGAG
AGAGACAG------AGGCAGATCCGGTCGATTAGTGAGCGGATTCTTACCACTTATCTGGGACGATCTGCGGAGCCTGTG
CCTCTTCAGCTACCACCGCTTGAGAGACTTACTCTTGATTGTAACGAGGATTGTGGAACTTCTGGGACGCAGGGGGTGGG
AAGCACTGAAATACGGGTGGAACATCCTACAGTATTGGAGTCAGGAACTAAAGAATAG
>HM586193/B/GB/2004/MM39d11p
ATGGCAGGAAGAAGCGGAGAC---AGCGACGAAGAG---CTCCTCAAGGCAGTAAGAGCCATCAAGATTCTCTACCAAAG
CAACCCCCTGCCCAGTCTCGAG---GGG---ACCCGACAGGCCCGAAGGAATCGAAGAAGAAGG---------TGGAGAC
AGAGACAG------AGACAGATCCACTCGATTAGTGAGCGGCTTCTTAGCACTGTTCTGGGACGACCTGCGGAGCCTGTG
CCTCTTCAGCTACCACCGCTTGAGAGACTTACTCTTGATTGTAACGAGGATTGTGGAACTTCTGGGACGCAGGGGGTGGG
AACTCCTCAAATACTGTTGGAATCTCCTACAGTATTGGAGTCAGGAGCTTCAGAAGAG
>HM586198/B/GB/2004/MM42d22_GN1
ATGGCAGGAAGAAGCGGAGAC---AGCGACGAAGAG---CTCCTCAAGATAGTCAGACTCATCAAGCTTCTCTATCAAAG
CAACCCACCCCCCAGCTCCGAG---GGG---ACCCGACAGGCCCGAAGGAATCGAAGAAGAAGG---------TGGAGAG
AGAGACAG------AGACACATCCGGACGATCAGTGAACGGATTCTTAGCGATTATCTGGGTGGACCTACGGAGCCTGTG
CCTCTTCAGTTACCACCGCTTGAGAGACTTACTCTTGATTGTAGCGAGGATTGTGGAACTTCTGGAACGCAGAGGGTGGG
AAGTTCTCAAATACTTGTGGAATCTTCTACAGTATTGGATTCAGGAGCTAAAGAATAG
>HM586200/B/GB/2004/MM42d92_GN1
ATGGCAGGAAGAAGCGGAGAC---AGCGACGAAGAG---CTCCTCAAGATAGTCAGACTCATCAAGCTTCTCTATCAAAG
CAACCCACCCCCCAGCTCCGAG---GGG---ACCCGACAGGCCCGAAGGAATCGAAGAAGAAGG---------TGGAGAG
AGAGACAG------AGACACATCCGGACGATCAGTGAACGGATTCTTAGCGATTATCTGGGTGGACCTACGGAGCCTGTG
CCTCTTCAGTTACCACCGCTTGAGAGACTTACTCTTGATTGTAGCGAGGATTGTGGAACTTCTGGAACGCAGAGGGTGGG
AAGTTCTCAAATACTTGTGGAATCTTCTACAGTATTGGATTCAGGAGCTAAAGAATAG
>HM586202/B/GB/2005/MM42d183_GN1
ATGGCAGGAAGAAGCGGAGAC---AGCGACGAAGAG---CTCCTCAAGATAGTCAGACTCATCAAGCTTCTCTATCAAAG
CAACCCACCCCCCAGCTCCGAG---GGG---ACCCGACAGGCCCGAAGGAATCGAAGAAGAAGG---------TGGAGAG
AGAGACAG------AGACACATCCGGACGATCAGTGAACGGATTCTTAGCGATTATCTGGGTGGACCTACGGAGCCTGTG
CCTCTTCAGTTACCACCGCTTGAGAGACTTACTCTTGATTGTAGCGAGGATTGTGGAACTTCTGGAACGCAGAGGGTGGG
AAGTTCTCAAATACTTGTGGAATCTTCTACAGTATTGGATTCAGGAGCTAAAGAATAG
>HM586204/B/GB/2005/MM42d324_GN1
ATGGCAGGAAGAAGCGGAGAC---AGCGACGAAGAG---CTCCTCAAGATAGTCAGACTCATCAAGCTTCTCTATCAAAG
CAACCCACCCCCCAGCTCCGAG---GGG---ACCCGACAGGCCCGAAGGAATCGAAGAAGAAGG---------TGGAGAG
AGAGACAG------AGACACATCCGGACGATCAGTGAACGGATTCTTAGCGATTATCTGGGTGGACCTACGGAGCCTGTG
CCTCTTCAGTTACCACCGCTTGAGAGACTTACTCTTGATTGTAGCGAGGATTGTGGAACTTCTGGGGCGCAGAGGGTGGG
AAGTTCTCAAATACTTGTGGAATCTTCTACAGTATTGGATTCAGGAGCTAAAGAATAG
>HM586206/B/GB/2004/MM43d21_GN1
ATGGCAGGAAGAAGCGGAGCC---AGCGACGAGGAC---CTCCTAAAGACAGTCAGACTCATCAAGCTTCTCTATCAAAG
CAACCCGCCTCCCAACCCCGAG---GGG---ACCCGACAGGCCCGAAGGAATCGAAGAAGAAGG---------TGGAGAG
GAAAACAG------AGGCAGATCCAGACGATTAGTGGATGGATTCTTAGCACTTATCTGGGACGACCTACGGAGCCTGTG
CCTCTTCAGCTACCGCCGCTTGAGCGACTTACTCTTGATAGCAGCGAGGATTGTGGAACTTCTGGGACGCTTGGGGTGGG
AAATCCTCAAGTATTGGTGGAATCTCCTGCAGTATTGGAGTCAGGAACTAAAGAATAG
>HM586207/B/GB/2005/MM43d101_GN1
ATGGCAGGAAGAAGCGGAGCC---AGCGACGAGGAC---CTCCTAAAGACAGTCAGACTCATCAAGCTTCTCTATCAAAG
CAACCCGCCTCCCAACCCCGAG---GGG---ACCCGACAGGCCCGAAGGAATCGAAGAAGAAGG---------TGGAGAG
GAAAACAG------AGGCAGATCCAGACGATTAGTGGATGGATTCTTAGCACTTATCTGGGACGACCTACGGAGCCTGTG
CCTCTTCAGCTACCGCCGCTTGAGCGACTTACTCTTGATAGCAGCGAGGATTGTGGAACTTCTGGGACGCAGGGGGTGGG
AAATCCTCAAGTATTGGTGGAATCTCCTGCAGTATTGGAGTCAGGAACTAAAGAATAG
>HM586208/B/GB/2005/MM43d228_GN1
ATGGCAGGAAGAAGCGGAACC---AGCGACGAGGAC---CTCCTAAAGACAGTCAGACTCATCAAGCTTCTCTATCAAAG
CAACCCGCCTCCCAACCCCGAG---GGG---ACCCGACAGGCTCGAAGGAATCGAAGAAGAAGG---------TGGAGAG
GAAAACAG------AGGCAGATCCAGACGATTAGTGGATGGATTCTTAGCACTTATCTGGGACGACCTACGGAGCCTGTG
CCTCTTCAGCTACCGCCGCTTGAGCGACTTACTCTTGATAGCAGCGAGGATTGTGGAACTTCTGGGACGCAGGGGGTGGG
AAATCCTCAAGTATTGGTGGAATCTCCTGCAGTATTGGAGTCAGGAACTAAAGAATAG
>HM586209/B/GB/2005/MM43d368_GN1
ATGGCAGGAAGAAGCGGAGCC---AGCGACGAGGAC---CTCCTAAAGACAGTCAGACTCATCAAGCTTCTCTATCAAAG
CAACCCGCCTCCCAACCCCGAG---GGG---ACCCGACAGGCCCGAAGGAATCGAAGAAGAAGG---------TGGAGAG
GAAGACAG------AGGCAGATCCAGACGATTAGTGGATGGATTCTTAGCACTTATCTGGGACGACCTACGGAGCCTGTG
CCTCTTCAGCTACCGCCGCTTGAGCGACTTACTCTTGATAGCAGCGAGGATTGTGGAACTTCTGGGACGCAGGGGGTGGG
AAATCCTCAAGTATTGGTGGAATCTCCTGCAGTATTGGAGTCAGGAACTAAAGAATAG
>HM586210/B/GB/2005/MM45d22_GN1
ATGGCAGGAAGAAGCGGAGAC---AGCGACGAAGAC---CTTCTGAAGGCAGTCAGACTCATCAAGATTCTCTATCAAAG
CAACCCACCTCCCAACCCCGAG---GGG---ACCAGACAGGCCCGAAGGAATCGAAGGAGAAGG---------TGGAGAG
AGAGACAG------AGACAGATCCGGGGGATTGGTCAACGGATTCTTGACACTTATCTGGGTCGACCTGCAGAACCTGTG
CCTCTTCAGCTACCACCTCTTGAGAGACTTACTCTTGACTGTAACGAGGATTGTGGAACTTCTGGGACGCAGGGGGTGGG
AAGCCATCAAGTATTGGTGGAATCTCCTGCAGTATTGGATTCAGGAACTAAAGAAGAG
>HM586211/B/GB/2005/MM45d87_GN1
ATGGCAGGAAGAAGCGGAGAC---AGCGACGAAGAC---CTTCTGAAGGCAGTCAGACTCATCAAGATTCTCTATCAAAG
CAACCCACCTCCCAACCCCGAG---GGG---ACCAGACAGGCCCGAAGGAATCGAAGGAGAAGG---------TGGAGAG
AGARACAG------AGACAGATCCGGGGGATTGGTCAACGGATTCTTGACACTTATCTGGGTCGAYCTRCAGAACCTGTG
CCTCTTCAGCTACCACCTCTTGAGAGACTTACTCTTGACTGTAACGAGGATTGTGGAACTTCTGGGACGCAGGGGGTGGG
AAGCCATCAAGTATTGGTGGAATCTCCTGCAGTATTGGATTCAGGAACTAAAGAAGAG
>HM586212/B/GB/2005/MM45d213_GN1
ATGGCAGGAAGAAGCGGAGAC---AGCGACGAAGAC---CTTCTGAAGGCAGTCAGACTCATCAAGATTCTCTATCAAAG
CAACCCACCTCCCAACCCCGAG---GGG---ACCAGACAGGCCCGAAGGAATCGAAGGAGAAGG---------TGGAGAG
AGAGACAG------AGACAGATCCGGGGGATTGGTCAACGGATTCTTGACACTTATCTGGGTCGAYCTRCAGAACCTGTG
CCTCTTCAGCTACCACCTCTTGAGAGACTTACTCTTGACTGTAACGAGGATTGTGGAACTTCTGGGACGCAGGGGGTGGG
AAGCCATCAAGTATTGGTGGAATCTCCTGCAGTATTGGATTCAGGAACTAAAGAAGAG
>HQ215554/B/CN/2008/1106
ATGGCAGGAAGAAGCGGGGAC---AGCGACGAAGAG---CTCATCAAGACAGTCCGCCTGATCAAGCAACTCTATCAAAG
CAACCCGCCTCCCAGCTCAGAG---GGG---ACCCGACAGGCCCGAAGGAATAGAAGAAGAAGG---------TGGAGAG
AGAGACAG------AGACACATCCACTCGATTAGTACATGGCTTCTTAGCACTCATCTGGGACGACCTGAGGAGCCTGTG
CCTTTTCAGCTACCACCGCTTGAGAGACTTACTCTTGATTGTAGCGAGGATTGTGGAACTTCTGGGACGCAGGGGTTGGG
AGGCCCTCAAATATTGCTGGAATCTCCTGCAGTATTGGAGTCAGGAACTAAAGAAGAG
>HQ215556/B/CN/2009/1121
ATGGCAGGAAGAAGCGGAGAC---AGCGACGAAGAG---CTCCTCAAGGCAGTCCGCCTCATCAAACAGCTGTATCAGAG
CAACCCGCCACCCAGCTCAGGG---GGG---ACCCGACAGGCCCGAAGGAACCGAAGGAGAAGG---------TGGAGAC
AGAGACAG------AAGCAGATCCACACTCTTAGTGCATGGATTCTTAGCACTCATCTGGGTCGACCTACGGAGCCTGTG
CCTTTTCCTCTACCACCGCTTGAGAGACTTACTCTTGATTGTAACGAGGATTGTGGAACTTCTGGGACGCAGGGGGTGGG
AAACACTCAAGTACTTGTGGAACCTCCTACAGTATTGGAGTCAGGAACTAAAGAAGAG
>JA806687/B/FR/1983/HXB2-patent
ATGGCAGGAAGAAGCGGAGAC---AGCGACGAAGAG---CTCATCAGAACAGTCAGACTCATCAAGCTTCTCTATCAAAG
CAACCCACCTCCCAACCCCGAG---GGG---ACCCGACAGGCCCGAAGGAATAGAAGAAGAAGG---------TGGAGAG
AGAGACAG------AGACAGATCCATTCGATTAGTGAACGGATCCTTGGCACTTATCTGGGACGATCTGCGGAGCCTGTG
CCTCTTCAGCTACCACCGCTTGAGAGACTTACTCTTGATTGTAACGAGGATTGTGGAACTTCTGGGACGCAGGGGGTGGG
AAGCCCTCAAATATTGGTGGAATCTCCTACAGTATTGGAGTCAGGAACTAAAGAATAG
>JF320003/B/US/2006/502_0341_FL05
ATGGCAGGAAGAAGCGGAGAC---AGCGACGAAGAG---CTCATCAGAGCAGTCAGACTCATCAAGTTTCTCTATCAAAG
CAACCCACCTCCCAGCCCAGAG---GGG---ACCCGACAGGCCCGAAGGAATCGAAGAAGAAGG---------TGGAGAC
AGAGGCAG------AGGCAGATCCGGTCTCTTAGTGGATGGATTCTTAGCAATTATCTGGGTCGACCTGCGGAGCCTGAT
ACTCTTCAGCTACCACCGCTTGAGAGACTTACTATTGATTGCAGCGAGGATTGTGGAACTTCTGGGACGCAGGGGGTGGG
AAGCCCTGAAATATTGGTGGAATCTCCTACAGTATTGGAGTCAGGAACTAAAGAATAG
>JF320005/B/US/2006/502_0341_FL04
ATGGCAGGAAGAAGCGGAGAC---AGCGACGAAGAG---CTCATCAGAGCAGTCAGACTCATCAAGTTTCTCTATCAAAG
CAACCCACCTCCCAGCCCAGAG---GGG---ACCCGACAGGCCCGAAGGAATCGAAGAAGAAGG---------TGGAGAC
AGAGGCAG------AGGCAGATCCGGTCTCTTAGTGGATGGATTCTTAGCAATTATCTGGGTCGACCTGCGGAGCCTGAT
ACTCTTCAGCTACCACCGCTTGAGAGACTTACTATTGATTGCAGCGAGGATTGTGGAACTTCTGGGACGCAGGGGGTGGG
AAGCCCTGAAATATTGGTGGAATCTCCTACAGTATTGGAGTCAGGAACTAAAGAATAG
>JF320006/B/US/2006/502_0341_FL07
ATGGCAGGAAGAAGCGGAGAC---AGCGACGAAGAG---CTCATCAGAGCAGTCAGACTCATCAAGTTTCTCTATCAAAG
CAACCCACCTCCCAGCCCAGAG---GGG---ACCCGACAGGCCCGAAGGAATCGAAGAAGAAGG---------TGGAGAC
AGAGGCAG------AGGCAGATCCGGTCTCTTAGTGGATGGATTCTTAGCAATTATCTGGGTCGACCTGCGGAGCCTGAT
ACTCTTCAGCTACCACCGCTTGAGAGACTTACTATTGATTGCAGCGAGGATTGTGGAACTTCTGGGACGCAGGGGGTGGG
AAGCCCTGAAATATTGGTGGAATCTCCTACAGTATTGGAGTCAGGAACTAAAGAATAG
>JF320008/B/PE/2006/502_0524_FL04
ATGGCAGGAAGAAGCGGAGAC---AGCGACGAAGAC---CTCCTCAAGACAGTCAGACTCATCAAAATTCTCTATCAAAG
CAACCCACCTCCTCGGTCCGAG---GGG---ACCCGACAGGCCCGAAGGAATAGAAGAAGAAGG---------TGGAGAA
AGAGACAG------AGGCAGATCCGTGCGCTTAGTGAACGGATTCTTGACACTTTTCTGGGAGGACCTGCGGAACCTGTG
CCTCTTCAGCTACCACCGCTTGAGAGACTTACTCTTGATTGTGACGAGGATTGTGGAACTTCTGGGACACAGGGGGTGGG
AACTCCTCAAATATTGGTGGAATCTCCTGATATATTGGAGTCAGGAACTAAAGAATAG
>JF320009/B/PE/2006/502_0524_FL05
ATGGCAGGAAGAAGCGGAGAC---AGCGACGAAGAC---CTCCTCAAGACAGTCAGACTCATCAAAATTCTCTATCAAAG
CAACCCACCTCCTCGGTCCGAG---GGG---ACCCGACAGGCCCGAAGGAATAGAAGAAGAAGG---------TGGAGAA
AGAGACAG------AGGCAGATCCGTGCGCTTAGTGAACGGATTCTTGACACTTTTCTGGGAGGACCTGCGGAACCTGTG
CCTCTTCAGCTACCACCGCTTGAGAGACTTACTCTTGATTGTGACGAGGATTGTGGAACTTCTGGGACACAGGGGGTGGG
AACTCCTCAAATATTGGTGGAATCTCCTGATATATTGGAGTCAGGAACTAAAGAATAG
>JF320010/B/PE/2006/502_0524_FL06
ATGGCAGGAAGAAGCGGAGAC---AGCGACGAAGAC---CTCCTCAAGACAGTCAGACTCATCAAAATTCTCTATCAAAG
CAACCCACCTCCTCGGTCCGAG---GGG---ACCCGACAGGCCCGAAGGAATAGAAGAAGAAGG---------TGGAGAA
AGAGACAG------AGGCAGATCCGTGCGCTTAGTGAACGGATTCTTGACACTTTTCTGGGAGGACCTGCGGAACCTGTG
CCTCTTCAGCTACCACCGCTTGAGAGACTTACTCTTGATTGTGACGAGGATTGTGGAACTTCTGGGACACAGGGGGTGGG
AACTCCTCAAATATTGGTGGAATCTCCTGATATATTGGAGTCAGGAACTAAAGAATAG
>JF320012/B/PE/2007/502_1399_wg6
ATGGCAGGAAGAAGCGGAGAC---AGCGACGAAGAC---ATCCTCAAGACAGCCAGACTCATCAAGCTTCTCTATCAAAG
CAACCCACCTCCCAACCCCGAG---GGG---ACTCGACAGGCCCGGAGGAATCGAAGAAGAAGG---------TGGAGAG
AGAGACAG------AGACACATCCGGTGGATTAGCGAACGGATTCTTGGCACTCTTCTGGATCGATCTGAGGAACCTGTG
CCTCTTTCTCTACCACCGCTTGAGAGACTTACTCTTGATTGTAACGAGGATTGTGGAACTTCTGGGACGCAGGGGGTGGG
AAATCCTCAAATATTGGTGGAATCTCCTGACATATTGGAGTCAGGAACTAAAGAATAG
>JF320013/B/PE/2007/502_1399_wg4
ATGGCAGGAAGAAGCGGAGAC---AGCGACGAAGAC---ATCCTCAAGACAGTCAGACTCATCAAGCTTCTCTATCAAAG
CAACCCACCTCCCAACCCCGAG---GGG---ACCCGACAGGCCCGGAGGAATCGAAGAAGAAGG---------TGGAGAG
AGAGACAG------AGACACATCCGGTGGATTAGCGAACGGATTCTTGGCACTCTTCTGGATCGATCTGAGGAACCTGTG
CCTCTTTCTCTACCACCGCTTGAGAGACTTACTCTTGATTGTAACGAGGATTGTGGAACTTCTGGGACGCAGGGGGTGGG
AAATCCTCAAATATTGGTGGAATCTCCTGACATATTGGAGTCAGGAACTAAAGAATAG
>JF320014/B/PE/2007/502_1399_wg5
ATGGCAGGAAGAAGCGGAGAC---AGCGACGAAGAC---ATCCTCAAGACAGTCAGACTCATCAAGCTTCTCTATCAAAG
CAACCCACCTCCCAACCCCGAG---GGG---ACCCGACAGGCCCGGAGGAATCGAAGAAGAAGG---------TGGAGAG
AGAGACAG------AGACACATCCGGTGGATTAGCGAACGGATTCTTGGCACTCTTCTGGATCGATCTGAGGAACCTGTG
CCTCTTTCTCTACCACCGCTTGAGAGACTTACTCTTGATTGTAACGAGGATTGTGGAACTTCTGGGACGCAGGGGGTGGG
AAATCCTCAAATATTGGTGGAATCTCCTGACATATTGGAGTCAGGAACTAAAGAATAG
>JF320015/B/PE/2007/502_1399_wg1
ATGGCAGGAAGAAGCGGAGAC---AGCGACGAAGAC---ATCCTCAAGACAGTCAGACTCATCAAGCTTCTCTATCAAAG
CAACCCACCTCCCAACCCCGAG---GGG---ACTCGACAGGCCCGGAGGAATCGAAGAAGAAGG---------TGGAGGG
AGAGACAG------AGACACATCCGGTGGATTAGCGAACGGATTCTTGGCACTCTTCTGGATCGATCTGAGGAACCTGTG
CCTCTTTCTCTACCACCGCTTGAGAGACTTAATCTTGATTGTAACGAGGATTGTGGAACTTCTGGGACGCAGGGGGTGGG
AAATCCTCAAATATTGGTGGAACCTCCTGACATATTGGAGTCAGGAACTAAAGAATAG
>JF320016/B/PE/2007/502_1399_wg3
ATGGCAGGAAGAAGCGGAGAC---AGCGACGAAGAC---ATCCTCAAGACAGTCAGACTCATCAAGCTTCTCTATCAAAG
CAACCCACCTCCCAACCCCGAG---GGG---ACCCGACAGGCCCGGAGGAATCGAAGAAGAAGG---------TGGAGAG
AGAGACAG------AGACACATCCGGTGGATTAGCGAACGGATTCTTGGCACTCTTCTGGATCGATCTGAGGAACCTGTG
CCTCTTTCTCTACCACCGCTTGAGAGACTTACTCTTGATTGTAACGAGGATTGTGGAACTTCTGGGACGCAGGGGGTGGG
AAATCCTCAAATATTGGTGGAATCTCCTGACATATTGGAGTCAGGAACTAAAGAATAG
>JF320017/B/PE/2007/502_2649_wg2
ATGGCAGGAAGAAGCGGAGAC---AGCGACGAGCAG---CTCCTCAAGACAGTAAGACTCATCAAGATTCTCTATCAAAG
CAATCCCCTTCCCAGCCCCGAG---GGG---ACCCGACAGGCCCGAAGGAATCGGAGAAGAAGG---------TGGAGAG
AGAGACAG------AGACAGATACGGGACATTAGCGGACGGATTCTTGACACTTATCTGGGTGGACCTACGGAGCCTGTT
CCTCTTCAGCTACCACCACTTGAGAGACTTACTCTTGATTGCAACGAGGATTGTGGAACTTCTGGGACGCAGGGGGTGGG
AAGCCCTCAAGTATTGGTGGAATCTCCTACAGTATTGGATTCAGGAACTAAAGAATAG
>JF320018/B/PE/2007/502_2254_FL6
ATGGCAGGAAGAAGCGGAGAC---AGCGACGACGAG---CTGATCAAGACAGTGCAGCTCATCAAGCAAATCTATCAAAG
CAACCCACCACCCAGCTCCGAG---GGG---ACCCGACAGGCCCGACGAAACCGACGAAGAAGG---------TGGAGAG
AGAGACAG------AGACACATCCGGGAGATTAGTGGATGGATTCTTAGCACTTATCTGGGTCGACCTACGGAGCCTGTG
CCTCTTCCTCTACCACCGCTTGAGAGACTTACTCTTGATTGCAGCGAGGGGTGTGGAACTTGTGGGACGCAGGGGGTGGG
AACTCCTCAAGTACTGGTGGAATCTCCTACAGTATTGGAGTCGGGAACTAAAGAATAG
>JF320019/B/PE/2007/502_2649_wg8
ATGGCAGGAAGAAGCGGAGAC---AGCGACGAGCAG---CTCCTCAAGACAGTAAGACTCATCAAGATTCTCTATCAAAG
CAATCCCCTTCCCAGCCCCGAG---GGG---ACCCGACAGGCCCGAAGGAATCGGAGAAGAAGG---------TGGAGAG
AGAGACAG------AGACAGATACGGGACATTAGCGGACGGATTCTTGACACTTATCTGGGTGGACCTACGGAGCCTGTT
CCTCTTCAGCTACCACCACTTGAGAGACTTACTCTTGATTGCAACGAGGATTGTGGAACTTCTGGGACGCAGGGGGTGGG
AAGCCCTCAAGTATTGGTGGAATCTCCTACAGTATTGGATTCAGGAACTAAAGAATAG
>JF320020/B/PE/2007/502_2254_FL2
ATGGCAGGAAGAAGCGGAGAC---AGCGACGACGAG---CTGATCAAGACAGTGCAGCTCATCAAGCAAATCTATCAAAG
CAACCCACCACCCAGCTCCGAG---GGG---ACCCGACAGGCCCGACGGAACCGACGAAGAAGG---------TGGAGAG
AGAGACAG------AGACACATCCGGGAGATTAGTGGATGGATTCTTAGCACTTATCTGGGTCGACCTACGGAGCCTGTG
CCTCTTCCTCTACCACCGCTTGAGAGACTTACTCTTGATTGCAGCGAGGGGTGTGGAACTTGTGGGACGCAGGGGGTGGG
AACTCCTCAAGTACTGGTGGAATCTCCTACAGTATTGGAGTCGGGAACTAAAGAATAG
>JF320021/B/PE/2007/502_2254_FL5
ATGGCAGGAAGAAGCGGAGAC---AGCGACGACGAG---CTGATCAAGACAGTGCAGCTCATCAAGCAAATCTATCAAAG
CAACCCACCACCCAGCTCCGAG---GGG---ACCCGACAGGCCCGACGGAACCGACGAAGAAGG---------TGGAGAG
AGAGACAG------AGACACATCCGGGAGATTAGTGGATGGATTCTTAGCACTTATCTGGGTCGACCTACGGAGCCTGTG
CCTCTTCCTCTACCACCGCTTGAGAGACTTACTCTTGATTGCAGCGAGGGGTGTGGAACTTGTGGGACGCAGGGGGTGGG
AACTCCTCAAGTACTGGTGGAATCTCCTACAGTATTGGAGTCGGGAACTAAAGAATAG
>JF320022/B/PE/2007/502_2649_wg7
ATGGCAGGAAGAAGCGGAGAC---AGCGACGAGCAG---CTCCTCAAGACAGTAAGACTCATCAAGATTCTCTATCAAAG
CAATCCCCTTCCCAGCCCCGAG---GGG---ACCCGACAGGCCCGAAGGAATCGGAGAAGAAGG---------TGGAGAG
AGAGACAG------AGACAGATACGGGACATTAGCGGACGGATTCTTGACACTTATCTGGGTGGACCTACGGAGCCTGTT
CCTCTTCAGCTACCACCACTTGAGAGACTTACTCTTGATTGCAACGAGGATTGTGGAACTTCTGGGACGCAGGGGGTGGG
AAGCCCTCAAGTATTGGTGGAATCTCCTACAGTATTGGATTCAGGAACTAAAGAATAG
>JF320023/B/PE/2007/502_2254_FL3
ATGGCAGGAAGAAGCGGAGAC---AGCGACGACGAG---CTGATCAAGACAGTGCAGCTCATCAAGCAAATCTATCAAAG
CAACCCACCACCCAGCTCCGAG---GGG---ACCCGACAGGCCCGACGGAACCGACGAAGAAGG---------TGGAGAG
AGAGACAG------AGACACATCCGGGAGATTAGTGGATGGATTCTTAGCACTTATCTGGGTCGACCTACGGAGCCTGTG
CCTCTTCCTCTACCACCGCTTGAGAGACTTACTCTTGATTGCAGCGAGGGGTGTGGAACTTGTGGGACGCAGGGGGTGGG
AACTCCTCAAGTACTGGTGGAATCTCCTACAGTATTGGAGTCGGGAACTAAAGAATAG
>JF320024/B/PE/2007/502_2254_FL1
ATGGCAGGAAGAAGCGGAGAC---AGCGACGACGAG---CTGATCAAGACAGTGCAGCTCATCAAGCAAATCTATCAAAG
CAACCCACCACCCAGCTCCGAG---GGG---ACCCGACAGGCCCGACGGAACCGACGAAGAAGG---------TGGAGAG
AGAGACAG------AGACACATCCGGGAGATTAGTGGATGGATTCTTAGCACTTATCTGGGTCGACCTACGGAGCCTGTG
CCTCTTCCTCTACCACCGCTTGAGAGACTTACTCTTGATTGCAGCGAGGGGTGTGGAACTTGTGGGACGCAGGGGGTGGG
AACTCCTCAAGTACTGGTGGAATCTCCTACAGTATTGGAGTCGGGAACTAAAGAATAG
>JF320025/B/PE/2007/502_2649_wg10
ATGGCAGGAAGAAGCGGAGAC---AGCGACGAGCAG---CTCCTCAAGACAGTAAGACTCATCAAGATTCTCTATCAAAG
CAATCCCCTTCCCAGCCCCGAG---GGG---ACCCGACAGGCCCGAAGGAATCGGAGAAGAAGG---------TGGAGAG
AGAGACAG------AGACAGATACGGGACATTAGCGGACGGATTCTTGACACTTATCTGGGTGGACCTACGGAGCCTGTT
CCTCTTCAGCTACCACCACTTGAGAGACTTACTCTTGATTGCAACGAGGATTGTGGAACTTCTGGGACGCAGGGGGTGGG
AAGCCCTCAAGTATTGGTGGAATCTCCTACAGTATTGGATTCAGGAACTAAAGAATAG
>JF320026/B/PE/2007/502_2254_FL4
ATGGCAGGAAGAAGCGGAGAC---AGCGACGACGAG---CTGATCAAGACAGTGCAGCTCATCAAGCAAATCTATCAAAG
CAACCCACCACCCAGCTCCGAG---GGG---ACCCGACAGGCCCGACGGAACCGACGAAGAAGG---------TGGAGAG
AGAGACAG------AGACACATCCGGGAGATTAGTGGATGGATTCTTAGCACTTATCTGGGTCGACCTACGGAGCCTGTG
CCTCTTCCTCTACCACCGCTTGAGAGACTTACTCTTGATTGCAGCGAGGGGTGTGGAACTTGTGGGACGCAGGGGGTGGG
AACTCCTCAAGTACTGGTGGAATCTCCTACAGTATTGGAGTCGGGAACTAAAGAATAG
>JF320027/B/PE/2007/502_2649_wg5
ATGGCAGGAAGAAGCGGAGAC---AGCGACGAGCAG---CTCCTCAAGACAGTAAGACTCATCAAGATTCTCTATCAAAG
CAATCCCCTTCCCAGCCCCGAG---GGG---ACCCGACAGGCCCGAAGGAATCGGAGAAGAAGG---------TGGAGAG
AGAGACAG------AGACAGATACGGGACATTAGCGGATGGATTCTTGACACTTATCTGGGTGGACCTACGGAGCCTGTT
CCTCTTCAGCTACCACCACTTGAGAGACTTACTCTTGATTGCAACGAGGATTGTGGAACTTCTGGGACGCAGGGGGTGGG
AAGCCCTCAAGTATTGGTGGAATCTCCTACAGTATTGGATTCAGGAACTAAAGAATAG
>JF320028/B/PE/2007/502_2349_wg2
ATGGCAGGAAGAAGCGGAGAC---AGCGACGACGAG---CTCCTCAAGACAGTGAGACTCATCAAGGTTATCTATCAAAG
CAACCCTCTTCCCAGCCCCGAG---GGG---ACCCGACAGGCCCGAAGGAATCGAAGAAGAAGG---------TGGAGAG
AGAGACAG------AGACAGATCCGGGACATTAGTACACGGATTCTTGACAATTATCTGGGTCGACCTGCGGAGCCTGTG
CCTCTTCAGCTACCACCGCTTGAGAGACTTACTCTTGATTGTAACGAGGAGTGTGGAACTTCTGGGACGCAGGGGGTGGG
AAATCCTCAAATATTGGTGGAATCTCCTGCAGTATTGGACTCAGGAACTAAAGAGTAG
>JF320029/B/PE/2007/502_2349_wg9
ATGGCAGGAAGAAGCGGAGAC---AGCGACGACGAG---CTCCTCAAGACAGTGAGACTCATCAAGGTTATCTATCAAAG
CAACCCTCTTCCCAGCCCCGAG---GGG---ACCCGACAGGCCCGAAGGAATCGAAGAAGAAGG---------TGGAGAG
AGAGACAG------AGACAGATCCGGGACATTAGTACACGGATTCTTGACAATTATCTGGGTCGACCTGCGGAGCCTGTG
CCTCTTCAGCTACCACCGCTTGAGAGACTTACTCTTGATTGTAACGAGGAGTGTGGAACTTCTGGGACGCAGGGGGTGGG
AAATCCTCAAATATTGGTGGAATCTCCTGCAGTATTGGACTCAGGAACTAAAGAGTAG
>JF320030/B/PE/2007/502_2649_wg3
ATGGCAGGAAGAAGCGGAGAC---AGCGACGAGCAG---CTCCTCAAGACAGTAAGACTCATCAAGATTCTCTATCAAAG
CAATCCCCTTCCCAGCCCCGAG---GGG---ACCCGACAGGCCCGAAGGAATCGGAGAAGAAGG---------TGGAGAG
AGAGACAG------AGACAGATACGGGACATTAGCGGACGGATTCTTGACACTTATCTGGGTGGACCTACGGAGCCTGTT
CCTCTTCAGCTACCACCACTTGAGAGACTTACTCTTGATTGCAACGAGGATTGTGGAACTTCTGGGACGCAGGGGGTGGG
AAGCCCTCAAGWATTGGTGGAATCTCCTACAGWATTGRATTCAGGAACTAAARAATAG
>JF320031/B/PE/2007/502_2349_wg4
ATGGCAGGAAGAAGCGGAGAC---AGCGACGACGAG---CTCCTCAAGACAGTGAGACTCATCAAGGTTATCTATCAAAG
CAACCCTCTTCCCAGCCCCGAG---GGG---ACCCGACAGGCCCGAAGGAATCGAAGAAGAAGG---------TGGAGAG
AGAGACAG------AGACAGATCCGGGACATTAGTACACGGATTCTTGACAATTATCTGGGTCGACCTGCGGAGCCTGTG
CCTCTTCAGCTACCACCGCTTGAGAGACTTACTCTTGATTGTAACGAGGAGTGTGGAACTTCTGGGACGCAGGGGGTGGG
AAATCCTCAAATATTGGTGGAATCTCCTGCAGTATTGGACTCAGGAACTAAAGAGTAG
>JF320032/B/PE/2007/502_2349_wg5
ATGGCAGGAAGAAGCGGAGAC---AGCGACGACGAG---CTCCTCAAGACAGTGAGACTCATCAAGGTTATCTATCAAAG
CAACCCTCTTCCCAGCCCCGAG---GGG---ACCCGACAGGCCCGAAGGAATCGAAGAAGAAGG---------TGGAGAG
AGAGACAG------AGACAGATCCGGGACATTAGTACACGGATTCTTGACAATTATCTGGGTCGACCTGCGGAGCCTGTG
CCTCTTCAGCTACCACCGCTTGAGAGACTTACTCTTGATTGTAACGAGGAGTGTGGAACTTCTGGGACGCAGGGGGTGGG
AAATCCTCAAATATTGGTGGAATCTCCTGCAGTATTGGACTCAGGAACTAAAGAGTAG
>JF320033/B/PE/2007/502_2649_wg4
ATGGCAGGAAGAAGCGGAGAC---AGCGACGAGCAG---CTCCTCAAGACAGTAAGACTCATCAAGATTCTCTATCAAAG
CAATCCCCTTCCCAGCCCCGAG---GGG---ACCCGACAGGCCCGAAGGAATCGGAGAAGAAGG---------TGGAGAG
AGAGACAG------AGACAGATACGGGACATTAGCGGACGGATTCTTGACACTTATCTGGGTGGACCTACGGAGCCTGTT
CCTCTTCAGCTACCACCACTTGAGAGACTTACTCTTGATTGCAACGAGGATTGTGGAACTTCTGGGACGCAGGGGGTGGG
AAGCCCTCAAGTATTGGTGGAATCTCCTACAGTATTGGATTCAGGAACTAAAGAATAG
>JF320034/B/PE/2007/502_2649_wg1
ATGGCAGGAAGAAGCGGAGAC---AGCGACGAGCAG---CTCCTCAAGACAGTAAGACTCATCAAGATTCTCTATCAAAG
CAATCCCCTTCCCAGCCCCGAG---GGG---ACCCGACAGGCCCGAAGGAATCGGAGAAGAAGG---------TGGAGAG
AGAGACAG------AGACAGATACGGGACATTAGCGGATGGATTCTTGACACTTATCTGGGTGGACCTACGGAGCCTGTT
CCTCTTCAGCTACCACCACTTGAGAGACTTACTCTTGATTGCAACGAGGATTGTGGAACTTCTGGGACGCAGGGGGTGGG
AAGCCCTCAAGTATTGGTGGAATCTCCTACAGTATTGGATTCAGGAACTAAAGAATAG
>JF320035/B/PE/2007/502_2649_wg9
ATGGCAGGAAGAAGCGGAGAC---AGCGACGAGCAG---CTCCTCAAGACAGTAAGACTCATCAAGATTCTCTATCAAAG
CAATCCCCTTCCCAGCCCCGAG---GGG---ACCCGACAGGCCCGAAGGAATCGGAGAAGAAGG---------TGGAGAG
AGAGACAG------AGACAGATACGGGACATTAGCGGACGGATTCTTGACACTTATCTGGGTGGACCTACGGAGCCTGTT
CCTCTTCAGCTACCACCACTTGAGAGACTTACTCTTGATTGCAACGAGGATTGTGGAACTTCTGGGACGCAGGGGGTGGG
AAGCCCTCAAGTATTGGTGGAATCTCCTACAGTATTGGATTCAGGAACTAAAGAATAG
>JF320036/B/US/2006/502_0227_FL05
ATGGCAGGAAGAAGCGGAGAC---AGCGACGAAGAA---CTCCTCAAGACAGTCAGACTAATCAAGAAGATCTACCAAAG
CAACCCACTTCCCAGCCCAGAG---GGG---ACCCGACAGGCCCGAAGGAATCGAAGAAGAAGG---------TGGAGAC
AGAGACAG------AAACAGATCCAGGACATTAGTGGATGGATTCTTAGCGCTTATCTGGGTCGATCTGCGGAGCCTGTT
CCTCTTCAGCTACCACCGCTTGAGAGACTTACTCTTGATTGTAGCGAGGATTGTGGAACTTCTGGGACGAAGGGGGTGGG
AAGCCCTCAAATATTGGTGGAGTCTCCTGCAGTATTGGAGTCAGGAACTAAAGAATAG
>JF320038/B/US/2006/502_0572_FL06
ATGGCAGGAAGAAGCGGAGAC---AGCGAAGAACAG---CTACTCGAGACAGTCAGACTGATCAAGAGGCTCTATCAAAG
CAACCCTCCTCCCAGCTCAGAG---GGG---ACCCGACAGGCCCGAAGAAATCGAAGAAGGAGG---------TGGAGAG
CGAGACAG------AGACAGATCCGTTCGATTAGTGAATGGATTCTTAGCACTTATCTGGGACGATCTACGGAGCCTGTG
CCTTTTCAGCTACCGCCACTTGAGAGACTTACTCTTGATTGTAGCGAGGATTGTGGAACTTCTGGGACGCAGGGGGTGGG
AGGCCCTCAAGTATTGGTGGAATCTCCTGCAGTATTGGAGTCAGGAACTAAAGAATAG
>JF320039/B/US/2006/502_0572_FL02
ATGGCAGGAAGAAGCGGAGAC---AGCGACGAACAG---CTACTCGAGACAGTCAGACTGATCAAGAGGCTCTATCAAAG
CAACCCTCCTCCCAGCTCAGAG---GGG---ACCCGACAGGCCCGAAGAAATCGAAGAAGGAGG---------TGGAGAG
CGAGACAG------AGACAGATCCGTTCGATTAGTGAATGGATTCTTAGCACTTATCTGGGACGATCTACGGAGCCTGTG
CCTTTTCAGCTACCGCCACTTGAGAGACTTACTCTTGATTGTAGCGAGGATTGTGGAACTTCTGGGACGCAGGGGGTGGG
AGGCCCTCAAGTATTGGTGGAATCTCCTGCAGTATTGGAGTCAGGAACTAAAGAATAG
>JF320040/B/US/2006/502_0572_FL07
ATGGCAGGAAGAAGCGGAGAC---AGCGACGAACAG---CTACTCGAGACAGTCAGACTGATCAAGAGGCTCTATCAAAG
CAACCCTCCTCCCAGCTCAGAG---GGG---ACCCGACAGGCCCGAAGAAATCGAAGAAGGAGG---------TGGAGAG
CGAGACAG------AGACAGATCCGTTCGATTAGTGAATGGATTCTTAGCACTTATCTGGGACGATCTACGGAGCCTGTG
CCTTTTCAGCTACCGCCACTTGAGAGACTTACTCTTGATTGTAGCGAGGATTGTGGAACTTCTGGGACGCAGGGGGTGGG
AGGCCCTCAAGTATTGGTGGAATCTCCTGCAGTATTGGAGTCAGGAACTAAAGAATAG
>JF320041/B/US/2006/502_0572_FL01
ATGGCAGGAAGAAGCGGAGAC---AGCGACGAACAG---CTACTCGAGACAGTCAGACTGATCAAGAGGCTCTATCAAAG
CAACCCTCCTCCCAGCTCAGAG---GGG---ACCCGACAGGCCCGAAGAAATCGAAGAAGGAGG---------TGGAGAG
CGAGACAG------AGACAGATCCGTTCGATTAGTGAATGGATTCTTAGCACTTATCTGGGACGATCTACGGAGCCTGTG
CCTTTTCAGCTACCGCCACTTGAGAGACTTACTCTTGATTGTAGCGAGGATTGTGGAACTTCTGGGACGCAGGGGGTGGG
AGGCCCTCAAGTATTGGTGGAATCTCCTGCAGTATTGGAGTCAGGAACTAAAGAATAG
>JF320042/B/US/2006/502_0572_FL03
ATGGCAGGAAGAAGCGGAGAC---AGCGACGAACAG---CTACTCGAGACAGTCAGACTGATCAAGAGGCTCTATCAAAG
CAACCCTCCTCCCAGCTCAGAG---GGG---ACCCGACAGGCCCGAAGAAATCGAAGAAGGAGG---------TGGAGAG
CGAGACAG------AGACAGATCCGTTCGATTAGTGAATGGATTCTTAGCACTTATCTGGGACGATCTACGGAGCCTGTG
CCTTTTCAGCTACCGCCACTTGAGAGACTTACTCTTGATTGTAGCGAGGATTGTGGAACTTCTGGGACGCAGGGGGTGGG
AGGCCCTCAAGTATTGGTGGAATCTCCTGCAGTATTGGAGTCAGGAACTAAAGAATAG
>JF320043/B/US/2005/502_1400_FL02
ATGGCAGGAAGAAGCGGAGAC---AGCGACGAAGAA---CTTCTCCAAACAGTCAGGATCATCAAGCTTCTCTACAAAAG
CAACCCACTTCCCAGCCCCGAG---GGG---ACCAGAAGGGCCCGGAGGAATCGAAGAAGAAGG---------TGGAGGG
AGAGACAG------AGACACATCAAGGCCATTAGTGAAAGGATTCTTAGCAATCATCTGGGTCGACCTGCGGAGCCTGTG
CATCTTCCTCTACCACCACTTGAGAGACTTACTCTTGATTGCAGCGAGGATTGTGGAACATCTGGGACTCAGGGGGTGGG
AAATCCTCAAATACTGGTGGAATCTTCTACTGTATTGGAGTCAGGAACTAAAGAATAG
>JF320044/B/US/2006/502_1174_FL07
ATGGCAGGAAGAAGCGAAGAC---AGCGACGAAGAT---CTCCTCAAAACAGTCAGACTCATCAAGCGGATCTATCAAAG
CAACCCACCGCCCAGCTCGGAG---GGG---ACCCGACAGGCCCGAAGGAATCGAAGAAGAAGG---------TGGAGAG
AAAGACAG------AGACAGATCCAGTTGCTTAGTAACTGGATTCTTGGAACTTATCTGGGTCGACCTACGGAGCCTGTG
CCTTTTCAGCTACCACCGCTTGAGAGACTTACTCTTGATTGTAACGAGGGTTGTGGAACTTCTGGGACGCAGGGGGTGGG
AAGCCCTCAAGTATTGGTGGAATCTCCTGCAGTATTGGAGTCAGGAACTAAAGAATAG
>JF320045/B/US/2007/502_1115_wg1
ATGGCAGGAAGAAGCGGAGAC---AGCGACGAAGAG---CTCCTCAAGATAGTGAGACTCATCAAGCAGCTCTATCAAAG
CAACCCGCTTCCCAGCCCCGAG---GGG---ACCCGACAGGCCCGAAGGAATCGAAGAAGAAGG---------TGGAGAG
AGAGACAG------AGACAGATCAACTGGATCAGTGAACGGATTCTTAACACTTGTCTGGGTCGATCTGAGGAGCCTGTG
CCTCTTCAGCTACCACCGATTGAGAGACTTACTCTTGATTGCAACAAGGATTGTGGAACTTCTGAGACGCAGGGGGTGGG
AACTCCTCAAGTATTTGTGGAATCTTCTACAGTATTGGCTTCAGGAGCTAAAGAATAG
>JF320046/B/US/2005/502_1400_FL05
ATGGCAGGAAGAAGCGGAGAC---AGCGACGAAGAA---CTTCTCCAAACAGTCAGGATCATCAAGCTTCTCTACAAAAG
CAACCCACTTCCCAGCCCCGAG---GGG---ACCAGAAGGGCCCGGAGGAATCGAAGAAGAAGG---------TGGAGGG
AGAGACAG------AGACACATCAAGGCCATTAGTGAATGGATTCTTAGCAATCATCTGGGTCGACCTGCGGAGCCTGTG
CATCTTCCTCTACCACCACTTGAGAGACTTACTCTTGATTGCAGCGAGGATTGTGGAACATCTGGGACTCAGGGGGTGGG
AAATCCTCAAATACTGGTGGAATCTTCTACTGTATTGGAGTCAGGAACTAAAGAATAG
>JF320047/B/US/2006/502_1174_FL06
ATGGCAGGAAGAAGCGAAGAC---AGCGACGAAGAT---CTCCTCAAAACAGTCAGACTCATCAAGCGGATCTATCAAAG
CAACCCACCGCCCAGCTCGGAG---GGG---ACCCGACAGGCCCGAAGGAATCGAAGAAGAAGG---------TGGAGAG
AAAGACAG------AGACAGATCCAGTTGCTTAGTAACTGGATTCTTGGAACTTATCTGGGTCGACCTACGGAGCCTGTG
CCTTTTCAGCTACCACCGCTTGAGAGACTTACTCTTGATTGTAACGAGGGTTGTGGAACTTCTGGGACGCAGGGGGTGGG
AAGCCCTCAAGTATTGGTGGAATCTCCTGCAGTATTGGAGTCAGGAACTAAAGAATAG
>JF320048/B/US/2006/502_0309_wg13
ATGGCAGGAAGAAGCGGAAAC---AGCGACGAAGAC---CTCCTCACGACAATCAGAATCATCAGGTTTCTCTATCAAAG
CAACCCTCCTCCCAGTTCCGAG---GGG---ACCAGACAGGCCCGGAGGAATCGAAGAAGAAGG---------TGGAGAG
AGAGACAG------AGACAGATCCGGCTACTTAGTGGGTGGATTCTTAGCACTCATCTGGAGCGACCTACGGAGCCTGTG
CCTTTTCAGCTACCACCGCTTGAGAGACTTACTCTTGATTGTGACGAGGATTGTGGAACTTCTGGGACGCAGGGGGGGGG
AAGTCCTCAGATATTGGTGGAGTCTCCTGCAATATTGGAGTCAGGAACTACAGAATAG
>JF320049/B/US/2006/502_1174_FL02
ATGGCAGGAAGAAGCGAAGAC---AGCGACGAAGAT---CTCCTCAAAACAGTCAGACTCATCAAGCGGATCTATCAAAG
CAACCCACCGCCCAGCTCGGAG---GGG---ACCCGACAGGCCCGAAGGAATCGAAGAAGAAGG---------TGGAGAG
AAAGACAG------AGACAGATCCAGTTGCTTAGTAACTGGATTCTTGGAACTTATCTGGGTCGACCTACGGAGCCTGTG
CCTTTTCAGCTACCACCGCTTGAGAGACTTACTCTTGATTGTAACGAGGGTTGTGGAACTTCTGGGACGCAGGGGGTGGG
AAGCCCTCAAGTATTGGTGGAATCTCCTGCAGTATTGGAGTCAGGAACTAAAGAATAG
>JF320050/B/US/2005/502_1400_FL01
ATGGCAGGAAGAAGCGGAGAC---AGCGACGAAGAA---CTTCTCCAAACAGTCAGGATCATCAAGCTTCTCTACAAAAG
CAACCCACTTCCCAGCCCCGAG---GGG---ACCAGAAGGGCCCGGAGGAATCGAAGAAGAAGG---------TGGAGGG
AGAGACAG------AGACACATCAAGGCCATTAGTGAATGGATTCTTAGCAATCATCTGGGTCGACCTGTGGAGCCTGTG
CATCTTCCTCTACCACCACTTGAGAGACTTACTCTTGATTGCAGCGAAGATTGTGGAACATCTGGGACTCAGGGGGTGGG
AAATCCTCAAATACTGGTGGAATCTTCTACTGTATTGGAGTCAGGAACTAAAGAATAG
>JF320051/B/US/2006/502_1174_FL01
ATGGCAGGAAGAAGCGAAGAC---AGCGACGAAGAT---CTCCTCAAAACAGTCAGACTCATCAAGCGGATCTATCAAAG
CAACCCACCGCCCAGCTCGGAG---GGG---ACCCGACAGGCCCGAAGGAATCGAAGAAGAAGG---------TGGAGAG
AAAGACAG------AGACAGATCCAGTTGCTTAGTAACTGGATTCTTGGAACTTATCTGGGTCGACCTACGGAGCCTGTG
CCTTTTCAGCTACCACCGCTTGAGAGACTTACTCTTGATTGTAACGAGGGTTGTGGAACTTCTGGGACGCAGGGGGTGGG
AAGCCCTCAAGTATTGGTGGAATCTCCTGCAGTATTGGAGTCAGGAACTAAAGAATAG
>JF320052/B/US/2007/502_1115_wg3
ATGGCAGGAAGAAGCGGAGAC---AGCGACGAAGAG---CTCCTCAAGATAGTGAGACTCATCAAGCAGCTCTATCAAAG
CAACCCGCTTCCCAGCCCCGAG---GGG---ACCCGACAGGCCCGAAGGAATCGAAGAAGAAGG---------TGGAGAG
AGAGACAG------AGACAGATCAACTGGATCAGTGAACGGATTCTTAACACTTGTCTGGGTCGATCTGAGGAGCCTGTG
CCTCTTCAGCTACCACCGATTGAGAGACTTACTCTTGATTGCAACAAGGATTGTGGAACTTCTGAGACGCAGGGGGTGGG
AACTCCTCAAGTATTTGTGGAATCTTCTACAGTATTGGCTTCAGGAGCTAAAGAATAG
>JF320053/B/US/2006/502_1174_FL09
ATGGCAGGAAGAAGCGGAGAC---AGCGACGAAGAT---CTCCTCAAAACAGTCAGACTCATCAAGCGGATCTATCAAAG
CAACCCACCGCCCAGCTCGGAG---GGG---ACCCGACAGGCCCGAAGGAATCGAAGAAGAAGG---------TGGAGAG
AAAGACAG------AGACAGATCCAGTTGCTTAGTAACTGGATTCTTGGAACTTATCTGGGTCGACCTACGGAGCCTGTG
CCTTTTCAGCTACCACCGCTTGAGAGACTTACTCTTGATTGTAACGAGGGTTGTGGAACTTCTGGGACGCAGGGGGTGGG
AAGCCCTCAAGTATTGGTGGAATCTCCTGCAGTATTGGAGTCAGGAACTAAAGAATAG
>JF320054/B/US/2005/502_2495_wg02
ATGGCAGGAAGAAGCGGAGAC---AGAGACGAAGAG---CTCCTCGAGACAGTCAAGCTCATCAAGATTCTCCATCAGAG
CAACCCACCTCCCAGCTCGGAG---GGG---ACCCGACAGGCCCGAAGGAATCGAAGAAGAAGG---------TGGAGAG
AGAGACAG------AGACAGATCCGGTGGATTAGTGAACGGATTCTTGACCATTATCTGGGTCGACCTGCGGAGCCTGTG
CCTCTTCAGCTACCACCGCTTGAGAGACTTACTCTTGATTGTAACGAGGACTGTGGAACTTCTGGGACGCAGGGGGTGGG
AAGCCCTCAAATATTGGTGGAATCTCATACAGTATTGGAGTCAGGAACTAAAGAGTAG
>JF320055/B/US/2006/502_1174_FL04
ATGGCAGGAAGAAGCGGAGAC---AGCGACGAAGAT---CTCCTCAAAACAGTCAGACTCATCAAGCGGATCTATCAAAG
CAACCCACCGCCCAGCTCGGAG---GGG---ACCCGACAGGCCCGAAGGAATCGAAGAAGAAGG---------TGGAGAG
AAAGACAG------AGACAGATCCAGTTGCTTAGTAACTGGATTCTTGGAACTTATCTGGGTCGACCTACGGAGCCTGTG
CCTTTTCAGCTACCACCGCTTGAGAGACTTACTCTTGATTGTAACGAGGGTTGTGGAACTTCTGGGACGCAGGGGGTGGG
AAGCCCTCAAGTATTGGTGGAATCTCCTGCAGTATTGGAGTCAGGAACTAAAGAATAG
>JF320056/B/US/2006/502_0309_wg02
ATGGCAGGAAGAAGCGGAAAC---AGCGACGAAGAC---CTCCTCACGACAATCAGAATCATCAGGTTTCTCTATCAAAG
CAACCCTCCTCCCAGTTCCGAG---GGG---ACCAGACAGGCCCGGAGGAATCGAAGAAGAAGG---------TGGAGAG
AGAGACAG------AGACAGATCCGGCTACTTAGTGGGTGGATTCTTAGCACTCATCTGGAGCGACCTACGGAGCCTGTG
CCTTTTCAGCTACCACCGCTTGAGAGACTTACTCTTGATTGTGACGAGGATTGTGGAACTTCTGGGACGCAGGGGGGGGG
AAGTCCTCAGATATTGGTGGAGTCTCCTGCAATATTGGAGTCAGGAACTACAGAATAG
>JF320058/B/US/2006/502_1174_FL05
ATGGCAGGAAGAAGCGGAGAC---AGCGACGAAGAT---CTCCTCAAAACAGTCAGACTCATCAAGCGGATCTATCAAAG
CAACCCACCGCCCAGCTCGGAG---GGG---ACCCGACAGGCCCGAAGGAATCGAAGAAGAAGG---------TGGAGAG
AAAGACAG------AGACAGATCCAGTTGCTTAGTAACTGGATTCTTGGAACTTATCTGGGTCGACCTACGGAGCCTGTG
CCTTTTCAGCTACCACCGCTTGAGAGACTTACTCTTGATTGTAACGAGGGTTGTGGAACTTCTGGGACGCAGGGGGTGGG
AAGCCCTCAAGTATTGGTGGAATCTCCTGCAGTATTGGAGTCAGGAACTAAAGAATAG
>JF320059/B/US/2005/502_0223_wg1
ATGGCAGGAAGAAGCGGAGAC---AGCGACGAAGAG---CTTCTCAAGGCAGTCAGACTCATCAAGTATCTCCATCAAAC
CAACCCGCCCCCCGGCCCAGAG---GGG---ACACGACAGGCCCGGAGGAATCGAAGAAGAAGG---------TGGAGAG
AGAGACAG------AGACAGATCCGGACAATTAGTGAATGGATTCTTAGCGATTATCTGGGTCGATCTGCGGAGCCTGTG
CCTCTTCAGCTACCACCGCTTGAGAGACTTACTCTTAATTGTAGCGAGGATTCTGGAACTTCTGGGACGCAGGGGGTGGG
AAGCCCTTAAATACTGGTGGAACCTCCTGCAGTATTGGAGCCAGGAACTCAAGAATAG
>JF320060/B/US/2006/502_1174_FL08
ATGGCAGGAAGAAGCGGAGAC---AGCGACGAAGAT---CTCCTCAAAACAGTCAGACTCATCAAGCGGATCTATCAAAG
CAACCCACCGCCCAGCTCGGAG---GGG---ACCCGACAGGCCCGAAGGAATCGAAGAAGAAGG---------TGGAGAG
AAAGACAG------AGACAGATCCAGTTGCTTAGTAACTGGATTCTTGGAACTTATCTGGGTCGACCTACGGAGCCTGTG
CCTTTTCAGCTACCACCGCTTGAGAGACTTACTCTTGATTGTAACGAGGGTTGTGGAACTTCTGGGACGCAGGGGGTGGG
AAGCCCTCAAGTATTGGTGGAATCTCCTGCAGTATTGGAGTCAGGAACTAAAGAATAG
>JF320061/B/US/2005/502_2495_wg03
ATGGCAGGAAGAAGCGGAGAC---AGAGACGAAGAG---CTCCTCGAGACAGTCAAGCTCATCAAGATTCTCCATCAGAG
CAACCCACCTCCCAGCTCGGAG---GGG---ACCCGACAGGCCCGAAGGAATCGAAGAAGAAGG---------TGGAGAG
AGAGACAG------AGACAGATCCGGTGGATTAGTGAACGGATTCTTGACCATTATCTGGGTCGACCTGCGGAGCCTGTG
CCTCTTCAGCTACCACCGCTTGAGAGACTTACTCTTGATTGTAACGAGGACTGTGGAACTTCTGGGACGCAGGGGGTGGG
AAGCCCTCAAATATTGGTGGAATCTCATACAGTATTGGAGTCAGGAACTAAAGAGTAG
>JF320062/B/US/2006/502_1174_FL11
ATGGCAGGAAGAAGCGGAGAC---AGCGACGAAGAT---CTCCTCAAAACAGTCAGACTCATCAAGCGGATCTATCAAAG
CAACCCACCGCCCAGCTCGGAG---GGG---ACCCGACAGGCCCGAAGGAATCGAAGAAGAAGG---------TGGAGAG
AAAGACAG------AGACAGATCCAGTTGCTTAGTAACTGGATTCTTGGAACTTATCTGGGTCGACCTACGGAGCCTGTG
CCTTTTCAGCTACCACCGCTTGAGAGACTTACTCTTGATTGTAACGAGGGTTGTGGAACTTCTGGGACGCAGGGGGTGGG
AAGCCCTCAAGTATTGGTGGAATCTCCTGCAGTATTGGAGTCAGGAACTAAAGAATAG
>JF320064/B/US/2006/502_1174_FL03
ATGGCAGGAAGAAGCGGAGAC---AGCGACGAAGAT---CTCCTCAAAACAGTCAGACTCATCAAGCGGATCTATCAAAG
CAACCCACCGCCCAGCTCGGAG---GGG---ACCCGACAGGCCCGAAGGAATCGAAGAAGAAGG---------TGGAGAG
AAAGACAG------AGACAGATCCAGTTGCTTAGTAACTGGATTCTTGGAACTTATCTGGGTCGACCTACGGAGCCTGTG
CCTTTTCAGCTACCACCGCTTGAGAGACTTACTCTTGATTGTAACGAGGGTTGTGGAACTTCTGGGACGCAGGGGGTGGG
AAGCCCTCAAGTATTGGTGGAATCTCCTGCAGTATTGGAGTCAGGAACTAAAGAATAG
>JF320065/B/US/2006/502_0309_wg14
ATGGCAGGAAGAAGCGGAAAC---AGCGACGAAGAC---CTCCTCACGACAATCAGAATCATCAGGTTTCTCTATCAAAG
CAACCCTCCTCCCAGTTCCGAG---GGG---ACCAGACAGGCCCGGAGGAATCGAAGAAGAAGG---------TGGAGAG
AGAGACAG------AGACAGATCCGGCTACTTAGTGGGTGGATTCTTAGCACTCATCTGGAGCGACCTACGGAGCCTGTG
CCTTTTCAGCTACCACCGCTTGAGAGACTTACTCTTGATTGTGACGAGGATTGTGGAACTTCTGGGACGCAGGGGGGGGG
AAGTCCTCAGATATTGGTGGAGTCTCCTGCAATATTGGAGTCAGGAACTACAGAATAG
>JF320066/B/US/2005/502_1400_FL03
ATGGCAGGAAGAAGCGGAGRC---AGCGACGAAGAA---CTTCTCCAAACAGTCAGGATCATCAAGCTTCTCTACAAAAG
CAACCCACTTCCCAGCCCCGAG---GGG---ACCAGAAGGGCCCGGAGGAATCGAAGAAGAAGG---------TGGAGGG
AGAGACAG------AGACACATCAAGGCCATTAGTGAATGGATTCTTAGCAATCATCTGGGTCGACCTGCGGAGCCTGTG
CATCTTCCTCTACCACCACTTGAGAGACTTACTCTTGATTGCAGCGAGGATTGTGGAACATCTGGGACTCAGGGGGTGGG
AAATCCTCAAATACTGGTGGAATCTTCTACTGTATTGGAGTCAGGAACTAAAGAATAG
>JF320067/B/US/2005/502_1400_FL04
ATGGCAGGAAGAAGCGGAGAC---AGCGACGAAGAA---CTTCTCCAAACAGTCAGGATCATCAAGCTTCTCTACAAAAG
CAACCCACTTCCCAGCCCCGAG---GGG---ACCAGAAGGGCCCGGAGGAATCGAAGAAGAAGG---------TGGAGGG
AGAGACAG------AGACACATCAAGGCCATTAGTGAATGGATTCTTAGCAATCATCTGGGTCGACCTGCGGAGCCTGTG
CATCTTCCTCTACCACCACTTGAGAGACTTACTCTTGATTGCAGCGAGGATTGTGGAACATCTGGGACTCAGGGGGTGGG
AAATCCTCAAATACTGGTGGAATCTTCTACTGTATTGGAGTCAGGAACTAAAGAATAG
>JF320068/B/US/2006/502_0309_wg12
ATGGCAGGAAGAAGCGGAAAC---AGCGACGAAGAC---CTCCTCACGACAATCAGAATCATCAGGTTTCTCTATCAAAG
CAACCCTCCTCCCAGTTCCGAG---GGG---ACCAGACAGGCCCGGAGGAATCGAAGAAGAAGG---------TGGAGAG
AGAGACAG------AGACAGATCCGGCTACTTAGTGGGTGGATTCTTAGCACTCATCTGGAGCGACCTACGGAGCCTGTG
CCTTTTCAGCTACCACCGCTTGAGAGACTTACTCTTGATTGTGACGAGGATTGTGGAACTTCTGGGACGCAGGGGGGGGG
AAGTCCTCAGATATTGGTGGAGTCTCCTGCAATATTGGAGTCAGGAACTACAGAATAG
>JF320069/B/US/2007/502_1115_wg2
ATGGCAGGAAGAAGCGGAGAC---AGCGACGAAGAG---CTCCTCAAGATAGTGAGACTCATCAAGCAGCTCTATCAAAG
CAACCCGCTTCCCAGCCCCGAG---GGG---ACCCGACAGGCCCGAAGGAATCGAAGAAGAAGG---------TGGAGAG
AGAGACAG------AGACAGATCAACTGGATCAGTGAACGGATTCTTAACACTTGTCTGGGTCGATCTGAGGAGCCTGTG
CCTCTTCAGCTACCACCGATTGAGAGACTTACTCTTGATTGCAACAAGGATTGTGGAACTTCTGAGACGCAGGGGGTGGG
AACTCCTCAAATATTTGTGGAATCTTCTACAGTATTGGCTTCAGGAGCTAAAGAATAG
>JF320070/B/US/2007/502_1115_wg6
ATGGCAGGAAGAAGCGGAGAC---AGCGACGAAGAG---CTCCTCAAGATAGTGAGACTCATCAAGCAGCTCTATCAAAG
CAACCCGCTTCCCAGCCCCGAG---GGG---ACCCGACAGGCCCGAAGGAATCGAAGAAGAAGG---------TGGAGAG
AGAGACAG------AGACAGATCAACTGGATCAGTGAACGGATTCTTAACACTTGTCTGGGTCGATCTGAGGAGCCTGTG
CCTCTTCAGCTACCACCGATTGAGAGACTTACTCTTGATTGCAACAAGGATTGTGGAACTTCTGAGACGCAGGGGGTGGG
AACTCCTCAAGTATTTGTGGAATCTTCTACAGTATTGGCTTCAGGAGCTAAAGAATAG
>JF320071/B/US/2006/502_0309_wg04
ATGGCAGGAAGAAGCGGAAAC---AGCGACGAAGAC---CTCCTCACGACAATCAGAATCATCAGGTTTCTCTATCAAAG
CAACCCTCCTCCCAGTTCCGAG---GGG---ACCAGACAGGCCCGGAGGAATCGAAGAAGAAGG---------TGGAGAG
AGAGACAG------AGACAGATCCGGCTACTTAGTGGGTGGATTCTTAGCACTCATCTGGAGCGACCTACGGAGCCTGTG
CCTTTTCAGCTACCACCGCTTGAGAGACTTACTCTTGATTGTGACGAGGATTGTGGAACTTCTGGGACGCAGGGGGGGGG
AAGTCCTCAGATATTGGTGGAGTCTCCTGCAATATTGGAGTCAGGAACTACAGAATAG
>JF320081/B/US/2006/502_0341_FL06
ATGGCAGGAAGAAGCGGAGAC---AGCGACGAAGAG---CTCATCAGAGCAGTCAGACTCATCAAGTTTCTCTATCAAAG
CAACCCACCTCCCAGCCCAGAG---GGG---ACCCGACAGGCCCGAAGGAATCGAAGAAGAAGG---------TGGAGAC
AGAGGCAG------AGGCAGATCCGGTCTCTTAGTGGATGGATTCTTAGCAATTATCTGGGTCGACCTGCGGAGCCTGAT
ACTCTTCAGCTACCACCGCTTGAGAGACTTACTATTGATTGCAGCGAGGATTGTGGAACTTCTGGGACGCAGGGGGTGGG
AAGCCCTGAAATATTGGTGGAATCTCCTACAGTATTGGAGTCAGGAACTAAAGAATAG
>JF320082/B/US/2006/502_0341_FL03
ATGGCAGGAAGAAGCGGAGAC---AGCGACGAAGAG---CTCATCAGAGCAGTCAGACTCATCAAGTTTCTCTATCAAAG
CAACCCACCTCCCAGCCCAGAG---GGG---ACCCGACAGGCCCGAAGGAATCGAAGAAGAAGG---------TGGAGAC
AGAGGCAG------AGGCAGATCCGGTCTCTTAGTGGATGGATTCTTAGCAATTATCTGGGTCGACCTGCGGAGCCTGAT
ACTCTTCAGCTACCACCGCTTGAGAGACTTACTATTGATTGCAGCGAGGATTGTGGAACTTCTGGGACGCAGGGGGTGGG
AAGCCCTGAAATATTGGTGGAATCTCCTACAGTATTGGAGTCAGGAACTAAAGAATAG
>JF320097/B/US/2006/502_0346_wg02
ATGGCAGGAAGAAGCGGAGGC---AACGACGAAGAT---CTCCTCAGGACAGTAAGAATCATCAAGATCCTCTACCAAAG
CAACCCACCTCCCAATCCCGAG---GGA---ACCCGACAGGCCCGAAGGAATCGAAGAAGAAGG---------TGGAGAA
AGAGACAG------AGACAGATCCACTCGATTAGTGCACGGATTCTTGCCACTTATCTGGGACGATCTGAGGAGCCTGAT
CCTATTCAGCTACCGCCGCTTGAGAGACTTACTCTTGATTGCAGCGAGGATTGTGGAACTACTGGGACGCAGGGGGTGGG
AAATCCTCAAATATTGGTGGAATCTCCTGCAGTATTGGAGTCAGGAACTGAAGAATAG
>JF320098/B/US/2006/502_0346_wg01
ATGGCAGGAAGAAGCGGAGGC---AACGACGAAGAT---CTCCTCAGGACAGTAAGAATCATCAAGATCCTCTACCAAAG
CAACCCACCTCCCAATCCCGAG---GGA---ACCCGACAGGCCCGAAGGAATCGAAGAAGAAGG---------TGGAGAA
AGAGACAG------AGACAGATCCACTCGATTAGTGCACGGATTCTTGCCAATTATCTGGGACGATCTGAGGAGCCTGAT
CCTATTCAGCTACCGCCGCTTGAGAGACTTACTCTTGATTGCAGCGAGGATTGTGGAACTACTGGGACGCAGGGGGTGGG
AAATCCTCAAATATTGGTGGAATCTCCTGCAGTATTGGAGTCAGGAACTGAAGAATAG
>JF320120/B/US/2006/502_1619_FL09
ATGGCAGGAAGAAGCGGAGAC---AGCGACGAAGAG---CTCCTCAAGACAGTAAGACTCATCAAGAGTATCTACCAAAG
CAACCCTCCTCCCAAACCCGAG---GGG---ACCCGACAGGCCCGAAGGAATCGAAGAAGACGG---------TGGAGAA
GGAAACAG------CAGATCATCCGTCAGATTAGTGACCGGATTCTTGCCGCTTTTCTGGGACGACCTGCGGAGCCTGTG
CCTCTTCAGCTACCACCGCTTGAGAGACTTACTCTTGATTGTAACGAGGATTGTGGCGATTCTGGGACGCAGGGGGTGGG
AAGTCCTCAAGTATTGGTGGAATCTCCTGCAGTATTGGATTCAGGAACTAAAGAATAG
>JF320121/B/US/2006/502_1619_FL08
ATGGCAGGAAGAAGCGGAGAC---AGCGACGAAGAG---CTCCTCAAGACAGTAAGACTCATCAAGAGTATCTACCAAAG
CAACCCTCCTCCCAAACCCGAG---GGG---ACCCGACAGGCCCGAAGGAATCGAAGAAGACGG---------TGGAGAA
GGAAACAG------CAGATCATCCGTCAGATTAGTGACCGGATTCTTGCCGCTTTTCTGGGACGACCTGCGGAGCCTGTG
CCTCTTCAGCTACCACCGCTTGAGAGACTTACTCTTGATTGTAACGAGGATTGTGGCGATTCTGGGACGCAGGGGGTGGG
AAGTCCTCAAGTATTGGTGGAATCTCCTGCAGTATTGGATTCAGGAACTAAAGAATAG
>JF320122/B/US/2006/502_1619_FL03
ATGGCAGGAAGAAGCGGAGAC---AGCGACGAAGAG---CTCCTCAAGACAGTAAGACTCATCAAGAGTATCTACCAAAG
CAACCCTCCTCCCAAACCCGAG---GGG---ACCCGACAGGCCCGAAGGAATCGAAGAAGACGG---------TGGAGAA
GGAAACAG------CAGATCATCCGTCAGATTAGTGACCGGATTCTTGCCGCTTTTCTGGGACGACCTGCGGAGCCTGTG
CCTCTTCAGCTACCACCGCTTGAGAGACTTACTCTTGATTGTAACGAGGATTGTGGCGATTCTGGGACGCAGGGGGTGGG
AAGTCCTCAAGTATTGGTGGAATCTCCTGCAGTATTGGATTCAGGAACTAAAGAATAG
>JF320123/B/US/2006/502_1619_FL01
ATGGCAGGAAGAAGCGGAGAC---AGCGACGAAGAG---CTCCTCAAGACAGTAAGACTCATCAAGAGTATCTACCAAAG
CAACCCTCCTCCCAAACCCGAG---GGG---ACCCGACAGGCCCGAAGGAATCGAAGAAGACGG---------TGGAGAA
GGAAACAG------CAGATCGTCCGTCAGATTAGTGACCGGATTCTTGCCGCTTTTCTGGGACGACCTGCGGAGCCTGTG
CCTCTTCAGCTACCACCGCTTGAGAGACTTACTCTTGATTGTAACGAGGATTGTGGCGATTCTGGGACGCAGGGGGTGGG
AAGTCCTCAAGTATTGGTGGAATCTCCTGCAGTATTGGATTCAGGAACTAAAGAATAG
>JF320124/B/US/2006/502_1619_FL10
ATGGCAGGAAGAAGCGGAGAC---AGCGACGAAGAG---CTCCTCAAGACAGTAAGACTCATCAAGAGTATCTACCAAAG
CAACCCTCCTCCCAAACCCGAG---GGG---ACCCGACAGGCCCGAAGGAATCGAAGAAGACGG---------TGGAGAA
GGAAACAG------CAGATCATCCGTCAGATTAGTGACCGGATTCTTGCCGCTTTTCTGGGACGACCTGCGGAGCCTGTG
CCTCTTCAGCTACCACCGCTTGAGAGACTTACTCTTGATTGTAACGAGGATTGTGGCGATTCTGGGACGCAGGGGGTGGG
AAGTCCTCAAGTATTGGTGGAATCTCCTGCAGTATTGGATTCAGGAACTAAAGAATAG
>JF320125/B/US/2006/502_1619_FL05
ATGGCAGGAAGAAGCGGAGAC---AGCGACGAAGAG---CTCCTCAAGACAGTAAGACTCATCAAGAGTATCTACCAAAG
CAACCCTCCTCCCAAACCCGAG---GGG---ACCCGACAGGCCCGAAGGAATCGAAGAAGACGG---------TGGAGAA
GGAAACAG------CAGATCATCCGTCAGATTAGTGACCGGATTCTTGCCGCTTTTCTGGGACGACCTGCGGAGCCTGTG
CCTCTTCAGCTACCACCGCTTGAGAGACTTACTCTTGATTGTAACGAGGATTGTGGCGATTCTGGGACGCAGGGGGTGGG
AAGTCCTCAAGTATTGGTGGAATCTCCTGCAGTATTGGATTCAGGAACTAAAGAATAG
>JF320126/B/US/2006/502_1619_FL06
ATGGCAGGAAGAAGCGGAGAC---AGCGACGAAGAG---CTCCTCAAGACAGTAAGACTCATCAAGAGTTTCTACCAAAG
CAACCCTCCTCCCAAACCCGAG---GGG---ACCCGACAGGCCCGAAGGAATCGAAGAAGACGG---------TGGAGAA
GGAAACAG------CAGATCATCCGTCAGATTAGTGACCGGATTCTTGCCGCTTTTCTGGGACGACCTGCGGAGCCTGTG
CCTCTTCAGCTACCACCGCTTGAGAGACTTACTCTTGATTGTAACGAGGATTGTGGCGATTCTGGGACGCAGGGGGTGGG
AAGTCCTCAAGTATTGGTGGAATCTCCTGCAGTATTGGATTCAGGAACTAAAGAATAG
>JF320127/B/US/2006/502_1619_FL04
ATGGCAGGAAGAAGCGGAGAC---AGCGACGAAGAG---CTCCTCAAGACAGTAAGACTCATCAAGAGTATCTACCAAAG
CAACCCTCCTCCCAAACCCGAG---GGG---ACCCGACAGGCCCGAAGGAATCGAAGAAGACGG---------TGGAGAA
GGAAACAG------CAGATCATCCGTCAGATTAGTGACCGGATTCTTGCCGCTTTTCTGGGACGACCTGCGGAGCCTGTG
CCTCTTCAGCTACCACCGCTTGAGAGACTTACTCTTGATTGTAACGAGGATTGTGGCGATTCTGGGACGCAGGGGGTGGG
AAGTCCTCAAGTATTGGTGGAATCTCCTGCAGTATTGGATTCAGGAACTAAAGAATAG
>JF320128/B/US/2006/502_1619_FL07
ATGGCAGGAAGAAGCGGAGAC---AGCGACGAAGAG---CTCCTCAAGACAGTAAGACTCATCAAGAGTATCTACCAAAG
CAACCCTCCTCCCAAACCCGAG---GGG---ACCCGACAGGCCCGAAGGAATCGAAGAAGACGG---------TGGAGAA
GGAAACAG------CAGATCATCCGTCAGATTAGTGACCGGATTCTTGCCGCTTTTCTGGGACGACCTGCGGAGCCTGTG
CCTCTTCAGCTACCACCGCTTGAGAGACTTACTCTTGATTGTAACGAGGATTGTGGCGATTCTGGGACGCAGGGGGTGGG
AAGTCCTCAAGTATTGGTGGAATCTCCTGCAGTATTGGATTCAGGAACTAAAGAATAG
>JF320129/B/US/2006/502_1619_FL02
ATGGCAGGAAGAAGCGGAGAC---AGCGACGAAGAG---CTCCTCAAGACAGTAAGACTCATCAAGAGTATCTACCAAAG
CAACCCTCCTCCCAAACCCGAG---GGG---ACCCGACAGGCCCGAAGGAATCGAAGAAGACGG---------TGGAGAA
GGAAACAG------CAGATCATCCGTCAGATTAGTGACCGGATTCTTGCCGCTTTTCTGGGACGACCTGCGGAGCCTGTG
CCTCTTCAGCTACCACCGCTTGAGAGACTTACTCTTGATTGTAACGAGGATTGTGGCGATTCTGGGACGCAGGGGGTGGG
AAGTCCTCAAGTATTGGTGGAATCTCCTGCAGTATTGGATTCAGGAACTAAAGAATAG
>JF320144/B/US/2006/502_1211_FL04
ATGGCAGGAAGAAGCGGAGAC---AACGACGAAGAG---CTCCTCAGGGCAGTGAGACTCATCAAATTTCTCTACCAAAG
CAACCCTCCTCCCAACCCAGAG---GGG---ACCAGACAGGCCCGGAGGAATCGAAGAAGAAGG---------TGGAGAG
AGAGACAG------AGACACATCCGGACAATTAGTGCATGGATTCTTAGCAATCATCTGGGTCGATCTGCGGAACCTGTT
CCTCTTCCTCTACCACCGCTTGAGAGACTTACTCTTGATTGCAACGAGGATTGTGGAACTTCTGGGACGCAGGGGGTGGA
AAATCCTCAAATATTTGTGGAATCTCCTGCTGTATTGGAGTCAGGAACTAAAGAATAG
>JF320145/B/US/2006/502_2667_FL03
ATGGCAGGAAGAAGCGGAGCC---AGCGACGAAGAC---CTCCTCCAGGTGGTCAGGATCATCAAGATTCTCTACCAGAG
CAACCCACCTCCCAACCCCGAG---GGG---ACCCGACAGGCCCGAAGGAATCGAAGAAGAAGG---------TGGAGAG
CAAGACAG------AGGCAGATCAGCGAGATTAGTGAACGGATTCTTACCGCTCATTTGGGACGACCTGCGGAGCCTGTG
CCTCTTCAGCTACCACCGCTTGAGAGACTTACTCTTGATTGTAGCAAGGATTGTGGAACTTCTGGGACGCAGGGGGAGGG
ACATCCTCAAATATTGGTGGAATCTCCTACAGTATTGGGGTCAGGAACTAAAGAATAG
>JF320146/B/US/2006/502_1211_FL05
ATGGCAGGAAGAAGCGGAGAC---AACGACGAAGAG---CTCCTCAGGGCAGTGAGACTCATCAAATTTCTCTACCAAAG
CAACCCTCCTCCCAACCCAGAG---GGG---ACCAGACAGGCCCGGAGGAATCGAAGAAGAAGG---------TGGAGAG
AGAGACAG------AGACACATCCGGACAATTAGTGCATGGATTCTTAGCAATCATCTGGGTCGATCTGCGGAACCTGTT
CCTCTTCCTCTACCACCGCTTGAGAGACTTACTCTTGATTGCAACGAGGATTGTGGAACTTCTGGGACGCAGGGGGTGGG
AAATCCTCAAATATTTGTGGAATCTCCTGCTGTATTGGAGTCAGGAACTAAAGAATAG
>JF320147/B/US/2006/502_2667_FL01
ATGGCAGGAAGAAGCGGAGCC---AGCGACGAAGAC---CTCCTCCAGGTGGTCAGGATCATCAAGATTCTCTACCAGAG
CAACCCACCTCCCAACCCCGAG---GGG---ACCCGACAGGCCCGAAGGAATCGAAGAAGAAGG---------TGGAGAG
CAAGACAG------AGGCAGATCAGCGAGATTAGTGAACGGATTCTTACCGCTCATTTGGGACGACCTGCGGAGCCTGTG
CCTCTTCAGCTACCACCGCTTGAGAGACTTACTCTTGATTGTAGCAAGGATTGTGGAACTTCTGGGACGCAGGGGGAGGG
ACATCCTCAAATATTGGTGGAATCTCCTACAGTATTGGGGTCAGGAACTAAAGAATAG
>JF320148/B/US/2006/502_1211_FL02
ATGGCAGGAAGAAGCGGAGAC---AACGACGAAGAG---CTCCTCAGGGCAGTGAGACTCATCAAATTTCTCTACCAAAG
CAACCCTCCTCCCAACCCAGAG---GGG---ACCAGACAGGCCCGGAGGAATCGAAGAAGAAGG---------TGGAGAG
AGAGACAG------AGACACATCCGGACAATTAGTGCATGGATTCTTAGCAATCATCTGGGTCGATCTGCGGAACCTGTT
CCTCTTCCTCTACCACCGCTTGAGAGACTTACTCTTGATTGCAACGAGGATTGTGGAACTTCTGGGACGCAGGGGGTGGG
AAATCCTCAAATATTTGTGGAATCTCCTGCTGTATTGGAGTCAGGAACTAAAGAATAG
>JF320149/B/US/2006/502_1211_FL03
ATGGCAGGAAGAAGCGGAGAC---AACGACGAAGAG---CTCCTCAGGGCAGTGAGACTCATCAAATTTCTCTACCAAAG
CAACCCTCCTCCCAACCCAGAG---GGG---ACCAGACAGGCCCGGAGGAATCGAAGAAGAAGG---------TGGAGAG
AGAGACAG------AGACACATCCGGACAATTAGTGCATGGATTCTTAGCAATCATCTGGGTCGATCTGCGGAACCTGTT
CCTCTTCCTCTACCACCGCTTGAGAGACTTACTCTTGATTGCAACGAGGATTGTGGAACTTCTGGGACGCAGGGGGTGGG
AAATCCTCAAATATTTGTGGAATCTCCTGCTGTATTGGAGTCAGGAACTAAAGAATAG
>JF320150/B/US/2007/502_1478_wg4
ATGGCAGGAAGAAGCGGAGAC---AGCGACGAAGAG---CTCCTCAAGACAGTCAGACTCATCAAGCTTCTATATCAAAG
CAATCCACCCCCCAGCTCCGAG---GGG---ACCCGACAGGCCCGGAGGAATCGAAGAAGGAGG---------TGGAGAG
AGAGACAG------AGACACATCCGGACGCTTAGTGGATGGATTCTTAGCAATTTTCTGGGTCGACCTGAGGAGCCTGTT
CCTCTTCAGCTACCACCGCTTGAGAGACTTACTCTTGATTGTAGCGAGGATTGTGGAACTTCTGGGACGCAGGGGTTGGG
AAGCCCTCAAATATTGGTGGAATCTCCTGCAGTATTGGATTCAGGAACTAAAGAAGAG
>JF320151/B/US/2006/502_1211_FL01
ATGGCAGGAAGAAGCGGAGAC---AACGACGAAGAG---CTCCTCAGGGCAGTGAGACTCATCAAATTTCTCTACCAAAG
CAACCCTCCTCCCAACCCAGAG---GGG---ACCAGACAGGCCCGGAGGAATCGAAGAAGAAGG---------TGGAGAG
AGAGACAG------AGACACATCCGGACAATTAGTGCATGGATTCTTAGCAATCATCTGGGTCGATCTGCGGAACCTGTT
CCTCTTCCTCTACCACCGCTTGAGAGACTTACTCTTGATTGCAACGAGGATTGTGGAACTTCTGGGACGCAGGGGGTGGG
AAATCCTCAAATATTTGTGGAATCTCCTGCTGTATTGGAGTCAGGAACTAAAGAATAG
>JF320152/B/US/2006/502_2667_FL02
ATGGCAGGAAGAAGCGGAGCC---AGCGACGAAGAC---CTCCTCCAGGTGGTCAGGATCATCAAGATTCTCTACCAGAG
CAACCCACCTCCCAACCCCGAG---GGG---ACCCGACAGGCCCGAAGGAATCGAAGAAGAAGG---------TGGAGAG
CAAGACAG------AGGCAGATCAGCGAGATTAGTGAACGGATTCTTACCGCTCATTTGGGACGACCTGCGGAGCCTGTG
CCTCTTCAGCTACCACCGCTTGAGAGACTTACTCTTGATTGTAGCAAGGATTGTGGAACTTCTGGGACGCAGGGGGAGGG
ACATCCTCAAATATTGGTGGAATCTCCTACAGTATTGGGGTCAGGAACTAAAGAATAG
>JF320153/B/US/2006/502_2667_FL04
ATGGCAGGAAGAAGCGGAGCC---AGCGACGAAGAC---CTCCTCCAGGTGGTCAGGATCATCAAGATTCTCTACCAGAG
CAACCCACCTCCCAACCCCGAG---GGG---ACCCGACAGGCCCGAAGGAATCGAAGAAGAAGG---------TGGAGAG
CAAGACAG------AGGCAGATCAGCGAGATTAGTGAACGGATTCTTACCGCTCATTTGGGACGACCTGCGGAGCCTGTG
CCTCTTCAGCTACCACCGCTTGAGAGACTTACTCTTGATTGTAGCAAGGATTGTGGAACTTCTGGGACGCAGGGGGAGGG
ACATCCTCAAATATTGGTGGAATCTCCTACAGTATTGGGGTCAGGAACTAAAGAATAG
>JF320154/B/US/2006/502_2667_FL05
ATGGCAGGAAGAAGCGGAGCC---AGCGACGAAGAC---CTCCTCCAGGTGGTCAGGATCATCAAGATTCTCTACCAGAG
CAACCCACCTCCCAACCCCGAG---GGG---ACCCGACAGGCCCGAAGGAATCGAAGAAGAAGG---------TGGAGAG
CAAGACAG------AGGCAGATCAGCGAGATTAGTGAACGGATTCTTACCGCTCATTTGGGACGACCTGCGGAGCCTGTG
CCTCTTCAGCTACCACCGCTTGAGAGACTTACTCTTGATTGTAGCAAGGATTGTGGAACTTCTGGGACGCAGGGGGAGGG
ACATCCTCAAATATTGGTGGAATCTCCTACAGTATTGGGGTCAGGAACTAAAGAATAG
>JF320155/B/US/2007/502_1478_wg2
ATGGCAGGAAGAAGCGGAGAC---AGCGACGAAGAG---CTCCTCAAGACAGTCAGACTCATCAAGCTTCTATATCAAAG
CAATCCACCCCCCAGCTCCGAG---GGG---ACCCGACAGGCCCGGAGGAATCGAAGAAGGAGG---------TGGAGAG
AGAGACAG------AGACACATCCGGACGCTTAGTGGATGGATTCTTAGCAATTTTCTGGGTCGACCTGAGGAGCCTGTT
CCTCTTCAGCTACCACCGCTTGAGAGACTTACTCTTGATTGTAGCGAGGATTGTGGAACTTCTGGGACGCAGGGGTTGGG
AAGCCCTCAAATATTGGTGGAATCTCCTGCAGTATTGGATTCAGGAACTAAAGAAGAG
>JF320156/B/US/2007/502_1478_wg3
ATGGCAGGAAGAAGCGGAGAC---AGCGACGAAGAG---CTCCTCAAGACAGTCAGACTCATCAAGCTTCTATATCAAAG
CAATCCACCCCCCAGCTCCGAG---GGG---ACCCGACAGGCCCGGAGGAATCGAAGAAGGAGG---------TGGAGAG
AGAGACAG------AGACACATCCGGACGCTTAGTGGATGGATTCTTAGCAATTTTCTGGGTCGACCTGAGGAGCCTGTT
CCTCTTCAGCTACCACCGCTTGAGAGACTTACTCTTGATTGTAGCGAGGATTGTGGAACTTCTGGGACGCAGGGGTTGGG
AAGCCCTCAAATATTGGTGGAATCTCCTGCAGTATTGGATTCAGGAACTAAAGAAGAG
>JF320157/B/US/2007/502_1478_wg5
ATGGCAGGAAGAAGCGGAGAC---AGCGACGAAGAG---CTCCTCAAGACAGTCAGACTCATCAAGCTTCTATATCAAAG
CAATCCACCCCCCAGCTCCGAG---GGG---ACCCGACAGGCCCGGAGGAATCGAAGAAGGAGG---------TGGAGAG
AGAGACAG------AGACACATCCGGACGCTTAGTGGATGGATTCTTAGCAATTTTCTGGGTCGACCTGAGGAGCCTGTT
CCTCTTCAGCTACCACCGCTTGAGAGACTTACTCTTGATTGTAGCGAGGATTGTGGAACTTCTGGGACGCAGGGGTTGGG
AAGCCCTCAAATATTGGTGGAATCTCCTGCAGTATTGGATTCAGGAACTAAAGAAGAG
>JF320158/B/US/2007/502_1478_wg1
ATGGCAGGAAGAAGCGGAGAC---AGCGACGAAGAG---CTCCTCAAGACAGTCAGACTCATCAAGCTTCTATATCAAAG
CAATCCACCCCCCAGCTCCGAG---GGG---ACCCGACAGGCCCGGAGGAATCGAAGAAGGAGG---------TGGAGAG
AGAGACAG------AGACACATCCGGACGCTTAGTGGATGGATTCTTAGCAATTTTCTGGGTCGACCTGAGGAGCCTGTT
CCTCTTCAGCTACCACCGCTTGAGAGACTTACTCTTGATTGTAGCGAGGATTGTGGAACTTCTGGGACGCAGGGGTTGGG
AAGCCCTCAAATATTGGTGGAATCTCCTGCAGTATTGGATTCAGGAACTAAAGAAGAG
>JF320160/B/US/2006/502_0923_wg07
ATGGCAGGAAGAAGCGGAGAC---AGCGACGAGGAC---CTCATCAGGACTGTCAGAATCATCAAGGACCTCTACCAAAG
CAACCCACTTCCCAGCCCCGAG---GGG---ACCCGACAGGCCCGAAGGAATCGAAGAAGAAGG---------TGGAGAA
AGAGACAG------AGAGAGATCCGGCTACTTAGTGAACGGATTCTTAGCACTTTTCTGGGTCGATCTCCGGAGCCTGTG
CCTTTTCAGCTACCACCGCTTGAGAGACTTACTCTTGATTGCAGCGAGGATTGTGGAACTTCTGGGACGCAGGGGGTGGG
AAGCCCTCAAATATTGGTGGAATCTCCTACAATATTGGATTCAGGAACTAAAGAATAG
>JF320161/B/US/2006/502_0923_wg04
ATGGCAGGAAGAAGCGGAGAC---AGCGACGAGGAC---CTCATCAGGACTGTCAGAATCATCAAGGACCTCTACCAAAG
CAACCCACTTCCCAGCCCCGAG---GGG---ACCCGACAGGCCCGAAGGAATCGAAGAAGAAGG---------TGGAGAA
AGAGACAG------AGAGAGATCCGGCTACTTAGTGAACGGATTCTTAGCACTTTTCTGGGTCGATCTCCGGAGCCTGTG
CCTTTTCAGCTACCACCGCTTGAGAGACTTACTCTTGATTGCAGCGAGGATTGTGGAACTTCTGGGACGCAGGGGGTGGG
AAGCCCTCAAATATTGGTGGAATCTCCTACAATATTGGATTCAGGAACTAAAGAATAG
>JF320162/B/US/2006/502_0923_wg01
ATGGCAGGAAGAAGCGGAGAC---AGCGACGAGGAC---CTCATCAGGACTGTCAGAATCATCAAGGACCTCTACCAAAG
CAACCCACTTCCCAGCCCCGAG---GGG---ACCCGACAGGCCCGAAGGAATCGAAGAAGAAGG---------TGGAGAA
AGAGACAG------AGAGAGATCCGGCTACTTAGTGAACGGATTCTTAGCACTTTTCTGGGTCGATCTCCGGAGCCTGTG
CCTTTTCAGCTACCACCGCTTGAGAGACTTACTCTTGATTGCAGCGAGGATTGTGGAACTTCTGGGACGCAGGGGGTGGG
AAGCCCTCAAATATTGGTGGAATCTCCTACAATATTGGATTCAGGAACTAAAGAATAG
>JF320163/B/US/2006/502_0923_wg02
ATGGCAGGAAGAAGCGGAGAC---AGCGACGAGGAC---CTCATCAGGACTGTCAGAATCATCAAGGACCTCTACCAAAG
CAACCCACTTCCCAGCCCCGAG---GGG---ACCCGACAGGCCCGAAGGAATCGAAGAAGAAGG---------TGGAGAA
AGAGACAG------AGAGAGATCCGGCTACTTAGTGAACGGATTCTTAGCACTTTTCTGGGTCGATCTCCGGAGCCTGTG
CCTTTTCAGCTACCACCGCTTGAGAGACTTACTCTTGATTGCAGCGAGGATTGTGGAACTTCTGGGACGCAGGGGGTGGG
AAGCCCTCAAATATTGGTGGAATCTCCTACAATATTGGATTCAGGAACTAAAGAATAG
>JF320164/B/US/2006/502_0923_wg08
ATGGCAGGAAGAAGCGGAGAC---AGCGACGAGGAC---CTCATCAGGACTGTCAGAATCATCAAGGACCTCTACCAAAG
CAACCCACTTCCCAGCCCCGAG---GGG---ACCCGACAGGCCCGAAGGAATCGAAGAAGAAGG---------TGGAGAA
AGAGACAG------AGAGAGATCCGGCTACTTAGTGAACGGATTCTTAGCACTTTTCTGGGTCGATCTCCGGAGCCTGTG
CCTTTTCAGCTACCACCGCTTGAGAGACTTACTCTTGATTGCAGCGAGGATTGTGGAACTTCTGGGACGCAGGGGGTGGG
AAGCCCTCAAATATTGGTGGAATCTCCTACAATATTGGATTCAGGAACTAAAGAATAG
>JF320165/B/US/2006/502_0923_wg03
ATGGCAGGAAGAAGCGGAGAC---AGCGACGAGGAC---CTCATCAGGACTGTCAGAATCATCAAGGACCTCTACCAAAG
CAACCCACTTCCCAGCCCCGAG---GGG---ACCCGACAGGCCCGAAGGAATCGAAGAAGAAGG---------TGGAGAA
AGAAACAG------AGAGAGATCCGGCTACTTAGTGAACGGATTCTTAGCACTTTTCTGGGTCGATCTCCGGAGCCTGTG
CCTTTTCAGCTACCACCGCTTGAGAGACTTACTCTTGATTGCAGCGAGGATTGTGGAACTTCTGGGACGCAGGGGGTGGG
AAGCCCTCAAATATTGGTGGAATCTCCTACAATATTGGATTCAGGAACTAAAGAATAG
>JF320166/B/US/2006/502_0923_wg06
ATGGCAGGAAGAAGCGGAGAC---AGCGACGAGGAC---CTCATCAGGACTGTCAGAATCATCAAGGACCTCTACCAAAG
CAACCCACTTCCCAGCCCCGAG---GGG---ACCCGACAGGCCCGAAGGAATCGAAGAAGAAGG---------TGGAGAA
AGAGACAG------AGAGAGATCCGGCTACTTAGTGAACGGATTCTTAGCACTTTTCTGGGTCGATCTCCGGAGCCTGTG
CCTTTTCAGCTACCACCGCTTGAGAGACTTACTCTTGATTGCAGCGAGGATTGTGGAACTTCTGGGACGCAGGGGGTGGG
AAGCCCTCAAATATTGGTGGAATCTCCTACAATATTGGATTCAGGAACTAAAGAATAG
>JF320167/B/US/2006/502_0923_wg05
ATGGCAGGAAGAAGCGGAGAC---AGCGACGAGGAC---CTCATCAGGACTGTCAGAATCATCAAGGACCTCTACCAAAG
CAACCCACTTCCCAGCCCCGAG---GGG---ACCCGACAGGCCCGAAGGAATCGAAGAAGAAGG---------TGGAGAA
AGAGACAG------AGAGAGATCCGGCTACTTAGTGAACGGATTCTTAGCACTTTTCTGGGTCGATCTCCGGAGCCTGTG
CCTTTTCAGCTACCACCGCTTGAGAGACTTACTCTTGATTGCAGCGAGGATTGTGGAACTTCTGGGACGCAGGGGGTGGG
AAGCCCTCAAATATTGGTGGAATCTCCTACAATATTGGATTCAGGAACTAAAGAATAG
>JF320169/B/US/2006/502_1055_FL01
ATGGCAGGAAGAAGCGGAGAC---AGCGACGAAGAG---CTCATCAAGGCAGTGAGACTCATCAAGTTCCTCTATCAAAG
CAACCCACTCCCCAGCCCCGAG---GGG---ACCCGACAGGCCCGAAGGAATCGAAGAAGAAGG---------TGGAGAG
AGAGACAG------AGACAGATCCGGACGATTAGTGACTGGATTCTTAGCAATCATTTGGGTCGACCTACGGAGCCTGAT
TCTTTTCCTCTACCACCGCTTGAGAGACTTACTCTTGATTGTAACGAGGATTGTGGAACTTCTGGGACGCAGGGGGCGGG
AAATTCTCAAACTTTGGTGGAATCTCCTGCAGTATTGGAGTCAGGAACTAAAGAATAG
>JF320171/B/US/2006/502_1055_FL02
ATGGCAGGAAGAAGCGGAGAC---AGCGACGAAGAG---CTCATCAAGGCAGTGAGACTCATCAAGTTCCTCTATCAAAG
CAACCCACTCCCCAGCCCCGAG---GGG---ACCCGACAGGCCCGAAGGAATCGAAGAAGAAGG---------TGGAGAG
AGAGACAG------AGACAGATCCGGACGATTAGTGACTGGATTCTTAGCAATCATTTGGGTCGACCTACGGAGCCTGAT
TCTTTTCCTCTACCACCGCTTGAGAGACTTACTCTTGATTGTAACGAGGATTGTGGAACTTCTGGGACGCAGGGGGCGGG
AAATTCTCAAACTTTGGTGGAATCTCCTGCAGTATTGGAGTCAGGAACTAAAGAATAG
>JF320179/B/US/2007/502_1897_wg2
ATGGCAGGAAGAAGCGGAGAC---AGCGTCGAAGAG---CTCATCGAAACAGTCAAGATCATCAAGTTCCTCTACCAAAG
CAATCCCCTGCCCAACCTCGAG---GGG---ACCCGACAGGCCCGAAGGAATCGAAGAAGAAGG---------TGGAGAA
AGAGACAA------AGGTGGATCCGGTCCATCAGTCAATGGATTCTTAGCACTCATCTGGGTCGACCTACGGAGCCTGTG
CCTCTTCAGCTACCACCGCTTGAGAGACTTACTCTTAATTGTAGCGAGGATTGTGGAACTTCTGGGACGCAGGGGGTGGG
AAACCCTCAAGTATTGGTGGAATCTCCTGCAGTATTGGGGTCAGGAACTAAAGAATAG
>JF320181/B/US/2007/502_1897_wg4
ATGGCAGGAAGAAGCGGAGAC---AGCGTCGAAGAG---CTCATCGAAACAGTCAAGATCATCAAGTTCCTCTACCAAAG
CAATCCCCTGCCCAACCTCGAG---GGG---ACCCGACAGGCCCGAAGGAATCGAAGAAGAAGG---------TGGAGAA
AGAGACAA------AGGTGGATCCGGTCCATCAGTCAATGGATTCTTAGCACTCATCTGGGTCGACCTACGGAGCCTGTG
CCTCTTCAGCTACCACCGCTTGAGAGACTTACTCTTAATTGTAGCGAGGATTGTGGAACTTCTGGGACGCAGGGGGTGGG
AAACCCTCAAGTATTGGTGGAATCTCCTGCAGTATTGGGGTCAGGAACTAAAGAATAG
>JF320182/B/US/2007/502_1897_wg6
ATGGCAGGAAGAAGCGGAGAC---AGCGTCGAAGAG---CTCATCGAAACAGTCAAGATCATCAAGTTCCTCTACCAAAG
CAATCCCCTGCCCAACCTCGAG---GGG---ACCCGACAGGCCCGAAGGAATCGAAGAAGAAGG---------TGGAGAA
AGAGACAA------AGGTGGATCCGGTCCATCAGTCAATGGATTCTTAGCACTCATCTGGGTCGACCTACGGAGCCTGTG
CCTCTTCAGCTACCACCGCTTGAGAGACTTACTCTTAATTGTAGCGAGGATTGTGGAACTTCTGGGACGCAGGGGGTGGG
AAACCCTCAAGTATTGGTGGAATCTCCTGCAGTATTGGGGTCAGGAACTAAAGAATAG
>JF320183/B/PE/2006/502_0491_wg5
ATGGCAGGAAGAAGCGGAGAC---AACGACGAAGAT---CTCCTGAAAGCAGTCAGACTCATCAAGATTCTCTATCAAAG
CAACCCACCTCCTGGCCCCGAG---GGA---ACCCGACAGGCCCGAAGGAATCGAAGGAGAAGG---------TGGAGAG
AGAGACAG------CGACAGATCCATACGATTAGTGAACGGATTCTTAGCACTTTTCTGGGACGACCTGAGGAACCTGTG
CCTCTTCAGCTACCACCACTTGAGAGACTTACTCTTGATTGCAACGAGGATTGTGGGACTTCTGGGACACAGGGGGTGGG
AACTCCTCAAATATTGGTGGAATCTCCTGCAATATTGGAGTCAGGAACTAAGGAATAG
>JF320185/B/US/2005/502_2136_FL02
ATGGCAGGAAGAAGCGGAGAC---AGCGACGAAGAT---CTCCTCAAAACAGTCAGACTCATCAGGACTCTCTATCAAAG
CAACCCTCCTCCCAGCACCGAG---GGG---ACCCGACAGGCCCGAAGGAACAGAAGAAGAAGG---------TGGAGAG
AGAGACAG------AGACAGATCCGGAACATTAGTGACTGGATTCTTAGCACTTATCTGGGTCGATCTGAGGAGCCTGTG
CCTCTTCAGCTACCACCGCTTGAGAGACTTACTCTTGATTGCAACGAGGGTTGTGGAACTTCTGGGACGCAGGGGGTGGG
AACTCCTCAAATATTGCTGGAATCTCCTACAGTATTGGAGCCAGGAACTGAAGAATAG
>JF320186/B/PE/2006/502_0648_FL03
ATGGCAGGAAGAAGCGGAGAC---AGCGACGAAGAG---CTCCTCCAGGCCATCAGGCTCATCAAGCTTCTCTATCAGAA
CAACCCGCTTCCCAGCCCCACG---GGG---ACTCGACAGGCCCGAAGGAATCGAAGAAGGAGG---------TGGAGAG
CAAGACAG------AGACAGATCCAGTCCATTAGTGGATGGATTATTAACAATTATCTGGGTCGACCTGCGGAGCCTGTG
CCTCTTCAGCTACCACCACTTGAGAGACTTACTCTTGATTGCAGCGAGGACTGTGGAACTTCTGGGACGCAGGGGGTGGG
AAGCCCTGAAATATTGCTGGAATCTCCTGGAGTATTGGATTCAGGAGCTAAAGAATAG
>JF320187/B/PE/2006/502_0491_wg3
ATGGCAGGAAGAAGCGGAGAC---AACGACGAAGAT---CTCCTGAAAGCAGTCAGACTCATCAAGATTCTCTATCAAAG
CAACCCACCTCCTGGCCCCGAG---GGA---ACCCGACAGGCCCGAAGGAATCGAAGGAGAAGG---------TGGAGAG
AGAGACAG------CGACAGATCCGTACGATTAGTGAACGGATTCTTAGCACTGTTCTGGGACGACCTGAGGAACCTGTG
CCTCTTCAGCTACCACCACTTGAGAGACTTACTCTTGATTGCAACGAGGATTGTGGGACGTCTGGGACACAGGGGGTGGG
AACTCCTCAAATATTGGTGGAATCTCCTGCAATATTGGAGTCAGGAACTAAGGAATAG
>JF320188/B/US/2005/502_2136_FL03
ATGGCAGGAAGAAGCGGAGAC---AGCGACGAAGAT---CTCCTCAAAACAGTCAGACTCATCAGGACTCTCTATCAAAG
CAACCCTCCTCCCAGCACCGAG---GGG---ACCCGACAGGCCCGAAGGAACAGAAGAAGAAGG---------TGGAGAG
AGAGACAG------AGACAGATCCGGAACATTAGTGACTGGATTCTTAGCACTTATCTGGGTCGATCTGAGGAGCCTGTG
CCTCTTCAGCTACCACCGCTTGAGAGACTTACTCTTGATTGCAACGAGGGTTGTGGAACTTCTGGGACGCAGGGGGTGGG
AACTCCTCAAATATTGCTGGAATCTCCTACAGTATTGGAGCCAGGAACTGAAGAATAG
>JF320189/B/PE/2007/502_2622_wg1
ATGGCAGGAAGAAGCGGAGAC---AGCGACGAGCAG---CTCCTACAGACAATAAGATTCATCAAGTTTCTCTACCAAAG
CAACCCGCCCCCCAGTCCCGAG---GGG---ACCCGACAGGCCCGAAGGAATCGAAGAAGAAGG---------TGGAGAA
CAAGACAG------AGACAAATCCAGTCGATTAGTGGATGGATTCTTAGCCATTGTCTGGGTCGACCTGCGGAGCCTGTT
CCTCTTCAGCTACCACCAATTGAGAGACTTACTCTTAATTGCAGCAAGGATTGTGGAACTTCTGGGACGCAGGGGGTGGG
AAGCCCTCAAATATTGGTGGAATCTCCTGCAGTATTGGAGTCAGGAACTAAAGAATAG
>JF320190/B/US/2005/502_2136_FL05
ATGGCAGGAAGAAGCGGAGAC---AGCGACGAAGAT---CTCCTCAAAACAGTCAGACTCATCAGGACTCTCTATCAAAG
CAACCCTCCTCCCAGCACCGAG---GGG---ACCCGACAGGCCCGAAGGAACAGAAGAAGAAGG---------TGGAGAG
AGAGACAG------AGACAGATCCGGAACATTAGTGACTGGATTCTTAGCACTTATCTGGGTCGATCTGAGGAGCCTGTG
CCTCTTCAGCTACCACCGCTTGAGAGACTTACTCTTGATTGCAACGAGGGTTGTGGAACTTCTGGGACGCAGGGGGTGGG
AACTCCTCAAATATTGCTGGAATCTCCTACAGTATTGGAGCCAGGAACTGAAGAATAG
>JF320191/B/PE/2007/502_0525_wg5
ATGGCAGGAAGAAGCGGAGAC---AGCGACGAAGAG---CTCCTAAGGACAGTCAGACTCATCAGGCTCCTATATCAAAG
CAACCCACCTCCCAACCCCGAG---GGG---ACCCGGCAGGCCCGAAGGAATCGAAGAAGAAGG---------TGGAGAC
AGAAACAG------AGACACATCCGCACGATTAGTGACTGGCTTCTTACCACTTATCTGGGACGACCTGCGGAGCCTGTG
CCTCTTCAGCTACCACCGCTTGAGAGACTTACTCTTGATTGCAACAAGGATTCTGGAACTTCTGGGACGCAGGGGGTGGG
AAATCCTCAAATATTGGTGGAATCTCCTACAGTATTGGAGTCAGGAACTGAAGAATAG
>JF320192/B/US/2005/502_2136_FL04
ATGGCAGGAAGAAGCGGAGAC---AGCGACGAAGAT---CTCCTCAAAACAGTCAGACTCATCAGGACTCTCTATCAAAG
CAACCCTCCTCCCAGCACCGAG---GGG---ACCCGACAGGCCCGAAGGAACAGAAGAAGAAGG---------TGGAGAG
AGAGACAG------AGACAGATCCGGAACATTAGTGACTGGATTCTTAGCACTTATCTGGGTCGATCTGAGGAGCCTGTG
CCTCTTCAGCTACCACCGCTTGAGAGACTTACTCTTGATTGCAACGAGGGTTGTGGAACTTCTGGGACGCAGGGGGTGGG
AACTCCTCAAATATTGCTGGAATCTCCTACAGTATTGGAGCCAGGAACTGAAGAATAG
>JF320193/B/PE/2006/502_0648_FL05
ATGGCAGGAAGAAGCGGAGAC---AGCGACGAAGAG---CTCCTCCAGGCCATCAGGCTCATCAAGCTTCTCTATCAGAA
CAACCCGCTTCCCAGCCCCACG---GGG---ACTCGACAGGCCCGAAGGAATCGAAGAAGGAGG---------TGGAGAG
CAAGACAG------AGACAGATCCAGTCCATTAGTGGATGGATTATTAACAATTATCTGGGTCGACCTGCGGAGCCTGTG
CCTCTTCAGCTACCACCACTTGAGAGACTTACTCTTGATTGCAGCGAGGACTGTGGAACTTCTGGGACGCAGGGGGTGGG
AAGCCCTGAAATATTGCTGGAATCTCCTGGAGTATTGGATTCAGGAGCTAAAGAATAG
>JF320194/B/US/2005/502_2136_FL01
ATGGCAGGAAGAAGCGGAGAC---AGCGACGAAGAT---CTCCTCAAAACAGTCAGACTCATCAGGACTCTCTATCAAAG
CAACCCTCCTCCCAGCACCGAG---GGG---ACCCGACAGGCCCGAAGGAACAGAAGAAGAAGG---------TGGAGAG
AGAGACAG------AGACAGATCCGGAACATTAGTGACTGGATTCTTAGCACTTATCTGGGTCGATCTGAGGAGCCTGTG
CCTCTTCAGCTACCACCGCTTGAGAGACTTACTCTTGATTGCAACGAGGGTTGTGGAACTTCTGGGACGCAGGGGGTGGG
AACTCCTCAAATATTGCTGGAATCTCCTACAGTATTGGAGCCAGGAACTGAAGAATAG
>JF320195/B/PE/2007/502_0525_wg2
ATGGCAGGAAGAAGCGGAGAC---AGCGACGAAGAG---CTCCTAAGGACAGTCAGACTCATCAGGCTCCTATATCAAAG
CAACCCACCTCCCAACCCCGAG---GGG---ACCCGGCAGGCCCGAAGGAATCGAAGAAGAAGG---------TGGAGAC
AGAAACAG------AGACACATCCGCACGATTAGTGACTGGCTTCTTACCACTTATCTGGGACGACCTGCGGAGCCTGTG
CCTCTTCAGCTACCACCGCTTGAGAGACTTACTCTTGATTGCAACAAGGATTCTGGAACTTCTGGGACGCAGGGGGTGGG
AAATCCTCAAATATTGGTGGAATCTCCTACAGTATTGGAGTCAGGAACTGAAGAATAG
>JF320196/B/PE/2006/502_0841_FL03
ATGGCAGGAAGAAGCGGAGAC---AGCGACGAAGAC---CTCCTCCAGATAACCAGACTCATCAAGCTTCTCTATCAAAG
CAACCCGCTTCCCAGCCCAGAG---GGG---ACCCGACAGGCCCGGAGGAACAGAAGAAGAAGG---------TGGAGAA
CAAGACAG------AGACAGATCCAGTCAATTAGTGGGTGGATTATTAACCATTATCTGGGTCGACCTACGGAGCCTGTG
CCTCTTCATTTACCACCGCTTGAGAGACTTACTCTTGATTGTAGCGAGGATTGTGGAACTTCTGGGACGCAGGGGGTGGG
AAGCCCTCAAATATTGGTGGAGTCTCCTACAGTATTGGAGTCAGGAGCTAAAGAATAG
>JF320197/B/US/2007/502_2289_05
ATGGCAGGAAGAAGCGGAGAC---AGCGACGAAGAG---CTCCTCAAAGCAGTGAGACTCATCAAGTTCCTCTACCGAAG
CAACCCACCTCCCAGCGCAGAG---GGG---ACCAGACAGGCCCGGAGGAACAGAAGAAGAAGG---------TGGAGAG
AGAGGCAG------AGACAGATCCGGACCATTAGTGGATGGATTCTTAGCAATTATCTGGGTGGACCTGCGGAGCCTGTG
CCTCTTCAGCTACCACCGCTTGAGAGACTTACTCTTGATTGTAACGAGGACTGTGGAACTTCTGGGACGCAGGGGGTGGG
AAGCCCTGAAATACCTGTGGAATCTCCTGCAGTATTGGAGCCAGGAACTAAAGAATAG
>JF320198/B/PE/2007/502_1047_wg4
ATGGCAGGAAGAAGCGGAGAC---AACGACGAAGAG---CTCCTCAAGACAGTGAGGATCATCAAGATTCTCTACCAAAG
CAATCCTCCTCCCAAACCAGAG---GGG---ACCAGACAGGCCCGAAGGAATCGAAGAAGAAGG---------TGGAGAC
AGAGACAG------AGAGACATCAAGAAGATTAGTCAACAGCTTCTCAGCGATTATCTGGGACGACCTGCGGAGCCTGTG
CCTCTTCAGCTACCACCGCTTGAGAGACTTACTCTTGATTACAACGAGGATTGTGGAACTTCTGGGACGCAGGGGGTGGG
AAATCCTCAAATATTGGTGGAATCTTCTACAGTATTGGACTCAGGAACTAAAGAGTAG
>JF320199/B/PE/2007/502_0525_wg4
ATGGCAGGAAGAAGCGGAGAC---AGCGACGAAGAG---CTCCTAAGGACAGTCAGACTCATCAGGCTCCTATATCAAAG
CAACCCACCTCCCAACCCCGAG---GGG---ACCCGGCAGGCCCGAAGGAATCGAAGAAGAAGG---------TGGAGAC
AGAAACAG------AGACACATCCGCACGATTAGTGACTGGCTTCTTACCACTTATCTGGGACGACCTGCGGAGCCTGTG
CCTCTTCAGCTACCACCGCTTGAGAGACTTACTCTTGATTGCAACAAGGATTCTGGAACTTCTGGGACGCAGGGGGTGGG
AAATCCTCAAATATTGGTGGAATCTCCTACAGTATTGGAGTCAGGAACTGAAGAATAG
>JF320200/B/US/2007/502_2289_06
ATGGCAGGAAGAAGCGGAGAC---AGCGACGAAGAG---CTCCTCAAAGCAGTGAGACTCATCAAGTTCCTCTACCAAAG
CAACCCATCTCCCAGCGCAGAG---GGG---ACCAGACAGGCCCGGAGGAACAGAAGAAGAAGG---------TGGAGAG
AGAGGCAG------AGACAGATCCGGACCATTAGTGGATGGATTCTTAGCAATTATCTGGGTGGACCTGCGGAGCCTGTG
CCTCTTCAGCTACCACCGCTTGAGAGACTTACTCTTGATTGTAACGAGGACTGTGGAACTTCTGGGACGCAGGGGGTGGG
AAGCCCTGAAATACCTGTGGAATCTCCTGCAGTATTGGAGCCAGGAACTAAAGAATAG
>JF320201/B/PE/2006/502_0648_FL04
ATGGCAGGAAGAAGCGGAGAC---AGCGACGAAGAG---CTCCTCCAGGCCATCAGGCTCATCAAGCTTCTCTATCAGAA
CAACCCGCTTCCCAGCCCCACG---GGG---ACTCGACAGGCCCGAAGGAATCGAAGAAGGAGG---------TGGAGAG
CAAGACAG------AGACAGATCCAGTCCATTAGTGGATGGATTATTAACAATTATCTGGGTCGACCTGCGGAGCCTGTG
CCTCTTCAGCTACCACCACTTGAGAGACTTACTCTTGATTGCAGCGAGGACTGTGGAACTTCTGGGACGCAGGGGGTGGG
AAGCCCTGAAATATTGCTGGAATCTCCTGGAGTATTGGATTCAGGAGCTAAAGAATAG
>JF320202/B/US/2007/502_2289_02
ATGGCAGGAAGAAGCGGAGAC---AGCGACGAAGAG---CTCCTCAAAGCAGTGAGACTCATCAAGTTCCTCTACCAAAG
CAACCCAYCTCCCRGCGCAGAG---GGG---ACCAGACAGGCCCGGAGGAACAGAAGAAGAAGG---------TGGAGAG
AGAGGCAG------AGACAGATCCGGACCATTAGTGGATGGATTCTTAGCAATTATCTGGGTGGACCTGCGGAGCCTGTG
CCTCTTCAGCTACCACCGCTTGAGAGACTTACTCTTGATTGTAACGAGGACTGTGGAACTTCTGGGACGCAGGGGGTGGG
AAGCCCTGAAATACCTGTGGAATCTCCTGCAGTATTGGAGCCAGGAACTAAAGAATAG
>JF320203/B/PE/2006/502_0524_FL03
ATGGCAGGAAGAAGCGGAGAC---AGCGACGAAGAC---CTCCTCAAGACAGTCAGACTCATCAAAATTCTCTATCAAAG
CAACCCACCTCCTCGGTCCGAG---GGG---ACCCGACAGGCCCGAAGGAATAGAAGAAGAAGG---------TGGAGAA
AGAGACAG------AGGCAGATCCGTGCGCTTAGTGAACGGATTCTTGACACTTTTCTGGGAGGACCTGCGGAACCTGTG
CCTCTTCAGCTACCACCGCTTGAGAGACTTACTCTTGATTGTGACGAGGATTGTGGAACTTCTGGGACACAGGGGGTGGG
AACTCCTCAAATATTGGTGGAATCTCCTGATATATTGGAGTCAGGAACTAAAGAATAG
>JF320204/B/PE/2007/502_0525_wg1
ATGGCAGGAAGAAGCGGAGAC---AGCGACGAAGAG---CTCCTAAGGACAGTCAGACTCATCAGGCTCCTATATCAAAG
CAACCCACCTCCCAACCCCGAG---GGG---ACCCGGCAGGCCCGAAGGAATCGAAGAAGAAGG---------TGGAGAC
AGAAACAG------AGACACATCCGCACGATTAGTGACTGGCTTCTTACCACTTATCTGGGACGACCTGCGGAGCCTGTG
CCTCTTCAGCTACCACCGCTTGAGAGACTTACTCTTGATTGCAACAAGGATTCTGGAACTTCTGGGACGCAGGGGGTGGG
AAATCCTCAAATATTGGTGGAATCTCCTACAGTATTGGAGTCAGGAACTGAAGAATAG
>JF320205/B/US/2007/502_2289_03
ATGGCAGGAAGAAGCGGAGAC---AGCGACGAAGAG---CTCCTCAAAGCAGTGAGACTCATCAAGTTCCTCTACCAAAG
CAACCCATCTCCCAGCGCAGAG---GGG---ACCAGACAGGCCCGGAGGAACAGAAGAAGAAGG---------TGGAGAG
AGAGGCAG------AGACAGATCCGGACCATTAGTGGATGGATTCTTAGCAATTATCTGGGTGGACCTGCGGAGCCTGTG
CCTCTTCAGCTACCACCGCTTGAGAGACTTACTCTTGATTGTAACAAGGACTGTGGAACTTCTGGGACGCAGGGGGTGGG
AAGCCCTGAAATACCTGTGGAATCTCCTGCAGTATTGGAGCCAGGAACTAAAGAATAG
>JF320206/B/PE/2007/502_2622_wg3
ATGGCAGGAAGAAGCGGAGAC---AGCGACGAGCAG---CTCCTACAGACAATAAGACTCATCAAGCTTCTCTACCAAAG
CAACCCGCCCCCCAGTCCCGAG---GGG---ACCCGACAGGCCCGAAGGAATCGAAGAAGAAGG---------TGGAGAA
CAAGACAG------AGACAAATCCAGTCGATTAGTGGATGGATTCTTAGCCATTGTCTGGGTCGACCTGCGGAGCCTGTT
CCTCTTCAGCTACCACCAATTGAGAGACTTACTCTTAATTGCAGCAAGGATTGTGGAACTTCTGGGACGCAGGGGGTGGG
AAGCCCTCAAATATTGGTGGAATCTCCTGCAGTATTGGAGTCAGGAACTAAAGAATAG
>JF320207/B/US/2007/502_2289_04
ATGGCAGGAAGAAGCGGAGAC---AGCGACGAAGAG---CTCCTCAAAGCAGTGAGACTCATCAAGTTCCTCTACCAAAG
CAACCCATCTCCCAGCGCAGAG---GGG---ACCAGACAGGCCCGGAGGAACAGAAGAAGAAGG---------TGGAGAG
AGAGGCAG------AGACAGATCCGGACCATTAGTGGATGGATTCTTAGCAATTATCTGGGTGGACCTGCGGAGCCTGTG
CCTCTTCAGCTACCACCGCTTGAGAGACTTACTCTTGATTGTAACGAGGACTGTGGAACTTCTGGGACGCAGGGGGTGGG
AAGCCCTGAAATACCTGTGGAATCTCCTGCAGTATTGGAGCCAGGAACTAAAGAATAG
>JF320208/B/PE/2006/502_0841_FL04
ATGGCAGGAAGAAGCGGAGAC---AGCGACGAAGAC---CTCCTCCAGATAACCAGACTCATCAAGCTTCTCTATCAAAG
CAACCCGCTTCCCAGCCCAGAG---GGG---ACCCGACAGGCCCGGAGGAACAGAAGAAGAAGG---------TGGAGAA
CAAGACAG------AGACAGATCCAGTCAATTAGTGGGTGGATTATTAACCATTATCTGGGTCGACCTACGGAGCCTGTG
CCTCTTCATTTACCACCGCTTGAGAGACTTACTCTTGATTGTAGCGAGGATTGTGGAACTTCTGGGACGCAGGGGGTGGG
AAGCCCTCAAATATTGGTGGAGTCTCCTACAGTATTGGAGTCAGGAGCTAAAGAATAG
>JF320209/B/PE/2006/502_0491_wg1
ATGGCAGGAAGAAGCGGAGAC---AACGACGAAGAT---CTCCTGAAAGCAGTCAGACTCATCAAGATTCTCTATCAAAG
CAACCCACCTCCTGGCCCCGAG---GGA---ACCCGACAGGCCCGAAGGAATCGAAGGAGAAGG---------TGGAGAG
AGAGACAG------CGACAGATCCGTACGATTAGTGAACGGATTCTTAGCACTGTTCTGGGACGACCTGAGGAACCTGTG
CCTCTTCAGCTACCACCACTTGAGAGACTTACTCTTGATTGCAACGAGGATTGTGGGACGTCTGGGACACAGGGGGTGGG
AACTCCTCAAATATTGGTGGAATCTCCTGCAATATTGGAGTCAGGAACTAAGGAATAG
>JF320211/B/PE/2007/502_2622_wg5
ATGGCAGGAAGAAGCGGAGAC---AGCGACGAGCAG---CTCCTACAGACAATAAAATTCATCAAGCTTCTCTACCAAAG
CAACCCGCCCCCCAGTCCCGAG---GGG---ACCCGACAGGCCCGAAGGAATCGAAGAAGAAGG---------TGGAGAA
CAAGACAG------AGACAAATCCAGTCGATTAGTGGATGGATTCTTAGCCATTGTCTGGGTCGACCTGCGGAGCCTGTT
CCTCTTCAGCTACCACCAATTGAGAGACTTACTCTTAATTGCAGCAAGGATTGTGGAACTTCTGGGACGCAGGGGGTGGG
AAGCCCTCAAATATTGGTGGAATCTCCTGCAGTATTGGAGTCAGGAACTAAAGAATAG
>JF320212/B/PE/2006/502_0491_wg4
ATGGCAGGAAGAAGCGGAGAC---AACGACGAAGAT---CTCCTGAAAGCAGTCAGACTCATCAAGATTCTCTATCAAAG
CAACCCACCTCCTGGCCCCGAG---GGA---ACCCGACAGGCCCGAAGGAATCGAAGGAGAAGG---------TGGAGAG
AGAGACAG------CGACAGATCCGTACGATTAGTGAACGGATTCTTAGCACTGTTCTGGGACGACCTGAGGAACCTGTG
CCTCTTCAGCTACCACCACTTGAGAGACTTACTCTTGATTGCAACGAGGATTGTGGGACGTCTGGGACACAGGGGGTGGG
AACTCCTCAAATATTGGTGGAATCTCCTGCAATATTGGAGTCAGGAACTAAGGAATAG
>JF320213/B/PE/2007/502_0525_wg3
ATGGCAGGAAGAAGCGGAGAC---AGCGACGAAGAG---CTCCTAAGGACAGTCAGACTCATCAGGCTCCTATATCAAAG
CAACCCACCTCCCAACCCCGAG---GGG---ACCCGGCAGGCCCGAAGGAATCGAAGAAGAAGG---------TGGAGAC
AGAAACAG------AGACACATCCGCACGATTAGTGACTGGCTTCTTACCACTTATCTGGGACGACCTGCGGAGCCTGTG
CCTCTTCAGCTACCACCGCTTGAGAGACTTACTCTTGATTGCAACAAGGATTCTGGAACTTCTGGGACGCAGGGGGTGGG
AAATCCTCAAATATTGGTGGAATCTCCTACAGTATTGGAGTCAGGAACTGAAGAATAG
>JF320214/B/PE/2006/502_0524_FL08
ATGGCAGGAAGAAGCGGAGAC---AGCGACGAAGAC---CTCCTCAAGACAGTCAGACTCATCAAAATTCTCTATCAAAG
CAACCCACCTCCTCGGTCCGAG---GGG---ACCCGACAGGCCCGAAGGAATAGAAGAAGAAGG---------TGGAGAA
AGAGACAG------AGGCAGATCCGTGCGCTTAGTGAACGGATTCTTGACACTTTTCTGGGAGGACCTGCGGAACCTGTG
CCTCTTCAGCTACCACCGCTTGAGAGACTTACTCTTGATTGTGACGAGGATTGTGGAACTTCTGGGACACAGGGGGTGGG
AACTCCTCAAATATTGGTGGAATCTCCTGATATATTGGAGTCAGGAACTAAAGAATAG
>JF320215/B/PE/2006/502_0648_FL02
ATGGCAGGAAGAAGCGGAGAC---AGCGACGAAGAG---CTCCTCCAGGCCATCAGGCTCATCAAGCTTCTCTATCAGAA
CAACCCGCTTCCCAGCCCCACG---GGG---ACTCGACAGGCCCGAAGGAATCGAAGAAGGAGG---------TGGAGAG
CAAGACAG------AGACAGATCCAGTCCATTAGTGGATGGATTATTAACAATTATCTGGGTCGACCTGCGGAGCCTGTG
CCTCTTCAGCTACCACCACTTGAGAGACTTACTCTTGATTGCAGCGAGGACTGTGGAACTTCTGGGACGCAGGGGGTGGG
AAGCCCTGAAATATTGCTGGAATCTCCTGGAGTATTGGATTCAGGAGCTAAAGAATAG
>JF320216/B/PE/2007/502_1047_wg3
ATGGCAGGAAGAAGCGGAGAC---AACGACGAAGAG---CTCCTCAAGACAGTGAGGATCATCAAGATTCTCTACCAAAG
CAATCCTCCTCCCAAACCAGAG---GGG---ACCAGACAGGCCCGAAGGAATCGAAGAAGAAGG---------TGGAGAC
AGAGACAG------AGAGACATCAAGAAGATTAGTCAACAGCTTCTCAGCGATTATCTGGGACGACCTGCGGAGCCTGTG
CCTCTTCAGCTACCACCGCTTGAGAGACTTACTCTTGATTACAACGAGGATTGTGGAACTTCTGGGACGCAGGGGGTGGG
AAATCCTCAAATATTGGTGGAATCTTCTACAGTATTGGACTCAGGAACTAAAGAGTAG
>JF320217/B/PE/2007/502_2622_wg2
ATGGCAGGAAGAAGCGGAGAC---AGCGACGAGCAG---CTCCTACAGACAATAAGACTCATCAAGCTTCTCTACCAAAG
CAACCCGCCCCCCAGTCCCGAG---GGG---ACCCGACAGGCCCGAAGGAATCGAAGAAGAAGG---------TGGAGAA
CAAGACAG------AGACAAATCCAGTCGATTAGTGGATGGATTCTTAGCCATTGTCTGGGTCGACCTGCGGAGCCTGTT
CCTCTTCAGCTACCACCAATTGAGAGACTTACTCTTAATTGCAGCAAGGATTGTGGAACTTCTGGGACGCAGGGGGTGGG
AAGCCCTCAAATATTGGTGGAATCTCCTGCAGTATTGGAGTCAGGAACTAAAGAATAG
>JF320218/B/PE/2006/502_0841_FL05
ATGGCAGGAAGAAGCGGAGAC---AGCGACGAAGAC---CTCCTCCAGATAACCAGACTCATCAAGCTTCTCTATCAAAG
CAACCCGCTTCCCAGCCCAGAG---GGG---ACCCGACAGGCCCGGAGGAACAGAAGAAGAAGG---------TGGAGAA
CAAGACAG------AGACAGATCCAGTCAATTAGTGGGTGGATTATTAACCATTATCTGGGTCGACCTACGGAGCCTGTG
CCTCTTCATTTACCACCGCTTGAGAGACTTACTCTTGATTGTAGCGAGGATTGTGGAACTTCTGGGACGCAGGGGGTGGG
AAGCCCTCAAATATTGGTGGAGTCTCCTACAGTATTGGAGTCAGGAGCTAAAGAATAG
>JF320219/B/PE/2006/502_0524_FL07
ATGGCAGGAAGAAGCGGAGAC---AGCGACGAAGAC---CTCCTCAAGACAGTCAGACTCATCAAAATTCTCTATCAAAG
CAACCCACCTCCTCGGTCCGAG---GGG---ACCCGACAGGCCCGAAGGAATAGAAGAAGAAGG---------TGGAGAA
AGAGACAG------AGGCAGATCCGTGCGCTTAGTGAACGGATTCTTGACACTTTTCTGGGAGGACCTGCGGAACCTGTG
CCTCTTCAGCTACCACCGCTTGAGAGACTTACTCTTGATTGTGACGAGGATTGTGGAACTTCTGGGACACAGGGGGTGGG
AACTCCTCAAATATTGGTGGAATCTCCTGATATATTGGAGTCAGGAACTAAAGAATAG
>JF320220/B/PE/2007/502_2622_wg4
ATGGCAGGAAGAAGCGGAGAC---AGCGACGAGCAG---CTCCTACAGACAATAAGATTCATCAAGCTTCTCTACCAAAG
CAACCCGCCCCCCAGTCCCGAG---GGG---ACCCGACAGGCCCGAAGGAATCGAAGAAGAAGG---------TGGAGAA
CAAGACAG------AGACAAATCCAGTCGATTAGTGGATGGATTCTTAGCCATTGTCTGGGTCGACCTGCGGAGCCTGTT
CCTCTTCAGCTACCACCAATTGAGAGACTTACTCTTAATTGCAGCAAGGATTGTGGAACTTCTGGGACGCAGGGGGTGGG
AAGCCCTCAAATATTGGTGGAATCTCCTGCAGTATTGGAGTCAGGAACTAAAGAATAG
>JF320221/B/PE/2006/502_0524_FL02
ATGGCAGGAAGAAGCGGAGAC---AGCGACGAAGAC---CTCCTCAAGACAGTCAGACTCATCAAAATTCTCTATCAAAG
CAACCCACCTCCTCGGTCCGAG---GGG---ACCCGACAGGCCCGAAGGAATAGAAGAAGAAGG---------TGGAGAA
AGAGACAG------AGGCAGATCCGTGCGCTTAGTGAACGGATTCTTGACACTTTTCTGGGAGGACCTGCGGAACCTGTG
CCTCTTCAGCTACCACCGCTTGAGAGACTTACTCTTGATTGTGACGAGGATTGTGGAACTTCTGGGACACAGGGGGTGGG
AACTCCTCAAATATTGGTGGAATCTCCTGATATATTGGAGTCAGGAACTAAAGAATAG
>JF320222/B/PE/2006/502_0524_FL09
ATGGCAGGAAGAAGCGGAGAC---AGCGACGAAGAC---CTCCTCAAGACAGTCAGACTCATCAAAATTCTCTATCAAAG
CAACCCACCTCCTCGGTCCGAG---GGG---ACCCGACAGGCCCGAAGGAATAGAAGAAGAAGG---------TGGAGAA
AGAGACAG------AGGCAGATCCGTGCGCTTAGTGAACGGATTCTTGACACTTTTCTGGGAGGACCTGCGGAACCTGTG
CCTCTTCAGCTACCACCGCTTGAGAGACTTACTCTTGATTGTGACGAGGATTGTGGAACTTCTGGGACACAGGGGGTGGG
AACTCCTCAAATATTGGTGGAATCTCCTGATATATTGGAGTCAGGAACTAAAGAATAG
>JF320223/B/PE/2006/502_0841_FL07
ATGGCAGGAAGAAGCGGAGAC---AGCGACGAAGAC---CTCCTCCAGATAACCAGACTCATCAAGCTTCTCTATCAAAG
CAACCCGCTTCCCAGCCCAGAG---GGG---ACCCGACAGGCCCGGAGGAACAGAAGAAGAAGG---------TGGAGAA
CAAGACAG------AGACAGATCCAGTCAATTAGTGGGTGGATTATTAACCATTATCTGGGTCGACCTACGGAGCCTGTG
CCTCTTCATTTACCACCGCTTGAGAGACTTACTCTTGATTGTAGCGAGGATTGTGGAACTTCTGGGACGCAGGGGGTGGG
AAGCCCTCAAATATTGGTGGAGTCTCCTACAGTATTGGAGTCAGGAGCTAAAGAATAG
>JF320224/B/PE/2006/502_0524_FL01
ATGGCAGGAAGAAGCGGAGAC---AGCGACGAAGAC---CTCCTCAAGACAGTCAGACTCATCAAAATTCTCTATCAAAG
CAACCCACCTCCTCGGTCCGAG---GGG---ACCCGACAGGCCCGAAGGAATAGAAGAAGAAGG---------TGGAGAA
AGAGACAG------AGGCAGATCCGTGCGCTTAGTGAACGGATTCTTGACACTTTTCTGGGAGGACCTGCGGAACCTGTG
CCTCTTCAGCTACCACCGCTTGAGAGACTTACTCTTGATTGTGACGAGGATTGTGGAACTTCTGGGACACAGGGGGTGGG
AACTCCTCAAATATTGGTGGAATCTCCTGATATATTGGAGTCAGGAACTAAAGAATAG
>JF320225/B/PE/2007/502_1047_wg2
ATGGCAGGAAGAAGCGGAGAC---AACGACGAAGAG---CTCCTCAAGACAGTGAGGATCATCAAGATTCTCTACCAAAG
CAATCCTCCTCCCAAACCAGAG---GGG---ACCAGACAGGCCCGAAGGAATCGAAGAAGAAGG---------TGGAGAC
AGAGACAG------AGAGACATCAAGAAGATTAGTCAACAGCTTCTCAGCGATTATCTGGGACGACCTGCGGAGCCTGTG
CCTCTTCAGCTACCACCGCTTGAGAGACTTACTCTTGATTACAACGAGGATTGTGGAACTTCTGGGACGCAGGGGGTGGG
AAATCCTCAAATATTGGTGGAATCTTCTACAGTATTGGACTCAGGAACTAAAGAGTAG
>JF320226/B/PE/2007/502_1047_wg5
ATGGCAGGAAGAAGCGGAGAC---AACGACGAAGAG---CTCCTCAAGACAGTGAGGATCATCAAGATTCTCTACCAAAG
CAATCCTCCTCCCAAACCAGAG---GGG---ACCAGACAGGCCCGAAAGAATCGAAGAAGAAGG---------TGGAGAC
AGAGACAG------AGAGACATCAAGAAGATTAGTCAACAGCTTCTCAGCGATTATCTGGGACGACCTGCGGAGCCTGTG
CCTCTTCAGCTACCACCGCTTGAGAGACTTACTCTTGATTACAACGAGGATTGTGGAACTTCTGGGACGCAGGGGGTGGG
AAATCCTCAAATATTGGTGGAATCTTCTACAGTATTGGACTCAGGAACTAAAGAGTAG
>JF320227/B/PE/2007/502_1047_wg1
ATGGCAGGAAGAAGCGGAGAC---AACGACGAAGAG---CTCCTCAAGACAGTGAGGATCATCAAGATTCTCTACCAAAG
CAATCCTCCTCCCAAACCAGAG---GGG---ACCAGACAGGCCCGAAGGAATCGAAGAAGAAGG---------TGGAGAC
AGAGACAG------AGAGACATCAAGAAGATTAGTCAACAGCTCCTCAGCGATTATCTGGGACGACCTGCGGAGCCTGTG
CCTCTTCAGCTACCACCGCTTGAGAGACTTACTCTTGATTACAACGAGGATTGTGGAACTTCTGGGACGCAGGGGGTGGG
AAATCCTCAAATATTGGTGGAATCTTCTACAGTATTGGACTCAGGAACTAAAGAGTAG
>JF320241/B/PE/2006/502_2794_FL01
ATGGCAGGAAGAAGCGGAGAC---AGCGACGAAGAG---CTCATCAAGACAGTCAAACTCATCAAGCAAATCTATCAGAG
CAACCCGCCTCCCAAACCCGAG---GGG---ACCCGACAGGCCCGAAGGAATCGAAGAAGAAGG---------TGGAGAG
CAAGGCAG------AGACAGATCAATACGATTAGTGGATGGATTCTTAGCACTTATCTGGGACGATCTACGGAGCCTGTG
CCTCTTCAGCTACCACCGCTTGAGAGACTTACTCTGGATTG------------TGGGACTTCTGGGACGCAGGGGGTGGG
AGATCCTCAAGTACTGGTGGAGTCTTCTACAGTATTGGAGTCAGGAACTGAAGAATAG
>JF320242/B/PE/2006/502_2794_FL03
ATGGCAGGAAGAAGCGGAGAC---AGCGACGAAGAG---CTCATCAAGACAGTCAAACTCATCAAGCAAATCTATCAGAG
CAACCCGCCTCCCAAACCCGAG---GGG---ACCCGACAGGCCCGAAGGAATCGAAGAAGAAGG---------TGGAGAG
CAAGGCAG------AGACAGATCAATACGATTAGTGGATGGATTCTTAGCACTTATCTGGGACGATCTACGGAGCCTGTG
CCTCTTCAGCTACCACCGCTTGAGAGACTTACTCTGGATTG------------TGGGACTTCTGGGACGCAGGGGGTGGG
AGATCCTCAAGTACTGGTGGAGTCTTCTACAGTATTGGAGTCAGGAACTGAAGAATAG
>JF320243/B/PE/2006/502_2794_FL02
ATGGCAGGAAGAAGCGGAGAC---AGCGACGAAGAG---CTCATCAAGACAGTCAAACTCATCAAGCAAATCTATCAGAG
CAACCCGCCTCCCAAACCCGAG---GGG---ACCCGACAGGCCCGAAGGAATCGAAGAAGAAGG---------TGGAGAG
CAAGGCAG------AGACAGATCAATACGATTAGTGGATGGATTCTTAGCACTTATCTGGGACGATCTACGGAGCCTGTG
CCTCTTCAGCTACCACCGCTTGAGAGACTTACTCTGGATTG------------TGGGACTTCTGGGACGCAGGGGGTGGG
AGATCCTCAAGTACTGGTGGAGTCTTCTACAGTATTGGAGTCAGGAACTGAAGAATAG
>JF320244/B/PE/2006/502_2794_FL05
ATGGCAGGAAGAAGCGGAGAC---AGCGACGAAGAG---CTCATCAAGACAGTCAAACTCATCAAGCAAATCTATCAGAG
CAACCCGCCTCCCAAACCCGAG---GGG---ACCCGACAGGCCCGAAGGAATCGAAGAAGAAGG---------TGGAGAG
CAAGGCAG------AGACAGATCAATACGATTAGTGGATGGATTCTTAGCACTTATCTGGGACGATCTACGGAGCCTGTG
CCTCTTCAGCTACCACCGCTTGAGAGACTTACTCTGGATTG------------TGGGACTTCTGGGACGCAGGGGGTGGG
AGATCCTCAAGTACTGGTGGAGTCTTCTACAGTATTGGAGTCAGGAACTGAAGAATAG
>JF320245/B/PE/2006/502_2794_FL04
ATGGCAGGAAGAAGCGGAGAC---AGCGACGAAGAG---CTCATCAAGACAGTCAAACTCATCAAGCAAATCTATCAGAG
CAACCCGCCTCCCAAACCCGAG---GGG---ACCCGACAGGCCCGAAGGAATCGAAGAAGAAGG---------TGGAGAG
CAAGGCAG------AGACAGATCAATACGATTAGTGGATGGATTCTTAGCACTTATCTGGGACGATCTACGGAGCCTGTG
CCTCTTCAGCTACCACCGCTTGAGAGACTTACTCTGGATTG------------TGGGACTTCTGGGACGCAGGGGGTGGG
AGATCCTCAAGTACTGGTGGAGTCTTCTACAGTATTGGAGTCAGGAACTGAAGAATAG
>JF320247/B/US/2006/502_0227_FL06
ATGGCAGGAAGAAGCGGAGAC---AGCGACGAAGAA---CTCCTCAAGACAGTCAGACTAATCAAGAAGATCTACCAAAG
CAACCCACTTCCCAGCCCAGAG---GGG---ACCCGACAGGCCCGAAGGAATCGAAGAAGAAGG---------TGGAGAC
AGAGACAG------AAACAGATCCAGGACATTAGTGGATGGATTCTTAGCGCTTATCTGGGTCGATCTGCGGAGCCTGTT
CCTCTTCAGCTACCACCGCTTGAGAGACTTACTCTTGATTGTAGCGAGGATTGTGGAACTTCTGGGACGAAGGGGGTGGG
AAGCCCTCAAATATTGGTGGAGTCTCCTGCAGTATTGGAGTCAGGAACTAAAGAATAG
>JF320250/B/US/2006/502_0227_FL10
ATGGCAGGAAGAAGCGGAGAC---AGCGACGAAGAA---CTCCTCAAGACAGTCAAGGTCATCAAGTTTCTCTATCAAAG
CAACCCGCCTCCCAACCCAGAG---GGG---ACCCGACAGGCCCGAAGGAATCGAAGAAGAAGG---------TGGAGAC
AGAGACAG------AAACAGATCCAGGACATTAGTGGATGGATTCTTAGCGCTTATTTGGGTCGACCTACGGAGCCTGTG
CCTCTTCAGCTACCACCGCTTGAGAGACTTACTCTTGATTGTAGCGGGGATTGTGGAACTTTTGGGACGCAGGGGGTGGG
AAACCCTCAAATATTGGTGGAACCTTCTACAGTATTGGAGCCAGGAACTAAGGAATAG
>JF320251/B/US/2006/502_0227_FL08
ATGGCAGGAAGAAGCGGAGAC---AGCGACGAAGAA---CTCCTCAAGACAGTCAGACTAATCAAGAAGATCTACCAAAG
CAACCCACTTCCCAGCCCAGAG---GGG---ACCCGACAGGCCCGAAGGAATCGAAGAAGAAGG---------TGGAGAC
AGAGACAG------AAACAGATCCAGGACATTAGTGGATGGATTCTTAGCGCTTATCTGGGTCGATCTGCGGAGCCTGTT
CCTCTTCAGCTACCACCGCTTGAGAGACTTACTCTTGATTGTAGCGAGGATTGTGGAACTTCTGGGACGAAGGGGGTGGG
AAGCCCTCAAATATTGGTGGAGTCTCCTGCAGTATTGGAGTCAGGAACTAAAGAATAG
>JF320253/B/US/2006/502_0227_FL02
ATGGCAGGAAGAAGCGGAGAC---AGCGACGAAGAA---CTCCTCAAGACAGTCAAGGTCATCAAGTTTCTCTATCAAAG
CAACCCGCCTCCCAACCCAGAG---GGG---ACCCGACAGGCCCGAAGGAATCGAAGAAGAAGG---------TGGAGAC
AGAGACAG------AAACAGATCCAGGACATTAGTGGATGGATTCTTAGCGCTTATTTGGGTCGACCTACGGAGCCTGTG
CCTCTTCAGCTACCACCGCTTGAGAGACTTACTCTTGATTGTAGCGGGGATTGTGGAACTTTTGGGACGCAGGGGGTGGG
AAACCCTCAAATATTGGTGGAACCTTCTACAGTATTGGAGCCAGGAACTAAGGAATAG
>JF320255/B/US/2006/502_0227_FL09
ATGGCAGGAAGAAGCGGAGAC---AGCGACGAAGAA---CTCCTCAAGACAGTCAGACTAATCAAGAAGATCTACCAAAG
CAACCCACTTCCCAGCCCAGAG---GGG---ACCCGACAGGCCCGAAGGAATCGAAGAAGAAGG---------TGGAGAC
AGAGACAG------AAACAGATCCAGGACATTAGTGGATGGATTCTTAGCGCTTATCTGGGTCGATCTGCGGAGCCTGTT
CCTCTTCAGCTACCACCGCTTGAGAGACTTACTCTTGATTGTAGCGAGGATTGTGGAACTTCTGGGACGAAGGGGGTGGG
AAGCCCTCAAATATTGGTGGAGTCTCCTGCAGTATTGGAGTCAGGAACTAAAGAATAG
>JF320256/B/US/2006/502_0227_FL03
ATGGCAGGAAGAAGCGGAGAC---AGCGACGAAGAA---CTCCTCAAGACAGTCAAGGTCATCAAGTTTCTCTATCAAAG
CAACCCGCCTCCCAACCCAGAG---GGG---ACCCGACAGGCCCGAAGGAATCGAAGAAGAAGG---------TGGAGAC
AGAGACAG------AAACAGATCCAGGACATTAGTGGATGGATTCTTAGCGCTTATTTGGGTCGACCTACGGAGCCTGTG
CCTCTTCAGCTACCACCGCTTGAGAGACTTACTCTTGATTGTAGCGGGGATTGTGGAACTTTTGGGACGCAGGGGGTGGG
AAACCCTCAAATATTGGTGGAACCTTCTACAGTATTGGAGCCAGGAACTAAGGAATAG
>JF320257/B/US/2006/502_0227_FL07
ATGGCAGGAAGAAGCGGAGAC---AGCGACGAAGAA---CTCCTCAAGACAGTCAAGGTCATCAAGTTTCTCTATCAAAG
CAACCCGCCTCCCAACCCAGAG---GGG---ACCCGACAGGCCCGAAGGAATCGAAGAAGAAGG---------TGGAGAC
AGAGACAG------AAACAGATCCAGGACATTAGTGGATGGATTCTTAGCGCTTATTTGGGTCGACCTACGGAGCCTGTG
CCTCTTCAGCTACCACCGCTTGAGAGACTTACTCTTGATTGTAGCGGGGATTGTGGAACTTTTGGGACGCAGGGGGTGGG
AAACCCTCAAATATTGGTGGAACCTTCTACAGTATTGGAGCCAGGAACTAAGGAATAG
>JF320263/B/US/2006/502_0839_wg01
ATGGCAGGAAGAAGCGGAGAC---AGCGACGAAGAG---CTCCTCAGGGCAGTGAGACTCATCAAGGAGATCTATCAAAG
CAACCCACCTCCCAGCTCCGAG---GGG---ACCCGACAGGCCAGAAGGAATCGAAGGAGGAGG---------TGGAGAG
AGAGACAG------AGACACATCCGGACGCTTGGTGAACGGATTCTTAGCACTTATCTGGGACGATCTACGGAGCCTGTG
CCTCTTCAGCTACCACCACTTGAGAGACTTACTCTTGATTGTAGCGAGGATTGTGGAGCTTCTGGGACGCAGGGGGTGGA
CAGCCCTCAAATATTGGTGGAATCTCCTACAATATTGGGGTCAGGAGCTAAAAAATAG
>JF320267/B/US/2006/502_0839_wg04
ATGGCAGGAAGAAGCGGAGAC---AGCGACGAAGAG---CTCCTCAGGGCAGTGAGACTCATCAAGGAGATCTATCAAAG
CAACCCACCTCCCAGCTCCGAG---GGG---ACCCGACAGGCCAGAAGGAATCGAAGGAGGAGG---------TGGAGAG
AGAGACAG------AGACACATCCGGACGCTTGGTGAACGGATTCTTAGCACTTATCTGGGACGATCTACGGAGCCTGTG
CCTCTTCAGCTACCACCACTTGAGAGACTTACTCTTGATTGTAGCGAGGATTGTGGAGCTTCTGGGACGCAGGGGGTGGA
CAGCCCTCAAATATTGGTGGAATCTCCTACAATATTGGGGTCAGGAGCTAAAAAATAG
>JF320268/B/US/2006/502_0839_wg03
ATGGCAGGAAGAAGCGGAGAC---AGCGACGAAGAG---CTCCTCAGGGCAGTGAGACTCATCAAGGAGATCTATCAAAG
CAACCCACCTCCCAGCTCCGAG---GGG---ACCCGACAGGCCAGAAGGAATCGAAGGAGGAGG---------TGGAGAG
AGAGACAG------AGACACATCCGGACGCTTGGTGAACGGATTCTTAGCACTTATCTGGGACGATCTACGGAGCCTGTG
CCTCTTCAGCTACCACCACTTGAGAGACTTACTCTTGATTGTAGCGAGGATTGTGGAGCTTCTGGGACGCAGGGGGTGGA
CAGCCCTCAAATATTGGTGGAATCTCCTACAATATTGGGGTCAGGAGCTAAAAAATAG
>JF320269/B/US/2006/502_0839_wg02
ATGGCAGGAAGAAGCGGAGAC---AGCGACGAAGAG---CTCCTCAGGGCAGTGAGACTCATCAAGGAGATCTATCAAAG
CAACCCACCTCCCAGCTCCGAG---GGG---ACCCGACAGGCCAGAAGGAATCGAAGGAGGAGG---------TGGAGAG
AGAGACAG------AGACACATCCGGACGCTTGGTGAACGGATTCTTAGCACTTATCTGGGACGATCTACGGAGCCTGTG
CCTCTTCAGCTACCACCACTTGAGAGACTTACTCTTGATTGTAGCGAGGATTGTGGAGCTTCTGGGACGCAGGGGGTGGA
CAGCCCTCAAATATTGGTGGAATCTCCTACAATATTGGGGTCAGGAGCTAAAAAATAG
>JF320271/B/US/2006/502_0839_wg05
ATGGCAGGAAGAAGCGGAGAC---AGCGACGAAGAG---CTCCTCAGGGCAGTGAGACTCATCAAGGAGATCTATCAAAG
CAACCCACCTCCCAGCTCCGAG---GGG---ACCCGACAGGCCAGAAGGAATCGAAGGAGGAGG---------TGGAGAG
AGAGACAG------AGACACATCCGGACGCTTGGTGAACGGATTCTTAGCACTTATCTGGGACGATCTACGGAGCCTGTG
CCTCTTCAGCTACCACCACTTGAGAGACTTACTCTTGATTGTAGCGAGGATTGTGGAGCTTCTGGGACGCAGGGGGTGGA
CAGCCCTCAAATATTGGTGGAATCTCCTACAATATTGGGGTCAGGAGCTAAAGAATAG
>JF320356/B/US/2006/502_1512_FL01
ATGGCAGGAAGAAGCGGAGAC---AGCGACGAAGAA---CTCATCAGGACAGTCAGACTCATCAAGCTTCTCTACCAAAG
CAACCCTCCTCCCAGCGCAGAG---GGG---ACCCGACAGGCCCGAAGGAATCGAAGAAGAAGG---------TGGAGAG
AGAGACAG------AGAGCGATCCGTACGATTAGTGAACGGATTCTTGCCAATTATCTGGGACGATCTACGGAGCCTGTG
CCTCTTCAGCTACCACCACTTGAGAGACTTACTCTTGATTGCAACGAGGACTGTGGGACTTCTGGGACGCAGGGGGTGGG
AAGGCCTCAAATATCTGTGGAATCTCCTACAGTATTGGAGTCAGGAACTAAAGAATAG
>JF320361/B/US/2005/502_1926_FL01
ATGGCAGGAAGAAGCGGAGTC---AGCGACGAAGAG---CTCCTCCGGACAGTCAGAGTAATCAAGCTTCTCTACCAAAG
CAACCCACCTCCCAACCCCGAG---GGG---ACCCGACAGACCCGAAGGAACCGAAGAAGAAGG---------TGGAGAA
AGAGACAG------AGACAGATCCATTCGATTAGTGAACGGATTCTTAGCAATATTCTGGGACGATCTGAGGAGCCTGTG
CCTCTTCATCTACCACCACTTGAGAGACTTACTCTTGATTGTAACGAGGATTGTGGAACTTCTGGGACGCAGGGGGTGGG
AAGCCCTCAAATATCTGTGAAATCTCCTGCAATATTGGAGTCAGGAACTAAAGAATAG
>JF320363/B/US/2006/502_0176_FL06
ATGGCAGGAAGAAGCGGAGAC---AGCGACGAAGAG---CTCCTCCAGATAATCAGACTCATCAGGTTTCTCTATCAAAG
CAACCCACCTCCCAGCTCCGAG---GGG---ACCCGACAGGCCCGAAGGAATCGAAGAAGGAGG---------TGGAGAC
AGAGACGG------GGACAGATCCGGTCAATTAGTGAATGGATTATTAGGACTCGTCTGGGACGACCTACGGAGCCTGTG
CCTCTTCAGCTACCACCGCTTGAGAGACTTACTCTTGATTGTAGCGAGGATTGTGGAACTTCTGGGACGCAGGGGGTGGG
AAATCCTCAAATACTGGTGGAATCTCCTACAGTATTGGAGCCAGGAATTAAAAACTAG
>JF320364/B/US/2006/502_0176_FL09
ATGGCAGGAAGAAGCGGAGAC---AGCGACGAAGAG---CTCCTCCAGATAATCAGACTCATCAGGTTTCTCTATCAAAG
CAACCCACCTCCCAGCTCCGAG---GGG---ACCCGACAGGCCCGAAGGAATCGAAGAAGGAGG---------TGGAGAC
AGAGACGG------GGACAGATCCGGTCAATTAGTGAATGGATTATTAGGACTCGTCTGGGACGACCTACGGAGCCTGTG
CCTCTTCAGCTACCACCGCTTGAGAGACTTACTCTTGATTGTAGCGAGGATTGTGGAACTTCTGGGACGCAGGGGGTGGG
AAATCCTCAAATACTGGTGGAATCTCCTACAGTATTGGAGCCAGGAATTAAAAACTAG
>JF320365/B/US/2006/502_0176_FL02
ATGGCAGGAAGAAGCGGAGAC---AGCGACGAAGAG---CTCCTCCAGATAATCAGACTCATCAGGTTTCTCTATCAAAG
CAACCCACCTCCCAGCTCCGAG---GGG---ACCCGACAGGCCCGAAGGAATCGAAGAAGGAGG---------TGGAGAC
AGAGACGG------GGACAGATCCGGTCAATTAGTGAATGGATTATTAGGACTCGTCTGGGACGACCTACGGAGCCTGTG
CCTCTTCAGCTACCACCGCTTGAGAGACTTACTCTTGATTGTAGCGAGGATTGTGGAACTTCTGGGACGCAGGGGGTGGG
AAATCCTCAAATACTGGTGGAATCTCCTACAGTATTGGAGCCAGGAATTAAAAACTAG
>JF320366/B/US/2006/502_0176_FL10
ATGGCAGGAAGAAGCGGAGAC---AGCGACGAAGAG---CTCCTCCAGATAATCAGACTCATCAGGTTTCTCTATCAAAG
CAACCCACCTCCCAGCTCCGAG---GGG---ACCCGACAGGCCCGAAGGAATCGAAGAAGGAGG---------TGGAGAC
AGAGATGG------GGACAGATCCGGTCAATTAGTGAATGGATTATTAGGACTCGTCTGGGACGACCTACGGAGCCTGTG
CCTCTTCAGCTACCACCGCTTGAGAGACTTACTCTTGATTGTAGCGAGGATTGTGGAACTTCTGGGACGCAGGGGGTGGG
AAATCCTCAAATACTGGTGGAATCTCCTACAGTATTGGAGCCAGGAATTAAAAACTAG
>JF320374/B/US/2006/502_0176_FL04
ATGGCAGGAAGAAGCGGAGAC---AGCGACGAAGAG---CTCCTCCAGATAATCAGACTCATCAGGTTTCTCTATCAAAG
CAACCCACCTCCCAGCTCCGAG---GGG---ACCCGACAGGCCCGAAGGAATCGAAGAAGGAGG---------TGGAGAC
AGAGACTG------GGACAGATCCGGTCAATTAGTGAATGGATTATTAGGACTCGTCTGGGACGACCTACGGAGCCTGTG
CCTCTTCAGCTACCACCGCTTGAGAGACTTACTCTTGATTGTAGCGAGGATTGTGGAACTTCTGGGACGCAGGGGGTGGG
AAATCCTCAAATACTGGTGGAATCTCCTACAGTATTGGAGCCAGGAATTAAAAACTAG
>JF320411/B/CA/2006/502_1027_wg02
ATGGCAGGAAGAAGCGGAGAC---AGCGACGAAGAG---CTCCTCAAGACAGTCAGAATCATCAAGTTTCTCTATCAAAG
CAACCCGCCTCCCAACCCCGAG---GGG---ACCCGACAAGCCCGAAGGAATCGAAGAAGAAGG---------TGGAGAG
AGAGACAG------AGGCAGATCCGGACCATTAGTGGATGGCTTCTTAGCAATTATCTGGGTCGATCTACGGAGCCTGTG
CCTCTTCAGCTACCACCACTTGAGAGACTTACTCTTGATTGCAGCGAGGATTGTGCAACTTCTGGGACGCAGGGGTTGGG
AAGTCCTCAAATATTGGTGGAACATCCTACAATATTGGAGTCAGGAACTAAAGAATAG
>JF320412/B/CA/2006/502_1027_wg10
ATGGCAGGAAGAAGCGGAGAC---AGCGACGAAGAG---CTCCTCAAGACAGTCAGAATCATCAAGTTTCTCTATCAAAG
CAACCCGCCTCCCAACCCCGAG---GGG---ACCCGACAAGCCCGAAGGAATCGAAGAAGAAGG---------TGGAGAG
AGAGACAG------AGGCAGATCCGGACCATTAGTGGATGGCTTCTTAGCAATTATCTGGGTCGACCTACGGAGCCTGTG
TCTCTTCAGCTACCACCACTTGAGAGACTTACTCTTGATTGCAGCGAGGATTGTGCAACTTCTGGGACGCAGGGGGTGGG
AAGTCCTCAAATATTGGTGGAACATCCTACAATATTGGAGTCAGGAACTAAAGAATAG
>JF320413/B/CA/2006/502_1027_wg01
ATGGCAGGAAGAAGCGGAGAC---AGCGACGAAGAG---CTCCTCAAGACAGTCAGAATCATCAAGTTTCTCTATCAAAG
CAACCCGCCTCCCAACCCCGAG---GGG---ACCCGACAAGCCCGAAGGAATCGAAGAAGAAGG---------TGGAGAG
AGAGACAG------AGGCAGATCCGGACCATTAGTGGATGGCTTCTTAGCAATTATCTGGGTCGACCTACGGAGCCTGTG
CCTCTTCAGCTACCACCACTTGAGAGACTTACTCTTGATTGCAGCGAGGATTGTGCAACTTCTGGGACGCAGGGGGTGGG
AAGTCCTCAAATATTGGTGGAACATCCTACAATATTGGAGTCAGGAACTAAAGAATAG
>JF320414/B/CA/2006/502_1027_wg09
ATGGCAGGAAGAAGCGGAGAC---AGCGACGAAGAG---CTCCTCAAGACAGTCAGAATCATCAAGTTTCTCTATCAAAG
CAACCCGCCTCCCAACCCCGAG---GGG---ACCCGACAAGCCCGAAGGAATCGAAGAAGAAGG---------TGGAGAG
AGAGACAG------AGGCAGATCCGGACCATTAGTGGATGGCTTCTTAGCAATTATCTGGGTCGACCTACGGAGCCTGTG
TCTCTTCAGCTACCACCACTTGAGAGACTTACTCTTGATTGCAGCGAGGATTGTGCAACTTCTGGGACGCAGGGGGTGGG
AAGTCCTCAAATATTGGTGGAACATCCTACAATATTGGAGTCAGGAACTAAAGAATAG
>JF320415/B/CA/2006/502_1027_wg07
ATGGCAGGAAGAAGCGGAGAC---AGCGACGAAGAG---CTCCTCAAGACAGTCAGAATCATCAAGTTTCTCTATCAAAG
CAACCCGCCTCCCAACCCCGAG---GGG---ACCCGACAAGCCCGAAGGAATCGAAGAAGAAGG---------TGGAGAG
AGAGACAG------AGGCAGATCCGGACCATTAGTGGATGGCTTCTTAGCAATTATCTGGGTCGACCTACGGAGCYTGTG
CCTYTTCAGCTACCACCACTTGAGAGACTTACTCTTGATTGCAGCGAGGATTGTGCAACTTCTGGGACGCAGGGGGTGGG
AAGTCCTCAASTATTGGTGGAACATCCTACAATATTGGAGTCAGGAACTAAAGAATAG
>JF320416/B/CA/2006/502_1027_wg04
ATGGCAGGAAGAAGCGGAGAC---AGCGACGAAGAG---CTCCTCAAGACAGTCAGAATCATCAAGTTTCTCTATCAAAG
CAACCCGCCTCCCAACCCCGAG---GGG---ACCCGACAAGCCCGAAGGAATCGAAGAAGAAGG---------TGGAGAG
AGAGACAG------AGGCAGATCCGGACCATTAGTGGATGGCTTCTTAGCAATTATCTGGGTCGACCTACGGAGCCTGTG
TCTCTTCAGCTACCACCACTTGAGAGACTTACTCTTGATTGCAGCGAGGATTGTGCAACTTCTGGGACGCAGGGGGTGGG
AAGTCCTCAAATATTGGTGGAACATCCTACAATATTGGAGTCAGGAACTAAAGAATAG
>JF320417/B/CA/2006/502_1027_wg11
ATGGCAGGAAGAAGCGGAGAC---AGCGACGAAGAG---CTCCTCAAGACAGTCAGAATCATCAAGTTTCTCTATCAAAG
CAACCCGCCTCCCAACCCCGAG---GGG---ACCCGACAAGCCCGAAGGAATCGAAGAAGAAGG---------TGGAGAG
AGAGACAG------AGGCAGATCCGGACCATTAGTGGATGGCTTCTTAGCAATTATCTGGGTCGACCTACGGAGCCTGTG
CCTCTTCAGCTACCACCACTTGAGAGACTTACTCTTGATTGCAGCGAGGATTGTGCAACTTCTGGGACGCAGGGGGTGGG
AAGTCCTCAAATATTGGTGGAACATCCTACAATATTGGAGTCAGGAACTAAAGAATAG
>JF320418/B/CA/2006/502_1027_wg05
ATGGCAGGAAGAAGCGGAGAC---AGCGACGAAGAG---CTCCTCAAGACAGTCAGAATCATCAAGTTTCTCTATCAAAG
CAACCCGCCTCCCAACCCCGAG---GGG---ACCCGACAAGCCCGAAGGAATCGAAGAAGAAGG---------TGGAGAG
AGAGACAG------AGGCAGATCCGGACCATTAGTGGATGGCTTCTTAGCAATTATCTGGGTCGACCTACGGAGCCTGTG
CCTCTTCAGCTACCACCACTTGAGAGACTTACTCTTGATTGCAGCGAGGATTGTGCAACTTCTGGGACGCAGGGGGTGGG
AAGTCCTCAAATATTGGTGGAACATCCTACAATATTGGAGTCAGGAACTAAAGAATAG
>JF320419/B/CA/2006/502_1027_wg03
ATGGCAGGAAGAAGCGGAGAC---AGCGACGAAGAG---CTCCTCAAGACAGTCAGAATCATCAAGTTTCTCTATCAAAG
CAACCCGCCTCCCAACCCCGAG---GGG---ACCCGACAAGCCCGAAGGAATCGAAGAAGAAGG---------TGGAGAG
AGAGACAG------AGGCAGATCCGGACCATTAGTGGATGGCTTCTTAGCAATTATCTGGGTCGACCTACGGAGCCTGTG
TCTCTTCAGCTACCACCACTTGAGAGACTTACTCTTGATTGCAGCGAGGATTGTGCAACTTCTGGGACGCAGGGGGTGGG
AAGTCCTCAAATATTGGTGGAACATCCTACAATATTGGAGTCAGGAACTAAAGAATAG
>JF320420/B/CA/2006/502_1027_wg06
ATGGCAGGAAGAAGCGGAGAC---AGCGACGAAGAG---CTCCTCAAGACAGTCAGAATCATCAAGTTTCTCTATCAAAG
CAACCCGCCTCCCAACCCCGAG---GGG---ACCCGACAAGCCCGAAGGAATCGAAGAAGAAGG---------TGGAGAG
AGAGACAG------AGGCAGATCCGGACCATTAGTGGATGGCTTCTTAGCAATTATCTGGGTCGACCTACGGAGCYTGTG
CCTYTTCAGCTACCACCACTTGAGAGACTTACTCTTGATTGCAGCGAGGATTGTGCAACTTCTGGGACGCAGGGGGTGGG
AAGTCCTCAAATATTGGTGGAACATCCTACAATATTGGAGTCAGGAACTAAAGAATAG
>JF320423/B/CA/2007/502_1191_05
ATGGCAGGAAGAAGAGGAGAC---AGCGACGAAGAT---CTCCTCAAAGCAGTAAGATTGATCAAGCGCCTCTATCAAAG
CAACCCGCCTCCCAGCACAGAG---GGG---ACCCGACAGGCCCGAAGGAACCGAAGAAGGAGG---------TGGAGAG
AGAGACAG------AGACACATCAGGTTGGCTAGCGACTGGATTCTTAGAACTTATCTGGATCGACCTACGGAACCTGTG
GATCTTCCTTTACCACCGCTTGAGAGACTTACTCTTGATTCTAGCGAGGATTGTGGAACTTCTGGGACGCAGGGGGAGGG
AAGTCCTCAAATATTGGTGGAATCTCCTACAGTATTGGGGACAGGAACTGAAGAATAG
>JF320424/B/CA/2007/502_1191_03
ATGGCAGGAAGAAGAGGAGAC---AGCGACGAAGAT---CTCCTCAAAGCAGTAAGATTGATCAAGCGCCTCTATCAAAG
CAACCCGCCTCCCAGCACAGAG---GGG---ACCCGACAGGCCCGAAGGAACCGAAGAAGGAGG---------TGGAGAG
AGAGACAG------AGACACATCAGGTTGGCTAGCGACTGGATTCTTAGAACTTATCTGGATCGACCTACGGAACCTGTG
GATCTTCCTTTACCACCGCTTGAGAGACTTACTCTTGATTCTAGCGAGGATTGTGGAACTTCTGGGACGCAGGGGGAGGG
AAGTCCTCAAATATTGGTGGAATCTCCTACAGTATTGGGGACAGGAACTGAAGAATAG
>JF320425/B/CA/2007/502_1191_07
ATGGCAGGAAGAAGAGGAGAC---AGCGACGAAGAT---CTCCTCAAAGCAGTAAGATTGATCAAGCGCCTCTATCAAAG
CAACCCGCCTCCCAGCACAGAG---GGG---ACCCGACAGGCCCGAAGAAACCGAAGAAGGAGG---------TGGAGAG
AGAGACAG------AGACACATCAGGTTGGCTAGCGACTGGATTCTTAGAACTTATCTGGATCGACCTACGGAACCTGTG
GATCTTCCTTTACCACCGCTTGAGAGACTTACTCTTGATTCTAGCGAGGATTGTGGAACTTCTGGGACGCAGGGGGAGGG
AAGTCCTCAAATATTGGTGGAATCTCCTACAGTATTGGGGACAGGAACTGAAGAATAG
>JF320426/B/CA/2007/502_1191_06
ATGGCAGGAAGAAGAGGAGAC---AGCGACGAAGAT---CTCCTCAAAGCAGTAAGATTGATCAAGCGCCTCTATCAAAG
CAACCCGCCTCCCAGCACAGAG---GGG---ACCCGACAAGCCCGAAGGAACCGAAGAAGGAGG---------TGGAGAG
AGAGACAG------AGACACATCAGGTTGGCTAGCGACTGGATTCTTAGAACTTATCTGGATCGACCTACGGAACCTGTG
GATCTTCCTTTACCACCGCTTGAGAGACTTACTCTTGATTCTAGCGAGGATTGTGGAACTTCTGGGACGCAGGGGGAGGG
AAGTCCTCAAATATTGGTGGAATCTCCTACAGTATTGGGGACAGGAACTGAAGAATAG
>JF320427/B/CA/2006/502_1799_FL02
ATGGCAGGAAGAAGCGGAGAC---AACGACGAAGAT---CTCCTCAAGACAGTGAGATTCATCAAGCAGCTTTATCAAAG
CAACCCGCCACCCAGCTCCGAG---GGG---ACCCGACAGGCCCGAAGGAACCGAAGAAGAAGG---------TGGAGAG
CAAGACAG------AGACAGATCCACACCATTAGTGGATGGATTCTTAGCAATTATCTGGGTCGATCTGCGGAGCCTGTG
CCTCTTCAGCTACCACCGCTTGAGAGACTTACTCTTGATTGTAACGAGGATTGTGGAACTTCTGGGACGCAGGGGGTGGG
AAGCCCTCAAATATCTGTGGAATCTTCTACAGTATTGGATTCAGGAGCTAAAGAAGAG
>JF320428/B/CA/2006/502_1799_FL03
ATGGCAGGAAGAAGCGGAGAC---AACGACGAAGAT---CTCCTCAAGACAGTGAGATTCATCAAGCAGCTTTATCAAAG
CAACCCGCCACCCAGCTCCGAG---GGG---ACCCGACAGGCCCGAAGGAACCGAAGAAGAAGG---------TGGAGAG
CAAGACAG------AGACAGATCCACACCATTAGTGGATGGATTCTTAGCAATTATCTGGGTCGATCTGCGGAGCCTGTG
CCTCTTCAGCTACCACCGCTTGAGAGACTTACTCTTGATTGTAACGAGGATTGTGGAACTTCTGGGACGCAGGGGGTGGG
AAGCCCTCAAATATCTGTGGAATCTTCTACAGTATTGGATTCAGGAGCTAAAGAAGAG
>JF320429/B/CA/2006/502_1799_FL01
ATGGCAGGAAGAAGCGGAGAC---AACGACGAAGAT---CTCCTCAAGACAGTGAGATTCATCAAGCAGCTTTATCAAAG
CAACCCGCCACCCAGCTCCGAG---GGG---ACCCGACAGGCCCGAAGGAACCGAAGAAGAAGG---------TGGAGAG
CAAGACAG------AGACAGATCCACACCATTAGTGGATGGATTCTTAGCAATTATCTGGGTCGATCTGCGGAGCCTGTG
CCTCTTCAGCTACCACCGCTTGAGAGACTTACTCTTGATTGTAACGAGGATTGTGGAACTTCTGGGACGCAGGGGGTGGG
AAGCCCTCAAATATCTGTGGAATCTTCTACAGTATTGGATTCAGGAGCTAAAGAAGAG
>JF320430/B/CA/2006/502_1799_FL05
ATGGCAGGAAGAAGCGGAGAC---AACGACGAAGAT---CTCCTCAAGACAGTGAGATTCATCAAGCAGCTTTATCAAAG
CAACCCGCCACCCAGCTCCGAG---GGG---ACCCGACAGGCCCGAAGGAACCGAAGAAGAAGG---------TGGAGAG
CAAGACAG------AGACAGATCCACACCATTAGTGGATGGATTCTTAGCAATTATCTGGGTCGATCTGCGGAGCCTGTG
CCTCTTCAGCTACCACCGCTTGAGAGACTTACTCTTGATTGTAACGAGGATTGTGGAACTTCTGGGACGCAGGGGGTGGG
AAGCCCTCAAATATCTGTGGAATCTTCTACAGTATTGGATTCAGGAGCTAAAGAAGAG
>JF320431/B/CA/2006/502_1799_FL04
ATGGCAGGAAGAAGCGGAGAC---AACGACGAAGAT---CTCCTCAAGACAGTGAGATTCATCAAGCAGCTTTATCAAAG
CAACCCGCCACCCAGCTCCGAG---GGG---ACCCGACAGGCCCGAAGGAACCGAAGAAGAAGG---------TGGAGAG
CAAGACAG------AGACAGATCCACACCATTAGTGGATGGATTCTTAGCAATTATCTGGGTCGATCTGCGGAGCCTGTG
CCTCTTCAGCTACCACCGCTTGAGAGACTTACTCTTGATTGTAACGAGGATTGTGGAACTTCTGGGACGCAGGGGGTGGG
AAGCCCTCAAATATCTGTGGAATCTTCTACAGTATTGGATTCAGGAGCTAAAGAAGAG
>JF320460/B/US/2007/502_1709_07
ATGGCAGGAAGAAGCGGAGAC---AGCGACGAAGAG---CTCCTCAAAACAGTCAGACTCATCAAGTATCTCTACCAAAG
CAACCCACCTCCCAGTCCCGAG---GGA---ACCCGACAGGCCCGAAGGAACCGGAGAAGAAGG---------TGGAGAG
AGAGACAG------AGACAGATCCGTACGATTAGTGAACGGATTCTTAGCAATTTTCTGGGTCGACCTGCGGAGCCTGTT
CCTCTTCAGCTACCACCGCTTGAGAGACTTACTCTTGATTGCAGCGAGGATTGTGGAACTGCTGGGACGCAGGGGGTGGG
AAGCCCTCAAATATTGTTGGAATCTCCTGCAATATTGGAGCCAGGAACTGAAGAAGAG
>JF320461/B/US/2007/502_1709_10
ATGGCAGGAAGAAGCGGAGAC---AGCGACGAAGAG---CTCCTCACAACAGTCAGACTCATCAAGTATCTCTACCAAAG
CAACCCGCCTCCCAGACACGAG---GGG---ACCCGACAGGCCCGAAGGAATAGAAGAAGAAGG---------TGGAGAG
AGAGGCAG------AGACAGATCCGGTCCCTTAGTAACTGGATTCTTAGCAATTTTCTGGGTCGACCTGCGGAGCCTGTT
CCTCTTCAGCTACCACCGCTTGAGAGACTTACTCTTGATTGCAGCGAGGATTGTGGAACTTCTGGGACGCAGGGGGTGGG
AAGCCCTCAAATATTGTTGGAATCTCCTGCAATATTGGAGCCAGGAACTGAAGAAGAG
>JF320462/B/US/2007/502_1709_06
ATGGCAGGAAGAAGCGGAGAC---AGCGACGAAGAC---CTCCTCAAAACAGTCAGACTCATCAAGTATCTCTACCAAAG
CAACCCGCCTCCCAGACACGAG---GGG---ACCCGACAGGCCCGAAGGAATAGAAGAAGAAGG---------TGGAGAG
AGAGGCAG------AGACAGATCCGGTCCCTTAGTAACTGGATTCTTAGCAATTTTCTGGGTCGACCTGCGGAGCCTGTT
CCTCTGCAGCTACCACCGCTTGAGAGACTTACTCTTGATTGCAGCGAGGATTGTGGAACTTCTGGGACGCAGGGGGTGGG
AAGCCCTCAAATATTGTTGGAATCTCCTGCAATATTGGAGCCAGGAACTGAAGAAGAG
>JF320463/B/US/2007/502_1709_14
ATGGCAGGAAGAAGCGGAGAC---AGCGACGAAGAG---CTCCTCAAAACAGTCAGAATCATCAAGTATCTCTACCAAAG
CAACCCGCCTCCCAGACACGAG---GGG---ACCCGACAGGCCCGAAGGAATAGAAGAAGAAGG---------TGGAGAG
AGAGGCAG------AGACAGATCCGGTCCCTTAGTAACTGGATTCTTAGCAATTTTCTGGGTCGACCTGCGGAGCCTGTT
CCTCTTCAGCTACCACCGCTTGAGAGACTTACTCTTGATTGCAGCGAGGATTGTGGAACTGCTGGGACGCAGGGGGTGGG
AAGCCCTCAAATATTGTTGGAATCTCCTGCAATATTGGAGCCAGGAACTGAAGAAGAG
>JF320464/B/US/2007/502_1709_09
ATGGCAGGAAGAAGCGGAGAC---AGCGACGAAGAG---CTCCTCAAAACAGTCAGAATCATCAAGTATCTCTACCAAAG
CAACCCGCCTCCCAGACACGAG---GGG---ACCCGACAGGCCCGAAGGAATAGAAGAAGAAGG---------TGGAGAG
AGAGGCAG------AGACAGATCCGGTCCCTTAGTAACTGGATTCTTAGCAATTTTCTGGGTCGACCTGCGGAGCCTGTT
CCTCTTCAGCTACCACCGCTTGAGAGACTTACTCTTGATTGCAGCGAGGATTGTGGAACTTCTGGGACGCAGGGGGTGGG
AAGCCCTCAAATATTGTTGGAATCTCCTGCAATATTGGAGTCAGGAACTAAAGAAGAG
>JF320465/B/US/2007/502_1709_11
ATGGCAGGAAGAAGCGGAGAC---AGCGACGAAGAG---CTCCTCACAACAGTCAGACTCATCAAGTATCTCTACCAAAG
CAACCCGCCTCCCAGACACGAG---GGG---ACCCGACAGGCCCGAAGGAATAGAAGAAGAAGG---------TGGAGAG
AGAGGCAG------AGACAGATCCGGTCCCTTAGTAACTGGATTCTTAGCAATTTTCTGGGTCGACCTGCGGAGCCTGTT
CCTCTTCAGCTACCACCGCTTGAGAGACTTACTCTTGATTGCAGCGAGGATTGTGGAACTGCTGGGACGCAGGGGGTGGG
AAGCCCTCAAATATTGTTGGAATCTCCTGCAATATTGGAGCCAGGAACTGAAGAAGAG
>JF320466/B/US/2007/502_1709_02
ATGGCAGGAAGAAGCGGAGAC---AGCGACGAAGAG---CTCCTCACAACAGTCAGACTCATCAAGTATCTCTACCAAAG
CAACCCGCCTCCCAGACACGAG---GGG---ACCCGACAGGCCCGAAGGAATAGAAGAAGAAGG---------TGGAGAG
AGAGGCAG------AGACAGATCCGGTCCCTTAGTAACTGGATTCTTAGCAATTTTCTGGGTCGACCTGCGGAGCCTGTT
CCTCTTCAGCTACCACCGCTTGAGAGACTTACTCTTGATTGCAGCGAGGATTGTGGAACTTCTGGGACGCAGGGGGTGGG
AAGCCCTCAAATATTGTTGGAATCTCCTGCAATATTGGAGTCAGGAACTAAAGAAGAG
>JF320467/B/US/2007/502_1709_04
ATGGCAGGAAGAAGCGGAGAC---AGCGACGAAGAG---CTCCTCAACACAGTCAGACTCATCAAGTATCTCTACCAAAG
CAACCCGCCTCCCAGACACGAG---GGG---ACCCGACAGGCCCGAAGGAATAGAAGAAGAAGG---------TGGAGAG
AGAGGCAG------AGACAGATCCGGTCCCTTAGTAACTGGATTCTTAGCAATTTTCTGGGTCGACCTGCGGAGCCTGTT
CCTCTTCAGCTACCACCGCTTGAGAGACTTACTCTTGATTGCAGCGAGGATTGTGGAACTGCTGGGACGCAGGGGGTGGG
AAGCCCTCAAATATTGTTGGAATCTTCTGCAATATTGGAGCCAGGAACTAAAGAAGAG
>JF320468/B/US/2007/502_1709_03
ATGGCAGGAAGAAGCGGAGAC---AGCGACGAAGAG---CTCCTCACAACAGTCAGACTCATCAAGTATCTCTACCAAAG
CAACCCGCCTCCCAGACACGAG---GGG---ACCCGACAGGCCCGAAGGAATAGAAGAAGAAGG---------TGGAGAG
AGAGGCAG------AGACAGATCCGGTCCCTTAGTAACTGGATTCTTAGCAATTTTCTGGGTCGACCTGCGGAGCCTGTT
CCTCTTCAGCTACCACCGCTTGAGAGACTTACTCTTGATTGCAGCGAGGATTGTGGAACTTCTGGGACGCAGGGGGTGGG
AAGCCCTCAAATATTGTTGGAATCTCCTGCAATATTGGAGTCAGGAACTAAAGAAGAG
>JF320469/B/US/2007/502_1709_08
ATGGCAGGAAGAAGCGGAGAC---AGCGACGAAGAG---CTCCTCCAAACAGTCAGACTCATCAAGTATCTCTACCAAAG
CAACCCGCCTCCCAGACACGAG---GGG---ACCCGACAGGCCCGAAGGAATAGAAGAAGAAGG---------TGGAGAG
AGAGGCAG------AGACAGATCCGGTCCCTTAGTAACTGGATTCTTAGCAATTTTCTGGGTCGACCTGCGGAGCCTGTT
CCTCTTCAGCTACCACCGCTTGAGAGACTTACTCTTGATTGCAGCGAGGATTGTGGAACTTCTGGGACGCAGGGGGTGGG
AAGCCCTCAAATATTGTTGGAATCTCCTGCAATATTGGAGCCAGGAACTGAAGAAGAG
>JF320470/B/US/2007/502_1709_12
ATGGCAGGAAGAAGCGGAGAC---AGCGACGAAGAG---CTCCTCAAAGCAGTCAGACTCATCAAGTATCTCTACCAAAG
CAACCCGCCTCCCAGACACGAG---GGG---ACCCGACAGGCCCGAAGGAATAGAAGAAGAAGG---------TGGAGAG
AGAGGCAG------AGACAGATCCGGTCCCTTAGTAACTGGATTCTTAGCAATTTTCTGGGTCGACCTGCGGAGCCTGTT
CCTCTTCAGCTACCACCGCTTGAGAGACTTACTCTTGATTGCAGCGAGGATTGTGGAACTTCTGGGACGCAGGGGGTGGG
AAGCCCTCAAATATTGTTGGAATCTCCTGCAATATTGGAGTCAGGAACTAAAGAAGAG
>JF320477/B/US/2005/502_1926_FL04
ATGGCAGGAAGAAGCGGAGTC---AGCGACGAAGAG---CTCCTCCGGACAGTCAGAGTAATCAAGCTTCTCTACCAAAG
CAACCCACCTCCCAACCCCGAG---GGG---ACCCGACAGACCCGAAGGAACCGAAGAAGAAGG---------TGGAGAA
AGAGACAG------AGACAGATCCATTCGATTAGTGAACGGATTCTTAGCAATATTCTGGGACGATCTGAGGAGCCTGTG
CCTCTTCATCTACCACCACTTGAGAGACTTACTCTTGATTGTAACGAGGATTGTGGAACTTCTGGGACGCAGGGGGTGGG
AAGCCCTCAAATATCTGTGGAATCTCCTGCAATATTGGAGTCAGGAACTAAAGAATAG
>JF320478/B/US/2005/502_1926_FL03
ATGGCAGGAAGAAGCGGAGTC---AGCGACGAAGAG---CTCCTCCGGACAGTCAGAGTAATCAAGCTTCTCTACCAAAG
CAACCCACCTCCCAACCCCGAG---GGG---ACCCGACAGACCCGAAGGAACCGAAGAAGAAGG---------TGGAGAA
AGAGACAG------AGACAGATCCATTCGATTAGTGAACGGATTCTTAGCAATATTCTGGGACGATCTGAGGAGCCTGTG
CCTCTTCATCTACCACCACTTGAGAGACTTACTCTTGATTGTAACGAGGATTGTGGAACTTCTGGGACGCAGGGGGTGGG
AAGCCCTCAAATATCTGTGGAATCTCCTGCAATATTGGAGTCAGGAACTAAAGAATAG
>JF320482/B/US/2005/502_2008_FL12
ATGGCAGGAAGAAGCGGAGAC---AGCGACGAAGAG---CTCATCAAGACAGTCAGACTCATCAAGCGCCTCTATCAGAG
CAACCCGCTTCCCAGCCCCGAG---GGG---ACCAGACAGGCCCGAAGGAATCGAAGAAGAAGG---------TGGAGAG
AGAGACAG------AGACAGATCCACAAGATTGGTGGATGGATTCTTAGCACTTATCTGGGACGACCTGAGGAACCTGTG
CCTCTTCAGCTACCACCGCTTGACAGACTTACTCTTGATTGTAGCGAGGATTGTGGAACTTCTGGGACGCAGGGGGTGGG
AAATTCTCAAGTATTGGTGGAGTCTCCTGCAGTATTGGAGTCAGGAACTAAAGAATAG
>JF320483/B/US/2005/502_1926_FL02
ATGGCAGGAAGAAGCGGAGTC---AGCGACGAAGAG---CTCCTCCGGACAGTCAGAGTAATCAAGCTTCTCTACCAAAG
CAACCCACCTCCCAACCCCGAG---GGG---ACCCGACAGACCCGAAGGAACCGAAGAAGAAGG---------TGGAGAA
AGAGACAG------AGACAGATCCATTCGATTAGTGAACGGATTCTTAGCAATATTCTGGGACGATCTGAGGAGCCTGTG
CCTCTTCATCTACCACCACTTGAGAGACTTACTCTTGATTGTAACGAGGATTGTGGAACTTCTGGGACGCAGGGGGTGGG
AAGCCCTCAAATATCTGTGGAATCTCCTGCAATATTGGAGTCAGGAACTAAAGAATAG
>JF320484/B/US/2005/502_2008_FL04
ATGGCAGGAAGAAGCGGAGAC---AGCGACGAAGAG---CTCATCAAGACAATCAGACTCATCAAGCGCCTCTATCAGAG
CAACCCGCTTCCCAGCCCCGAG---GGG---ACCAGACAGGCCCGAAGGAATCGAAGAAGAAGG---------TGGAGAG
AGAGACAG------AGACAGATCCACAAGATTGGTGGATGGATTCTTAGCACTTATCTGGGACGACCTGAGGAACCTGTG
CCTCTTCAGCTACCACCGCTTGACAGACTTACTCTTGATTGTAACGAGGATTGTGGAACTTCTGGGACGCAGGGGGTGGG
AAATTCTCAAGTATTGGTGGAGTCTCCTGCAGTATTGGAGTCAGGAACTAAAGAATAG
>JF320485/B/US/2005/502_2008_FL08
ATGGCAGGAAGAAGCGGAGAC---AGCGACGAAGAG---CTCATCAAGACAGTCAGGCTCATCAAGCGCCTCTATCAGAG
CAACCCGCTTCCCAGCCCCGAG---GGG---ACCAGACAGGCCCGAAGGAATCGAAGAAGAAGG---------TGGAGAG
AGAGACAG------AGACAGATCCACAAGATTGGTGGATGGATTCTTAGCACTTATCTGGGACGACCTGAGGAACCTGTG
TCTCTTCAGCTACCACCGCTTGACAGACTTACTCTTGATTGTAGCGAGGATTGTGGAACTTCTGGGACGCAGGGGGTGGG
AAATTCTCAAGTATTGGTGGGGTCTCCTGCAGTATTGGAGTCAGGAACTAAAGAATAG
>JF320486/B/US/2005/502_2008_FL03
ATGGCAGGAAGAAGCGGAGAC---AGCGACGAAGAG---CTCATCAAGACAGTCAGACTCATCAAGCGCCTCTATCAGAG
CAACCCGCTTCCCAGCCCCGAG---GGG---ACCAGACAGGCCCGAAGGAATCGAAGAAGAAGG---------TGGAGAG
AGAGACAG------AGACAGATCCACAAGATTGGTGGATGGATTCTTAGCACTTATCTGGGACGACCTGAGGAACCTGTG
CCTCTTCAGCTACCACCGCTTGACAGACTTACTCTTGATTGTAGCGAGGATTGTGGAACTTCTGGGACGCAGGGGGTGGG
AAATTCTCAAGTATTGGTGGAGTCTCCTGCAGTATTGGAGTCAGGAACTAAAGAATAG
>JF320487/B/US/2005/502_2008_FL01
ATGGCAGGAAGAAGCGGAGAC---AGCGACGAAGAG---CTCATCAAGACAATCAGACTCATCAAGCGCCTCTATCAGAG
CAACCCGCTTCCCAGCCCCGAG---GGG---ACCAGACAGGCCCGAAGGAATCGAAGAAGAAGG---------TGGAGAG
AGAGACAG------AGACAGATCCACAAGATTGGTGGATGGATTCTTAGCACTTATCTGGGACGACCTGAGGAACCTGTG
CCTCTTCAGCTACCACCGCTTGACAGACTTACTCTTGATTGTAGCGAGGATTGTGGAACTTCTGGGACGCAGGGGGTGGG
AAATTCTCAAGTATTGGTGGAGTCTCCTGCAGTATTGGAGTCAGGAACTAAAGAATAG
>JF320488/B/US/2005/502_2008_FL10
ATGGCAGGAAGAAGCGGAGAC---AGCGACGAAGAG---CTCATCAAGACAGTCAGACTCATCAAGCGCCTCTATCAGAG
CAACCCGCTTCCCAGCCCCGAG---GGG---ACCAGACAGGCCCGAAGGAATCGAAGAAGAAGG---------TGGAGAG
AGAGACAG------AGACAGATCCACAAGATTGGTGGATGGATTCTTAGCACTTATCTGGGACGACCTGAGGAACCTGTG
CCTCTTCAGCTACCACCGCTTGACAGACTTACTCTTGATTGTAGCGAGGATTGTGGAACTTCTGGGACGCAGGGGGTGGG
AAATTCTCAAGTATTGGTGGAGTCTCCTGCAGTATTGGAGTCAGGAACTAAAGAATAG
>JF320489/B/US/2005/502_2008_FL11
ATGGCAGGAAGAAGCGGAGAC---AGCGACGAAGAG---CTCCTCAAGACAATCAGACTCATCAAGCGCCTCTATCAGAG
CAACCCGCTTCCCAGCCCCGAG---GGG---ACCAGACAGGCCCGAAGGAATCGAAGAAGAAGG---------TGGAGAG
AGAGACAG------AGACAGATCCACAAGATTGGTGGATGGATTCTTAGCACTTATCTGGGACGACCTGAGGAACCTGTG
CCTCTTCAGCTACCACCGCTTGACAGACTTACTCTTGATTGTAGCGAGGATTGTGGAACTTCTGGGACGCAGGGGGTGGG
AAATTCTCAAGTATTGGTGGAGTCTCCTGCAGTATTGGAGTCAGGAACTAAAGAATAG
>JF320490/B/US/2005/502_2008_FL02
ATGGCAGGAAGAAGCGGAGAC---AGCGACGAAGAG---CTCATCAAGACAGTCAGACTCATCAAGCGCCTCTATCAGAG
CAACCCGCTTCCCAGCCCCGAG---GGG---ACCAGACAGGCCCGAAGGAATCGAAGAAGAAGG---------TGGAGAG
AGAGACAG------AGACAGATCCACAAGATTGGTGGATGGATTCTTAGCACTTATCTGGGACGACCTGAGGAACCTGTG
CCTCTTCAGCTACCACCGCTTGACAGACTTACTCTTGATTGTAGCGAGGATTGTGGAACTTCTGGGACGCAGGGGGTGGG
AAATTCTCAAGTATTGGTGGAGTCTCCTGCAGTATTGGAGTCAGGAACTAAAGAATAG
>JF320491/B/US/2005/502_2008_FL09
ATGGCAGGAAGAAGCGGAGAC---AGCGACGAAGAG---CTCATCAAGACAGTCAGACTCATCAAGCGCCTCTATCAGAG
CAACCCGCTTCCCAGCCCCGAG---GGG---ACCAGACAGGCCCGAAGGAATCGAAGAAGAAGG---------TGGAGAG
AGAGACAG------AGACAGATCCACAAGATTGGTGGATGGATTCTTAGCACTTATCTGGGACGACCTGAGGAACCTGTG
CCTCTTCAGCTACCACCGCTTGACAGACTTACTCTTGATTGTAGCGAGGATTGTGGAACTTCTGGGACGCAGGGGGTGGG
AAATTCTCAAGTATTGGTGGAGTCTCCTGCAGTATTGGAGTCAGGAACTAAAGAATAG
>JF320492/B/US/2005/502_2008_FL07
ATGGCAGGAAGAAGCGGAGAC---AGCGACGAAGAG---CTCATCAAGACAATCAGACTCATCAAGCGCCTCTATCAGAG
CAACCCGCTTCCCAGCCCCGAG---GGG---ACCAGACAGGCCCGAAGGAATCGAAGAAGAAGG---------TGGAGAG
AGAGACAG------AGACAGATCCACAAGATTGGTGGATGGATTCTTAGCACTTATCTGGGACGACCTGAGGAACCTGTG
CCTCTTCAGCTACCACCGCTTGACAGACTTACTCTTGATTGTAGCGAGGATTGTGGAACTTCTGGGACGCAGGGGGTGGG
AAATTCTCAAGTATTGGTGGAGTCTCCTGCAGTATTGGAGTCAGGAACTAAAGAATAG
>JF320515/B/US/2006/502_0176_FL07
ATGGCAGGAAGAAGCGGAGAC---AGCGACGAAGAG---CTCCTCCAGATAATCAGACTCATCAGGTTTCTCTATCAAAG
CAACCCACCTCCCAGCTCCGAG---GGG---ACCCGACAGGCCCGAAGGAATCGAAGAAGGAGG---------TGGAGAC
AGAGACGG------GGACAGATCCGGTCAATTAGTGAATGGATTATTAGGACTCGTCTGGGACGACCTACGGAGCCTGTG
CCTCTTCAGCTACCACCGCTTGAGAGACTTACTCTTGATTGTAGCGAGGATTGTGGAACTTCTGGGACGCAGGGGGTGGG
AAATCCTCAAATACTGGTGGAATCTCCTACAGTATTGGAGCCAGGAATTAAAAACTAG
>JF320516/B/US/2006/502_0176_FL01
ATGGCAGGAAGAAGCGGAGAC---AGCGACGAAGAG---CTCCTCCAGATAATCAGACTCATCAGGTTTCTCTATCAAAG
CAACCCACCTCCCAGCTCCGAG---GGG---ACCCGACAGGCCCGAAGGAATCGAAGAAGGAGG---------TGGAGAC
AGAGACTG------GGACAGATCCGGTCAATTAGTGAATGGATTATTAGGACTCGTCTGGGACGACCTACGGAGCCTGTG
CCTCTTCAGCTACCACCGCTTGAGAGACTTACTCTTGATTGTAGCGAGGATTGTGGAACTTCTGGGACGCAGGGGGTGGG
AAATCCTCAAATACTGGTGGAATCTCCTACAGTATTGGAGCCAGGAATTAAAAACTAG
>JF320518/B/US/2006/502_0176_FL03
ATGGCAGGAAGAAGCGGAGAC---AGCGACGAAGAG---CTCCTCCAGATAATCAGACTCATCAGGTTTCTCTATCAAAG
CAACCCACCTCCCAGCTCCGAG---GGG---ACCCGACAGGCCCGAAGGAATCGAAGAAGGAGG---------TGGAGAC
AGAGACGG------GGACAGATCCGGTCAATTAGTGAATGGATTATTAGGACTCGTCTGGGACGACCTACGGAGCCTGTG
CCTCTTCAGCTACCACCGCTTGAGAGACTTACTCTTGATTGTAGCGAGGATTGTGGAACTTCTGGGACGCAGGGGGTGGG
AAATCCTCAAATACTGGTGGAATCTCCTACAGTATTGGAGCCAGGAATTAAAAACTAG
>JF320519/B/US/2006/502_0176_FL05
ATGGCAGGAAGAAGCGGAGAC---AGCGACGAAGAG---CTCCTCCAGATAATCAGACTCATCAGGTTTCTCTATCAAAG
CAACCCACCTCCCAGCTCCGAG---GGG---ACCCGACAGGCCCGAAGGAATCGAAGAAGGAGG---------TGGAGAC
AGAGACGG------GGACAGATCCGGTCAATTAGTGAATGGATTATTAGGACTCGTCTGGGACGACCTACGGAGCCTGTG
CCTCTTCAGCTACCACCGCTTGAGAGACTTACTCTTGATTGTAGCGAGGATTGTGGAACTTCTGGGACGCAGGGGGTGGG
AAATCCTCAAATACTGGTGGAATCTCCTACAGTATTGGAGCCAGGAATTAAAAACTAG
>JF320526/B/US/2006/502_0717_FL02
ATGGCAGGAAGAAGCGGAACC---AGCGACGCAGAA---CTCCTCTGGACAGTAAGAATCATCAAGCTTCTCTATCAAAG
CAACCCGCCTCCCAGTCCCGAG---GGG---ACCCGACAGGCCAGAAGGAATCGAAGAAGAAGG---------TGGAGAA
CGAGACAG------AGACAGATCCGGTCCATTAGTGAACGGATTCTTAGCGCTCATCTGGAACGATCTGAGGAGCCTGTG
CCTCTTCAGCTACCACCGCTTGAGAGACTTACTCTTGATTGTAGCGAGGATTGTGGAACTTCTGGGACGCAGGGGGTGGG
AGGCTCTCAAGTATTGGTGGAATCTCCTGCAGTATTGGAGTCAGGAACTAAAGAATAG
>JF320529/B/US/2006/502_0717_FL01
ATGGCAGGAAGAAGCGGAACC---AGCGACGCAGAA---CTCCTCTGGACAGTAAGAATCATCAAGCTTCTCTATCAAAG
CAACCCGCCTCCCAGTCCCGAG---GGG---ACCCGACAGGCCAGAAGGAATCGAAGAAGAAGG---------TGGAGAA
CGAGACAG------AGACAGATCCGGTCCATTAGTGAACGGATTCTTAGCGCTCATCTGGAACGATCTGAGGAGCCTGTG
CCTCTTCAGCTACCACCGCTTGAGAGACTTACTCTTGATTGTAGCGAGGATTGTGGAACTTCTGGGACGCAGGGGGTGGG
AGGCTCTCAAGTATTGGTGGAATCTCCTGCAGTATTGGAGTCAGGAACTAAAGAATAG
>JF320530/B/US/2007/502_0823_05
ATGGCAGGAAGAAGCGGAGAC---AGAGACGAAGAC---CTCATCAAGACAGTCAGAATCATCAAATTTCTCTATCAAAG
CAATCCGCCTCCCAACCCCGAG---GGG---ACTCGACAGGCCCGAAGGAACAGGAGAAGAAGG---------TGGAGAG
AGAGACAG------AGACACATCAGGGCCGTTAGTGAATGGATTCTTAGCACTCATCTGGAACGACCTTCGGAACCTGTG
CCTCTTCAGCTACCACAGCTTGAGAAACTTACTCTTGAGTGTAGCGAGGATTGTGGAACTTCTGGGACGCAGGGGGTGGG
AGGCCCTCAAGTATTGGTGGAATCTCCTGCAATATTGGAGTCAGGAACTAAAGAATAG
>JF320531/B/US/2007/502_0823_04
ATGGCAGGAAGAAGCGGAGAC---AGAGACGAAGAC---CTCATCAAGACAGTCAGAATCATCAAATTTCTCTATCAAAG
CAATCCGCCTCCCAACCCCGAG---GGG---ACTCGACAGGCCCGAAGGAACAGGAGAAGAAGG---------TGGAGAG
AGAGACAG------AGACACATCAGGGCCGTTAGTGAATGGATTCTTAGCACTCATCTGGAACGACCTTCGGAACCTGTG
CCTCTTCAGCTACCACAGCTTGAGAAACTTACTCTTGAGTGTAGCGAGGATTGTGGAACTTCTGGGACGCAGGGGGTGGG
AGGCCCTCAAGTATTGGTGGAATCTCCTGCAATATTGGAGTCAGGAACTAAAGAATAG
>JF320532/B/US/2007/502_0823_02
ATGGCAGGAAGAAGCGGAGAC---AGAGACGAAGAC---CTCATCAAGACAGTCAGAATCATCAAATTTCTCTATCAAAG
CAATCCGCCTCCCAACCCCGAG---GGG---ACTCGACAGGCCCGAAGGAACAGGAGAAGAAGG---------TGGAGAG
AGAGACAG------AGACACATCAGGGCCGTTAGTGAATGGATTCTTAGCACTCATCTGGAACGACCTTCGGAACCTGTG
CCTCTTCAGCTACCACAGCTTGAGAAACTTACTCTTGAGTGTAGCGAGGATTGTGGAACTTCTGGGACGCAGGGGGTGGG
AGGCCCTCAAGTATTGGTGGAATCTCCTGCAATATTGGAGTCAGGAACTAAAGAATAG
>JF320533/B/US/2007/502_0823_01
ATGGCAGGAAGAAGCGGAGAC---AGAGACGAAGAC---CTCATCAAGACAGTCAGAATCATCAAATTTCTCTATCAAAG
CAATCCGCCTCCCAACCCCGAG---GGG---ACTCGACAGGCCCGAAGGAACAGGAGAAGAAGG---------TGGAGAG
AGAGACAG------AGACACATCAGGGCCGTTAGTGAATGGATTCTTAGCACTCATCTGGAACGACCTTCGGAACCTGTG
CCTCTTCAGCTACCACAGCTTGAGAAACTTACTCTTGAGTGTAGCGAGGATTGTGGAACTTCTGGGACGCAGGGGGTGGG
AGGCCCTCAAGTATTGGTGGAATCTCCTGCAATATTGGAGTCAGGAACTAAAGAATAG
>JF320534/B/US/2007/502_0823_06
ATGGCAGGAAGAAGCGGAGAC---AGAGACGAAGAC---CTCATCAAGACAGTCAGAATCATCAAATTTCTCTATCAAAG
CAATCCGCCTCCCAACCCCGAG---GGG---ACTCGACAGGCCCGAAGGAACAGGAGAAGAAGG---------TGGAGAG
AGAGACAG------AGACACATCAGGGCCGTTAGTGAATGGATTCTTAGCACTCATCTGGAACGACCTTCGGAACCTGTG
CCTCTTCAGCTACCACAGCTTGAGAAACTTACTCTTGAGTGTAGCGAGGATTGTGGAACTTCTGGGACGCAGGGGGTGGG
AGGCCCTCAAGTATTGGTGGAAGCTCCTGCAATATTGGAGTCAGGAACTAAAGAATAG
>JF320535/B/US/2007/502_0823_03
ATGGCAGGAAGAAGCGGAGAC---AGAGACGAAGAC---CTCATCAAGACAGTCAGAATCATCAAATTTCTCTATCAAAG
CAATCCGCCTCCCAACCCCGAG---GGG---ACTCGACAAGCCCGAAGGAACAGGAGAAGAAGG---------TGGAGAG
AGAGACAG------AGACACATCAGGGCCGTTAGTGAATGGATTCTTAGCACTCATCTGGAACGACCTTCGGAACCTGTG
CCTCTTCAGCTACCACAGCTTGAGAAACTTACTCTTGAGTGTAGCGAGGATTGTGGAACTTCTGGGACGCAGGGGGTGGG
AGGCCCTCAAGTATTGGTGGAATCTCCTGCAATATTGGAGTCAGGAACTAAAGAATAG
>JF320536/B/US/2007/502_0823_07
ATGGCAGGAAGAAGCGGAGAC---AGAGACGAAGAC---CTCATCAAGACAGTCAGAATCATCAAATTTCTCTATCAAAG
CAATCCGCCTCCCAACCCCGAG---GGG---ACTCGACAGGCCCGAAGGAACAGGAGAAGAAGG---------TGGAGAG
AGAGACAG------AGACACATCAGGGCCGTTAGTGAATGGATTCTTAGCACTCATCTGGAACGACCTTCGGAACCTGTG
CCTCTTCAGCTACCACAGCTTGAGAAACTTACTCTTGAGTGTAGCGAGGATTGTGGAACTTCTGGGACGCAGGGGGTGGG
AGGCCCTCAAGTATTGGTGGAATCTCCTGCAATATTGGAGTCAGGAACTAAAGAATAG
>JF320559/B/US/2007/502_0364_wg5
ATGGCAGGAAGAAGCGGAGAC---AGCGACGAAGAA---CTCCTCAAGACAGTGAGACTCATCAAGCTTCTCTATCAAAG
CAACCCGCTACCCAGTTCCGAG---GGG---ACCCGACAGGCCCGAAGGAATCGAAGAAGAAGG---------TGGAGAG
CAAGACAG------AGGCAGATCCAGTCTCTTAGTGGATGGATTCTTAACACTTATCTGGGTCGATCTGCGGAGCCTGTG
CCTCTTCCTCTACCACCGCTTGAGAGACTTACTATTGATTGTAGTGAGAGTTGTGGAACTTCTGGGACGCAGGGGGAGGG
AAATCCTCAAATATTGGTGGAATCTCCTACAGTATTGGAGTCAGGAAATAAGGAATAG
>JF320561/B/US/2007/502_0364_wg4
ATGGCAGGAAGAAGCGGAGAC---AGCGACGAAGAA---CTCCTCAAGACAGTGAGACTCATCAAGCTTCTCTATCAAAG
CAACCCGCTACCCAGTTCCGAG---GGG---ACCCGACAGGCCCGAAGGAATCGAAGAAGAAGG---------TGGAGAG
CAAGACAG------AGGCAGATCCAGTCTCTTAGTGGATGGATTCTTAACACTTATCTGGGTCGATCTGCGGAGCCTGTG
CCTCTTCCTCTACCACCGCTTGAGAGACTTACTATTGATTGTAGTGAGAGTTGTGGAACTTCTGGGACGCAGGGGGAGGG
AAATCCTCAAATATTGGTGGAATCTCCTACAGTATTGGAGTCAGGAAATAAGGAATAG
>JF320562/B/US/2007/502_0364_wg1
ATGGCAGGAAGAAGCGGAGAC---AGCGACGAAGAA---CTCCTCAAGACAGTGAGACTCATCAAGCTTCTCTATCAAAG
CAACCCGCTACCCAGTTCCGAG---GGG---ACCCGACAGGCCCGAAGGAATCGAAGAAGAAGG---------TGGAGAG
CAAGACAG------AGGCAGATCCAGTCTCTTAGTGGATGGATTCTTAACACTTATCTGGGTCGATCTGCGGAGCCTGTG
CCTCTTCCTCTACCACCGCTTGAGAGACTTACTATTGATTGTAGTGAGAGTTGTGGAACTTCTGGGACGCAGGGGGAGGG
AAATCCTCAAATATTGGTGGAATCTCCTCCAGTATTGGAGTCAGGAAATACAGAATAG
>JF320563/B/US/2007/502_0364_wg2
ATGGCAGGAAGAAGCGGAGAC---AGCGACGAAGAA---CTCCTCAAGACAGTGAGACTCATCAAGCTTCTCTATCAAAG
CAACCCGCTACCCAGTTCCGAG---GGG---ACCCGACAGGCCCGAAGGAATCGAAGAAGAAGG---------TGGAGAG
CAAGACAG------AGGCAGATCCAGTCTCTTAGTGGATGGATTCTTAACACTTATCTGGGTCGATCTGCGGAGCCTGTG
CCTCTTCCTCTACCACCGCTTGAGAGACTTACTATTGATTGTAGTGAGAGTTGTGGAACTTCTGGGACGCAGGGGGAGGG
AAATCCTCAAATATTGGTGGAATCTCCTACAGTATTGGAGTCAGGAAATAAGGAATAG
>JF320564/B/US/2006/502_1046_FL04
ATGGCAGGAAGAAGCGGAGAC---AGCGACGAAGAG---CTCCTCAAAACAGTCCAAGTCGTCAAGTTCCTCTACCAAAG
CAATCCGCCTCCCAAACCCGAG---GGG---ACCCGACAGGCCAGAAGGAATCGAAGAAGAAGG---------TGGAGAG
AGAGACAA------AGACAGATCCAGGCCCTTAGTGCATGGATCCTTAGCACTCATCTGGGACGATCTGCAGAGCCTGTG
CCTCTTCGGCTACCTCCGCTTGAGAGACTTACTCTTGATAGTAGCGAGGACTGTGGAAATTCTGGGACGCAGGGGGTGGG
AGGTCCTCAAATATTGGTGGAATCTCCTGCAGTATTGGAGTCTGGAACTAAAGAATAG
>JF320565/B/US/2006/502_1046_FL05
ATGGCAGGAAGAAGCGGAGAC---AGCGACGAAGAG---CTCCTCAAAACAGTCCAAGTCGTCAAGTTCCTCTACCAAAG
CAATCCGCCTCCCAAACCCGAG---GGG---ACCCGACAGGCCAGAAGGAATCGAAGAAGAAGG---------TGGAGAG
AGAGACAA------AGACAGATCCAGGCCCTTAGTGCATGGATCCTTAGCACTCATCTGGGACGATCTGCAGAGCCTGTG
CCTCTTCGGCTACCTCCGCTTGAGAGACTTACTCTTGATAGTAGCGAGGACTGTGGAAATTCTGGGACGCAGGGGGTGGG
AGGTCCTCAAATATTGGTGGAATCTCCTGCAGTATTGGAGTCTGGAACTAAAGAATAG
>JF320566/B/US/2006/502_1046_FL01
ATGGCAGGAAGAAGCGGAGAC---AGCGACGAAGAG---CTCCTCAAAACAGTCCAAGTCGTCAAGTTCCTCTACCAAAG
CAATCCGCCTCCCAAACCCGAG---GGG---ACCCGACAGGCCAGAAGGAATCGAAGAAGAAGG---------TGGAGAG
AGAGACAA------AGACAGATCCAGGCCCTTAGTGCATGGATCCTTAGCACTCATCTGGGACGATCTGCAGAGCCTGTG
CCTCTTCGGCTACCTCCGCTTGAGAGACTTACTCTTGATAGTAGCGAGGACTGTGGAAATTCTGGGACGCAGGGGGTGGG
AGGTCCTCAAATATTGGTGGAATCTCCTGCAGTATTGGAGTCTGGAACTAAAGAATAG
>JF320567/B/US/2006/502_1046_FL03
ATGGCAGGAAGAAGCGGAGAC---AGCGACGAAGAG---CTCCTCAAAACAGTCCAAGTCGTCAAGTTCCTCTACCAAAG
CAATCCGCCTCCCAAACCCGAG---GGG---ACCCGACAGGCCAGAAGGAATCGAAGAAGAAGG---------TGGAGAG
AGAGACAA------AGACAGATCCAGGCCCTTAGTGCATGGATCCTTAGCACTCATCTGGGACGATCTGCAGAGCCTGTG
CCTCTTCGGCTACCTCCGCTTGAGAGACTTACTCTTGATAGTAGCGAGGACTGTGGAAATTCTGGGACGCAGGGGGTGGG
AGGTCCTCAAATATTGGTGGAATCTCCTGCAGTATTGGAGTCTGGAACTAAAGAATAG
>JF320568/B/US/2006/502_1046_FL02
ATGGCAGGAAGAAGCGGAGAC---AGCGACGAAGAG---CTCCTCAAAACAGTCCAAGTCGTCAAGTTCCTCTACCAAAG
CAATCCGCCTCCCAAACCCGAG---GGG---ACCCGACAGGCCAGAAGGAATCGAAGAAGAAGG---------TGGAGAG
AGAGACAA------AGACAGATCCAGGCCCTTAGTGCATGGATCCTTAGCACTCATCTGGGACGATCTGCAGAGCCTGTG
CCTCTTCGGCTACCTCCGCTTGAGAGACTTACTCTTGATAGTAGCGAGGACTGTGGAAATTCTGGGACGCAGGGGGTGGG
AGGTCCTCAAATATTGGTGGAATCTCCTGCAGTATTGGAGTCTGGAACTAAAGAATAG
>JF320577/B/US/2007/502_2305_01
ATGGCAGGAAGAAGTGGAGAC---AGCGACGAAGAC---CTCCTCAGGACAGTAAGACTCATCAAGTTTCTCTACCAAAG
CAACCCACCTCCCAGGCCCGAG---GGG---ACCCGACAGGCCCGACGGAATCGAAGAAGAAGG---------TGGAGAG
AGAGACAG------AGGCAGATCCAGACAATTAGTGACTGGATTCTTAGAGATTATCTGGATCGATCTTCGGAGCCTGTT
CCTCTTCAGCTACCACCGCTTGAGGGACTTACTCTCGCTTGCAGCGAGGATTGTGGAACTTCTGGGACGCAGGGGGTGGG
AAGCACTCAAATACTGGTGGAACCTCCTGCAGTATTGGAGTCAGGAACTAAAGAAGAG
>JF320613/B/US/2006/502_0062_FL04
ATGGCAGGAAGAAGCGGAGAC---AGCGACGAAGAG---CTCATCAAGACAGTCAGACTCATCAAGCTTCTCTATCAAAG
CAACCCACCCCCCAGCACCGAG---GGG---ACCCGACAGGTCAGAAGGAATCGAAGAAGAAGG---------TGGAGAG
AGAGACAG------AGACAGATCAATTCGATTAGTGGATGGATTCTTAGCACTCATCTGGGACGACCTGCGGAGCCTGTG
CCTCTTCAGCTACCACCGCTTGAGAGACTTACTCTTGATTGTAGCGAGGATTGTGGGACTTCTGGGACGCAGGGGGTGGG
AAATCCTCAAGTATTGGTGGAACCTTCTACTGTATTGGAGTCAGGAACTAAAGAATAG
>JF320615/B/US/2006/502_0053_wg06
ATGGCAGGAAGAAGCGGAGAC---AGCGACGAAGAG---CTCCTCAAGACAGTGAGGCTCATCAAGATCCTCTATCAAAG
CAACCCGCTTCCCAGCCCAGAG---GGG---ACCCGACAGGCCCGAAGGAATCGAAGGAGAAGG---------TGGAGAG
AGAGACAG------AGACAGATCCGGGACATCAGTGGACGGATTCTTAGCACTTATCTGGGTCGACCTGAGGAGCCTGTG
CCTCTTCAGCTACCACCGCTTGAGAGACTTACTCTTGATTGTAACGAGGGTTGTGGAGCTCCTGGGACGCAGGGTGTGGG
AAATCCTCAAATATTGGTGGAATCTCCTACAATATTGGAGTCAGGAACTAAAGAATAG
>JF320616/B/US/2006/502_0062_FL02
ATGGCAGGAAGAAGCGGAGAC---AGCGACGAAGAG---CTCATCAAGACAGTCAGACTCATCAAGCTTCTCTATCAAAG
CAACCCACCCCCCAGCACCGAG---GGG---ACCCGACAGGCCAGAAGGAATCGAAGAAGAAGG---------TGGAGAG
AGAGACAG------AGACAGATCAATTCGATTAGTGGATGGATTCTTAGCACTCATCTGGGACGACCTGCGGAGCCTGTG
CCTCTTCAGCTACCACCGCTTGAGAGACTTACTCTTGATTGTAGCGAGGATTGTGGGACTTCTGGGACGCAGGGGGTGGG
AAATCCTCAAGTATTGGTGGAACCTTCTACTGTATTGGAGTCAGGAACTAAAGAATAG
>JF320617/B/US/2006/502_0053_wg01
ATGGCAGGAAGAAGCGGAGAC---AGCGACGAAGAG---CTCCTCAAGACAGTGAGGCTCATCAAGATCCTCTATCAAAG
CAACCCGCTTCCCAGCCCAGAG---GGG---ACCCGACAGGCCCGAAGGAATCGAAGGAGAAGG---------TGGAGAG
AGAGACAG------AGACAGATCCGGGACATCAGTGGACGGATTCTTAGCACTTATCTGGGTCGACCTGAGGAGCCTGTG
CCTCTTCAGCTACCACCGCTTGAGAGACTTACTCTTGATTGTAACGAGGGTTGTGGAGCTCCTGGGACGCAGGGTGTGGG
AAATCCTCAAATATTGGTGGAATCTCCTACAATATTGGAGTCAGGAACTAAAGAATAG
>JF320619/B/US/2006/502_0062_FL06
ATGGCAGGAAGAAGCGGAGAC---AGCGACGAAGAG---CTCATCAAGACAGTCAGACTCATCAAGCTTCTCTATCAAAG
CAACCCACCCCCCAGCACCGAG---GGG---ACCCGACAGGCCAGAAGGAATCGAAGAAGAAGG---------TGGAGAG
AGAGACAG------AGACAGATCAATTCGATTAGTGGATGGATTCTTAGCACTCATCTGGGACGACCTGCGGAGCCTGTG
CCTCTTCAGCTACCACCGCTTGAGAGACTTACTCTTGATTGTAGCGAGGATTGTGGGACTTCTGGGACGCAGGGGGTGGG
AAATCCTCAAGTATTGGTGGAACCTTCTACTGTATTGGAGTCAGGAACTAAAGAATAG
>JF320620/B/US/2006/502_0053_wg10
ATGGCAGGAAGAAGCGGAGAC---AGCGACGAAGAG---CTCCTCAAGACAGTGAGGCTCATCAAGATCCTCTATCAAAG
CAACCCGCTTCCCAGCCCAGAG---GGG---ACCCGACAGGCCCGAAGGAATCGAAGGAGAAGG---------TGGAGAG
AGAGACAG------AGACAGATCCGGGACATCAGTGGACGGATTCTTAGCACTTATCTGGGTCGACCTGAGGAGCCTGTG
CCTCTTCAGCTACCACCGCTTGAGAGACTTACTCTTGATTGTAACGAGGGTTGTGGAGCTCCTGGGACGCAGGGTGTGGG
AAATCCTCAAATATTGGTGGAATCTCCTACAATATTGGAGTCAGGAACTAAAGAATAG
>JF320621/B/US/2006/502_0053_wg09
ATGGCAGGAAGAAGCGGAGAC---AGCGACGAAGAG---CTCCTCAAGACAGTGAGGCTCATCAAGATCCTCTATCAAAG
CAACCCGCTTCCCAGCCCAGAG---GGG---ACCCGACAGGCCCGAAGGAATCGAAGGAGAAGG---------TGGAGAG
AGAGACAG------AGACAGATCCGGGACATCAGTGGACGGATTCTTAGCACTTATCTGGGTCGACCTGAGGAGCCTGTG
CCTCTTCAGCTACCACCGCTTGAGAGACTTACTCTTGATTGTAACGAGGGTTGTGGAGCTCCTGGGACGCAGGGTGTGGG
AAATCCTCAAATATTGGTGGAATCTCCTACAATATTGGAGTCAGGAACTAAAGAATAG
>JF320622/B/US/2006/502_0062_FL05
ATGGCAGGAAGAAGCGGAGAC---AGCGACGAAGAG---CTCATCAAGACAGTCAGACTCATCAAGCTTCTCTATCAAAG
CAACCCACCCCCCAGCACCGAG---GGG---ACCCGACAGGCCAGAAGGAATCGAAGAAGAAGG---------TGGAGAG
AGAGACAG------AGACAGATCAATTCGATTAGTGGATGGATTCTTAGCACTCATCTGGGACGACCTGCGGAGCCTGTG
CCTCTTCAGCTACCACCGCTTGAGAGACTTACTCTTGATTGTAGCGAGGATTGTGGGACTTCTGGGACGCAGGGGGTGGG
AAATCCTCAAGTATTGGTGGAACCTTCTACTGTATTGGAGTCAGGAACTAAAGAATAG
>JF320624/B/US/2006/502_0053_wg04
ATGGCAGGAAGAAGCGGAGAC---AGCGACGAAGAG---CTCCTCAAGACAGTGAGGCTCATCAAGATCCTCTATCAAAG
CAACCCGCTTCCCAGCCCAGAG---GGG---ACCCGACAGGCCCGAAGGAATCGAAGGAGAAGG---------TGGAGAG
AGAGACAG------AGACAGATCCGGGACATCAGTGGACGGATTCTTAGCACTTATCTGGGTCGACCTGAGGAGCCTGTG
CCTCTTCAGCTACCACCGCTTGAGAGACTTACTCTTGATTGTAACGAGGGTTGTGGAGCTCCTGGGACGCAGGGTGTGGG
AAATCCTCAAATATTGGTGGAATCTCCTACAATATTGGAGTCAGGAACTAAAGAATAG
>JF320626/B/US/2006/502_0053_wg05
ATGGCAGGAAGAAGCGGAGAC---AGCGACGAAGAG---CTCCTCAAGACAGTGAGGCTCATCAAGATCCTCTATCAAAG
CAACCCGCTTCCCAGCCCAGAG---GGG---ACCCGACAGGCCCGAAGGAATCGAAGGAGAAGG---------TGGAGAG
AGAGACAG------AGACAGATCCGGGACATCAGTGGACGGATTCTTAGCACTTATCTGGGTCGACCTGAGGAGCCTGTG
CCTCTTCAGCTACCACCGCTTGAGAGACTTACTCTTGATTGTAACGAGGGTTGTGGAGCTCCTGGGACGCAGGGTGTGGG
AAATCCTCAAATATTGGTGGAATCTCCTACAATATTGGAGTCAGGAACTAAAGAATAG
>JF320627/B/US/2006/502_0053_wg07
ATGGCAGGAAGAAGCGGAGAC---AGCGACGAAGAG---CTCCTCAAGACAGTGAGGCTCATCAAGATCCTCTATCAAAG
CAACCCGCTTCCCAGCCCAGAG---GGG---ACCCGACAGGCCCGAAGGAATCGAAGGAGAAGG---------TGGAGAG
AGAGACAG------AGACAGATCCGGGACATCAGTGGACGGATTCTTAGCACTTATCTGGGTCGACCTGAGGAGCCTGTG
CCTCTTCAGCTACCACCGCTTGAGAGACTTACTCTTGATTGTAACGAGGGTTGTGGAGCTCCTGGGACGCAGGGTGTGGG
AAATCCTCAAATATTGGTGGAATCTCCTACAATATTGGAGTCAGGAACTAAAGAATAG
>JF320628/B/US/2006/502_0062_FL03
ATGGCAGGAAGAAGCGGAGAC---AGCGACGAAGAG---CTCATCAAGACAGTCAGACTCATCAAGCTTCTCTATCAAAG
CAACCCACCCCCCAGCACCGAG---GGG---ACCCGACAGGCCAGAAGGAATCGAAGAAGAAGG---------TGGAGAG
AGAGACAG------AGACAGATCAATTCGATTAGTGGATGGATTCTTAGCACTCATCTGGGACGACCTGCGGAGCCTGTG
CCTCTTCAGCTACCACCGCTTGAGAGACTTACTCTTGATTGTAGCGAGGATTGTGGGACTTCTGGGACGCAGGGGGTGGG
AAATCCTCAAGTATTGGTGGAACCTTCTACTGTATTGGAGTCAGGAACTAAAGAATAG
>JF320629/B/US/2006/502_0062_FL01
ATGGCAGGAAGAAGCGGAGAC---AGCGACGAAGAG---CTCATCAAGACAGTCAGACTCATCAAGCTTCTCTATCAAAG
CAACCCACCCCCCAGCACCGAG---GGG---ACCCGACAGGCCAGAAGGAATCGAAGAAGAAGG---------TGGAGAG
AGAGACAG------AGACAGATCAATTCGATTAGTGGATGGATTCTTAGCACTCATCTGGGACGACCTGCGGAGCCTGTG
CCTCTTCAGCTACCACCGCTTGAGAGACTTACTCTTGATTGTAGCGAGGATTGTGGGACTTCTGGGACGCAGGGGGTGGG
AAATCCTCAAGTATTGGTGGAACCTTCTACTGTATTGGAGTCAGGAACTAAAGAATAG
>JF683736/B/CY/2007/CY181
ATGGCAGGAAGAAGCGGAGAC---AGCGACGAAGAA---CTTCTGAAGGCAGTCAGACTCATCAAGCTTCTCTACCAAAG
CAACCCTCCTCCCAACCCCGAG---GGG---ACCCGACAGGCCCGAAGGAATCGAAGAAGGAGG---------TGGAGAG
AGAGACAG------AGACACATCCGAACCCTTGGGGAACGGATTCTTAGCGATCTTCTGGGTCGATCTCCGGAACCTGTT
CCTCTTCCTCTACCGCCACTTGAGAGACTTACTCTTGACTGTGATCAGGATTGTGGGACTTCTGGGACGCAGGGGGTGGG
AAGCCCTCAAGTATTGGTGGAGTCTCCTACAGTATTGGAGTCAGGAACTAAAGAATAG
>JF683738/B/CY/2007/CY184
ATGGCAGGAAGAAGCGGAGAC---AGCGACGAAGAC---CTCCTCAAAACAATCAGAATAATCAAGTTTCTCTACCAAAG
CAACCCGCCTCCCAGCTCCGAG---GGG---ACCCGACAGGCCCGAAGGAATCGAAGAAGAAGG---------TGGAGAG
AGAGACAG------AGACAGATCCGGTCCATTAGTGACTGGATTCTTAGCACTCATCTGGGACGACCTGTGCAGCCTGTG
CCTCTTCAGCTACCGCCGCTTGAGAGACTGTCTCTTGATTGTGGGGAGGATTGTGGAAATTCTGGGACGCAGGGGGTGGG
AGGCCCTCAAATATTGGTGGAATCTTCTTCAATATTGGAGTCAGGAGCTACAGAATAG
>JF683741/B/CY/2007/CY188
ATGGCAGGAAGAAGCGGAGAC---AGAGACGAAGAT---CTCCTCAAGACAGTAAGACTCATCAAGCTTCTGTATCAAAG
CAACCCTCCTCCCAACCCAGAG---GGG---ACCCGACAGGCCCGAAGGAATAGAAGAAGAAGG---------TGGAGAG
CAAGACAG------AGGCAGATCCGGGATCTTAGTGGATGGATTCTTGACGCTTATCTGGGTCGACCTGAGGAGCCTGTG
CATCTTCAGCTACCACCGCTTGAGAGACTTACTCTTGATTGTAACGAGGACTGTGGAACTTCTGGGACACAGGGGGCAGG
AAGCCCTCAAATATTGGTGGAATCTCCTACAGTATTGGGGTCGGGAACTAAAGAATAG
>JF683742/B/CY/2007/CY189
ATGGCAGGAAGAAGCGGAGAC---AGCGACGAAGAA---CTCCTCAAGGCAGTCAAAGCCATCAAGATTCTCTACCAAAG
CAACCCGCCTCCCAACCCCGAG---GGG---ACCCGACAGGCCCGAAGAAATCGAAGAAGGAGG---------TGGAGAC
AGAGACAG------AGACAGATCACATCGCTTAGTGAACGGATTCTTGCCGCTTGTCTGGGACGACCTACGGAGCCTGTG
CCTCTTCAGCTACCACCGCTTGAGAGACTTACTCTTGATTGTAGCGAGGGTTGTGGAAATTCTGGGACGCAGGGGGTGGG
AAGTCCTCAAATATTGGTGGAGTCTCCTCCAGTATTGGGGACAGGAACTAAAGAATAG
>JF683743/B/CY/2007/CY190
ATGGCAGGAAGAAGCGGAGAC---AGCGACGAAGAA---CTCCTCAAGGCAATCAGAGTCATCAAGTTTCTCTACCAAAG
CAACCCACCTCCCAGCTCAGAG---GGG---ACCCGACAGGCCCGAAGGAACCGAAGAAGAAGG---------TGGAGAG
AGAGACAG------AGGCAGATCCACTCACTTAGTGGATGGATTATTAGCAATCATCTGGGTCGACCTACGGAGCCTGTG
CCTCTTCAGCTACCACCGCTTGAGAGACTTACTCTCGATTGTAACGAGGATTGTGGAACTTCTGGGACACAGGGGGTGGG
AAATCCTCAAATATTGGTGGAATATCCTGCAGTATTGGAGTCAGGAACTAAAGAGTAG
>JF683746/B/CY/2007/CY194
ATGGCAGGAAGAAGCGGAGAC---AGCGACGAAGAA---CTCCTCAAGGCAATCAGAGTCATCAAGTTTCTCTACCAAAG
CAACCCACCCCCCAGCTCAGAG---GGG---ACCCGACAGGCCCGAAGGAACCGAAGAAGAAGG---------TGGAGAG
AGAGACAG------AGGCAGATCCACTCACTTAGTGGATGGATTATTAGCAATCATCTGGGTCGACCTACGGAGCCTGTG
CCTCTTCAGCTACCACCGCTTGAGAGACTTACTCTCGATTGTAACGAGGATTGTGGAACTTCTGGGACACAGGGGGTGGG
AAATCCTCAAATATTGGTGGAATATCCTGCAGTATTGGAGTCAGGAACTAAAGAGTAG
>JF683747/B/CY/2007/CY195
ATGGCAGGAAGAAGCGGAGAA---AGCGACAACGAG---CTCCTGAACACAGTCAGACTCATCAAGCTTCTCTATCAAAG
CAACCCGCCTCCCAACCCCGAG---GGG---ACCCGACAGGCCCGAAGAAATCGACGAAGAAGG---------TGGAGAG
CAAGGCAG------AGACAGATCCATTCGATTAGTGGATGGATTCTTAGCACTCATCTGGGACGACATTCGGAACCTGTG
CCTCTTCAGCTACCACCGCTTGAGAGACTTACTCTTGATTGCAGCGAGGATTGTGGAACTTCTGGGACGCAGGGGGTGGG
AACTTCTGAAGTATTGGTGGAACCTCCTGCAGTATTGGAGTCAGGAAATAAGGAATAG
>JF683749/B/CY/2007/CY197
ATGGCAGGAAGAAGCGGGGAC---AGCGACGAAGAA---CTCCTCAAGACAGTCAGACTCATCAAGAAGCTCTATCAAAG
CAACCCACCACCCAGCTCCGAG---GGG---ACCCGACAGGCACGAAGGAACAGAAGAAGAAGG---------TGGAGAG
AGAGACAG------AGACAGATCCAGAGAATTAGTGGATGGATTCTTAGCACTTATCTGGGTCGACCTGAGGAGCCTGTT
CCTCTTCAGCTACCACCGCTTGAGAGACTTACTCTCGATTGCAACGAGGACTGTGGAACTTCTGGGACGCAGGGGGTGGG
AAGCCCTCAAATATTGTTGGAATCTCCTTCAATATTGGATTCAGGAACTAAAGAATAG
>JF683750/B/CY/2007/CY198
ATGGCAGGAAGAAGCGGAGAC---AGCGACGAAGAT---CTCCTCCGGACAGTCAGACTCATCAAGCTTCTCTATCAGAG
CAACCCACCTCCCAACCCCGAG---GGG---ACCCGACAGGCCCGAAGGAACAGAAGAAGAAGG---------TGGAGAG
AGAGACAG------AGGCACATCCGGTCTCTTAGTGAATGGCTTCTTAGAAATCATCTGGATCGACCTGAGGAGCCTGTG
CCTCTTCAGTTACCACCGCTTGAGAGACTTACTCTTGATTGCGACGAGGATTGTGGAAGTTCTGGGACGCAGGGGGTGGG
AAGCCCTCAAATATCTGTGGAATCTCCTGCAGTATTGGGGACAGGAACTAAAGAATAG
>JF683751/B/CY/2007/CY199
ATGGCAGGAAGAAGCGGAGAC---AGCGACGCAGAG---CTCCTCAAGACAGTCAGACTCATCAAGACCATCTATCAAAG
CAACCCTCCTCCCAGTACCGAG---GGA---ACCCGACAGGCCCGAAGGAATCGGAGAAGAAGG---------TGGAGAG
AGAAGCAG------AGACACATCCGGTCAATTAGTGGGTGGATTCTTGACACTTATCTGGGTCGACCTACGGAGCCTGTG
CCTCTTCAGCTACCGCCACTTGAGAGACTTACTCTTGATAGTAGTGAGGATTGTGGAGCTTCTGGGACGCAGGGGGTGGG
AAACCCTCAAATATTGGTGGAATCTCCTACAGTATTGGAGTCAGGAACTAAAGAATAG
>JF683753/B/CY/2007/CY201
ATGGCAGGAAGAAGCGGAGAC---AGCGACGAAGAG---CTCATCAAGACAGTCAGACTCATCAAGCTTCTCTACCAAAG
CAACCCACCTCCCAAACCCGAG---GGG---ACCCGACAGGCCCGAAGGAACGGAAGAAGAAGG---------TGGAGAG
CGAGACAG------AGACAGATCAAGTTCATTAGTAGCCGGATTTTTAGCACTTTTTTGGGTCGACCTGCGGAACCTGTT
CCTTCTCAGCTACCCCCTCTTGAGAGACTTTCTTTTGATTGTAGCGAGGATTGTGGAACTTTTGGGACGCAGGGGGTGGG
AAGCCCTCAAGTATTGGTGGAACTTCCTACAGTATTGGAGTCAAGAACTGAAGAATAG
>JF683754/B/CY/2007/CY202
ATGGCAGGAAGAAGCGGAGAC---AACGACGAAGAA---CTCCTCAAGACAGTTGGACTCATCAGGAGCATCTTCCAAAG
CAACCCACCTCCCAGCAACGAG---GGG---ACCCGACAGGCCCGAAGAAATCGAAGAAGAAGG---------TGGAGAG
AGAGGCAG------AGACAGATCCAGTCGATTAGTGAGCGGATTCTTGCCACTTATCTGGGACGACCTGCGGAGCCTGTG
CCTCTTCAGCTACCACCGCTTGAGAGACTTACTCTTGATTGTAGCCAGGATTGTGGAGATTCTGGGACGCAGGGGGTGGG
AACTCCTCAAATATTGGTGGAATCTCCTGCAGTATTGGAGCCAGGAAATAAAGAATAG
>JF683756/B/CY/2007/CY204
ATGGCAGGAAGAAGCGGAGAC---AGCGAAGAAGAC---CTCCTTCAAACAGTCAGATTCATCAAGTTCCTCTACCAAAG
CAACCCTCCTCCCAACCTCGAG---GGG---ACACGACAGGCCCGAAGGAATCGGAGAAGAAGG---------TGGAGAG
AGAGACAA------AGGCAGATCCGGTACCTTAGCGACTGGATTCTTAGAACTCATCTGGGAAGACCTGCGGAGCCTGTG
CCTCTTCAGCTACCACCGCTTGAGAGACTTACTCTTGATCCTAGCGAGAACTGTGGAAATTCTGGGACGCAGGGTGTGGG
AAGCCCTCAAGTATTGGTGGAATCTCCTGCAATATTGGATTCGGGAACTAAAGAATAG
>JF683764/B/CY/2007/CY214
ATGGCAGGAAGAAGCGGAGAC---AGCGACGAAGAC---CTCCTCAAGGCGGTCAGACTCATCAAGATTCTCTATCAGAG
CAACCCGGCTACCAACTACGAG---GGG---ACCCGACAGGCCCGAAGGAACAGAAGAAGAAGG---------TGGAGAG
AGAGACAG------AGACAGATCCGTTCGATTAGTGAACGGATTCTTAGCACTTATCTGGGACGACCTGCGGAACCTGTG
CCTCTTCAGCTACCACCGCTTGAGAGACTTACTCTTGATTGTAGTGAGGATTGTAGAACATCTGGGGCGCAGGGGGAGGG
AAGTCCTCAAGTATTGGTGGAATCTCCTGCAGTATTGGAGTCAGGAACTAAAGAATAG
>JF683765/B/CY/2007/CY216
ATGGCAGGAAGAAGCGGAGAC---AACGAAGAAGAG---CTCCTCAAGACAGTCAGACTAATCAAGTTTCTCTATCAAAG
CAACCCGCCACCCAGCAGCGAG---GGG---ACCCGACAGGCCCGAAGGAATCGAAGAAGAAGG---------TGGAGAG
AGAGACAG------AGACAGATCAGAAACATTAGTGACCGGATCCTTAGCACTTATCTGGGTCGACCTACGGAACCTGTT
CCTCTTCCTCTACCACCGCTTGAGAGACTTACTCTTGATTGTAACGAGGATTGTGGAACTGCTGGGACGCAGGGGGTGGG
AACTCCTCAAATATTGGTGGAATCTCCTACAGTATTGGAGTCAGGAACTAAAGAATAG
>JF683769/B/CY/2008/CY220
ATGGCAGGAAGAAGCGGAGAC---AGCGACGAAGAG---CTCCTCAAGGCAGTCAGACTAATCAAGTTTCTCTATCAAAG
CAACCCACCACCCAGGTCCGAG---GGG---ACCCGACAGGCCCGAAGGAATCGAAGAAGAAGG---------TGGAGAG
AGAGACAG------AGACACATCCGGTCCCTTAGTGAACGGATTATTAGCACTTTTCTGGATAGACCTGAGGAGCCTGTT
CCTCTTCAGCTACCACCGCTTGAGAGACTTACTCTTGATTGTAACGAGGATTGTGGAACTTCTGGGACGCAGGGGGTGGG
AAATCCTCAAGTACTGGTGGAATCTCCTACAGTATTGGAGTCAGGAACTAAAGAATAG
>JF683773/B/CY/2008/CY224
ATGGCAGGAAGAAGCGGAGAC---AGCGACGAAGAT---CTCCTCAAGACAGTCAGACTAATCAAGCTTCTCTATCAAAG
CAACCCTCTTCCCAACCCCGAG---GGG---ACTCGGCAGGCCCGAAGGAATCGAAGAAGAAGG---------TGGAGAA
GGAAACAA------CGACAGATCCATACGCTTAGTGGATGGATTCTTAGCGCTTTTCTGGGACGACCTGCGGAGCCTGTG
CCTCTTCAGCTACCACCACTTGAGAGACTTACTCTTGATTGCAGCGAGGATTGTGGAACTTCTGGGACGCAGGGGGTGGG
AAGCCCTCAAGTACTTGTGGAATCTCCTGCAGTATTGGATTCAGGAACTGAGGACTAG
>JF683775/B/CY/2008/CY226
ATGGCAGGAAGAAGCGGAGAC---AGCGACGAAGAG---ATCCTCAAGGCCATCAGACTCATCAAGTTTCTCTATCAAAG
CAACCCACCACCCAGTCTCGAG---GGG---ACCCGACAGGCCCGAAGGAACAGAAGAAGAAGG---------TGGAGAC
AAAGACAG------AGACAGATCCGGTCTATTAGTGAATGGATTATTAGCAATCATCTGGGTGGACCTGCGGAGCCTGTT
CCTCTTCCTCTACCACCGCTTGAGAGACTTACTCTTGATTGTAGCGAGGATTGTGGAACTTCTGGGACGCAGGGGGTGGG
AAGCCCTCAAATATTGGTGGAGTCTCCTGCAGTATTGGAGTCAGGAACTAAAGAATAG
>JF683778/B/CY/2008/CY229
ATGGCAGGAAGAAGCGGAGAC---AGCGAAGAAGAA---CTCCTCAAGGCAGTGAGACTCATCAAGTTTCTCTACCAAAG
CAACCCTCTTCCCAGCTCCGAG---GGG---ACCCGACAGGCCCGGAGGAATCGAAGAAGAAGG---------TGGAGAG
CGAGACAG------AGACAGATCCGGTCGATTAGCGGATGGATTATTGACAATTATCTGGGTCGACCTACGGAGCCTGTG
CCTCTTCAGCTACCACCACTTGAGAGACTTACTCTTGATTGCAGCGAGAGCTGTGCAACTGCTGGGACGCAGGGGGTGGG
AGATCCTCAAATATTGGTGGAATCTCCTACAGTATTGGGGTCAGGAACTGAAGAATAG
>JF683781/B/CY/2008/CY232
ATGGCAGGAAGAAGCGGAGAC---AGCGACGAAGAC---CTCCTCAAGGCAGTCAGACTCATCAAGTTTCTCTACCAAAG
CAACCCGCTTCCCAGTCCCGGG---GGG---ACCCGACAGGCCCGACGGAATCGCAGAAGAAGG---------TGGAGAG
AGAAACAG------AGACAGATCCACGCGATTAGTGAACGGATTCTTGGCACTTATTTGGAACGACCTGAGCAGCCTGTG
CCTCTTCAGCTACCACCGCTTGAGAGACTTACTCTTGATTGTAGCGAGGATTGTGGAACTTCTGGGACGCAGGGGGTGGG
AGAGCCTCAGGTATTGGTGGAATCTCCTGCAGTATTGGAGGCAGGAACTAAAAAATAG
>JF683784/B/CY/2008/CY237
ATGGCAGGAAGAAGCGGAGAC---AGAGACGAAGAT---CTCCTCAAGACAGTAAAGCTCATCAAGCAGCTCTATCAAAG
CAACCCGCCTCCCAGCACAGAG---GGG---ACCCGACAGGCCCGAAGGAATCGAAGAAGAAGG---------TGGAGAG
AGAGACAG------AAACAGATCCGGACCTTTAGTGGATGGATTCTTAGCACTTATCTGGGTCGATCTGAGGAGCCTGTT
CCTCTTCAGTTACCACCGCTTGGGAGACTTACTCTTGCTTGCAGCGAGGATTGTGGAACTTCTGGGACGCAGGGGGTGGG
AAGCCCTCAAGTATTGGGGGAATCTCCTACAGTATTGGAGTCAGGAACTAAAGAAGAG
>JF683785/B/CY/2008/CY238
ATGGCAGGAAGAAGCGGAGAC---AGCGACGAAGAC---CTCCTCAAGATAGTCAGACTCATCAAGAATCTCTACCAAAG
CAACCCTCCTCCCAACCCAGAG---GGG---ACCCGACAGGCCCGAAGGAATCGACGAAGAAGG---------TGGAGAG
AGAGACAG------AGGCAGATCCAGAAGATTAGTGGGGAGCTTCTTAGCACTTTTCTGGGACGACCTGTGGAGCCTGTG
CCTTTTCATCTACCGCCACATGAGAGACTTACTCTTGATTGTAGCGAGGATTGTGGAACTTCTGGTACTCAGGGGGTGGG
AGATCCTCAAATATTGGTGGAGTCTCATCCAGTATTGGAGTCAGGAACTAAAGAATAG
>JF683787/B/CY/2009/CY241
ATGGCAGGAAGAAGCGGAGAC---AGCGACGAAGAG---CTTCTCAACACAGTCAGACTCATCAAGATTCTCTATCAAAG
CAACCCACCTCCCAGCACCGAG---GGG---ACCCGACAGGCCCGAAGGAATCGAAGAAGAAGG---------TGGAGAG
AGAGACAG------AGACAGATCCGGAAGATTAGTGAACAGATTCTCACCAACTATCTGGGACGATCTGCAGAGCCTGTG
CCTCTTCAGCTACCACCGCTTGAGAGACTTAATCTTGGTTATAGTGAGGATTGTGGAACTTCTGGGACGCAGGGGGTGGG
AAGCCCTCAAATATTGGTGGAATCTCCTGCAGTATTGGAGTCAGGAACTAAAGAATAG
>JF683788/B/CY/2009/CY242
ATGGCAGGAAGAAGCGGAGAC---AGCGACGAAGAA---CTCCTCAAGACTGTCAGACTCATCAAGTTCCTCTATCAAAG
CAACCCGCCTCCCAGCTCAGAG---GGG---ACCCGACAGGCCCGAAGGAATCGAAGAAGAAGG---------TGGAGAG
AGAGACAG------AGACAGATCCAGAGCATTAGCATTTGGATTATTAGCAATCATCTGGGTCGACCTACGGAGCCTGTT
CCTTTTCAGCTACCTCCGCTTGAGAGTCTTACTCTTGATTGTAACTAGGACTCTGGAACTTCTGGGACGCGGGGGGTGGG
AAGCCCTCAAATATTGGTGGAATCTCCTGCAGTACCGGAGTCAGGAGCTAAAGAATAG
>JF683790/B/CY/2009/CY244
ATGGCAGGAAGAAGCGGAGAC---AGCGACGAAGAA---CTCCTCTGGACAGTGAGAGCCATCAAGCTTCTCTATCAAAG
CAACCCGCCTCCCAACCCAGAG---GGG---ACCCGACAGGCCCGAAGGAACAGAAGAAGAAGG---------TGGAGAG
AGAGACAG------AGACAGATCCGGGACATTAGTGGACGGCTGCTTAGCAATTATCTGGATCGATCTGCGCAGCCTCTG
CCTGTTCAGCTACCACCGATTGAGAGACTTACTCTTGATTGTAGCGAGGATTGTGGAACTTCTGGGACGCAGGGGGTGGG
AAGCTCTCAAGTATTGGTGGAACCTCCTCCAGTATTGGATTCAGGAACTAAAGAATAG
>JF683791/B/CY/2009/CY246
ATGGCAGGAAGAAGCGGAGAC---AACGAAGAAGAG---CTCCTCAAGACAGTCAGACTAATCAAGCTTCTCTATCAAAG
CAACCCGCCACCCAGCAGCGAG---GGG---ACCCGACAGGCCCGAAGGAATCGAAGAAGAAGG---------TGGAGAG
AGAGACAG------AGACAGATCAGAAACATTAGTGACCGGATCCTTAGCACTTATCTGGGTCGACCTACGGAACCTGTT
CCTCTTCCTCTACCACCGCTTGAGAGACTTACTCTTGATTGTAACGAGGATTGTGGAACTGCTGGGACGCAGGGGGTGGG
AACTCCTCAAATATTGGTGGAATCTCCTACAGTATTGGAGTCAGGAACTAAAGAATAG
>JF683793/B/CY/2009/CY250
ATGGCAGGAAGAAGCGGAGAC---AGCGACGAAGAA---CTCCTCAAGACAGTCAGACTCATCAAGGCTATCTATCAAAG
CAACCCGCCTCCCAGTTCCGAA---GGG---ACCCGACAGGCCCGAAGGAATCGAAGAAGAAGG---------TGGAGAC
AGAGACAG------AGACAGATCCAGTCCATTAGTGCACGGATTCTTAGCACTTATCTGGGTCGACCTGAGGAGCCTGTG
CCTCTTCTGCTACCACCGCTTGAGAGACTTACTCTTGATTATAACGAGGACTGTGGAACTTCTGGGACGCAGGGGGTGGG
AAGCCCTGAAGTATCTGTGGAATCTCCTGCAGTATTGGAGTCAGGAACTAAAGAATAG
>JF683794/B/CY/2009/CY251
ATGGCAGGAAGAAGCGGAGAC---AGCGACGAAGAC---CTCCTCAAGACAGTAAGACTCATCAAGTATCTCTACCAAAG
CAACCCACTTCCCAGCCCCGAG---GGG---ACCCGACAGGCCCGGAGGAATCGAAGAAGAAGG---------TGGAGAC
AGAGACAG------AGACAGATCCACGCAATTGGCGAGAGGATTCTCAGCACTTATCTGGGGAGACCTGAGCAGCCTGTG
CCTCTTCAGCTACCACCACTTGAGAGACTTACTCTTGATTGTAGCGAGGATTGTGGAACTTCTGGGACGCAGGGGGTGGG
AGATCCTCAAATATTGGTGGAATCTCCTGCTGTACTGGAGTCAGGAACTAAAGGATAG
>JF683796/B/CY/2009/CY253
ATGGCAGGAAGAAGAGGAGAC---AGCGACGAAGAA---CTCCTCAAGACAGTAAGACTCATCAAGCAGATCTATCAAAG
CAACCCACCTCCCAGTTCCGAG---GGG---ACCCGACAGGCCCGAAGGAATCAAAGAAGAAGG---------TGGAGAG
AGAGACAG------AGGCAGATCCGAAAGATTAGTGACTGGATTCTTACCACTCATCTGGGACGACCTACGGACCCTGTT
GATTTTCAGCTACCACCACTTGAGAGACTTACTCTTGATTGTAGCGAGGGTTGTGGAACTTCTGGGACGCAGGGGGTGGG
AAGCCCTCAAGTATTGGTGGAATCTCCTGCAGTATTGGATACAGGAACTGAAGAATAG
>JF683797/B/CY/2009/CY254
ATGGCAGGAAGAAGCGGAGAC---AGCGACGCAGAA---CTCATCTGGACAGTCAGAGTGATCAAGATTCTCTATCAAAG
CAACCCACCTCCCAACCCCGCG---GGG---ACCAGACAGGCCCGAAGGAATCGAAGAAGAAGG---------TGGAGAA
GGAGACAG------AACCAGATCAGTGCGCTTAGTGAACGGATTCTTAGCGCTCATCTGGGACGACCTGCGGAGCCTGTG
CCTCTTCATCTACCACCGCTTGAGAGACTTACTCTTGACTGCAACGAGGATTGTGGAACTTCTGGGACGCAGGGGGTGGG
AACTCCTCAAGTATTGGTGGAATCTCCTGCAGTATTGGAGTCAGGAACTAAAGAATAG
>JF683801/B/CY/2009/CY258
ATGGCAGGAAGAAGCGGAGAC---AGCGACGACGAG---CTCCTCAAGGCAGTGAGACTCATCAAAGCGCTATATCAGAG
CAACCCTCCTCCCAACCCCGAG---GGG---ACCCGACAGGCCCGAAGGAACAGAAGGAGAAGG---------TGGAGAG
AGAGACAA------AGACACATCCATAAGATTAGTGACTGGATTCTTACCACTCATCTGGGACGATCTGCGGAGCCTGTG
CCTCTTCAGCTACCATCGCTTGAGAGACTTACTCTTGATTGTAAAGAGGATTGTGGAACTTCTGGGACGCAGGGGGTGGG
AAGCCCTCAAGTATTGGTGGAATCTCCTGCAGTATTGGATTCAGGAATTAAAGAATAG
>JF683804/B/CY/2009/CY262
ATGGCAGGAAGAAGCGGAGAC---AGCGACGAAGAC---CTCCTCAAGACAGTCAGACTAATCAAGCTCCTCTACCAAAG
CAACCCACTTCCCAACCCCGAG---GGG---AGCCGACAGGCCCGAAGGAATCGAAGAAGAAGG---------TGGAGAG
AGAGACAA------CGGCAGATCCGGTCCCTTAGTGAACGGATTCTTAGCACTTATCTGGGTCGACCTGCGGAACCTGTG
[truncated: 338,354 more chars]
