# Supplementary material for: An integrated map of HIV genome-wide variation from a population perspective
Source: Retrovirology. 2015 Feb 15;12:18. doi: 10.1186/s12977-015-0148-6 (PMC4358901; doi:10.1186/s12977-015-0148-6)
Supplement: Additional file 3: — Software. Our Matlab toolbox developed for data visualization, genomic diversity analysis and HIV genomic alignment. Our sequence datasets are also included. [file 12977_2015_148_MOESM3_ESM.zip › HIVGenomeAnalysisToolbox/TemporaryData/RT_AminoAcidAlignment.fasta]

>K03455/B/FR/1983/HXB2-LAI-IIIB-BRU
PISPIETVPVKLKPGMDGPKVKQWPLTEEKIKALVEICTEMEKEGKISKIGPENPYNTPVFAIKKKDSTKWRKLVDFREL
NKRTQDFWEVQLGIPHPAG-LKKK-KSVTVLDVGDAYFSVPLDEDFRKYTAFTIPSINNETPGIRYQYNVLPQGWKGSPA
IFQSSMTKILEPFRKQNPDIVIYQYMDDLYVGSDLEIGQHRTKIEELRQHLLRWGLTTPDKKHQKEPPFLWMGYELHPDK
WTVQPIVLPEKDSWTVNDIQKLVGKLNWASQIYPGIKVRQLCKLLRGTKALTEVIPLTEEAELELAENREILKEPVHGVY
YDPSKDLIAEIQKQGQGQWTYQIYQEPFKNLKTGKYARMRGAHTNDVKQLTEAVQKITTESIVIWGKTPKFKLPIQKETW
ETWWTEYWQATWIPEWEFVNTPPLVKLWYQLEKEPIVGAETFYVDGAANRETKLGKAGYVTNRGRQKVVTLTDTTNQKTE
LQAIYLALQDSGLEVNIVTDSQYALGIIQAQPDQSESELVNQIIEQLIKKEKVYLAWVPAHKGIGGNEQVDKLVSAGIRK
VL
>A04321/B/FR/1983/IIIB_LAI
PISPIETVPVKLKPGMDGPKVKQWPLTEEKIKALVEICTEMEKEGKISKIGPENPYNTPVFAIKKKDSTKWRKLVDFREL
NKRTQDFWEVQLGIPHPAG-LKKK-KSVTVLDVGDAYFSVPLDEDFRKYTAFTIPSINNETPGIRYQYNVLPQGWKGSPA
IFQSSMTKILEPFRKQNPDIVIYQYMDDLYVGSDLEIGQHRTKIEELRQHLLRWGLTTPDKKHQKEPPFLWMGYELHPDK
WTVQPIVLPEKDSWTVNDIQKLVGKLNWASQIYPGIKVRQLCKLLRGTKALTEVIPLTEEAELELAENREILKEPVHGVY
YDPSKDLIAEIQKQGQGQWTYQIYQEPFKNLKTGKYARTRGAHTNDVKQLTEAVQKITTESIVIWGKTPKFKLPIQKETW
ETWWTEYWQATWIPEWEFVNTPPLVKLWYQLEKEPIVGAETFYVDGAASRETKLGKAGYVTNRGRQKVVTLTDTTNQKTE
LQAIHLALQDSGLEVNIVTDSQYALGIIQAQPDKSESELVNQIIEQLIKKEKVYLAWVPAHKGIGGNEQVDKLVSAGIRK
VL
>A07867/B/FR/1983/LAI-J19
PISPIETVPVKLKPGMDGPKVKQWPLTEEKIKALVEICTEMEKEGKISKIGPENPYNTPVFAIKKKDSTKWRKLVDFREL
NKRTQDFWEVQLGIPHPAG-LKKK-KSVTVLDVGDAYFSVPLDEDFRKYTAFTIPSINNETPGIRYQYNVLPQGWKGSPA
IFQSSMTKILEPFRKQNPDIVIYQYMDDLYVGSDLEIGQHRTKIEELRQHLLRWGLTTPDKKHQKEPPFLWMGYELHPDK
WTVQPIVLPEKDSWTVNDIQKLVGKLNWASQIYPGIKVRQLCKLLRGTKALTEVIPLTEEAELELAENREILKEPVHGVY
YDPSKDLIAEIQKQGQGQWTYQIYQEPFKNLKTGKYARTRGAHTNDVKQLTEAVQKITTESIVIWGKTPKFKLPIQKETW
ETWWTEYWQATWIPEWEFVNTPPLVKLWYQLEKEPIVGAETFYVDGAASRETKLGKAGYVTNRGRQKVVTLTDTTNQKTE
LQAIHLALQDSGLEVNIVTDSQYALGIIQAQPDKSESELVNQIIEQLIKKEKVYLAWVPAHKGIGGNEQVDKLVSAGIRK
VL
>AB078005/B/US/1997/ARES2
PISPIETVPVKLKPGMDGPKVKQWPLTEEKIKALVEICTEMEKEGKISKIGPENPYNTPVFAIKKKDSTKWRKLVDFREL
NKRTQDFWEVQLGIPHPAG-LKKK-KSVTVLDVGDAYFSVPLDEDFRKYTAFTIPSINNETPGIRYQYNVLPQGWKGSPA
IFQCSMTKILEPFRQQNPDIVIYQYMDDLYVGSDLEIGQHRTKIEELRQHLLRWGFTTPDKKHQKEPPFLWMGYELHPDK
WTVQPIVLPEKDSWTVNDIQKLVGKLNWASQIYAGIKVKQLCKLLRGTKALTEVIPLTEEAELELAENREILKEPVHGVY
YDPSKDLIAELQKQGQGQWTYQIYQEPFKNLKTGKYTRMRGAHTNDVKQLTEAVQKVATESIVIWGKTPKFKLPIQKETW
ETWWTEYWQATWIPEWEFVNTPPLVKLWYQLEKEPIVGAETFYVDGAANRETKSGKAGYVTDRGRQKVVPIADTTNQKTE
LQAIHLALQDSGLEVNIVTDSQYALGIIQAQPDKSESELVSQIIEQLIKKEKVYLAWVLAHKGIGGNEQVDKLVSTGIRK
VL
>AB221005/B/US/1985/Ba_L
PISPIETVPVKLKPGMDGPKVKQWPLTEEKIKALMEICTEMEKEGKISKIGPENPYNTPVFAIKKKDSTKWRKLVDFREL
NKKTQDFWEVQLGI-HPAG-LKKK-KSVTVLDVGDAYFSVPLDKEFRKYTAFTIPSINNETPGIRYQYNVLPQGWKGSPA
IFQSSMTRILEPFRKQNPEIVIYQYMDDLYVGSDLEIGQHRTKIEELRQHLLRWGFTTPDKKHQKEPPFLWMGYELHPDK
WTVQPIVLPEKDSWTVNDIQKLVGKLNWASQIYPGIKVKQLCRLLRGTKALTEVIPLTKETELELAENREILKEPVHGVY
YDPSKDLIAEIQKQGQGQWTYQIYQEPFKNLKTGKYARMRGAHTNDVKQLTEAVQKITTESIVIWGKTPKFKLPIQKETW
ETWWTEYWQATWIPEWEFVNTPPLVKLWYQLEKEPIIGAETFYVDGAANRETKLGKAGYVTNRGRQKVVSLTDTTNQKTE
LQAIHLALQDSGLEVNIVTDSQYALGIIQAQPDKSESELVSQIIEQLIKKEKVYLAWVPAHKGIGGNEQVDKLVSTGIRK
VL
>AB253432/B/US/1985/Ba_L
PISPIETVPVKLKPGMDGPKVKQWPLTEEKIKALMEICTEMEKEGKISKIGPENPYNTPVFAIKKKDSTKWRKLVDFREL
NKKTQDFWEVQLGI-HPAG-LKKK-KSVTVLDVGDAYFSVPLDKEFRKYTAFTIPSINNETPGIRYQYNVLPQGWKGSPA
IFQSSMTRILEPFRKQNPEIVIYQYMDDLYVGSDLEIGQHRTKIEELRQHLLRWGFTTPDKKHQKEPPFLWMGYELHPDK
WTVQPIVLPEKDSWTVNDIQKLVGKLNWASQIYPGIKVKQLCRLLRGTKALTEVIPLTKETELELAENREILKEPVHGVY
YDPSKDLIAEIQKQGQGQWTYQIYQEPFKNLKTGKYARMRGAHTNDVKQLTEAVQKITTESIVIWGKTPKFKLPIQKETW
ETWWTEYWQATWIPEWEFVNTPPLVKLWYQLEKEPIIGAETFYVDGAANRETKLGKAGYVTNRGRQKVVSLTDTTNQKTE
LQAIHLALQDSGLEVNIVTDSQYALGIIQAQPDKSESELVSQIIEQLIKKEKVYLAWVPAHKGIGGNEQVDKLVSTGIRK
VL
>AB286955/B/JP/2004/DR6089
PISPIETVPVKLKPGMDGPRVKQWPLTEEKIKALVEICTEMEKEGKISKIGPENPYNTPVFAIKKKDSTKWRKLVDFREL
NKRTQDFWEVQLGIPHPAG-LKKK-KSVTVLDVGDAYFSVPLDKEFRKYTAFTIPSINNETPGIRYQYNVLPQGWKGSPA
IFQCSMTKILEPFRKQNPEIVIYQYMDDLYVGSDLEIGQHRAKIEELRQHLLRWGFTTPDKKHQKEPPFLWMGYELHPDK
WTVQPIVLPEKDSWTVNDIQKLVGKLNWASQIYPGIKVKQLCKLLRGAKALTEVIQLTEEAELELVENREILKEPVHGVY
YDPSKDLIAEIQKQGQGQWTYQIYQEPFKNLKTGKYAKTKGAHTNDVKQLTEAVQKIATESIVIWGKTPKFKLPIQKETW
EAWWTEYWQATWIPEWEFVNTPPLVKLWYQLEKEPIAGAETFYVDGAANRETKLGKAGYVTNQGRQKVVSLTDTTNQKTE
LQAIHLALQDSGLEVNIVTDSQYALGIIQAQPDKSESELVSQIIEQLIKKEKVYLAWVPAHKGIGGNEQVDKLVSSGIRK
VL
>AB286956/B/JP/2004/DR6089
PISPIETVPVKLKPGMDGPRVKQWPLTEEKIKALVEICTEMEKEGKISKIGPENPYNTPVFAIKKKDSTKWRKLVDFREL
NKRTQDFWEVQLGIPHPAG-LKKK-KSVTVLDVGDAYFSVPLDKEFRKYTAFTIPSINNETPGIRYQYNVLPQGWKGSPA
IFQCSMTKILEPFRKQNPEIVIYQYMDDLYVGSDLEIGQHRAKIEELRQHLLRWGFTTPDKKHQKEPPFLWMGYELHPDK
WTVQPIVLPEKDSWTVNDIQKLVGKLNWASQIYPGIKVKQLCKLLRGAKALTEVIQLTEEAELELAENREILKEPVHGVY
YDPSKDLIAEIQKQGQGQWTYQIYQEPFKNLKTGKYARTKGAHTNDVKQLTEAVQKIATESIVIWGKTPKFKLPIQKETW
EAWWTEYWQATWIPEWEFVNTPPLVKLWYQLEKEPIAGAETFYVDGAANRETKLGKAGYVTNQGRQKVVSLTDTTNQKTE
LQAIYLALQDSGLEVNIVTDSQYALGIIQAQPDKSESELVSQIIEQLIKKEKVYLAWVPAHKGIGGNEQVDKLVSSGIRK
VL
>AB287363/B/JP/2005/DR6538
PISPIETVPVKLKPGMDGPKVKQWPLTEEKIKALVEICTEMEKEGKISKIGPENPYNTPVFAIKKKDSTKWRKLVDFREL
NKRTQDFWEVQLGIPHPAG-LKKK-KSVTVLDVGDAYFSVPLDKDFRKYTAFTIPSVNNETPGIRYQYNVLPQGWKGSPA
IFQCSMTKILEPFRKQNPEIVIYQYMDDLYVGSDLEIGQHRTKIEELRQHLLGWGFTTPDKKHQKEPPFLWMGYELHPDK
WTVQPIVLPEKDSWTVNDIQKLVGKLNWASQIYAGIKVKQLCKLLRGAKALTEIIVLTEEAELELAENREILKEPVHGAY
YDPSKDLVAEVQKQGQGQWTYQIYQEPFKNLKTGKYARMKGAHTNDVKQLTEAVQKIATESIVIWGKTPKFKLPIQKETW
EAWWMEYWQATWIPEWEFVNTPPLVKLWYQLEKEPIVGAETFYVDGAASRETKLGKAGYVTDRGRQKVVHLADTTNQKTE
LQAIHLALQDSGLEVNIVTDSQYALGIIQAQPDKSESELVSQIIEQLIKKEKVYLAWVPAHKGIGGNEQVDKLVSAGIRK
VL
>AB287364/B/JP/2005/DR6737
PISPIETVPVKLKPGMDGPKVKQWPLTEEKIKALVEICTEMEKEGKISKIGPENPYNTPVFAIKKKDSTKWRKLVDFREL
NKRTQDFWEVQLGIPHPAG-LKKK-KSVTVLDVGDAYFSVPLDKEFRKYTAFTIPSVNNETPGIRYQYNVLPQGWKGSPA
IFQCSMTKILEPFRKQNPEIVIYQYMDDLYVGSDLEIGQHRTKIEELRQHLLKWGFTTPDKKHQKEPPFLWMGYELHPDK
WTVQPIVLSEKDSWTVNDIQKLVGKLNWASQIYPGIKVRQLCKLLRGAKALTEVVPLTAEAELELAENREILKEPVHGVY
YDPSKDLIAEIQKQGQGQWTYQLYQEPFKNLKTGKYARTKGAHTNDVRQLTEAVQKIATESIVIWGKTPKFKLPIQKETW
EAWWTEYWQATWIPEWEFVNTPPLVKLWYQLETEPIAEAETFYVDGAANRETKLGKAGYVTNKGKQKVVSLTDTTNQKAE
LEAIHLALQDSGLQVNIVTDSQYALGIIQAQPDKSESELVSQIIEELIKKEKIYLAWVPAHKGIGGNEQVDKLVSSGIRK
VL
>AB287365/B/JP/2005/DR6737
PISPIETVPVKLKPGMDGPKVKQWPLTEEKIKALVEICTEMEKEGKISKIGPENPYNTPVFAIKKKDSTKWRKLVDFREL
NKRTQDFWEVQLGIPHPAG-LKKK-KSVTVLDVGDAYFSVPLDKEFRKYTAFTIPSVNNETPGIRYQYNVLPQGWKGSPA
IFQCSMTKILEPFRKQNPEIVIYQYMDDLYVGSDLEIGQHRTKIEELRQHLLKWGFTTPDKKHQKEPPFLWMGYELHPDK
WTVQPIVLSEKDSWTVNDIQKLVGKLNWASQIYPGIKVRQLCKLLRGAKALTEVVPLTAEAELELAENREILKEPVHGVY
YDPSKDLIAEIQKQGQGQWTYQLYQEPFKNLKTGKYARTKGAHTNDVRQLTEAVQKIATESIVIWGKTPKFKLPIQKETW
EAWWTEYWQATWIPEWEFVNTPPLVKLWYQLETEPIAEAETFYVDGAANRETKLGKAGYVTNKGKQKVVSLTDTTNQKAE
LEAIHLALQDSGLQVNIVTDSQYALGIIQAQPDKSESELVSQIIEELIKKEKIYLAWVPAHKGIGGNEQVDKLVSSGIRK
VL
>AB287366/B/JP/2005/DR7060
PISPIETVPVKLKPGMDGPKVKQWPLTEEKIKALVEICTEMEKEGKISKIGPENPYNTPVFAIKKKDSTKWRKLVDFREL
NKRTQDFWEVQLGIPHPAG-LKKK-KSVTVLDVGDAYFSVPLDEDFRKYTAFTIPSINNETPGLRYQYNVLPQGWKGSPA
IFQSSMTKILEPFRKQNPDIVIYQYMDDLYVGSDLEIEQHRTKIEELRQHLLGWGFTTPDKKHQKEPPFLWMGYELHPDK
WTVQPIELPEKDSWTVNDIQKLVGKLNWASQIYPGIKVKHLCKLLRGTKALTEVVPLTKEAELELAENREILREPVHGVY
YDPSKDLIAEVQKQENGQWTYQIYQEPFKNLKTGKYARMRGTHTNDVKQLTEAVQKIAKESIVIWGKTPKFKLPIQKETW
EAWWMEYWQATWIPEWEFVNTPPLVKLWYQLEKEPIVGAETFYVDGAANRESKLGKAGYVTDRGRQKVVPLTDTTNQKTE
LQAIYLALQDSGLEVNIVTDSQYALGIIQAQPDKSESELVSQIIEQLIKKEKVYLAWVPAHKGIGGNEQVDKLVSSGIRK
VL
>AB287367/B/JP/2005/DR7060
PISPIETVPVKLKPGMDGPKVKQWPLTEEKIKALVEICTEMEKEGKISKIGPENPYNTPVFAIKKKDSTKWRKLVDFREL
NKRTQDFWEVQLGIPHPAG-LKKK-KSVTVLDVGDAYFSVPLDEDFRKYTAFTIPSINNETPGLRYQYNVLPQGWKGSPA
IFQSSMTKILEPFRKQNPDIVIYQYMDDLYVGSDLEIEQHRTKIEELRQHLLGWGFTTPDKKHQKEPPFLWMGYELHPDK
WTVQPIELPEKDSWTVNDIQKLVGKLNWASQIYPGIKVKHLCKLLRGTKALTEVVPLTKEAELELAENREILREPVHGVY
YDPSKDLIAEVQKQENGQWTYQIYQEPFKNLKTGKYARMRGTHTNDVKQLTEAVQKIAKESIVIWGKTPKFKLPIQKETW
EAWWMEYWQATWIPEWEFVNTPPLVKLWYQLEKEPIVGAETFYVDGAANRESKLGKAGYVTDRGRQKVVPLTDTTNQKTE
LQAIYLALQDSGLEVNIVTDSQYALGIIQAQPDKSESELVSQIIEQLIKKEKVYLAWVPAHKGIGGNEQVDKLVSSGIRK
VL
>AB287368/B/JP/2005/DR7065
PISPIDTVPVKLKPGMDGPKVKQWPLTEEKIKALTEICTEMEKEGKISKIGPENPYNTPVFAIKKKDSTKWRKLVDFREL
NKRTQDFWEVQLGIPHPAG-LKKK-KSVTVLDVGDAYFSVPLDKEFRKYTAFTIPSVNNETPGIRYQYNVLPQGWKGSPA
IFQSSMTKILEPFRKQNPEIVIYQYMDDLYVGSDLEIGQHRTKVEELREHLLKWGFTTPDKKHQKEPPFLWMGYELHPDK
WTVQPIELPEKESWTVNDIQKLVGKLNWASQIYPGIKVKQLCKLLRGTKALTEVVPLTEEAELELAENREILQEPVHGVY
YDPSKDLIAEIQKQGQGQWTYQIYQEPFKNLKTGKYAKLRGAHTNDVKQLTEAVQKIATESIVIWGKIPKFKLPMQKETW
EAWWAEYWQATWIPEWEFVNTPPLVKLWYQLEKEPIVGAETFYVDGAANRETKLGRAGYVTDKGRQKVVTVNDTTNQKTE
LQAIYLALQDSGSEVNIVTDSQYALGIIQAQPDKSESELVSQIIEQLIKKEKIYLAWVPAHKGIGGNEQIDKLVSAGIRK
VL
>AB287369/B/JP/1999/DR1348
PISSIETVPVKLKPGMDGPKVKQWPLTEEKIKALTEICTELEKDGKISKIGPENPYNTPVFAIKKKNSTKWRKLVDFREL
NKRTQDFWEVQLGIPHPAG-LEKK-KSVTVLDVGDAYFSVPLDEDFRKYTAFTIPSVNNKTPGIRYQYNVLPQGWKGSPA
IFQYSMTKILEPFREQNPNIIIYQYMDDLYVGSDLEIGQHRTKIEELREHLWKWGFYTPDKKHQKEPPFLWMGYELHPDK
WTVQPIVLPEKDSWTVNDIQKLVGKLNWASQIYAGIKVRQLCKLIRGAKTLTEVVPLTEEAELELAENREILKEPVHGVY
YDPSKDLIAEIQKQGQSQWTYQIYQEPFKNLRTGKYAKMRGTHTNDVRQLTEAVQKIATESIVIWGKTPKFKLPIQKETW
EAWWTEYWQATWIPEWEFVNTPPLVKLWYQLEKEPIVGAETFYVDGAANRETKLGKAGYVTDRGKQKVVSLTDTTNQKTE
LQAIYLALQDSGSEVNIVTDSQYALGIIQAQPDKSESELVSQIIEQLINKERVYLAWVPAHKGIGGNEQVDKLVSAGIRR
VL
>AB287370/B/JP/1999/DR1348
PISSIETVPVKLKPGMDGPKVKQWPLTEEKIKALTEICTELEKDGKISKIGPENPYNTPVFAIKKKNSTKWRKLVDFREL
NKRTQDFWEVQLGIPHPAG-LEKK-KSVTVLDVGDAYFSVPLDEDFRKYTAFTIPSVNNKTPGIRYQYNVLPQGWKGSPA
IFQYSMTKILEPFREQNPNIIIYQYMDDLYVGSDLEIGQHRTKIEELREHLWKWGFYTPDKKHQKEPPFLWMGYELHPDK
WTVQPIVLPEKDSWTVNDIQKLVGKLNWASQIYAGIKVRQLCKLIRGAKTLTEVVPLTEEAELELAENREILKEPVHGVY
YDPSKDLIAEIQKQGQSQWTYQIYQEPFKNLRTGKYAKMRGTHTNDVRQLTEAVQKIATESIVIWGKTPKFKLPIQKETW
EAWWTEYWQATWIPEWEFVNTPPLVKLWYQLEKEPIVGAETFYVDGAANRETKLGKAGYVTDRGKQKVVSLTDTTNQKTE
LQAIYLALQDSGSEVNIVTDSQYALGIIQAQPDKSESELVSQIIEQLINKERVYLAWVPAHKGIGGNEQVDKLVSAGIRR
VL
>AB287371/B/JP/2000/DR2510
PISPIETVPVKLKPGMDGPKVKQWPLTEEKIKALTEICTELEKDGKISKIGPENPYNTPVFAIKKKNSTKWRKLVDFREL
NKRTQDFWEVQLGIPHPAG-LEKK-KSVTVLDVGDAYFSIPLDEDFRKYTAFTIPSVNNKTPGIRYQYNVLPQGWKGSPA
IFQCSMTKILEPFREQNPDIIIYQYMDDLYVGSDLEIGQHRTKIEELREHLWKWGFYTPDKKHQKEPPFLWMGYELHPDK
WTVQPIVLPEKDSWTVNDIQKLVGKLNWASQIYAGIKVRQLCKLIRGAKTLTEVVPLTEEAELELAENREILKEPVHGVY
YDPSKDLIAEIQKQGQSQWTYQIYQEPFKNLRTGKYAKMRGAHTNDVRQLTEAVQKIATECIVIWGKTPKFKLPIQKETW
EAWWTEYWQATWIPEWEFVNTPPLVKLWYQLEKEPIVGAETFYVDGAANRETKLGKAGYVTDRGKQKVVSLTDTTNQKTE
LQAIHLALQDSGSEVNIVTDSQYALGIIQAQPDKSESELVSQIIEQLINKEKVYLAWVPAHKGIGGNEQVDKLVSAGIRK
VL
>AB287372/B/JP/2000/DR2510
PISPIETVPVKLKPGMDGPKVKQWPLTEEKIKALTEICTELENDGKISKIGPENPYNTPVFAIKKKNSTKWRKLVDFREL
NKRTQDFWEVQLGIPHPAG-LEKK-KSVTVLDVGDAYFSIPLDEDFRKYTAFTIPSVNNKTPGIRYQYNVLPQGWKGSPA
IFQCSMTKILEPFREQNPDIIIYQYMDDLYVGSDLEIGQHRTKIEELREHLWKWGFYTPDKKHQKEPPFLWMGYELHPDK
WTVQPIVLPEKDSWTVNDIQKLVGKLNWASQIYAGIKVRQLCKLIRGAKTLTEVVPLTEEAELELAENREILKEPVHGVY
YDPSKDLIAEIQKQGQSQWTYQIYQEPFKNLRTGKYAKMRGAHTNDVRQLTEAVQKIATECIVIWGKTPKFKLPIQKETW
EAWWTEYWQATWIPEWEFVNTPPLVKLWYQLEKEPIVGAETFYVDGAANRETKLGKAGYVTDRGKQKVVSLTDTTNQKTE
LQAIYLALQDSGSEVNIVTDSQYALGIIQAQPDKSESELVSQIIEQLINKERVYLAWVPAHKGIGGNEQVDKLVSAGIRK
VL
>AB289587/B/JP/2000/DR2508
PISPIETVPVKLKPGMDGPRVKQWPLTEEKIKALIEICTELEKEGKISKIGPENPYNTPIFAIKKKNSTRWRKLMDFREL
NKRTQDFWEVQLGIPHPAG-LQKK-NSVTVLDVGDAYFSVPLDEEFRKYTAFTIPSRNNETPGIRYQYNVLPQGWKGSPA
IFQSSMTKILEPFRKQNPDIVIYQYMDDLYVGSDLEIGQHRTKIEELREHLLRWGFFTPDQKHQKEPPFHWMGYELHPDK
WTVQPIKLPEKDSWTVNDIQKLVGKLNWASQIYPGIKVKQLCKLLRGNKSLTEVVPLTEEAELELAENREILKEPVHGVY
YDPSKDLIAEIQKQGNGQWTYQIYQEPFKNLKTGKYARTKGAHTNDVKQLTEAVQKIATESIVIWGKTPKFRLPIQKETW
ETWWVEYWQATWIPEWEFVNTPPLVKLWYQLEKEPIVGAETFYVDGAANRETKLGKAGYVTDRGRQKAVSLTDTTNQKTE
LQAIHLALQDSGLEVNIVTDSQYALGIIQAHPDKSESELVSQIIEQLINKEKVYLAWVPAHKGIGGNEQVDKLVSAGIRK
VL
>AB289588/B/JP/2000/DR2508
PISPIETVPVKLKPGMDGPRVKQWPLTEEKIKALIEICTELEKEGKISKIGPENPYNTPIFAIKKKNSTRWRKLMDFREL
NKRTQDFWEVQLGIPHPAG-LQKK-NSVTVLDVGDAYFSVPLDEEFRKYTAFTIPSRNNETPGIRYQYNVLPQGWKGSPA
IFQSSMTKILEPFRKQNPDIVIYQYMDDLYVGSDLEIGQHRTKIEELREHLLRWGFFTPDQKHQKEPPFHWMGYELHPDK
WTVQPIKLPEKDSWTVNDIQKLVGKLNWASQIYPGIKVKQLCKLLRGNKSLTEVVPLTEEAELELAENREILKEPVHGVY
YDPSKDLIAEIQKQGNGQWTYQIYQEPFKNLKTGKYARTKGAHTNDVKQLTEAVQKIATESIVIWGKTPKFRLPIQKETW
ETWWVEYWQATWIPEWEFVNTPPLVKLWYQLEKEPIVGAETFYVDGAANRETKLGKAGYVTDRGRQKAVSLTDTTNQKTE
LQAIHLALQDSGLEVNIVTDSQYALGIIQAHPDKSESELVSQIIEQLINKEKVYLAWVPAHKGIGGNEQVDKLVSAGIRK
VL
>AB289589/B/JP/2001/DR388
PISPIETVPVKLKPGMDGPKVKQWPLTKEKIKALIEICTEMEKEGKISKIGPENPYNTPVFAIKKKNSTRWRKLVDFREL
NKRTQDFWEVQLGIPHPAG-LKKK-KSVTVLDVGDAYFSVPLDKDFRKYTAFTIPSVNNETPGIRYQYNVLPQGWKGSPA
IFQCSMTKILEPFRKQNPDIVIYQYMDDLYVGSDLEIGQHRIKIEELREHLLRWGFFTPDQKHQKEPPFLWMGYELHPDK
WTVQPITLPEKDSWTVNDIQKLVGKLNWASQIYAGIKVKQLCKLLRGTKALTEVIPLTEEAELELAENREILKEPVHGAY
YDPSKDLIAELQKQGQGQWTYQIYQEPFKNLKTGKYARTRGAHTNDVKQLTEAVQKIATESIVIWGKTPKFKLPIQKETW
ETWWTEYWQATWIPEWEFVNTPPLVKLWYQLEKEPIEGAETFYVDGAADRETKIGKAGYVTNKGRQKVVSLTDTTNQKTE
LEAIHLALQDSGLEVNIVTDSQYALGIIQAQPDKSESELVSQIIEQLIKKERVYLAWVPAHKGIGGNEQVDKLVSAGIRK
VL
>AB289590/B/JP/2001/DR388
PISPIETVPVKLKPGMDGPKVKQWPLTKEKIKALIEICTEMEKEGKISKIGPENPYNTPVFAIKKKNSTRWRKLVDFREL
NKRTQDFWEVQLGIPHPAG-LKKK-KSVTVLDVGDAYFSVPLDKDFRKYTAFTIPSVNNETPGIRYQYNVLPQGWKGSPA
IFQCSMTKILEPFRKQNPDIVIYQYMDDLYVGSDLEIGQHRIKIEELREHLLRWGFFTPDQKHQKEPPFLWMGYELHPDK
WTVQPITLPEKDSWTVNDIQKLVGKLNWASQIYAGIKVKQLCKLLRGTKALTEVIPLTEEAELELAENREILKEPVHGAY
YDPSKDLIAELQKQGQGQWTYQIYQEPFKNLKTGKYARTRGAHTNDVKQLTEAVQKIATESIVIWGKTPKFKLPIQKETW
ETWWTEYWQATWIPEWEFVNTPPLVKLWYQLEKEPIEGAETFYVDGAADRETKIGKAGYVTNKGRQKVVSLTDTTNQKTE
LEAIHLALQDSGLEVNIVTDSQYALGIIQAQPDKSESELVSQIIEQLIKKERVYLAWVPAHKGIGGNEQVDKLVSAGIRK
VL
>AB428551/B/JP/2000/117
PISPIDTVPVKLKPGMDGPKVKQWPLTEEKIKALIEICTEMEKEGKISKIGPENPYNTPVFAIKKKDGTKWRKLVDFREL
NKRTQDFWEVQLGIPHPAG-LKKK-KSVTVLDVGDAYFSVPLDKDFRKYTAFTIPSTNNEIPGIRYQYNVLPQGWKGSPA
IFQSSMTKILEPFRKQNPDIVIYQYMDDLYVGSDLEIEQHRTKIEELRQHLLGWGFTTPDKKHQKEPPFLWMGYELHPDK
WTVQPIELPEKDSWTVNDIQKLVGKLNWASQIYPGIKVKQLCKLLRGAKALTEVIQLTEEAELELAENREILREPVHGVY
YDPSKDLIAEIQKQELGQWTYQIYQDPFKNLKTGKYARMRGAHTNDVKQLTEVVQKIAKESIVIWGKTPKFRLPIQKETW
EAWWMEYWQATWIPEWEFVNTPPLVKLWYQLEKEPIVEAETFYVDGAANRETKLGKAGYVTNRGRQKVISLTDTTNQKTE
LQAIYLALQDSGSEVNIVTDSQYALGIIQAQPDKSESEVVSQIIEQLIKKEKVYLAWVPAHKGIGGNEQVDKLVSAGIRR
VL
>AB428552/B/JP/2001/134
PISPIETVPVKLKPGMDGPKVKQWPLTEEKIKALVEICTEMEKEGKISKIGPXNPYNTPVFAIKKKDGTKWRKLVDFREL
NKRTQDFWEVQLGIPHPAG-LKKK-KSVTVLDVGDAYFSVPLDXXFRKYTAFTIPSINNETPGIRYQYNVLPQGWKGSPA
IFQSSMTKILEPFRKQNPEIVIYQYMDDLYVGSDLEIEQHRTKIEELRQHLLGWGFTTPDKKHQKEPPFLWMGYELHPDK
WTVQPIELPEKDSWTVNDIQKLVGKLNWASQIYPGIKIKQLCKLXRGAKALTEVIQLTEEAELELAENREILKEPVHGVY
YDPSKDLIAEIQKQGMGQWTYQIYQEPFKNLKTGKYARIRSAHTNDVKQLTEVVQKVAKESIIIWGKTPKFKLPIQKETW
EAWWMEYWQATWIPEWEFVNTPPLVKLWYQLEKEPIVGAETFYVDGAANRETKLGKAGYVTNRGRQKVISLADTTNQKTE
LQAIHLALQDSGSEVNIVTDSQYALGIIQAQPDNSESEVVSQIIEQLIKKEKVYLAWVPAHKGIGGNEQVDKLVSAGIRR
VL
>AB428553/B/JP/2002/194
PISPIETVPVKLKPGMDGPKVKQWPLTEEKIKALVEICTEMEKEGKISKIGPENPYNTPIFAIKKKDGTKWRKLVDFREL
NKRTQDFWEVQLGIPHPAG-LKKK-KSVTVLDVGDAYFSVPLDKDFRKYTAFTIPSINNETPGIRYQYNVLPQGWKGSPA
IFQSSMTKILEPFRKQNPDIVIYQYMDDLYVGSDLEIEQHRTKIEELRQHLLGWGFTTPDKKHQKEPPFLWMGYELHPDK
WTVQPIELPEKDSWTVNDIQKLVGKLNWASQIYPGIKVKQLCRLLRGAKALTEVVQLTEEAELELAENREILREPVHGVY
YDPSKDLIAEIQKQELGQWTYQIYQEPFKNLKTGKYARMRGAHTNDVKQLTEVVQKIAKESIVIWGKTPKFKLPIQKETW
EAWWMEHWQATWIPEWEFVNTPPLVKLWYQLEKEPIVGAETFYVDGAANRETKLGKAGYVTNRGRQKVISLTDTTNQKTE
LQAIHLALQDSGSEVNIVTDSQYALGIIQAQPDKSESEVVSQIIEQLIKKEKVYLAWVPAHKGIGGNEQVDKLVSAGIRR
VL
>AB428554/B/JP/2002/197
PISPIETVPVKLKPGMDGPKVKQWPLTEEKIKALVEICTEMEKEGKISKIGPENPYNTPIFAIKKKDGTKWRKLVDFREL
NKRTQDFWEVQLGIPHPAG-LKKK-KSVTVLDVGDAYFSVPLDKDFRKYTAFTIPSINNETPGIRYQYNVLPQGWKGSPA
IFQSSMTKILEPFRKQNPDIVIYQYMDDLYVGSDLEIEQHRTKIEELRQHLLGWGFTTPDKKHQKEPPFLWMGYELHPDK
WTVQPIELPEKDSWTVNDIQKLVGKLNWASQIYPGIKVKQLCRLLRGAKALTEVVQLTEEAELELAENREILREPVHGVY
YDPSKDLIAEIQKQELGQWTYQIYQEPFKNLKTGKYARMRGAHTNDVKQLTEVVQKIAKESIVIWGKTPKFKLPIQKETW
EAWWMEHWQATWIPEWEFVNTPPLVKLWYQLEKEPIVGAETFYVDGAANRETKLGKAGYVTSRGRQKVISLTDTTNQKTE
LQAIHLALQDSGSEVNIVTDSQYALGIIQAQPDKSESEVVSQIIEQLIKKEKVYLAWVPAHKGIGGNEQVDKLVSAGIRR
VL
>AB428555/B/JP/2003/227
PISPIDTVPVKLKPGMDGPKVKQWPLTEEKIKALVEICTEMEKEGKISKIGPENPYNTPVFAIKKKDGTKWRKLVDFREL
NKRTQDFWEVQLGIPHPAG-LKRK-KSVTVLDVGDAYFSVPLDEDFRKYTAFTIPSTNNETPGLRYQYNVLPQGWKGSPA
IFQSSMTKILEPFRKQNPDIIIYQYMDDLYVGSDLEIEQHRXKXEELRQHLLGWGFTTPDKKHQKEPPFLWMGYELHPDK
WTVQPIELPEKDSWTVNDIQKLVGKLNWASQIYPGIKVKQLCKLLRGVKALTEVIQLTEEAELELAENREILKEPVHGVY
YDPSKDLIAEIQKQEMGQWTYQIYQEPFKNLKTGKYARMRSAHTNDVKQLTEVVQKIAKESIVIWGKTPKFRLPIQKETW
EAWWMEYWQATWIPEWEFVNTPPLVKLWYQLEKEPIVGAETFYVDGAASRETKLGKAGYVTNRGRQKVISLTDTTNQKTE
LQAIHLALQDSGSEVNIVTDSQYALGIIQAQPDKSESEVVSQIIEQLIKKEKVYLAWVPAHKGIGGNEQVDKLVSAGIRK
VL
>AB428556/B/JP/2005/426
PISPIDTVPVKLKPGMDGPKVKQWPLTEEKIKALVEICTEMEKEGKISKIGPENPYNTPVFAIKKKDGTKWRKLVDFREL
NKRTQDFWEVQLGIPHPAG-LKKK-KSITVLDVGDAYFSVPLDKEFRKYTAFTIPSINNETPGIRYQYNVLPQGWKGSPA
IFQSSMTXILEPFRKQNPDIDIYQYMDDLYVGSDLEIEQHRTKIEELRQHLLGWGLTTPDKKHQKEPPFLWMGYELHPDK
WTVQPIELPEKDSWTVNDIQKLVGKLNWASQIYPGIKVKQLCRLLRGAKALTEVVQLTEEAELELAENREILRXPVHGVY
YDPSKDLIAEIQKQELGQWTYQIYQEPFKNLKTGKYARMRGAHTNDVRQLTEVVQKIAKESIVIWGKTPKFRLPIQKETW
EAWWMEYWQATWIPEWEFVNTPPLVKLWYQLEKEPIVGAETFYVDGAANRETKLGKAGYVTNRGRQKVISLNDTTNQKTE
LQAIHLALQDSGSEVNIVTDSQYALGIIQAQPDKSESEVVSQIIEQLIKKEKVYLAWVPAHKGIGGNEQVDKLVSAGIRK
VL
>AB428557/B/JP/2005/436
PISPIDTVPVKLKPGMDGPKVKQWPLTEEKIKALIEICTEMEKEGKISKIGPENPYNTPVFAIKKKDGTKWRKLVDFREL
NXRTQDFWEVQLGIPHPAG-LKKK-KSVTVLDVGDAYFSVPLDKDFRKYTAFTIPSINNELPGIRYQYNVLPQGWKGSPA
IFQSSMTKILEPFRKQNPDIVIYQYMDDLYVGSDLEIEQHRIKIEELRQHLLGWGFTTPDKKHQKEPPFLWMGYELHPDK
WTVQPIELPEKDSWTVNDIQKLVGKLNWASQIYPGIKVKQLCKLLRGAKALTEVVQLTEEAELELAENREVLREPVHGVY
YDPXKDLIAEIQKQELGQWTYQIFQEPFKNLKTGKYARVRGAHTNDVKQLTEVVQKVAKESIVIWGKTPKFRLPIQKETW
EAWWMEYWQATWIPEWEFVNTPPLVKLWYQLEKEPIVEAETFYVDGAANRETKLGKAGYVTNRGRQKVISLTDTTNQKTE
LQAIYLALQDSGSEVNIVTDSQYALGIIQAQPDKSESEVVSQIIEQLIKKEKVYLAWVPAHKGIGGNEQVDKLVSAGIRR
VL
>AB428558/B/JP/2003/285
PISPIETVPVKLKPGMDGPKVKQWPLTEEKIKALIEICTEMEKEGKISKIGPENPYNTPVFAIKKKDSTKWRKLVDFREL
NKRTQDFWEVQLGIPHPAG-LKKN-KSVTVLDVGDAYFSVPLDEDFRKYTAFTIPSLNNETPGIRYQYNVLPQGWKGSPA
IFQCSMTKILEPFRKQNPDIVIYQYMDDLYVGSDLEIEKHRTKIEKLRQHLLRWGFTTPDKKHQKEPPFLWMGYELHPDK
WTVQPIVLPEKDSWTVNDIQKLVGKLNWASQIYPGIKVRQLCKLLRGAKGLTEVVPLTAEAELELAENREILKEPVHGVY
YDPSKDLVAEIQKQGLGQWTYQIYQEPFKILKTGKYARMKGAHTNDIKQLTEAVQKIATESIVIWGRTPKFRLPIQKETW
EAWWMEYWQATWIPEWEFVXTPPLVKLWYQLEKEPIVGAETFYVDGAANRETKLGKAGYVTDRGRQKVVSLTDTTNQKTE
LQAIHLALQDSGLEVNIVTDSQYALGIIQAQPDKSESELVSQIIEQLINKEKVYLAWVPAHKGIGGNEQVDKLVSAGIRR
VL
>AB428559/B/JP/2004/329
PISPIETVPVKLKPGMDGPKVKQWPLTEEKIKALIEICTEMEKEGKISKIGPENPYNTPVFAIKKKDSTKWRKLVDFREL
NKRTQDFWEVQLGIPHPAG-LKKN-KSVTVLDVGDAYFSVPLDEDFRKYTAFTIPSLNNETPGIRYQYNVLPQGWKGSPA
IFQCSMTKILEPFRKQNPDIVIYQYMDDLYVGSDLEIEKHRTKIXELRQHLLRWGFTTPDKKHQKEPPFLWMGYELHPDK
WTVQPIVLPEKDSWTVNDIQKLVGKLNWASQIYPGIKVRQLCKLLRGTKGLTEVVPLTAEAELELAENREILKEPVHGVY
YDPSKDLVAEIQKQGLGQWTYQIYQEPFKNLKTGKYARMKGAHTNDIKQLTEAVQKIATESIVIWGRTPKFRLPIQKETW
EAWWMEYWQATWIPEWEFVNTPPLVKLWYQLEKEPIVGAETFYVDGAANRETKLGKAGYVTDRGRQKVVSLTDTTNQKTE
LQAIHLALQDSGLEVNIVTDSQYALGIIQAQPDKSESELVSQIIEQLINKEKVYLAWVPAHKGIGGNEQVDKLVSAGIRR
VL
>AB428560/B/JP/2005/398
PISPIETVPVKLKPGMDGPKVKQWPLTEEKIKALIEICTEMEKEGKISKIGPENPYNTPVFAIKKKDSTKWRKLVDFREL
NKRTQDFWEVQLGIPHPAG-LKKN-KSVTVLDVGDAYFSVPLDEDFRKYTAFTIPSLNNETPGIRYQYNVLPQGWKGSPA
IFQCSMTKILEPFRKQNPDIXIYQYMDDLYVGSDLEIEKHRTKIEELRQHLLRWGFTTPDKKHQKEPPFLWMGYELHPDK
WTVQPIVLPEKDSWTVNDIQKLVGKLNWASQIYPGIKVRQLCKLLRGTKGLTEVVPLTAEAELELAENREILKEPVHGVY
YDPSKDLVAEIQKQGLGQWTYQIYQEPFKNLKTGKYARMKGAHTNDIKQLTEAVQKIATESIVIWGRTPKFRLPIQKETW
EAWWMEYWQATWIPEWEFVNTPPLVKLWYQLEKEPIXGAETFYVDGAANRETKLGKAGYVTDRGRQKVVSLTDTTNQKTE
LQAIHLALQDSGLEVNIVTDSQYALGIIQAQPDKSESELVSQIIEQLINKEKVYLAWVPAHKGIGGNEQVDKLVSAGIRR
VL
>AB428561/B/JP/2006/472
PISPIETVPVKLKPGMDGPKVKQWPLTEEKIKALIDICTEMEKEGKISKIGPENPYNTPVFAIKKKDSTKWRKLVDFREL
NKRTQDFWEVQLGIPHPAG-LKKN-KSVTVLDVGDAYFSVPLDEEFRKYTAFTIPSLNNETPGIRYQYNVLPQGWKGSPA
IFQCSMTKILEPFRKQNPDIVIYQYMDDLYVGSDLEIEKHRTKIEELRQHLLRWGFTTPDKKHQKEPPFLWMGYELHPDK
WTVQPIVLPEKDSWTVNDIQKLVGKLNWASQIYPGIKVRQLCKLLRGTKGLTEVVPLTAEAELELAENREILKEPVHGVY
YDPSKDLVAEIQKQGLGQWTYQIYQEPFKNLKTGKYARMKGAHTNDIKQLTEAVQKIATESIVIWGRTPKFRLPIQKETW
EAWWMEYWQATWIPEWEFVNTPPLVKLWYQLEKEPIVGAETFYVDGAANRETKLGKAGYVTDRGRQKVISLTDTTNQKTE
LQAIHLALQDSGLEVNIVTDSQYALGIIQAQPDKSESELVSQIIEQLIKKEKVYLAWVPAHKGIGGNEQVDKLVSAGVRR
VL
>AB428562/B/JP/2006/574
PISPIETVPVKLKPGMDGPKVKQWPLTEEKIKALIKICTEMEKEGKISKIGPENPYNTPVFAIKKKDSTKWRKLVDFREL
NKRTQDFWEVQLGIPHPAG-LKKN-KSVTVLDVGDAYFSVPLDENFRKYTAFTIPSLNNETPGIRYQYNVLPQGWKGSPA
IFQCSMTKILEPFRKQNPDIVIYQYMDDLYVGSDLEIEKHRTKIEELRQHLLRWGFTTPDKKHQKEPPFLWMGYELHPDK
WTVQPIVLPEKDSWTVNDIQKLVGKLNWASQIYPGIKVRQLCKLLRGAKGLTEVVPLTAEAELELAENREILKEPVHGVY
YDPSKDLVAEIQKQGLGQWTYQIYQEPFKNLKTGKYARMKGAHTNDIKQLTEAVQKIATESIVIWGRTPKFRLPIQKETW
ESWWMEYWQATWIPEWEFVNTPPLVKLWYQLEKEPIVKAETFYVDGAANRKTKLGKAGYVTDRGRXKIVSLTDTTNQKTE
LQAIHLALQDSGLEVNIVTDSQYALGIIQAQPDKSESELVSQIIKQLINKEKVYLAWVPAHKGIGGNEQVDKLVSAGIRR
VL
>AB480692/B/JP/2004/DR6174
PISPIETVPVKLKPGMDGPKVKQWPLTEEKIKALKEICTELEEAGKISKIGPENPYNTPVFAIKKKNSTKWRKLVDFREL
NKRTQDFWEVQLGIPHPAG-LKKK-KSVTVLDVGDAYFSIPLDEDFRKYTAFTIPSLNNETPGIRYQYNVLPQGWKGSPA
IFQCSMTKILEPFRKQNPDIVIYQYMDDLYVGSDLQIEQHRTKIEELRQHLWRWGFYTPDKKHQKEPPFLWMGYELHPDK
WTVQPIVLPEKDSWTVNDIQKLVGKLNWASQIYPGIKVKQLCKLLRGTKGLTEVVPLTAEAELELAENREILKEPVHGVY
YDPSKDLVAEIQKQGQGQWTYQIYQDPCKNLKTGKYARTKGAHTNDVKQLTEAVQKIATESIVIWGKTPKFRLPIQKETW
EAWWTEYWQATWIPEWEFVNTPPLVKLWYQLEKEPIVGAETFYVDGAANRETKLGKAGYVTDRGKQKVVSLTDTTNQKTE
LQAIHLALQDSGSEVNIVTDSQYALGIIQAQPDKSESELVSQIIEQLIKKEKVYLAWVPAHKGIGGNEQVDKLVSAGVRK
VL
>AB480693/B/JP/2004/DR6174
PISPIETVPVKLKPGMDGPKVKQWPLTEEKIKALKEICAELEEAGKISKIGPENPYNTPVFAIKKKNSTKWRKLVDFREL
NKRTQDFWEVQLGIPHPAG-LKKK-KSVTVLDVGDAYFSIPLDEDFRKYTAFTIPSLNNETPGIRYQYNVLPQGWKGSPA
IFQCSMTKILEPFRKQNPDIVIYQYMDDLYVGSDLQIEQHRTKIEELRQHLWRWGFYTPDKKHQKEPPFLWMGYELHPDK
WTVQPIVLPEKDSWTVNDIQKLVGKLNWASQIYPGIKVKQLCKLLRGTKGLTEVVPLTAEAELELAENREILKEPVHGVY
YDPSKDLVAEIQKQGQGQWTYQIYQDPCKNLKTGKYARMKGAHTNDVKQLTEAVQKIATESIVIWGKTPKFRLPIQKETW
EAWWTEYWQATWIPEWEFVNTPPLVKLWYQLEKEPIVGAETFYVDGAANRETKLGKAGYVTDRGKQKVVSLPDTTNQKTE
LQAIHLALQDSGSEVNIVTDSQYALGIIQAQPDKSESELVSQIIEQLIKKEKVYLAWVPAHKGIGGNEQVDKLVSAGVRK
VL
>AB480694/B/JP/2004/DR6175
PISPIETVPVKLKPGMDGPKVKQWPLTKEKIEALVEICTELEEDGKISKIGPENPYNTPVFAIKKKNSTKWRKLVDFREL
NKRTQDFWEVQLGIPHPAG-LKKK-KSVTVLDVGDAYFSIPLDEDFRKYTAFTIPSTNNETPGIRYQYNVLPQGWKGSPA
IFQYSMTKILEPFRKQNPDIVIYQYVDDLYVGSDLEIGQHRTKIEELRQHLWKWGFYTPDKKHQKEPPFLWMGYELHPDK
WTVQPIVLPEKDSWTVNDIQKLVGKLNWASQIYPGIKVKHLCKLLRGTKALTEVIPLTEEAELELAENREILKQPVHGVY
YDPSKELIAEIQKQGQGQWTYQIYQEPFQNLKTGKYARTRGAHTNDVKQLTEAVQKIATESIVIWGKTPKFKLPIQKETW
ETWWTEYWQATWIPEWEFVNTPPLVKLWYQLEKEPIVGAETFYVDGAANRETKLGKAGYVTDRGRRKAISLTDTTNQKTE
LQAIYLALQDSGSEVNIVTDSQYALGIIQAQPDKSESELVSQIIEQLINKDKVYLAWVPAHKGIGGNEQVDKLVSSGIRK
VL
>AB480695/B/JP/2004/DR6175
PISPIETVPVKLKPGMDGPKVKQWPLTKEKIEALVEICTELEEDGKISKIGPENPYNTPVFAIKKKNSTKWRKLVDFREL
NKRTQDFWEVQLGIPHPAG-LKKK-KSVTVLDVGDAYFSIPLDENFRKYTAFTIPSTNNETPGIRYQYNVLPQGWKGSPA
IFQYSMTKILEPFRKQNPDIVIYQYVDDLYVGSDLEIGQHRTKIEELRQHLWKWGFYTPDKKHQKEPPFLWMGYELHPDK
WTVQPIVLPEKDSWTVNDIQKLVGKLNWASQIYPGIKVKHLCKLLRGTKTLTEVVPLTEEAELELAENREILKAPVHGVY
YDPSKELIAEIQKQGQGQWTYQIYQEPFKNLKTGKYARTRGAHTNDVRQLTEAVQKIATESIVIWGKTPKFKLPIQKETW
ETWWTEYWQATWIPEWEFVNTPPLVKLWYQLEKEPIVGAETFYVDGAANRETKLGKAGYVTDRGRRKAISITDTTNQKTE
LQAIHLALQDSGSEVNIVTDSQYALGIIQAQPDKSESELVNQIIEQLINKDKVYLAWVPAHKGIGGNEQVDKLVSSGIRK
VL
>AB480696/B/JP/2004/DR5913
PISPIETVPVKLKPGMDGPKVKQWPLTEEKIKALVEICTEMEKEGKISKIGPENPYNTPVFAIKKKDSTKWRKLVDFREL
NKRTQDFWEVQLGIPHPAG-LKKK-KSVTVLDVGDAYFSVPLDEDFRKYTAFTIPSINNETPGIRYQYNVLPQGWKGSPA
IFQSGMTKILEPFRKQNPEMVIYQYMDDLYVGSDLEIEQHRTKIEELRKHLLAWGFTTPDKKHQKEPPFLWMGYELHPDK
WTVQPIVLPEKDSWTVNDIQKLVGKLNWASQIYAGIKVKQLCKLLRGTKALTEVVPLTEEAELELAENREILREPVHGAY
YDPSKDLIAEIQKQGLGQWTYQIYQEPFKNLKTGKYARVRGAHTNDVKQLTEAVQKIATESIVIWGKTPKFKLPIQKETW
ETWWTEYWQATWIPEWEFVNTPPLVKLWYQLEKEPIEGAETFYVDGAANRETKLGKAGYVTNRGRQKVVSLTDTTNQKTE
LQAIYLALQDSGLEVNIVTDSQYALGIIQAQPDQSESELVNQIIEQLIKKEKVYLAWVPAHKGIGGNEQVDKLVSTGIRR
VL
>AB480697/B/JP/2004/DR5913
PISPIETVPVKLKPGMDGPKVKQWPLTEEKIKALVEICTEMEKEGKISKIGPENPYNTPVFAIKKKDSTKWRKLVDFREL
NKRTQDFWEVQLGIPHPAG-LKKK-KSVTVLDVGDAYFSVPLDEDFRKYTAFTIPSINNETPGIRYQYNVLPQGWKGSPA
IFQSSMTKILEPFKKQNPDMVIYQYMDDLYVGSDLEIEQHRTKIEELRKHLLAWGFTTPDKKHQKEPPFLWMGYELHPDK
WTVQPIMLPEKDSWTVNDIQKLVGKLNWASQIYPGIKVKQLCKLLRGTKALTEVVPLTEEAELELAENREILREPVHGAY
YDPSKDLIAEIQKQGLGQWTYQIYQEPFKNLKTGKYARVRGAHTNDVKQLTEAVQKIATESIVIWGKTPKFKLPIQKETW
ETWWTEYWQATWIPEWEFVNTPPLVKLWYQLEKEPIEGAETFYVDGAANRETKLGKAGYVTNRGRQKVVSLTDTTNQKTE
LQAIYLALQDSGLEVNIVTDSQYALGIIQAQPDQSESELVNQIIEQLIKKEKVYLAWVPAHKGIGGNEQVDKLVSTGIRR
VL
>AB480698/B/JP/1998/DR1120
PISPIETVPVKLKPGMDGPRVKQWPLTEEKIKALVEICTELENEGKISKIGPENPYNTPVFVIKKKGSTKWRKLVDFREL
NKRTQDFWEVQLGIPHPAG-LKKK-KSVTVLDVGDAYFSIPLDEDFRKYTAFTIPSTNNETPGIRYQYNVLPQGWKGSPA
IFQSSMTKILEPFRKQNPDIVIYQYVDDLYVGSDLEIEKHRTKIEELRQYLWKWGFYTPDKKHQQEPPFLWMGYELHPDK
WTVQPIVLPEKDSWTVNDIQKLVGKLNWASQIYPGIRVKQLCKLIRGTKALTEVVPLTEEAELELAENREILKEPVHGVY
YDPSKDLIAEIQKQGQGQWTYQIYQEPFKNLKTGKYAKMRGAHTNDVKQLTETVQKIATESIVIWGKTPKFRLPIQKETW
EAWWTEYWQATWIPEWEFVNTPPLVKLWYQLETEPIVGAETFYVDGAANRETKLGKAGYVTDRGRQKVVSIPDTTNQKTE
LQAIYLALQDSGSEVNIVTDSQYALGIIQAQPDKSESELVSQIIEELIKKEKIYLAWVPAHKGIGGNDQVDKLVSSGIRK
VL
>AB485638/B/US/1991/US2
PISPIETVPVKLKPGMDGPKVKQWPLTEEKIKALVEICTEMEKEGKISKIGPENPYNTPVFAIKKKDSTKWRKLVDFREL
NKKTQDFWEVQLGIPHPAG-LKKK-KSVTVLDVGDAYFSVPLDKDFRKYTAFTIPSINNETPGIRYQYNVLPQGWKGSPA
IFQSSMTKILEPFRKQNPDIVIYQYMDDLYVGSDLEIGQHRTKIEELRQHLLKWGFTTPDKKHQKEPPFLWMGYELHPDK
WTVQPIALPEKDSWTVNDIQKLVGKLNWASQIYAGIKVKQLCKLLRGTKALTEVIPLTEEAELELAENREILKEPVHGVY
YDPSKELIAEIQKQGPGQWTYQIYQEPFKNLKTGKYTRMRGAHTNDVRQLTEAVQKITTESIVIWGKTPKFKLPIQKETW
EAWWTEYWQATWIPEWEFVNTPPLVKLWYQLEKEPIVGAETFYVDGAANRETKLGKAGYVTNRGRQKVVPLTDTTNQKTE
LQAIHLALQDSGSEVNIVTDSQYALGIIQAQPDKSESELVSQIIEQLIKKEKVYLAWVPAHKGIGGNEQVDKLVSAGIRK
VL
>AB485639/B/US/1991/US2
PISPIETVPVKLKPGMDGPKVKQWPLTEEKIKALVEICTEMEKEGKISKIGPENPYNTPVFAIKKKDSTKWRKLVDFREL
NKKTQDFWEVQLGIPHPAG-LKKK-KSVTVLDVGDAYFSVPLDKDFRKYTAFTIPSINNETPGIRYQYNVLPQGWKGSPA
IFQSSMTKILEPFKKQNPDIVIYQYMDDLYVGSDLEIGQHRTKIEELRQHLLKWGFTTPDKKHQKEPPFLWMGYELHPDK
WTVQPIALPEKDSWTVNDIQKLVGKLNWASQIYAGIKVKQLCKLLRGTKALTEVIPLTEEAELELAENREILKEPVHGVY
YDPSKELIAEIQKQGPGQWTYQIYQEPFKNLKTGKYTRMRGAHTNDVRQLTEAVQKITTESIVIWGKTPKFKLPIQKETW
EAWWTEYWQATWIPEWEFVNTPPLVKLWYQLEKEPIVGAETFYVDGAANRETKLGKAGYVTNRGRQKVVPLTDTTNQKTE
LQAIHLALQDSGSEVNIVTDSQYALGIIQAQPDKSESELVSQIIEQLIKKEKVYLAWVPAHKGIGGNEQVDKLVSAGIRK
VL
>AB485640/B/US/1991/US2
PISPIETVPVKLKPGMDGPKVKQWPLTEEKIKALVEICTEMEKEGKISKIGPENPYNTPVFAIKKKDSTKWRKLVDFREL
NKKTQDFWEVQLGIPHPAG-LKKK-KSVTVLDVGDAYFSVPLDKDFRKYTAFTIPSINNETPGIRYQYNVLPQGWKGSPA
IFQSSMTKILEPFKKQNPDIVIYQYMDDLYVGSDLEIGQHRTKIEELRQHLLKWGFTTPDKKHQKEPPFLWMGYELHPDK
WTVQPIALPEKDSWTVNDIQKLVGKLNWASQIYAGIKVKQLCKLLRGTKALTEVIPLTEEAELELAENREILKEPVHGVY
YDPSKELIAEIQKQGPGQWTYQIYQEPFKNLKTGKYTRMRGAHTNDVRQLTEAVQKITTESIVIWGKTPKFKLPIQKETW
EAWWTEYWQATWIPEWEFVNTPPLVKLWYQLEKEPIVGAETFYVDGAANRETKLGKAGYVTNRGRQKVVPLTDTTNQKTE
LQAIHLALQDSGSEVNIVTDSQYALGIIQAQPDKSESELVSQIIEQLIKKEKVYLAWVPAHKGIGGNEQVDKLVSAGIRK
VL
>AB485641/B/BR/1990/BZ167
PISPIETVPVKLKPGMDGPKVKQWPLTEEKIKALVEICTEMEKEGKISKIGPENPYNTPVFAIKKKDSTKWRKLVDFREL
NKRTQDFWEVQLGIPHPAG-LKKK-KSVTVLDVGDAYFSVPLDEDFRKYTAFTIPSINNETPGIRYQYNVLPQGWKGSPA
IFQSSMTKILEPFRKQNPDMVIYQYMDDLYIGSDLEIGQHRTKIEELRQHLLRWGFTTPDKKHQKEPPFLWMGYELHPDK
WTVQPIVLPEKDSWTVNDIQKLVGKLNWASQIYAGIKVKQLCKLLRGTKALTEVVPLTEEAELELAENREILKEPVHGVY
YDPSKDLIAEIQKQGQGQWTYQIYQEPFKNLKTGKYARTRGAHTNDVKQLTEAVQKITTECIVIWGKIPKFKLPIQKETW
ETWWTEYWQATWIPEWEFVNTPPLVKLWYQLEKEPIVGAETFYVDGAANRETKLGKAGYVTDRGRQKVVSLADTTNQKTE
LQAIHLALQDSGLEVNIVTDSQYALGIIQAQPDKSESELVSQIIEELIKKERVYLAWVPAHKGIGGNEQVDKLVSSGIRK
VL
>AB485642/B/BR/1990/BZ167
PISPIETVPVKLKPGMDGPKVKQWPLTEEKIKALVEICTEMEKEGKISKIGPENPYNTPVFAIKKKDSTKWRKLVDFREL
NKRTQDFWEVQLGIPHPAG-LKKK-KSVTVLDVGDAYFSVPLDEDFRKYTAFTIPSINNETPGIRYQYNVLPQGWKGSPA
IFQSSMTKILEPFRKQNPNMVIYQYMDDLYVGSDLEIGQHRTKIEELRQHLLRWGFTTPDKKHQKEPPFLWMGYELHPDK
WTVQPIVLPEKDSWTVNDIQKLVGKLNWASQIYAGIKVKQLCKLLRGTKALTEVVPLTEEAELELAENREILKEPVHGVY
YDPSKDLIAEIQKQGQGQWTYQIYQEPFKNLKTGKYARTRGAHTNDVKQLTEAVQKITTECIVIWGKIPKFKLPIQKETW
ETWWTEYWQATWIPEWEFVNTPPLVKLWYQLEKEPIVGAETFYVDGAANRETKLGKAGYVTDRGRQKVVSLTDTTNQKTE
LQAIHLALQDSGLEVNIVTDSQYALGIIQAQPDKSESELVSQIIEELIKKERVYLAWVPAHKGIGGNEQVDKLVSSGIRK
VL
>AB564744/B/JP/-/DR1673
PISPIETVPVKLKPGMDGPRVKQWPLTEEKIKALVEICTELEKEGKISKIGPENPYNTPIFAIKKKNSDKWRKLVDFREL
NKRTQDFWEVQLGIPHPAG-LKKK-KSVTVLDVGDAYFSVPLDKDFRKYTAFTIPSTNNETPGIRYQYNVLPQGWKGSPA
IFQSSMTKILEPFRKQNPDIVIYQYMDDLYVGSDLEIGQHRTKIEELREHLLKWGFYTPDKKHQKEPPFLWMGYELHPDK
WTVQPIVLPEKDSWTVNDIQKLVGKLNWASQIYAGIRVKQLCKLLRGTKALTEVIPLTEEAELELAENREILKEPVHGVY
YDPSKDLIAEIQKQGLGQWTYQIFQEPFKNLKTGKYARTRGVHTNDVKQLTEAVQKIATESIVIWGKIPKFRLPIQKETW
ETWWTEYWQATWIPEWEFVNTPPLVKLWYQLEKEPIVGAETFYVDGAANRETKLGKAGYVTDKGRQKVVSLTDTTNQKTE
LQAIHLALQDSGSEVNIVTDSQYALGIIQAQPDKSESELVSQIIEQLINKEKVYL-WVPAHKGIGGNEQIDKLVSAGIRK
VL
>AB564745/B/JP/-/DR1673
PISPIETVPVKLKPGMDGPRVKQWPLTEEKIKALVEICTELEKEGKISRIGPENPYNTPVFAIKKKDSTKWRKLVDFREL
NKRTQDFWEVQLGIPHPAG-LKKK-KSVTVLDVGDAYFSVPLDKDFRKYTAFTIPSTNNETPGIRYQYNVLPQGWKGSPA
IFQSSMTKILKPFREQNPDIVIYQYMDDLYVGSDLEIGQHRTKIEELREHLLRWGFYTPDKKHQKEPPFLWMGYELHPDK
WTVQPIVLPEKDSWTVNDIQKLVGKLNWASQIYAGIKVKQLCKLLRGTKALTEVIPLTEEAELELAENREILKEPVHGVY
YDPSKDLIAEIQKQGLGQWTYQIFQEPFKNLKTGKYARTRGVHTNDVKQLTEAVQKIATESIVIWGKIPKFRLPIQKETW
ETWWTEYWQATWIPEWEFVNTPPLVKLWYQLEKEPIVGAETFYVDGAANRETKLGKAGYVTDKGRQKVVSLTDTTNQKTE
LQAIHLALQDSESEVNIVTDSQYALGIIQAQPDKSESELVSQIIEQLIKKEKVYLAWVPAHKGIGGNEQVDKLVSTGIRR
VL
>AB564746/B/JP/-/DR2735
PISPIETVPVKLKPGMDGPRVKQWPLTEEKIKALVEICTELEKEGKISKIGPENPYNTPVFAIKKKNSDKWRKLVDFREL
NKRTQDFWEVQLGIPHPAG-IKKN-KSVTVLDVGDAYFSIPLDKDFRKYTAFTIPSTNNETPGIRYQYNVLPQGWKGSPA
IFQSSMTKILKPFREQNPDIVIYQYMDDLYVGSDLEIGQHRTKIEELREHLLRWGFYTPDKKHQKEPPFRWMGYELHPDK
WTVQPIVLPEKDSWTVNDIQKLVGKLNWASQIYAGIKVKQLCKLLRGAKALTEVIPLTEEAELELAENREILKEPVHGVY
YDPSKDLIAEIQKQGVGQWTYQIYQEPFKNLKTGKYARTRGIHTNDVKQLTEAVQKIATESIVIWGKIPKFRLPIQKETW
ETWWTEYWQATWIPEWEFVNTPPLVKLWYQLEKEPIVGAETFYVDGAANRETKLGKAGYVTDKGRQKVVSLTDTTNQKTE
LQAIHLALQDSGSEVNIVTDSQYALGIIQAQPDKSESELVSQIIEQLIKKEKVYLAWVPAHKGIGGNEQVDKLVSTGIRR
VL
>AB565495/B/JP/-/JRC03B
PISPIETVPVKLKPGMDGPKVKQWPLTEEKIKALIEICTEMEKEGKISKIGPENPYNTPVFAIKKKDGTKWRKLVDFREL
NKRTQDFWEVQLGIPHPAG-LKKK-KSVTILDVGDAYFSVPLDKEFRKYTAFTIPSLNNETPGIRYQYNVLPQGWKGSPA
IFQCSMTKILEPFRKQNPDMVIYQYMDDLYVGSDLEIEQHRTKIEELRQHLLRWGFDTPDKKHQKEPPFLWMGYELHPDK
WTVQPIVLPEKDSWTVNDIQKLVGKLNWASQIYPGIKVKQLCKLLRGTKGLTEVVPLTAEAELELAENREILGEPVHGVY
YDPSKDLIAEIQKQGLGQWTYQIYQDPFKNLKTGKYARTKGAHTNDVKQLTEAVQKIATESIVIWGRTPKFRLPIQKETW
ETWWTEYWQATWIPEWEFVNTPPLVKLWYQLEKEPIVGAETFYVDGAANRETKLGKAGYVTDRGKQKVISLTDTTNQKTE
LQAIQLALQDSGLEVNIVTDSQYALGIIQAQPDKSESELVSQIIEQLIKKERVYLAWVPAHKGIGGNEQVDRLVSAGVRK
VL
>AB565496/B/JP/-/JRC03B
PISPIETVPVKLKPGMDGPKVKQWPLTEEKIKALIEICTEMEKEGKISKIGPENPYNTPVFAIKKKDGTKWRKLVDFREL
NKRTQDFWEVQLGIPHPAG-LKKK-KSVTVLDVGDAYFSVPLDKEFRKYTAFTIPSLNNETPGIRYQYNVLPQGWKGSPA
IFQCSMTKILEPFRKQNPDMVIYQYMDDLYVGSDLEIEQHRTKIEELRQHLLRWGFDTPDKKHQKEPPFLWMGYELHPDK
WTVQPIVLPEKDSWTVNDIQKLVGKLNWASQIYPGIKVKQLCKLLRGTKGLTEVVPLTAEAELELAENREILGEPVHGVY
YDPSKDLIAEIQKQGLGQWTYQIYQDPFKNLKTGKYARTKGAHTNDIKQLTEAVQKIATESIVIWGRTPKFRLPIQKETW
ETWWTEYWQATWIPEWEFVNTPPLVKLWYQLEKEPIVGAETFYVDGAANRETKLGKAGYVTDRGKQKVISLTDTTNQKTE
LQAIQLALQDSGLEVNIVTDSQYALGIIQAQPDKSESELVSQIIEQLIKKERVYLAWVPAHKGIGGNEQVDRLVSAGVRK
VL
>AB565497/B/JP/-/JRC05B
PISPIETVPVKLKPGMDGPKVKQWPLTEEKIKALVEICTEMEKEGKISKIGPENPYNTPVFAIKKKDSTKWRKLVDFREL
NKRTQDFWEVQLGIPHPAG-LKKK-KSVTVLDVGDAYFSVPLDKEFRKYTAFTIPSTNNETPGIRYQYNVLPQGWKGSPA
IFQCSMTKILEPFRKQNPEIVIYQYMDDLYVGSDLEIGQHRTKIEELRGHLLKWGFTTPDKKHQKEPPFLWMGYELHPDK
WTVQPIVLPEKDSWTVNDIQKLVGKLNWASQIYPGIKVKQLCKLLRGTKALTEIVPLTEEAELELAENREILKEPVHGVY
YDPAKDLIAEIQKQGLGQWTYQIYQEPYKNLKTGKYAKTRGAHTNDVKQLTEAVQKIATESIVIWGKTPKFKLPIQKETW
EAWWTEYWQATWIPEWEFVNTPPLVKLWYQLEKEPIIGAETFYVDGAANRETKLGKAGYVTDKGRQKVVSLTDTTNQKTE
LQAIHLALQDSGLEVNIVTDSQYALGIIQAQPDKSESELVSQIIEQLIKKEKIYLAWVPAHKGIGGNEQVDKLVSAGIRK
VL
>AB565498/B/JP/-/JRC05B
PISPIETVPVKLKPGMDGPKVKQWPLTEEKIKALVEICTEMEKEGKISKIGPENPYNTPVFAIKKKDSTKWRKLVDFREL
NKRTQDFWEVQLGIPHPAG-LKKK-KSVTVLDVGDAYFSVPLDKEFRKYTAFTIPSTNNETPGIRYQYNVLPQGWKGSPA
IFQCSMTKILEPFRKQNPEIVIYQYMDDLYVGSDLEIGQHRTKIEELRGHLLKWGFTTPDKKHQKEPPFLWMGYELHPDK
WTVQPIVLPEKDSWTVNDIQKLVGKLNWASQIYPGIKVKQLCKLLRGTKALTEIVPLTEEAELELAENREILKEPVHGVY
YDPAKDLIAEIQKQGLGQWTYQIYQEPYKNLKTGKYAKTRGAHTNDVKQLTEAVQKIATESIVIWGKTPKFKLPIQKETW
EAWWTEYWQATWIPEWEFVNTPPLVKLWYQLEKEPIIGAETFYVDGAANRETKLGKAGYVTDKGRQKVVSLTDTTNQKTE
LQAIHLALQDSGLEVNIVTDSQYALGIIQAQPDKSESELVSQIIEQLIKKEKIYLAWVPAHKGIGGNEQVDKLVSAGIRK
VL
>AB565499/B/JP/-/JRC53B
PISPIETVPVKLKPGMDGPKVKQWPLTEEKIKALIEICTEMEKEGKISKIGPENPYNTPVFAIKKKDSTKWRKLVDFREL
NKRTQDFWEVQLGIPHPAG-LKRK-KSVTVLDVGDAYFSVPLDKEFRKYTAFTIPSVNNETPGIRYQYNVLPQGWKGSPA
IFQCSMTKILEPFRKQNPDIVIYQYMDDLYVGSDLEIEQHRTKIEELRQHLLRWGFTTPDKKHQKEPPFLWMGYELHPDK
WTVQPIMLPEKDSWTVNDIQKLVGKLNWASQIYPGIKVKQLCKLLRGTKGLTEVVPLTAEAELELAENREILKEPVHGVY
YDPSKDLVAEIQKQGQGQWTYQIYQDAFKNLKTGKYARMKGAHTNDVKQLTEAVQKIATESIVIWGKTPKFRLPIQKETW
EAWWMEYWQATWIPEWEFVNTPPLVKLWYQLEKEPIVGAETFYVDGAANRETKLGKAGYVTDRGKQKVISLTDTTNQKTE
LQAIHLALQDSGSEVNIVTDSQYALGIIQAQPDKSESELVSQIIEQLIKKEKVYLAWVPAHKGIGGNEQVDRLVSAGVRR
VL
>AB565500/B/JP/-/JRC53B
PISPIETVPVKLKPGMDGPKVKQWPLTEEKIKALIEICTEMEKEGKISKIGPENPYNTPVFAIKKKDSTKWRKLVDFREL
NKRTQDFWEVQLGIPHPAG-LKRK-KSVTVLDVGDAYFSVPLDKEFRKYTAFTIPSVNNETPGIRYQYNVLPQGWKGSPA
IFQCSMTKILEPFRKQNPDIVIYQYMDDLYVGSDLEIEQHRTKIEELRQHLLRWGFTTPDKKHQKEPPFLWMGYELHPDK
WTVQPIMLPEKDSWTVNDIQKLVGKLNWASQIYPGIKVKQLCKLLRGTKGLTEVVPLTAEAELELAENREILKEPVHGVY
YDPSKDLVAEIQKQGQGQWTYQIYQDAFKNLKTGKYARMKGAHTNDVKQLTEAVQKIATESIVIWGKTPKFRLPIQKETW
EAWWMEYWQATWIPEWEFVNTPPLVKLWYQLEKEPIVGAETFYVDGAANRETKLGKAGYVTDRGKQKVISLTDTTNQKTE
LQAIHLALQDSGSEVNIVTDSQYALGIIQAQPDKSESELVSQIIEQLIKKEKVYLAWVPAHKGIGGNEQVDRLVSAGVRR
VL
>AB565501/B/JP/-/JRC65B
PISPIETVPVKLKPGMDGPRVKQWPLTEEKIKALVEICTEMEKEGKISKIGPENPYNTPVFAIKKKDSTKWRKLVDFREL
NKRTQDFFEVQLGIPHPAG-LKRK-KSVTVLDVGDAYFSVPLDEDFRKYTAFTIPSINNETPGIRYQYNVLPQGWKGSPA
IFQSSMTKILEPFRKQNPDIVIYQYMDDLYVGSDLEIGQHKTKVEELRQHLLRWGLTTPDKKHQKEPPFLWMGYELHPDK
WTVQPIVLPEKDSWTVNDIQKLVGKLNWASQIYAGIKVRELCKLLRGAKGLTEVIPLTAEAELELAENREILKEPVHGAY
YDPSKDLIAEIQKQGQGQWTYQIYQEQHKNLKTGKYAKMKGAHTNDVKQLTEAVQKIATESIVIWGKTPKFKLPIQKETW
ETWWTEYWQATWVPEWEFVNTPPLVKLWYQLEKEPIEGAETFYVDGAANRETKLGRAGYVTNKGRQKVVTLTDTTNQKTE
LQAIYLALQDSGLEVNIVTDSQYALGIIQAQPDKSESELVSQIIEQLIKKEKVYLAWVPAHKGIGGNEQIDKLVSAGIRK
VL
>AB565502/B/JP/-/JRC65B
PISPIETVPVKLKPGMDGPRVKQWPLTEEKIKALVEICTEMEKEGKISKIGPENPYNTPVFAIKKKDSTKWRKLVDFREL
NKRTQDFFEVQLGIPHPAG-LKRK-KSVTVLDVGDAYFSVPLDEDFRKYTAFTIPSINNETPGIRYQYNVLPQGWKGSPA
IFQSSMTKILEPFRKQNPDIVIYQYMDDLYVGSDLEIGQHKTKVEELRQHLLRWGLTTPDKKHQKEPPFLWMGYELHPDK
WTVQPIVLPEKDSWTVNDIQKLVGKLNWASQIYAGIKVRELCKLLRGAKGLTEVIPLTAEAELELAENREILKEPVHGAY
YDPSKDLIAEIQKQGQGQWTYQIYQEQHKNLKTGKYAKMKGAHTNDVKQLTEAVQKIATESIVIWGKTPKFKLPIQKETW
ETWWTEYWQATWVPEWEFVNTPPLVKLWYQLEKEPIEGAETFYVDGAANRETKLGRAGYVTNKGRQKVVTLTDTTNQKTE
LQAIYLALQDSGLEVNIVTDSQYALGIIQAQPDKSESELVSQIIEQLIKKEKVYLAWVPAHKGIGGNEQIDKLVSAGIRK
VL
>AB604948/B/JP/-/DR1777
PISPIETVPVKLKPGMDGPKVKQWPLTEEKIKALVEICTEMEKEGKISKIGPENPYNTPIFAIKKKDSTKWRKLVDFREL
NKRTQDFWEVQLGIPHPAG-LKKK-KSVTVLDVGDAYFSVPLDKDFRKYTAFTIPSVNNETPGIRYQYNVLPQGWKGSPA
IFQSSMTKILEPFRKQNPDIVIYQYMDDLYVGSDLEIGQHRAKIEELREHLSKWGFTTPDKKHQKEPPFLWMGYELHPDK
WTVQPIQLPEKDSWTVNDIQKLVGKLNWASQIYAGIKIKQLCKLLRGTKALTEVVPLTEEAELELAENREILREPVHGVY
YDPSKDLIAEIQKQGQGQWTYQIYQEPFKNLKTGKYARMRSAHTNDVKQLTEAVQKIAMESIVIWGKTPKFKLPIQKETW
EAWWVEYWQATWIPEWEFVNTPPLVKLWYQLEKEPIVGAETFYVDGAANRETKLGKAGYVTDRGRQKVVSLTDTTNQKTE
LQAIHLALQDSGLEVNIVTDSQYALGIIQAQPDKSESELASQIIEQLIKKEKVYLAWVPAHKGIGGNEQVDKLVSAGIRK
VL
>AB604949/B/JP/-/DR2735
PISPIETVPVKLKPGMDGPRVKQWPLTEEKIKALVEICTELEKEGKISKIGPENPYNTPVFAIKKKNSDKWRKLVDFREL
NKRTQDFWEVQLGIPHPAG-IKKN-KSVTVLDVGDAYFSIPLDKDFRKYTAFTIPSTNNETPGIRYQYNVLPQGWKGSPA
IFQSSMTKILKPFREQNPDIVIYQYMDDLYVGSDLEIGQHRTKIEELREHLLRWGFYTPDKKHQKEPPFRWMGYELHPDK
WTVQPIVLPEKDSWTVNDIQKLVGKLNWASQIYAGIKVKQLCKLLRGAKALTEVIPLTEEAELELAENREILKEPVHGVY
YDPSKDLIAEIQKQGVGQWTYQIYQEPFKNLKTGKYARTRGIHTNDVKQLTEAVQKIATESIVIWGKIPKFRLPIQKETW
ETWWTEYWQATWIPEWEFVNTPPLVKLWYQLEKEPIVGAETFYVDGAANRETKLGKAGYVTDKGRQKVVSLTDTTNQKTE
LQAIHLALQDSGSEVNIVTDSQYALGIIQAQPDKSESELVSQIIEQLIKKEKVYLAWVPAHKGIGGNEQVDKLVSTGIRR
VL
>AB604950/B/JP/-/DR5929
LISPVETVPVKLKPGMDGPKVKQWPLTEEKIKALVEICTELEKEGKISKIGPENPYNTPVFAIKKKNSTRWRKLVDFREL
NKRTQDFWEVQLGLPHPAG-LQKK-KSVTVLDVGDAYFSVPLDKDFRKYTAFTIPSTNNETPGIRYQYNVLPQGWKGSPA
IFQSSMTKVLEPFRKQNPDIVIYQYVDDLYVGSDLEIGQHRTKIEELRQHLWKWGFFTPDQKHQKEPPFLWMGYELHPDK
WTVQPIVLPEKDSWTVNDIQKLVGKLNWASQIYPGIKVKQLCKLLRGTKALTEVVPLTEEAELELAENREILKEPVHGVY
YDPSKDLIAEIQKQGNGQWTYQIYQEPFKNLKTGKYAKMRSAHTNDVKQLTEVVQKISTESIVIWGKIPKFKLPIQKETW
DTWWMEYWQATWIPEWEFVNTPPLVKLWYQLEKEPIVGAETFYVDGAANRDTKLGKAGYVTDRGRQKVVPFTDTTNQKTE
LQAIYLALQDSGSEVNIVTDSQYALGIIQAQPDKSESELVSQIIEQLIKKEKVYLAWVPAHKGIGGNEQVDKLVSNGIRK
VL
>AB604951/B/JP/-/DR5929
LISPVETVPVKLKPGMDGPKVKQWPLTEEKIKALVEICTELEKEGKISKIGPENPYNTPVFAIKKKNSTRWRKLVDFREL
NKRTQDFWEVQLGLPHPAG-LQKK-KSVTVLDVGDAYFSVPLDKDFRKYTAFTIPSTNNETPGIRYQYNVLPQGWKGSPA
IFQSSMTKVLEPFRKQNPDIVIYQYVDDLYVGSDLEIGQHRTKIEELRQHLWKWGFFTPDQKHQKEPPFLWMGYELHPDK
WTVQPIVLPEKDSWTVNDIQKLVGKLNWASQIYPGIKVKQLCKLLRGTKALTEVVPLTEEAELELAENREILKEPVHGVY
YDPSKDLIAEIQKQGNGQWTYQIYQEPFKNLKTGKYAKMRSAHTNDVKQLTEVVQKISTESIVIWGKIPKFKLPIQKETW
DTWWTEYWQATWIPEWEFVNTPPLVKLWYQLEKEPIVGAETFYVDGAANRDTKLGKAGYVTDRGRQKVVPFTDTTNQKTE
LQAIYLALQDSGSEVNIVTDSQYALGIIQAQPDKSESELVSQIIEQLIKKEKVYLAWVPAHKGIGGNEQVDKLVSNGIRK
VL
>AB641836/B/JP/-/pJRC57B09
PISPIDTVPVKLKPGMDGPKVKQWPLTEEKIKALVEICTEMEKEGKISKIGPENPYNTPVFAIKKKDSTKWRKLVDFREL
NKRTQDFWEVQLGIPHPAG-LKKK-KSVTVLDVGDAYFSVPLDKDFRKYTAFTIPSINNETPGIRYQYNVLPQGWKGSPA
IFQSSMTKILEPFRKQNPDIVIYQYMDDLYVGSDLEIGQHRTKIEELRQHLLKWGFTTPDKKHQKEPPFLWMGYELHPDK
WTVQPIKLPEKDSWTVNDIQKLVGKLNWASQIYAGIKVKQLCKLLRGTKALTEVIPLTEEAELELAENREILKEPVHGAY
YDPSKDLTAEIQKQGEGQWTYQIYQEPFKNLKTGKYARMRSAHTNDVKQLTEAVQKIAMESIVIWGKTPKFRLPIQKETW
EAWWMEYWQATWIPDWEFVNTPPLVKLWYQLETEPIAGAETFYVDGAANRETKLGKAGYVTNKGRQKVITLTDTTNQKTE
LQAVHLALQDSGLEVNIVTDSQYVLGIIQAQPDRSESELVNQIIEQLIKKEKVYLAWVPAHKGIGGNEQVDKLVSAGIRK
VL
>AB641837/B/JP/-/pJRC57B05
PISPIDTVPVKLKPGMDGPKVKQWPLTEEKIKALVEICTEMEKEGKISKIGPENPYNTPVFAIKKKDSTKWRKLVDFREL
NKRTQDFWEVQLGIPHPAG-LKKK-KSVTVLDVGDAYFSVPLDKDFRKYTAFTIPSINNETPGIRYQYNVLPQGWKGSPA
IFQSSMTKILEPFRKQNPDIVIYQYMDDLYVGSDLEIGQHRTKIEELRQHLLKWGFTTPDKKHQKEPPFLWMGYELHPDK
WTVQPIKLPEKDSWTVNDIQKLVGKLNWASQIYAGIKVKQLCKLLRGTKALTEVIPLTEEAELELAENREILKEPVHGAY
YDPSKDLTAEIQKQGEGQWTYQIYQEPFKNLKTGKYARMRSAHTNDVKQLTEAVQKIAMESIVIWGKTPKFRLPIQKETW
EAWWMEYWQATWIPDWEFVNTPPLVKLWYQLETEPIAGAETFYVDGAANRETKLGKAGYVTNKGRQKVITLTDTTNQKTE
LQAVHLALQDSGLEVNIVTDSQYVLGIIQAQPDRSESELVNQIIEQLIKKEKVYLAWVPAHKGIGGNEQVDKLVSAGIRK
VL
>AB731663/B/JP/2008/08JP_NMC104_clone_01
PISPIETVPVKLKPGMDGPKVKQWPLTEEKIKALTEICAELEKEGKISKIGPENPYNTPVFVIRKKDSGKWRKLVDFREL
NKRTQDFWEIQLGIPHPAG-LKKS-KSVTVLDVGDAYFSVPLDKDFRKYTAFTIPSTNNETPGIRYQYNVLPQGWKGSPA
IFQSSMTKILEPFRKQNPDIVIYQYIDDLYVGSDLEIGQHRTKIEELRHHLWKWGFYTPDKKHQKEPPFLWMGYELHPDS
WTVQPVVLPEKDSWTVNDIQKLVGKLNWASQIYAGIKVKQLCKLLRGTKALTEVIPLTREAELELAENREILKTPVHGVY
YDPSKDLIAEIQKQGLGQWTYQIYQEPFKNLKTGKYARTRGAHTNDVKQLTDAVQKIATESIVIWGKIPKFRLPIQKETW
ELWWTEYWQATWIPEWEFVNTPPLVKLWYQLEKEPIVGAETFYVDGAANRETKLGKAGYVTDRGRQKVVSLTDTTNQKTE
LQAIHLALQDSGSEVNIVTDSQYALGIIQAQPDKSESELVSQIIEQLINKEKVYLAWVPAHKGIGGNEKVDKLVSAGIRK
VL
>AB731664/B/JP/2008/08JP_NMC104_clone_09
PISPIETVPVKLKPGMDGPKVKQWPLTEEKIKALTEICAELEKEGKISKIGPENPYNTPVFVIRKKDSGKWRKLVDFREL
NKRTQDFWEIQLGIPHPAG-LKKS-KSVTVLDVGDAYFSVPLDKDFRKYTAFTIPSTNNETPGIRYQYNVLPQGWKGSPA
IFQSSMTKILEPFRKQNPDIVIYQYIDDLYVGSDLEIGQHRTKIEELRHHLWKWGFYTPDKKHQKEPPFLWMGYELHPDS
WTVQPVVLPEKDSWTVNDIQKLVGKLNWASQIYAGIKVKQLCKLLRGTKALTEVIPLTREAELELAENREILKTPVHGVY
YDPSKDLIAEIQKQGLGQWTYQIYQEPFKNLKTGKYARTRGAHTNDVKQLTDAVQKIATESIVIWGKIPKFRLPIQKETW
ELWWTEYWQATWIPEWEFVNTPPLVKLWYQLEKEPIVGAETFYVDGAANRETKLGKAGYVTDRGRQKVVSLTDTTNQKTE
LQAIHLALQDSGSEVNIVTDSQYALGIIQAQPDKSESELVSQIIEQLINKEKVYLAWVPAHKGIGGNEKVDKLVSAGIRK
VL
>AB731669/B/JP/2011/11JP_NMC851C_clone_13
PISPIETVPVKLKPGMDGPKIKQWPLTEEKIKALVEICTEMEKEGKISKIGPENPYNTPIFAIKRKDGTKWRKLVDFREL
NKRTQDFWEVQLGIPHPAG-LKKK-KSVTVLDVGDAYFSVPLDKDFRKYTAFTIPSINNETPGIRYQYNVLPQGWKGSPA
IFQSSMTKILEPFRKQYPDIVIYQYVDDLYVGSDLEIEQHRAKIEELRQHLLAWGFTTPDKKHQKEPPFLWMGYELHPDK
WTVQPIELPEKDSWTVNDIQKLVGKLNWASQIYPGIKVKQLCRLLRGAKALTEVVQLTEEAELELAENREILREPVHGVY
YDPSKDLIAEIQKQELGQWTYQIYQEPFKNLKTGKYARIRGAHTNDVKQLTEVVQKVAKESIVIWGKTPKFRLPIQKETW
EAWWMEYWQATWIPEWEFVNTPPLVKLWYQLEKEPIVGAETFYVDGAANRETKLGKAGYVTNRGRQKVISLTDTTNQKTE
LQAIHLALQDSGSEVNIVTDSQYALGIIQAQPDTSESEVVNQIIEQLVKKEKVYLAWVPAHKGIGGNEQVDKLVSAGIRR
VL
>AB731670/B/JP/2011/11JP_NMC851C_clone_48
PISPIETVPVKLKPGMDGPKIKQWPLTEEKIKALVEICTEMEKEGKISKIGPENPYNTPIFAIKRKDGTKWRKLVDFREL
NKRTQDFWEVQLGIPHPAG-LKKK-KSVTVLDVGDAYFSVPLDKDFRKYTAFTIPSINNETPGIRYQYNVLPQGWKGSPA
IFQSSMTKILEPFRKQYPDIVIYQYVDDLYVGSDLEIEQHRAKIEELRQHLLAWGFTTPDKKHQKEPPFLWMGYELHPDK
WTVQPIELPEKDSWTVNDIQKLVGKLNWASQIYPGIKVKQLCRLLRGAKALTEVVQLTEEAELELAENREILREPVHGVY
YDPSKDLIAEIQKQELGQWTYQIYQEPFKNLKTGKYARIRGAHTNDVKQLTEVVQKVAKESIVIWGKTPKFRLPIQKETW
EAWWMEYWQATWIPEWEFVNTPPLVKLWYQLEKEPIVGAETFYVDGAANRETKLGKTGYVTNRGRQKVISLTDTTNQKTE
LQAIHLALQDSGSEVNIVTDSQYALGIIQAQPDTSESEVVNQIIEQLVKKEKVYLAWVPAHKGIGGNEQVDKLVSAGIRR
VL
>AF003887/B/FR/1985/NL43xWC001
PISPIETVPVKLKPGMDGPKVKQWPLTEEKIKALVEICTEMEKEGKISKIGPENPYNTPVFAIKKKDSTKWRKLVDFREL
NKRTQDFWEVQLGIPHPAG-LKKK-KSVTVLDVGDAYFSVPLDKDFRKYTAFTIPSTNNETPGIRYQYNVLPQGWKGSPA
IFQSSMTRILEPFRKQNPDIVIYQYMDDLYVGSDLEIGQHRTKIEELRQHLLRWGFTTPDKKHQKEPPFLWMGYELHPDK
WTVQPIVLPEKDSWTVNDIQKLVGKLNWASQIYAGIKVKQLCKLLRGAKALTEVIPLTEEAELELAENREILKEPVHGVY
YDPSKDLIAEIQKQGQGQWTYQIYQEPYKNLKTGKYARMRGAHTNDVKQLTEAVQKIATESIVIWRKIPKFKLPIQRETW
ETWWIEYWQATWIPEWEYVNTPPLVKLWYQLEKEPIVGAETFYVDGAANRETKLGKAGYVTDRGRQKVVSLSDTTNQKTE
LQAIHLALQDSGLEVNIVTDSQYALGIIQAQPDKSESELVSQIIEQLIKKEKVYLAWVPAHKGIGGNEQVDKLVSAGIRK
VL
>AF003888/B/FR/1985/NL43WC001
PISPIETVPVKLKPGMDGPKVKQWPLTEEKIKALVEICTEMEKEGKISKIGPENPYNTPVFAIKKKDSTKWRKLVDFREL
NKRTQDFWEVQLGIPHPAG-LKKK-KSVTVLDVGDAYFSVPLDKDFRKYTAFTIPSTNNETPGIRYQYNVLPQGWKGSPA
IFQSSMTRILEPFRKQNPDIVIYQYMDDLYVGSDLEIGQHRTKIEELRQHLLRWGFTTPDKKHQKEPPFLWMGYELHPDK
WTVQPIVLPEKDSWTVNDIQKLVGKLNWASQIYAGIKVKQLCKLLRGAKALTEVIPLTEEAELELAENREILKEPVHGVY
YDPSKDLIAEIQKQGQGQWTYQIYQEPYKNLKTGKYARMRGAHTNDVKQLTEAVQKIATESIVIWRKIPKFKLPIQRETW
ETWWIEYWQATWIPEWEYVNTPPLVKLWYQLEKEPIVGAETFYVDGAANRETKLGKAGYVTDRGRQKVVSLSDTTNQKTE
LQAIHLALQDSGLEVNIVTDSQYALGIIQAQPDKSESELVSQIIEQLIKKEKVYLAWVPAHKGIGGNEQVDKLVSAGIRK
VL
>AF004394/B/US/1986/AD87_ADA
PISPIETVPVKLKPGMDGPKVKQWPLTEEKIKALVEICTEMEKEGKISRIGPENPYNTPVFAIKKKDSTRWRKLVDFREL
NKRTQDFWEVQLGIPHPAG-LKKK-KSVTVLDVGDAYFSVPLDKDFRKYTAFTIPSINNETPGIRYQYNVLPQGWKGSPA
IFQSSMTKILEPFRKQNPDIVIYQYMDDLYVGSDLEIGQHRTKIEELRQHLLRWGFTTPDKKHQKEPPFLWMGYELHPDK
WTVQPIVLPEKDSWTVNDIQKLVGKLNWASQIYAGIKVKQLCKLLRGTKALTEVVPLTEEAELELAENREILKEPVHGVY
YDPSKDLVAEVQKQGQGQWTYQIYQEPFKNLKTGKYAKMRGAHTNDVKQLTEAVQKIATESIVIWGKTPKFKLPIQKETW
EAWWMEYWQATWIPEWEFVNTPPLVKLWYQLEKEPIVGAETFYVDGAANRETKLGKAGYVTDRGRQKVVPLTDTTNQKTE
LQAIHLALQDSGLEVNIVTDSQYALGIIQAQPDKSESELVSQIIEQLIKKEKVYLAWVPAHKGIGGNEQIDKLVSNGIRK
VL
>AF033819/B/FR/1983/HXB2_copy_LAI
PISPIETVPVKLKPGMDGPKVKQWPLTEEKIKALVEICTEMEKEGKISKIGPENPYNTPVFAIKKKDSTKWRKLVDFREL
NKRTQDFWEVQLGIPHPAG-LKKK-KSVTVLDVGDAYFSVPLDEDFRKYTAFTIPSINNETPGIRYQYNVLPQGWKGSPA
IFQSSMTKILEPFRKQNPDIVIYQYMDDLYVGSDLEIGQHRTKIEELRQHLLRWGLTTPDKKHQKEPPFLWMGYELHPDK
WTVQPIVLPEKDSWTVNDIQKLVGKLNWASQIYPGIKVRQLCKLLRGTKALTEVIPLTEEAELELAENREILKEPVHGVY
YDPSKDLIAEIQKQGQGQWTYQIYQEPFKNLKTGKYARMRGAHTNDVKQLTEAVQKITTESIVIWGKTPKFKLPIQKETW
ETWWTEYWQATWIPEWEFVNTPPLVKLWYQLEKEPIVGAETFYVDGAANRETKLGKAGYVTNRGRQKVVTLTDTTNQKTE
LQAIYLALQDSGLEVNIVTDSQYALGIIQAQPDQSESELVNQIIEQLIKKEKVYLAWVPAHKGIGGNEQVDKLVSAGIRK
VL
>AF042100/B/AU/1986/MBC200
PISPIETVPVKLKPGMDGPKVKQWPLTEEKIKALVEICTEMEKEGKISKIGPENPYNTPVFAIKKKDSTKWRKLVDFREL
NKRTQDFWEVQLGIPHPAG-LKKK-KSVTVLDVGDAYFSVPLDKEFRKYTAFTIPSINNETPGIRYQYNVLPQGWKGSPA
IFQSSMTKILEPFRKQNPEIVIYQYMDDLYVGSDLEIGQHRTKIEELRHHLLRWGFTTPDKKHQKEPPFLWMGYELHPDK
WTVQPIVLPEKDSWTVNDIQKLVGKLNWASQIYPGIKVKQLCKLLRGTKALTEVVPLTKEAELELAENREILKEPVHGVY
YDPSKDLIAEIQKQGQGQWTYQIYQEPFKNLKTGKYARMRGAHTNDVKQLTEAVQKITTESIVIWGKTPKFRLPIQKETW
ETWWTEYWQATWIPEWEFVNTPPLVKLWYQLEKEPIVGAETFYVDGAANRETKLGKAGYVTNRGRQKVVPLTDTTNQKTE
LQAIHLALQDSGLEVNIVTDSQYALGIIQAQPDKSESELVSQIIEQLIKKEKVYLAWVPAHKGIGGNEQVDKLVSAGIRK
VL
>AF042101/B/AU/1987/MBC925
PISPIETVPVKLKPGMDGPKVKQWPLTEEKIKALVEICIVMEKEGKISKIGPENPYNTPVFAIKKKDGTKWRKLVDFREL
NKRTQDFWEVQLGIPHPAG-LKKK-KSVTVLDVGDAYFSVPLYEDFRKYTAFTIPSTNNETPGIRYQYNVLPQGWKGSPA
IFQCSMTKILEPFRKQNPEIVIYQYMDDLYVGSDLEIGQHRTKIEELRQHLLRWGFTTPDKKHQKEPPFLWMGYELHPDK
WTVQPIVLPEKDSWTVNDIQKLVGKLNWASQIYAGIKVKQLCKLIRGTKALTEIVPLTKEAELELAENREILKEPVHGVY
YDPSKDLIAEIQKQGQGQWTYQIYQEPFKNLKTGKYARTRGAHTNDVKQLTEAVQKITTESIVIWGKIPKFKLPIQKETW
ETWWTEYWQATWIPEWEFVNTPPLVKLWYQLEKEPIIGAETFYVDGAANRETKLGKAGYVTNKGRQKVVSLTDTTNQKTE
LQAIYLALQDSGLEVNIVTDSQYALGIIQAQPDQSESELVSQIIEQLIKKEKVYLAWVPAHKGIGGNEQVDKLVSAGIRK
VL
>AF042102/B/AU/1993/MBC18_MBCC18
PISPIETVPVSLKPGMDGPKVKQWPLTEEKIKALVEICTEMEKEGKISKIGPENPYNTPVFAIRKKDGTKWRKLVDFREL
NKRTQDFWEVQLGIPHPSG-LKKK-RSVTVLDVGDAYFSVPLDENFRKYTAFTIPSINNETPGIRYQYNVLPQGWKGSPA
IFQSSMTRILEPFRRQNPDIVIYQYMDDLYVGSDLEIGQHRIKIEELRQHLLKWGFTTPDKKHQKEPPFLWMGYELHPDK
WTVQPIVLPEKDSWTVNDIQKLVGKLNWASQIYPGIKVRQLCKLLRGTKALTEVIPLTEEAELELAENREILREPVHGVY
YDPSKDLIAEVQKQGEGQWTYQIYQDQFRNLKTGKYARMRGAHTNDVKQLTEAVQKIATESIVIWGKTPKFRLPIQKETW
DAWWTEYWQATWIPEWEFVNTPPLVKLWYQLEKEPITGAETFYVDGAANRETKLGKAGYVTDRGRQKVVSLADTTNQKTE
LQAIHLALQDSGSEVNIVTDSQYALGIIQAQPDKSESEIVNNIIEQLIKKEKVYLAWVPAHKGIGGNEKVDKLVSTGIRK
VL
>AF042103/B/AU/1995/MBCC54
PISPIDTVPVKLKPGMDGPKVKQWPLTEEKIKALVEICTEMEKEGKISKIGPENPYNTPVFAIKKKDSTKWRKLVDFREL
NKKTQDFWEVQLGIPHPAG-LKKK-KSVTVLDVGDAYFSVPLDENFRKYTAFTIPSINNETPGIRYQYNVLPQGWKGSPA
IFQSSMTKILEPFRKQNPDIVIYQYMDDLYVGSDLEIGQHRTKIEELRQHLLKWGFTTPDKKHQKEPPFLWMGYELHPDK
WTVQPIVLPEKDSWTVNDIQKLVGKLNWASQIYAGIKVKQLCKLLRGTKALTEVIPLTEEAELELAENREILKEPVHGVY
YDPSKDLIAEIQKQGQGQWTYQIYQEPFKNLKTGKYARVRGAHTNDVKQLTEAVQKISTESIIIWGKTPKFKLPIQRETW
EAWWTEYWQATWIPEWEFVNTPPLVKLWYQLEKEPIIGAETFYVDGAANRETKIGKAGYVTNKGRQKVVLLTDTTNQKTE
LQAIHLALQDSGLEVNIVTDSQYALGIIHAQPDKSESEIVSQIIEQLIKKEKVYLAWVPAHKGIGGNEQVDKLVSAGIRK
VL
>AF042105/B/AU/1996/MBCD36
PISPIETVPVKLKPEMDGPKVKQWPLTEEKIKALVEICTEMKKEGKISRIGPKNPYNTPVFAIKKKDSTKWRKLVDFREL
NKRTQDFWEVQLGIPHPSG-LKKK-KSVTVLDVGDAYFSVPLDESFRKYTAFTIPSINNETPGTRYQYNVLPQGWKGSPA
IFQSSMTKILEPFRKQNPDIVIYQYMDDLYVGSDLEIGQHRTKIEELRQHLLRWGFTTPDKKHQKEPPFLWMGYELHPNK
WTVQPIVLPEKDSWTVNDIQKLVGKLYWASQIYAGIRVKQLCKLLRGAKALTEVVPLTEEAELELAENREILRKPVHEVY
YDPSKDLIAEIQKQGQGQWTYQIYQEPFKNLKTGKYAKTRGAHTNDVKQLTEAVQKIATESIVIWKKTPKFKLPIQKETW
EAWWTKYWQATWIPKWEFVNTPPLVKLWYQLEKEPIIGAETFYVNGAANRETKVKKAGYVTNKGRQKVVLLNDTTNQKTE
LQAIHLALQDSGLEVNIVTDSQYALGIIQAQPDKSESEIVNQIIEQLIKKEKVYLAWVPAHKGIGGNEQVDKLVSAGIRK
VL
>AF042106/B/AU/1993/MBCC18R01_C18R01
PISPIETVPVSLKPGMDGPKVKQWPLTEEKIKALVEICTEMEKEGKISKIGPENPYNTPVFAIKKKDSTKWRKLVDFREL
NKRTQDFWEVQLGTPHPSG-LKKK-KSVTVLDVGDAYFSVPLDENFRKYTAFTIPSINNETPGIRYQYNVLPQGWKGSPA
IFQSSMTRILEPYRKQNPDIVIYQYMDDLYVGSDLEIGQHRIKIEELRQHLLKGGFTTPDKKHQKEPPFLWMGYELHPDK
WTVQPIVLPEKDSWTVNDIQKLVGKLNWASQIYPGIKGRQLCKLLRGTKALTEVIPLTEEAELELAENREILREPVHGVY
YDPSKDLIAEIQKQEQGQWTYQIYQDQFKNLKTGKYARMRGAHTNDVKQLTEAVQKIATESIVIWGKTPKFRLPIQKETW
DAWWTEYWQATWIPEWEFVNTPPLVKLWYQLEKEPIIGAETFYVDGAANRETKLGKAGYVTDRGRQKVVSLTDTTNQKTE
LQAIHLALQDSGLEVNIVTDSQYALGIIQAQPDKSESEIVNQIIEQLIKKEKVYLAWVPAHKGIGGNEQVDKLVSAGIRK
IL
>AF049494/B/US/-/499JC16
PISPIETVPVRLKPGMDGPKVKQWPLTEEKIKALVEICTEMEKEGKISKIGPENPYNTPVFAIKKKDSTKWRKLVDFREL
NKRTQDFWEVQLGIPHPSG-LKKK-KSVTVLDVGDAYFSVPLDEDFRKYTTFTIPSINNQTPGIRYQYNVLPQGWKGSPA
IFQSSMTKILEPFRKQNPDIVIYQYMDDLYVGSDLEIEQHRTKIEELRQHLLRWGFTTPDKKHQKEPPFLWMGYELHPDK
WTVQPIVLPEKDSWTVNDIQKLVGKLNWASQIYPGIKVRQLCKLLRGAKALTEVIPLTEGAELELAENREILKEPVHGVY
YDPSKDLIAEIQKQGQGQWTYQIYQEPFKNLKTGKYARTRGAHTNDVKQLTEAVQKIATESIVIWGKTPKFKLPIQKETW
ETWWTEYWQATWIPEWEFVNTPPLVKLWYQLEKEPIVGAETFYVDGAANRETKLGKAGYVTNRGRQKVVTLTNTTNQKTE
LQAIHLALQDSGSEVNIVTDSQYALGIIQAQPDQSESELVNQIIEQLIKKEKVYLAWVPAHKGIGGNEQVDKLVSAGIRK
VL
>AF049495/B/US/-/NC7
PISPIETVPVKLKPGMDGPKVKQWPLTEEKIKALIEICTEMEKEGKISKIGPENPYNTPVFAIKKKDSTKWRKLVDFREL
NKRTQDFWEVQLGIPHPAG-LKKK-KSVTVLDVGDAYFSVPLDEDFRKYTAFTIPSINNETPGIRYQYNVLPQGWKGSPA
IFQSSMTKILEPFRKQNPDIVIYQYMDDLYVGSDLEIEQHRTKIEELRQHLLKWGFTTPDKKHQKEPPFLWMGYELHPDK
WTVQPIVLPEKDSWTVNDIQKLVGKLNWASQIYPGIKVRQLCKLLRGAKALTDVIPLTEGAELELAENREILKEPVHGVY
YDPSKDLIAEIQKQGQGQWTYQIYQEPFKNLRTGKYARTRGAHTNDIKQLTEAVQKIATESIVIWGKTPKFKLPIQKETW
ETWWTEYWQATWIPEWEFVNTPPLVKLWYQLEKEPIVGAETFYVDGAANRETKLGKAGYVTNRGRQKVVPLTNTTNQKTE
LQAIHLALQDSGSEVNIVTDSQYALGIIQAQPDQSESELVNQIIEQLIKKEKVYLAWVPAHKGIGGNEQVDKLVSAGIRK
VL
>AF069140/B/US/1991/DH12_3
PISPIETVPVKLKPGMDGPRVKQWPLSEEKIKALTEICTEMEKEGKISKIGPENPYNTPIFAIKKKNSTRWRKLVDFREL
NKRTQDFWEVQLGIPHPAG-LKKK-KSVTVLDVGDAYFSIPLDEDFRKYTAFTIPSVNNAAPGIRYQYNVLPQGWKGSPA
IFQSSMTKILEPFRKQNPDIVIYQYMDDLYVGSDLEIEQHRTKIEELRQHLLRWGLFTPDQKHQKEPPFLWMGYELHPDK
WTVQPIVLPEKDSWTVNDIQKLVGKLNWASQIYAGIKVKQLCKLLRGAKALTEVIPLTEEAELELAENREILKEPVHGVY
YDPSKDIIAEIQKQGQGQWTYQIYQEPFKNLKTGKYARTRGAHTNDVKQLTEVVQKVTTECIVIWGKTPKFRLPIQKETW
ETWWTEYWQATWIPEWEFVNTPPLVKLWYQLEKEPIVGAETFYVDGAASRETRLGKAGYVTNRGRQKVVSLTDTTNQKTE
LQAIYLALQDSGLEVNIVTDSQYALGIIQAQPDKSESELVNQIIEQLIKKEKVYLAWVPAHKGIGGNEQVDKLVSTGIRR
VL
>AF070521/B/FR/1985/NL43E9_LAI_IIIB_NY5
PISPIETVPVKLKPGVDGPKVKQWPLTEEKIKALVEICTEMEKEGKISKIGPENPYNTPVFAIKKKDSTKWRKLVDFREL
NKRTQDFWEVQLGIPHPAG-LKQK-KSVTVLDVGDAYFSVPLDKDFRKYTAFTIPSINNETPGIRYQYNVLPQGWKGSPA
IFQCSMTKILEPFRKQNPDIVIYQYMDDLYVGSDLEIGQHRTKIEELRQHLLRWGFITPDKKHQKEPPFLWMGYELHPDK
WTVQPIVLPEKDSWTVNDIQKLVGKLNWASQIYAGIKVRQLCKLLRGTKALTEVVPLTEEAELELAENREILKEPVHGVY
YDPSKDLIAEIQKQGQGQWTYQIYQEPFKNLKTGKYARMKGAHTNDVKQLTEAVQKIATESIVIWGKTPKFKLPIQKETW
EAWWTEYWQATWIPEWEFVNTPPLVKLWYQLEKEPIIGAETFYVDGAANRETKLGKAGYVTDRGRQKVVPLTDTTNQKTE
LQAIHLALQDSGSEVNIVTDSQYALGIIQAQPDKSESELVSQIIEQLIEKEKVYLAWVPAHKGIGGNEQVDKLVSAGIRK
VL
>AF086817/B/TW/1994/TWCYS_LM49
PISPIDTVPVKLKPGMDGPKVKQWPLTEEKIKVLIEICTEMEKEGKISKIGPENPYNTPVFAIKKKDSTKWRKLVDFREL
NKRTQDFWEVQLGIPHPAG-LKKK-KSVTVLDVGDAYFSVPLDKDFRKYTAFTIPSINNETPGIRYQYNVLPQGWKGSPA
IFQSSMTRILEPFRKQNPDIVIYQYMDDLYVGSDLEIGQHRIKVEELRQHLLRWGFTTPDKKHQKEPPFLWMGYELHPDK
WTVQPIVLPEKDSWTVNDIQKLVGKLNWASQIYAGIKVRQLCKLLRGTKALTEVVPLTKEAELELAENREILKQPVHGAY
YDPSKDLVAEIQKQGQGQWTYQIYQETFKNLKTGKYARTRGAHTNDVKQLTEAVQKIATESIVIWGKTPKFKLPIQKETW
EAWWTEYWQATWIPEWEFVNTPPLVKLWYQLEKEPIIGAETFYVDGAANRETKLGKAGYVTDKGRQKVVSLTDTTNQKTE
LQAIHLALQDSGLEVNIVTDSQYALGIIQAQPDKSESELVSQIIEELIKKEKVYLTWVPAHKGIGGNEQVDKLVSAGIRK
VL
>AF146728/B/AU/-/VH_VHPCR
PISPIETVPVKLKPGMDGPKVKQWPLTEEKIKALVEICTEMEKEGKISKIGPENPYNTPVFAIKKKDSTKWRKLVDFREL
NKRTQDFWEVQLGIPHPAG-LKKK-KSVTVLDVGDAYFSVPLDKDFRKYTAFTIPSINNETPGIRYQYNVLPQGWKGSPA
IFQSSMTKILEPFRKQNPDVVIYQYMDDLYVGSDLEIGQHRTKIEELRQHLLRWGFTTPDKKHQKEPPFLWMGYELHPDK
WTVQPIVLPEKDSWTVNDIQKLVGKLNWASQIYSGIKVRQLCKLLRGTKALTEVIPLTEEAELELAENREILKEPVHGVY
YDPSKDLIAEVQKQEQGQWTYQIYQEPFKNLKTGKYARMKGAHTNDVKQLTEAVQKIATESIVIWGKTPKFKLPIQKETW
EAWWMEYWQATWIPEWEFVNTPPLVKLWYQLEKEPIVGAETFYVDGAANRETKLGKAGYVTDRGRQKVVPLSDTTNQKTE
LQAIQLALQDSGLEVNIVTDSQYALGIIQAQPDKSESELVNQIIEQLIKKEKIYLAWVPAHKGIGGNDKVDSLVSAGIRK
VL
>AF224507/B/KR/1997/WK
PISPIETVPVKLKPGMDGPKVKQWPLTEEKIKALVEICTEMEKEGKISKIGPENPYNTPVFAIKKKDSTKWRKLVDFREL
NKRTQDFWEVQLGIPHPAG-LKKK-KSVTVLDVGDAYFSVPLDEDFRKYTAFTIPSTNNETPGIRYQYNVLPQGWKGSPA
IFQSSMTKILEPFRKQNPDIVIYQYMDDLYVGSDLEIGQHRIKIEELRQHLLRWGFTTPDKKHQKEPPFLWMGYELHPDK
WTVQPIVLPEKDSWTVNDIQKLVGKLNWASQIYAGIKVKQLCKLLRGTKALTEVVPLTEEAELELAENREILKEPVHGVY
YDPAKDLIAEIQKQGQGQWTYQIYQEPFKNLKTGKYARMRGAHTNDVKQLTEAVQKVAIESIVIWGKTPKFKLPIQKETW
EAWWTEYWQATWIPEWEFVNTPPLVKLWYQLEKEPIVGAETFYVDGAANRETKLGKAGYVTDRGRQKVVPLTDTTNQKTE
LQAIHLALQDSGLEVNIVTDSQYALGIIQAQPDKSESELVSQIIEQLIKKEKVYLAWVPAHKGIGGNEQVDKLVSAGIRK
VL
>AF256204/B/ES/1989/S61I1
PISPIETVPVKLKPGMDGPKVKQWPLTEEKIKALVEICTEMEKEGKISKIGPENPYNTPVFAIKKKDSTKWRKLVDFREL
NKKTQDFWEVQLGIPHPAG-LKKK-KSVTVLDVGDAYFSVPLDKEFRKYTAFTIPSINNETPGIRYQYNVLPQGWKGSPA
IFQSSMTKILEPFRKQNPDIVIYQYMDDLYVGSDLEIGQHRTKIEELRQHLLKWGFTTPDKKHQKEPPFLWMGYELHPDK
WTVQPIVLPEKDSWTVNDIQKLVGKLNWASQIYPGIKVKQLCRLLRGTKALTEVIPLTKEAELELAENREILKEPVHGVY
YDPSKDLIAEIQKQGQGQWTYQIYQEPFKNLKTGKYARMRGAHTNDVKQLTEAVQKITTESIVIWGKTPKFKLPIQKETW
ETWWTEYWQATWIPEWEFVNTPPLVKLWYQLEKEPIIGAETFYVDGAANRETKLGKAGYVTNKGRQKVVSITDTTNQKTE
LQAILLALQDSGLEVNIVTDSQYALGIIQAQPDKSESEIVSQIIEQLIKKEKVYLAWVPAHKGIGGNEQVDKLVSTGIRK
VL
>AF256206/B/ES/1989/S61G1
PISPIETVPVKLKPGMDGPKVKQWPLTEEKIKALVEICTEMEKEGKISKIGPENPYNTPVFAIKKKDSTKWRKLVDFREL
NKKTQDFWEVQLGIPHPAG-LKKK-KSVTVLDVGDAYFSVPLDKEFRKYTAFTIPSINNETPGIRYQYNVLPQGWKGSPA
IFQSSMTKILKPFREQNPDIVIYQYMDDLYVGSDLEIEQHRTKIEELRQHLLKWGFTTPDKKHQKEPPFLWMGYELHPDK
WTVQPIVLPEKDSWTVNDIQKLVGKLNWASQIYPGIKVKQLCRLLRGTKALTEVIPLTKEAELELAENRKILKEPVHGVY
YDPSKDLIAEIQKQGQGQWTYQIYQEPFKNLKTGKYARMRGAHTNDVKQLTEAVQKITTESIVIWGKTPKFKLPIQKETW
ETWWTEYWQATWIPEWEFVNTPPLVKLWYQLEQEPITGVETFYVDGAANRETKLGKAGYVTNKGRQKVVSITDTTNQKTE
LQAILLALQDSGLEVNIVTDSQYALGIIQAQPDKSESEIVSQIIEQLIKKEKVYLTWVPAHKGIGGNEQVDKLVSTGIRK
VL
>AF256207/B/ES/1989/S61G7
PISPIETVPVKLKPGMDGPKVKQWPLTEEKIKALVEICTEMEKEGKISKIGPENPYNTPVFAIKKKDSTKWRKLVDFREL
NKKTQDFWEVQLGIPHPAG-LKKK-KSVTVLDVGDAYFSVPLDKEFRKYTAFTIPSINNETPGIRYQYNVLPQGWKGSPA
IFQSSMTKILKPFREQNPDIVIYQYMDDLYVGSDLEIEQHRTKIEELRQHLLKWGFTTPDKKHQKEPPFLWMGYELHPDK
WTVQPIVLPEKDSWTVNDIQKLVGKLNWASQIYPGIKVKQLCRLLRGTKALTEVIPLTKEAELELAENRKILKEPVHGVY
YDPSKDLIAEIQKQGQGQWTYQIYQEPFKNLKTGKYARMRGAHTNDVKQLTEAVQKITTESIVIWGKTPKFKLPIQKETW
ETWWTEYWQATWIPEWEFVNTPPLVKLWYQLEQEPITGVETFYVDGAANRETKLGKAGYVTNKGRQKVVSITDTTNQKTE
LQAILLALQDSGLEVNIVTDSQYALGIIQAQPDKSESEIVSQIIEQLIKKEKVYLTWVPAHKGIGGNEQVDKLVSTGIRK
VL
>AF256208/B/ES/1989/S61I15
PISPIETVPVKLKPGMDGPKVKQWPLTEEKIKALVEICTEMEKEGKISKIGPENPYNTPVFAIKKKDSTKWRKLVDFREL
NKKTQDFWEVQLGIPHPAG-LKKK-KSVTVLDVGDAYFSVPLDKEFRKYTAFTIPSINNETPGIRYQYNVLPQGWKGSPA
IFQSSMTKILEPFRKQNPDIVIYQYMDDLYIGSDLEIGQHRTKIEELRQHLLKWGFTTPDKKHQKEPPFLWMGYELHPDK
WTVQPIVLPEKDSWTVNDIQKLVGKLNWASQIYPGIKVKQLCRLLRGTKALTEVIPLTKEAELELAENREILKEPVHGVY
YDPSKDLIAEIQKQGQGQWTYQIYQEPFKNLKTGKYARMRGAHTNDVKQLTEAVQKITTESIVIWGKTPKFKLPIQKETW
ETWWTEYWQATWIPEWEFVNTPPLVKLWYQLEKEPIIGAETFYVDGAANRETKLGKAGYVTNKGRQKIVSITDTTNQKTE
LQAILLALQDSGLEVNIVTDSQYALGIIQAQPDKSESEIVSQIIEQLIKKEKVYLAWVPAHKGIGGNEQVDKLVSTGIRK
VL
>AF286365/B/US/1988/WR27
PISPIETVPVKLKPGMDGPKVKQWPLTEEKIKALIEICTEMEKEGKISKIGPENPYNTPVFAIKKKDSTKWRKLVDFREL
NKRTQDFWEVQLGIPHPAG-LKKK-KSVTVLDVGDAYFSVPLDKEFRKYTAFTIPSTNNETPGIRYQYNVLPQGWKGSPA
IFQSSMTKILEPFRKQNPEIVIYQYMDDLYVGSDLEIGQHRTKIEELRQHLLRWGFTTPDKKHQKEPPFLWMGYELHPDK
WTVQPIVLPEKDSWTVNDIQKLVGKLNWASQIYAGIKVKQLCKLLRGTKALTEVVPLTEEAELELAENREILKEPVHGVY
YDPSKDLVAELQKQGQGQWTYQIYQEPFKNLKTGKYARTRGAHTNDVKQLTEAVQKIATESIVIWGKTPKFKLPIQKETW
ESWWTEYWQATWIPEWEFVNTPPLVKLWYQLEKEPIVGAETFYVDGAANRETKLGKAGYVTDRGRQKVVSLTDTTNQKTE
LQAIHLALQDSGLEVNIVTDSQYALGIIQAQPDRSESELVSQIIEQLIKKEKVYLAWVPAHKGIGGNEQVDKLVSSGIRK
VL
>AF538302/B/AU/1999/1181
PISPIETVPVKLKPGMDGPKVKQWPLTEEKIKALVEICTEMEKEGKISKIGPENPYNTPVFAIKKKDSTKWRKLVDFREL
NKRTQDFWEVQLGIPHPAG-LKKK-KSVTVLDVGDAYFSVPLDKDFRKYTAFTIPSINNETPGIRYQYNVLPQGWKGSPA
IFQSSMTKILEPFRKQNPDIVIYQYMDDLYVGSDLKIGQHRTKIEELRQHLLKWGFTTPDKKHQKEPPFLWMGYELHPDK
WTVQPIVLPEKDSWTVNDIQKLVGKLNWASQIYAGIKVKQLCKLLRGAKALTEVVPLTEEAELELAENREILKEPVHGVY
YDPSKILIAEIQKQGQGQWTYQIYQEPFKNLKTGKYARMRGTHTNDVKQLTEAVQKIATESIVIWGRTPKFKLPIQKETW
DAWWTEYWQATWIPEWEFVNTPPLVKLWYQLEKEPIVGAETFYVDGAANRETKLGKAGYVTNRGRQKVVSLTDTTNQKTE
LQAIYLALQDSGLEVNIVTDSQYALGIIQAQPDISESELVNQIIEQLIKKEKVYLAWVPAHKGIGGNEQVDKLVSAGIRK
VL
>AF538303/B/AU/1999/1182
PISPIETVPVKLKPGMDGPKVKQWPLTEEKIKALVEICTEMEKEGKISKIGPENPYNTPVFAIKKKDSTKWRKLVDFREL
NKRTQDFWEVQLGIPHPAG-LKKK-KSVTVLDVGDAYFSVPLDKDFRKYTAFTIPSVNNETPGIRYQYNVLPQGWKGSPA
IFQSSMTRILEPFRKQNPDIVIYQYMDDLYVGSDLEIGQHRTKIEELRQHLLKWGFTTPDKKHQKEPPFLWMGYELHPDK
WTVQPIVLPEKDSWTVNDIQKLVGKLNWASQIYPGIKVRQLCKLIRGTKALTEVVPLTKEAELELAENREILKEPVHGVY
YDPSKDLIAEIQKQGQGQWTYQIYQEPFKNLKTGKYARMRGTHTNDVKQLTEAVQKIATESIVIWGRTPKFKLPIQKETW
EAWWTEYWQATWIPEWEFVNTPPLVKLWYQLEKEPIVGAETFYVDGAANRDTKLGKAGYVTDRGRQKVVSLTDTTNQKTE
LQAIHLALQDSGLEVNIVTDSQYALGIIQAQPDKSESELVSQIIEQLIKKEKVYLAWVPAHKGIGGNEQVDKLVSAGIRR
VL
>AF538304/B/AU/1995/C24
PISPIETVPVKLKPGMDGPKVKQWPLTEEKIKALVEICTEMEKEGEISKIGPENPYNTPVFAIKKKNSTRWRKLVDFREL
NKRTQDFWEVQLGIPHPAG-LKKK-KSVTVLDVGDAYFSVPLDKDFRKYTAFTIPSINNETPGVRYQYNVLPQGWKGSPA
IFQSSMTKILEPFRKQNPDLVIYQYVDDLYVGSDLEIGQHRTKIEELRQHLLKWGFTTPDQKHQKEPPFLWMGYELHPDK
WTVQPIKLPEKKSWTVNDIQKLVGKLNWASQIYPGIKVKHLCKLLRGAKALTEVVPLTEEAELELAENREILKEPVHGVY
YDPSKDLIAEIQKQGNGQWTYQIYQEPFKNLKTGKYAKMRGAHTNDVKQLTEAVQKIATESIVIWGKTPKFKLPIQKETW
ETWWTEYWQATWIPEWEFVNTPPLVKLWYQLEKEPIVGAETFYVDGAAKRETRLGKAGYVTDKGRQKVVSITDTTNQKTE
LQAIHLALQDSGSEVNIVTDSQYALGIIQAQPDKSESELVSQIIEQLIKKEKVYLAWVPAHKGIGGNEQVDKLVSAGIRK
VL
>AF538305/B/AU/1995/C42
PISPIETVPVKLKPGMDGPKVKQWPLTEEEIKALV*ICTEMEKEGKISKIGPENPYNTPVFAIKKKDSTKWRKLVDFREL
NKRTQDFWEVQLGIPHPAG-LKKK-KSVTVLDVGDAYFSVPLDKDFRKYTAFTIPSINNETPGIRYQYNVLPQGWKGSPA
IFQSSMTKILEPFRKQNPDIVIYQYMDDLYVGSDLEIGQHRKKIEELRQHLSRWGFTTPDKKHQKEPPFLWMGYELHPDK
WTVQPIVLPEKDSWTVNDLQKLVGKLNWASQIYPGIKVKQLCKLLRGTKALTEVVPLTEEAELELAENREILKEPVHGVY
YDPSKDLIAELQKQGQGQWTYQIYQEPFKNLKTGKYAKMRGAHTNDVKQLTEAVQKIATESIVIWGKTPKFKLPIQKETW
EAWWTEYWQATWIPEWEFVNTPPLVKLWYQLEKEPIVGAETFYVDGAANRETKLGKAGYVTDKGRQKVVSITYTTNQKTE
LQAIHLALQDSGSEVNIVTDSQYALGIIQAQPDKSESELVSQIIEQLIKKEKVYLAWVPAHKGIGGNEQVDKLVSAGIRK
VL
>AF538306/B/AU/1995/C76
PISPIETVPVKLKPGMDGPKVKQWPLTEEKIKALIEICTEMEKEGKISKIGPENPYNTPVFAIKKKDSTKWRKLVDFREL
NKKTQDFWEVQLGIPHPAG-LKKK-KSVTVLDVGDAYFSVPLDKDFRKYTAFTIPSINNETPGIRYQYNVLPQGWKGSPA
IFQSSMTKILEPFRKQNPDIVIYQYVDDLYVGSDLEIGQHRTKIEELRQHLLRWGFTTPDKKHQKEPPFLWMGYELHPDK
WTVQPIVLPEKDSWTVNDIQKLVGKLNWASQIYPGIRVTQLCKLLRGTKALTEVVPLTEEAELELAENREILKEPVHGVY
YDPSKDLIAEIQKQGKGQWTYQIYQEPFKNLKTGKYARMRGAHTNDVKQLTEAVQKIATESIVIWGKTPKFKLPIQKETW
ETWWTEYWQATWIPEWEFVNAPPLVKLWYQLEKEPIVGAETFYVDGAANRETKLGKAGYVTNRGRQKVVLLTDTTNQKTE
LQAIHLALQDSGSEVNIVTDSQYALGIIQAQPDKSESELVSQIIEQLIKKEKVYLAWVPAHKGIGGNEQVDKLVSAGIRK
VL
>AF538307/B/AU/1995/C92
PISPIETVPVKLKPGMDGPKVKQWPLTEEKIKALIEICTEMEKEGKISKIGPENPYNTPVFAIKKKDSTKWRKLVDFREL
NKKTQDFWEVQLGIPHPAG-LKKK-KSVTVLDVGDAYFSVPLDKEFRKYTAFTIPSINNETPGTRYQYNVLPQGWKGSPA
IFQSSMTKILEPFRKQNPDLVIYQYMDDLYVGSDLEIGQHRTKIEELRQHLLKWGFTTPDKKHQKEPPFLWMGYELHPDK
WTVQPIVLPEKDSWTVNDIQKLVGKLNWASQIYPGIKVKQLCKLLRGAKALTEVIPLTEEAELELAENREILKEPVHGVY
YDPSKDLIAEIQKQGKGQWTYQIYQEPFKNLKTGKYAKMRGTHTNDVKQLTEVVQKVTTESIVIWGKTPKFKLPIQKETW
EAWWTEYWQATWIPEWEFVNTPPLVKLWYQLEKEPIVGAETFYVDGAANRETKLGKAGYVTNRGRQKVVSLTDTTNQKTE
LQAIHLALQDSESEVNIVTDSQYALGIIQAQPDRSESELVSQIIEQLINKEKVYLAWVPAHKGIGGNEQVDKLVSAGIRK
VL
>AJ271445/B/GB/1986/GB8_46R
PISPIETVPVKLKPGMDGPKVKQWPLTEEKIKALVEICTEMEKEGKISKIGPENPYNTPVFAIKKKDSTKWRKLVDFREL
NKRTQDFWEVQLGIPHPSG-LKKK-KSVTVLDVGDAYFSVPLDKEFRKYTAFTIPSINNETPGIRYQYNVLPQGWKGSPA
IFQSSMTKILEPFRKQNPEIVIYQYMDDLYVGSDLEIGQHRTKIEELRQHLLRWGFSTPDKKHQKEPPFLWMGYELHPDK
WTVQPIVLPEKDSWTVNDIQKLVGKLNWASQIYPGIKVRQLCKLLRGAKALTEVITLTEEAELELAENREILKEPVHGVY
YDPSKDLVAEIQKQGLGQWTYQIYQEPFKNLKTGKYAKMRGAHTNDVKQLTEAVQKIATESIVIWGKTPKFKLPIQKETW
EAWWMEYWQATWIPEWEFVNTPPLVKLWYQLEKEPIIGAETFYVDGAANRETKLGKAGYVTDRGRQKVVPLTDTTNQKTE
LQAIHLALQDSGLEVNIVTDSQYALGIIQAQPDRSESEVVSQIIEQLIKKEKVYLAWVPAHKGIGGNEQVDKLVSSGIRK
IL
>AX032749/B/FR/1985/pNL43_patent
PISPIETVPVKLKPGMDGPKVKQWPLTEEKIKALVEICTEMEKEGKISKIGPENPYNTPVFAIKKKDSTKWRKLVDFREL
NKRTQDFWEVQLGIPHPAG-LKQK-KSVTVLDVGDAYFSVPLDKDFRKYTAFTIPSINNETPGIRYQYNVLPQGWKGSPA
IFQCSMTKILEPFRKQNPDIVIYQYMDDLYVGSDLEIGQHRTKIEELRQHLLRWGFTTPDKKHQKEPPFLWMGYELHPDK
WTVQPIVLPEKDSWTVNDIQKLVGKLNWASQIYAGIKVRQLCKLLRGTKALTEVVPLTEEAELELAENREILKEPVHGVY
YDPSKDLIAEIQKQGQGQWTYQIYQEPFKNLKTGKYARMKGAHTNDVKQLTEAVQKIATESIVIWGKTPKFKLPIQKETW
EAWWTEYWQATWIPEWEFVNTPPLVKLWYQLEKEPIIGAETFYVDGAANRETKLGKAGYVTDRGRQKVVPLTDTTNQKTE
LQAIHLALQDSGLEVNIVTDSQYALGIIQAQPDKSESELVSQIIEQLIKKEKVYLAWVPAHKGIGGNEQVDGLVSAGIRK
VL
>AX078307/B/FR/1983/LAI-patent
PISPIETVPVKLKPGMDGPKVKQWPLTEEKIKALVEICTEMEKEGKISKIGPENPYNTPVFAIKKKDSTKWRKLVDFREL
NKRTQDFWEVQLGIPHPAG-LKKK-KSVTVLDVGDAYFSVPLDEDFRKYTAFTIPSINNETPGIRYQYNVLPQGWKGSPA
IFQSSMTKILEPFKKQNPDIVIYQYMDDLYVGSDLEIGQHRTKIEELRQHLLRWGLTTPDKKHQKEPPFLWMGYELHPDK
WTVQPIVLPEKDSWTVNDIQKLVGKLNWASQIYPGIKVRQLCKLLRGTKALTEVIPLTEEAELELAENREILKEPVHGVY
YDPSKDLIAEIQKQGQGQWTYQIYQEPFKNLKTGKYARMRGAHTNDVKQLTEAVQKITTESIVIWGKTPKFKLPIQKETW
ETWWTEYWQATWIPEWEFVNTPPLVKLWYQLEKEPIVGAETFYVDGAANRETKLGKAGYVTNKGRQKVVPLTNTTNQKTE
LQAIYLALQDSGLEVNIVTDSQYALGIIQAQPDKSESELVNQIIEQLIKKEKVYLAWVPAHKGIGGNEQVDKLVSAGIRK
IL
>AY037268/B/AR/1998/ARCH054
PICPIETVPVKLKPGMDGPKVKQWPLTEEKIKALIEICTEMEKEGRISKIGPENPYNTPVFAIKKKDSTRWRKLVDFREL
NKKTQDFWEVQLGIPHPAG-LKKK-KSVTVLDVGDAYFSVPLDKDFRKYTAFTIPSINNETPGIRYQYNVLPQGWKGSPA
IFQSSMTRILEPFRKQNPDIVIYQYMDDLYVGSDLEIGQHRTKIEELRAHLLKWGFTTPDKKHQKEPPFLWMGYELHPDK
WTVQPIVLPEKDSWTVNDIQKLVGKLNWASQIYPGIKVKQLCKLLRGTKALTEVVPLTEEAELELAENREILKEPVHGVY
YDPTKDLIAEIQKQGQGQWTYQIYQEPFKNLKTGKYARMRGAHTNDVRQLTEAVQKITTESIVIWGKTPKFRLPIQKETW
ETWWTEYWQATWIPEWEFVNTPPLVKLWYQLEKEPIVGAETFYVDGAANRETKSGKAGYVTNRGRQKVVSLTDTTNQQTE
LQAIHLALQDSGLEVNIVTDSQYALGIIQAQPDKSESELVNQIIEQLIKKEKVYLAWVPAHKGIGGNEQVDKLVSAGIRK
VL
>AY037269/B/AR/2000/ARMS008
PISPIETVPVKLKPGMDGPKIKQWPLTEEKIKALVEICTEMEKEGKISKIGPENPYNTPVFAIKKKDSTKWRKLVDFREL
NKRTQDFWEVQLGIPHPAG-LKKK-KSVTVLDVGDAYFSVPLDKDFRKYTAFTIPSINNETPGIRYQYNVLPQGWKGSPA
IFQSSMTKILEPFRKHNPDMVIYQYMDDLYVGSDLEIGQHRTKIEELREHLLKWGFTTPDKKHQKEPPFLWMGYELHPDK
WTVQPIMLPEKDSWTVNDIQKLVGKLNWASQIYPGIKVKQLCKLLRGTKALTEVVPLTEEAELELAENREILKEPVHGVY
YDPSKDLVAEVQKQDNGQWTYQIYQEPFKNLKTGKYARMRGAHTNDVKQLTEAVQKIATESIVIWGKVPKFKLPIQKETW
EAWWMEYWQATWIPEWEFVNTPPLVKLWYQLEKEPIVGAETFYVDGAANRETKIGKAGYVTDRGRQKVVPLKDTTNQKTE
LQAIHLALQDSGLEVNIVTDSQYALGIIQAQPDKSESELVNQIIEQLIKKEKVYLAWVPAHKGIGGNEQVDKLVSAGIRK
VL
>AY037270/B/BO/1999/BOL0122
PISPIETVPVKLKPGMDGPKVKQWPLTEEKIKALVEICTEMEKEGKISKIGPENPYNTPVFAIKKKDSTKWRKLVDFREL
NKRTQDFWEVQLGIPHPAG-LRKK-KSVTVLDVGDAYFSVPLDEDFRKYTAFTIPSTNNETPGIRYQYNVLPQGWKGSPA
IFQCSMTKILEPFRKQNPDIVIYQYMDDLYVGSDLEIGQHRTKIEELRQHLLKWGLTTPDKKHQKEPPFLWMGYELHPDK
WTVQPIVLPHKDSWTVNDIQKLVGKLNWASQIYPGIKVKQLCKLLRGTKALTEVIPLTEEAELELAENREILKEPVHGVY
YDPSKDLIAELQKQGEGQWTYQIFQDPFKNLKTGKYARAKGAHTNDIKQLTEAVQKIATESIVIWGKTPKFKLPIQKETW
ETWWTEYWQATWIPEWEFVNTPPLVKLWYQLEKDPIEGVETFYVDGAANRETKLGKAGYVTNRGRQKVVSLTDTTNQKTE
LQAIYLALQDSGPEVNIVTDSQYALGIIQAQPDRSESEIVSQIIEQLIKKEKVYLAWVPAHKGIGGNEQVDKLVSAGVRK
VL
>AY037282/B/AR/1999/ARMA132
PISPIETVPVKLKPGMDGPKVKQWPLTEEKIKALVEICTEMEKEGKISKIGPENPYNTPVFAIKKKDSTKWRKLVDFREL
NKRTQDFWEVQLGIPHPAG-LKKK-KSITVLDVGDAYFSVPLDKDFRKYTAFTIPSINNETPGIRYQYNVLPQGWKGSPA
IFQSSMTKILEPFRKQNPDIVIYQYMDDLYVGSDLEIGQHRTKIEELRQHLLRWGLTTPDKKHQKEPPFLWMGYELHPDK
WTVQPIVLPEKDSWTVNDIQKLVGKLNWASQIFPGIKVRQLCKLLRGTKALTEVVPLTEEAELELAENREILKEPVHGVY
YDPSKDLIAEIQKQGEGQWTYQIYQEQFKNLKTGKYAKMRGTHTNDVKQLTEAVQKIVTESIVIWGKIPKFRLPIQKETW
ETWWTEYWQATWIPEWEFVNTPPLVKLWYQLEKEPIVGAETFYVDGAANRETKLGKAGYVTDRGRQKVVSLTDTTNQKTE
LQAIHLALQDSGLEVNIVTDSQYALGIIQAQPDKSESELVSQIIELLIKKEKVYLAWVPAHKGIGGNEQVDKLVSAGIRK
IL
>AY173951/B/TH/1990/BK132
PISPIETVPVKLKPGMDGPKVKQWPLTEEKIKALVEICTEMEKEGKISKIGPENPYNTPVFAIKKKDSTKWRKLVDFREL
NKRTQDFWEVQLGIPHPAG-LKKK-KSVTVLDVGDAYFSVPLDKDFRKYTAFTIPSTNNETPGIRYQYNVLPQGWKGSPA
IFQCSMTKILEPFRKQNPDIVIYQYMDDLYVGSDLEIGQHRTKIEELRQHLLRWGFTTPDKKHQKEPPFLWMGYELHPDK
WTVQPIVLPEKDSWTVNDIQKLVGKLNWASQIYPGIKVKQLCKLLRGTKALTEVVPLTKEAELELAENREILKETVHGVY
YDPSKDLIAEIQKQGQGQWTYQIYQEPFKNLKTGKYARMRGAHTNDVKQLTEAVQKIATESIVIWGKTPKFKLPIQKETW
ETWWTEYWQATWIPEWEFVNTPPLVKLWYQLEKEPIVGAETFYVDGAANRETKLGKAGYVTNRGRQKVVSLTDTTNQKTE
LQAIHLALQDSGLEVNIVTDSQYALGIIQAQPDKSESEIVSQIIEQLIQKEKVYLAWVPAHKGIGGNEQVDKLVSAGIRK
VL
>AY173952/B/US/1990/US1
PISPIETVPVKLKPGMDGPKVKQWPLTEEKIKALVEICTEMEKEGKISKIGPENPYNTPVFAIKKKDSTKWRKLVDFREL
NKKTQDFWEVQLGIPHPAG-LKKK-KSVTVLDVGDAYFSVPLDEDFRKYTAFTIPSINNETPGIRYQYNVLPQGWKGSPA
IFQCSMTKILEPFRKQNPDLVIYQYMDDLYVGSDLEIGQHRIKIEELRQHLLRWGFTTPDKKHQKEPPFLWMGYELHPDK
WTVQPIVLPEKDSWTVNDIQKLVGKLNWASQIYPGIKVRQLCKLLRGTKALTEVIPLTAEAELELAENREILKEPVHGVY
YDPSKDLIAEIQKQGQGQWTYQIYQEPFKNLKTGKYARVRGAHTNDVKQLTEAVQKIATESIVIWGKTPKFKLPIQKETW
ETWWTEYWQATWIPEWEFVNTPPLVKLWYQLEKEPIVGAETFYVDGAANRETKLGKAGYVTNKGRQKVVSITDTTNQKTE
LQAIYLALQDSGSEVNIVTDSQYALGIIQAQPDKSESELVSQIIEQLIKKEKVYLAWVPAHKGIGGNEQVDKLVSAGIRK
IL
>AY173953/B/US/1990/US2
PISPIETVPVKLKPGMDGPKVKQWPLTEEKIKALVEICTEMEKEGKISKIGPENPYNTPVFAIKKKDSTKWRKLVDFREL
NKKTQDFWEVQLGIPHPAG-LKKK-KSVTVLDVGDAYFSVPLDKDFRKYTAFTIPSINNETPGIRYQYNVLPQGWKGSPA
IFQSSMTKILEPFKKQNPDIVIYQYMDDLYVGSDLEIGQHRTKIEELRQHLLKWGFTTPDKKHQKEPPFLWMGYELHPDK
WTVQPIALPEKDSWTVNDIQKLVGKLNWASQIYAGIKVKQLCKLLRGTKALTEVIPLTEEAELELAENREILKEPVHGVY
YDPSKELIAEIQKQGPGQWTYQIYQEPFKNLKTGKYTRMRGAHTNDVRQLTEAVQKITTESIVIWGKTPKFKLPIQKETW
EAWWTEYWQATWIPEWEFVNTPPLVKLWYQLEKEPIVGAETFYVDGAANRETKLGKAGYVTNRGRQKVVPLTDTTNQKTE
LQAIHLALQDSGSEVNIVTDSQYALGIIQAQPDKSESELVSQIIEQLIKKEKVYLAWVPAHKGIGGNEQVDKLVSAGIRK
VL
>AY173954/B/US/1990/US3
PISPIETVPVKLKPGMDGPKVKQWPLTEEKIKALXEICTEMEKEGKISKIGPENPYNTPVFAIKKKDSTKWRKLVDFREL
NKRTQDFWEVQLGIPHPAG-LKKK-KSVTVLDVGDAYFSVPLDKDFRKYTAFTIPSINNETPGIRYQYNVLPQGWKGSPA
IFQSSMTKILEPFRKQNPDIVIYQYMDDLYVGSDLAIGQHRTKIEELRQHLLRWGFTTPDKKHQKEPPFLWMGYELHPDK
WTVQPIMLPEKDSWTVNDIQKLVGKLNWASQIYAGIKVRQLCKLLRGTKALTEVVPLTAEAELELAENREILKEPVHGVY
YDPSKDLIAEIQKQGQGQWTYQIYQEPFKNLKTGKYAKMRGAHTNDVKQLTEAVQKIATESIVIWGKTPKFKLPIQKETW
EAWWTEYWQATWIPEWEFVNTPPLVKLWYQLEKEPIVGAETFYVDGAANRETKLGKAGYVTDRGRQKVVPLTDTTNQKTE
LQAIHLALQDSGLEVNIVTDSQYALGIIQAQPDKSESELVSQIIEQLVKKEKVYLAWVPAHKGIGGNEQVDKLVSAGIRK
VL
>AY173955/B/US/1990/US4
PISPIETVPVKLKPGMDGPKVKQWPLTEEKIKALVEICTEMEKEGKISKIGPENPYNTPVFAIKKKDSTKWRKLVDFREL
NKRTQDFWEVQLGIPHPAG-LKKK-KSVTVLDVGDAYFSVPLDKEFRKYTAFTIPSINNETPGIRYQYNVLPQGWKGSPA
IFQSSMTKILEPFRKQNPDIVIYQYMDDLYVGSDLEIEQHRTKIEELRGHLLRWGFTTPDKKHQKEPPFLWMGYELHPDK
WTVQPIKLPEKDSWTVNDIQKLVGKLNWASQIYAGIKVRQLCKLLRGAKALTEVVPLTEEAELELAENREILKEPVHGVY
YDPSKELIAEIQKQEQGQWTYQIYQEPFKNLKTGKYARMRGAHTNDVKQLTEAVQKIARECIVIWGKIPKFKLPIQKETW
ETWWIEHWQATWIPEWEFVNTPPLVKLWYQLEKEPIVGAETFYVDGAANRETKLGKAGYVTDRGRQKVVSLTDTTNQKTE
LQAIHLALQDSGLEVNIVTDSQYALGIIQAQPDKSESEIVSQIIEQLIKKEKVYLAWVPAHKGIGGNEQVDKLVSSGIRK
VL
>AY173956/B/BR/1989/BZ167
PISPIETVPVKLKPGMDGPKVKQWPLTEEKIKALVEICTEMEKEGKISKIGPENPYNTPVFAIKKKDSTKWRKLVDFREL
NKRTQDFWEVQLGIPHPAG-LKKK-KSVTVLDVGDAYFSVPLDEDFRKYTAFTIPSINNETPGIRYQYNVLPQGWKGSPA
IFQSSMTKILEPFRKQNPDMVIYQYMDDLYVGSDLEIGQHRTKIEELRQHLLRWGFTTPDKKHQKEPPFLWMGYELHPDK
WTVQPIVLPEKDSWTVNDIQKLVGKLNWASQIYAGIKVKQLCKLLRGTKALTEVVPLTEEAELELAENREILKEPVHGVY
YDPSKDLIAEIQKQGQGQWTYQIYQEPFKNLKTGKYARTRGAHTNDVKQLTEAVQKITTECIVIWGKIPKFKLPIQKETW
ETWWTEYWQATWIPEWEFVNTPPLVKLWYQLEKEPIVGAETFYVDGAANRETKLGKAGYVTDRGRQKVVSLPDTTNQKTE
LQAIHLALQDSGLEVNIVTDSQYALGIIQAQPDKSESELVSQIIEELIKKERVYLAWVPAHKGIGGNEQVDKLVSSGIRK
VL
>AY180905/B/CN/2001/CNHN24
PISPIDTVPVKLKPGMDGPKVKQWPLTEEKIKALVEICTEMEKEGKISKIGPENPYNTPVFAIKKKDSTKWRKLVDFREL
NKRTQDFWEVQLGIPHPAG-LKKK-KSVTVLDVGDAYFSVPLDKDFRKYTAFTIPSINNETPGIRYQYNVLPQGWKGSPA
IFQCSMTKILEPFRKQNPDIVIYQYMDDLYVGSDLEIGQHRTKIEELRQHLLRWGFTTPDKKHQKEPPFLWMGYELHPDK
WTVQPIELPEKDSWTVNDIQKLVGKLNWASQIYAGIKVRELCKLLRGTKALTEVVPLTEEAELELAENREILKEPVHGVY
YDPSKDLIAEIQKQGLGQWTYQIYQEPYKNLKTGKYARMRGAHTNDVKQLTEAVQKVATESIVIWGKTPKFKLPIQKETW
EAWWTEYWQATWIPEWEFTNTPPLVKLWYQLEKEPIEGAETFYVDGAASRETKLGKAGYVTNKGRQKVVTLTDTTNQKTE
LQAIHLALQDSGAEVNIVTDSQYALGIIQAQPDKSESELVSQIIEQLIKKEKVYLAWVPAHKGIGGNEQIDKLVSAGIRK
VL
>AY308760/B/US/1996/1333_d2
PISPIETVPVKLKPGMDGPKVKQWPLTEEKIKALVEICTEMEKEGKISKIGPENPYNTPVFAIKKKDSTKWRKLVDFREL
NKRTQDFWEVQLGIPHPAG-LKKK-KSVXVLDVGDAYFSVPLDKNFRKYTAFTIPSINNETPGVRYQYNVLPQGWKGSPA
IFQSSMTKILEPFRKQNPDLVIYQYMDDLYVGSDLEIGQHRTKIEELRQHLLRWGFTTPDKKHQKEPPFLWMGYELHPDK
WTVQPIVLPDKDSWTVNDIQKLVGKLNWASQIYPGIKIRQLCKLLRGTKALTEVVPLTEEAELELAENREILKEPVHGVY
YDPSKDLIAEIQKQGQDQWTYQIYQDPFKNLKTGKYARRRGAHTNDVKQLTEAVQKITTESIVIWGKIPKFKLPIQKETW
ETWWTDYWQATWIPEWEFVNTPPLVKLWYQLEKDPIIGAETFYVDGAANRETKLGKAGYVTNRGRQKVISLTDTTNQKTE
LQAIHLALQDSGLEVNIVTDSQYAIGIIQAQPDRSESELVNQIIEQLIKKEKVYLAWVPAHKGIGGNEQVDKLVSAGIRK
VL
>AY308761/B/US/1996/1299_d22
PISPIETVPVKLKPGMDGPKVKQWPLTEEKIKALVEICTEMEKEGKISKIGPENPYNTPVFAIKKKDGTKWRKLVDFREL
NKRTQDFWEVQLGIPHPAG-LKKK-KSVTVLDVGDAYFSVPLDQEFRKYTAFTIPSINNETPGIRYQYNVLPQGWKGSPA
IFQSSMTKILEPFRKQNPDLVIYQYMDDLYVGSDLEIEQHRTKIEELRQHLLRWGFTTPDKKHQKEPPFLWMGYKLHPDK
WTVQPIVLPDKDSWTVNDIQKLVGKLNWASQIYPGIKIRQLCKLLRGTKALTEVIPLTQEAELELAENREILKEPVHGVY
YDPSKDLIAEIQKQGQDQWTYQIYQDPFKNLKTGKYARRRGAHTNDVRQLTEAVQKITTESIVIWGKIPKFKLPIQKEXW
ETWWTEYWQATWIPEWKFVNTPPLVKLWYQLEKDPIIGAETFYVDGAANRETKLGKAGYVTDRGRQKVVSLPDTTNQKTE
LQAIHLALQNSGLEVNIVTDSQYAIGIIQAQPDRSESELVNQIIKQLIKKEKVYLAWVPAHKGIGGNEQVDKLVSAGIRK
VL
>AY308762/B/US/1996/1304_d31
PISPIETVPVKLKPGMDGPKVKQWPLTEEKIKALVEICTEMEKEGKISKIGPENPYNTPVFAIKKKDGTKWRKLVDFREL
NKRTQDFWEVQLGIPHPAG-LKKK-KSVTVLDVGDAYFSVPLDQEFRKYTAFTIPSINNETPGIRYQYNVLPQGWKGSPA
IFQSSMTKILEPFRKQNPDLVIYQYMDDLYVGSDLEIEQHRTKIEELRQHLLRWGFTTPDKKHQKEPPFLWMGYELHPDK
WTVQPIVLPDKDSWTVNDIQKLVGKLNWASQIYPGIKIRQLCKLLRGTKALTEVIPLTQEAELELAENREILKEPVHGVY
YDPSKDLIAEIQKQGQDQWTYQIYQDPFKNLKTGKYARRRGAHTNDVRQLTEAVQKITTESIVIWGKIPKFKLPIQKETW
ETWWTEYWQATWIPEWEFVNTPPLVKLWYQLEKDPIIGAETFYVDGAANRETKLGKAGYVTDRGRQKVVSLPDTTNQKTE
LQAIHLALQDSGLEVNIVTDSQYAIGIIQAQPDRSESELVNQIIEQLIKKEKVYLAWVPAHKGIGGNEQVDKLVSAGIRK
VL
>AY314044/B/CA/1996/WC10P_1
PISPIETVPVKLKPGMDGPKVKQWPLTEEKIKALIEICTELENEGKISKIGPENPYNTPVFAIKKKDSTKWRKLVDFREL
NKRTQDFWEVQLGIPHPAG-LKKK-KSVTVLDVGDAYFSVPLDKEFRKYAAFTIPSINNETPGIRYQYNVLPQGWKGSPS
IFQSSMTKILEPFRKQNPEIVIYQYMDDLYVGSDLELGQHRTKIEELRQHLLKWGFYTPDKKHQKEPPFLWMGYELHPDK
WTVQPIVLPEKDSWTVNDIQKLVGKLNWASQIYPGIKVKQLCRLLRGAKALTEVIPLTKEAELELAENREILKEPVHGVY
YDPSKDLIAEIQKQGEGQWTYQIYQEPFKNLKTGKYARMRGAHTNDVKQLTETVQKITTESIVIWGKTPKFRLPIQKETW
ETWWTEYWQATWIPEWEFVNTPPLVKLWYQLEKEPIVGAETFYVDGAANRETKLGKAGYVTNRGRQKVVSLTDTTNQKTE
LQAILLALQDSGLEVNIVTDSQYALGIIQAQPDRSESEVVNQIIEQLIKKEKIYLAWVPAHKGIGGNEQVDKLVSNGIRK
IL
>AY314045/B/CA/1996/WC10P_2
PISPIETVPVKLKPGMDGPKVKQWPLTEEKIKALIEICTELENEGKISKIGPENPYNTPEFAIKKKDSTKWRKLVDFREL
NKRTQDFWEVQLGIPHPAG-LKKK-KSVTVLDVGDAYFSVPLDKEFRKYTAFTIPSINNETPGIRYQYNVLPQGWKGSPS
IFQSSMTKILEPFRKQNPEIVIYQYMDDLYVGSDLELGQHRTKIEELRQHLLKWGFYTPDKKHQKEPPFLWMGYELHPDK
WTVQPIVLPEKDSWTVNDIQKLVGKLNWASQIYPGIKVKQLCRLLRGAKALTEVIPLTKEAELELAENREILKEPVHGVY
YDPSKDLIAEIQKQGEGQWTYQIYQEPFKNLKTGKYARMRGAHTNDVKQLTETVQKITTESIVIWGKTPKFRLPIQKEAW
ETWWTEYWQATWIPEWEFVNTPPLVKLWYQLEKEPIVGAETFYVDGAANRETKLGKAGYVTNRGRQKVVSLTDTTNQKTE
LQAILLALQDSGLEINIVTDSQYALGIIQAQPDRSESEVVNQIIEQLIKKEKIYLAWVPAHKGIGGNEQVDKLVSNGIRK
IL
>AY314046/B/CA/1996/WC10P_3
PISPIETVPVKLKPGMDGPKVKQWPLTEEKIKALIEICTELENEGKISKIGPENPYNTPVFAIKKKDSTKWRKLVDFREL
NKRTQDFWEVQLGIPHPAG-LKKK-KSVTVLDVGDAYFSVPLDKEFRKYTAFTIPSINNETPGIRYQYNVLPQGWKGSPS
IFQSSMTKILEPFRKQNPEIVIYQYMDDLYVGSDLELGQHRTKIEELRQHLLKWGFYTPDKKHQKEPPFLWMGYGLHPDK
WTVQPIVLPEKDSWTVNDIQKLVGKLNWASQIYPGIKVKQLCRLLRGAKALTEVIPLTKEAELELAENREILKEPVHGVY
YDPSKDLIAEIQKQGVGQWTYQIYQEPFKNLKTGKYARMRGAHTNDVKQLTETVQKITTESIVIWGKTPKFRLPIQKETW
ETWWTEYWQATWIPEWEFVNTPPLVKLWYQLEKEPIVGAETFYVDGAANRETKLGKAGYVTNRGRQKVVSLTDTTNQKTE
LQAILLALQDSGLEVNIVTDSQYALGIIQAQPDRSESEVVNQIIEQLIKKEKIYLAWVPAHKGIGGNEQVDKLVSNGIRK
IL
>AY314047/B/CA/1996/WC10P_4
PISPIETVPVKLKPGMDGPKVKQWPLTEEKIKALIEICTELENEGKISKIGPENPYNTPEFAIKKKDSTKWRKLVDFREL
NKRTQDFWEVQLGIPHPAG-LKKK-KSVTVLDVGDAYFSVPLDKEFRKYTAFTIPSINNETPGIRYQYNVLPQGWKGSPS
IFQSSMTKILEPFRKQNPEIVIYQYMDDLYVGSDLELGQHRTKIEELRQHLLKWGFYTPDKKHQKEPPFLWMGYELHPDK
WTVQPIVLPEKDSWTVNDIQKLVGKLNWASQIYPGIKVKQLCRLLRGAKALTEVIPLTKEAELELAENREILKEPVHGVY
YDPSKDLIAEIQKQGEGQWTYQIYQEPFKNLKTGKYARMRGAHTNDVKQLTETVQKITTESIVIWGKTPKFRLPIQKEAW
ETWWTEYWQATWIPEWEFVNTPPLVKLWYQLEKEPIVGAETFYVDGAANRETKLGKAGYVTNRGRQKVVSLTDTTNQKTE
LQAILLALQDSGLEINIVTDSQYALGIIQAQPDRSESEVVNQIIEQLIKKEKIYLAWVPAHKGIGGNEQVDKLVSNGIRK
IL
>AY314048/B/CA/1996/WC10P_6
PISPIETVPVKLKPGMDGPKVKQWPLTEEKIKALIEICTELENEGKISKIGPENPYNTPVFAIKKKDSTKWRKLVDFREL
NKRTQDFWEVQLGIPHPAG-LKKK-KSVTVLDVGDAYFSVPLDKEFRKYTAFTIPSINNETPGIRYQYNVLPQGWKGSPS
IFQSSMTKILEPFRKQNPEIVIYQYMDDLYVGSDLELGQHRTKIEELRQHLLKWGFYTPDKKHQKEPPFLWMGYELHPDK
WTVQPIVLPEKDSWTVNDIQKLVGKLNWASQIYPGIKVKQLCRLLRGAKALTEVIPLTKEAELELAENREILKEPVHGVY
YDPSKDLIAEIQKQGEGQWTYQIYQEPFKNLKTGKYARMRGAHTNDVKQLTETVQKITTESIVIWGKTPKFRLPIQKETW
ETWWTEYWQATWIPEWEFVNTPPLVKLWYQLEKEPIVGAETFYVDGAANRETKLGKAGYVTNRGRQKVVSLTDTTNQKTE
LQAILLALQDSGLEVNIVTDSQYALGIIQAQPDRSESEVVNQIIERLIRKEKIYLAWVPAHKGIGGNEQVDKLVSNGIRK
IL
>AY314049/B/CA/1996/WC10P_7
PISPIETVPVKLKPGMDGPKVKQWPLTEEKIKALIEICTELENEGKISKIGPENPYNTPVFAIKKKDSTKWKKLVDFREL
NKRTQDFWEVQLGIPHPAG-LKKK-KSVTVLDVGDAYFSVPLDKEFRKYTAFTIPSINNETPGIRYQYNVLPQGWKGSPS
IFQSSMTKILEPFRKQNPEIVIYQYMDDLYVGSDLELGQHRTKIEELRQHLLKWGFYTPDKKHQKEPPFLWMGYELHPDK
WTVQPIVLPEKDSWTVNDIQKLVGKLNWASQIYPGIKVKQLCRLLRGAKALTEVIPLTKEAELELAENREILKEPVHGVY
YDPSKDLIAEIQKQGEGQWTYQIYQEPFKNLKTGKYARMRGAHTNDVKQLTETVQKITTESIVIWGKTPKFRLPIQKETW
ETWWTEYWQATWIPEWEFVNTPPLVKLWYQLEKEPIVGAETFYVDGAANRETKLGKAGYVTNRGRQKVVSLTDTTNQKTE
LQAILLALQDSGLEVNIVTDSQYALGIIQAQPDRSESEVVNQIIEQLIKKEKIYLAWVPAHKGIGGNGQVDKLVSNGIRK
IL
>AY314050/B/CA/1996/WC10P_8
PISPIETVPVKLKPGMDGPKVKQWPLTEEKIKALIEICTELENEGKISKIGPENPYNTPVFAIKKKDSTKWRKLVDFREL
NKRTQDFWEVQLGIPHPAG-LKKK-KSVTVLDVGDAYFSVPLDKEFRKYTAFTIPSINNETPGIRYQYNVLPQGWKGSPS
IFQSSMTKILEPFRKQNPEIVIYQYMDDLYVGSDLELGQHRTKIEELRQHLLKWGFYTPDKKHQKEPPFLWMGYELHPDK
WTVQPIVLPEKDSWTVNDIQKLVGKLNWASQIYPGIKVKQLCRLLRGAKALTEVIPLTKEAELELAENREILKEPVHGVY
YDPSKDLIAEIQKQGEGQWTYQIYQEPFKNLKTGKYAKMRGAHTNDVKQLTETVQKITTESIVIWGKTPKFRLPIQKKTW
ETWWTEYWQATWIPKWEFVNTPPLVKLWYQLEKEPIVGAETFYVDGAANRETKLEKAGYVTNRGRQKVVSLTDTTNQKTE
LQAILLALQDSGLEVNIVTDSQYALGIIQAQPDRSESEVVNQIIEQLIKKKKIYLAWVPAHKGIGGNEQVDKLVSNGIRK
IL
>AY314051/B/CA/1996/WC10P_9
PISPIETVPVKLKPGMDGPKVKQWPLTEEKIKALIEICTELENEGKISKIGPENPYNTPVFAIKKKDSTKWRKLVDFREL
NKRTQDFWEVQLGIPHPAG-LKKK-KSVTVLDVGDAYFSVPLDKEFRKYTAFTIPSINNETPGIRYQYNVLPQGWKGSPS
IFQSSMTKILEPFRKQNPEIVIYQYMDDLYVGSDLELGQHRTKIEELRQHLLKWGFYTPDKKHQKEPPFLWMGYELHPDK
WTVQPIVLPEKDSWTVNDIQKLVGKLNWASQIYPGIKVKQLCRLLRGAKALTEVIPLTKEAELELAENREILKEPVHGVY
YDPSKDLIAEIQKQGEGQWTYQIYQEPFKNLKTGKYARWRGAHTNDVKQLTETVQKITTESIVIWGKTPKFRLPIQKETW
ETWWTEYWQATWIPEWEFVNTPPLVKLWYQLEKEPIVGAETFYVDGAANRETKLGKAGYVTNRGRQKVVSLTDTTNQKTE
LQAILLALQDSGLEVNIVTDSQYALGIIQAQPDRSESEVANQIIEQLIKKEKIYLAWVPAHKGIGGNEQVDKLVSNGIRK
IL
>AY314052/B/CA/1996/WC10P_10
PISPIETVPVKLKPGMDGPKVKQWPLTEEKIKALIEICTELENEGKISKIGPENPYNTPEFAIKKKDSTKWRKLVDFREL
NKRTQDFWEVQLGIPHPAG-LKKK-KSVTVLDVGDAYFSVPLDKEFRKYTAFTIPSINNETPGIRYQYNVLPQGWKGSPS
IFQSSMTKILEPFKKQNPEIVIYQYMDDLYVGSDLELGQHRTKIEELRQHLLKWGFYTPDKKHQKEPPFLWMGYELHPDK
WTVQPIVLPEKDSWTVNDIQKLVGKLNWASQIYPGIKVKQLCRLLRGAKALTEVIPLTKEAELELAENREILKEPVHGVY
YDPSKDLIAEIQKQGEGQWTYQIYQEPFKNLKTGKYARMRGAHANDVKQLTETVQKITTESIVIWGKTPKFRLPIQKETW
ETWWTEYWQATWIPEWEFVNTPPLVKLWYQLEKEPIVGAETFYVDGAANRETKLGKAGYVTNRGRQKVVSLTDTTNQKTE
LQAILLALQDSGLEVNIVTDSQYALGIIQAQPDRSESEVVNQIIEQLIKKEKIYLAWVPAHKGIGGNEQVDKLVSNGIRK
IL
>AY314053/B/CA/1996/WC10P_11
PISPIETVPVKLKPGMDGPKVKQWPLTEEKIKALIEICTELENEGKISKIGPENPYNTPVFAIKKKDSTKWRKLVDFREL
NKRTQDFREVQLGIPHPAG-LKKK-KSVTVLDVGDAYFSVPLDKEFRKYTAFTIPSINNETPGIRYQYNVLPQGWKGSPS
IFQSSMTKILEPFRKQNPEIVIYQYMDDLYVGSDLELGQHRTKIEELRQHLLKWGFYTPDKKHQKEPPFLWMGYELHPDK
WTVQPIVLPEKDSWTVNDIQKLVGKLNWASQIYPGIKVKQLCRLLRGAKALTEVIPLTKEAELELAENREILKEPVHGVY
YDPSKDLIAEIQKQGEGQWTYRIYQEPFKNLKTGKYARMRGAHTNDVKQLTETVQKITTESIVIWGKTPKFRLPIQKETW
ETWWTEYWLATWIPEWEFVNTPPLVKLWYQLEKEPIVGAETFYVDGAANRETKLGKAGYVTNRGRQKVVSLTDTTNQKTE
LQAILLALQDSGLEVNIVTDSQYALGIIQAQPDRSESEVVNQIIEQLIKKEKIYLAWVPAHKGIGGNEQVDKLVSNGIRK
IL
>AY314054/B/CA/1996/WC10C_1
PISPIETVPVKLKPGMDGPKVKQWPLTEEKIKALIEICTELENEGKISKIGPENPYNTPVFAIKKKDSTKWRKLVDFREL
NKRTQDFWEVQLGIPHPAG-LKKK-KSVTVLDVGDAYLSVPLDKEFRKYTAFTIPSINNETPGIRYQYNVLPQGWKGSPA
IFQSSMTKILEPFRKQNPEIVIYQYMDDLYVGSDLELGQHRTKIEELRQHLLKWGFYTPDKKHQKEPPFLWMGYELHPDR
WTVQPIVLPEKDSWTVNDIQKLVGKLNWASQIYPGIKVKQLCKLLRGAKALTEVIPLTKEAELELAENREILKEPVHGVY
YDPSKDLIAEIQKQGEGQWTYQIYQEPFKNLKTGKYARMKGAHTNDVKQLTEAVQKITTESIVIWGKTPKFRLPIQKETW
ETWWTEYWQATWIPEWEFVNTPPLVKLWYQLEKEPIMGAETFYVDGAANRETKLGKAGYVTDRGRQKVVSLPDTTNQKTE
LQAILLALQDSGLEVNIVTDSQYALGIIQAQPDRSESEVVNQIIEQLIKKEKIYLAWVPAHKGIGGNEQVDKLVSNGIRK
IL
>AY314055/B/CA/1996/WC10C_3
PISPIETVPVKLKPGMDGPKVKQWPLTEEKIKALIEICTELENEGKISKIGPENPCNTPVFAIKKKDSTKWRKLVDFREL
NKRTQDFWEVQLGIPHPAG-LKKK-KSVTVLDVGDAYFSVPLDKEFRKYTAFTIPSINNETPGIRYQYNVLPQGWEGSPS
IFQSSMTKILEPFRKQNPEIVIYQYMDDLYVGSDLELGQHRTKIEELRQHLLKWGFYTPDKKHQKEPPFLWMGYELHPDK
WTVQPIVLPEKDSWTVNDIQKLVGKLNWASQIYPGIKVKQLCKLLRGAKALTEVIPLTKGAELELAENREILKEPVHGVY
YDPSKDLIAEIQKQGEGQWTYQIYQEPFKNLKTGKYARMRGAHTNDVKQLTDVVQKITTESIVIWGKTPKFRLPIQKETW
ETWWTEYWQATWIPEWEFVNTPPLVKLWYQLEKEPIVGAETFYVDGAANRETKLGKAGYVTDRGRQKVVSLPDTTNQKTE
LQAILLALQDSGLEVNIVTDSQYALGIIQAQPDRSESEIVNQIIEQLIKKEKIYLAWVPAHKGIGGNEQVDKLVSNGIRK
IL
>AY314056/B/CA/1996/WC10C_4
PISPIETVPVKLKPGMDGPKVKQWPLTEEKIKALIEICTELGNEGKISKIGPENPYNTPVFAIKKKDSTKWRKLVDFREL
NKRTQDFWEVQLGIPHPAG-LKKK-KSVTVLDVGDAYFSVPLDKEFRKYTAFTIPSINNETPGIRYQYNVLPQGWKGSPA
IFQNSMTKILEPFRKQNPEIVIYQYMDDLYVGSDLEIGQHRTKIEELRQHLLKWGFYTPDKKHQKEPPFLWMGYELHPDK
WTVQPIVLPEKDSWTVNDIQKLVGKLNWASQIYPGIKVKQLCRLLRGAKALTEVIPLTKEAELELAENREILKEPVHGVY
YDPSKDLIAEIQKQGEGQWTYQIYQEPFKNLKTGKYARMRGAHTNDVKQLTDVVQKITTESIVIWGKTPKFRLPIQKETW
ETWWTEYWQATWIPEWEFVNTPPLVKLWYQLEKEPIVGAETFYVDGAANRETKLGKAGYVTDRGRQKVVSLPDTTNQKTE
LQAILLALQDSGLEVNIVTDSQYALGIIQAQPDRSESEIVNQIIEQLIKKEKIYLAWVPAHKGIGGNEQVDKLVSNGIRK
IL
>AY314057/B/CA/1996/WC10C_5
PISPIETVPVKLKPGMDGPKVKQWPLTEEKIKALIEICTELENEGKISKIGPENPYNTPVFAIKKKDSTKWRKLVDFREL
NKRTQDFWEVQLGIPHPAG-LKKK-KSVTVLDVGDAYFSVPLDKEFRKYTAFTIPSINNETPGIRYQYNVLPQGWKGSPA
IFQSSMTKILEPFRKQNPEIVIYQYMDDLYEGSDLELGQHRTKIEELRQHLLKWGFYTPDKKHQKEPPFLWMGYELHPDK
WAVQPIVLPEKDSWTVNDIQKLVGKLNWASQIYPGIKVKQLCRPLRGAKALTEVIPLTKEAELELAENRGILKEPVHGVY
YDPSKDLIAEIQKQGEGQWTYQIYQEPFKNLKTGKYARMKGAHTNDVKQLTEAVQKITTESIVIWGKTPKFRLPIQKETW
ETWWTEYWQATWIPEWEFVNTPPLVKLWYQLEKEPIVGAETFYVDGAANRETKLGKAGYVTDRGRQKVVSLPDTTNQKTE
LQAILLALQDSGLEVNIVTDSQYALGIIQAQPDRSESEVVNQIIEQLIKKEKIYLAWVPAHKGIGGNEQVDKLVSNGIRK
IL
>AY314058/B/CA/1996/WC10C_6
PISPIETVPVKLKPGMVGPKVKQWPLTEEKIKALIEICTELENEGKISKIGPENPYNTPVFAIKKKDSTKWRKLVDFREL
NKRTQDFWEVQLGIPHPAG-LKKK-KSVTVLDVGDAYFSVPLDKEFRKYTAFTIPSINNETPGIRYQYNVLPQGWKGSPS
IFQSSMTKILEPFRKQNPEIIIYQYVDDLYVGSDLEIGQHRTKIEELRQHLLKWGFYTPDKKHQKEPPFLWMGYELHPDK
WTVQPIVLPEKDSWTVNDIQKLVGKLNWASQIYPGIKVKQLCRLLRGAKTLTEVIPLTKEAELELAENREILKEPVHGVY
YDPSKDLIAEIQKQGEGQWTYQIYQEPFKNLKTGKYARMKGAHTNDVKQLTEAVQKITTESIVIWGKTPKFRLPIQKETW
ETWWTEYWQATWIPEWEFVNTPPLVKLWYQLEKEPIVGAETFYVDGAANRETKLGKAGYVTDRGRQKVVSLPDTTNQKTE
LQAILLALQDSGLEVNIVTDSQYALGIIQAQPDRSESEVVNQIIEQLIKKEKIYLAWVPAHKGIGGNEQVDKLVSNGIRK
IL
>AY314059/B/CA/1996/WC10C_8
PISPIETVPVKLKPGMDGPKVKQWPLTEEKIKALIEICTELENEGKISKIGPENPYNTPVFAIKKKDSTKWRKLVDFREL
NKRTQDFWEVQLGIPHPAG-LKKK-KSVTVLDVGDAYFSVPLDKEFRKYTAFTIPSINNETPGIRYQYNVLPQGWKGSPS
IFQSSMTKILEPFRKQNPEIVIYQYMDDLYVGSDLELGQHRTKIEELRQHLLKWGFYTPDKKHQKEPPFLWMGYELHPDK
WTVQPIVLPEKDSWTVNDIQKLVGKLNWASQIYPGIKVKQLCRLLRGAKALTEVVPLTKEAELELAENREILKEPVHGVY
YDPSKDLIAEIQKQGEGQWTYQIYQEPFKNLKTGKYARMKGAHTNDVKQLTEAVQKITTESIVIWGKTPKFRLPIQKETW
ETWWTEYWQATWIPEWEFVNTPPLVKLWYQLEKEPIVGAETFYVDGAANRETKLGKAGYVTDRGRQKVVSLPDTTNQKTE
LQAILLALQDSGLEVNIVTDSQYALGIIQAQPDRSESEVVNQIIEQLIKKEKIYLAWVPAHKGIGGNEQVDKLVSNGIRK
IL
>AY314060/B/CA/1996/WC10C_9
PISPIETVPVKLKPGMDGPKVKQWPLTEEKIKALIEICTELENEGKISKIGPENPYNTPVFAIKKKDSTKWRKLVDFREL
NKRTQDFWEVQLGIPHPAG-LKKK-KSVTVLDVGDAYFSVPLDKEFRKYTAFTIPSINNETPGIRYQYNVLPQGWKGSPS
IFQSSMTKILEPFRKQNPEIVIYQYMDDLYVGSDLEIGQHRTKIEELRQHLLKWGFYTPDKKHQKEPPFLWMGYELHPDK
WTVQPIVLPEKDSWTVNDIQKLVGKLNWASQIYPGIKVKQLCRLLRGAKALTEVIPLTKEAELELAENREILKEPVHGVY
YDPSKDLIAEIQKQGEGQWTYQIYQEPFKNLKTGKYARMRGAHTNDVKQLTDVVQKITTESIVIWGKTPKFRLPIQKETW
ETWWTEYWQATWIPEREFVNTPPLVKLWYQLEKEPIVGAETFYVDGAANRETKLGKAGYVTDRGRQKVVSLPDTTNQKTE
LQAILLALQDSGLEVNIVTDSQYALGIIQAQPDRSESEIVNQIIEQLIKKEKIYLAWVPAHKGIGGNEQVDKLVSNGIRK
IL
>AY314061/B/CA/1996/WC10C_10
PISPIETVPVKLKPGMDGPKVKQWPLTEEKIKALIEICTELENEGKISKIGPENPYNTPVFAIKKKDSTKWRKLVDFREL
NKRTQDFWEVQLGIPHPAG-LKKK-KSVTVLDVGDAYFSVPLDKEFRKYTAFTIPSINNETPGIRYQYNVLPQGWKGSPS
IFQSSMTKILEPFRKQNPEIVIYQYMDDLYVGSDLEIGQHRTKIEELRQHLLKWGFYTPDKKHQKEPPFLWMGYELHPDK
WTVQPIVLPEKDSWTVNDIQKLVGKLNWASQIYPGIKVKQLCRLLRGAKALTEVIPLTKEAELELAENREILKEPVHGVY
YDPSKDLIAEIQKQGEGQWTYQIYQEPFKNLKTGKYARMRGAHTNDVKQLTDVVQKITTESIVIWGKTPKFRLPIQKETW
ETWWTEYWQATWIPEREFVNTPPLVKLWYQLEKEPIVGAETFYVDGAANRETKLGKAGYVTDRGRQKVVSLPDTTNQKTE
LQAILLALQDSGLEVNIVTDSQYALGIIQAQPDRSESEIVNQIIEQLIKKEKIYLAWVPAHKGIGGNEQVDKLVSNGIRK
IL
>AY314062/B/CA/1996/WC10C_11
PISPIETVPVKLKPGMDGPKVKQWPLTEEKIKALIEICTELENEGKISKIGPENPYNTPVFAIKKKDSTKWRKLVDFREL
NKRTQDFWEVQLGIPHPAG-LKKK-KSVTVLDVGDAYFSVPLDKEFRKYTAFTIPSINNETPGIRYQYNVLPQGWKGSPA
IFQSSMTKILEPFRKQNPEIVIYQYMDDLYVGSDLELGQHRTKIEELRQHLLKWGFYTPDKKHQKEPPFLWMGYELHPDK
WTVQPIVLPEKDSWTVNDIQKLVGKLNWASQIYPGIKVKQLCRLLRGAKALTEVVPLTKEAELELAENREILKEPVHGVY
YDPSKDLIAEIQKQGEGQWTYQIYQEPFKNLKTGKYARMRGAHTNDVKQLTEVVQKITTESIVIWGKTPKFRLPIQKETW
ETWWTEYWQATWIPEWEFVNTPPLVKLWYQLEKEPIVGAETFYVDGAANRETKLGKAGYVTDRGRQKVVSLPDTTNQKTE
LLAILLALQDSGLEVNIVTDSQYALGIIQAQPDRSESEVVNQIIEQLIKKEKIYLAWVPAHKGIGGNEQVDKLVSNGIRK
IL
>AY314063/B/CA/1996/WC10C_12
PISPIETVPVKLKPGMDGPKVKQWPLTEEKIKALIEICTELENEGKISKIGPENPYNTPVFAIKKKDSTKWRKLVDFREL
NKRTQDFWEVQLGIPHPAG-LKKK-KSVTVLDVGDAYFSVPLDKEFRKYTAFTIPSINNETPGIRYQYNVLPQGWKGSPS
IFQSSMTKILEPFRKQNPEIVIYQYMDDLYVGSDLELGQHRTKIEELRQHLLKWGFYTPDKKHQKEPPFLWMGYELHPDK
WTVQPIVLPEKDSWTVNDIQKLVGKLNWASQIYPGIKVKQLCKLLRGAKALTEVIPLTKEAELELAENREILKEPVHGVY
YDPSKDLIAEIQNQGEGQWTYQIYQEPFKNLKTGKYARMKGAHTNDVKQLTEAVQKITTESIVIWGKTPKFRLPIQKETW
ETWWTEYWQATWIPEWEFVNTPPLVKLWYQLEKEPIMGAETFYVDGAANRETKLGKAGYVTDRGRQKVVSLPDTTNQKTE
LQAILLALQDSGLEVNIVTDSQYALGIIQAQPDRSESEVVNQIIEQLIKKEKIYLAWVPAHKGIGGNEQVDKLVSNGIRK
IL
>AY331282/B/US/1997/1001_07
PISPIETVPVKLKPGMDGPKVKQWPLTEEKIKALVEICTEMEKEGKISKIGPENPYNTPVFAIKKKDSTKWRKLVDFREL
NKRTQDFWEVQLGIPHPAG-LKKK-KSVTVLDVGDAYFSVPLDKDFRKYTAFTIPSTNNETPGIRYQYNVLPQGWKGSPA
IFQSSMTKILEPFRKQNPDIVIYQYMDDLYVGSDLEIGPHRAKIEELRQHLLKWGLTTPDKKHQKEPPFLWMGYELHPDK
WTVQPIVLPEKDSWTVNDIQKLVGKLNWASQIYAGIKVKQLCKLLRGTKALTEVVPLTEEAELELAENREILKEPVHGVY
YDPSKDLVAEIQKQGLGQWTYQIYQEPFKNLKTGKYARMRGAHTNDVKQLTEAVQKIATESIVIWGKTPKFRLPIQKETW
ESWWTEYWQATWIPEWEFVNTPPLVKLWYQLEKEPIVGAETFYVDGAANRETKLGKAGYVTDRGKQKVVPLADTTNQKTE
LQAIHLALQDSGLEVNIVTDSQYALGIIQARPDKSESELVNQIIEELIKKEKVYLAWVPAHKGIGGNEKVDKLVSTGIRK
VL
>AY331283/B/US/1997/1001_09
PISPIETVPVKLKPGMDGPKVKQWPLTEEKIKALVEICTEMEKEGKISKIGPENPYNTPVFAIKKKDSTKWRKLVDFREL
NKRTQDFWEVQLGIPHPAG-LKKK-KSVTVLDVGDAYFSVPLDKDFRKYTAFTIPSTNNETPGIRYQYNVLPQGWKGSPA
IFQSSMTKILEPFRKQNPDIVIYQYMDDLYVGSDLEIGPHRAKIEELRQHLLKWGLTTPDKKHQKEPPFLWMGYELHPDK
WTVQPIVLPEKDSWTVNDIQKLVGKLNWASQIYAGIKVKQLCKLLRGTKALTEVVPLTEEAELELAENREILKEPVHGVY
YDPSKDLVAEIQKQGLGQWTYQIYQEPFKNLKTGKYARMRGAHTNDVKQLTEAVQKIATESIVIWGKTPKFRLPIQKXTW
ESWWTEYWQATWIPEWEFVNTPPLVKLWYQLEKEPIVGAETFYVDGAANRETKLGKAGYVTDRGKQKVVPLADTTNQKTE
LQAIHLALQDSGLEVNIVTDSQYALGIIQARPDKSESELVNQIIEELIKKEKVYLAWVPAHKGIGGNEKVDKLVSTGIRK
VL
>AY331284/B/US/1997/1006_08
PISPIETVPVKLKPGMDGPKVKQWPLTEEKIKALVEICTEMEKEGKISKIGPENPYNTPVFAIKKKDSTKWRKLVDFREL
NKRTQDFWEVQLGIPHPAG-LKKK-KSVTVLDVGDAYFSVPLDKDFRKYTAFTIPSTNNETPGMRYQYNVLPQGWKGSPS
IFQSSMIKILEPFRKQNPDIIIYQYMDDLYVGSDLEIGQHRTKIEELRQHLLKWGFTTPDKKHQKEPPFLWMGYELHPDK
WTVQPIVLPEKDSWTVNDIQKLVGKLNWASQIYAGIKVRQLCKLLRGTKALTEVVPLTEEAELELAENREILKEPVHGAY
YDPSKELIAEIQKQGLGQWTYQIYQEPFKNLKTGKYARMRGAHTNDVKQLTEAVQKITTESIVIWGKIPKFKLPIQKETW
EAWWLEYWQATWIPEWEFVNTPPLVKLWYQLEKEPIVGAETFYVDGAASRETKLGKAGYVTDRGRQKVVSLTDTTNQKTE
LQAIHLALQDSELEVNIVTDSQYALGIIQALPDKSESELVSQIIEQLIKKEKVYLAWVPAHKGIGGNEQVDKLVSAGIRK
IL
>AY331285/B/US/1997/1012_08
PISPIETVPVKLKPGMDGPKVKQWPLTEEKIKALVEICTEMEKEGKISKIGPENPYNTPVFAIKKKDSTKWRKLVDFREL
NKKTQDFWEVQLGIPHPAG-LKKK-KSVTVLDVGDAYFSVPLDPDFRKYTAFTIPSVNNETPGIRYQYNVLPQGWKGSPA
VFQSSMTKILEPFRKQNPEIIIYQYMDDLYVGSDLEIGQHRTKIEELRQHLLKWGFTTPDKKHQKEPPFLWMGYELHPDK
WTVQPIVLPEKDSWTVNDIQKLVGKLNWASQIYPGIKVKQLCKLLRGTKALTEVVPLTEEAELELAENREILKEPVHGVY
YDPSKDLIAEVQKQEQCQWTYQIYQEPFKNLKTGKYARMRGAHTNDVKQLTEVVQKITTESIVIWGKTPKFRLPIQKETW
EAWWTEYWQATWIPEWEFVNTPPLVKLWYQLEKEPIAGAETFYVDGAANRETKLGRAGYVTDRGRQRVVSLTDTTNQKTE
LQAIHLALQDSGLEVNIVTDSQYALGIIQAQPDKSESELVSQIIEQLIKKEKIYLAWVPAHKGIGGNEQVDKLVSNGIRK
VL
>AY331286/B/US/1997/1012_11
PISPIETVPVKLKPGMDGPKVKQWPLTEEKIKALVEICTEMEKEGKISKIGPENPYNTPVFAIKKKDSTKWRKLVDFREL
NKKTQDFWEVQLGIPHPAG-LKKK-KSVTVLDVGDAYFSVPLDPDFRKYTAFTIPSVNNETPGIRYQYNVLPQGWKGSPA
VFQSSMTKILEPFRKQNPEIIIYQYMDDLYVGSDLEIGQHRTKIEELRQHLLKWGFTTPDKKHQKEPPFLWMGYELHPDK
WTVQPIVLPEKDSWTVNDIQKLVGKLNWASQIYPGIKVKQLCKLLRGTKALTEVVPLTEEAELELAENREILKEPVHGVY
YDPSKDLIAEVQKQEQCQWTYQIYQEPFKNLKTGKYARMRGAHTNDVKQLTEVVQKITTESIVIWGKTPKFRLPIQKETW
EAWWTEYWQATWIPEWEFVNTPPLVKLWYQLEKEPIAGAETFYVDGAANRETKLGRAGYVTDRGRQRVVSLTDTTNQKTE
LQAIHLALQDSGLEVNIVTDSQYALGIIQAQPDKSESELVSQIIEQLIKKEKIYLAWVPAHKGIGGNEQVDKLVSNGIRK
VL
>AY331287/B/US/1997/1013_03
PISPIETVPVKLKPGMDGPRVKQWPLTEEKIKALVEICTEMEKEGKISKIGPENPYNTPVFAIKKKDSTKWRKLVDFREL
NKRTQDFWEVQLGIPHPAG-LKKK-KSVTVLDVGDAYFSVPLDKDFRKYTAFTIPSINNETPGIRYQYNVLPQGWKGSPA
IFQASMTKILEPFRKQNPDIVIYQYMDDLYVGSDLEIGQHRTKIEELRQHLLRWGFTTPDKKHQKEPPFLWMGYELHPDK
WTVQPIVLPDKDSWTVNDIQKLVGKLNWASQIYAGIKVKQLCRLLRGTKALTEVVPLTEEAELELAENREILKEPVHGVY
YDPSKDLIAEIQKQEQGQWTYQIYQEPFKNLKTGKYARMRGAHTNDVKLLTEAVQKIATESIVIWGKTPKFRLPIQKETW
DTWWTEYWQATWIPEWEFVNTPPLVKLWYQLEKEPIMGAETFYVDGAANRETKLGKAGYVTDRGRQKVISLTDTTNQKTE
LQAIHLALQDSGLEVNIVTDSQYALGIIQAQPDKSESELVSQIIEQLIKKEKVYLAWVPAHKGIGGNEQVDKLVSTGVRK
VL
>AY331288/B/US/1997/1013_07
PISPIETVPVKLKPGMDGPRVKQWPLTEEKIKALVEICTEMEKEGKISKIGPENPYNTPVFAIKKKDSTKWRKLVDFREL
NKRTQDFWEVQLGIPHPAG-LKKK-KSVTVLDVGDAYFSVPLDKDFRXYTAFTIPSINNETPGIRYQYNVLPQGWKGSPA
IFQASMTKILEPFRKQNPDIVIYQYMDDLYVGSDLEIGQHRTKIEELRQHLLRWGFTTPDKKHQKEPPFLWMGYELHPDK
WTVQPIVLPDKDSWTVNDIQKLVGKLNWASQIYAGIKVKQLCRLLRGTKALTEVVPLTEEAELELAENREILXEPVHGVY
YDPSKDLIAEIQKQEQGQWTYQIYQEPFKNLKTGKYARMRGAHTNDVKLLXEAVQKIATESIVIWGKTPKFRLPIQKETW
DTWWTEYWQATWIPEWEFVNTPPLVKLWYQLEKEPIMGAETFYVDGAANRETKLGKAGYVTDRGRQKVXSLTDTTNQKTE
LQAIHLALQDSGLEVNIVTDSQYALGIIQAQPDKSESELVSQIIEXLIKKEKVYLAWVPAHKGIGGNEQVDKLVSTGVRK
VL
>AY331289/B/US/1997/1018_06
PISPIETVPVKLKPGMDGPKVKQWPLTEEKIKALVEICTEMEKEGKITKIGPENPYNTPVFAIKKKDSTKWRKLVDFREL
NKRTQDFWEVQLGIPHPAG-LKKK-KSVTVLDVGDAYFSVPLDEDFRKYTAFTIPSINNETPGIRYQYNVLPQGWKGSPA
IFQASMTKILEPFRKQNPDIVIYQYMDDLYVGSDLEIGQHRTKIEELRQHLLRWGFTTPDKKHQKEPPFLWMGYELHPDK
WTVQPIMLPEKESWTVNDIQKLVGKLNWASQIYPGIKVRQLCKLLRGAKALTEVIPLTEEAELELAENREILKEPVHGVY
YDPSKDLIAEIQKQGQGQWTYQIYQEPFKNLKTGKYARMKGTHTNDVRQLTEAVQKVATESIVIWGKTPKFRLPIQKETW
EAWWMEYWQATWIPEWEFVNTPPLVKLWYQLEKEPIVGAETFYVDGASNRETKLGKAGYVTDRGRQKVVPLNDTTNQKTE
LQAIHLALQDSGLEVNIVTDSQYALGIIQAQPDKSESELVSLIIEELIKKEKVYLAWVPAHKGIGGNEQVDKLVSSGIRK
VL
>AY331290/B/US/1997/1018_10
PISPIETVPVKLKPGMDGPKVKQWPLTEEKIKALVEICTEMEKEGKITKIGPENPYNTPVFAIKKKDSTKWRKLVDFREL
NKRTQDFWEVQLGIPHPAG-LKKK-KSVTVLDVGDAYFSVPLDEDFRKYTAFTIPSINNETPGIRYQYNVLPQGWKGSPA
IFQASMTKILEPFRKQNPDIVIYQYMDDLYVGSDLEIGQHRTKIEELRQHLLRWGFTTPDKKHQKEPPFLWMGYXLHPDK
WTVQPIMLPXKESWTVNDIQKLVGKLNWASQIYPGIKVRQLCKLLRGAKALTEVIPLTEEAELELAENRXILKEPVHGVY
YDPSKDLIAEIQKQGQGQWTYQIYQEPFKNLKTGKYARMKGTHTNDVRQLTEAVQKVATESIVIWGKTPKFRLPIQKETW
EAWWMEYWQATWIPEWEFVNTPPLVKLWYQLEKEPIVGAETFYVDGASNRETKLGKAGYVTDRGRQKVVPLNDTTNQKTE
LQAIXLALQDSGLEVNIVTDSQYALGIIQAQPDKSESELVSLIIEELIKKEKVYLAWVPAHKGIGGNEQVDKLVSSGIRK
VL
>AY331291/B/US/1996/1027_05
PISPIETVPVKLKPGMDGPKVKQWPLTEEKIKALVEICTEMEKEGKISKIGPENPYNTPVFAIKKKDSTKWRKLVDFREL
NKKTQDFWEVQLGIPHPAG-LKKK-KSVTVLDVGDAYFSVPLDKDFRKYTAFTIPSINNETPGIRYQYNVLPQGWKGSPA
IFQCSMTKILEPFRKQNPDIVIYQYMDDLYVGSDLEIEQHRIKIDELRQHLLKWGFTTPDKKHQKEPPFLWMGYELHPDK
WTVQPIVLPEKDSWTVNDIQKLVGKLNWASQIYPGIKVRQLCKLLRGTKALTEVIPLTREAELELAENREILKEPVHGVY
YDPSKDLIAEIQKQGLGQWTYQIYQEPFKNLKTGKYARVRGAHTNDVKQLTEAVQKIATESIVIWGKTPKFRLPIQKETW
EIWWTEYWQATWIPEWEFVNTPPLVKLWYQLEKEPIVGAETFYVDGAANRETRLGKAGYVTNRGRQKVVSLTDTTNQKTE
LQAINLALQDSGLEVNIVTDSQYAIGIIQAQPDKSESELVSQIIEQLIKKEKVYLAWVPAHKGIGGNEQVDKLVSAGIRK
VL
>AY331292/B/US/1996/1057_01
PISPIETVPVKLKPGMDGPKVKQWPLTEEKIKALVEICTEMEKEGKISKIGPENPYNTPVFAIKKKDSTKWRKLVDFREL
NKRTQDFWEVQLGIPHPAG-LKKK-KSVTVLDVGDAYFSVPLDKEFRKYTAFTIPSINNETPGIRYQYNVLPQGWKGSPA
IFQSSMTKILEPFRKQNPDIVIYQYMDDLYVGSDLEIGQHRTRIEELRQHLLKWGFTTPDKKHQKKPPFLWMGYELHPDK
WTVQPIVLPEKDSYTVNDIQKLVGKLNWASQIYAGIKVRQLCKLLRGAKALTEVIPLTKEAELELAENREILKEPVHGVY
YDPSKDLIAEIQKQGQGQWTYQIYQEPFKNLKTGKYARMRGAHTNDVKQLTEAVQKITTESIVIWGKIPKFRLPIQKETW
EIWWTEYWQATWIPEWEFVNTPPLVKLWYQLEKEPIIGAETFYVDGASNRETKLGKAGYVTNRGRQKVVSLTDTTNQKTE
LQAIYLALQDSGSEVNIVTDSQYALGIIQAQPDKSESELVNQIIEQLINKEKVYLAWVPAHKGIGGNEQVDKLVSAGIRK
VL
>AY331293/B/US/1996/1057_09
PISPIETVPVKLKPGMDGPKVKQWPLTEEKIKALVEICTEMEKEGKISKIGPENPYNTPVFAIKKKDSTKWRKLVDFREL
NKRTQDFWEVQLGIPHPAG-LKKK-KSVTVLDVGDAYFSVPLDKEFRKYTAFTIPSINNETPGIRYQYNVLPQGWKGSPA
IFQSSMTKILEPFRKQNPDIVIYQYMDDLYVGSDLEIGQHRTRIEELRQHLLKWGFTTPDKKHQKKPPFLWMGYELHPDK
WTVQPIVLPEKDSYTVNDIQKLVGKLNWASQIYAGIKVRQLCKLLRGAKALTEVIPLTKEAELELAENREILKEPVHGVY
YDPSKDLIAEIQKQGQGQWTYQIYQEPFKNLKTGKYARMRGAHTNDVKQLTEAVQKITTESIVIWGKIPKFRLPIQKETW
EIWWTEYWQATWIPEWEFVNTPPLVKLWYQLEKEPIIGAETFYVDGASNRETKLGKAGYVTNRGRQKVVSLTDTTNQKTE
LQAIYLALQDSGSEVNIVTDSQYALGIIQAQPDKSESELVNQIIEQLINKEKVYLAWVPAHKGIGGNEQVDKLVSAGIRK
VL
>AY331294/B/US/1998/1058_08
PISPIETVPVKLKPGMDGPKVKQWPLTEEKIKALAEICAEMEKEGKISKIGPENPYNTPVFAIKKKDSTKWRKLVDFREL
NKKTQDFWEVQLGIPHPAG-LKKK-KSVTVLDVGDAYFSVPLDREFRKYTAFTIPSVNNETPGIRYQYNVLPQGWKGSPA
IFQSSMTKILEPFRKQNPEIVIYQYVDDLYVGSDLEIGQHRTKIEELRQHLLKWGFTTPDKKHQKEPPFLWMGYELHPDK
WTVQPIVLPEKDTWTVNDIQKLVGKLNWASQIYAGIKVRHLCKLLRGTKALTEVIPLTEEAELELAENREILKEPVHGVY
YDPSKDLIAEIQKQGQGQWTYQIYQEPFKNLKTGKYARMRGAHTNDVKQLTEAVQKIATESIVIWGKTPKFRLPIQKETW
ESWWTDYWQATWIPEWEFVNTPPLVKLWYQLEKEPIVGAETFYVDGAANRETKLGKAGYVTDRGRQKVVSLTDTTNQKTE
LQAIHLALQDSGLEVNIVTDSQYALGIIQAQPDKSESELVSQIIEELIKKEKVYLTWVPAHKGIGGNEKVDKLVSAGIRK
VL
>AY331295/B/US/1998/1058_11
PISPIETVPVKLKPGMDGPKVKQWPLTEEKIKALAEICAEMEKEGKISKIGPENPYNTPVFAIKKKDSTKWRKLVDFREL
NKKTQDFWEVQLGIPHPAG-LKKK-KSVTVLDVGDAYFSVPLDREFRKYTAFTIPSVNNETPGIRYQYNVLPQGWKGSPA
IFQSSMTKILEPFRKQNPEIVIYQYVDDLYVGSDLEIGQHRTKIEELRQHLLKWGFTTPDKKHQKEPPFLWMGYELHPDK
WTVQPIVLPEKDTWTVNDIQKLVGKLNWASQIYAGIKVRHLCKLLRGTKALTEVIPLTEEAELELAENREILKEPVHGVY
YDPSKDLIAEIQKQGQGQWTYQIYQEPFKNLKTGKYARMRGAHTNDVKQLTEAVQKIATESIVIWGKTPKFRLPIQKETW
ESWWTDYWQATWIPEWEFVNTPPLVKLWYQLEKEPIVGAETFYVDGAANRETKLGKAGYVTDRGRQKVVSLTDTTNQKTE
LQAIHLALQDSGLEVNIVTDSQYALGIIQAQPDKSESELVSQIIEELIKKEKVYLTWVPAHKGIGGNEKVDKLVSAGIRK
VL
>AY331296/B/US/1999/PRB959_03
PISPIETVPVKLKPGMDGPKVKQWPLTEEKIKALVEICTEMEKEGKISKIGPENPYNTPVFAIKKKDSTKWRKLVDFREL
NKRTQDFWEVQLGIPHPAG-LKKK-KSVTVLDVGDAYFSVPLDPDFRKYTAFTIPSINNETPGIRYQYNVLPQGWKGSPA
IFQSSMTKILEPFREQNPEIVIYQYMDDLYVGSDLEIGHHRTKIEELREHLLKWGFTTPDKKHQKEPPFLWMGYELHPDK
WTVQPIELPEKESWTVNDIQKLVGKLNWASQIYPGIKVKQLCKLLRGTKSLTEVIPLTEEAELELAENREILREPVHGVY
YDPSKDLIAELQKQEYGQWTYQIYQEPFKNLKTGKYARMRGAHTNDIKQLTEAVQKIATESIVIWGKTPKFRLPIQKETW
ETWWTEYWQATWIPEWEFVNTPPLVKLWYQLEKEPILGAETFYVDGAANRETKLGKAGYVTDRGRQKVVSLPDTTNQKTE
LQAIRLALQDSELEVNIVTDSQYALGIIQAQPDKSESELVNQIIEQLIKKEKVYLAWVPAHKGIGGNEQVDKLVSSGIRK
VL
>AY331297/B/US/1999/PRB959_05
PISPIETVPVKLKPGMDGPKVKQWPLTEEKIKALVEICTEMEKEGKISKIGPENPYNTPVFAIKKKDSTKWRKLVDFREL
NKRTQDFWEVQLGIPHPAG-LKKK-KSVTVLDVGDAYFSVPLDPDFRKYTAFTIPSINNETPGIRYQYNVLPQGWKGSPA
IFQSSMTKILEPFREQNPEIVIYQYMDDLYVGSDLEIGHHRTKIEELREHLLKWGFTTPDKKHQKEPPFLWMGYELHPDK
WTVQPIELPEKESWTVNDIQKLVGKLNWASQIYPGIKVKQLCKLLRGTKSLTEVIPLTEEAELELAENREILREPVHGVY
YDPSKDLIAELQKQEYGQWTYQIYQEPFKNLKTGKYARMRGAHTNDIKQLTEAVQKIATESIVIWGKTPKFRLPIQKETW
ETWWTEYWQATWIPEWEFVNTPPLVKLWYQLEKEPILGAETFYVDGAANRETKLGKAGYVTDRGXQKVVSLPDTTNQKTE
LQAIRLALQDSELEVNIVTDSQYALGIIQAQPDKSESELVNQIIEQLIKKEKVYLAWVPAHKGIGGNEQVDKLVSSGIRK
VL
>AY332236/B/US/1997/1006_10
PISPIETVPVKLKPGMDGPKVKQWPLTEEKIKALVEICTEMEKEGKISKIGPENPYNTPVFAIKKKDSTKWRKLVDFREL
NKRTQDFWEVQLGIPHPAG-LKKK-KSVTVLDVGDAYFSVPLDKDFRKYTAFTIPSTNNETPGMRYQYNVLPQGWKGSPS
IFQSSMIKILEPFRKQNPDIIIYQYMDDLYVGSDLEIGQHRTKIEELRQHLLKWGFTTPDKKHQKEPPFLWMGYELHPDK
WTVQPIVLPEKDSWTVNDIQKLVGKLNWASQIYAGIKVRQLCKLLRGTKALTEVVPLTEEAELELAENREILKEPVHGAY
YDPSKELIAEIQKQGLGQWTYQIYQEPFKNLKTGKYARMRGAHTNDVKQLTEAVQKITTESIVIWGKIPKFKLPIQKETW
EAWWLEYWQATWIPEWEFVNTPPLVKLWYQLEKEPIVGAETFYVDGAASRETKLGKAGYVTDRGRQKVVSLTDTTNQKTE
LQAIHLALQDSELEVNIVTDSQYALGIIQALPDKSESELVSQIIEQLIKKEKVYLAWVPAHKGIGGNEQVDKLVSAGIRK
IL
>AY332237/B/US/1996/1027_03
PISPIETVPVKLKPGMDGPKVKQWPLTEEKIKALVEICTEMEKEGKISKIGPENPYNTPVFAIKKKDSTKWRKLVDFREL
NKKTQDFWEVQLGIPHPAG-LKKK-KSVTVLDVGDAYFSVPLDKDFRKYTAFTIPSINNETPGIRYQYNVLPQGWKGSPA
IFQCSMTKILEPFRKQNPDIVIYQYMDDLYVGSDLEIEQHRIKIDELRQHLLKWGFTTPDKKHQKEPPFLWMGYELHPDK
WTVQPIVLPEKDSWTVNDIQKLVGKLNWASQIYPGIKVRQLCKLLRGTKALTEVIPLTREAELELAENREILKEPVHGVY
YDPSKDLIAEIQKQGLGQWTYQIYQEPFKNLKTGKYARVRGAHTNDVKQLTEAVQKIATESIVIWGKTPKFRLPIQKETW
EIWWTEYWQATWIPEWEFVNTPPLVKLWYQLEKEPIVGAETFYVDGAANRETRLGKAGYVTNRGRQKVVSLTDTTNQKTE
LQAINLALQDSGLEVNIVTDSQYAIGIIQAQPDKSESELVSQIIEQLIKKEKVYLAWVPAHKGIGGNEQVDKLVSAGIRK
VL
>AY352275/B/US/1984/SF33
PISPIETVPVKLKPGMDGPKVKQWPLTEEKIKALVEICTEMEKEGKISKIGPENPYNTPVFAIKKKDSTKWRKLVDFREL
NKKTQDFWEVQLGIPHPAG-LKKK-KSVTVLDVGDAYFSVPLDKDFRKYTAFTIPSINNETPGIRYQYNVLPQGWKGSPA
IFQSSMTKILEPFRKQNPDIVIYQYMDDLYVGSDLEIGQHRTKIEELRQHLLRWGFTTPDKKHQKEPPFLWMGYELHPDK
WTVQPIVLPEKDSWTVNDIQKLVGKLNWASQIYAGIKVKQLCKLLRGTKALTEVIPLTEEAELELAENREILKEPVHGVY
YDPSKDLIAEIQKQGQGQWTYQIYQEPFKNLKTGKYAKMRGAHTNDVKQLTEAVQKIATESIVIWGKTPKFKLPIQKETW
EAWWTEYWQATWIPEWEFVNTPPLVKLWYQLEKEPIVGAETFYVDGAANRETKLGKAGYVTDRGRQKVVSLTDTTNQKTE
LQAIHLALQDSGLEVNIVTDSQYALGIIQAQPDKSESELVSQIIEQLIKKEKVYLAWVPAHKGIGGNEQVDKLVSTGIRK
VL
>AY423381/B/NL/1999/671_99T12
PISPIETVPVKLKPGMDGPKVKQWPLTEEKIKALVEICTELEKEGKISKIGPENPYNTPVFAIKKKDSTKWRKLVDFREL
NKRTQDFWEVQLGIPHPAG-LKKK-KSVTVLDVGDAYFSVPLDKDFRKYTAFTIPSINNETPGIRYQYNVLPQGWKGSPA
IFQSSMTKILEPFRKQNPDIVIYQYMDDLYVGSDLEIGQHRTKIEELRQHLLKWGFYTPDKKHQKEPPFLWMGYELHPDK
WTVQPIVLPEKDHWTVNDIQKLVGKLNWASQIYPGIKVRQLCKLLRGTKALTEIVPLTAEAELELAENREILKEPVHGVY
YDPTKDLIAEIQKQGQGQWTYQIYQEPFKNLKTGKYAKVRGAHTNDVKQLTEAVQKIATESIVIWGKTPKFKLPIQKETW
ETWWTEYWQATWIPEWEFVNTPPLVKLWYQLEKEPIVGAETFYVDGAANRETKLGKAGYVTDRGRQKVIPIKDTTNQKTE
LQAIHLALQDSGLEVNIVTDSQYALGIIQAQPDKSESELVSQIIEQLIKKEKVYLAWVPAHKGIGGNEQVDKLVSTGIRK
VL
>AY423382/B/NL/2000/671_00T93
PISPIETVPVKLKPGMDGPKVKQWPLTEEKIKALVEICTELEKEGKISKIGPENPYNTPVFAIKKKDSTKWRKLVDFREL
NKRTQDFWEVQLGIPHPAG-LKKK-KSVTVLDVGDAYFSVPLDKDFRKYTAFTIPSINNETPGIRYQXNVLPQGWKGSPA
IFQSSMTKILEPFRKQNPDIVIYQYMDDLYVGSDLEIGQHRTKIEELRQHLLKWGFYTPDKKHQKEPPFLWMGYELHPDK
WTVQPIVLPEKDHWTVNDIQKLVGKLNWASQIYPGIKVRQLCKLLRGTKALTEIVPLTAEAELELAENREILKEPVHGVY
YDPTKDLIAEIQKQGQGQWTYQIYQEPFKNLKTGKYAKVRGAHTNDVKQLTEAVQKIATESIVIWGKTPKFKLPIQKETW
ETWWTEYWQATWIPEWEFVNTPPLVKLWYQLEKEPIVGAETFYVDGAANRETKLGKAGYVTDRGRQKVIPIKDTTNQKTE
LQAIHLALQDSGLEVNIVTDSQYALGIIQAQPDKSESELVSQIIEQLIKKEKVYLAWVPAHKGIGGNEQVDKLVSTGIRK
VL
>AY423383/B/NL/2000/671_00T162
PISPIETVPVKLKPGMDGPKVKQWPLTEEKIKALVEICTELEKEGKISKIGPENPYNTPVFAIKKKDSTKWRKLVDFREL
NKRTQDFWEVQLGIPHPAG-LKKK-KSVTVLDVGDAYFSVPLDKDFRKYTAFTIPSINNETPGIRYQYNVLPQGWKGSPA
IFQSSMTKILEPFRKQNPDIVIYQYMDDLYVGSDLEIGQHRTKIEELRQHLLKWGFDTPDKKHQKEPPFLWMGYELHPDK
WTVQPIVLPEKDHWTVNDIQKLVGKLNWASQIYPGIKVRQLCKLLRGTKALTEIVPLTAEAELELAENREILKEPVHGVY
YDPTKDLIAEIQKQGQGQWTYQIYQEPFKNLKTGKYAKVRGAHTNDVKQLTEAVQKIATESIVIWGKTPKFKLPIQKETW
ETWWTEYWQATWIPEWEFVNTPPLVKLWYQLEKEPIVGAETFYVDGAANRETKLGXAGYVTDRGRQKVIPIKDTTNQKTE
LQAIHLALQDSGLEVNIVTDSQYALGIIQAQPDKSESELVSQIIEQLIKKEKVYLAWVPAHKGIGGNEQVDKLVSTGIRK
VL
>AY423384/B/NL/2000/671_00T167
PISPIETVPVKLKPGMDGPKVKQWPLTEEKIKALVEICTELEKEGKISKIGPENPYNTPIFAIKKKDSTKWRKLVDFREL
NKRTQDFWEVQLGIPHPAG-LKKK-KSVTVLDVGDAYFSVPLDKDFRKYTAFTIPSINNETPGIRYQYNVLPQGWKGSPA
IFQSSMTKILEPFRKQNPDIVIYQYMDDLYVGSDLEIGQHRTKVEELRQHLLKWGFYTPDKKHQKEPPFLWMGYELHPDK
WTVQPIVLPEKDHWTVNDIQKLVGKLNWASQIYPGIKVRQLCKLLRGTKALTEIVPLTAEAELELAENREILKEPVHGVY
YDPTKDLIAEIQKQGQGQWTYQIYQEPFKNLKTGKYAKVRGAHTNDVKQLTEAVQKIATESIVIWGKTPKFKLPIQKETW
ETWWTEYWQATWIPEWEFVNTPPLVKLWYQLEKEPIVGAETFYVDGAANRETKLGKAGYVTDRGRQKVIPIKDTTNQKTE
LQAIHLALQDSGLEVNIVTDSQYALGIIQARPDKSESELVSQIIEQLIKKEKVYLAWVPAHKGIGGNEQVDKLVSTGIRK
VL
>AY423385/B/NL/2000/671_00T169
PISPIETVPVKLKPGMDGPKVKQWPLTEEKIKALVEICTELEKEGKISKIGPENPYNTPVFAIKKKDSTKWRKLVDFREL
NKRTQDFWEVQLGIPHPAG-LKKK-KSVTVLDVGDAYFSVPLDKDFRKYTAFTIPSINNETPGIRYQYNVLPQGWKGSPA
IFQSSMTKILEPFRKQNPDIVIYQYMDDLYVGSDLEIGQHRTKIEELRQHLLKWGFNTPDKKHQKEPPFLWMGYELHPDK
WTVQPIVLPEKDHWTVNDIQKLVGKLNWASQIYPGIKVRQLCKLLRGTKALTEIVPLTAEAELELAENREILKEPVHGVY
YDPTKDLIAEIQKQGQGQWTYQIYQEPFKNLKTGKYAKVRGAHTNDVKQLTEAVQKIATESIVIWGKTPKFKLPIQKETW
ETWWTEYWQATWIPEWEFVNTPPLVKLWYQLEKEPIVGAETFYVDGAANRETKLGKAGYVTDRGRQKVIPIKDTTNQKTE
LQAIHLALQDSGLEVNIVTDSQYALGIIQAQPDKSESELVSQIIEQLIKKEKVYLAWVPAHKGIGGNEQVDKLVSTGIRK
VL
>AY423386/B/NL/2000/671_00T103
PISPIETVPVKLKPGMDGPKVKQWPLTEEKIKALVEICTELEKEGKISKIGPENPYNTPIFAIKKKDSTKWRKLVDFREL
NKRTQDFWEVQLGIPHPAG-LKKK-KSVTVLDVGDAYFSVPLDKDFRKYTAFTIPSTNNETPGIRYQYNVLPQGWKGSPA
IFQSSMTKILEPFRKQNPDIVIYQYMDDLYVGSDLEIGQHRTKIEELRQHLLKWGFDTPDKKHQKEPPFLWMGYELHPDK
WTVQPIVLPEKDHWTVNDIQKLVGKLNWASQIYPGIKVRQLCKLLRGTKALTEIVPLTAEAELELAENREILKEPVHGVY
YDPTKDLIAEIQKQGQGQWTYQIYQEPFKNLKTGKYAKVRGAHTNDVKQLTEAVQKIATESIVIWGKTPKFKLPIQKETW
EAWWTEYWQATWIPEWEFVNTPPLVKLWYQLEKEPIVGAETFYVDGAANRETKLGKAGYVTDRGRQKVIPIKDTTNQKTE
LQAIHLALQDSGLEVNIVTDSQYALGIIQAQPDKSESELVSQIIEQLIKKEKVYLAWVPAHKGIGGNEQVDKLVSTGIRK
VL
>AY423387/B/NL/2000/671_00T36
PISPIETVPVKLKPGMDGPKVKQWPLTEEKIKALVEICTELEKEGKISKIGPENPYNTPIFAIKKKDSTKWRKLVDFREL
NKRTQDFWEVQLGIPHPAG-LKKK-KSVTVLDVGDAYFSVPLDKDFRKYTAFTIPSTNNETPGIRYQYNVLPQGWKGSPA
IFQSSMTKILEPFRKQNPDIVIYQYMDDLYVGSDLEMGQHRTRIEELRQHLLKWGFDTPDKKHQKEPPFLWMGYELHPDK
WTVQPIVLPEKDXWXVNDIQKLVGKXNWASQIYPGIKVRQLCKLLRGTKALTEIVPLTAEAELELAENREILKEPVHGVY
YDPTKDLIAEIQKQGQGQWTYQIYQEPFKNLKTGKYAKVRGAHTNDVKQLTEAVQKIATESIVIWGKTPKFKLPIQKETW
EAWWTEYWQATWIPEWEFVNTPPLVKLWYQLEKEPIVGAETFYVDGAANRETKLGKAGYVTDRGRQKVIPIKDTTNQKTE
LQAIHLALQDSGLEVNIVTDSQYALGIIQAQPDKSESELVSQIIEQLIKKEKVYLAWVPAHKGIGGNEQVDKLVSTGIRK
VL
>AY560107/B/US/1998/98USHVTN1925c1
PISPIETVPVKLKPGMDGPKVKQWPLTEEKIKALVEICTEMEKEGKISKIGPENPYNTPVFAIKKKDSTKWRKLVDFREL
NKRTQDFWEVQLGIPHPAG-LKKK-KSVTVLDVGDAYFSVPLDEDFRKYTAFTIPSINNETPGIRYQYNVLPQGWKGSPA
IFQCSMTKILEPFRKQNPDIVIYQYMDDLYVGSDLEIEQHRTKIEELRQHLLGWGFTTPDKKHQKEPPFLWMGYELHPDK
WTVQPIVLPEKDSWTVNDIQKLVGKLNWASQIYPGIKVKQLCKLLRGTKALTEVIPLTKEAELELAENREILKEPVHVVY
YDPSKDLIAEVQKQGEGQWTYQIYQEPFKNLKTGKYARMRGAHTNDVKQLTEAVQKIATESIVIWGKAPKFRLPIQRETW
DTWWTEYWQATWIPEWEFVNTPPLVKLWYQLEKEPIEGAETFYVDGAANRETKVGKAGYVTNRGRQKVVSLNDTTNQKTE
LQAIHLALQDSGLEVNIVTDSQYALGIIQAQPDKSESELVSQIIEQLIKKEKVYLAWVPAHKGIGGNEQVDKLVSAGIRK
VL
>AY560108/B/US/1998/98USHVTN3605c9
PISPIETVPVKLKPGMDGPKVKQWPLTEEKIKALLEICTEMEKEGKISKIGPENPYNTPVFAIKKKDSTKWRKLVDFREL
NKKTQDFWEVQLGIPHPAG-LKKK-KSVTVLDVGDAYFSVPLDKDFRKYTAFTIPSINNETPGIRYQYNVLPQGWKGSPA
IFQSSMTKILEPFRKQNPDIVIYQYMDDLYVGSDLEIGQHRAKIEELRQHLLKWGFTTPDKKHQKEPPFLWMGYELHPDK
WTVQPIVLPDRDSWTVNDIQKLVGKLNWASQIYVGIKVKQLCKLLRGTKALTEVVPLTREAELELAENREILKEPVHGVY
YDPSKDLIAELQKQGQGQWTYQIYQEPFKNLKTGKYARTRGAHTNDVKQLTEAVQKITTESIVIWGKTPKFRLPIQKETW
ETWWTEYWQATWIPEWEFVNTPPLVKLWYQLEKEPIIGAETFYVDGAANRETKLGKAGYVTNKGRQKVVSLTDTTNQKTE
LQAIYLALQDSGLEVNIVTDSQYALGIIQGQPDKSESEVVSQIIEELIKKEKVYLAWVPAHKGIGGNEQVDKLVSDGIRK
VL
>AY560109/B/US/1998/98USHVTN8229c6
PISPIETVPVKLKSGMDGPKVKQWPLTEEKIKALIEICTEMEKEGKISKIGPENPYNTPVFAIKKKDGTKWRKLVDFREL
NKRTQDFWEVQLGIPHPAG-LKKK-KSVTVLDVGDAYFSVPLDKEFRKYTAFTIPSINNETPGIRYQYNVLPQGWKGSPA
IFQSSMTRILEPFRKQNPDIVIYQYMDDLYVGSDLEIGQHRTKIEELRQHLLRWGFTTPDKKHQKEPPFLWMGYELHPDK
WTVQPIELPEKDSWTVNDIQKLVGKLDWASQIYPGIKVRQLCKLLRGAKALTEVIPLTEEAELELAENREILKEPVHGVY
YDPSKDLIAEIQKQGQGQWTYQIYQEPFKNLKTGKYAKMRGAHTNDVKQLTEAVQKVATESIVIWGKTPKFKLPIQKETW
EAWWMEYWQATWIPEWEFVNTPSLVKLWYQLEKEPIAGAETFYVDGAANREAKVGKAGYVTDRGRQKVVSLNDTTNQKTE
LQAIHLALQDSGLEVNIVTDSQYVLGIIQAQPDKSESEIVNQIIEQLIKKEKVYLAWVPAHKGIGGNEQVDKLVSSGIRK
VL
>AY560110/B/US/1998/98USHVTN941c1
PISPIKTVPVKLKPGMDGPKVKQWPLTEEKIKALIEICTEMKKKGKISKIGPENPYNTPVFAIKKKDGTKWRKLVDFREL
NKRTQDFWEVQLGIPHPAG-LKKK-KSVTVLDVGDAYFSVPLDEDFRKYTAFTIPSTNNETPGIRYQYNVLPQGWKGSPA
IFQSSMTRILEPFRKQNPDIVIYQYMDDLYVGSDLEIEQHRTKIEELRQHLLRWGFTTPDKKHQKEPPFLWMGYELHPDK
WTVQPIKLPEKDSWTVNDIQKLVGKLNWASQIYAGIKVRQLCKLLRGTKSLTEVVPLTAEAEMELAENREILKEPVHGVY
YDPSKDLIAEIQKQGQGQWTYQIYQEPFKNLKTGKYARMREAHTNDVKQLTEAVQKIATEGIIIWGRTPKFRLPIQKETW
ETWWMKYWQATWIPEWEFVNTPPLVKLWYQLETEPIVGAETFYVDGAANRETKLGKAGYVTDRGRQKVVSLTDTTNQKTE
LQAIHLALQDSGSEVNIVTDSQYALGIIQAQPDKSESELVSQIIEQLIKKDKVYLAWVPAHKGIGGNEQVDKLVSAGIRK
VL
>AY561236/B/CO/2001/PCM001
PISPIETVPVKLKPGMDGPKVKQWPLTEEKIKALVEICTEMEKEGKISKIGPENPYNTPVFAIKKKDSTKWRKLVDFREL
NKRTQDFWEVQLGIPHPAG-LKKK-KSVTVLDVGDAYFSVPLDEDFRKYTAFTIPSINNETPGVRYQYNVLPQGWKGSPA
IFQCSMTKILEPFRKQNPDIVIYQYMDDLYVGSDLEIGQHRTKVEELREHLLKWGFATPDKKHQKEPPFLWMGYELHPDK
WTVQPIILPEKDSWTVNDIQKLVGKLNWASQIYPGIKVKQLCKLLRGTKALTEVVPLSAEAELELAENREILKEPVHGVY
YDPSKDLIAELQKQGQGQWSYQIYQEPFKNLKTGKYARMRGTHTNDVKQLTEAVQKIATESIVIWGKTPKFKLPIQKETW
EAWWTEYWQATWIPEWEFVNTPPLVKLWYQLEKEPIVGAETFYVDGAANRDTKSGKAGYVTDRGRQKVVSLTDTTNQKTE
LQAIHLALQDSGLEVNIVTDSQYALGIIQAQPDKSESELVSQIIEQLIKKEKVYLAWVPAHKGIGGNEQVDKLVSAGIRK
VL
>AY561237/B/CO/2001/PCM013
PISPIETVPVKLKPGMDGPKVKQWPLTEEKIKALVEICTEMEKEGKISKIGPENPYNTPVFAIKKKDSTKWRKLVDFREL
NKKTQDFWEVQLGIPHPAG-LKQK-KSVTVLDVGDAYFSVPLDKEFRKYTAFTIPSTNNETPGIRYQYNVLPQGWKGSPA
IFQCSMTKILEPFRKQNPDLVIYQYMDDLYVGSDLEIGQHRTKIEELRQHLLGWGFTTPDKKHQKEPPFLWMGYELHPDK
WTVQPIVLPEKDSWTVNDIQKLVGKLNWASQIYPGIKVKQLCKLLRGTKALTEVIPITKEAELELAENREILKEPVHGVY
YDPSKELIAEIQKQGQDQWTYQIYQEPFKNLKTGKYARMRSAHTNDVKQLTEAVQKIAMESIVIWGKTPKFRLPIQKETW
EAWWTDYWQATWIPEWEFVNTPPLVKLWYQLEKEPILGAETFYVDGAANRETKLGKAGYVTNKGRQKVVSLTDTTNQKTE
LHAIHLALQDSGLEVNIVTDSQYAIGIIQAQPDKSESELVSQIIEQLIKKEKVYLAWVPAHKGIGGNEQVDKLVSAGIRK
VL
>AY561239/B/CO/2001/PCM039
PISPIETVPVKLKPGMDGPKVKQWPLTEEKIKALIEICTEMEKEGKISKIGPENPYNTPVFAIKKKDSTKWRKLVDFREL
NKKTQDFWEVQLGIPHPAG-LKKK-KSVTVLDVGDAYFSVPLDQDFRKYTAFTIPSINNETPGIRYQYNVLPQGWKGSPA
IFQSSMTKILEPFRKQNPDLVIYQYMDDLYVGSDLEIEQHRTKIEELRQHLLKWGFTTPDKKHQKEPPFLWMGYELHPDK
WTVQPIVLPEKDSWTVNDIQKLVGKLNWASQIYSGIKVKQLCRLLRGTKALTEVIPLTSEAELELAENREILKEPVHGVY
YDPSKDLIAEIQKQGDGQWTYQIYQEPFKNLRTGKYARTRGAHTNDVKQLTEAVQKIARESIVIWGKTPKFKLPIQKESW
ELWWTDYWQATWIPEWEFVNTPPLVKLWYQLEKEPILGAETFYVDGAANRETKIGKAGYVTDKGRQKVVSLTDTTNQKTE
LQAIHLALQDSGLEVNIVTDSQYALGIIQAQPDKSESELVNLIIEQLIKKEKVYLAWVPAHKGIGGNEQVDKLVSSGIRK
VL
>AY561240/B/CO/2001/PCM074
PISPIETVPVKLKPGMDGPKVKQWPLTEEKIKALEEICTEMEKEGKISKIGPENPYNTPVXAIKKKDSTKWRKLVDFREL
NKRTQDFWEVQLGIPHPSG-LKKK-KSVTVLDVGDAYFSVPLDKDFRKYTAFTIPSRNNETPGIRYQYNVLPQGXKGSPA
IFQSSMTKILEPFRKQNPEIVIYQYMDDLYVGSDLEIGQHRTKIEELREHLLKWGFTTPDKKHQKEPPFLWMGYELHPDK
WTVQPIMLPEKDSWTVNDIQKLVGKLNWASQIYPGIKVKQLCKLLRGAKALTEIIPLTEEAELELAENREILKEPVHGVY
YDPSKDLVAEIQKQGPGQWTYQIYQEPFKNLKTGKYARTRGAHTNDIKQLTEAVQKISTESIVIWGRTPKFKLPIQKETW
ESWWTEYWQAT*IPEWEFVNTPPLVKLWYQL-KEPIVGAETFYVDGASNRETKIGKAGYVTDRGRQKVVSLTDTTNQKTE
LQAIHLALQDSGLEVNIVTDSQYALGIIQAQPDTSESELVSQIIEQLIKKEKVYLAWVPAHKGIGGNEQVDKLVSAGIRK
VL
>AY586542/B/CU/1999/Cu19
PISPIETVPVKLKPGMDGPKVKQWPLTEEKIKALVEICTEMEKEGKISKIGPENPYNTPVFAIKKKDSTKWRKLVDFREL
NKRTQDFWEVQLGIPHPAG-LKKN-KSVTVLDVGDAYFSVPLDKEFRKYTAFTIPSTNNETPGIRYQYNVLPQGWKGSPA
IFQCSMTKILEPFRKQNPEIVIYQYMDDLYVGSDLEIGQHRTKIEELRQHLLKWGFTTPDKKHQKEPPFLWMGYELHPDK
WTVQPIVLPEKDSWTVNDIQKLVGKLNWASQIYPGIKVRQLCKLLRGTKALTEVVPLTAEAELELAENREILKEPVHGVY
YDPSKDLVAEIQKQGQGQWTYQIYQEPFKNLKTGKYARMKSAHTNDVKQLTEAVQKIAMESIVIWGKTPKFKLPIQKETW
EAWWMDYWQATWIPEWEFVNTPPLVKLWYQLEKEPIVGAETFYVDGAANRETKLGRAGYVTDRGKQKVVSLTDTTNQKTE
LQAIHLALQDSGLEVNIVTDSQYALGIIQAQPDKSESELVSQIIEQLIKKEKVYLAWVPAHKGIGGNEQVDKLVSNGIRK
IL
>AY586543/B/CU/1999/Cu43
PISPIETVPVKLKPGMDGPKVKQWPLTEEKIKALVEICTEMEKDGKISKIGPENPYNTPVFAIKKKDGTKWRKLVDFREL
NKRTQDFWEVQLGIPHPAG-LKKK-KSVTVLDVGDAYFSVPLDKDFRKYTAFTIPSXNNETPGIRYQYNVLPQGWKGSPA
IFQCSMTKILEPFRKQNPDIVIYQYMDDLYVGSDLEIGQHRTKIEELRQHLLRWGFTTPDKKHQKEPPFLWMGYELHPDK
WTVQPIVLPEKDSWTVNDIQKLVGKLNWASQIYPGIKVRQLCKLLRGAKSLTEVVPLTEEAELELAENREILKEPVHGVY
YDPSKDLVAELQKQGQGQWTYQIYQEPFKNLKTGKYARMKGAHTNDVKQLTEAVQKIATESIVIWGKTPKFKLPIQRETW
DAWWMEYWQATWIPEWEFVNTPPLVKLWYQLEKEPIVGAETFYVDGAANRDTKLGKAGYVTDRGKQKVVSLTDTTNQKTE
LQAIHLALQDSGLEVNIVTDSQYALGIIQAQPDQSESGLVSQIIEQLIKKEKVYLAWVPAHKGIGGNEQVDKLVSTGIRK
VL
>AY682547/B/RU/2004/04RU128005
PISPIETVPVKLKSGMDGPKVKQWPLTEEKIKALVEICTEMEKEGKISKIGPENPYNTPVFAIKKKDSTKWRKLVDFREL
NKRTQDFWEVQLGIPHPSG-LKKK-KSVTVLDVGDAYFSVPLDKDFRKYTAFTIPSINNETPGIRYQYNVLPQGWKGSPS
IFQSSMTKILEPFRKQNPDIVIYQYMDDLYVGSDLEIGQHRTKIEELRQHLLRWGFTTPDKKHQKEPPFLWMGYELHPDK
WTVQPIKLPDKDSWTVNDIQKLVGKLNWASQIYPGIKVRQLCKLLRGAKALTEVIPLTQGAELELAENREILKEPVHGVY
YDPXKDLIAEIQKQGQGQWTYQIYQEPFKNLKTGKYAKMRGTHTNDVKQLTEAVQKIATESIVIWGKTPKFRLPIQKETW
EAWWTEYWQATWIPEWEFVNTPPLVKLWYQLEKEPIEGAETFYVDGAANRETKLGKAGYVTNRGRQKVVSLTDTTNQKTE
LQAIHLALQDSGLEVNIVTDSQYALGIIQAKPDKSESELVSQIIEQLIKKEKVYLAWVPAHKGIGGNEQVDKLVSSGIRK
VL
>AY713408/B/TH/1996/96TH_NP1538
PISPIETVPVKLKPGMDGPKVKQWPLTEEKIKALVEICTEMEKEGKISKIGPENPYNTPVFAIKKKDSTKWRKLVDFREL
NKRTQDFWEVQLGIPHPAG-LKKK-KSVTVLDVGDAYFSVPLDKDFRKYTAFTIPSVNNETPGIRYQYNVLPQGWKGSPA
IFQCSMTKILEPFRKQNPDIVIYQYMDDLYVGSDLEIGEHRTKIEELRKHLLKWGFTTPDKKHQKEPPFLWMGYELHPDK
WTVQPIMLPVKDSWTVNDIQKLVGKLNWASQIYAGIKVRELCKLLRGAKALTEVIPLTKEAELELAENREILKVPVHGVY
YDPSKDLIAELQKQGLGQWTYQIYQEPCKNLKTGKYAKMRGAHTNDVKQLAEAVQKIATESIVIWGKTPKFKLPIQKETW
EAWWTEYWQATWIPEWEFVNTPPLVKLWYQLEKEPIEGAETFYVDGAANRETKLGKAGYVTNKGRQKVVTLTDTTNQKTE
LQAIHLALQDSGLEVNIVTDSQYALGIIQAQPDKSESELVSQIIEQLIKKEKVYLAWVPAHKGIGGNEQVDKLVSAGIRK
VL
>AY713409/B/US/1985/BAL_85US_Ba_L
PISPIETVPVKLKPGMDGPKVKQWPLTEEKIKALMEICTEMEKEGKISKIGPENPYNTPVFAIKKKDSTKWRKLVDFREL
NKKTQDFWEVQLGIPHPAG-LKKK-KSVTVLDVGDAYFSVPLDKEFRKYTAFTIPSINNETPGIRYQYNVLPQGWKGSPA
IFQSSMTRILEPFRKQNPEIVIYQYMDDLYVGSDLEIGQHRTKIEELRQHLLRWGFTTPDKKHQKEPPFLWMGYELHPDK
WTVQPIVLPEKDSWTVNDIQKLVGKLNWASQIYPGIKVKQLCKLLRGTKALTEVIPLTKEAELELAENREILKEPVHGVY
YDPSKDLIAEIQKQGQGQWTYQIYQEPFKNLKTGKYARMRGAHTNDVKQLTEAVQKITTESIVIWGKTPKFKLPIQKETW
ETWWTEYWQATWIPEWEFVNTPPLVKLWYQLEKEPIIGAETFYVDGAANRETKLGKAGYVTNRGRQKVVSLTDTTNQKTE
LQAIHLALQDSGLEVNIVTDSQYALGIIQAQPDKSESELVSQIIEQLIKKEKVYLAWVPAHKGIGGNEQVDKLVSNGIRK
VL
>AY713410/B/US/1994/94US_33931N
PISPIETVPVKLKPGMDGPKVKQWPLTEEKIKALVEICTEMEKEGKISKVGPENPYNTPVFAIKKKDGTKWRKLVDFREL
NKRTQDFWEVQLGIPHPAG-LKKK-KSVTVLDVGDAYFSVPLDEEFRKYTAFTIPSINNETPGIRYQYNVLPQGWKGSPA
IFQSSMTKILEPFRKQNPDIVIYQYMDDLYVGSDLEIEQHRRKIDELRQHLLRWGFTTPDKKHQKEPPFLWMGYELHPDK
WIVQPIILPEKDSWTVNDIQKLVGKLNWASQIYAGIKVKQLCKLLRGTKALTEVVPLTEEAELELAENREILKEPVHGVY
YDPSKDLIAEIQKQGQGQWTYQIYQEPFKNLKTGKYAKMRGAHTNDVKQLTEAVHKIATESIVIWGKTPKFKLPIQKETW
EAWWTEYWQATWIPEWEFVNTPPLVKLWYQLEKEPIVGAETFYVDGAANRETKLGKAGYVTDRGRQKVVSFTDTTNQKTE
LQAIHLALQDSGLEVNIVTDSQYVLGIIQATPDKSESELVNQIIEQLIKKEKVYLAWVPAHKGIGGNEQVDKLVSAGIRR
VL
>AY713411/B/FR/1992/92FR_BX08
PISPIETVPVRLKPGMDGPKVKQWPLTEEKIKALVEICTEMEKEGKISKIGPENPYNTPVFAIKKKDSTKWRKLVDFREL
NKRTQDFWEVQLGIPHPAG-LKKK-KSVTVLDVGDAYFSVPLHEDFRKYTAFTIPSINNETPGIRYQYNVLPQGWKGSPA
IFQCSMTKILEPFRKQNPDIVIYQYMDDLYVGSDLEIGQHRTKIENLRQHLLRWGFTTPDKKHQKEPPFLWMGYELHPBK
WTVQPIVLPEKDSWTVNDIQKLVGKLNWASQIYAGIKVKQLCKLLRGTKALTEVIPLTEEAELELAENREILKEPVHGVY
YDPSKDLVAEIQKQGQGQWTYQIYQEPFKNLKTGKYARMRGAHTNDVKQLTEAVQKIAQESIVIWGKTPKFKLPIQKETW
EAWWMEYWQATWIPEWEFVNTPPLVKLWYQLEREPIAGAETFYVDGAANRETKLGKAGYVTDRGRQKVVSLTDTTNQKTE
LQAIHLALQDSGLEVNIVTDSQYALGIIQAQPDKSESELVSQIIEQLIKKEKVYLAWVPAHKGIGGNEQVDKLVSTGIRK
VL
>AY713412/B/US/1990/90US_873
PISPIETVPVKLKPGMDGPKVKQWPLTEEKIKALVEICTEMEKEGKISKIGPENPYNTPVFAIKKKDSTKWRKLVDFREL
NKKTQDFWEVQLGIPHPAG-LKKK-KSVTVLDVGDAYFSVPLDEDFRKYTAFTIPSINNETPGIRYQYNVLPQGWKGSPA
IFQSSMTRILEPFRKQNPDIVIYQYMDDLYIGSDLEIGQHRTKIEELRQHLLRWGFTTPDKKHQKEPPFLWMGYELHPDK
WTVQPIVLPEKDSWTVNDIQKLVGKLNWASQIYAGIKVKQLCKLLRGTKALTEVIPLTAEAELELAENREILKEPVHGVY
YDPSKDLIAEIQKQGQGQWTYQIYQEPFKNLKTGKYARTRGAHTNDVKQLTEAVQKITTESIVIWGKIPKFKLPIQKETW
ETWWTEYWQATWIPEWEFVNTPPLVKLWYQLEKEPIAGAETFYVDGAANRETKLGKAGYVTNRGRQKVVPLTDTTNQKTE
LQAIHLALQDSGLEVNIVTDSQYALGIIQAQPDRSESEIVSQIIEQLIKKEKVYLAWVPAHKGIGGNEQVDKLVSTGIRK
VL
>AY751406/B/RU/2004/04RU129005
PISPIETVPVKLKPGMDGPKVKQWPLTEEKIKALVEICTEMEKEGKISKIGPENPYNTPVFAIXKKDSTKWRKLVDFREL
NKRTQDFWEVQLGIPHPAG-LKKK-KSVTVLDVGDAYFSVPLDEDFRKYTAFTIPSKNNETPGIRYQYNVLPQGWKGSPA
IFQSSMTKILEPFRKQNPDIVIYQYMDDLYVGSDLEIGQHRTKIEELRQHLLRWGFTTPDKKHQKEPPFLWMGYELHPDK
WTVQPIVLPEKDIWTVNDXQKLVGKLNWASQIYSGIKVKQLCKLLRGTKALTEVIQLTEEAELELAENREILKEPVHGVY
YDPSKDLIAEIQKQGQGQWTYQIYQEPFKNLKTGKYAKMRGTHTNDVRQLTEAVQKIVTESIXIWGKIPKFKLPIQKETW
ETWWTEYWQATWIPEWEFVNTPPLVKLWYQLEKXPIAGAETFYVDGAANRETKLGKAGYVTNRGRQKVISLTDTTNQKTE
LQAIHLALQDSGSEVNIVTDSQYALGIIQXQPDKSESELVNQIIEQLIKKEKVYLAWVPAHKGIGGNEQVDKLVSTGIRR
VL
>AY751407/B/RU/2004/04RU139089
PISPIETVPVKLKPGMDGPKVKQWPLTEEKIKALVEICTEMEKEGKISKIGPENPYNTPVFAIKKKDSTKWRKLVDFREL
NKRTQDFWEVQLGIPHPAG-LKRK-KSVTVLDVGDAYFSVPLDKDFRKYTAFTIPSINNETPGFRYQYNVLPQGWKGSPA
IFQCTMTRILEPFRKQNPDMVIYQYMDDLYVGSDLEIGQHRTKIEELRQHLLRWGFTTPDKKHQKEPPFLWMGYELHPDK
WTVQPIELPEKDSWTVNDIQKLVGKLNWASQIYPGIKVKQLCKLLRGAKALTQVIPLTKEAELELAENREILREPVHGVY
YDPSKDLIAEIQKQEQGQWTYQIYQEPFKNLKTGKYAKMRGAHTNDVRQLVEAVHKITMESIVIWGKTPKFKLPIQKETW
ETWWTEYWQATWIPEWEFVNTPPLVKLWYQLEKEPITGAETFYVDGAANRETKLGKAGYVTDRGRQKVVSFNDTTNQKTE
LQAIHLALQDSGAEVNIVTDSQYALGIIQAQPDKSESELVSQIIEQLIKKEKIYLAWVPAHKGIGGNEQVDKLVSSGIRK
VL
>AY779550/B/CA/1998/CANA3FULL
PISPIETVPVKLKPGMDGPKVKQWPLTEEKIKALVEICTEMEKEGKISKIGPENPYNTPIFAIKKKDSTKWRKLADFREL
NKRTQDFWEVQLGIPHPAG-LKKK-KSVTVLDVGDAYFSVPLDKDFRKYTAFTIPSINNETPGIRYQYNVLPQGWKGSPA
IFQSSMTKILEPFRKQNPEIVIYQYMDDLYVGSDLEIGQHRTKIEELRQHLLRWGFTTPDKKHQKEPPFLWMGYELHPDK
WTVQPIVLPEKDSWTVNDIQKLVGKLNWASQIYPGIKVRQLCKLLRGTKALTEVIPLTEEAELELAENREILKEPVHGVY
YDPSKDLIAEIQKQGQGQWTYQIYQEPFKNLKTGKYARMRGAHTNDVKQLTEAVQKIATESIVIWGKTPKFKLPIQKETW
EAWWMEYWQATWIPEWEFVNTPPLVKLWYQLEKEPIEGAETFYVDGAANRDTKLGKAGYVTDRGRQKVVSITDTTNQKTE
LQAIHLALQDSGLEVNIVTDSQYALGIIQAQPDKSESELVSQIIEQLIKKEKVYLTWVPAHKGIGGNDQVDKLVSAGIRK
VL
>AY779551/B/CA/1999/CANA5FULL
PISPIETVPVKLKPGMDGPKVKQWPLTEEKIKALVEICTEMEKEGKISKIGPENPYNTPIFAIKKKDSTKWRKLVDFREL
NKRTQDFWEVQLGIPHPAG-LKKK-KSVTVLDVGDAYFSVPLDKDFRKYTAFTIPSINNETPGIRYQYNVLPQGWKGSPA
IFQSSMTKILEPFRKQNPEIVIYQYMDDLYVGSDLEIGQHRTKIEELRQHLLRWGFTTPDKKHQKEPPFLWMGYELHPDK
WTVQPIVLPEKDSWTVNDIQKLVGKLNWASQIYPGIKVRQLCKLLRGTKALTEVIPLTEEAELELAENREILKEPVHGVY
YDPSKDLIAEIQKQGQGQWTYQIYQEPFKNLKTGKYARMRGAHTNDVKQLTEAVQKIATESIVIWGKTPKFKLPIQKETW
EAWWMEYWQATWIPEWEFVNTPPLVKLWYQLEKEPIEGAETFYVDGAANRDTKLGKAGYVTDRGRQKVVSITDTTNQKTE
LQAIHLALQDSGLEVNIVTDSQYALGIIQAQPDKSESELVSQIIEQLINKEKVYLTWVPAHKGIGGNEQVDKLVSAGIRK
VL
>AY779552/B/CA/2000/CANA6FULL
PISPIETVPVKLKPGMDGPKVKQWPLTEEKIKALVEICTEMEKEGKISKIGPENPYNTPIFAIKKKDSTKWRKLVDFREL
NKRTQDFWEVQLGIPHPAG-LKKK-KSVTVLDVGDAYFSVPLDKDFRKYTAFTIPSINNETPGIRYQYNVLPQGWKGSPA
IFQSSMTKILEPFRKQNPEIVIYQYMDDLYVGSDLEIGQHRTKIEELRQHLLRWGFTTPDKKHQKEPPFLWMGYELHPDK
WTVQPIVLPEKDSWTVNDIQKLVGKLNWASQIYPGIKVRQLCKLLRGTKALTEVIPLTEEAELELAENREILKEPVHGVY
YDPSKDLIAEIQKQGQGQWTYQIYQEPFKNLKTGKYARMRGAHTNDVKQLTEAVQKIATESIVIWGKTPKFKLPIQKETW
EAWWMEYWQATWIPEWEFVNTPPLVKLWYQLEKEPIEGAETFYVDGAANRDTKLGKAGYVTDRGRQKVVSITDTTNQKTE
LQAIHLALQDSGLEVNIVTDSQYALGIIQAQPDKSESELVSQIIEQLINKEKVYLTWVPAHKGIGGNEQVDKLVSAGIRK
VL
>AY779553/B/CA/1997/CANB3FULL
PISPIETVPVKLKPGMDGPKVKQWPLTEEKIKALVEICTELEKDGKISKIGPENPYNTPVFAIKKKDGTKWRKLVDFREL
NKRTQDFWEVQLGIPHPAG-LKKK-KSVTVLDVGDAYFSIPLDEDLRKYTAFTIPSINNETPGIRYQYNVLPQGWKGSPS
IFQSSMTKILEPFRKQNPDIVIYQYMDDLYVGSDLEIGQHRTKIEELRQHLWKWGFYTPDKKHQKEPPFLWMGYELHPDK
WTVQPIVLPEKDSWTVNDIQKLVGKLNWASQIYAGIKVKQLCKLLRGTKALTEVIPLTEEAELELAENREILKEPVHGVY
YDPSKDLIAEIQKQGQRQWTYQIYQEPFKNLKTGKYARMRGAHTNDVKQLTEAVKQITTESIVIWGKTPKFKLPIQKETW
EAWWTEYWQATWIPEWEFVNTPPLVKLWYQLEKEPIVGAETFYVDGAANRETKLGKAGYVTDRGRQKVVSIPDTTNQKTE
LQAINLALQDSGSEVNIVTDSQYALGIIQAQPDKSESELVSQIIEQLIQKERVYLAWVPAHKGIGGNEQVDKLVSSGIRK
VL
>AY779554/B/CA/1998/CANB4FULL
PISPIETVPVKLKPGMDGPKVKQWPLTEEKIKALIEICTEMEKEGKISKIGPENPYNTPVFAIKKKDSTKWRKLVDFREL
NKRTQDFWEVQLGIPHPAG-LKKK-KSVTVLDVGDAYFSVPLDEDFRKYTAFTIPSINNETPGIRYQYNVLPQGWKGSPS
IFQSSMTKILEPFRKQNPDIVIYQYMDDLYVGSDLEIGQHRTKIEELRQHLLRWGFTTPDKKHQKEPPFLWMGYELHPDK
WTVQPIVLPEKDSWTVNDIQKLVGKLNWASQIYAGIKVKQLCKLLRGTKALTEVIPLTEEAELELAENREILKEPVHGVY
YDPSKDLIAEIQKQGQRQWTYQIYQEPFKNLKTGKYARMRGAHTNDVKQLTEAVNKITTESIVIWGKTPKFKLPIQKETW
EAWWMEYWQATWIPEWEFVNTPPLVKLWYQLEKEPIVGAETFYVDGAANRETKLGKAGYVTDRGRQKVVSIPDTTNQKTE
LQAIHLALQDSGLEVNIVTDSQYALGFIQAQPDKSESELVSQIIEQLIKKEKVYLAWVPAHKGIGGNEQVDKLVSSGIRK
VL
>AY779555/B/CA/1998/CANB5FULL
PISPIETVPVKLKPGMEGPKVKQWPLTEEKIKALVEICTEMEKDGKISKIGPENPYNTPVFAIKKKDGTKWRKLVDFREL
NKRTQDFWEVQLGIPHPAG-LKKK-KSVTVLDVGDAYFSIPLDEDFRKYTAFTIPSINNETPGIRYQYNVLPQGWKGSPS
IFQSSMTKILEPFRKQNPDIVIYQYVDDLYVGSDLEIGQHRTKIEELRQHLWKWGFYTPDKKHPKEPPFLWMGYELHPDK
WTVQPIVLPEKDSWTVNDIQKLVGKLNWASQIYAGIKVKHLCKLLRGAKALTEVIPLTEEAELELAENREILKEPVHGAY
YDPSKDLIAEIQKQGHGQWTYQIYQEPFKNLKTGKYARMRGAHTNDVKQLTEVVQKAATESIVIWGKTPKFKLPIQKETW
EAWWMEYWQATWIPEWEFVNTPPLVKLWYQLEKEPIVGAETFYVDGAANRETKLGKAGYVTDRGRQKVVSIPDTTNQKTE
LQAIHLALQDSGLEVNIVTDSQYALGIIQAQPDKSESELVSQIIEQLIQKERVYLAWVPAHKGIGGNEQVDKLVSSGIRK
VL
>AY779557/B/CA/1998/CANC10FULL
PISPIETVPVKLKPGMDGPKVKQWPLTEEKIKALVEICTELEKEGKISKIGPENPYNTPVFAIKKKDSTKWRKVVDFREL
NKRTQDFWEVQLGIPHPAG-LKKK-KSVTVLDVGDAYFSVPLDKDFRKYTAFTIPSINNETPGIRYQYNVLPQGWKGSPA
IFQSSMTRILEPFRKQNPDIIIYQYVDDLHVASDLEIGQHRTKIEELREHLWKWGFYTPDKKHQKEPPFLWMGYELHPDK
WTVQPIVLPEKDSWTVNDIQKLVGKLNWASQIYAGIKVRQLCKLLRGTKALTEVVPLTEEAELELAENREILKEPVHGAY
YDPTKDLIAEVQKQELGQWTYQIYQEPFKNLKTGKYAKMRGAHTNDVRQLTEAVQKIATESIVIWGKTPKFRLPIQKETW
EAWWMEYWQATWIPEWEFVNTPPLVKLWYQLEKEPIVGVETFYVDGAANRETKLGKAGYVTDKGRQKVVSITAPTNQKTE
LQAIHLALQDSGSEVNIVTDSQYALGIIQAHPDKSESELVSQIIEQLIKKEKVYLAWVPAHTGIGGNEQVDKLVSAGIRR
VL
>AY779558/B/CA/1999/CAN11FULL
PISPIETVPVKLKPGMDGPKVKQWPLTEEKIKALVEICTELEKEGKISKIGPENPYNTPVFAIKKKDSTKWRKVVDFREL
NKRTQDFWEVQLGIPHPAG-LKKK-KSVTVLDVGDAYFSVPLDKDFRKYTAFTIPSINNETPGIRYQYNVLPQGWKGSPA
IFQSSMTRILEPFRKQNPDIIIYQYVDDLLVASDLEIGQHRTKIKELREHLWKWGFYTPDKKHQKEPPFLWMGYELHPDK
WTVQPIVLPEKDSWTVNDIQKLVGKLNWASQIYAGIKVRQLCKLLRGTKALTEVVPLTEEAELELAENREILKEPVHGAY
YDPTKDLIAEVQKQELGQWTYQIYQEPFKNLKTGKYAKMRGAHTNDVRQLTEAVQKIATESIVIWGKTPKFRLPIQKETW
EAWWMEYWQATWIPEWEFVNTPPLVKLWYQLEKEPIVGAETFYVDGAANRETKLGKAGYVTDKGRQKVVSITDTTNQKTE
LQAIHLALQASGSEVNIVTDSQYALGIIQAQPDKSESELVSQIIEQLIKKEKVYLAWVPAHKGIGGNEKVDKLVSAGIRK
VL
>AY779559/B/CA/1992/CANC2FULL
PISPIETVPVKLKPGMDGPKVKQWPLTEEKIKALVEICTEMEKEGKISKIGPENPYNTPVFAIKKKDSTKWRKLVDFREL
NKRTQDFWEVQLGIPHPAG-LKKK-KSVTVLDVGDAYFSVPLDKDFRKYTAFTIPSINNETPGIRYQYNVLPQGWKGSPA
IFQNSMTRILEPFRKQNPDIVIYQYMDDLYVGSDLEIGQHRTKIEELREHLLKWGFTTPDKKHQKEPPFLWMGYELHPDK
WTVQPIVLPEKDSWTVNDIQKLVGKLNWASQIYAGIKVKHLCKLLRGAKALTEVIPLTEEAELELAENREILTEPVHGVY
YDPSEDLIAEIQKQGHGQWTYQIYQEPFKNLKSGKYARMRGAHTNDVKQLTEAVQKASTESIVIWGKTPKFKLPIQKETW
EAWWMEYWQATWIPEWEFVNTPPLVKLWYQLEKEPIVGAETFYVDGAANRETKLGKAGYVTDRGRQKVVSIADTTNQKTE
LQAIHLALQDSGLEVNIVTDSQYALGIIQAQPDKSESELVSQIIEQLIQKEKVYLAWVPAHKGIGGNEQVDKLVSSGIRK
VL
>AY779560/B/CA/1994/CANC3FULL
PISPIETVPVKLKPGMDGPKVKQWPLTEEKIKALIEICTEMEKEGKISKIGPENPYNTPVFAIKKKDSTKWRKVVDFREL
NKRTQDFWEVQLGIPHPAG-LKKK-KSVTVLDVGDAYFSVPLDKDFRKYTAFTIPSINNETPGSRYQYNVLPQGWKGSPA
IFQSSMTRILDPFRKQNPDIVICQYMDDLYVGSDLEIGQHRTKIEELREHLLKWGFTTPDKKHQKEPPFLWMGYELHPDK
WTVQPIVLPEKDSWTVNDIQKLVGKLNWASQIYAGIKVRQLCKLLRGTKALTEVVPLTEEAELELAENREILKEPVHGAY
YDPTKDLIAEVQKQEQGQWTYQIYQEPFKNLKTGKYAKMRGAHTNDVKQLTEAVQKIATESIVIWGKTPKFTLPIQKETW
EAWWTEYWQATWIPEWEFVNTPPLVKLWYQLEKEPIVGAETFYVDGAANRETKLGKAGYVTDKGRQKVVSITDTTNQKTE
LQAIHLALQDSGLEVNIVTDSQYALGIIQAQPDKSESELVSQIIEQLIKKEKVYLAWVPAHKGIGGNEQVDKLVSAGIRK
VL
>AY779561/B/CA/1992/CANC5FULL
PISPIETVPVKLKPGMDGPKVKQWPLTEEKIKALVEICTEMEKEGKISKIGPENPYNTPVFAIKKKDSTKWRKLVDFREL
NKRTQDFWEVQLGIPHPAG-LKKK-KSVTVLDVGDAYFSVPLDKDFRKYTAFTIPSINNETPGIRYQYNVLPQGWKGSPA
IFQSSMTKILEPFRKQNPDIVIYQYMDDLYVGSDLEIGQHRTKIEELREHLLRWGFTTPDKKHQKEPPFLWMGYELHPDK
WTVQPIVLPEKDSWTVNDIQKLVGKLNWASQIYAGIKVRQLCKLLRGTRALTEVVPLTEEAELELAENREILKEPVHGAY
YDPTKDLIAEVQKQELGQWTYQIYQEPFKNLKTGKYAKMRGAHTNDVKQLTEAVQKIATESIVIWGKTPKFRLPIQKETW
EAWWMEYWQATWIPEWEFVNTPPLVKLWYQLEKEPIVGAETFYVDGAANRETKLGKAGYVTDKGRQKVVSITDTTNQKTE
LQAIHLALQDSGLEVNIVTDSQYALGIIQAQPDKSESELVSQIIEQLIKKEKVYLAWVPAHKGIGGNEQVDKLVSAGIRK
VL
>AY779562/B/CA/1993/CANC6FULL
PISPIETVPVKLKPGMDGPKVKQWPLTEEKIKALVEICTELEKEGKISKIGPENPYNTPVFAIKKKDSTKWRKVVDFREL
NKRTQDFWEVQLGIPHPAG-LKKK-KSVTVLDVGDAYFSVPLDKDFRKYTAFTIPSINNETPGIRYQYNVLPQGWKGSPA
IFQSSMTRILEPFRKQNPDIIIYQYVDDLHVASDLEIGQHRTKIEELREHLWKWGFYTPDKKHQKEPPFLWMGYELHPDK
WTVQPIVLPEKDSWTVNDIQKLVGKLNWASQIYAGIKVRQLCKLLRGTKALTEVVPLTEEAELELAENREILKEPVHGAY
YDPTKDLIAEVQKQELGQWTYQIYQEPFKNLKTGKYAKMRGAHTNDVRQLTEAVQKIATESIVIWGKTPKFRLPIQKETW
EAWWMEYWQATWIPEWEFVNTPPLVKLWYQLEKEPIVGVETFYVDGAANRETKLGKAGYVTDKGRQKVVSITAPTNQKTE
LQAIHLALQDSGSEVNIVTDSQYALGIIQAHPDKSESELVSQIIEQLIKKEKVYLAWVPAHTGIGGNEQVDKLVSAGIRR
VL
>AY779563/B/CA/1996/CANC8FULL
PISPIETVPVKLKPGMDGPKVKQWPLTEEKIKALVEICTEMEKEGKISKIGPENPYNTPVFAIKKKDSTKWRKLVDFREL
NKRTQDFWEVQLGIPHPAG-LKKK-KSVTVLDVGDAYFSVPLDKDFRKYTAFTIPSINNETPGIRYQYNVLPQGWKGSPA
IFQSSMTKILEPFRKQNPDIVIYQYVDDLYVGSDLEIGQPRTKIEELREHLLKWGFYTPDKKHQKEPPFLWMGYELHPDK
WTVQPIVLPEKDSWTVNDIQKLVGKLNWASQIYAGIKVRQLCKLLRGTKALTEVVPLTEEAELELAENREILKEPVHGAY
YDPTKDLIAEVQKQELGQWTYQIYQEPFKNLKTGKYAKMRGAHTNDVRQLTEAVQKIATESIVIWGKTPKFRLPIQKETW
EAWWMEYWQATWIPEWEFVNTPPLVKLWYQLEKEPIVGVETFYVDGAANRETKLGKAGYVTDKGRQKVVSITDTTNQKTE
LQAIHLALQDSGLEVNIVTDSQYALGIIQAQPDKSESELVSQIIEQLIKKEKVYLAWVPAHKGIGGNEQIDKLVSAGIRK
VL
>AY779564/B/CA/1996/CANA1FULL
PISPIETVPVKLKPGMDGPKVKQWPLTEEKIKALVEICTEMEKEGKISKIGPENPYNTPVFAIKKKDSTKWRKLVDFREL
NKRTQDFWEVQLGIPHPAG-LKKK-KSVTVLDVGDAYFSVPLDKNFRKYTAFTIPSINNETPGIRYQYNVLPQGWKGSPA
IFQSSMTKILEPFRKQNPDIVIYQYMDDLYVGSDLEIGQHRAKIEELRQHLLRWGFTTPDKKHQKEPPFLWMGYELHPDK
WTVQPIVLPEKDSWTVNDIQKLVGKLNWASQIYPGIRVRQLCKLLRGTKALTEVIPLTEEAELELAENREILKEPVHGVY
YDPSKDLIAEIQKQGQGQWTYQIYQEPFKNLKTGKYARMRGAHTNDVKQLTEAGQKIATESIVIWGKTPKFKLPIQKETW
EAWWMEYWQATWIPEWEFVNTPPLVKLWYQLEKEPIEGAETFYVDGAANRDTKMGKAGYVTDRGRQKGVSILDTTNQKTE
LQAIHLALQDSGLEVNIVTDSQYALGIIQAQPDKSESELVSQIIEQLIKKEKVYLTWVPAHKGIGGNDQVDKLVSAGIRK
VL
>AY781127/B/UY/2001/01UYTRA1179
PISPIETVPVKLKPGMDGPKVKQWPLTEEKIKALVEICTEMEKEGKISKIGPENPYNTPVFAIRKKDSTKWRKLVDFREL
NKRTQDFWEVQLGIPHPAG-LKKK-KSVTVLDVGDAYFSVPLDKDFRKYTAFTIPSTNNETPGIRYQYNVLPQGWKGSPA
IFQSSMTKILEPFRKQNPDIVIYQYMDDLYVGSDLEIGQHRAKIEELRQHLLRWGFTTPDKKHQKEPPFLWMGYELHPDK
WTVQPIVLPEKDSWTVNDIQKLVGKLNWASQIYAGIKVKQLCKLLRGTKSLTEIVPLTAEAELELAENREILKEPVHGVY
YDPSKDLIAEIQKQGQGQWTYQIYQEPFKNLKTGKYARMRGTHTNDVKQLTEAVQKITTESIVIWGKIPKFKLPIQKETW
EAWWIEYWQATWIPEWEFVNTPPLVKLWYQLEKEPIVGAETFYVDGAANRETKLGKAGYVTDRGRQKVVPLTDTTNQKTE
LQAIHLALQDSGLEVNIVTDSQYALGIIQAQPDKSESEIVSKIIEQLINKEKVYLAWVPAHKGIGGNEQVDKLVSSGIRK
VL
>AY795904/B/YE/2002/02YE507
PISPIETVPVKLKSGMDGPKVKQWPLTEEKIKALIEICSEMEKEGKISKIGPENPYNTPVFAIKKKDSTKWRKLVDFREL
NKRTQDFWEVQLGIPHPSG-LKKK-KSVTVLDVGDAYFSVPLDEAFRKYTAFTIPSLNNETPGIRYQYNVLPQGWKGSPA
IFQSSMTKILEPFRKQNPDIVIYQYMDDLYVGSDLEIEQHRTKIEKLRQHLLRWGFTTPDKKHQKEPPFLWMGYELHPDK
WTVQPIELPDKDSWTVNDIQKLVGKLNWASQIYPGIKVKQLCKLLRGAKALTEVIQLTKEAELELAENREIIKEPVHGVY
YDPSKELIAEIQKQGQGQWTYQIYQEPFKNLKTGKYARMRGAHTNDVKQLTEAVQKITTESIVIWGKIPKFRLPIQKETW
ETWWTEYWQATWIPEWEFVNTPPLVKLWYQLEKEPIPGAETYYVDGAANRETRLGKAGYVTNKGRQKVVSLTDTTNQKTE
LQAIYLALQDSGLEVNIVTDSQYALGIIQAQPDKSESELVSQIIEQLIKKEKVYLAWVPAHKGIGGNEQVDKLVSAGIRK
VL
>AY795905/B/YE/2002/02YE508
PISPIETVPVKLKPGMDGPKVKQWPLTEEKIKALIEICTEMEKEGKISKIGPENPYNTPVFAIKKKDSTKWRKLVDFREL
NKRTQDFWEVQLGIPHPSG-LKKK-KSVTVLDVGDAYFSVPLDEEFRKYTAFTIPSLNNETPGIRYQYNVLPQGWKGSPA
IFQSSMTKILEPFRKQNPDMVIYQYMDDLYVGSDLEIGQHRTKIEELRQHLLKWGFTTPDKKHQKEPPFLWMGYELHPDK
WTVQSIELPDKDSWTVNDIQKLVGKLNWASQIYPGIKVKQLCKLLRGAKALTEVIPLTKEAELELAENREILKEPVHGVY
YDPSKDLIAEIQKQGQGQWTYQIYQEPFKNLKTGKYARMKGAHTNDVRQLTEAVQKITTESIVIWGKIPKFRLPIQKETW
ETWWTEYWQATWIPEWEFVNTPPLVKLWYQLEKEPIIGAETFYVDGASNRETKLGKAGYVTNRGRQKVVSLTDTTNQKTE
LQAIYLALQDSGLEVNIVTDSQYALGIIQAQPDKSESELVSKIIEQLIKKEKVYLAWVPAHKGIGGNEQVDKLVSTGIRK
VL
>AY818644/B/AU/2004/Phcsffull04
PISPIETVPVKLKPGMDGPKVKQWPLTEEKIKALVEICTEMEKEGKISKIGPENPYNTPVFAIKKKDSTKWRKLVDFREL
NKRTQDFWEVQLGIPHPAG-LKKK-KSVTVLDVGDAYFSVPLDKNFRKYTAFTIPSINNETPGIRYQYNVLPQGWKGSPA
IFQSSMTKILEPFRKQNPDIVIYQYMDDLYVGSDLEIGQHRTKIEELRQHLLRWGFTTPDKKHQKEPPFLWMGYELHPDK
WTVQPIVLPEKDSWTVNDIQKLVGKLNWASQIYAGIKVKQLCKLLRGAKALTEVIPLTEEAELELAENREILKEPVHGVY
YDPSKDLVAEIQKQGQGQWTYQIYQEPFKNLKTGKYARMRGAHTNDVKQLTETVQKIATESIVIWGKTPKFKLPIQKETW
EAWWMEYWQATWIPEWEFVNTPPLVKLWYQLEKEPIVGAETFYVDGAANRETKLGKAGYVTDRGRQKVVPLTDTTNQKTE
LQAIHLALQDSGLEVNIVTDSQYALGIIQAQPDKSESEVVSQIIEQLIKKEKVYLAWVPAHKGIGGNEQIDKLVSAGIRK
VL
>AY819715/B/RU/2004/04RU139095
PISPIETVPVKLKPGMDGPKVKQWPLTEEKIKALVEICTEMEKEGKISKIGPENPYNTPIFAIKKKDSTKWRKLVDFREL
NKRTQDFWEVQLGIPHPAG-LKKK-KSVTVLDVGDAYFSVPLDKDFRKYTAFTIPSINNETPGVRYQYNVLPQGWKGSPA
IFQSSMTKILEPFRKQNPDIVIYQYMDDLYVGSDLEIGEHRTKIEELRQHLLKWGFTTPDKKHQKEPPFLWMGYELHPDK
WTVQPIELPEKDSWTVNDIQKLVGKLNWASQIYPGIKVKQLCKLLRGAKALTEIIPLTKEAELELAENREILREPVHGVY
YDPSKDLIAEIQKQEQGQWTYQIYQEPFKNLKTGKYAKMRGAHTNDVRQLVEAVHKITMESIVIWGKTPKFKLPIQKETW
ETWWTEYWQATWIPEWEFVNTPPLVKLWYQLEKEPITGAETFYVDGAANRETKLGKAGYVTDRGRQKVVSFNDTTNQKTE
LQAIHLALQDSGVEVNIVTDSQYALGIIQAQPDKSESELVNQIIEQLIKKEKVYLAWVPAHKGIGGNEQVDKLVSSGIRK
VL
>AY835748/B/US/1983/5096_83
PISPIETVPVKLKPGMDGPKVKQWPLTEEKIKALVEICTEMEKEGKISKIGPENPYNTPVFAIKKKDSTKWRKLVDFREL
NKKTQDFWEVQLGIPHPAG-LRKK-KSVTVLDVGDAYFSVPLDKDFRKYTAFTIPSINNETPGIRYQYNVLPQGWKGSPA
IFPSSMTKILEPFRKQNPDLVIYQYMDDLYVGSDLEIGQHRTKIEELRQHLLRWGFTTPDKKHQKEPPFLWMGYELHPDK
WTVQPIVLPEKDSWTVNDIQKLGGKLNWASQIYAGIKVRQLCKLLRGTKALTEVVPLTTEAELELAENGEILKEPVRGVY
YDPSKDLIAKIQKQGQGQWTYQIYQEPFKNLKTGKYARMRGAHTNDVKQLTEAVQKIPTESIVIWGKTPNFKLPIQKETW
ETWGTEYWQAPWIPEGEFVNTPPLGKLWHQLKKEPIVGAETFYVDGAANRETKLGKAGCVSDRGRQKVVPLTDTTNQKTE
LQAILLALQDSGLEVNIVTDSQFAYGIIQAQPDKSESELVSQIIEQLIKKEKVYLAWVPAHKGIGGNEQVDKLVSTGIRK
VL
>AY835749/B/US/1986/5096_86
PISPIETVPVKLKPGMDGPKVKQWPLTEEKIKALVEICTEMEKEGKISKIGPENPYNTPVFAIKKKDSTKWRKLVDFREL
NKKTQDFWEVQLGIPHPAG-LKKK-KSVTVLDVGDAYFSVPLDKDFRKYTAFTIPSINNETPGIRYQYNVLPQGWKGSPA
IFQSSMTKILEPFRKQNPDIVIYQYMDDLYVGSDLEIGQHRTKIEELRQHLLRWGFTTPDKKHQKEPPFLWMGYELHPDK
WTVQPIVLPEKDSWTVNDIQKLVRKLNWASHIYAGIRVRQLCNLLRGTKALTVVVPLTKEAELELAKNGEFLKEPVRGVY
YDPSKDLIAKIQKRGQGQWTYHIYQEPFKNLKTGKYARMRGAHTNDVKQLTEAVQKIPTESIVIWGKTPRFKLPIQKETW
ETWGTEYWQATWFPEWEFVNTPPLVKLWYQLEKEPIVGAETFYVDGAANRETKLGKAGCVSDRGRQKVVPLTDTTNQKTE
LQAILLALQDSGLEVNIVTDSQFAYGIIQAQPDKSESELVSQIIEQLIKKEKVYLAWVPAHKGIGGNEQVDKLVSTGIRK
VL
>AY835750/B/US/1989/5096_89
PISPIETVPVKLKPGMDGPKVKQWPLTEEKIKALVEICTEMEKEGKISKIGPENPYNTPVFAIKKKDSTKWRKLVDFREL
NKKTQDFWEVQLGIPHPAG-LKQK-KSVTVLDVGDAYFSVPLDKDFRKYTAFTIPSINNETPGIRYQYNVLPQGWKGSPA
IFQSSMTKILEPFRKQNPDIVIYQYMDDLYVGSDLEIGQHRTKIEELRQHLLRWGFTTPDKKHQKEPPFLWMGYELHPDK
WTVQPIVLPEKDSWTVNDIQKLVRKLNWASHIYAGIRVRQLCNLLRGTKALTVVVPLTKEAELELAKNGEFLKEPVRGVY
YDPSKDLIAKIQKQGQGQWTYHIYQEPFKNLKTGKYARMRGAHTNDVKQLTEAVQKIPTESIVIWGKTPRFKLPIQKETW
ETWGTEYWQATWFPEWEFVNTPPLVKLWYQLEKEPIVGAETFYVDGAANRETKLGKAGCVSDRGRQKVVPLTDTTNQKTE
LQAILLALQDSGLEVNIVTDSQYALGIIQAQPDKSESELVSQIIEQLIKKEKVYLAWVPAHKGIGGNEQVDKLVSTGIRK
VL
>AY835751/B/US/1990/5096_90
PISPIETVPVKLKPGMDGPKVKQWPLTEEKIKALVEICTEMEKEGEISKIGPENPYNTPVFAIKKKDSTKWRKLVDFREL
NKKTQDFWEVQLGIPHPAG-LKKK-KSVTVLDVGDAYFSVPLDEDFRKYTAFTIPSINNETPGIRYQYNVLPQGWKGSPA
IFQSSMTKILEPFRKQNPDLVIYQYMDDLYVGSDLEIGQHRTKIEELRQHLLGWGFTTPDKKHQKEPPFLWMGYELHPDK
WTVQPIVLPEKDSWTVNDIQKLGGKLNWASQIYAGIKVGQLCNLLRGTKALTEVVPLTKEAELELAKKREILKEPVRGVY
YAPSKDLIAKIQKQGQGLCTYQIYQEPFKNLKTGKYAKMRGAHTNDVKQLTEAGQKIPTESIVIWGKTPNFKLPIQKETW
ETWGTGYWQATWIPEWEFVNTPPLGNLWSQLEKEPIVGAETFYVDGAANRETKLGKAGCVSDRGRQKVVPLTDTTNQKTE
LQAILLALQDSGLEVNIVTDSQFAYGIIQAQPDKSESELVSQIIEQLIKKEKVYLAWVPAHKGIGGNEQVDKLVSTGIRK
VL
>AY835752/B/US/1992/5096_92
PISPIETVPVRLKPGMDGPKVKQWPLTEEKIKALVEICTELEKEGKISKIGPENPYNTPVFAIKKKDSTKWRKLVDFREL
NKKTQDFWEVQLGIPHPSG-LKKK-KSVTVLDVGDAYFSVPLDKDFRKYTAFTIPSVNNETPGIRYQYNVLPQGWKGSPA
IFPSSMTRILEPFRKQNPDLVIYQYMDDLYVGSDLEIGQHRTKIEELRQHLLRWGFYTPDKKHQKEPPFLWMGYELHPDK
WTVQPIVLPEKDRWTVNDIQKLGGKLNWASQISPGIKVGQLCNLLRGPKALTEVVPLTTEAELELAKNGEFLKEPVRGVY
YAPSKDLIAEIQKRGQGQWTYHIYQEPFKNLKTGKYARMRGAHTNDVKQLTEAVQKIPTESIVLWGKTPKFKLPIQRETW
ETWGTEYWQATWIPEGEFVNTPPLGKLWYQLEKGPIVEAETFYVDGAATREAKLGKAGYTTDRGRQKVVPLTDTPNQKTE
LQAILLALQDSGLEVNIVTDSQYALGIIQAQPDKSESELVSQIIEQLIKKEKVYLAWVPAHKGIGGNEQVDKLVSTGIRK
VL
>AY835753/B/US/1996/5155_96
PISPIETVPVKLKPGMDGPKVKQWPLTEEKIKALVEICTEMEKEGKISKIGPENPYNTPVFAIKKKDSTKWRKLVDFREL
NKRTQDFWEVQLGIPHPAG-LKKK-KSVTVLDVGDAYFSVPLDKDFRKYTAFPIPSINNETPGVRYQYNVLPQGWKGSPA
IFQSSMTKILEPFRKQNPDIVIYQYMDDLYVGSDLEIGQHRTKIEELRQHLLKWGFTTPDKKHQKEPPFLWMGYELHPDK
WTVQPIVLPEKDSWTVNDIQKLVGKLNWASQIYPGIKVRQLCKLLRGAKALTEVVPLTKEAELELAKNREILKEPVRGVY
YDPSKDLIAKLQKQERGQWTYQIYQEPFKNLKTGKYARTKGAHTNDVKQLTEAVQKIATESIVIWGKTPNFKLPIQKETW
ESWGTECWQATWIPEGEFVNTPPLGKLWTQLEKEPIVGAESFYVEGAANRETKLGKAGYVTNRGRQKVVPLTDTTNQKTE
LQAIHLALQDSGLEVNIVTDSQYALGIIQAQPDKSESELVSQIIEQLIKKEKVYLAWVPAHKGIGGNEQVDKLVSAGIRK
VL
>AY835754/B/US/1983/5084_83
PISPIETVPVKLKPGMDGPKVKQWPLTEEKIKALVEICTEMEQEGKISRIGPENPYNTPVFAIKKKDSTKWRKLVDFREL
NKRTQDFWEVQLGIPHPAG-LKKK-KSVTVLDVGDAYFSVPLDKDFRKYTAFTIPSINNETPGIRYQYNVLPQGWKGSPA
IFQSSMTKILEPFRKQNPDVVIYQYMDDLYVGSDLEIGRHGTKIEELRQHLLRWGFTTPDKKHQKEPPFLWMGYELHPDK
WTVQPIVLPEKDSWTVNDIQKLVGKLNWASQIYAGIKVRQLCKLLRGTKALTEVIPLTKEAELELAENREILKEPVHGVY
YDPSKDLIVEIQKQGQGQWTYQIYQEPFKNLKTGKYARMRGAHTNDVKQLTEAVQKITTESIVIWGKTPKFRLPIQKETW
EAWWTEYWQATWIPEWEFVNTPPLVKLWYQLEKEPIVGAETFYVDGAANRETKLGKAGYVTDRGRQKVVPLTDTTNQKTE
LQAIHLALQDSGLEVNIVTDSQYALGIIQAQPDKSESELVSQIIEQLIKKEKVYLAWVPAHKGIGGNEQVDKLVSAGIRK
VL
>AY835755/B/US/1985/5157_85
PISPIETVPVKLKPGMDGPKVKQWPLTEEKIKALVEICTEMEKEGKISKIGPENPYNTPVFAIKKKDSTKWRKLVDFREL
NKRTQDFWEVQLGIPHPAG-LKKK-KSVTVLDVGDAYFSVPLDKDFRKYTAFTIPSINNETPGIRYQYNVLPQGWKGSPA
IFQSSMTKILEPFRKQNPDIVIYQYMDDLYVGSDLEIGQHRTKIEELREHLLKWGFTTPDKKHQKEPPFLWMGYELHPDK
WTVQPIVLPEKDSWTVNDIQKLVGKLNWASQIYAGIKVRQLCKLLRGAKALTEVIPLTEEAELELAENREILKEPVHGVY
YDPSKDLVAEVQKQGYGQWTYQIYQEPFKNLKTGKYARMRGAHTNDVKQLTEAVQKIATESIVIWGKTPKFKLPIQKETW
EAWWMEYWQATWIPEWEFVNTPPLVKLWYQLEKEPIVGAETFYVDGAANRETKLGKAGYVTDRGRQKIVSLTNTTNQKTE
LQAIHLALQDSGLEVNIVTDSQYALGIIQAQPDKSESELVSQIIEQLIKKEKVYLAWVPAHKGIGGNEQVDKLVSAGIRK
VL
>AY835756/B/US/1986/5157_86
PISPIETVPVKLKPGMDGPKVKQWPLTEEKIKALVEICTEMEKEGKISKIGPENPYNTPVFAIKKKDSTKWRKLVDFREL
NKRTQDFWEVQLGIPHPAG-LKKK-KSVTVLDVGDAYFSVPLDKDFRKYTAFTIPSINNETPGIRYQYNVLPQGWKGSPA
IFQSSMTKILEPFRKQNPDIVIYQYMDDLYVGSDLEIGQHRTKIEELREHLLRWGFTTPDKKHQKEPPFLWMGYELHPDK
WTEQPIKLPEKDSWTVNDIQKLVGKLNWASQIYAGIKVKQLCKLLRGTKALTEVIPLTEEAELELAENREILKEPVHGVY
YDPSKDLVAEVQKQGYGQWTYQIYQEPFKNLKTGKYARMKGAHTNDVKQLTEAVQKIATESIVIWGKTPKFKLPIQKETW
EAWWMEYWQATWIPEWEFVNTPPLVKLWYQLEKEPIVGAETFYVDGAANRETKLGKAGYVTDRGRQKIISLPHTTNQKTE
LQAIYLALQDSGLEVNIVTDSQYALGIIQAQPDKSESELVSQIIEQLINKEKVYLAWVPAHKGIGGNEQVDKLVSAGIRK
VL
>AY835757/B/US/1986/5113_86
PISPIETVPVKLKPGMDGPRVKQWPLTEEKIKALVEICTEMEKEGKISKIGPENPYNTPVFAIKKKDSTKWRKLVDFREL
NKRTQDFWEVQLGIPHPAG-LKKK-KSVTVLDVGDAYFSVPLDEDFRKYTAFTIPSINNETPGIRYQYNVLPQGWKGSPA
IFQSSMTKILEPFRKQNPDIVIYQYMDDLYVGSDLEIGQHRTKIEELRQHLLRWGFTTPDKKHQKEPPFLWMGYELHPDK
WTVQPIVLPEKDSWTVNDIQKLVGKLNWASQIYAGIKVKQLCKLLRGTKALTEVIPLTAEAELELAENREILKEPVHGVY
YDPSKDLIAEIQKQGQGQWTYQIYQEPFKNLKTGKYARTRGAHTNDVRQLTEAVQKITTESIVIWGKTPKFKLPIQKETW
ETWWTEYWQATWIPEWEFVNTPPLVKLWYQLEKEPIVGAETFYVDGAANRETKLGKAGYVTNKGRQKVVSITDTTNQKTE
LQAIHLALQDSGSEVNIVTDSQYALGIIQAQPDRSESEIVSQIIEELIKKEKVYLAWVPAHKGIGGNEQVDKLVSTGIRK
VL
>AY835758/B/US/1987/5113_87
PISPIETVPVKLKPGMDGPRVKQWPLTEEKIKALLEICTEMEKEGKISKIGPENPYNTPVFAIKKKDSTKWRKLVDFREL
NKRTQDFWEVQLGIPHPAG-LKKK-KSVTVLDVGDAYFSVPLDEDFRKYTAFTIPSINNETPGIRYQYNVLPQGWKGSPA
IFQSSMTKILEPFRKQNPDIVIYQYMDDLYVGSDLEIGQHRTKIEELRQHLLRWGLTTPDKKHQKEPPFLWMGYELHPDK
WTVQPIVLPEKDSWTVNDIQKLVGKLNWASQIYAGIKVKQLCKLLRGTKALTEVIPLTAEAELELAENREILKEPVHGVY
YDPSKDLIAEIQKQGQGQWTYQIYQEPFKNLKTGKYARTRGAHTNDVKQLTEAVQKITTESIVIWGKTPKFELPIQKETW
ETWWTEYWQATWIPEWEFVNTPPLVKLWYQLEKEPIVGAETFYVDGAANRETKLGKAGYVTNKGRQKVVSIADTTNQKTE
LQAIHLALQDSGSEVNIVTDSQYALGIIQAQPDKSESEIVSQIIEELIKKEKVYLAWVPAHKGIGGNEQVDKLVSTGIRK
VL
>AY835759/B/US/1982/5048_82
PISPIETVPVKLKPGMDGPKVKQWPLTEEKIKALVEICTEMEKEGKISKIGPENPYNTPVFAIKKKDSTKWRKLVDFREL
NKKTQDFWEVQLGIPHPAG-LKKK-KSVTVLDVGDAYFSVPLDKDFRKYTAFTIPSINNETPGIRYQYNVLPQGWKGSPA
IFQSSMTKILEPFRKQNPDIVIYQYMDDLYVGSDLEIGQHRTKIEELRQHLLRWGFTTPDKKHQKEPPFLWMGYELHPDK
WTVQPIVLPEKDSWTVNDIQKLVGKLNWASQIYAGIKVKQLCKLLRGAKALTEVIPLTEEAELELAENREILKEPVHGVY
YDPSKDLIAELQKQGQGQWTYQIYQEPFKNLKTGKYARMRGAHTNDVKQLTEAVQKIATESIVIWGKTPKFKLPIQKETW
ETWWSEYWQATWIPEWEFVNTPPLVKLWYQLEKEPIVGAETFYVDGAANRETKLGKAGYVTNKGRQKVVSLTDTTNQRTE
LQAIHLALQDSGLEVNIVTDSQYALGIIQAQPDKSESELVNQIIEQLIKKEKVYLAWVPAHKGIGGNEQVDKLVSAGIRK
VL
>AY835760/B/US/1987/5048_87
PISPIETVPVKLKPGMDGPKVKQWPLTEEKIKALVEICTEMEKEGKISKIGPENPYNTPVFAIKKKDSTKWRKLVDFREL
NKRTQDFWEVQLGIPHPAG-LKKK-KSVTVLDVGDAYFSVPLDKDFRKYTAFTIPSINNETPGIRYQYNVLPQGWKGSPA
IFQSSMTKILGPFRKQNPDIVIYQYMDDLYVGSDLEIGQHRTKIEELRQHLLRWGFTTPDKKHQKEPPFLWMGYELHPDK
WTVQPIVLPEKDSWTVNDIQKLVGKLNWASQIYAGIKVKQLCKLLRGAKALTEVIPLTEEAELELAENREILKEPVHGVY
YDPSKDLIAELQKQGQGQWTYQIYQEPFKNLKTGKYARMRGAHTNDVKQLTEAVQKIATESIVIWGKTPKFRLPIQKETW
ETWWSEYWQATWIPEWEFVNTPPLVKLWYQLEKEPIVGAETFYVDGAANRETKLGKAGYVTNKGRQNVVTLTDTTNQKTE
LQAIYLALQDSGLEVNIVTDSPYALGIIQAQPDKSESELVSQIIEQLIKKEKVYLAWVPAHKGIGGNEQVDKLVSAGIRK
VL
>AY835761/B/US/1991/5048_91
PISPIETVPVKLKPGMDGPKVKQWPLTEEKIKALVEICTELEKEGKISKIGPENPYNTPVFAIKKKDSTKWRKLVDFREL
NKRTQDFWEVQLGIPHPAG-LKKK-KSVTVLDVGDAYFSVPLDKDFRKYTAFTIPSINNETPGVRYQYNVLPQGWKGSPA
IFQSSMTKILEPFRKQNPDIVIYQYMDDLYVGSDLEIGQHRTKIEELRQHLLRWGFYTPDKKHQKEPPFLWMGYELHPDK
WTVQPIVLPEKDSWTVNDIQKLVGKLNWASQIYAGIKVKQLCKLLRGAKALTEVIPLTEEAELELAENREILKEPVHGVY
YDPSKELIAELQKQGQGQWTYQIYQEPFKNLKTGKYARTRGVHTNDVKQLTEAVQKIATESIVIWGKTPKFRLPIQKETW
ETWWLEYWQATWIPEWEFVNTPPLVKLWYQLEKEPIVGAETFYVDGAANRETKLGKAGYVTNKGRQKVITLTDTTNQKTE
LQAIHLALQDSGLEVNIVTDSQYAIGIIQAQPDKSESELVSQIIEQLIKKEKVYLAWVPAHKGIGGNEQVDKLVSAGIRK
VL
>AY835762/B/US/1984/5160_84
PISPIETVPVKLKPGMDGPKVKQWPLTEEKIKALVEICTEMEREGKISKIGPENPYNTPVFAIKKKDSTKWRKLVDFREL
NKRTQDFWEVQLGIPHPAG-LKKK-KSVTVLDVGDAYFSVPLDEDFRKYTAFTIPSTNNETPGIRYQYNVLPQGWKGSPA
IFQCSMTKILEPFRKQNPDIVIYQYMDDLYVGSDLEIGQHRTKIEELRQHLLRWGFTTPDKKHQKEPPFLWMGYELHPDK
WTVQPIVLPEKDSWTVNDIQKLVGKLNWASQIHAGIKVKQLCKLLRGTKALTEVVSLTEEAELELAENREILKEPVHGVY
YDPSKDLIAEIQKQGQGQWTYQIYQEPFKNLKTGKYARTRGAHTNDVKQLTEAVQKIATESIVIWGKTPKFKLPIQKETW
ESWWTEYWQATWIPEWEFVNTPPLVKLWYQLEKEPIVGAETFYVDGAANRETKLGKAGYVTNRGRQKVVTLTDTTNQKTE
LQAIHLALQDSGLEVNIVTDSQYALGIIQAQPDKSESELVSQIIEQLIKKEKVYLAWVPAHKGIGGNEQVDKLVSAGIRK
VL
>AY835763/B/US/1988/5160_88
PISPIETVPVKLKPGMDGPRVKQWPLTEEKIKALVEICTEMEKEGKISRIGPENPYNTPVFAIKKKDSTKWRKLVDFREL
NKRTQDFWEVQLGIPHPAG-LKKK-KSVTVLDVGDAYFSVPLDEDFRKYTAFTIPSTNNETPGIRYQYNVLPQGWKGSPA
IFQCSMTKILEPFRKQNPDIVIYQYMDDLYVGSDLEIGQHRTKIEELRQHLLRWGFTTPDKKHQKEPPFLWMGYELHPDK
WTVQPIVLPEKDSWTVNDIQKLVGKLNWASQIYAGIKVKQLCKLLRGTKALTEVVPLTEEAELELAENREILKEPVRGVY
YDPSKDLIAEIQKQGQGQWTYQIYQEPFKNLKTGKYARTRGAHTNDVKQLTEAVQKIATESIVIWGKTPKFRLPIQKETW
ESWWTDYWQATWIPEWEFVNTPPLVKLWYQLEKEPIVGAETFYVDGAANRETKLGKAGYVTNRGRQKGCHLTDTTNQKTE
LQAIHLALQDSGLEVNIVTDSQYALGIIQAQPDKSESELVSQIIEQLIKKEKVYLAWVPAHKGIGGNEQVDKLVSAGIRK
VL
>AY835764/B/US/1992/5160_92
PISPIETVPVKLKPGMDGPRVKQWPLTEEKIKALVEICTEMEKEGKISRIGPENPYNTPVFAIKKKNSTRWRKLVDFREL
NKRTQDFWEVQLGIPHPAG-LKKK-NSVTVLDVGDAYFSVPLDEDFRKYTAFTIPSINNEMPGIRYQYNVLPQGWKGSPA
IFQCSMTKILEPFRKQNPDIVIYQYMDDLYVGSDLEIGQHRTKIEELRQHLWRWGFYTPDKKHQKEPPFLWMGYELHPDK
WTVQPIVLPEKDSWTVNDIQKLVGKLNWASQIYAGIKVKQLCKLLRGTKALTEVVSLTEEAELELAENREILKEPVHGVY
YDPSEDLIAEIQKQGQGQWTYQIYQEPFKNLKTGKYARTRGAHTNDVKQLTEAVQKIATESIVIWGKTPKFRLPIQKETW
ESWWTDYWQATWIPEWEFVNTPPLVKLWYQLEKEPIVGAETFYVDGAANRETKLGKAGYVTNRGRQKVVTLNDTTNQKTE
LQAIHLALQDSGLEVNIVTDSQYALGIIQAQPDKSESELVSQIIEQLIKKEKVYLAWVPAHTGIGGNEQVDKLVSAGIRK
VL
>AY835765/B/US/1984/5084_84
PISPIETVPVKLKPGMDGPKVKQWPLTEEKIKALVEICTEMENEGKISKIGPENPYNTPVFAIKKKDSTKWRKLVDFREL
NKRTQDFWEVQLGIPHPAG-LKKK-KSVTVLDVGDAYFSVPLDKDFRKYTAFTIPSINNETPGIRYQYNVLPQGWKGSPA
IFQSSMTKILEPFRKQNPDIIIYQYMDDLYVGSDLEIGRHRTKIEELRQHLLRWGFTTPDKKHQKEPPFLWMGYELHPDK
WTVQPIVLPEKDSWTVNDIQKLVGKLNWASQIYAGIKVRQLCKLLRGTKALTEVIPLTKEAELELAENREILKEPVHGVY
YDPSKDLIAEIQKQGQGQWTYQIYQEPFKNLKTGKYARMRGAHTNDVKQLTEAVQKITTESIVIWGKTPKFRLPIQKETW
EAWWTEYWQATWIPEWEFVNTPPLVKLWYQLEKEPIVGAETFYVDGAANRETKLGKAGYVTDRGRQKVVPLTDTTNQKTE
LQAIHLALQDSGLEVNIVTDSQYALGIIQAQPDKSESELVSQIIEQLIKKEKVYLAWVPAHKGIGGNEQVDKLVSAGIRK
VL
>AY835766/B/US/1989/5073_89
PISPIETVPVKLKPGMDGPKVKQWPLTEEKIKALIEICTEMEKEGKISRVGPENPYNTPVFAIKKKDSTKWRKLVDFREL
NKKTQDFWEVQLGIPHPAG-LKKK-KSVTVLDVGDAYFSVPLDKDFRKYTAFTIPSINNETPGIRYQYNVLPQGWKGSPS
IFQSSMTKILEPFRKQNPDIVIYQYMDDLYVGSDLEIGQHRTKIEELRQHLLKWGFTTPDKKHQKEPPFLWMGYELHPDK
WTVQPIVLPEKDSWTVNDIQKLVGKLNWASQIYAGIKVKQLCKLLRGTKALTEVIPLTREAELELAENREILKEPVHGVY
YDPSKDLIAELQKQGQGQWTYQIYQEPFKNLKTGKYARMRGAHTNDVKQLTEAVHKIATESIIIWGKTPKFKLPIQKETW
EAWWTEYWQATWIPEWEFVNTPPLVKLWYQLEKEPIVGAETFYVDGAANRDTKLGKAGYVTNRGRQKVVSLTDTTNQKTE
LQAIHLALQDSGSEVNIVTDSQYALGIIQAQPDKSESELVSQIIEQLIKKEKVYLAWVPAHKGIGGNEQVDKLVSAGIRK
VL
>AY835767/B/US/1993/5073_93
PISPIETVPVKLKPGMDGPKVKQWPLTEEKIKALIEICTEMEKEGKISRVGPENPYNTPVFAIKKKDSTKWRKLVDFREL
NKKTQDFWEVQLGIPHPAG-LKKK-KSVTVLDVGDAYFSVPLDKDFRKYTAFTIPSINNETPGIRYQYHVLPQGWKGSPS
IFQSSMTKILEPFRKQNPDIVIYQYMDDLYVGSDLEIGQHRTKIEELRQHLLKWGFTTPDKKHQKEPPFLWMGYELHPDK
WTVQPIVLPEKDSWTVNDIQKLVGKLNWASQIYAGIKVKQLCKLLRGTKALTEVIPLTREAELELAENREILKEPVHGVY
YDPSKDLIAELQKQGQGQWTYQIYQEPFKNLKTGKYARMRGAHTNDVKQLTEAVHKIATESIIIWGKTPKFKLPIQKETW
EAWWTDYWQATWIPEWEFVNTPPLVKLWYQLEKEPIVGAETFYVDGAANRDTKLGKAGYVTNRGRQKVVSLTDTTNQKTE
LQAIHLALQDSGLEVNIVTDSQYALGIIQAQPDKSESELVSQIIEQLIKKEKVYLAWVPAHKGIGGNEQVDKLVSAGIRK
VL
>AY835768/B/US/1995/5073_95
PISPIETVPVKLKPGMDGPKVKQWPLTEEKIKALIEICTELEQEGKISKVGPENPYNTPVFAIKKKDSTKWRKLVDFREL
NKKTQDFWEVQLGIPHPAG-LKKK-KSVTVLDVGDAYFSVPLDKDFRKYTAFTIPSINNETPGIRYQYNVLPQGWKGSPS
IFQSSMTKILEPFRKQNPDIVIYQYMDDLYVGSDLEIGQHRTKIEELRQHLWKWGFYTPDKKHQKEPPFLWMGYELHPDK
WTVQPIVLPEKDSWTVNDIQKLVGKLNWASQIYAGIKVKQLCKLLRGTKALTEVVPLTREAELELAENREILKEPVHGVY
YDPSKDLIAELQKQGQGQWTYQIYQEPFKNLKTGKYARMKGVHTNDVQQLTEAVQKIAIESIVIWGKTPKFKLPIQKETW
ETWWTDYWQATWIPEWEFVNTPPLVKLWYQLEKEPIVGAETFYVDGAANRDTKLGKAGYVTNRGRQKVVSLTDTTNQKTE
LQAIHLALQDSGSEVNIVTDSQYALGIIQAQPDKSESELVSQIIEQLIKKEKVYLAWVPAHKGIGGNEQVDKLVSAGIRK
VL
>AY835769/B/US/1985/5077_85
PISPIETVPVKLKPGMDGPKVKQWPLTEEKIKALIEICTEMEKEGKISKIGPENPYNTPVFAIKKKDSTKWRKLVDFREL
NKKTQDFWEVQLGIPHPAG-LKKK-KSVTVLDVGDAYFSVPLDKDFRKYTAFTIPSINNETPGIRYQYNVLPQGWKGSPA
IFQSSMTKILDPFRKQNPDIVIYQYMDDLYVGSDLEIGQHRTKIEELRQHLLRWGFTTPDKKHQKEPPFLWMGYELHPDK
WTVQPIVLPEKDSWTVNDIQKLVGKLNWASQIYAGIKVKQLCKLLRGAKALTEVIPLTKEAELELAENREILKEPVHGVY
YDPSKDLIAEIQKQGHGQWTYQIYQEPFKNLKTGKYARMRGAHTNDVKQLTEALQKIATESIVIWGKTPKFILPIQKETW
ETWWTEYWQATWIPEWEFVNTPPLVKLWYQLEKEPIVGAETFYVDGAANRETKLGKAGYVTNRGRQKVVSLTDTTNQKTE
LQAIHLALQDSGLEVNIVTDSQYALGIIQAQPDKSESELVSQIIEQLIKKEKVYLAWVPAHKGIGGNEQVDKLVSTGIRK
VL
>AY835770/B/US/1983/5082_83
PISPIETVPVKLKPGMDGPKVKQWPLTEEKIKALVEICTEMEKEGKISKIGPENPYNTPVFAIKKKDSTKWRKLVDFREL
NKKTQDFWEVQLGIPHPAG-LKKK-KSVTVLDVGDAYFSVPLDKDFRKYTAFTIPSINNETPGIRYQYNVLPQGWKGSPA
IFQSSMTKILEPFRKQNPDIVIYQYMDDLYVGSDLEIGQHRTKIEELRQHLLKWGFTTPDKKHQKEPPFLWMGYELHPDK
WTVQPIVLPEKDSWTVNDIQKLVGKLNWASQIYPGIKVRQLCKLLRGTKALTEVIPLTEEAELELAENREILKEPVHGVY
YDPSKDLIAEIQKQGQGQWTYQIYQEPFKNLKTGKYARVRGAHTNDVKQLTEAVQKITTESIVIWGKIPKFKLPIQKKTW
ETWWTEYWQATWIPEWEFVNTPPLVKLWYQLEKEPIVGAETFYVDGAANRETKLGKAGYVTNRGRQKIVSLTDTTNQKTE
LQAIHLALQDSGLEVNIVTDSQYALGIIQAQPDESESELVNQIIEQLIKKEKVYLAWVPAHKGIGGNEQVDKLVSAGIRK
VL
>AY835771/B/US/1986/5082_86
PISPIETVPVKLKPGMDGPKVKQWPLTEEKIKALVEICTEMEKEGKISKIGPENPYNTPVFAIKKKDSTKWRKLVDFREL
NKKTQDFWEVQLGIPHPAG-LKKK-KSVTVLDVGDAYFSVPLDKDFRKYTAFTIPSINNETPGIRYQYNVLPQGWKGSPA
IFQSSMTKILEPFRKQNPDIVIYQYMDDLYVGSDLEIGQHRTKIEELRQHLLAWGFTTPDKKHQKEPPFLWMGYELHPDK
WTVQPIVLPEKDSWTVNDIQKLVGKLNWASQIYPGIKVRQLCKLLRGTKALTEVIPLTEEAELELAENREILKEPVHGVY
YDPSKDLIAEIQKQGLGQWTYQIYQEPFKNLKTGKYARMRGAHTNDVKQLTEAVQKITTESIVIWGKIPKFKLPIQKETW
ETWWTEYWQATWIPEWEFVNTPPLVKLWYQLEKEPIVGAETFYVDGAANRETKLGKAGYVTNRGRQKIVSLTDTTNQKTE
LQAIHLALQDSGLEVNIVTDSQYALGIIQAQPDRSESELVNQIIEQLIKKEKVYLAWVPAHKGIGGNEQVDKLVSAGIRK
VL
>AY835772/B/US/1997/5082_97
PISPIETVPVKLKPGMDGPKVKQWPLTEEKIKALVEICTEMEKEGKISKIGPENPYNTPVFAIEKKDSTRWRKLVDFREL
NKRTQDFWEVQLGIPHPAG-LKKK-KSVTVLDVGDAYFSVPLDKDFRKYTAFTIPSINNETPGIRYQYNVLPQGWKGSPA
IFQSSMTKILEPFRKQNPDIVIYQYMDDLYVGSDLEIGQHRTKIEELRQHLLGWGFTTPDKKHQKEPPFLWMGYELHPDK
WTVQPIVLPEKDSWTVNDIQKLVGKLNWASQIYPGIKVRQLCKLLRGTKALTEVIPLTEEAELELAENREILKEPVHGVY
YDPSKELIAEIQKQEQGQWTYQIYQEPFKNLKTGKYARVRGVHTNDVKQLTEAVQKITTESIVIWGKTPKFRLPIQKETW
DTWWTEYWQATWIPEWEFVNTPPLVKLWYQLEKEPIVGAETFYVDGAANRETKLGKAGYVTNKGRQKIVSLTDTTNQKTE
LQAIHLALQDSGLEVNIVTDSQYALGIIQAQPDRSESELVNQIIEQLIKKEKVYLAWVPAHKGIGGNEQVDKLVSAGIRK
VL
>AY835773/B/US/1994/5082_94
PISPIETVPVKLKPGMDGPKVKQWPLTEEKIKALVEICIEMEKEGKISKIGPENPYNTPVFAIKKKDSTKWRKLVDFREL
NKRTQDFWEVQLGIPHPAG-LKKK-KSVTVLDVGDAYFSVPLDKDFRKYTAFTIPSINNETPGIRYQYNVLPQGWKGSPA
IFQSSMTKILEPFRKQNPDIVIYQYMDDLYVGSDLEIGQHRTKVEELRKHLLAWGFTTPDKKHQKEPPFLWMGYELHPDK
WTVQPIVLPEKDSWTVNDIQKLVGKLNWASQIYPGIKVRQLCKLLRGTKALTEVIPLTEEAELELAENREILKEPVHGVY
YDPLKDLIAEIQKQGQGQWTYQIYQEPFKNLKTGKYARERGAHTNDVKQLTEAVQKITTESIVIWGKIPKFRLPIQKETW
DTWWTEYWQATWIPEWEFVNTPPLVKLWYQLEKEPIVGAETFYVDGAANRETKLGKAGYVTNRGRQKIVSLTDTTNQKTE
LQAIHLALQDSGLEVNIVTDSQYALGIIQAQPDRSESELVNQIIEQLIKKEKVYLAWVPAHKGIGGNEQVDKLVSAGIRR
VL
>AY835774/B/US/1986/5127_86
PISPIETVPVKLKPGMDGPKVKQWPLTEEKIKALVEICTEMEKEGKISKIGPENPYNTPVFAIKKKDSTKWRKLVDFREL
NKRTQDFWEVQLGIPHPAG-LKKK-KSVTVLDVGDAYFSVPLDKDFRKYTAFTIPSINNETPGVRYQYNVLPQGWKGSPA
IFQSSMTKILEPFRKQNPDIVIYQYMDDLYVGSDLEIGQHRTKIEELRQHLLRWGFTTPDKKHQKEPPFLWMGYELHPDK
WTVQPIMLPEKDSWTVNDIQKLVGKLNWASQIYAGIKVRQLCKLLRGTKALTEVVPLTEEAELELAENREILKEPVHGVY
YDPSKDLVAEIQKQGQGQWTYQIYQEPYKNLKTGKYARMRGAHTNDVKQLTEAVQKIATESIVIWGKTPKFKLPIQKETW
EAWWMEYWQATWIPEWEFVNTPPLVKLWYQLEKEPIVGAETFYVDGAANRETKLGKAGYVTDRGRQKGVSLTDTTNQKTE
LQAIHLALQDSGLEVNIVTDSQYALGIIQAQPDKSESELVSQIIEQLIKKEKVYLAWVPAHKGIGGNEQVDKLVSAGIRK
VL
>AY835775/B/US/1986/5084_86
PISPIETVPVKLKPGMDGPKVKQWPLTEEKIKALVEICTEMENEGKISKIGPENPYNTPVFAIKKKDSTKWRKLVDFREL
NKRTQDFWEVQLGIPHPAG-LKKK-KSVTVLDVGDAYFSVPLDESFRKYTAFTIPSINNETPGIRYQYNVLPQGWKGSPA
IFQSSMTRILEPFRKQNPEIVIYQYMDDLCVGSDLEIGRHRTKIEELRQHLLRWGFTTPDKKHQKEPPFLWMGYELHPDK
WTVQPILLPEKDSWTVNDIQKLVGKLNWASQIYAGIKVRQLCKLLRGTKALTEVIPLTKEAELELAENREILKEPVHGVY
YDPSKDLIAEIQKQGQGQWTYQIYQEPFKNLKTGKYARMRGAHTNDVKQLTEAVQKITTESIVIWGKTPKFRLPIQKETW
EAWWTDYWQATWIPEWEFVNTPPLVKLWYQLEKEPIIGAETFYVDGAANRETKLGKAGYVTDRGRQKVVPLTDTTNQKTE
LQAIHLALQDSGLEVNIVTDSQYALGIIQAQPDKSESELVSQIIEQLIKKEKVYLAWVPAHKGIGGNEQVDGLVSAGIRK
VL
>AY835776/B/US/1993/5127_93
PISPIETVPVKLKPGMDGPKVKQWPLTEEKIKALVEICTEMEKEGKISKIGPENPYNTPVFAIKKKDSTKWRKLVDFREL
NKRTQDLWEVQLGIPHPAG-LKKK-KSVTVLDVGDAYFSVPLDKDFRKYTAFTIPSINNETPGIRYQYNVLPQGWKGSPA
IFQCSMTKILEPFRKQNPDIVIYQYMDDLYVGSDLEIGQHRTKIEELRQHLLRWGFTTPDKKHQKEPPFLWMGYELHPDK
WTVQPIMLPEKDSWTVNDIQKLVGKLNWASQIYAGIKVRQLCKLLRGTKALTEVVPLTEEAELELAENREILKEPVHGVY
YDPSKDLVAEIQKQGQGQWTYQIYQEPYKNLKTGKYARMKGAHTNDVKQLTEAVQKIATESIVIWGKTPKFKLPIQKETW
EAWWMEYWQATWIPEWEFVNTPPLVKLWYQLEKEPIVGAETFYVDGAANRETKLGKAGYVTDRGRQKIISLTDTTNQKTE
LQAIHLALQDSGLEVNIVTDSQYALGIIQAQPDKSESELVSQIIEQLIKKEKIYLAWVPAHKGIGGNEQVDKLVSSGIRK
VL
>AY835777/B/US/1983/5018_83
PISPIETVPVKLKPGMDGPKVKQWPLTEEKIKALVEICTEMEKEGKISKIGPENPYNTPVFAIKKKDSTKWRKLVDFREL
NKRTQDFWEVQLGIPHPAG-LKKK-KSVTVLDVGDAYFSVPLDKDFRKYTAFTIPSINNETPGIRYQYNVLPQGWKGSPA
IFQSSMTKILEPFRKQNPDIVIYQYMDDLYVGSDLEIGQHRTKIEELRQHLLKWGFTTPDKKHQKEPPFLWMGYELHPDK
WTVQPIVLPEKDSWTVNDIQKLVGKLNWASQIYAGIKVRQLCKLLRGTRALTEVVPLTEEAELELAENREILKEPVHGVY
YDPTKDLIAEIQKQGQGQWTYQIYQEPFKNLKTGKYARMRGAHTNDVKQLTEAVQKVATESIVIWGKTPKFKLPIQKETW
EAWWIEYWQATWIPEWEFVNTPPLVKLWYQLEKEPIVGAETFYVDGAANRETKSGKAGYVTDRGRQKVVPLTDTTNQKTE
LQAIHLALQDSGLEVNIVTDSQYALGIIQAQPDKSESELVSQIIEQLIKKEKVYLAWVPAHKGIGGNEQVDKLVSAGIRK
VL
>AY835778/B/US/1986/5018_86
PISPIETVPVKLKPGMDGPKVKQWPLTEEKIKALVEICTEMEKEGKISKIGPENPYNTPVFAIKKKDSTKWRKLVDFREL
NKRTQDFWEVQLGIPHPAG-LKKK-KSVTVLDVGDAYFSVPLDKEFRKYTAFTIPSINNETPGIRYQYNVLPQGWKGSPA
IFQSSMTKILEPFRKQNPEIVIYQYMDDLYVGSDLEIGQHRTKIEELRQHLLKWGFTTPDKKHQKEPPFLWMGYELHPDK
WTVQPIVLPEKDSWTVNDIQKLVGKLNWASQIYAGIKVRQLCKLLRGTKALTEVVPLTEEAELELAENREILKEPVHGVY
YDPTKDLIAEIQKQGEGPWTYQIYQEPFKNLKTGKYARMRGAHTNDVKQLTEAVQKVATESIVIWGKTPKFKLPIQKETW
DAWWIEYWQATWIPEWEFVNTPPLVKLWYQLEKEPIVGAETFYVDGAANRETKSGKAGYVTDRGRQKVVPLTDTTNQKTE
LQAIHLALQDSGLEVNIVTDSQYALGIIQAQPDKSESELVSQIIEQLIKKEKVYLAWVPAHKGIGGNEQVDKLVSAGIRK
VL
>AY835779/B/US/1984/5019_84
PISPIETVPVKLKPGMDGPKVKQWPLTEEKIKALVEICTEMEKEGKISKIGPENPYNTPVFAIKKKDSTKWRKLVDFREL
NKRTQDFWEVQLGIPHPAG-LKKK-KSVTVLDVGDAYFSVPLDKDFRKYTAFTIPSINNETPGIRYQYNVLPQGWKGSPA
IFQSSMTKILEPFRKQNPDIVIYQYMDDLYVGSDLEIGQHRTKIEELREHLLRWGFTTPDKKHQKEPPFLWMGYELHPDK
WTVQPIVLPEKDSWTVNDIQKLVGKLNWASQIYAGIKVRQLCKLLRGTKALTEVVQLTEEAELELAENREILKEPVHGVY
YDPTKDLIAEIQKQGQGQWTYQIYQEPFKNLKTGKYARMRGAHTNDVKQLTEAVQKITTESIVIWGKTPKFKLPILKETW
EAWWTDYWQATWIPEWEFVNTPPLVKLWYQLEKEPIVGAETFYVDGAANRETKLGKAGYVTNRGRQKVVSLTDTTNQKTE
LQAIHLALQDSGLEVNIVTDSQYALGIIQAQPDKSESELVSQIIEQLIKKEKVYLAWVPAHKGIGGNEQVDKLVSAGIRK
VL
>AY835780/B/US/1986/5019_86
PISPIETVPVKLKPGMDGPKVKQWPLTEEKIKALVEICTEMEKEGKISKIGPENPYNTPVFAIRKKDSTKWRKLVDFREL
NKRTQDFWEVQLGIPHPAG-LKKK-KSVTVLDVGDAYFSVPLDKDFRKYTAFTVPSINNETPGIRYQYNVLPQGWKGSPA
IFQSSMTKILEPFRKQNPDIVIYQYMDDLYVGSDLEIGQHRTKIEELREHLLKWGFTTPDKKHQKEPPFLWMGYELHPDK
WTVQPIVLPEKDSWTVNDIQKLVGKLNWASQIYAGIKVKQLCKLLRGTKALTEVIQLTEEAELELAENREILKEPVHGVY
YDPTKDLIAEIQKQGRGQWTYQIYQEPFKNLKTGKYARMRGAHTNDVKQLTEAVQKITTESIVIWGKTPKFRLPILKETW
DAWWTDYWQATWIPEWEFVNTPPLVKLWYQLEKEPIVGAETFYVDGAANRETKLGKAGYVTNRGRQKVVSLTDTTNQKTE
LQAIHLALQDSGLEVNIVTDSQYALGIIQAQPDKSESELVSQIIEQLIKKEKVYLAWVPAHKGIGGNEQVDKLVSAGIRK
VL
>AY835781/B/US/1983/5157_83
PISPIETVPVKLKPGMDGPKVKQWPLTEEKIKALVEICTEMEKEGKISKIGPENPYNTPVFAIKKKDSTKWRKLVDFREL
NKRTQDFWEVQLGIPHPAG-LKKK-KSVTVLDVGDAYFSVPLDKDFRKYTAFTIPSVNNETPGIRYQYNVLPQGWKGSPA
IFQSSMTKILEPFRKQNPDIVIYQYMDDLYVGSDLEVGQHRTKIEELRQHLLRWGFTTPDKKHQKEPPFLWMGYELHPDK
WTVQPIKLPEKDSWTVNDIQKLVGKLNWASQIYAGIKVRQLCKLLRGTKALTEVIPLTEEAELELAENREILKEPVHGVY
YDPSKDLVAEVQKQGYGQWTYQIYQEPFKNLKTGKYARMRGAHTNDVKQLTEAVQKIATESIVIWGKTPKFKLPIQKETW
EAWWMEYWQATWIPEWEFVNTPPLVKLWYQLEKEPIVGAETFYVDGAANRETKLGKAGYVTDRGRQKIISLTNTTNQKTE
LQAIHLALQDSGLEVNIVTDSQYALGIIQAQPDKSESELVSQIIEQLIKKEKVYLAWVPAHKGIGGNEQVDKLVSAGIRK
VL
>AY839827/B/KR/2004/04LHS6
PISQISTIPVKLKPGMDGPKVKQWPLTEEKIKALVEICTEMEKEGKISKIGPENPYNTPVFAIKKKDSTKWRKLVDFREL
NKRTQDFWEVQLGIPHPAG-LKKK-KSVTVLDVGDAYFSVPLDEDFRKYTAFTIPSINNETPGIRYQYNVLPQGWKGSPA
IFQSSMTKILEPFRKKNPDIVIYQYVDDLYVGSDLEIGQHRIKVEELREHLLKWGFTTPDKKHQKEPPFLWMGYELHPDK
WTVQPIMLPEKDSWTVNDIQKLVGKLNWASQIYAGIKVKQLCKLLRGAKALTEVVPLTEEAELELAENREILKTPVHGVY
YDPSKDLIAEIQKQGQGQWTYQIYQDPFKNLKTGKYARMRGAHTNDVKQLTEAVQKIATESIVIWGKTPKFKLPIQKETW
EAWWTEYWQATWDPEWEFVNTPPLVKLWYQLEKEPIVGAETFYVDGAANRETKLGKAGYVTDRGRQKVVPITDTTNQKTE
LQAINLALQDSGSEVNIVTDSQYALGIIQAQPDKSESELVSQIIEQLIKKEKVYLAWVPAHKGIGGNEQVDKLVSAGIRR
VL
>AY857022/B/AU/-/2870718
PISXIETVPVKLKPGMDGPKVKQWPLTEEKIKALVEICTEMEKEGKISKIGPENPYNTPVFAIKKKDSTKWRKLVDFREL
NKRTQDFWEVQLGIPHPAG-LKKK-KSVTVLDVGDAYFSVPLDKEFRKYTAFTIPSINNETPGXRYQYNVLPQGWKGSPX
IFQCSMTXILEPFRKQNPDIVIYQYMDDLYVGSDLEIGQHRTKIEELRQHLLKWGFTTPDKKHQKEPPFLWMGYELHPDK
WTVQPIVLPEKDSWTVNDIQKLVGKLNWASQIYAGIKVKQLCKLLRGTKSLTEVVPLTKEAELELAENREILKEPVHGVY
YDPSKDLIAEIQKQEQGQWTYQIYQEPFKNLKTGKYARMRGTHTNDVRQLTEAVQKITTESIVIWGKTPKFRLPIQKETW
ETWWTEYWQATWIPEWEFVNTPPLVKLWYQLEKEPIVGAETFYVDGAANRETKLGXAGYVTNRGRQKVVSITDTTXQKTE
LQAXHLALQDSGSEVNIVTDSQYALGIIQAQPDKSESELVSQIIEQLIKKEKVYLAWVPAHKGIGGNEQVDKLVSAGVRX
VL
>AY857144/B/AU/-/8634991
PISPIETVPVKLKPGMDGPKVKQWPLTEEKIKALVEICTEMEKEGKISKIGPENPYNTPVFAIKKKDSNRWRKLVDFREL
NKRTQDFWEVQLGIPHPAG-LKKK-KSVTVLDVGDAYFSVPLDKDFRKYTAFTIPSINNETPGIRYQYNVLPQGWKGSPS
IFQSSMTKILDPFRKQNPDIVICQYMDDLYVGSDLEIGQHRAKIEELREHLLKWGLTTPDKKHQKEPPFLWMGYELHPDK
WTVQPIVLPEKDSWTVNDIQKLVGKLNWASQIYAGIKVRQLCKLLRGTKALTEVVPLTEEAELELAENREILKQPVHGVY
YDPTKDLIAEIQKQGLGQWTYQIYQEPFKNLKTGKYAKMKGAHTNDVKQLTEAVQKIATESIVIWGKTPKFRLPIQKETW
EAWWTEYWQATWIPEWEFVNTPPLVKLWYQLETEPIVGAETFYVDGAANRETKLGKAGYVTDRGRQKVVSITDTTNQKTE
LQAIHLALQDSGLEVNIVTDSQYALGIIQAQPDKSESELVSQIIEQLIKKEKVYLAWVPAHKGIGGNEQVDKLVSAGIRR
VL
>AY857165/B/AU/-/9125091
PISPIETVPVKLKPGMDGPNVKQWPLTEEKIKALVEICTEMEKEGKISKIGPENPYNTPVFAIKKKDSTKWRKLVDFREL
NKRTQDFWEVQLGIPHPAG-LKKK-KSVTVLDVGDAYFSVPLDKEFRKYTAFTIPSINNETPGIRYQYNVLPQGWKGSPA
IFQSSMTKILEPFRKQNPDIVIYQYMDDLYVGSDLEIGQHRTKIEELRQHLLRWGLTTPDKKHQKEPPFLWMGYELHPDK
WTVQPIVLPEKDSWTVNDIQKLVGKLNWASQIYAGIKVKQLCKLLRGTKALTEVIPLTEEAELELAENREILKEPVHGVY
YDPSKDLIAEIQKQGQGQWTYQIYQEPFKNLKTGKYARMRGAHTNDVKQLTEAVQKIATEGIVIWGKTPKFRLPIQKETW
ETWWTEYWQATWIPEWEFVNTPPLVKLWYQLEKEPIVGAETFYVDGAANRETRLGKAGYVTDRGRQKVVPLTDTTNQKTE
LQAIQLALQDSGLEVNIVTDSQYALGIIQAQPDKSESELVNQIIEQLIKKEKVYLAWVPAHKXIGGNEQVDKLVSAGIRK
VL
>AY970946/B/NL/1986/H434-8-A3
PISPIETVPVKLKPGMDGPKVKQWPLTEEKIKALVEICTEMEKEGKISKIGPENPYNTPVFAIKKKDSTKWRKLVDFREL
NKRTQDFWEVQLGIPHPAG-LKKK-KSVTVLDVGDAYFSVPLDKDFRKYTAFTIPSINNETPGIRYQYNVLPQGWKGSPA
IFQSSMTKILEPFRKQNPDMVIYQYMDDLYVGSDLEIGQHRTKIEELRQHLLSWGFTTPDKKHQKEPPFLWMGYELHPDK
WTVQPIMLPEKDSWTVNDIQKLVGKLNWASQIYAGIKVRQLCKLLRGTKALTEVIPLTKEAELELAENREILKVPVHGVY
YDPSKDLVAEIQKQGLGQWTYQIYQEPFKNLKTGKYARMRGAHTNDVKQLTEAVQKIATESIVIWGKTPKFKLPIQKETW
EAWWMEYWQATWIPEWEFVNTPPLVKLWYQLEKEPIVGAETFYVDGAANRETKLGKAGYVTDRGRQKVVPLTDTTNQKTE
LQAIHLALQDSGLEVNIVTDSQYALGIIQAQPDKSESEIVSQIIEQLIKKEKVYLAWVPAHKGIGGNEQVDKLVSAGIRK
VL
>AY970947/B/NL/1986/H434-8-F4
PISPIETVPVKLKPGMDGPKVKQWPLTEEKIKALVEICTEMEKEGKISKIGPENPYNTPVFAIKKKDSTKWRKLVDFREL
NKRTQDFWEVQLGIPHPAG-LKKK-KSVTVLDVGDAYFSVPLDKDFRKYTAFTIPSINNETPGIRYQYNVLPQGWKGSPA
IFQSSMTKILEPFRKQNPDMVIYQYMDDLYVGSDLEIGQHRTKIEELRQHLLSWGFTTPDKKHQKEPPFLWMGYELHPDK
WTVQPIMLPEKDSWTVNDIQKLVGKLNWASQIYAGIKVRQLCKLLRGTKALTEVIPLTKEAELELAENREILKVPVHGVY
YDPSKDLVAEIQKQGLGQWTYQIYQGPFKNLKTGKYARMRGAHTNDVKQLTEAVQKIATESIVIWGKTPKFKLPIQKETW
EAWWMEYWQATWIPEWEFVNTPPLVKLWYQLEKEPIVGAETFYVDGAANRETKLGKAGYVTDRGRQKVVSLTDTTNQKTE
LQAIHLALQDSGLEVNIVTDSQYALGIIQAQPDKSESEIVSQIIEQLIKKEKVYLAWVPAHKGIGGNEQVDKLVSAGIRK
VL
>AY970948/B/NL/1996/H434-42-A1
PISPIETVPVKLKPGMDGPKVKQWPLTEEKIKALVEICTEMEKEGKISKIGPENPYNTPIFAIKKKDSTKWRKLVDFREL
NKRTQDFWEVQLGIPHPAG-LKKK-KSVTVLDVGDAYFSVPLDKDFRKYTAFTIPSVNNETPGIRYQYNVLPQGWKGSPA
IFQCSMTKILEPFRKQNPDIVIYQYMDDLYVGSDLEIGQHRTKIEELRQHLLKWGFTTPDKKHQKEPPFLWMGYELHPDK
WTVQPIVLPEKDSWTVNDIQKLVGKLNWASQIYAGIKVKQLCKLLRGAKALTEVIPLTKEAELELAENREILKVPVHGVY
YDPSKDLVAEIQKQGLGQWTYQIYQEPFKNLKTGKYARMRGAHTNDVKQLTEAVQKIATESIVIWGKTPKFKLPIQKETW
EAWWMEYWQATWIPEWEFVNTPPLVKLWYQLEKEPIVGAETFYVDGAANRETKLGKAGYVTDRGRQKVVSLTDTTNQKTE
LQAIHLALQDSGLEVNIVTDSQYALGIIQAQPDKSESEIVSQIIEQLIKKEKVYLAWVPAHKGIGGNEQVDKLVSAGIRK
VL
>AY970949/B/NL/1996/H434-42-C1
PISPIETVPVKLKPGMDGPKVKQWPLTEEKIKALVEICTEMEKEGKISKIGPENPYNTPVFAIKKKDSTKWRKLVDFREL
NKRTQDFWEVQLGIPHPAG-LKKK-KSVTVLDVGDAYFSVPLDKDFRKYTAFTIPSVNNETPGIRYQYNVLPQGWKGSPA
IFQCSMTKILEPFRKQNPDIVIYQYMDDLYVGSDLEIGQHRAKIEELRQHLLKWGFTTPDKKHQKEPPFLWMGYELHPDK
WTVQPIVLPEKDSWTVNDIQKLVGKLNWASQIYAGIKVKQLCKLLRGAKALTEVIPLTKEAELELAENREILKAPVHGVY
YDPSKDLVAEIQKQGLGQWTYQIYQEPFKNLKTGKYARMRGAHTNDVKQLTEAVQKIATESIVIWGKTPKFKLPIQKETW
EAWWMEYWQATWIPEWEFVNTPPLVKLWYQLEKEPIVGAETFYVDGAANRETKLGKAGYVTDRGRQKVVSLTDTTNQKTE
LQAIHLALQDSGLEVNIVTDSQYALGIIQAQPDKSESEIVSQIIEQLIKKEKVYLAWVPAHKGIGGNEQVDKLVSAGIRK
VL
>AY970950/B/NL/1996/H434-42-E12
PISPIETVPVKLKPGMDGPKVKQWPLTEEKIKALVEICTEMEKEGKISKIGPENPYNTPVFAIKKKDSTKWRKLVDFREL
NKRTQDFWEVQLGIPHPAG-LKKK-KSVTVLDVGDAYFSVPLDKDFRKYTAFTIPSVNNETPGIRYQYNVLPQGWKGSPA
IFQCSMTKILEPFRKQNPDIVIYQYMDDLYVGSDLEIGQHRTKIEELRQHLLKWGFTTPDKKHQKEPPFLWMGYELHPDK
WTVQPIVLPEKDSWTVNDIQKLVGRLNWASQIYAGIKVKQLCKLLRGAKALTEVIPLTKEAELELAENREILKAPVHGVY
YDPSKDLVAEIQKQGLGQWTYQIYQEPFKNLKTGKYARMRGAHTNDVKQLTEAVQKIATESIVIWGKTPKFKLPIQKETW
EAWWMEYWQATWIPEWEFVNTPPLVKLWYQLEKEPIVGAETFYVDGAANRETKLGKAGYVTDRGRQKVVSLTDTTNQKTE
LQAIHLALQDSGLEVNIVTDSQYALGIIQAQPDKSESEIVSQIIEQLIKKEKVYLAWVPAHKGIGGNEQVDKLVSAGIRK
VL
>BD238372/B/FR/1985/pNL43_patent
PISPIETVPVKLKPGMDGPKVKQWPLTEEKIKALVEICTEMEKEGKISKIGPENPYNTPVFAIKKKDSTKWRKLVDFREL
NKRTQDFWEVQLGIPHPAG-LKQK-KSVTVLDVGDAYFSVPLDKDFRKYTAFTIPSINNETPGIRYQYNVLPQGWKGSPA
IFQCSMTKILEPFRKQNPDIVIYQYMDDLYVGSDLEIGQHRTKIEELRQHLLRWGFTTPDKKHQKEPPFLWMGYELHPDK
WTVQPIVLPEKDSWTVNDIQKLVGKLNWASQIYAGIKVRQLCKLLRGTKALTEVVPLTEEAELELAENREILKEPVHGVY
YDPSKDLIAEIQKQGQGQWTYQIYQEPFKNLKTGKYARMKGAHTNDVKQLTEAVQKIATESIVIWGKTPKFKLPIQKETW
EAWWTEYWQATWIPEWEFVNTPPLVKLWYQLEKEPIIGAETFYVDGAANRETKLGKAGYVTDRGRQKVVPLTDTTNQKTE
LQAIHLALQDSGLEVNIVTDSQYALGIIQAQPDKSESELVSQIIEQLIKKEKVYLAWVPAHKGIGGNEQVDGLVSAGIRK
VL
>BD298114/B/FR/1983/BH10_patent
PISPIETVPVKLKPGMDGPKVKQWPLTEEKIKALVEICTEMEKEGKISKIGPENPYNTPVFAIKKKDSTKWRKLVDFREL
NKRTQDFWEVQLGIPHPAG-LKKK-KSVTVLDVGDAYFSVPLDEDFRKYTAFTIPSINNETPGIRYQYNVLPQGWKGSPA
IFQSSMTKILEPFKKQNPDIVIYQYMDDLYVGSDLEIGQHRTKIEELRQHLLRWGLTTPDKKHQKEPPFLWMGYELHPDK
WTVQPIVLPEKDSWTVNDIQKLVGKLNWASQIYPGIKVRQLCKLLRGTKALTEVIPLTEEAELELAENREILKEPVHGVY
YDPSKDLIAEIQKQGQGQWTYQIYQEPFKNLKTGKYARMRGAHTNDVKQLTEAVQKITTESIVIWGKTPKFKLPIQKETW
ETWWTEYWQATWIPEWEFVNTPPLVKLWYQLEKEPIVGAETFYVDGAANRETKLGKAGYVTNKGRQKVVPLTNTTNQKTE
LQAIYLALQDSGLEVNIVTDSQYALGIIQAQPDKSESELVNQIIEQLIKKEKVYLAWVPAHKGIGGNEQVDKLVSAGIRK
IL
>CS272319/B/FR/1985/pNL43_patent
PISPIETVPVKLKPGMDGPKVKQWPLTEEKIKALVEICTEMEKEGKISKIGPENPYNTPVFAIKKKDSTKWRKLVDFREL
NKRTQDFWEVQLGIPHPAG-LKQK-KSVTVLDVGDAYFSVPLDKDFRKYTAFTIPSINNETPGIRYQYNVLPQGWKGSPA
IFQCSMTKILEPFRKQNPDIVIYQYMDDLYVGSDLEIGQHRTKIEELRQHLLRWGFTTPDKKHQKEPPFLWMGYELHPDK
WTVQPIVLPEKDSWTVNDIQKLVGKLNWASQIYAGIKVRQLCKLLRGTKALTEVVPLTEEAELELAENREILKEPVHGVY
YDPSKDLIAEIQKQGQGQWTYQIYQEPFKNLKTGKYARMKGAHTNDVKQLTEAVQKIATESIVIWGKTPKFKLPIQKETW
EAWWTEYWQATWIPEWEFVNTPPLVKLWYQLEKEPIIGAETFYVDGAANRETKLGKAGYVTDRGRQKVVPLTDTTNQKTE
LQAIHLALQDSGLEVNIVTDSQYALGIIQAQPDKSESELVSQIIEQLIKKEKVYLAWVPAHKGIGGNEQVDGLVSAGIRK
VL
>D10112/B/GB/1983/CAM1
PISPIETVPVKLKPGMDGPKVKQWPLTEEKIKALVEICTEMEKEGKISKIGPENPYNTPVFAIKKKDSTKWRKLVDFREL
NKRTQDFWEVQLGIPHPAG-LKKK-KSVTVLDVGDAYFSVPLDKDFRKYTAFTIPSTNNETPGIRYQYNVLPQGWKGSPA
IFQSSMTKILEPFRKQNPDIVIYQYMDDLYVGSDLEIGQHRTKIEELRQHLLRWGLTTPDKKHQKEPPFLWMGYELHPDK
WTVQPIMLPEKDSWTVNDIQKLVGKLNWASQIYAGIKVKQLCKLLRGTKALTEVVPLTEEAELELAENREILKEPVHGVY
YDPSKDLIAELQKQGQGQWTYQIYQEPFKNLKTGKYAKMRGTHTNDVKQLTEAVQKIATESIVIWGKTPKFKLPIQKETW
DAWWIDYWQATWIPEWEFVNTPPLVKLWYQLEKEPIVGAETFYVDGAANRETRLGKAGYVTDRGRQKVVPLTDTTNQKTE
LQAIYLALQDSGLEVNIVTDSQYALGIIQAQPDKSESELVSQIIEELIKKEKVYLAWVPAHKGIGGNEQVDKLVSAGIRK
VL
>D86068/B/FR/1983/MCK1_LAI_IIIB
PISPIGTVPVKLKPGMDGPKVKQWPLTEEKIKALVEICTEMEKEGKISKIGPENPYNTPVFAIKKKDSTKWRKLVDFREL
NKRTQDFWEVQLGIPHPAG-LKKK-KSVTVLDVGDAYFSVPLDEDFRKYTAFTIPSINNETPGIRYQYNVLPQGWKGSPA
IFQSSMTKILEPFKKQNPDIVIYQYMDDLYVGSDLEIGQHRTKIEELRQHLLRWGFTTPDKKHQKEPPFLWMGYELHPDK
WTVQPIVLPEKDSWTVNDIQKLVGKLNWASQIYPGIKVRQLCKLLRGTKALTEVIPLTEEAELELAENREILKEPVHGVY
YDPSKDLIAEIQKQGQGQWTYQIYQEPFKNLKTGKYARMRGAHTNDVKQLTEAVQKITTESIVIWGKTPKFKLPIQKETW
ETWWTEYWQATWIPEWEFVNTPPLVKLWYQLEKEPIVGAETFYVDGAANRETRLGKAGYVTNKGRQKVVPLTNTTNQKTE
LQAIYLALQDSGLEVNIVTDSQYALGIIQAQPDQSESELVNQIIEQLIKKEKVYLAWVPAHKGIGGNEQVDKLVSAGIRK
IL
>D86069/B/FR/1983/PM213_LAI_IIIB
PISPIETVPVKLKPGMDGPKVKQWPLTEEKIKALVEICTEMEKEGKISKIGPENPYNTPVFAIKKKDSTKWRKLVDFREL
NKRTQDFWEVQLGIPHPAG-LKKK-KSVTVLDVGDAYFSVPLDEDFRKYTAFTIPSINNETPGIRYQYNVLPQGWKGSPA
IFQSSMTKILEPFRKQNPDIVIYQYMDDLYVGSDLEIGQHRTKIEELRQHLLRWGLTTPDKKHQKEPPFLWMGYELHPDK
WTVQPIVLPEKDSWTVNDIQKLVGKLNWASQIYPGIKVRQLCKLLRGTKALTEVIPLTEEAELELAENREILKEPVHGVY
YDPSKDLIAEIQKQGQGQWTYQIYQEPFKNLKTGKYARTRGAHTNDVKQLTEAVQKITTESIVIWGKTPKFKLPIQKETW
ETWWTEYWQATWIPEWEFVNTPPLVKLWYQLEKEPIVGAETFYVDGAASRETKLGKAGYVTNRGRQKVVTLTDTTNQKTE
LQAIYLALQDSGLEVNIVTDSQYALGIIQAQPDKSESELVNQIIEQLIKKEKVYLAWVPAHKGIGGNEQVDKLVSAGIRK
IL
>DD153311/B/FR/1985/pNL43-patent
PISPIETVPVKLKPGMDGPKVKQWPLTEEKIKALVEICTEMEKEGKISKIGPENPYNTPVFAIKKKDSTKWRKLVDFREL
NKRTQDFWEVQLGIPHPAG-LKQK-KSVTVLDVGDAYFSVPLDKDFRKYTAFTIPSINNETPGIRYQYNVLPQGWKGSPA
IFQCSMTKILEPFRKQNPDIVIYQYMDDLYVGSDLEIGQHRTKIEELRQHLLRWGFTTPDKKHQKEPPFLWMGYELHPDK
WTVQPIVLPEKDSWTVNDIQKLVGKLNWASQIYAGIKVRQLCKLLRGTKALTEVVPLTEEAELELAENREILKEPVHGVY
YDPSKDLIAEIQKQGQGQWTYQIYQEPFKNLKTGKYARMKGAHTNDVKQLTEAVQKIATESIVIWGKTPKFKLPIQKETW
EAWWTEYWQATWIPEWEFVNTPPLVKLWYQLEKEPIIGAETFYVDGAANRETKLGKAGYVTDRGRQKVVPLTDTTNQKTE
LQAIHLALQDSGLEVNIVTDSQYALGIIQAQPDKSESELVSQIIEQLIKKEKVYLAWVPAHKGIGGNEQVDGLVSAGIRK
VL
>DD153312/B/FR/1985/pNL43-patent
PISPIETVPVKLKPGMDGPKVKQWPLTEEKIKALVEICTEMEKEGKISKIGPENPYNTPVFAIKKKDSTKWRKLVDFREL
NKRTQDFWEVQLGIPHPAG-LKQK-KSVTVLDVGDAYFSVPLDKDFRKYTAFTIPSINNETPGIRYQYNVLPQGWKGSPA
IFQCSMTKILEPFRKQNPDIVIYQYMDDLYVGSDLEIGQHRTKIEELRQHLLRWGFTTPDKKHQKEPPFLWMGYELHPDK
WTVQPIVLPEKDSWTVNDIQKLVGKLNWASQIYAGIKVRQLCKLLRGTKALTEVVPLTEEAELELAENREILKEPVHGVY
YDPSKDLIAEIQKQGQGQWTYQIYQEPFKNLKTGKYARMKGAHTNDVKQLTEAVQKIATESIVIWGKTPKFKLPIQKETW
EAWWTEYWQATWIPEWEFVNTPPLVKLWYQLEKEPIIGAETFYVDGAANRETKLGKAGYVTDRGRQKVVPLTDTTNQKTE
LQAIHLALQDSGLEVNIVTDSQYALGIIQAQPDKSESELVSQIIEQLIKKEKVYLAWVPAHKGIGGNEQVDGLVSAGIRK
VL
>DL260745/B/FR/1983/HXB2_patent
PISPIETVPVKLKPGMDGPKVKQWPLTEEKIKALVEICTEMEKEGKISKIGPENPYNTPVFAIKKKDSTKWRKLVDFREL
NKRTQDFWEVQLGIPHPAG-LKKK-KSVTVLDVGDAYFSVPLDEDFRKYTAFTIPSINNETPGIRYQYNVLPQGWKGSPA
IFQSSMTKILEPFRKQNPDIVIYQYMDDLYVGSDLEIGQHRTKIEELRQHLLRWGLTTPDKKHQKEPPFLWMGYELHPDK
WTVQPIVLPEKDSWTVNDIQKLVGKLNWASQIYPGIKVRQLCKLLRGTKALTEVIPLTEEAELELAENREILKEPVHGVY
YDPSKDLIAEIQKQGQGQWTYQIYQEPFKNLKTGKYARMRGAHTNDVKQLTEAVQKITTESIVIWGKTPKFKLPIQKETW
ETWWTEYWQATWIPEWEFVNTPPLVKLWYQLEKEPIVGAETFYVDGAANRETKLGKAGYVTNRGRQKVVTLTDTTNQKTE
LQAIYLALQDSGLEVNIVTDSQYALGIIQAQPDQSESELVNQIIEQLIKKEKVYLAWVPAHKGIGGNEQVDKLVSAGIRK
VL
>DL464814/B/FR/1983/HXB2_patent
PISPIETVPVKLKPGMDGPKVKQWPLTEEKIKALVEICTEMEKEGKISKIGPENPYNTPVFAIKKKDSTKWRKLVDFREL
NKRTQDFWEVQLGIPHPAG-LKKK-KSVTVLDVGDAYFSVPLDEDFRKYTAFTIPSINNETPGIRYQYNVLPQGWKGSPA
IFQSSMTKILEPFRKQNPDIVIYQYMDDLYVGSDLEIGQHRTKIEELRQHLLRWGLTTPDKKHQKEPPFLWMGYELHPDK
WTVQPIVLPEKDSWTVNDIQKLVGKLNWASQIYPGIKVRQLCKLLRGTKALTEVIPLTEEAELELAENREILKEPVHGVY
YDPSKDLIAEIQKQGQGQWTYQIYQEPFKNLKTGKYARMRGAHTNDVKQLTEAVQKITTESIVIWGKTPKFKLPIQKETW
ETWWTEYWQATWIPEWEFVNTPPLVKLWYQLEKEPIVGAETFYVDGAANRETKLGKAGYVTNRGRQKVVTLTDTTNQKTE
LQAIYLALQDSGLEVNIVTDSQYALGIIQAQPDQSESELVNQIIEQLIKKEKVYLAWVPAHKGIGGNEQVDKLVSAGIRK
VL
>DM111087/B/FR/1985/pNL43-patent
PISPIETVPVKLKPGMDGPKVKQWPLTEEKIKALVEICTEMEKEGKISKIGPENPYNTPVFAIKKKDSTKWRKLVDFREL
NKRTQDFWEVQLGIPHPAG-LKQK-KSVTVLDVGDAYFSVPLDKDFRKYTAFTIPSINNETPGIRYQYNVLPQGWKGSPA
IFQCSMTKILEPFRKQNPDIVIYQYMDDLYVGSDLEIGQHRTKIEELRQHLLRWGFTTPDKKHQKEPPFLWMGYELHPDK
WTVQPIVLPEKDSWTVNDIQKLVGKLNWASQIYAGIKVRQLCKLLRGTKALTEVVPLTEEAELELAENREILKEPVHGVY
YDPSKDLIAEIQKQGQGQWTYQIYQEPFKNLKTGKYARMKGAHTNDVKQLTEAVQKIATESIVIWGKTPKFKLPIQKETW
EAWWTEYWQATWIPEWEFVNTPPLVKLWYQLEKEPIIGAETFYVDGAANRETKLGKAGYVTDRGRQKVVPLTDTTNQKTE
LQAIHLALQDSGLEVNIVTDSQYALGIIQAQPDKSESELVSQIIEQLIKKEKVYLAWVPAHKGIGGNEQVDGLVSAGIRK
VL
>DQ007901/B/CN/2002/02HNsmx2
PISPIETVPVKLKPGMDGPKVKQWPLTEEKIKALVEICTEMEKEGKISKIGPENPYNTPVFAIKKKDSTKWRKLVDFREL
NKRTQDFWEVQLGIPHPAG-LKRK-KSVTVLDVGDAYFSVPLDKDFRKYTAFTIPSVNNETPGIRYQYNVLPQGWKGSPA
IFQCSMTKILEPFRNQNPDIIIYQYMDDLYVGSDLEIGQHRAKIEELRQHLLRWGFTTPDKKHQKEPPFLWMGYELHPDK
WTVQPIVLPEKD--TVNDIQKLVGKLNWASQIYAGIKVKELCKLLRGTKALTEVIPLTEEAELELAENREILKEPVHGVY
YDPSKDLIAEIQKQGLGQWTYQIYQEPYKNLKTGKYARMRGAHTNDVKQLTEAVQKIATESIVIWGKTPKFKLPIQKETW
ETWWTEYWQATWVPEWEFTNTPPLVKLWYQLEKDPIEGAETFYVDGAANRETKLGKAGYVTNKGRQKVVTLTDTTNQKTE
LQAIHLALQDSGVEVNIVTDSQYALGIIQAQPDKSESELVSQIIEQLIKKEKVYLAWVPAHKGIGGNEQIDKLVSAGIRK
VL
>DQ127534/B/US/-/AC_04_0_Days_Consen_fa
PISPIETVPVKLKPGMDGPKVKQWPLTEEKIKALVEICTEMEKEGKISKIGPENPYNTPVFAIKKKDSTKWRKLVDFREL
NKRTQDFWEVQLGIPHPAG-LKKK-KSVTVLDVGDAYFSVPLDKDFRKYTAFTIPSINNETPGIRYQYNVLPQGWKGSPA
IFQSSMTKILEPFRKQNPEIVIYQYMDDLYVGSDLEIEQHRTKIEELRQHLLRWGFTTPDKKHQKEPPFLWMGYELHPDK
WTVQPIKLPEKDSWTVNDIQKLVGKLNWASQIYAGIKVKQLCKLLRGTKALTEVVPLTEEAELELAENREILKEPVHGVY
YDPSKDLIAEIQKQEQGQWTYQIYQEPFKNLKTGKYARTRGAHTNDVKQLTEVVQKIAREAVVVWGKIPKFRLPIQKETW
EAWWMEHWQATWIPEWEFVNTPPLVKLWYQLEKEPIVGAETFYVDGAANRETKLGKAGYVTDRGRQKVVPLTDTTNQKTE
LQAIHLALQDSGLEVNIVTDSQYALGIIQAQPDKSESELVSQIIEQLIRKEKVYLAWVPAHKGIGGNEQVDKLVSTGIRK
VL
>DQ127535/B/US/-/AC_04_1650_Days_Seq1_fa
PISPIETVPVKLKPGMDGPKVKQWPLTEEKIKALVEICTEMEKEGKIQKIGPENPYNTPVFAIKKKDSTKWRKLVDFREL
NKRTQDFWEVQLGIPHPAG-LKKK-KSVTVLDVGDAYFSVPLDKDFRKYTAFTIPSINNETPGIRYQYNVLPQGWKGSPA
IFQSSMTKILEPFRKQNPEIVIYQYMDDLYVGSDLEIEQHRTKIEELRQHLLRWGFTTPDKKHQKEPPFLWMGYELHPDK
WTVQPIKLPEKDSWTVNDIQKLVGKLNWASQIYAGIKVKQLCKLLRGTKALTEVVPLTEEAELELAENREILKEPVHGVY
YDPSKDLIAEIQKQEQGQWTYQIYQEPFKNLKTGKYARTRGAHTNDVKQLTEVVQKIAREAVVVWGKIPKFRLPIQKETW
EAWWMEHWQATWIPEWEFVNTPPLVKLWYQLEKEPIVGAETFYVDGAANRETKLGKAGYVTDRGRQKVVPLTDTTNQKTE
LQAIHLALQDSGLEVNIVTDSQYALGIIQAQPDKSESELVSQIIEQLIRKEKVYLAWVPAHKGIGGNEQVDKLVSTGIRK
VL
>DQ127536/B/US/-/AC_04_1650_Days_Seq2_fa
PISPIETVPVKLKPGMDGPKVKQWPLTEEKIKALVEICTEMEKEGKIQKIGPENPYNTPVFAIKKKDSTKWRKLVDFREL
NKRTQDFWEVQLGIPHPAG-LKKK-KSVTVLDVGDAYFSVPLDKDFRKYTAFTIPSINNETPGIRYQYNVLPQGWKGSPA
IFQSSMTKILEPFRKQNPEIVIYQYMDDLYVGSDLEIEQHRTKIEELRQHLLRWGFTTPDKKHQKEPPFLWMGYELHPDK
WTVQPIKLPEKDSWTVNDIQKLVGKLNWASQIYAGIKVKQLCKLLRGTKALTEVVPLTEEAELELAENREILKEPVHGVY
YDPSKDLIAEIQKQEQGQWTYQIYQEPFKNLKTGKYARTRGAHTNDVKQLTEVVQKIAREAVVVWGKIPKFRLPIQKETW
EAWWMEHWQATWIPEWEFVNTPPLVKLWYQLEKEPIVGAETFYVDGAANRETKLGKAGYVTDRGRQKVVPLTDTTNQKTE
LQAIHLALQDSGLEVNIVTDSQYALGIIQAQPDKSESELVSQIIEQLIRKEKVYLAWVPAHKGIGGNEQVDKLVSTGIRK
VL
>DQ127537/B/US/-/AC_16_0_Days_Consen_fa
PISPIETVPVKLKPGMDGPKVKQWPLTEEKIKALVEICTEMEKEGKISKIGPENPYNTPVFAIKKKDSTKWRKLVDFREL
NKRTQDFWEVQLGIPHPSG-LKKK-KSVTVLDVGDAYFSVPLDKDFRKYTAFTIPSINNETPGIRYQYNVLPQGWKGSPA
IFQSSMTKILEPFRKQNPDIVIYQYMDDLYVGSDLEIGQHRTKIEELRQHLLRWGFTTPDKKHQKEPPFLWMGYELHPDK
WTVQPIVLPEKDSWTVNDIQKLVGKLNWASQIYAGIKVKQLCKLLRGTKTLTEVVPLTEEAELELAENREILKEPVHGVY
YDPSKDLIAEIQKQGQGQWTYQIYQEPFKNLKTGKYAKTRGAHTNDVKQLAEAVQKITTESIVIWGKTPRFKLPIQKETW
EIWWTEYWQATWIPEWEFVNTPPLVKLWYQLEKEPIVGAETFYVDGAANRETKLGKAGYVTDRGRQKVVSLTDTTNQKTE
LQAIHLALQDSGLEVNIVTDSQYALGIIQAQPDKSESELVSQIIEQLIKKEKVYLAWVPAHKGIGGNEQVDKLVSTGIRR
VL
>DQ127538/B/US/-/AC_16_1934_Days_Seq1_fa
PISPIETVPVKLKPGMDGPKVKQWPLTEEKIKALVEICTEMEKEGKISKIGPENPYNTPVFAIKKKDSTKWRKLVDFREL
NKRTQDFWEVQLGIPHPSG-LKKK-KSVTVLDVGDAYFSVPLDKDFRKYTAFTIPSINNETPGIRYQYNVLPQGWKGSPA
IFQSSMTKILEPFRKQNPDIVIYQYMDDLYVGSDLEIGQHRTKIEELRQHLLRWGFTTPDKKHQKEPPFLWMGYELHPDK
WTVQPIVLPEKDSWTVNDIQKLVGKLNWASQIYAGIKVKQLCKLLRGTKTLTEVVPLTEEAELELAENREILKEPVHGVY
YDPSKDLIAEIQKQGQGQWTYQIYQEPFKNLKTGKYAKTRGAHTNDVKQLAEAVQKITTESIVIWGKTPRFKLPIQKETW
EIWWTEYWQATWIPEWEFVNTPPLVKLWYQLEKEPIVGAETFYVDGAANRETKLGKAGYVTDRGRQKVVSLTDTTNQKTE
LQAIHLALQDSGLEVNIVTDSQYALGIIQAQPDKSESELVSQIIEQLIKKEKVYLAWVPAHKGIGGNEQVDKLVSTGIRK
VL
>DQ127539/B/US/-/AC_16_1934_Days_Seq2_fa
PISPIETVPVKLKPGMDGPKVKQWPLTEEKIKALVEICTEMEKEGKISKIGPENPYNTPVFAIKKKDSTKWRKLVDFREL
NKRTQDFWEVQLGIPHPSG-LKKK-KSVTVLDVGDAYFSVPLDKDFRKYTAFTIPSINNETPGIRYQYNVLPQGWKGSPA
IFQSSMTKILEPFRKQNPDIVIYQYMDDLYVGSDLEIGQHRTKIEELRQHLLRWGFTTPDKKHQKEPPFLWMGYELHPDK
WTVHPIVLPEKDSWTVNDIQKLVGKLNWASQIYAGIKVKQLCKLLRGTKTLTEVVPLTEEAELELAENREILKEPVHGVY
YDPSKDLIAEIQKQGQGQWTYQIYQEPFKNLKTGKYAKTRGAHTNDVKQLAEAVQKITTESIVIWGKTPRFKLPIQKETW
EIWWTEYWQATWIPEWEFVNTPPLVKLWYQLEKEPIVGAETFYVDGAANRETKLGKAGYVTDRGRQKVVSLTDTTNQKTE
LQAIHLALQDSGLEVNIVTDSQYALGIIQAQPDKSESELVSQIIEQLIKKEKVYLAWVPAHKGIGGNEQVDKLVSTGIRK
VL
>DQ127548/B/US/-/AC_59_41_Days_Seq1_fa
PISPIDTVPVKLKPGMDGPKVKQWPLTEEKIKALIEICAEMEKEGKISKIGPENPYNTPVFAIKKKDSTKWRKLVDFREL
NKKTQDFWEVQLGIPHPAG-LKKK-KSVTVLDVGDAYFSVPLDKDFRKYTAFTIPSINNETPGIRYQYNVLPQGWKGSPA
IFQSSMTKILEPFRKQNPDIVIYQYMDDLYVGSDLEIGQHRIKIEELRDHLLKWGFTTPDKKHQKEPPFLWMGYELHPDK
WTVQPIALPEKDSWTVNDIQKLVGKLNWASQIYPGIKVRQLCKLLRGTKALTEVVPLTEEAELELAENREILREPVHGVY
YDPSKDLIAEIQKQEHGQWTYQIYQEPFKNLKTGKYARMRGAHTNDVKQLTEAVQKIANECIVIWGKTPKFRLPIQKETW
ETWWTEYWQATWIPEWEFVNTPPLVKLWYQLEKEPIEGAETFYVDGAANRETKLGKAGYVTNRGRQKVVPLTDTTNQKTE
LQAIYLALQDSGSEVNIVTDSQYSLGIIQAQPDKSESEIVSQIIEQLIKKEKVYLAWVPAHKGIGGNEQVDKLVSAGIRR
VL
>DQ127549/B/US/-/AC_59_41_Days_Seq2_fa
PISPIDTVPVKLKPGMDGPKVKQWPLTEEKIKALIEICAEMEKEGKISKIGPENPYNTPVFAIKKKDSTKWRKLVDFREL
NKKTQDFWEVQLGIPHPAG-LKKK-KSVTVLDVGDAYFSVPLDKDFRKYTAFTIPSINNETPGIRYQYNVLPQGWKGSPA
IFQSSMTKILEPFRKQNPDIVIYQYMDDLYVGSDLEIGQHRIKIEELRDHLLKWGFTTPDKKHQKEPPFLWMGYELHPDK
WTVQPIALPEKDSWTVNDIQKLVGKLNWASQIYPGIKVRQLCKLLRGTKALTEVVPLTEEAELELAENREILREPVHGVY
YDPSKDLIAEIQKQEHGQWTYQIYQEPFKNLKTGKYARMRGAHTNDVKQLTEAVQKIANECIVIWGKTPKFRLPIQKETW
ETWWTEYWQATWIPEWEFVNTPPLVKLWYQLEKEPIEGAETFYVDGAANRETKLGKAGYVTNRGRQKVVPLTDTTNQKTE
LQAIYLALQDSGSEVNIVTDSQYSLGIIQAQPDKSESEIVSQIIEQLIKKEKVYLAWVPAHKGIGGNEQVDKLVSAGIRR
VL
>DQ127550/B/US/-/AC_59_111_Days_Seq1_fa
PISPIDTVPVKLKPGMDGPKVKQWPLTEEKIKALIEICAEMEKEGKISKIGPENPYNTPVFAIKKKDSTKWRKLVDFREL
NKKTQDFWEVQLGIPHPAG-LKKK-KSVTVLDVGDAYFSVPLDKDFRKYTAFTIPSINNETPGIRYQYNVLPQGWKGSPA
IFQSSMTKILEPFRKQNPDIVIYQYMDDLYVGSDLEIGQHRIKIEELRDHLLKWGFTTPDKKHQKEPPFLWMGYELHPDK
WTVQPIALPEKDSWTVNDIQKLVGKLNWASQIYPGIKVRQLCKLLRGTKALTEVVPLTEEAELELAENREILREPVHGVY
YDPSKDLIAEIQKQEHGQWTYQIYQEPFKNLKTGKYARMRGAHTNDVKQLTEAVQKIANECIVIWGKTPKFRLPIQKETW
ETWWTEYWQATWIPEWEFVNTPPLVKLWYQLEKEPIEGAETFYVDGAANRETKLGKAGYVTNRGRQKVVPLTDTTNQKTE
LQAIYLALQDSGSEVNIVTDSQYSLGIIQAQPDKSESEIVSQIIEQLIKKEKVYLAWVPAHKGIGGNEQVDKLVSAGIRR
VL
>DQ127551/B/US/-/AC_59_111_Days_Seq2_fa
PISPIDTVPVKLKPGMDGPKVKQWPLTEEKIKALIEICAEMEKEGKISKIGPENPYNTPVFAIKKKDSTKWRKLVDFREL
NKKTQDFWEVQLGIPHPAG-LKKK-KSVTVLDVGDAYFSVPLDKDFRKYTAFTIPSINNETPGIRYQYNVLPQGWKGSPA
IFQSSMTKILEPFRKQNPDIVIYQYMDDLYVGSDLEIGQHRIKIEELRDHLLKWGFTTPDKKHQKEPPFLWMGYELHPDK
WTVQPIALPEKDSWTVNDIQKLVGKLNWASQIYPGIKVRQLCKLLRGTKALTEVVPLTEEAELELAENREILREPVHGVY
YDPSKDLIAEIQKQEHGQWTYQIYQEPFKNLKTGKYARMRGAHTNDVKQLTEAVQKIANECIVIWGKTPKFRLPIQKETW
ETWWTEYWQATWIPEWEFVNTPPLVKLWYQLEKEPIEGAETFYVDGAANRETKLGKAGYVTNRGRQKVVPLTDTTNQKTE
LQAIYLALQDSGSEVNIVTDSQYSLGIIQAQPDKSESEIVSQIIEQLIKKEKVYLAWVPAHKGIGGNEQVDKLVSAGIRR
VL
>DQ207940/B/GE/2003/03GEMZ004
PISPIETVPVKLKPGMDGPKVKQWPLTEEKIKALVEICTEMEKEGKIXKIGPENPYNTPIFAIKKKDSNKWRKLVDFREL
NKRTQDFWEVQLGIPHPSG-LKKK-KSVTVLDVGDAYFSVPLDEEFRKYTAFTIPSTNNETPGIRYQYNVLPQGWKGSPA
IFQSSMTKILEPFRKQNPDIVIYQYMDDLYVGSDLEIGQHRAKIEELRQHLLRWGFTTPDKKHQKEPPFLWMGYELHPDK
WTVQPIELPEKDSWTVNDIQKLVGKLNWASQIYPGIKVRQLCKLLRGAKALTEVITLTEEAELELAENREILKEPVHGVY
YDPSKDLVAEIQKQGNGQWTYQIYQEPFKNLKTGKYAKMRGAHTNDVKQLTEAVQKIATESIVIWGKTPKFKLPIQKETW
EAWWTEYWQATWIPEWEFVNTPPLVKLWYQLEKEPIVGAETFYVDGAANRETKLGKAGYVTDRGRQKVVSLADTTNQKTE
LQAIHLALQDSGLEVNIVTDSQYALGIIQAQPDRSESEIVSQIIEQLIKKEKVYLAWVPAHKGIGGNEQVDKLVSSGIRK
VL
>DQ207942/B/GE/2003/03GEMZ010
PISPIDTVPVKLKPGMDGPKVKQWPLTEEKIKALVEICTEMEKEGKISKIGPENPYNTPVFAIKKKDSTKWRKLVDFREL
NKRTQDFWEVQLGIPHPAG-LKKK-KSVTVLDVGDAYFSVPLDKEFRKYTAFTIPSTNNETPGIRYQYNVLPQGWKGSPA
IFQSSMTKILEPFRKQNPDIVIYQYMDDLYVGSDLEIGQHRTKIEELRKHLLSWGFTTPDKKHQKEPPFLWMGYELHPDK
WTVQPVVLPEKDSWTVNDIQKLVGKLNWASQIYAGIKVRQLCKLLRGTKALTEVVSLTEEAELELAENREILREPVHGVY
YDPSKDLIAEVQKQEQGQWTYQIYQEPFKNLKTGKYARMRGAHTNDVKQLTEAVQKIATESIVIWGKIPKFRLPIQKETW
ETWWAEYWQATWIPEWEFVNTPPLVKLWYQLETEPIVGAETFYVDGAANRETKLGKAGYVTDRGRQKVVSLTDTTNQKTE
LQAIHLALQDSGLEVNIVTDSQYALGIIQGQPDKSESELVSQIIEQLINKEKVYLAWVPAHKGIGGNEQVDKLVSAGIRK
IL
>DQ295192/B/KR/2004/04LSK7
PISPIETVPVKLKPGMDGPKVKQWPLTEEKIKALVEICTEMEKEGKISKIGPENPYNTPVFAIKKKDSTKWRKLVDFREL
NKRTQDFWEVQLGIPHPAG-LKKK-KSVTVLDVGDAYFSVPLDEDFRKYTAFTIPSINNETPGIRYQYNVLPQGWKGSPA
IFQSSMTKILEPFRKQNPDIVIYQYMDDLYVGSDLEIGQHRIKIEELREHLLRWGFTTPDKKHQKEPPFLWMGYELHPDK
WTVQPIVLPEKDSWTVNDIQKLVGKLNWAGQIYAGIKVKHLCKLLRGTKALTEVVPLTEEAELELAENREILKVPVHGVY
YDPSKDLIAEIQKQGQGQWTYQIYQEPFKNLKTGKYARMRSAHTNDVKQLTEAVQKIATESIVIWGKTPKFKLPIQKETW
EAWWTEYWQATWIPEWEFVNTPPLVKLWYQLEKEPIVGAETFYVDGAANRESKLGKAGYVTDRGRQKVVPLTDTTNQKTE
LQAIHLALQDSGLEVNIVTDSQYALGIIQAQPDKSESELVSQIIEQLINKKKVYLAWVPAHKGIGGNEQIDKLVSAGIRK
VL
>DQ295193/B/KR/2004/04KMH5
PISPIETVPVKLKPGMDGPKVKQWPLTEEKIKALVEICTEMEKEGKISKIGPENPYNTPVFAIKKKDSTKWRKLVDFREL
NKRTQDFWEVQLGIPHPAG-LKKK-KSVTVLDVGDAYFSVPLDEDFRKYTAFTIPSINNETPGIRYQYNVLPQGWKGSPA
IFQSSMTKILEPFRKQNPDIVIYQYMDDLYVGSDLEIGQHRIKIEELREHLLKWGFTTPDKKHQKEPPFLWMGYELHPDK
WTVQPIILPEKDSWTVNDIQKLVGKLNWASQIYAGIKVRQLCKLLRGTKALTEVVPLTEEAELELAENREILKEPVHGAY
YDPSKDLIAEIQKQGLGQWTYQIYQEPFKNLKTGKYARMRGAHTNDVKQLTEAVQKIATESIVIWGKTPKFKLPIQKETW
EAWWTEYWQATWIPEWEFVNTPPLVKLWYQLEKEPIVGAETFYVDGAANRETKLGKAGYVTDRGRQKVVPLTDTTNQKTE
LQAIHLALQDSGLEVNIVTDSQYALGIIQAQPDKSESELVSQIIEQLIKKEKVYLAWVPAHKGIGGNEQIDKLVSAGIRK
VL
>DQ295194/B/KR/2004/04WK7_HIV_1_wk
PISPIETVPVKLKPGMDGPKVKQWPLTEEKIKALVEICTEMEKEGKISKIGPENPYNTPVFAIKKKDSTKWRKLVDFREL
NKRTQDFWEVQLGIPHPAG-LKKK-KSVTVLDVGDAYFSVPLDEEFRKYTAFTIPSTNNETPGIRYQYNVLPQGWKGSPA
IFQSSMTKILEPFRKQNPDIVIYQYMDDLYVGSDLEIGQHRTKIEELRQHLLRWGFTTPDKKHQKEPPFLWMGYELHPDK
WTVQPIVLPEKDSWTVNDIQKLVGKLNWASQIYAGIKVKQLCKLLRGTKALTEVVPLTEEAELELAENREILKEPVHGVY
YDPSKDLIAEIQKQGQGQWTYQIYQEPFKNLKTGKYARMRGAHTNDVKQLTEAVQKVAIESIVIWGKTPKFKLPIQKETW
EAWWTEYWQATWIPEWEFVNTPPLVKLWYQLEKEPIVGAETFYVDGAANRETKLGKAGYVTDRGRQKVVPLTDTTNQKTE
LQAIHLALQDSGLEVNIVTDSQYALGIIQAQPDKSESELVSQIIEQLIKKEKVYLAWVPAHKGIGGNEQVDKLVSAGIRK
VL
>DQ295196/B/KR/2004/04KYR8
PISPIETVPVKLKPGMDGPRVKQWPLTEEKIKALVEICTEMEKEGKISKIGPENPYNTPVFAIKKKDSNKWRKLVDFREL
NKRTQDFWEVQLGIPHPAG-LKKK-KSVTVLDVGDAYFSIPLDEDFRKYTAFTIPSTNNETPGIRYQYNVLPQGWKGSPA
IFQSSMTKILEPFRKRYPDIVIYQYMDDLYVGSDLEIGQHRMRIEELREHLLRWGLTTPDKKHQKEPPFLWMGYELHPDK
WTVQPIRLPEKDSWTVNDIQKLVGKLNWASQIYAGIKVKQLCKLLRGTKALTEVVPLTEEAELELAENREILKEPVHGVY
YDPSKDLIAEVQKQGLGQWTYQIYQEPFKNLKTGKYARMRGAHTNDVKQLTEAVQKIATESIVIWGKTPKFRLPIQKETW
EAWWTEYWQATVIPEWEFVNTPPLVKLWYQLEKEPIVGAETFYVDGAANRETKLGKAGYVTDRGRQKVVPLTDTTNQKTE
LQAIHLALQDSGLEVNIVTDSQYALGIIQAQPDKSESELVSQIIEQLIKKEKVYLAWVPAHKGIGGNEQVDKLVSAGIRK
VL
>DQ322223/B/CA/-/GOL016V01
PISPIETVPVKLKPGMDGPKVKQWPLTEEKIKALTEICAEMEKEGKISRIGPENPYNTPVFAIKKKDSTKWRKLVDFREL
NKRTQDFWEVQLGIPHPAG-LKKK-KSVTVLDVGDAYFSVPLDKDFRKYTAFTIPSMNNETPGVRYQYNVLPQGWKGSPA
IFQSSMTKILEPFRKQNPDIVIYQYMDDLYVGSDLEIGQHRTKIEELRQHLLKWGFTTPDKKHQKEPPFLWMGYELHPDK
WTVQPIKLPEQDSWTVNDIQKLVGKLNWASQIYAGIKVKQLCKLLRGAKSLTEVIPLTKEAELELAENREILKEPVHGVY
YDPSKDLIAELQKQGQGQWTYQIYQEPFKNLKTGKYARMRGAHTNDVKQLTEAVQKITTESIVIWGKIPKFRLPIQKETW
ETWWTDYWQATWIPEWEFVNTPPLVKLWYQLEKEPIVGAETFYVDGAANRETKSGKAGYVTDRGRQKIVPMTDTTNQKTE
LQAIHLALQDSGSEVNIVTDSQYALGIIQSQPDKSESELVGQIIEQLIKKEKVYLAWVPAHKGIGGNEQIDKLVSNGIRK
VL
>DQ322224/B/CA/-/GOL016V10
PISPIETVPVKLKPGMDGPKVKQWPLTEEKIKALTEICAEMEKEGKISXIGPENPYNTPVFAIKKKDSTKWRKLVDFREL
NKRTQDFWEVQLGIPHPAG-LKKK-KSVTVLDVGDAYFSVPLDKDFRKYTAFTIPSMNNETPGVRYQYNVLPQGWXGSPA
IFQSSMTKILEPFRKQNPXIVIYQYMDDLYVGSDLEIGQHRTKIEELRQHLLKWGFTTPDKKHQKEPPFLWMGYELHPDK
WTVQPIKLPEQDSWTVNDIQKLVGKLNWASQIYAGIKVKQLCKLLRGAKSLTEVIPLTKEAELELAENREILKEPVHGVY
YDPSKDLIAELQKQGQGQWTYQIYQEPFKNLKTGKYARMRGAHTNDVKQLTEAVQKITTESIVIWGKIPKFRLPIQKETW
ETWXTXYWQATWIPEWEFVNTPPLVKLWYQLEKEPIXGAETFYVDGAANRETKSGKAGYVTDRGRQKIVPMTDTTNQKTE
LQAIXLALQDSGSEVNIVTDSQYALGIIQSQPDKSESELVGQIIEQLIKKEKVYLAWVPAHKGIGGNEQIDKLVSNGIRK
VL
>DQ322225/B/CA/-/HND_DRPI039V01
PISPIETVPVKLKPGMDGPKVKQWPLTEEKIKALVEICTEMEKEGKISKIGPENPYNTPVFAIKKKDSTKWRKLVDFREL
NKRTQEFWEIQLGIPHPAG-LKKK-KSVTVLDVGDAYFSVPLDPEFRKYTAFTIPSINNETPGVRYQYNVLPQGWKGSPA
IFQSSMTKILEPFRKQNPEMVIYQYMDDLYVGSDLEIEQHRIKIEELRQHLLRWGFTTPDKKHQKEPPFLWMGYELHPDK
WTVQPIMLPDKDSWTVNDIQKLVGKLNWASQIYPGIKTRQLCKLLRGTKALTEVIPLTKEAELELAENREILREPVHGVY
YDPSKDLIAEIQKQGQGQWTYQIYQEPFKNLKTGKYARMRGAHTNDVKQLTEAVQKITTESIVIWGKTPKFKLPIQKETW
EARWTEYWQATWIPEWEFVNTPPLVKLWYQLEKEPIAGAETFYVDGAANRETKLGKAGYVTDKGRQKVVSITDTTNQKTE
LQAIYLALQDSGLEVNIVTDSQYALGIIQAQPDKSESELVSQIIEELVRKEKVYLAWVPAHKGIGGNEQVDKLVSAGIRK
VL
>DQ322226/B/CA/-/HND_DRPI039V08
PISPIETVPVKLKPGMDGPKVKQWPLTEEKIKALVEICTEMEKEGKISKIGPENPYNTPVFAIKKKDSTKWRKLVDFREL
NKRTQEFWEIQLGIPHPAG-LKKK-KSVTVLDVGDAYFSVPLDPEFRKYTAFTIPSINNETPGVRYQYNVLPQGWKGSPA
IFQSSMTKILEPFRKQNPEMVIYQYMDDLYVGSDLEIEQHRIKIEELRQHLLRWGFTTPDKKHQKEPPFLWMGYELHPDK
WTVQPIMLPDKDSWTVNDIQKLVGKLNWASQIYPGIKTRQLCKLLRGTKALTEVIPLTKEAELELAENREILREPVHGVY
YDPSKDLIAEIQKQGQGQWTYQIYQEPFKNLKTGKYARMRGAHTNDVKQLTEAVQKITTESIVIWGKTPKFKLPIQKETW
EAWWTEYWQATWIPEWEFVNTPPLVKLWYQLEKEPIAGAETFYVDGAANRETKLGKAGYVTBKGRQKVVSITDTTNQKTE
LQAIYLALQDSGLEVNIVTDSQYALGIIQAQPDKSESELVXQIIEELVRKEKVYLAWVPAHKGIGGNEQVDKLVSAGIRK
VL
>DQ322227/B/CA/-/HDM003V01
PISPIETVPVKLKPGMDGPKVKQWPLTEEKIKALVEICTEMEKEGKITKIGPENPYNTPVFAIKKKDSTKWRKLVDFREL
NKRTQDFWEVQLGIPHPAG-LKKK-KSVTVLDVGDAYFSVPLDENFRKYTAFTIPSINNETPGIRYQYNVLPQGWKGSPA
IFQSSMTKILEPFRKQNPDIVIYQYMDDLYVGSDLEIGQHRTKIEELRQHLLKWGFTTPDKKHQKEPPFLWMGYELHPDK
WTVQPIVLPEKDSWTVNDIQKLVGKLNWASQIXAGIKVXQLCKLLRGTKALTEVIPLTKEAELELAENREILKEPVHGVY
YDPSKDLIAELQKQGQGQWTYQIYQEPFKNLKTGKYARMRSAHTNDVKQLTEAVQKITTESIVIWGKIPKFKLPIQKETW
ETWWTEYWQATWIPEWEFVNTPPLVKLWYQLEKEPIAGAETFYVDGAANRDTKLGKAGYVTNRGRQKVVPLTDTTNQKTE
LQAIYLALQDSGLEVNIVTDSQYALGIIQAQPDKSESELVSQIIEQLIKKEKVYLAWVPAHKGIGGNEQVDKLVSAGVRK
VL
>DQ322228/B/CA/-/HDM003V04
PISPIETVPVKLKPGMDGPKVKQWPLTEEKIKALVEICTEMEKEGKITKIGPENPYNTPVFAIKKKDSTKWRKLVDFREL
NKRTQDFWEVQLGIPHPAG-LKKK-KSVTVLDVGDAYFSVPLDENFRKYTAFTIPSINNETPGIRYQYNVLPQGWKGSPA
IFQSSMTKILEPFRKQNPDIVIYQYMDDLYVGSDLEIGQHRTKIEELRQHLLKWGFTTPDKKHQKEPPFLWMGYELHPDK
WTVQPIVLPEKDSWTVNDIQKLVGKLNWASQIYAGIKVQQLCKLLRGTKALTEVIPLTKEAELELAENREILKEPVHGVY
YDPSKDLIAELQKQGQGQWTYQIYQEPFKNLKTGKYARMRSAHTNDVKQLTEAVQKITTESIVIWGKIPKFKLPIQKETW
ETWWTEYWQATWIPEWEFVNTPPLVKLWYQLEKEPIAGAETFYVDGAANRDTKLGKAGYVTNRGRQKVVPLTDTTNQKTE
LQAIYLALQDSGLEVNIVTDSQYALGIIQAQPDKSESELVSQIIEQLIKKEKVYLAWVPAHKGIGGNEQVDKLVSAGVRK
VL
>DQ322229/B/CA/-/HDM003V09_2
PISPIETVPVKLKPGMDGPKVKQWPLTEEKIKALVEICTEMEKEGKITKIGPENPYNTPVFAIKKKDSTKWRKLVDFREL
NKRTQDFWEVQLGIPHPAG-LKKK-KSVTVLDVGDAYFSVPLDENFRKYTAFTIPSINNETPGIRYQYNVLPQGWKGSPA
IFQSSMTKILEPFRKQNPDIVIYQYMDDLYVGSDLEIGQHRTKIEELRQHLLKWGFTTPDKKHQKEPPFLWMGYELHPDK
WTVQPIVLPEKDSWTVNDIQKLVGKLNWASQIYAGIKVRQLCKLLRGTKALTEVIPLTKEAELELAENREILKEPVHGVY
YDPSKDLIAELQKQGQGQWTYQIYQEPFKNLKTGKYARMRSAHTNDVKQLTEAVQKITTESIVIWGKIPKFKLPIQKETW
ETWWTEYWQATWIPEWEFVNTPPLVKLWYQLEKEPIAGAETFYVDGAANRDTKLGKAGYVTNRGRQKVVPLTDTTNQKTE
LQAIYLALQDSGLEVNIVTDSQYALGIIQAQPDKSESELVSQIIEQLIKKEKVYLAWVPAHKGIGGNEQVDKLVSAGVRK
VL
>DQ322230/B/CA/-/HDM003V09_5
PISPIETVPVKLKPGMDGPKVKQWPLTEEKIKALVEICTEMEKEGKITKIGPENPYNTPVFAIKKKDSTKWRKLVDFREL
NKRTQDFWEVQLGIPHPAG-LKKK-KSVTVLDVGDAYFSVPLDENFRKYTAFTIPSINNETPGIRYQYNVLPQGWKGSPA
IFQSSMTKILEPFRKQNPDIVIYQYMDDLYVGSDLEIGQHRTKIEELRQHLLKWGFTTPDKKHQKEPPFLWMGYELHPDK
WTVQPIVLPEKDSWTVNDIQKLVGKLNWASQIYAGIKVRQLCKLLRGTKALTEVIPLTKEAELELAENREILKEPVHGVY
YDPSKDLIAELQKQGQGQWTYQIYQEPFKNLKTGKYARMRSAHTNDVKQLTEAVQKITTESIVIWGKIPKFKLPIQKETW
ETWWTEYWQATWIPEWEFVNTPPLVKLWYQLEKEPIAGAETFYVDGAANRDTKLGKAGYVTNRGRQKVVPLTDTTNQKTE
LQAIYLALQDSGLEVNIVTDSQYALGIIQAQPDKSESELVSQIIEQLIKKEKVYLAWVPAHKGIGGNEQVDKLVSAGVRK
VL
>DQ322239/B/CA/-/HTM360V05_variant_3
PISPIETVPVKLKPGMDGPKVKQWPLTEEKIKALVEICTEMEKEGKISKIGPENPYNTPVFAIKKKDSTKWRKLVDFREL
NKRTQDFWEVQLGIPHPAG-LKKK-KSVTVLDVGDAYFSVPLDKDFRKXTAFTIPSINNETPXXRYQYNVLPQGWKGSPA
IFQSSMTKILEPFRKXNPDIVIYQYMDDLYVGSDLEIGQHRTKIEELRQHLLRWGLTTPDKKHQKEPPFLWMGYELHPDK
WTVQPIMLPEKESWTVNDIQKLVGKLNWASQIYAGIKVRQLCKLLRGTKALTEVIPLTEEAELELAENREILKEPVHGVY
YDPSKDLIAEIQKQGQGQWTYQIYQEXFKNLKTGKYARMRGAHTNDVKQLTEVVQKVVTESIVIWGKTPKFKLPIQKETW
ETWWMEYWQATWIPEWEFVNTPPLVKLWYQLEKEPIVGAETFYVDGAANRETKIGKAGYVTDRGRQKVISLTDTTNQKTE
LQAIHLALQDSGLEVNIVTDSQYALGIIQAQPDKSESELVSQIIEQLIKKEKVYLAWVPAHKGIGGNEQVDKLVSAGVRR
VL
>DQ354112/B/TH/1996/M140
PISPIETVPIKLKPGMDGPKVKQWPLTEEKIKALVEICAEMEKEGKISKIGPENPYNTPVFAIKKKDSTKWRKLVDFREL
NKRTQDFWEVQLGIPHPAG-LKKK-KSVTVLDVGDAYFSVPLDKDFRKYTAFTIPSVNNETPGIRYQYNVLPQGWKGSPA
IFQCSMTKILEPFRKQNPDIVIYQYMDDLYVGSDLEIGQHRTKIEELRQHLLRWGFTTPDKKHQKEPPFLWMGYELHPDK
WTVQPIMLPEKDSWTVNDIQKLVGKLNWASQIYPGIKVRQLCKLLRGTKALTEVIPLTEEAELELAENREILKETVHGVY
YDPSKELVAEIQKQGQGQWTYQIYQEPFKNLKTGKYARMKGAHTNDVKQLTEAVQKIATESIVIWGKTPKFKLPIQKETW
EAWWMEYWQATWIPEWEVVNTPPLVKLWYQLEKEPIVGAETFYVDGAANRETKLGKAGYVTDRGKQKVVPLTDTTNQKTE
LQAIYLALQDSGLEVNIVTDSQYALGIIQAQPDKSESELVSQIIEQLIKKEKVYLAWVPAHKGIGGNEQVDKLVSAGIRK
VL
>DQ354119/B/TH/1996/M149
PISPIETVPVKLKPGMDGPKVKQWPLTEEKIKALVEICTEMEREGKISKIGPENPYNTPVFAIKKKDSTKWRKLVDFREL
NKRTQDFWEVQLGIPHPAG-LKKK-KSVTVLDVGDAYFSVPLDEDFRKYTAFTIPSINNETPGIRYQYNVLPQGWKGSPA
IFQSSMTKILEPFRKQNPDIVIYQYMDDLYVGSDLEIGQHRTKIEELRQHLLRWGFTTPDKKHQKEPPFLWMGYELHPDK
WTVQPIVLPEKDSWTVNDIQKLVGKLNWASQIYAGIKVKQLCKLLRGTKALTEVVPLTEEAELELAENREILKEPVHGVY
YDPAKDLIAEIQKQGQGQWTYQIYQEPFKNLKTGKYARMRGAHTNDVKQLTEAVQKVATESIVIWGKTPKFKLPIQKETW
EAWWTEYWQATWIPEWEFVNTPPLVKLWYQLEKEPIVGAETFYVDGAANRETKLGKAGYVTDRGRQKVVSLTDTTNQKSE
LQAIYIALQDSGLEVNIVTDSQYALGIIQAQPDKSESELVSQIIEQLIKKEKVYLAWVPAHKGIGGNEQVDKLVSTGIRR
VL
>DQ358805/B/BR/2002/02BR002
PISPIETVPVKLKPGMDGPKVKQWPLTEEKIKALVEICTELEKEGKISKIGPENPYNTPVFAIKKKDSTKWRKLVDFREL
NKRTQDFWEVQLGIPHPAG-LKKK-NSVTVLDVGDAYFSVPLDKDFRKYTAFTIPSINNETPGVRYQYNVLPQGWKGSPA
IFQSTMTKILEPFRKQNPDIVIYQYVDDLYVGSDLEIGQHRTKIEELRQHLLKWGFYTPDKKHQKEPPFLWMGYELHPDK
WTVQPIVLPEKDSWTVNDIQKLVGKLNWASQIYAGIKVKQLCKLLRGTKALTEVVPLTAEAELELAENREILKEPVHGVY
YDPSKDLIAEIQKQGQGQWTYQIYQEPFKNLKTGKYARMRGAHTNDVKQLTEVVQKISTESIVIWGKIPKFRLPIQRETW
DTWWMEYWQATWIPEWEFVNTPPLVKLWYQLEKEPIVGAETFYVDGAANRETKLGKAGYVTDRGRQKVVPLADTTNQKTE
LQAIHLALQDSGLEVNIVTDSQYALGIIQAQPDKSESELVSQIIEQLIKKEKVYLAWVPAHKGIGGNEQVDKLVSTGIRK
VL
>DQ358808/B/BR/2002/02BR008
PISPIETVPVKLKPGMDGPKVKQWPLTEEKIKALVEICTEMEKEGKISKIGPENPYNTPVFAIKKKDSTKWRKLVDFREL
NKRTQDFWEVQLGIPHPAG-LKKK-KSVTVLDVGDAYFSVPLHEDFRKYTAFTIPSTNNETPGIRYQYNVLPQGWKGSPA
IFQSSMTKILEPFRKQNPDVVIYQYMDDLYVGSDLEIGQHRTKIEELRQHLLKWGFTTPDKKHQKEPPFLWMGYELHPDK
WTVQPIVLPDKDSWTVNDIQKLVGKLNWASQIYAGIKVRQLCKLIRGTKALTEVVTLTKEAELELAENREILKEPVHGVY
YDPSKDLIAEIQKQGQGQWTYQIYQEPFKNLKTGKYARMRGAHTNDVKQLTEAVQKVATESIVIWGKIPKFKLPIQKETW
EAWWTEYWQATWIPEWEFVNTPPLVKLWYQLEKEPIMGAETFYVDGAANRETKLGKAGYVTDRGRQKVVPLQDTTNQKSE
LQAIHLALQDSGLEVNIVTDSQYALGIIQAQPDKSESELVSQIIEQLINKEKVYLAWVPAHKGIGGNEQIDKLVSSGIRK
VL
>DQ358809/B/BR/2002/02BR011
PISPIETVPVKLKPGMDGPKVKQWPLTEEKIKALVEICTEMEKEGKISRIGPENPYNTPIFAIKKKNSTRWRKLVDFREL
NKRTQDFWEVQLGIPHPAG-LKKK-KSVTVLDVGDAYFSVPLDKEFRKYTAFTIPSTNNETPGIRYQYNVLPQGWKGSPA
IFQSSMTKILEPFRKQNPEIVIYQYVDDLYVGSDLEIGQHRAKIEELRQHLLRWGLTTPDQKHQKEPPFLWMGYELHPDK
WTVQPITLPEKDSWTVNDIQKLVGKLNWASQIYPGIKVKQLCKLLRGTKALTEVVPLTEEAELELAENREILKEPVHGVY
YDPSKDLIAEIQKQGQGQWTYQIYQEPFKNLKTGKYARMRGAHTNDVKQLTEAVQKIATESIVIWGKIPKFKLPIQKETW
ETWWIEYWQATWIPEWEFVNTPPLVKLWYQLEKEPIVGAETFYVDGAANRETKLGKAGYVTDRGRQKAVSLTDTTNQKTE
LQAIHLALQDSGSEVNIVTDSQYALGIIQAQPDKSESELVNQIIEQLIKKEKVYLAWVPAHKGIGGNEQVDKLVSAGIRR
VL
>DQ358810/B/BR/2002/02BR013
PISPIETVPVKLKPGMDGPKVKQWPLTEEKIKALVEICTEMEKEGKISKIGPENPYNTPVFAIRKKGSDRWRKLVDFREL
NKRTQDFWEVQLGIPHPGG-LKKK-KSVTVLDVGDAYFSVPLDEKFRKYTAFTIPSTNNETPGIRYQYNVLPQGWKGSPA
IFQSSMTKILEPFRKQNPDIIIYQYMDDLYVGSDLEIGQHRIKVEELRQHLLRWGLTTPDQKHQKEPPFLWMGYELHPDK
WTVQPIMLPEKDSWTVNDIQKLVGKLNWASQIYPGIKVKQLCKLLRGTKALTEVVPLTKEAELELAENREILKEPVHGVY
YDPSKDLIAELQKQGQGQWTYQIYQEPFKNLKTGKYAKMKGAHTNDVKQLTEAVQKITTESIVIWGKIPKFKLPIQKETW
ETWWIEYWQATWIPEWEFVNTPPLVKLWYQLEKEPIVGAETFYVDGAANRETKLGKAGYVTDRGRQKVIPLTDTTNQKTE
LQAIYLALQDSGLEVNIVTDSQYALGIIQAQPDKSESELVSQIIEQLINKEKVYLAWVPAHKGIGGNEQVDKLVSTGIRK
VL
>DQ383746/B/AR/2002/02AR114146
PISPIETVPVKLKPGMDGPKVKQWPLTEEKIKALVEICTEMEKEGKISKIGPENPYNTPVFAIKKKDSTKWRKLVDFREL
NKRTQDFWEVQLGIPHPAG-LKKK-KSVTVLDVGDAYFSVPLDKDFRKYTAFTIPSTNNETPGIRYQYNVLPQGWKGSPA
IFQSSMTKILEPFRKQNPDIVIYQYMDDLYVGSDLEIGQHRTKIEELRQHLLKWGFTTPDKKHQKEPPFFWMGYELHPDK
WTVQPIVLPEKDSWTVNDIQKLVGKLNWASQIFPGIKVKQLCKLLRGTKALTEVVPLTEEAELELAENREILKEPVHGVY
YDPSKELIAEIQKQGEGQWTYQIYQEPFKNLKTGKYARMRGAHTNDVKQLAEAVQRVTTESIVIWGKIPKFRLPIQKETW
ETWWTEYWQATWIPEWEFVNTPPLVKLWYQLEKEPIAGAETFYVDGAANRETKSGKAGYVTDRGRQKVVPLTDTTNQKTE
LQAIYLALQDSGLEVNIVTDSQYALGIIQAQPDKSESELVNQIIEQLIKKEKVYLAWVPAHKGIGGNEQVDKLVSAGIRK
IL
>DQ383748/B/AR/2003/03AR137681
PISPIETVPVKLKPGMDGPKVKQWPLTEEKIKALVEICTEMEKEGKISKIGPENPYNTPVFAIKKKDSTKWRKLVDFREL
NKRTQDFWEVQLGIPHPAG-LKKK-KSVTVLDVGDAYFSVPLDKDFRKYTAFTIPSTNNETPGIRYQYNVLPQGWKGSPA
IFQSSMTKILEPFRKRNPDMVIYQYMDDLYVGSDLEIGQHRTKIEELRQHLLKWGFTTPDKKHQKEPPFLWMGYELHPDK
WTVQPIKLPEKDSWTVNDIQKLVGKLNWASQIYAGIKVRQLCKLLRGAKALTEVIPLTAEAELELAENREILKEPVHGVY
YDPSKDLVAEIQKQGQGQWTYQIYQEPFKNLKTGKYARIRGAHTNDVKQLTEAVQKIVTESIVIWGKIPKFRLPIQRETW
ETWWMEYWQATWIPEWEFVNTPPLVKLWYQLETEPIVGAETFYVDGAANRETNLGKAGYVTDRGRQKVVSLTDTTNQKTE
LQAIHLALQDSELEVNIVTDSQYALGIIQAKPDKSESELVSQIIEQLIKKEKVYLAWVPAHKGIGGNEQVDKLVSNGIRK
VL
>DQ383749/B/AR/2003/03AR138910
PISPIETVPVKLKPGMDGPKVKQWPLTEEKIKALVEICTEMEKEGKISKIGPENPYNTPVFAIKKKDSTKWRKLVDFREL
NKRTQDFWEVQLGIPHPSG-LKKK-KSVTVLDVGDAYFSVPLDEDFRKYTAFTIPSINNETPGIRYQYNVLPQGWKGSPA
IFQSSMTKILEPFRKQNPDIVIYQYMDDLYVGSDLEIGQHRVIIEELRQHLLRWGFTTPDKKHQKEPPFLWMGYELHPDK
WTVQPILLPEKDSWTVNDIQKLVGKLNWASQIYAGIKVKQLCKLLRGTKALTEVVQLTEEAELELAENREILKEPVHGVY
YDPSKDLIAELQKQGQGQWTYQIYQEPFKNLKTGKYARMRGTHTNDVKQLTEAVQKIATESIVIWGKTPKFRLPIQKETW
ETWWTEYWQATWIPEWEFVNTPPLVKLWYQLEKEPIVGAETFYVDGAANRETKSGKAGYVTDRGRQKVVSLTDTTNQKTE
LQAIYLALQDSGLEVNIVTDSQYALGIIQAQPDKSESEIVNQIIEQLIKKEKVYLAWVPAHKGIGGNEQVDKLVSKGIRR
VL
>DQ383751/B/AR/2004/04AR151263
PISPIETVPVKLKPGMDGPKVKQWPLTEEKIKALTEICAEMEKEGKISKIGPENPYNTPVFAIKKKDSTKWRKLVDFREL
NKKTQDFWEVQLGIPHPAG-LKKK-KSVTVLDVGDAYFSVPLDKEFRKYTAFTIPSTNNETPGIRYQYNVLPQGWKGSPA
IFQCSMTKILEPFRKQNPELVIYQYMDDLYVGSDLEIEQHRIKIDELRQHLLKWGFTTPDKKHQKEPPFLWMGYELHPDK
WTVQPVELPEKDSWTVNDIQKLVGKLNWASQIYPGIKVKQLCKLLRGTKALTEVIPLTAEAELELAENREILKEPVHGVY
YDPSKDLIAEIQKQGQGQWTYQIYQEPFKNLKTGKYARTRGAHTNDVKQLTEAVQKISTESIVIWGKIPKFKLPIQKETW
EIWWTEYWQATWIPEWEFVNTPPLVKLWYQLEKDPIAGAETFYVDGAANRETKLGKAGYVTNRGRQKVVPLTDTTNQQTE
LQAIHLALQDSGSEVNIVTDSQYALGIIQAQPDRSESEVVSKIIEQLIKKEKVYLAWVPAHKGIGGNEQVDKLVSSGIRK
VL
>DQ383752/B/AR/2004/04AR151516
PISPIETVPVKLKPGMDGPKVKQWPLTEEKIKALVEICTEMEKEGKISKIGPENPYNTPVFAIKKKDSTKWRKLVDFREL
NKRTQDFWEVQLGIPHPAG-LKKK-KSVTVLDVGDAYFSVPLYEDFRKYTAFTIPSTNNETPGIRYQYNVLPQGWKGSPA
IFQSSMTKILEPFRKQNPDIVIYQYMDDLYVGSDLEIGQHRTKVEELRKHLLKWGFTTPDKKHQKEPPFLWMGYELHPDK
WTVQPIVLPEKDSWTVNDIQKLVGKLNWASQIYGGIKVKQLCKLLRGAKSLTEVVPLTKEAELELAENREILKEPVHGVY
YDPSKDLIAEIQKQDQGQWTYQIYQEPFKNLKTGKYAXMRGAHTNDVKQLTEAVNKIATEGIVIWGKIPKFRLPIQKETW
DAWWMEYWQATWIPEWEFVNTPPLVKLWYQLEKEPIAGAETFYVDGAANRETKLGRAGYVTDRGRQKVVSLTDTTNQKTE
LQAIHLALQDSGLEVNIVTDSQYALGIIQAQPDKSESEIVSQIIEQLIKKERVYLAWVPAHKGIGGNEQVDKLVSSGIRK
VL
>DQ396398/B/ZA/2003/03ZAPS045MB2
PISPIETVPVKLKPGMDGPKVKQWPLTEEKIKALVEICTEMEKEGKISKIGPENPYNTPVFAIKKKDSTKWRKLVDFREL
NKRTQDFWEVQLGIPHPAG-LKKK-KSVTVLDVGDAYFSVPLDKDFRKYTAFTIPSINNETPGIRYQYNVLPQGWKGSPA
IFQSSMTKILEPFRNQNPEIVIYQYMDDLYVGSDLEIGQHRTKIEELRGHLLKWGFTTPDKKHQKEPPFLWMGYELHPDK
WTVQPIMLPEKDSWTVNDIQKLVGKLNWASQIYPGIKIKQLCKLLRGTKALTEVVPLTEEAELELAENREILKEPVHGVY
YDPSKDLIAELQKQGLNQWTYQIYQEPFKNLKTGKYARTKGAHTNDVKQLTEAVQKIATEGIVIWGKIPKFRLPIQKDTW
ETWWTEYWQATWIPEWEFVNTPPLVKLWYQLEKEPIIGAETFYVDGAANRETKRGKAGYVTNKGRQKVVPLTDTTNQKTE
LQAIHLALQDSGPEVNIVTDSQYALGIIQAQPDTSESELANQIIEQLIKKEKVYLAWVPAHKGIGGNEQVDKLVSAGIRK
VL
>DQ487188/B/US/1993/WCD32P0793
PISPIETVPVKLKPGMDGPKVKQWPLTEEKIKALIEICTEMEKEGKISKIGPENPYNTPVFAIKKKDSTKWRKLVDFREL
NKKTQDFWEVQLGIPHPAG-LKKK-KSVTVLDVGDAYFSVPLDKEFRKYTAFTIPSINNETPGIRYQYNVLPQGWKGSPA
IFQSSMTKILEPFRKQNPEVVIYQYMDDLYVGSDLEIGQHRTKIEELRQHLLRWGFTTPDKKHQKEPPFLWMGYELHPDK
WTVQPIVLPEKDSWTVNDIQKLVGKLNWASQIYPGIKVKLLCRLLRGAKALTEVIPLTKEAELELAENREILKEPVHGVY
YDPSKDLIAEIQKQELGQWTYQIYQEPFKNLKTGKYARMRGAHTNDVKQLTEAVQKIATESIVIWGKTPKFRLPIQKETW
ETWWTEYWQATWIPEWEFVNTPPLVKLWYQLEKEPIIGAETFYVDGAANRETKLGKAGYVTNRGRQKVVPLTDTTNQKTE
LQAIHLALQDSGSEVNIVTDSQYALGIIQAQPDKSESELVSQIIEQLIKKEKVYLAWVPAHKGIGGNEQVDKLVSNGIRR
VL
>DQ487189/B/US/1995/WCD32P1195
PISPIETVPVKLKPGMDGPKVKQWPLTEEKIKALIEICTEMEKEGKISKIGPENPYNTPVFAIKKKDSTKWRKLVDFREL
NKKTQDFWEVQLGIPHPAG-LKKK-KSVTVLDVGDAYFSVPLDKEFRKYTAFTIPSINNETPGIRYQYNVLPQGWKGSPA
IFQSSMTKILEPFRKQNPEMCIYQYMDDLYVGSDLEIGQHRTKIEELRQHLLRWGFTTPDKKHQKEPPFLWMGYELHPDK
WTVQPIVLPEKDSWTVNDIQKLVGKLNWASQIYPGIKVKQLCRLLRGAKALTEVIPLTKEAELELAENREILKEPVHGVY
YDPSKDLIAEIQKQELGQWTYQIYQEPFKNLKTGKYAKMRGAHTNDVKQLTEAVQKIATESIVIWGRTPKFRLPIQKETW
ETWWTEYWQATWIPEWEFVNTPPLVKLWYQLEKEPIVGAETFYVDGAANRETKLGKAGYVTNRGRQKVVPLTDTTNQKTE
LQAIHLALQDSGSEVNIVTDSQYALGIIQAQPDKSESELVSQIIEQLIKKEKVYLAWVPAHKGIGGNEQVDKLVSNGIRR
VL
>DQ487190/B/US/1993/WCM32P0793
PISPIETVPVKLKPGMDGPKVKQWPLTEEKIKALVEICTEMEKEGKISKIGPENPYNTPVFAIKKKDSTKWRKLVDFREL
NKKTQDFWEVQLGIPHPAG-LKKK-KSVTVLDVGDAYFSVPLDREFRKYTAFTIPSINNETPGIRYQYNVLPQGWKGSPA
IFQSSMTKILEPFRKQNPEIVIYQYMDDLYVGSDLEIGQHRAKIEELRQHLLRWGFTTPDKKHQKEPPFLWMGYELHPDR
WTVQPITLPEKESWTVNDIQKLVGKLNWASQIYPGIKVKQLCRLLRGTKALTEVVPLTKEAELELAENREILKEPVHGVY
YDPSKDLIAEIQKQGQGQWTYQIYQEPFKNLKTGKYARMRGAHTNDVKQLTEAVQKITTESIVIWGKVPKFKLPIQKDTW
ETWWTEYWQATWIPEWEFVNTPPLVKLWYQLEKEPIIGAETFYVDGAANRETKLGKAGYVTNRGRQKVVSLTDTTNQKTE
LQAIHLALQDSGSEVNIVTDSQYALGIIQAQPDKSESELVSQIIEQLINKEKIYLAWVPAHKGIGGNEQVDKLVSTGIRK
VL
>DQ487191/B/US/1996/WCM32P0896
PISPIETVPVKLKPGMDGPKVKQWPLTEEKIKALVEICTEMEKEGKISKIGPENPYNTPVFAIKKKDSTKWRKLVDFREL
NKKTQDFWEVQLGIPHPAG-LKKK-KSVTVLDVGDAYFSVPLDKEFRKYTAFTIPSINNETPGIRYQYNVLPQGWKGSPA
IFQSSMTKILEPFRKQNPEIVIYQYMDDLYVGSDLEIGQHRAKIEELRQHLLRWGFTTPDKKHQKEPPFLWMGYELHPDK
WTVQPIILPEKDSWTVNDIQKLVGKLNWASQIYPGIKVKQLCRLLRGTKALTEVIPLTKEAELELAENREILKEPVHGVY
YDPSKDLIAEIQKQGQGQWTYQIYQEPFKNLKTGKYARMKGAHTNDVKQLTEAVQKITTESIVIWGKIPKFKLPIQKDTW
ETWWTEYWQATWIPEWEFVNTPPLVKLWYQLEKEPIIGAETFYVDGAANRETKLGKAGYVTNRGRQKVVSLTDTTNQKTE
LQAIYLALQDSGSEVNIVTDSQYALGIIQAQPDKSESELVSQIIEQLINKEKVYLAWVPAHKGIGGNEQVDKLVSTGIRK
VL
>DQ672623/B/IT/2005/SG1
PISPIETVPVKLKPGMDGPKVXQWPLTE*KIKALXEICTEMEKEGKXSKXGPEXPXNTPVXAXKKKDSTKWRKXVDFREL
XKRTQDFWEVQLGIPHPAG-LKKK-KSVTVLDVGDAXFSVPLDEDFRKYTAFTIPSXNNETPGIRYQYNVLPQGWKGSPA
ICQSSMTRILEPFRKQNPDIVIYQYMDDLYVGSDLEIGQHSIKIEELRQXLLRWGFTTPDKXHQKXPPFLWMGYELHPDK
WTVQPIKLPEXDSWTVNDIQKLVGKLXWASQIYPGIKVKQLCKLLRGTKALTEIIPLTEEAELELAENREILKESVHGAY
YDPSKDXIAEIQKQGQGQWTYXIFQEXFKNLXTGKYARMRGAHTNDIKQLTEAVQKISXESIVIWGKTPKFRLPIQKETW
EAWWTEYWQATWIPEWEFVNTPPLVKLWYQLEKEPIEGAETFYVDGAANRETRLGIAGYVTTRGRRKVVSLPDTTIQKTE
LQAIHLALQDSVLEVNIVTDSQYALGILQAQPDKRXSELVSQIIEQLIKKEKVYLAWVPAHKGIGGNEQVDKLVSVGIRK
VL
>DQ676870/B/AU/2003/PS1038_Day0
PISPIETVPVKLKPGMDGPKVKQWPLTEEKIKALVEICTEMEKEGKISKIGPENPYNTPVFAIKKKDSTKWRKLVDFREL
NKRTQDFWEVQLGIPHPAG-LKKK-KSVTVLDVGDAYFSVPLDKEFRKYTAFTIPSTNNETPGIRYQYNVLPQGWKGSPA
IFQSSMTKILEPFRKQNPEIVIYQYMDDLYVGSDLEIGQHRTKIEELRQHLLRWGLTTPDKKHQKEPPFLWMGYELHPDK
WTVQPIVLPEKDSWTVNDIQKLVGKLNWASQIYAGIKXKQLCKLLRGTKALTEVIPLTEEAELELAENREILKEPVHGXY
YDPSKDLIAEIQKQGQGQWTYQIYQEPFKNLKTGKYARMRGTHTNDVKQLTEAVQKITTESIIIWGKTPKFRLPIQKETW
ETWWTEYWQATWIPEWEFVNTPPLVKLWYQLEKXPIVGAETFYVDGAANRETKLGKAGYVTNKGRQKVVTLTDTTNQKTE
LQAIHLALQDSGSEVNIVTDSQYALGIXQAQPDKSESELVSQIIEQLIKKEKVYLAWVPAHKGIGGNEQVDKLVSAGIRK
VL
>DQ676871/B/AU/2004/PS1038_Day174
PISPIETVPVKLKPGMDGPKVKQWPLTEEKIKALVEICTEMEKEGKISKIGPENPYNTPVFAIKKKDSTKWRKLVDFREL
NKRTQDFWEVQLGIPHPAG-LKKK-KSVTVLDVGDAYFSVPLDKEFRKYTAFTIPSTNNETPGIRYQYNVLPQGWKGSPA
IFQSSMTKILEPFRKQNPEIVIYQYMDDLYVGSDLEIGQHRTKIEELRQHLLRWGLTTPDKKHQKEPPFLWMGYELHPDK
WTVQPIVLPEKDSWTVNDIQKLVGKLNWASQIYAGIKXKQLCKLLRGTKALTEVIPLTEEAELELAENREILKEPVHGVY
YDPSKDLIAEIQKQGQGQWTYQIYQEPFKNLKTGKYARMRGTHTNDVKQLTEAVQKITTESIIIWGKTPKFRLPIQKETW
ETWWTEYWQATWIPEWEFVNTPPLVKLWYQLEKDPIVGAETFYVDGAANRETXLGKAGYVTBKGRQKVVTLTDTTNQKTE
LQAIHLALQDSGSEVNIVTDSQYALGIXQAQPDKSESELVSQIIEQLIKKEKVYLAWVPAHKGIGGNEQVDKLVSAGIRK
VL
>DQ676874/B/AU/2002/PS2008_Day0
PISPIETVPVKLKPGMDGPKVKQWPLTEXKIKALVEICTEMEKEGKISKIGPENPYNTPIFAIKKKDGTKWRKLVDFREL
NKRTQDFWEVQLGIPHPAG-LKKK-KSVTVLDVGDAYFSVPLDKEFRKYTAFTIPSTNNETPGIRYQYNVLPQGWKGSPA
IFQSSMTKILEPFRKQNPDIVIYQYMDDLYVGSDLEIGQHRTKIEELRQHLLKWGFTTPDKKHQKEPPFLWMGYELHPDK
WTVQPIVLPEKDSWTVNDIQKLVGKLNWASQIYPGIKVKQLCKLLRGAKALTEVIPLTEEAELELAENREILKEPVHGVY
YDPSKDLIAEIQKQGHGQWTYQIYQEPFKNLKTGKYARMRGVHTNDVKQLAEAVQRVATESIVIWGKTPKFRLPIQKETW
ETWWVDYWQATWIPEWEFVNTPPLVKLWYQLEKEPIVGAETFYVDGAANRETKLGKAGYVTDRGRQKVVSLTDTTNQKTE
LHAIHLALQDSGSEVNIVTDSQYALGIIQAQPDKSESELVNQIIEQLINKEKIYLAWVPAHKGIGGNEQVDKLVSAGIRK
VL
>DQ676875/B/AU/2003/PS2008_Day182
PISPIETVPVKLKPGMDGPKVKQWPLTEEKIKALVEICTEMEKXGKISKIGPENPYNTPIFAIKKKDGTKWRKLVDFREL
NKRTQDFWEVQLGIPHPAG-LKKK-KSVTVLDVGDAYFSVPLBKEFRKYTAFTIPSXNNXTPGIRYQYNVLPQGWKGSPA
IFQSSMTKILEPFRKQNPDIVIYQYMDDLYVGSDLEIGQHRTKIEELRQHLLKWGFTTPDKKHQKEPPFLWMGYELHPDK
WTVQPIVLPEKDSWTVNDIQKLVGKLNWASQIYPGIKVKQLCKLLRGAKALTEVIPLTEEAELELAENREILKEPVHGVY
YDPSKDLIAEIQKQGHGQWTYQIYQEPFKNLKTGKYARMRGVHTNDVKQLAEAVQRVATESIVIWGKTPKFRLPIQKETW
ETWWVDYWQATWIPEWEFVNTPPLVKLWYQLEKEPIVGAETFYVDGAANRETKLGKAGYVTDRGRQKVVSLTDTTNQKTE
LHAIHLALQDSGSEVNIVTDSQYALGIIQAQPDKSESELVNQIIEQLINKEKIYLAWVPAHKGIGGNEQVBKLVSAGIRK
VL
>DQ676876/B/AU/2003/PS2008_Day377
PISPIETVPVKLKPGMDGPKVKQWPLTEEKIKALVEICTEMEKEGKISKIGPENPYNTPIFAIKKKDGTKWRKLVDFREL
NKRTQDFWEVQLGIPHPAG-LKKK-KSVTVLDVGDAYFSVPLDKEFRKYTAFTIPSTNNETPGIRYQYNVLPQGWKGSPA
IFQSSMTKILEPFRKQNPDIVIYQYMDDLYVGSDLEIGQHRTKIEELRQHLLKWGFTTPDKKHQKEPPFLWMGYELHPDK
WTVQPIVLPEKDSWTVNDIQKLVGKLNWASQIYPGIKVKQLCKLLRGAKALTEVIPLTEEAELELAENREILKEPVHGVY
YDPSKDLIAEIQKQGHGQWTYQIYQEPFKNLKTGKYARMRGVHTNDVKQLAEAVQRVATESIVIWGKTPKFRLPIQKETW
ETWWVDYWQATWIPEWEFVNTPPLVKLWYQLEKEPIVGAETFYVDGAANRETKLGKAGYVTDRGRQKVVSLTDTTNQKTE
LHAIHLALQDSGSEVNIVTDSQYALGIIQAQPDKSESELVNQIIEQLINKEKIYLAWVPAHKGIGGNEQVDKLVSAGIRK
VL
>DQ676877/B/AU/2003/PS2016_Day0
PISPIETVPVKLKPGMDGPKVKQWPLTEEKIKALVEICTEMEKEGKISKIGPENPYNTPVFAIKKKDSTKWRKLVDFREL
NKRTQDFWEVQLGIPHPAG-LKKK-KSVTVLDVGDAYFSVPLDKDFRKYTAFTIPSINNETPGTRYQYNVLPQGWKGSPA
IFQSSMTKILEPFRKQNPDIVIYQYMDDLYVGSDLEIGQHRTKIEELRQHLLKWGLTTPDKKHQKEPPFLWMGYELHPDK
WTVQPIMLPEKDSWTVNDIQKLVGKLNWASQIYAGIQVKQLCKLLRGAKALTDVIPLTEEAELELAENREILKEPVHGVY
YDPSKDLIAELQKQGQGQWTYQIYQEPFKNLKTGKYAKTRGAHTNDVKQLTEAVQKITTESIVIWGKTPKFKLPIQKETW
DTWWTEYWQATWILEWEFVNTPPLVKLWYQLEKEPIVGAETFYVDGAANRETKVGKAGYVTDRGRQKVVSITDTTNQKTE
LQAIHLALQDSGPEVNIVTDSQYALGIIQAQPDKSESELVSQIIEQLIKKEKIYLAWVPAHKGIGGNEQVDKLVSAGIRK
VL
>DQ676878/B/AU/2003/PS2016_Day193
PISPIETVPVKLKPGMDGPKVKQWPLTEEKIKALVEICTEMEKEGKISKIGPENPYNTPVFAIKKKDSTKWRKLVDFREL
NKRTQDFWEVQLGIPHPAG-LKKK-KSVTVLDVGDAYFSVPLDKDFRKYTAFTIPSINNETPGTRYQYNVLPQGWKGSPA
IFQSSMTKILEPFRKQNPDIVIYQYMDDLYVGSDLEIGQHRTKIEELRQHLLKWGLTTPDKKHQKEPPFLWMGYELHPDK
WTVQPIMLPEKDSWTVNDIQKLVGKLNWASQIYAGIQVKQLCKLLRGAKALTDVIPLTEEAELELAENREILKEPVHGVY
YDPSKDLIAELQKQGQGQWTYQIYQEPFKNLKTGKYAKTRGAHTNDVKQLTEAVQKITTESIVIWGKTPKFKLPIQKETW
DTWWTEYWQATWIPEWEFVNTPPLVKLWYQLEKEPIVGAETFYVDGAANRETKVGKAGYVTDRGRQKVVSITDTTNQKTE
LQAIHLALQDSGPEVNIVTDSQYALGIIQAQPDKSESELVSQIIEQLIKKEKIYLAWVPAHKGIGGNEQVDKLVSAGIRK
VL
>DQ676879/B/AU/2004/PS2016_Day380
PISPIETVPVKLKPGMDGPKVKQWPLTEEKIKALVEICTEMEKEGKISKIGPENPYNTPVFAIKKKDSTKWRKLVDFREL
NKRTQDFWEVQLGIPHPAG-LKKK-KSVTVLDVGDAYFSVPLDKDFRKYTAFTIPSINNETPGTRYQYNVLPQGWKGSPA
IFQSSMTKILEPFRKQNPDXVIYQYMDDLYVGSDLEXGQHRTKIEELRQHLLKWGLTTPDKKHQKEPPFLWMGYELHPDK
WTVQPIMLPEKDSWTVNDIQKLVGKLNWASQIYAGIQVKQLCKLLRGAKALTDVIPLTEEAELELAENREILKEPVHGVY
YDPSKDLIAELQKQGQGQWTYQIYQEPFKNLKTGKYAKTRGAHTNDXKQLTEAVQKITTESIVIWGKTPKFKLPIQKETW
DTWWTEYWQATWIPEWEFVNTPPLVKLWYQLEKEPIVGAETFYVDGAANRETKVXKAGYVTDRGRQKVVSITDTTNQKTE
LQAIHLALQDSGPEVNIVTDSQYALGIIQAQPDKSESELVSQIIEQLIKKEKIYLAWVPAHKGIGGNEQVDKLVSAGIRK
VL
>DQ676880/B/AU/2003/PS2019_Day0
PISPIETVPVKLKPGMDGPKVKQWPLTEEKIKALVEICTEMEKEGKISKIGPENPYNTPVFAIKKKDSTKWRKLVDFREL
NKRTQDFWEVQLGIPHPAG-LKKK-KSVTVLDVGDAYFSVPLDKDFRKYTAFTIPSINNETPGIRYQYNVLPQGWKGSPA
IFQSSMTKILEPFRKQNPDIVIYQYMDDLYVGSDLEIGQHRTKIEELRQHLLKWGLTTPDKKHQKEPPFLWMGYELHPDK
WTVQPIMLPEKDSWTVNDIQKLVGKLNWASQIYAGIKVKQLCKLLRGAKALTDVIPLTEEAELELAENREILKEPVHGVY
YDPSKDLIAELQKQGQGQWTYQIYQEPFKNLKTGKYAKTRGAHTNDVKQLTEAVQKITTESIVIWGKTPKFKLPIQKETW
DTWWTEYWQATWIPEWEFVNTPPLVKLWYQLEKEPIVGAETFYVDGAANRETKVGKAGYVTDRGRQKVVSITDTTNQKTE
LQAIHLALQDSGPEVNIVTDSQYSLGIIQAQPDKSESELVSQIIEQLIKKEKIYLAWVPAHKGIGGNEQVDKLVSAGIRK
VL
>DQ676881/B/AU/2003/PS2019_Day171
PISPIETVPVKLKPGMDGPKVKQWPLTEEKIKALVEICTEMEKEGKISKIGPENPYNTPVFAIKKKDSTKWRKLVDFREL
NKRTQDFWEVQLGIPHPAG-LKKK-KSVTVLDVGDAYFSVPLDKDFRKYTAFTIPSINNETPGIRYQYNVLPQGWKGSPA
IFQSSMTKILEPFRKQNPDIVIYQYMDDLYVGSDLEIGQHRTKIEELRQHLLKWGLTTPDKKHQKEPPFLWMGYELHPDK
WTVQPIMLPEKDSWTVNDIQKLVGKLNWASQIYAGIKVKQLCKLLRGAKALTDVIPLTEEAELELAENREILKEPVHGVY
YDPSKDLIAELQKQGQXQWTYQIYQEPFKNLKTGKYAKTRGAHTNDVKQLTEAVQKITTESIVIWGKTPKFKLPIQKETW
DTWWTEYWQATWIPEWEFVNTPPLVKLWYQLEKEPIVGAETFYVDGAANRETKVGKAGYVTDRGRQKVVSITDTTNQKTE
LQAIHLALQDSGXEVNIVTDSQYSLGIIQAQPDKSESELVSQIIEQLIKKEKIYLAWVPAHKGIGGNEQVDKLVSAGIRK
VL
>DQ676882/B/AU/2004/PS2019_Day367
PISPIETVPVKLKPGMDGPKVKQWPLTEEKIKALVEICTEMEKEGKISKIGPENPYNTPVFAIKKKDSTKWRKLVDFREL
NKRTQDFWEVQLGIPHPAG-LKKK-KSVTVLDVGDAYFSVPLDKDFRKYTAFTIPSINNETPGIRYQYNVLPQGWKGSPA
IFQSSMTKILEPFRKQNPDIVIYQYMDDLYVGSDLEIGQHRTKIEELRQHLLKWGLTTPDKKHQKEPPFLWMGYELHPDK
WTVQPIMLPEKDSWTVNDIQKLVGKLNWASQIYAGIKVKQLCKLLRGAKALTDVIPLTEEAELELAENREILKEPVHGVY
YDPTKDLIAELQKQGQGQWTYQIYQEPFKNLKTGKYAKTRGAHTNDVKQLTEAVQKITTESIVIWGKTPKFKLPIQKETW
DTWWTEYWQATWIPEWEFVNTPPLVKLWYQLEKEPIVGAETFYVDGAANRETKXGKAGYVTDRGRQKVVSITDTTNQKTE
LQAIHLALQDSGPEVNIVTDSQYSLGIIQAQPDKSESELVSQIIEQLIKKEKIYLAWVPAHKGIGGNEQVDKLVSAGIRK
VL
>DQ676883/B/AU/2002/PS3002_Day0
PISPIETVPVRLKPGMDGPKVKQWPLTEEKIKALVEICTEMEKEGKISKIGPENPYNTPVFAIKKKDSTKWRKLVDFREL
NKRTQDFWEVQLGIPHPSG-LKKN-KSVTVLDVGDAYFSVPLDKEFRKYTAFTIPSTNNETPGIRYQYNVLPQGWKGSPA
IFQSSMTKILEPFRKQNPEIVIYQYMDDLYVGSDLEIGQHRTKIEELRQHLLKWGFITPDKKHQKEPPFLWMGYELHPDK
WTVQPIELPEKDSWTVNDIQKLVGKLNWASQIYAGIKVKQLCKLLRGTKALTEVVPLTEEAEIELAENREILKEPVHGVY
YDPSKDLIAELQKQEHGQWTYQIYQEPFKNLKTGKYARMKGAHTNDVKQLTEAVQKIAMECIVIWGKTPKFRLPIQKETW
DAWWMEYWQATWIPEWEFVNTPPLVKLWYQLEKEPIIGAETFYVDGAANRETKLGKAGYVTDRGRQKVVSITDTTNQKTE
LQAIHLALQDSGSAVNIVTDSQYALGIIQAQPDKSESELVNQIIEQLIKKEKIYLAWVPAHKGIGGNEQVDKLVSAGIRK
VL
>DQ676884/B/AU/2003/PS3002_Day199
PISPIETVPVRLKPGXDGPKVKQWPLTEEKIKALVEICTEMEKEGKISKIGPENPYNTPVFAIXKKDSTKWRKLVDFREL
NKRTQDFWEVQLGIPHPSG-LKKN-KSVTVLDVGDAYFSVPLDKEFRKYTAFTIPSXNNETPGIRYQYNVLPQGWKGSPA
IFQSSMTKILEPFRKQNPEIVIYQYMDDLYVGSDLEIGQHRTKIEELRQHLLKWGFITPDKKHQKEPPFLWMGYELHPDK
WTVQPIELPEKDSWTVNDIQKLVGKLNWASQIYAGIKVKQLCKLLRGTKALTEVVXLTEEAEIELAENREILKEPVHGVY
YDPSKDLIAELQKQEHGQWTYQIYQEPFKNLKTGKYARMKGAHTNDVKQLTEAVQKIAMECIVIWGKTPKFRLPIQKETW
DAWWMEYWQATWIPEWEFVNTPPLVKLWYQLEKEPIIGAETFYVDGAANRETKLGKAGYVTDXGRQKVVSITDTTNQKTE
LQAIHLALQDSGSAVNIVTDSQYALGIIQAQPDKSESELVNQIIEQLIKKEKIYLAWVPAHKGIGGNEQVDKLVSAGIRK
VL
>DQ676885/B/AU/2003/PS3002_Day385
PISPIETVPVRLKPGMDGPKVKQWPLTEEKIKALVEICTEMEKEGKISKIGPENPYNTPVFAIKKKDSTKWRKLVDFREL
NKRTQDFWEVQLGIPHPSG-LKKN-KSVTVLDVGDAYFSVPLDKEFRKYTAFTIPSINNETPGIRYQYNVLPQGWKGSPA
IFQSSMTKILEPFRKQNPEIVIYQYMDDLYVGSDLEIGQHRTKIEELRQHLLKWGFXTPDKKHQKEPPFLWMGYELHPDK
WTVQPIELPEKDSWTVNDIQKLVGKLNWASQIYAGIKVKQXCKLLRGTKALTEVVTLTEEAELELAENREILKEPVHGVY
YDPSKDLIAELQKQEHGQWTYQIYQEPFKNLKTGKYARMKGAHTNDVKQLTEAVQKIAMECIVIWGKTPKFRLPIQKETW
DAWWMEYWQATWIPEWEFVNTPPLVKLWYQLEKEPIIGAETFYVDGAANRETKLGKAGYVTDXGRQKXVSITDTTNQKTE
LQAIHLALQDSGSAVNIVTDSQYALGIIQAQPDKSESELVNQIIEQLIKKEKIYLAWVPAHKGIGGNEQVDKLVSAGIRK
VL
>DQ676886/B/AU/2003/PS4048_Day0
PISPIETVPVKLKPGMDGPKVKQWPLTEEKIKALTEICTEMEKEGKISKIGPENPYNTPVFAIKKKDSTKWRKLVDFREL
NKRTQDFWEVQLGIPHPAG-LKKK-RSVTVLDVGDAYFSVPLDKDFRKYTAFTIPSINNETPGIRYQYNVLPQGWKGSPA
IFQSSMTKILEPFRKQNPDIVIYQYMDDLYVGSDLEIEQHRTKIEELRQHLLKWGFTTPDKKHQKEPPFLWMGYELHPDK
WTVQPIKLPEKESWTVNDIQKLVGKLNWASQIYAGIKVRQLCKLLRGTKALTEVVPLTPEAELELAENREILKEPVHGVY
YDPSKDLIAEIQKQGQGQWTYQIYQEPFKNLKTGKYARMRGAHTNDVKQLTEAVQKIATESIVIWGKVPKFRLPIQKETW
ETWWIEYWQATWIPEWEFVNTPPLVKLWYQLEKEPIVGAETFYVDGAASRETKLGKAGYVTDRGRQKVISLTDTTNQKTE
LQAIHLALXDSGLEVNIVTDSQYALGIIQAQPDKSESELVSQIIEQLINKEKVYLAWVPAHKGIGGNEQVDKLVSTGIRR
VL
>DQ676887/B/AU/2004/PS4048_Day143
PISPIETVPVKLKPGMDGPKVKQWPLTEEKIKALTEICTEMEKEGKISKIGPENPYNTPXFAIKKKDSTKWRKLVDFREL
NKRTQDFWEVQLGIPHPAG-LKKK-RSVTVLDVGDAYFSVPLDXXFRKYTAFTIPSINNETPGIRYQYNVLPQGWKGSPA
IFQSSMTKILEPFRKQNPDIVIYQYMDDLYVGSDLEIEQHRTKIEELRQHLLKWGFTTPDKKHQKEPPFLWMGYELHPDK
WTVQPIKLPEKESWTVNDIQKLVGKLNWASQIYAGIKVRQLCKLLRGTKALTEVVPLTPEAELELAENREILKEPVHGVY
YDPSKDLIAEIQKQGQGQWTYQIYQEPFKNLKTGKYAXMRGAHTNDVKQLTEAVQKIXTEXIXIWGKVPKFRLPIQKETW
ETWWIEYWQATWIPEWEFVNTPPLVKLWYQLEKEPIVGAETFYVDGAASRETKLGKAGYVTDRGRQKVISLTDTTNQKTE
LQAIHLALQDSGLEVNIVTDSQYALGIIQAQPDKSESELVSQIIEQLINKEKVYLAWVPAHKGIGGNEQVDKLVSTGIRR
VL
>DQ823362/B/UA/2001/01UAKV167
PISPIETVPVKLKPGMDGPKVKQWPLTEEKIKALVEICTEMEKEGKISRIGPDNPYNTPVFAIKKKDSTKWRKLVDFREL
IKRTQDFWEVQLGIPHPAG-LKKK-KSVTVLDVGDAYFSVPLDKDFRKYTAFTIPSINNETPGIRYQYNVLPQGWKGSPA
IFQSSMTRILEPFRKQNPDIVIYQYMDDLYVGSDLEIGQHRTKIEELRQHLLRWGFTTPDKKHQKEPPFLWMGYELHPDK
WTVQPIKLPEKDSWTVNDIQKLVGKLNWASQIYAGIKVKQLCKLLRGTKALTEVVPLTEEAELELAENREILKEPVHGVY
YDPSKDLIAEVQKQEQGQWTYQIYQEPFKNLKTGKYAKMRGAHTNDVKQLTEAVQKIAIESIVIWGKTPKFRLPIQKETW
ETWWMEYWQATWIPEWEFVNTPPLVKLWYQLETEPIVGAETFYVDGAANRETKLGKAGYVTDRGRQKVVSLTDTTNQKTE
LQAIHLALQDSGLEVNIVTDSQYALGIIQAQPDKSESELVSQIIEQLIKKEKVYLAWVPAHKGIGGNEQVDKLVSAGIRK
VL
>DQ823363/B/UA/2001/01UAKV252
PISPIETVPVKLKPGMDGPKVKQWPLTEEKIKALVEICTEMEKEGKISKIGPENPYNTPVFAIKKKDSTKWRKLVDFREL
NKRTQDVWEVQLGIPHPAG-LKKK-KSVTVLDVGDAYFSVPLDKEFRKYTAFTIPSINNATPGIRYQYNVLPQGWKGSPA
IFQSSMTRILEPFRKQNPDIVIYQYMDDLYVGSDLEIEQHRTKIEELRQHLLRWGFTTPDKKHQKEPPFLWMGYELHPDK
WTVQPITLPEKDSWTVNDIQKLVGKLNWASQIYAGIKVRQLCKLLRGAKALTEVVPLTKEAELELAENREILKEPVHGVY
YDPSKDLIAEVQKQEQGQWTYQIYQEPFKNLKTGKYAKMRGAHTNDVKQLTEAVQKIAQESIVIWGKIPKFRLPIQKETW
ETWWMEYWQATWIPEWEFVNTPPLVKLWYQLETEPIVGAETFYVDGAANRETKLGKAGYVTDRGRHKVVSLTDTTNQKTE
LQAIYLALKDSGLEANIVTDSQYALGIIQAQPDKSESELVSKIIEQLIQKERVYLTWVPAHKGIGGNEQVDKLVSAGIRK
VL
>DQ823364/B/UA/2001/01UAKV259
PISPIETVPVKLKPGMDGPKVKQWPLTEEKIKALVEICTEMEKEGKISKIGPENPYNTPVFAIKKKDSTKWRKLVDFREL
NKRTQDFWEVQLGIPHPAG-LKKK-KSVTVLDVGDAYFSVPLDKEFRKYTAFTIPSINNETPGIRYQYNVLPQGWKGSPA
IFQCSMTKILEPFRKQNPDIIIYQYMDDLYVGSDLEIGQHRTKIEELRQHLLKWGFTTPDKKHQKEPPFLWMGYELHPDK
WTVQPITLPEKDSWTVNDIQKLVGKLNWASQIYAGIKVRQLCKLLRGAKALTEVIPLTKEAELELAENREILKAPVHGVY
YDPSKDLIAEVQKQEQGQWTYQIYQEPFKNLKTGKYARMRGAHTNDVKQLTEAVQKIAQESIVIWGKIPKFRLPIQKETW
ETWWMEYWQATWIPEWEFVNTPPLVKLWYQLETEPIVGAETFYVDGAANRETKLGKAGYVTDRGRQKVVSLTDTTNQKTE
LQAIYLALQDSGLEANIVTDSQYALGIIQAQPDKSESELVSKIIEQLIKKERVYLAWVPAHKGIGGNEQVDKLVSAEIRK
VL
>DQ837381/B/KR/2005/05CSR3
PISPIETIPVKLKPGMDGPKVKQWPLTEEKIKALVEICTEMEKEGKISKIGPENPYNTPVFAIKKKDSTKWRKLVDFREL
NKRTQDFWEVQLGIPHPAG-LKKK-KSVTVLDVGDAYFSVPLDKDFRKYTAFTIPSINNETPGIRYQYNVLPQGWKGSPA
IFQSSMTKILEPFRKQNPNIVIYQYMDDLYVGSDLEIGQHRAKIEDLRQHLLKWGFTTPDKKHQKEPPFLWMGYELHPDK
WTVQPIVLPEKDSWTVNDIQKLVGKLDWASQIYPGIKAKQLCKLLRGAKALTEVIPLTKEAELELAENREILKEPVHGVY
YDPSKDLVAEIQKQGLGQWTYQIYQEPFKNLKTGKYARVRGAHTNDVKQLTEAVQKIAQESIVIWGRIPKFKLPIQKETW
EIWWMEYWQATWIPEWEFVNTPPLVKLWYQLEKEPIVGAETFYVDGAASRETKAGKAGYITDRGRQKVVTLTDTTNQKTE
LQAIYLALQDSGLEVNIVTDSQYALGIIQAQPDKSESELVNQIIEQLIKKERVYLTWVPAHKGIGGNEQVDKLVSNGIRK
VL
>DQ853436/B/US/2000/14294_1
PISPIETVPVKLKPGMDGPKVKQWPLTEEKIKALVEICTEMEKEGKISKIGPENPYNTPIFAIKKKDSTKWRKLVDFREL
NKRTQDFWEVQLGIPHPAG-LKKK-KSVTVLDVGDAYFSVPLAKDFRKYTAFTIPSTNNGTPGVRYQYNVLPQGWKGSPA
IFQSSMTKILEPFRKQNPDIVIYQYMDDLYVGSDLEIGQHRTKIEELRQHLLRWGFTTPDKKHQKEPPFLWMGYELHPDK
WTVQPITLPEKDSWTVNDIQKLVGKLNWASQIYAGIKVKQLCKLLKGVKSLTEVIPLTEEAELELAENKEILKEPVHGVY
YDPSKDLIAEIQKQGQGQWTYQIYQEPFKNLKTGKYARTRGAHTNDVKQLTEAVQKITTASIVIWGKTPKFRLPIQKETW
EAWWMDYWQATWIPEWEFVNTPPLVKLWYQLEKEPIEGAETFYVDGAANRETRLGKAGYVTDRGRQKAVPLTDTTNQKTE
LQAIHLALQDSGLEVNIVTDSQYALGIIQAQPDKSESELVSQIIEQLIKKERVYLAWVPAHKGIGGNEQVDKLVSSGIRK
VL
>DQ853437/B/US/2000/14297_1
PISPIETVPVKLKPGMDGPKVKQWPLTEEKIKALVEICTEMEKEGKISKIGPENPYNTPIFAIKKKDSTKWRKLVDFREL
NKGTQDFWEVQLGIPHPAG-LKKK-KSVTVLDVGDAYFSVPLDKDFRKYTAFTIPSTNNGTPGVRYQYNVLPQGWKGSPA
IFQSSMTKILEPFRKQNPDIVIYQCMDDLYVGSDLEIGQHRTKIEELRQHLLRWGFTTPDKKHQKEPPFLWMGYELHPDK
WTVQPITLPEKDSWTVNDIQKLVGKLNWAGQIYAGIKVKQLCKLLKGAKSLTEVIPLTEEAELELAENKEILKEPVHGVY
YDPSKDLIAEIQKQGQGQWTYQIYQEPFKNLETGKYARTRGAHTNDVKQLTEAVQKITTESIVIWGKTPKFRLPIQKETW
GAWWMDYWQATWIPEWEFVNTPPLVKLWYQLEKEPIEGAETFYVDGAADRETRLGKAGYVTDRGRQKAVPLTDTTNQKTE
LQAIHLALQDSGLEVNIVTDSQYALGIIQAQPDKSESELVSQIIEQLIKKERVYLAWVPAHKGIGGNEQVDKLVSSGIRK
VL
>DQ853438/B/US/2000/14300_1
PISPIETVPVKLKPGMDGPKVKQWPLTEEKIKALVEICTEMEKEGKISKIGPENPYNTPIFAIKKKDSTKWRKLVGFREL
NKRTQDFWEVQLGIPHPAG-LKKK-KSVTVLDVGDAYFSVPLDKDFRKYTAFTIPSTNNEVPGIRYQYNVLPQGWKGSPA
IFQSSMTKILEPFRKQNPDIVIYQYMDDLYVGSDLEIGQHRTKIEELRQHLLRWGFTTPDKKHQKEPPFLWMGYELHPDK
WTVQPITLPEKDSWTVNNIQKLVGKLNWASQIYAGIKVKQLCKLLKGAKSLTEVIPLTEEAELELAENKEILKEPVHGVY
YDPSKDLIAEIQKQGQGQWTYQIYQEPFKNLKTGKYARTRGAHTNDVKQLTEAVQKITTGSIVIWGKTPKFRLPIQKETW
ETWWMDYWQATWIPEWEFVNTPPLVKLWYQLEKEPIEGAETFYVDGAANRETRLGKAGYVTDRGRQKAVPLTDTTNQKTE
LQAIHLALQDSGLEVNIVTDSQYALGIIQAQPDKSESELVSQIIEQLI-KERVYLAWVPAHKGIGGNEQVDKLVSSGVRK
VL
>DQ853439/B/US/2002/14186_1
PISPIETVPVKLKPGMDGPKVKQWPLTEEKIKALVEICTEMEKEGKISKIGPENPYNTPIFAIKKKDSTKWRKLVDFREL
NKRTQDFWEVQLGIPHPAG-LKKK-KSVTVLDVGDAYFSVPLDKDFRKYTAFTIPSTNNGTPGVRYQYNVLPQGWKGSPA
IFQSSMTKILEPFRKQNPDIVIYQYMDDLYVGSDLEIGQHRTKIEELRQHLLKWGFTTPDKKHQKEPPFLWMGYELHPDK
WTVQPITLPEKDSWTVNDIQKLVGKLNWASQIYAGIKVKQLCKLLKGAKSLTEVVPLTEEAELELAENKEILKEPVHGVY
YDPSKDLIAEIQKQGQGQWTYQIYQEPFKNLKTGKYARMRGTHTNDVKQLTEAVQKIALEGIVIWGKTPKFRLPIQKETW
EAWWMDYWQATWIPEWEFVNTPPLVKLWYQLEKEPIEGAETFYVDGAANRETRLGKAGYVTDRGRQKAVPLTDTTNQKTE
LQAIHLALQDSGLEVNIVTDSQYALGIIQAQPDKSESELVSQIIEQLIKKERVYLAWVPAHKGIGGNEQVDKLVSSGIKR
VL
>DQ853440/B/US/2002/14182_1
PISLIETVPVKLKPGMDGPKVRQWPLTEEKIKALVEICTEMEKEGKISKIGPENPYNTPIFAIKKKDSTKWRKLVDFREL
NKRTQDFWEVQLGIPHPAG-LKKK-KSVTVLDVGDAYFSVPLDKDFRKYTAFTIPSTNNGTPGVRYQYNVLPQGWKGSPA
IFQSSMTKILEPFRKQNPDIVIYQYMDDLYVGSDLEIGQHRTKIEELRQHLLKWGFTTPDKKHQKEPPFLWMGYELHPDK
WTVQPITLPEKDSWTVNDIQKLVGKLNWASQIYPGIKVKQLCKLLKGAKALTEVIPLTEEAELELAENKEILKEPVHGVY
YDPSKDLIAEIQKQGQGQWTYQIYQEPFKNLKTGKYARMRGAHTNDVKQLTEAVQKIALESIVIWGKTPKFRLPIQKETW
EAWWMDYWQATWIPEWEFVNTPPLVKLWYQLEKEPIEGAETFYVDGAANRETRLGKAGYVTDRGRQKAVPLTDTTNQKTE
LQAIHLALQDSGLEVNIVTDSQYALGIIQAQPDKSESELVSQIIEQLIKKERVYLAWVPAHKGIGGNEQVDKLVSSGIRK
VL
>DQ853441/B/US/2002/14189_1
PISPIETVPVKLKPGMDGPKVKQWPLTEEKIKALVEICTEMGKEGKISKIGPENPYNTPVFAIKKKDSTKWRKLVDFREL
NKRTQDFWEVQLGIPHPAG-LKKK-KSVTVLDVGDAYFSVPLDKDFRKYTAFTIPSTNNGTPGVRYQYNVLPQGWKGSPA
IFQSSMTKILEPFRKQNPDIVIYQYMDDLYVGSDLEIGQHRTKIEELRQHLLRWGFTTPDKKHQKEPPFLWMGYELHPDK
WTVQPITLPEKDSWTVNDIQKLVGKLNWASQIYAGIKVKQLCKLLKGAKSLTEVIPLAEEAELELAENKEILKEPVHGVY
YDPSKDLIAEIQKQGQGQWTYQIYQEPFKNLKTGKYARMRGAHTNDVKQLTEAVQKIATEGIVIWGKTPKFRLPIQKETW
EAWWMDYWQATWIPEWEFVNTPPLVKLWYQLEKEPIEGAETFYVDGAANRETRLGKAGYVTDRGRQKAVPLTDTTNQKTE
LQATHLALQDSGLEVNIVTDSQYALGIIQAQPDKSESELVSQIIEQLIKKERVYLAWVPAHKGIGGNKQVDKLVSSGIRK
VL
>DQ853442/B/US/2002/14184_1
PISPIETVPVKLKPGMDGPKVKQWPLTEEKIKALVEICTEMEKEGKISKIGPENPYNTPIFAIKKKDSTKWRKLVDFREL
NKRTQDFWEVQLGIPHPAG-LKKK-KSVTVLDVGDAYFSVPLDKDFRKYTAFTIPSTNNGTPGVRYQYNVLPQEWKGSPA
IFQSSMTKILEPFRKQNPDIAIYQYMDDLYVGSDLEIGQHRTKIEELRQHLLKWGFTTPDKKHQKEPPFLWMGYELHPDK
WTVQPITLPEKDSWTVNDIQKLVGKLNWASQIYAGIEVKQLCKLLKGAKSLTEVIPLTEEAELELAENKEILKEPVHGVY
YDPSKDLIAEIQKQGQGQWTYQIYQEPFKNLKTGKYARMRGTHTNDVKQLTEAVQKIALESIVIWGKTPKFRLPIQKETW
EAWWMDYWQATWIPEWEFVNTPPLVKLWYQLEKEPIEGAETFYVDGAANRETRLGKAGYVTDRGRQRAVPLTDTTNQKTE
LQAIHLALQDSGLEVNIVTDSQYALGIIQAQPDKSESELVSQIIEQLIKKERVYLAWVPAHKGIGGNGQVDKLVSSGIRK
VL
>DQ853443/B/US/2002/14181_1
PISPIETVPVKLKPGMDGPKVKQWPLTEEKIKALVEICTEMEKEGKISKIGPENPYNTPVFAIKKKDSTKWRKLVDFREL
NKRTQDFWEVQLGIPHPAG-LKKK-KSVTVLDVGDAYFSVPLDKDFRKYTAFTIPSTNNGTPGVRYQYNVLPQGWKGSPA
IFQSSMTKILEPFRKQNPDIVIYQYMDDLYVGSDLEIGQHRTKIEELRQHLLKWGFTTPDKKHQKEPPFLWMGYELHPDK
WTVQPITLPEKDSWTVNDIQKLVGKLNWASQIYPGIKVKQLCKLLKGAKALTEVIPLTEEAELELAENKEILKEPVHGVY
YDPSKDLIAEIQKQGQGQWTYQIYQEPFKNLKTGKYARMRGTHTNDVKQLTEAVQKIALESIVIWGKTPKFRLPIQKETW
EAWWMDYWQATWIPEWEFVDTPPLVKLWYQLEKEPIEGAETFYVDGAANRETRLGKAGYVTDRGRQKAVPLTDTTNQKTE
LQATHLALQDSGLEVNIVTDSQYALGIIQAQPDKSESELVSQIIEQLIKKERVYLAWVPAHKGIGGNEQVDKLVSSGIRK
VL
>DQ853444/B/US/2002/14183_1
PISPIETVPVKLKPGMDGPKVKQWPLTEEEIKALVEICTEMEKEGKISKIGPENPYNTPIFAIKKKDSTKWRKLVDFREL
NKRTQDFWEVQLGIPHPAG-LKKK-KSVTVLDVGDAYFSVPLDKDFRKYTAFTIPSTNNGTPGVRYQYNVLPQGWKGSPA
IFQSSMTKILEPFRKQNPDIVIYQYMDDLYVGSDLEIGQHRTKIEELRQHLLKWGFTTPDKKHQKEPPFLWMGYELHPDK
WTVQPITLPEKDSWTVNDIQKLVGKLNWASQIYPGIKVKQLCKLLKGAKSLTEVIPLTEEAELELAENKEILKEPVHGVY
YDPSKDLIAEIQKQGQGRWTYQIYQEPFKNLKTGKYARMRGTHTNDVKQLTEAVQKITTESIVIWGKTPKFRLPIQKETW
EAWWMDYWQATWIPEWEFVNTPPLVKLWYQLEKEPIEGAETFYVDGAANRETRLGKAGYVTDRGRQKAVPLTDTTNQKTE
LQAIHLALQDSGLEVNIVTDSQYALGIIQAQPDKSESELVRQIIEQLIKKERVYLAWVPAHKGIGGNEQVDKLVSSGIRK
VL
>DQ853445/B/US/2002/14185_1
PISPIETVPVKLKPGMDGPKVKQWPLTEEKIKALVEICTEMEKEGKISKIGPENPYNTPIFAIKKKDSTKWRKLVDFREL
NKRTQDFWEVQLGIPHPAG-LKKK-KSVTVLDVGDAYFSVPLDKDFRKYTAFTIPSRNNETPGIRYQYNVLPQGWKGSPA
IFQSSMTKILEPFRKQNPDIVIYQYMDDLYVGSDLEIGQHRTKIEELRQHLLRWGFTTPDKKHQKEPPFLWMGYELHPDK
WTVQPITLPEKDSWTVNDIQKLVGKLNWASQIYPGIKVKQLCKLLKGAKARTEVIPLTEEAELELAENKEILKEPVHGVY
YDPSKDLIAEIQKQGQGQWTYQIYQEPFKNLKTGKYARTRGAHTNDVKQLTEAVQKIAQESIVIWGKTPKFRLPIQKETW
EAWWMDYWQATWIPEWEFVNTPPLVKLWYQLEKEPIEGAETFYVDGAANRETRLGKAGYVTDRGRQKAVPLTDTTNQKTE
LQAIYLALQDSGLEVNIVTDSQYALGIIQAQPDKSESELVSQIIEQLIKKERVYLAWVPAHKGIGGNEQVDKLVSSGIRK
VL
>DQ853446/B/US/2002/14188_1
PISPIETVPVKLKPGMDGPKVKQWPLTEEKIKALVEICTEMEKEGKISKIGPENPYNTPIFAVKKKDSTKWRKLVDFREL
NKRTQDFWEVQLGIPHPAG-LKKK-KSVTVLDVGDAYFSVPLDKDFRKYTAFTIPSTNNGTPGVRYQYNVLPQGWKGSPA
IFQSSMTKILEPFRKQNPDIVIYQYMDDLYVGSDLEIGQHRTKIEELRQHLLRWGFTTPDKKHQKEPPFLWMGYELHPDK
WTVQPITLPEKDSWTVNDIQKLVGKLNWASQIYAGIKVKQLCKLLKGAKSLTEVIPLTEEAELELAENKEILKEPVHGVY
YDPSKDLIAEIQKQGQGQWTYQIYQEPFKNLKTGKYARMRGAHTNDVKQLTEAVQKIALEGIVIWGKTPKFRLPIQKETW
EAWWMDYWQATWIPEWEFVNTPPLVKLWYQLEKEPIEGAETFYVDGAANRETRLGKAGYVTDRGRQKAVPLTDTTNQKTE
LQAIHLALQDSGLEVNIVTDSQYALGIIQAQPDKSESELVSQIIEQLIKKERVYLAWVPAHKGIGGNEQVDKLVSSGIRK
VL
>DQ853447/B/US/2002/14187_1
PISPIETVPVKLKPGMDGPKVKQWPLTEEKIKALVEICTEMEKEGKISKIGPENPYNTPIFAIKKKDSTKWRKLVDFREL
NKRTQDFWEVQLGIPHPAG-LKKK-KSVTVLDVGDAYFSVPLDKDFRKYTAFTIPSTNNGTPGVRYQYNVLPQGWKGSPA
IFQSSMTKILEPFRKQNPDIVIYQYMDDLYVGSDLEIGQHRTKIEELRQHLLKWGFTTPDKKHQKEPPFLWMGYELHPDK
WTVQPITLPEKDSWTVNDIQKLVGKLNWASQIYAGIKVKQLCKLLKGAKSLTEVIPLTEEAELELAENKEILKEPVHGVY
YDPSKDLIAEIQKQGQGQWTYQIYQEPFKNLKTGKYARTRGAHTNDVKQLTEAVQKIAQESIVIWGKTPKFRLPIQKETW
EAWWMDYRQATWIPEWEFVNTPPLVKLWYQLEKEPIEGAETFYVDGAANRETRLGKAGYVTDRGRQKAVPLTDTTNQKTE
LQAIHLALQDSGSEVNIVTDSQYALGIIQAQPDKSESELVSQIIEQLIKKERVYLAWVPAHKGIGGNEQVDKLVSSGIRK
VL
>DQ853448/B/US/2002/14190_1
PISPIETVPVKLKPGMDGPKVKQWPLTEEKIKALVEICTEMEKEGKISKIGPENPYNTPIFAIKKKDSTKWRKLVDFREL
NKRTQDFWEVQLGIPHPAG-LKKE-KSVTVLDVGDAYFSVPLDKDFRKYTAFTIPSTNNEVPGIRYQYNVLPQGWKGSPA
IFQSSMTKILEPFRKQNPDIVIYQYMDDLYVGSDLEIGQHRTKIEELRQHLLKWGFTTPDKKHQKEPPFLWMGYELHPDK
WTVQPITLPEKDSWTVNDIQKLVGKLNWASQIYAGIKVKQLCKLLKGAKSLTEVIPLTEEAELELAENKEILKEPVHGVY
YDPSKDLIAEIQKQGQGQWTYQIYQEPFKNLKTGKYARTRGAHTNDVKQLTEAVQKIAQESIVIWGKTPKFRLPIQKETW
EAWWMDYWQATWIPEWEFVNTPPLVKLWYQLEKEPIEGAETFYVDGAANRETRLGKAGYVTDRGRQKAVPLTDTTNQKTE
LQAIYLALQDSGLEVNIVTDSQYALGIIQAQPDKSESELVSQIIEQLIKKERVYLAWVPAHKGIGGNEQVDKLVSSGIRK
VL
>DQ853449/B/US/2000/14299_1
PISPIETVPVKLKPGMDGPKVKQWPLTEEKIKALVEICTEMEKEGKISKIGPENPYNTPIFAIKKKDSTKWRKLVDFREL
NKRTQDFWEVQLGIPHPAG-LK-R-KSVTVLDVGDAYFSVPLDKDFRKYTAFTIPSTNNGTPGVRYQYNVLPQGWKGSPA
IFQSSMTKILEPFRKQNPDIVIYQYMDDLYVGSDLEIGQHRTKIEELRQHLLKWGFTTPDKKHQKEPPFLWMGYELHPDK
WTVQPITLPEKDSWTVNDIQKLVGILNWASQIYAGIKVKQLCKLLKGAKSLTEVIPLTEEAELELAENKEILKEPVHGVY
YDPSKDLIAEVQKQGQGQWTYQIYQEPFKNLKTGKYARMRGTHTNDVKQLTEAVQKIALEGIVIWGKTPKFRLPIQKETW
EAWWMDYWQATWIPEWEFVNTPPLVKLWYQLEKEPIEGAETFYVDGAANRETRLGKAGYVTDRGRQKAVPLTDTTNQKTE
LQAIHLALQDSGLEVNIVTDSQYALGIIQAQPDKSESELVSQIIEQLIKKERVYLAWVPAHKGIGGNEQVDKLVSSGIRK
VL
>DQ853450/B/US/2000/14302_1
PISPIETVPVKLKPGMDGPKVKQWPLTEEKIKALVEICTEMEKEGKISKIGPENPYNTPIFAIKKKDSTKWRKLVDFREL
NKRTQDFWEVQLGIPHPAG-LKKK-KSVTVLDVGDAYFSVPLDKDFRKYTAFTIPSTNNEVPGIRYQYNVLPQGWKGSPA
IFQSSMTKILEPFRKQNPDIVIYQYMDDLYVGSDLEIGQHRTKIEELRQHLLRWGFTTPDKKHQKEPPFLWMGYELHPDK
WTVQPITLPERDSWTVNDIQKLVGKLNWASQIYAGIKVKQLCKLLKGAKSLTEVIPLTEEAELELAENKEILKEPVHGVY
YDPSKDLIAEIQKQGQGQWTYQIYQEPFKNLKTGKYARTRGTHTNDVKQLTEAVQKIALEGIVIWGKTPKFRLPIQKETW
EAWWMDYWQATWIPEWEFVNTPPLVKLWYQLEKEPIEGAETFYVDGAANRETRLGKAGYVTDRGGQKAVPLTDTTNQKTE
LQAIHLALQDSGLEVNIVTDSQYALGIIQAQPDKSESELVSQIIEQLIKKERVYLAWVPAHKGIGGNEQVDKLVSSGIRK
VL
>DQ853451/B/US/2000/14303_1
PISPIETVPVKLKPGMDGPKVKQWPLTEEKIKALVEICTEMEKEGKISKIGPENPYNTPIFAIKKRDSTKWRKLVDFREL
NKRTQDFWEVQLGIPHPAG-LKKK-KSVTVLDVGDAYFSVPLDKDFRKYTAFTIPSTNNEVPGIRYQYNVLPQGWKGSPA
IFQSSMTKILEPFRKQNPDIVIYQYMDDLYVGSDLEIGQHRTKIEELRQHLLRWGFTTPDKKHQKEPPFLWMGYELHPDK
WTVQPITLPEKDSWTVNDIQKLVGKLNWASQIYAGIKVKQLCKLLKGAKSLTEVIPLTEEAELELAENKEILKEPVHGVY
YDPSKDLIAEIQKQGQGQWTYQIYQEPFKNLKTGKYARTRGAHTNDVKQLTEAVQKIATEGIVIWGKTPKFRLPIQKETW
EAWWMDYWQATWIPEWEFVNTPPLVKLWYQLEKEPIEGAETFYVDGAANRETRLGKAGYVTDRGRQKAVPLTDTTNQKTE
LQAIYLALQDSGSEVNIVTDSQYALGIIQAQPDKSESELVSQIIEQLIKKERVYLAWVPAHKGIGGNEQVDKLVSSGIRK
VL
>DQ853452/B/US/2000/14296_1
PVSPIETVPVKLKPGMDGPKVKQWPLTEEKIKALVEICTEMEKEGKISKIGPENPYNTPIFAIKKKDSTKWRKLVDFREL
NKRTQDFWEVQLGIPHPAG-LKKK-KSVTVLDVGDAYFSVPLDKDFRKYTAFTIPSTNNEVPGIRYQYNVLPQGWKGSPA
IFQSSMTKILEPFRKQNPDIVIYQYMDDLYVGSDLEIGQHRTKIEELRQHLLKWGFTTPDKKHQKEPPFLWMGYELHPDK
WTVQPITLPEKDSWTVNDIQKLVGKLNRASQIYAGIKVKQLCKLLKGAKSLTEVIPLTEEAELELAENKEILKEPVHGVY
YDPSKDLIAEIQKQGQGQWTYQIYQEPFKNLKTGKYARMRGTHTNDVKQLTEAVQKIALEGIVIWGKTPKFRLPIQKETW
EAWWMDYWQATWIPEWEFVNTPPLVKLWYQLEKEPTEGAETFYVDGAANRETRLGKAGYVTDRGRQKAVPLTDTTNQKTE
LQAIHLALQDSGLEVNIVTDSQYALGIIQAQPDKSESELVSQIIEQLIKKERVYLAWVPAHKGIGGNEQVDKLVSSEIRK
VL
>DQ853453/B/US/2000/14298_1
PISPIETVPVRLKPGMDGPKVKQWPLTEEKIKALVEICTEMEKEGKISKIGPENPYNTPIFAIKKKDSTKWRKLVDFREL
NKRTQDFREVQLGIPHPAG-LKKK-KSITVLDVGDAYFSVPLDKDFRKYTAFTIPSTNNEIPGIRYQYNVLPQGWKGSPA
IFQSSMTKILEPFRKQNPDIVIYQYMDDLYVGSDLEIGQHRTKIEELRQHLLRWGFTTPDKKHQKEPPFLWMGYELHPDK
WTVQPITLPEKDSWTVNDIQKLVGKLNWASQIYAGIKVRQLCKLLKGAKSLTEVIPPTEEAELELAENKEILKEPVHGVY
YDPSKDLIAEIQKQGQGQWTYQIYQEPFKNLKTGKYARTRGTHTNDVKQLTEAVQKIALEGIVIWGKTPKFRLPIQKETW
EAWWMDYWQATWIPEWEFVNTPPLVKLWYQLEKEPIEGAETFYVDGAANRETRLGKAGYVTDRGRQKAVPLTDTTNQKTE
LQAIHLALQDSGLEVNIVTDSQYALGIIQAQPDKSESELVSQIIEQLIKKERVYLAWVPAHKGIGGNEQVDKLVSSGIRK
VL
>DQ853454/B/US/2000/14295_1
PISPIETVPVKLKPGMDGPKVKQWPLTEEKIKALVEICTEMEKEGKISKIGPENPYNTPIFAIKKKDSTKWRKLVDFREL
NKRTQDFWEVQLGIPHPAG-LKKK-KSVTVLDVGDAYFSVPLDKDFRKYTAFTIPSRNNETPGIRYQYNVLPQGWKGSPA
IFQSSMTKILEPFRKQNPDIVIYQYMDDLYVGSDLEIGQHRTKIEELRQHLLRWGFTTPDKKHQKEPPFLWMGYELHPDK
WTVQPITLPEKDSWTVNDIQKLVGKLNWASQIYAGIKVKQLCKLLKGAKALTEVIPLTEEAELELAENKEILKEPVHGVY
YDPSKDLIAEIQKQGQGQWTYQIYQEPFKNPKTGKYARMRGAHTNDVKQLTEAVQKIALEGIVIWGKTPKFRLPIQKETW
EAWWMDYWQATWIPEWEFVNTPPLVKLWYQLEKEPIEGAETFYVDGAANRETRLGKAGYVTDRGRQKAVPLTDTTNQKTE
LQAIHLALQDSGSEVNIVTDSQYALGIIQAQPDKSESELVSQIIEQLIKKERVYLAWVPAHKGIGGNEQVDKLVSSGIRK
VL
>DQ853455/B/US/1998/15387_1
PISPIETVPVKLKPGMDGPKVKQWPLTEEKIKALVEICTEMEKEGKISKIGPENPYNTPIFAIKKKDSTKWRKLVDFREL
NKRTQDFWEVQLGIPHPAG-LKKK-KSVTVLDVGDAYFSVPLDKDFRKYTAFTIPSINNETPGVRYQYNVLPQGWKGSPA
IFQSSMTKILEPFRKQNPDIVIYQYMDDLYVGSDLEIGQHRTKIEELRQHLLRWGFTTPDKKHQKEPPFLWMGYELHPDK
WTVQPITLPEKDSWTVNDIQKLVGKLNWASQIYAGIKVKQLCKLLKGAKALTEVIPLTEEAELELAENKEILKEPVHGVY
YDPSKDLIAEIQKQGQGQWTYQIYQEPFKNLKTGKYARMRGTHTNDVKQLTEAVQKIATESIVIWGKTPKFRLPIQKETW
EAWWMDYWQATRIPEWEFVNTPPLVKLWYQLEKEPVVGAETFYVDGAANRETRLGKAGYVTDRGRQKAVPLTDTTNQKTE
LQAIHLALQDSGLEVNIVTDSQYALGIIQAQPDKSESELVSQIIEQLIKKERVYLAWVPAHKGIGGNEQVDKLVSSGIRK
VL
>DQ853456/B/US/1998/15388_1
PISPIETVPVKLKPGMDGPKVKQWPLTEEKIKALVEICTEMEKEGKISKIGPENPYNTPIFAIKKKDSTKWRKLVDFREL
NKRTQDFWEVQLGIPHPAG-LKKK-KSVTVLDVGDAYFSVPLDKDFRKYTAFTIPSINNETPGVRYQYNVLPQGWKGSPA
IFQSSMTKILEPFRKQNPDIVIYQYMDDLYVGSDLEIGQHRTKIEELRQHLLRWGFTTPDKKHQKEPPFLWMGYELHPDK
WTVQPITLPEKDSWTVNDIQRLVGKLNWASQIYAGIKVKQLCKLLKGAKALTEVIPLTEEAELELAENKEILKEPVHGVY
YDPSKDLIAEIQKQGQGQWTYQIYQEPFKNLKTGKYARMRGTHTNDVKQLTEAVQKIATESIVIWGKTPKFRLPIQKETW
EAWWMDYWQATWIPEWEFVNTPPLVKLWYQLEKEPIVGAETFYVDGAANRETRLGKAGYVTDRGRQKAVPLTDTTNQKTE
LQAIHLALQDSGLEVNIVTDSQYALGIIQAQPDKSESELVSQIIEQLIKKERVYLAWVPAHKGIGGNEQVDKLVSSGIRK
VL
>DQ853457/B/US/1998/15389_1
PISPIETVPVKLKPGMDGPKVKQWPLTEEKIKALVEICTEMEKEGKISKIGPENPYNTPIFAIKKKDSTKWRKLVDFREL
NKRTQDFWEVQLGIPHPAG-LKKK-KSVTVLDVGDAYFSVPLDKDFRKYTAFTIPSINNETPGVRYQYNVLPQGWKGSPA
IFQSSMTKILEPFRKQNPDIVIYQYMDDLYVGSDLEIGQHRTKIEELRQHLLRWGFTTPDKKHQKEPPFLWMGYELHPDK
WTVQPITLPEKDSWTVNDIQKLVGKLNWASQIYAGIKVKQLCKLLKGAKALTEVIPLTEEAELELAENKEILKEPVHGVY
YDPSKDLIAEIQKQGQGQWTYQIYQEPFKNLKTGKYARMRGTHTNDVKQLTEAVQKIATESIVIWGKTPKFRLPIQKETW
EAWWMDYWQATWIPEWEFVNTPPLVKLWYQLEKEPIVGAETFYVDGAANRETRLGKAGYVTDRGRQKAVPLTDTTNQKTE
LQAIHLALQDSGLEVNIVTDSQYALGIIQAQPDKSESELVSQIIEQLIKKERVYLAWVPAHKGIGGNEQVDKLVSSGIRK
VL
>DQ853458/B/US/1998/15390_1
PISPIETVPVKLKPGMDGPKVKQWPLTEEKIKALVEICTEMEKEGKISKIGPENPYNTPIFAIKKKDSTKWRKLVDFREL
NKRTQDFWEVQLGIPHPAG-LKKK-KSVTVLDVGDAYFSVPLDKDFRKYTAFTIPSINNETPGVRYQYNVLPQGWKGSPA
IFQSSMTKILEPFRKQNPDIVIYQYMDDLYVGSDLEIGQHRTKIEELRQHLLRWGFTTPDKKHQKEPPFLWMGYELHPDK
WTVQPITLPEKDSWTVNDIQKLVGKLNWASQIYAGIKVKQLCKLLKGAKALTEVIPLTEEAELELAENKEILKEPVHGVY
YDPSKDLIAEIQKQGQGQWTYQIYQEPFKNLKTGKYARMRGTHTNDVKQLTEAVQKIATESIVIWGKTPKFRLPIQKETW
EAWWMDYWQATWIPEWEFVNTPPLVKLWYQLEKEPIVGAETFYVDGAANRETRLGKAGYVTDRGRQKAVPLTDTTNQKTE
LQAIHLALQDSGLEVNIVTDSQYALGIIQAQPDKSESELVSQIIEQLIKKERVYLAWVPAHKGIGGNEQVDKLVSSGIRK
VL
>DQ853459/B/US/1998/15382_1
PISPIETVPVKLKPGMDGPKVKQWPLTEEKIKALVEICTEMEKEGKISKIGPENPYNTPVFTIKKKDSTKWRKLVDFREL
NKRTQDFWEVQLGIPHPAG-LKKK-KSVTVLDVGDAYFSVPLDEDFRKYTAFTIPSINNETPGIRYQYNVLPQGWKGSPA
IFQSSMTKILGPFRKQNPDIVIYQYMDDLYVGSDLEIGQHRTKIEELRQHLLKWGFTTPDEKHQKEPPFLWMGYELHPDK
WTVQPITLPEKDSWTVNDIQKLVGKLNWASQIYAGIKVKQLCKPLKGAKALTEAIPLTGEAELELAENREILKEPVHGVY
YDPSKDLIAEIQKQGQGQWTYQIYQEPFKNLKTGEYARIRGAHTNDVKQLTEAVQKIATESIVIWGKTPKFRLPIQKETW
EAWWMDYWQATWIPEWEFVNTPPLVKLWYQLEKEPIVGAETFYVDGAANRETRLGKAGYVTDRGRQKAVPLTDTTNQKTE
LQAIYLALQDSGLEVNIVTDSQYALGIIQAQPDKSESELVSQIIEQLIKRERVYLAWVPAHKGIGGNEQVDKLVSSGIRK
VL
>DQ853460/B/US/1998/15386_1
PISPIETVPVKLKPGMDGPKVKQWPLTEEKIKALVEICTEMEKEGKISKIGPENPYNTPVFAIKKKDSTKWRKLVDFREL
NKRTQDFWEVQLGIPHPAG-LKKK-KSVTVLDVGDAYFSVPLDEDFRKYTAFTIPSINNETPGIRYQYNVLPQGWKGSPA
IFQSSMTKILEPFRKQNPDIVIYQYMDDLYVGSDLEIGQHRTKIEELRQHLLKWGFTTPDKKHQKEPPFLWMGYELHPDK
WTVQPITLPEKDSWTVNDIQKLVGKLNWASQIYAGIKVKQLCKLLKGAKALTEVIPLTEEAELELAENREILEEPVHGVY
YDPSKDLIAEIQKQGQGQWTYQIYQEPFKNLKTGKYARIRGAHTNDVKQLTEAVQKIATESIVIWGKTPKFRLPIQKETW
EAWWMDYWQATWIPEWEFVNTPPLVKLWYQLEKEPIVGAETFYVDGAANRETRLGKAGYVTDRGRQKAVPLTDTTNQKTE
LQAIYLALQDSGLEVNIVTDSQYALGIIQAQPDKSESELVSQIIEQLIKKERVYLAWVPAHKGIGGNEQVDKLVSSGIRK
VL
>DQ853461/B/US/1998/15383_1
PISPIETVPVKLKPGMDGPKVKQWPLTEEKIKALVEICTEMEKEGKISKIGPENPYNTPVFAIKKKDSTKWRKLVDSREL
NKRTQDFWEVQLGIPHPAG-LKKK-KSVTVLDVGDAYFSVPLDEDFRKYTAFTIPSINNETPGIRYQYNVLPQGWKGSPA
IFQSSMTKILEPFRKQNPDIVIYQYMDDLYVGSDLEIGQHRTKIEELRQHLLKWGFTTPDKKHQKEPPFLWMGYELHPDK
WTVQPITLPEKDSWTVNDIQKLVGKLNWASQIYAGIKVKQLCKLLKGAKALTEVIPLTEEAELELAENREILKEPVHGVY
YDPSKDLIAEIQKQGQGQWTYQIYQEPFKNLKTGKYARIRGAHTNDVKQLTEAVQKIATESIVIWGKTPKFRLPIQKETW
EAWWMDYWQATWIPEWEFVNTPPLVKLWYQLEKEPIVGAETFYVDGAANRETRLGKAGYVTDRGRQKAVPLTDTTNQKTE
LQAIYLALQDSGLEVNIVADSQYALGIIQAQPDKSESELVSQIIEQLIKKERVYLAWVPAHKGIGGNEQVDKLVSSGIRK
VL
>DQ853462/B/US/1998/15381_1
PISPIETVPVKLKPGMDGPKVKQWPLTEEKIKALVEICTEMEKEGKISKIGPENPYNTPIFAIKKKDSTKWRKLVDFREL
NKRTQDFWEVQLGIPHPAG-LKKK-KSVTVLDVGDAYFSVPLDKDFRKYTAFTIPSINNETPGVRYQYNVLPQGWKGSPA
IFQSSMTKILEPFRKQNPDIVIYQYMDDLYVGSDLEIGQHRTKIEELRQHLLRWGFTTPDKKHQKEPPFLWMGYELHPDK
WTVQPITLPEKDSWTVNDIQKLVGKLNWASQIYAGIKVKQLCKLLKGAKALTEVIPLTEEAELELAENKEILKEPVHGVY
YDPSKDLIAEIQKQGQGQWTYQIYQEPFKNLKTGKYARMRGTHTNDVKQLTEAVQKIATESIVIWGKTPKFRLPIQKETW
EAWWMDYWQATWIPEWEFVNTPPLVKLWYQLEKEPIVGAETFYVDGAANRETRLGKAGYVTDRGRQKAVPLTDTTNQKTE
LQAIYLALQDSGLEVNIVTDSQYALGIIQAQPDKSESELVGQIIEQLIKKGRVYLAWVPAHKGIGGNEQVDKLVSSGIRK
VL
>DQ853463/B/US/1998/15384_1
PISPIETVPVKLKPGMDGPRVKQWPLTEEKIKALVEICTEMEKEGKISKIGPENPYNTPVFAIKKKDSTKWRKLVDFREL
NKRTQDFWEVQLGTPHPAG-LKKK-KSVTVLDVGDAYFSVPLDEDFRKYTAFTIPSINNETPGIRYQYNVLPQGWKGSPA
IFQSSMTKILEPFRKQNPDIVIYQYMDDLYVGSDLEIGQHRTKIEELRQHLLRRGFTTPDKKHQKEPPFLWMGYELHPDK
WTVQPITLPEKDGWTVNDIQKLVGKLNWASQIYAGIKVKQLCKLLKGAKALTEVIPLTEEAELELAENREILKEPVHGVY
YDPSKDLIAEIQKQGQGQWTYQIYQEPFKNLKTGKYARMRGTHTNDVKQLTEAVQKIATESIVIWGKTPKFRLPIQKETW
EAWWMDYWQATWIPEWEFVNTPPLVKLWYQLEKEPIVGAETFYVDGAANRETKLGKAGYVTDRGRQKAVPLTDTTNQKTE
LQAIYLALQDSGLEVNIVTDSQYALGIIQAQPDKSESELVSQIIEQLIKKERVYLAWVPAHKGIGGNEQVDKLVSSGIRK
VL
>DQ853464/B/US/1998/15385_1
PISPIETVPVKLKPGMDGPKVKQWPLTEEKIKALVEICTEMEKEGKISKIGPENPYNTPIFAIKKKDSTKWRKLVDFREL
NKRTQDFWEVQLGIPHPAG-LKKK-KSVTVLDVGDAYFSVPLDKDFRKYTAFTIPSINNETPGVRYQYNVLPQGWKGSPA
IFQSSMTKILEPFRKQNPDIVIYQYMDDLYVGSDLEIGQHRTKIEELRQHLLRWGFTTPDKKHQKEPPFLWMGYELHPDK
WTVQPITLPEKDSWTVNDIQKLVGKLNWASQIYAGIKVKQLCKLLKGAKALTEVIPLTEEAELELAENKEILKELVHGVY
YDPSKDLIAEIQKQGQGQWTYQIYQEPFKNLKTGKYARMRGTHTNDVKQLTEAVQKIATESIVIWGKTPKFRLPIQKETW
EAWWMDYWQATWIPEWEFVNTPPLVKLWYQLEKEPIVGAETFYVDGAANRETRLGKAGYVTDRGRQKAVPLTDTTNQKTE
LQAIHLALQDSGLEVNIVTDSQYALGIIQAQPDKSESELVSQIIEQLIKKERVYLAWVPAHKGIGGNEQVDKLVSSGIRK
VL
>DQ854714/B/ES/1989/M61
PISPIETVPVKLKPGMDGPKVKQWPLTEEKIKALVEICTEMEKEGKISKIGPENPYNTPVFAIKKKDSTKWRKLVDFREL
NKKTQDFWEVQLGIPHPAG-LKKK-KSVTVLDVGDAYFSVPLDKEFRKYTAFTIPSINNETPGIRYQYNVLPQGWKGSPA
IFQSSMTKILEPFREQNPDIVIYQYMDDLYVGSDLEIGQHRTKIEELRQHLLKWGFTTPDKKHQKEPPFLWMGYELHPDK
WTVQPIVLPEKDSWTVNDIQKLVGKLNWASQIYPGIKVKQLCRLLRGTKALTEVIPLTKEAELELAENREILKEPVHGVY
YDPSKELIAEIQKQGQGQWTYQIYQEPFKNLKTGKYARMRGAHTNDVKQLTEAVQKITTESIVIWGKTPKFKLPIQKETW
ETWWTEYWQATWIPEWEFVNTPPLVKLWYQLEQEPIIGAETFYVDGAANRETKLGKAGYVTNKGRQKVVSITDTTNQKTE
LQAILLALQDSGLEVNIVTDSQYALGIIQAQPDKSESEIVSQIIEQLIKKEKVYLAWVPAHKGIGGNEQVDKLVSTGIRK
VL
>DQ886031/B/US/-/F703
PISPIETVPVKLKPGMDGPKVKQWPLTEEKIKALVEICTEMEKEGKISKIGPENPYNTPVFAIKKKDSTKWRKLVDFREL
NKRTQDFWEVQLGIPHPAG-LKKN-KSVTVLDVGDAYFSVPLDEQFRKYTAFTIPSINNETPGIRYQYNVLPQGWKGSPA
IFQSSMTKILEPFRKQNPELVIYQYMDDLYVGSDLEIGQHRTKVEELRQHLLRWGLTTPDKKHQKEPPFLWMGYELHPDK
WTVQPIILPDKDSWTVNDIQKLVGKLNWASQIYPGIKVKQLCKLLRGTKALTEVVPLTEEAELELAENREILKEPVHGVY
YDPSKDLIAEIQKQGYGQWTYQIYQEPFKNLKTGKYARTRGAHTNDVKQLTEAVQKIATEGIVIWGKIPKFRLPIQKETW
ETWWTEYWQATWIPEWEFVNTPPLVKLWYQLENEPIVGAETFYVDGAASRETKLGKAGYVTDRGRQKVVSLTDTTNQKTE
LQAIYLALQDSGLEVNIVTDSQYALGIIQAHPDKSESELVNQIIEQLIKKEKVYLAWVPAHKGIGGNEQIDKLVSAGIRR
VL
>DQ886032/B/US/-/F7174
PISPIETVPVKLKPGMDGPKVKQWPLTEEKIKALVEICTEMEKEGKISKIGPENPYNTPVFAIRKKDSTKWRKLVDFREL
NKRTQDFWEVQLGIPHPAG-LKKK-KSVTVLDVGDAYFSVPLDEDFRKYTAFTIPSINNETPGIRYQYNVLPQGWKGSPA
IFQSTMTKILEPFRKQNPDIVIYQYMDDLYVGSNLEIGQHRTKIEELRQHLLRWGLTTPDKKHQKEPPFLWMGYELHPDK
WTVQPIELPEKESWTVNDIQKLVGKLNWASQIYAGIKVKQLCRLLRGTKALTEVIPLTEEAELELAENREILKEPVHGVY
YDPSKELIAEIQKQGQGQWTYQIYQEPFKNLKTGKYARMKGAHTNDVKQLTEAVQKISAESIVIWGKTPKFRLPIQKETW
EAWWTEYWQATWIPEWEFVSTPPLVKLWYQLEKEPIGGAETFYVDGAANKETKLGKAGYVTDRGRQKVVSLADTTNQKTE
LQAIHLALQDSELEVNIVTDSQYALGIIQAHPDKSESELVSQIIEQLIKKEKVYLAWVPAHKGIGGNEQIDKLVSAGIRK
VL
>DQ886033/B/US/-/F7204
PISPIETVPVKLKPGMDGPKVKQWPLTEEKIKALMEICTEMEKEGKISRIGPENPYNTPVFAIKKKDSTKWRKLVDFREL
NKKTQDFWEVQLGIPHPAG-LKQK-KSVTVLDVGDAYFSVPLDKDFRKYTAFTIPSINNETPGIRYQYNVLPQGWKGSPA
IFQCSMTKILEPFRKQNPDIVIYQYMDDLYVGSDLEIGQHRTKIEELRQHLLRWGFTTPDKKHQKEPPFLWMGYELHPDK
WTVQPIVLPDKDSWTVNDIQKLVGKLNWASQIYAGIKVRQLCKLLRGAKALTEVVPLTEEAELELAENREILKEPVHGVY
YDPSKDLIAEIQKQGQGQWTYQIYQEPFKNLKTGKYARMRGAHTNDVKQLTEAVQKISTESIVIWGKTPKFRLPIQKKTW
ESWWTDYWQATWIPEWEFVNTPPLVKLWYQLEKEPIIGAETFYVDGAANRETKLEKAGYVTNRGRQKVVSLTDTTNQKTE
LQAIYLALQDSGLEVNIVTDSQYALGIIQAQPDKSESELVNQIIEQLINKEKVYMAWVPAHKGIGGNEQVDKLVSAGIRK
IL
>DQ886034/B/US/-/L8146
PISPIETVPVKLKPGMDGPKVKQWPLTEEKIKALVEICTEMEKEGKISKIGPENPYNTPVFAIKKKDSTKWRKLVDFREL
NKRTQDFWEVQLGIPHPAG-LKKK-KSVTVLDVGDAYFSVPLDEDFRKYTAFTIPSINNETPGIRYQYNVLPQGWKGSPA
IFQSSMTKILEPFRKQNPDMVIYQYMDDLYVGSDLEIGQHRTKIEELRQHLLRWGFTTPDKKHQKEPPFLWMGYELHPDK
WTVQPIVLPDKNSWTVNDIQKLVGKLNWASQIYAGIKVRELCKLLRGTKALTEVVPLTKEAELELAENREILREPVHGVY
YDPSKDLIAEIQKQGQGQWTYQIYQEPFKNLKTGKYARMRGAHTNDVRQLTEAVQKITMECIVIWGKTPKFKLPIQKETW
ETWWTEYWQATWIPEWEFVNTPPLVKLWYQLEKEPIIGAETFYVDGAANRETKLGKAGYVTNRGRQKVVSLTDTTNQKTE
LQAIHLALQDSGLEVNIVTDSQYALGIIQAQPDKSESELVNQIIEQLIKKEKVYLAWVPAHKGIGGNEQVDKLVSAGIRK
VL
>DQ886035/B/US/-/L8157
PISPIETVPVKLKPGMDGPRVKQWPLTEEKIKALIEICTEMEKEGKISKIGPENPYNTPVFAIKKKDSTKWRKLVDFREL
NKKTQDFWEVQLGIPHPAG-LKKK-KSVTVLDVGDAYFSVPLDKEFRKYTAFTIPSTNNETPGIRYQYNVLPQGWKGSPA
IFQSSMTKILEPFRKQNPDIVIYQYMDDLYVGSDLEIGQHRTKIEELRQHLLRWGFTTPDKKHQKEPPFLWMGYELHPDK
LTVQPIVVPEKDSWTVNDIQKLVGKLNWASQIYPGIKVKQLCRLLRGTKALTEVIPLTKEAELELAENREILKEPVHGVY
YDPTKDLIAEIQKQGHGQWTYQIYQEPFKNLKTGKYARMRGAHTNDVKQLTEAVQKIATESIVIWGKIPKFKLPIQKETW
ETWWTEYWQATWIPEWEFVNTPPLVKLWYQLEKEPIIGAETFYVDGAANRETKVGKAGYVTNRGRQKVVSLTDTTNQKTE
LQAIHLALQDSGLEVNIVTDSQYALGIIQAQPDKSESELVNQIIEQLIKKEKVYLAWVPAHKGIGGNEQVDKLVSNGIRR
VL
>DQ886036/B/US/-/L8185
PISPIETVPVKLKPGMDGPKVKQWPLTEEKIKALVEICTEMEKEGKISKIGPENPYNTPVFAIKKKDSTKWRKLVDFREL
NKRTQDFWEVQLGIPHPAG-LKKK-KSVTVLDVGDAYFSVPLDKEFRKYTAFTIPSINNETPGIRYQYNVLPQGWKGSPA
IFQSSMTRILEPFRKQNPEIVIYQYMDDLYVGSDLEIGQHRTKIEELREHLLKWGLTTPDKKHQKEPPFLWMGYELHPDK
WTVQPIVLPEKDSWTVNDIQKLVGKLNWASQIYPGIKVRQLCKLLRGTKALTEVVPLTEEAELELAENREILREPVHGAY
YDPSKDLIAEIQKQEQGQWTYQIYQEPFKNLKTGKYARMRGAHTNDVKQLTEAVQKIALESIVIWGKTPKFRLPIQKETW
EAWWTDYWQATWIPEWEFVNTPPLVKLWYQLEKDPIIGAETFYVDGAANRETRLGKAGYVTNKGRQKVISLTDTTNQKTE
LQAIHLALQDSGLEVNIVTDSQYALGIIQAQPDKSESELVNQIIEQLIKKEKVYLAWVPAHKGIGGNEQIDKLVSAGIRK
VL
>DQ886037/B/US/2005/L8249
PISPIETVPVKLKPGMDGPKVKQWPLTEEKIKALIEICTEMEKEGKISKIGPENPYNTPVFAIKKKDSTKWRKLVDFREL
NKKTQDFWEIQLGIPHPAG-LKKN-KSVTVLDVGDAYFSVPLDKEFRKYTAFTIPSINNETPGIRYQYNVLPQGWKGSPS
IFQSSMTKILEPFRKQNPDIVIYQYMDDLYVGSDLEIGQHRTKIEELRQHLLRWGFTTPDKKHQKEPPFLWMGYELHPDK
WTVQPIELPEKDSWTVNDIQKLVGKLNWASQIYPGIKVKQLCRLLRGTKALTEVVPLTKEAELELAENREILKEPVHGVY
YDPSKDLIAEIQKQGEGQWTYQIYQEPFKNLKTGKYARTRGTHTNDVKQLTEAVQKVATESIVIWGKTPKFKLPIQKETW
ETWWAEYWQATWIPEWEFVNTPPLVKLWYQLEKEPIIGAETFYVDGASSRETKLGKAGYVTDRGRQKVVPLTDTTNQKTE
LQAIYLALQDSGLEVNIVTDSQYALGIIQAQPDKSESELVSQIIEELIKKEKVYLAWVPAHKGIGGNEQVDKLVSTGIRK
VL
>DQ990880/B/CN/2005/05CNHB_hp3
PISPIETVPVKLKPGMDGPKVKQWPLTEEKIKALMEICTEMEKEGKISKIGPENPYNTPVFAIKKKDSTKWRKLVDFREL
NKRTQDFWEVQLGIPHPAG-LKKK-KSVTVLDVGDAYFSVPLDEDFRKYTAFTIPSRNNETPGIRYQYDVLPQGWKGSPA
IFQCSMTKILEPFRKQNPDIVIYQYMDDLYVGSDLEIGQHRAKVEELREHLLRWGFTTPDKKHQKEPPFLWMGYELHPDK
WTVQPIVLPEKDSWTVNDIQKLVGKLNWASQIYAGIKVKELCKLLRGTKALTEVIPLTEEAELELAENREILKETVHGVY
YDPSKDLIAEIQKQGLGQWTYQIYQEQYKNLKTGKYARMRGAHTNDVKQLTEAVQKIATESIVIWGKTPKFKLPIQKETW
EAWWTEYWQATWIPEWEFVNTPPLVKLWYQLEKEPIEGAETFYVDGAANRETKLGKAGYVTNKGRQRVVTLNDTTNQKTE
LHAIHLALQDSGAEVNIVTDSQYALGIIQAQPDKSESELVSQIIEQLIKKEKIYLAWVPAHKGIGGNEQIDKLVSAGIRK
VL
>EF057102/B/CN/2001/pCNHN24
PISPIDTVPVKLKPGMDGPKVKQWPLTEEKIKALVEICTEMEKEGKISKIGPENPYNTPVFAIKKKDSTKWRKLVDFREL
NKRTQDFWEVQLGIPHPAG-LKKK-KSVTVLDVGDAYFSVPLDKDFRKYTAFTIPSINNETPGIRYQYNVLPQGWKGSPA
IFQCSMTKILEPFRKQNPDIVIYQYMDDLYVGSDLEIGQHRTKIEELRQHLLRWGFTTPDKKHQKEPPFLWMGYELHPDK
WTVQPIELPEKDSWTVNDIQKLVGKLNWASQIYAGIKVRELCKLLRGTKALTEVVPLTEEAELELAENREILKEPVHGVY
YDPSKELIAEIQKQGLGQWTYQIYQEPYKNLKTGKYARMRGAHTNDVKQLTEAVQKVATESIVIWGKTPKFRLPIQKETW
EAWWTEYWQATWIPEWEFTNTPPLVKLWYQLEKEPIEGAETFYVDGAASRETKLGKAGYVTNKGRQKVVTLTDTTNQKTE
LQAIHLALQDSGAEVNIVTDSQYALGIIQAQPDKSESELVSQIIEQLIKKEKVYLAWVPAHKGIGGNEQIDKLVSAGIRK
VL
>EF175209/B/US/1998/WC3_0498_1
PISPIETVPVKLKPGMDGPKVKQWPLTEEKIKALVEICTEMEKEGKISKIGPENPYNTPVFAIKKKDSTKWRKLVDFREL
NKRTQDFWEVQLGIPHPAG-LKKK-KSVTVLDVGDAYFSVPLDKEFRKYTAFTIPSTNNETPGIRYQYNVLPQGWKGSPA
IFQSSMTKILEPFRKQNPDIVIYQYMDDLYVGSDLEIGQHRTKIEELRQHLLRWGFTTPDKKHQKEPPFLWMGYELHPEK
WTVQPIVLPEKDSWTVNDIQKLVGKLNWASQIYAGIKVRELCKLIRGTKALTEVVPLTREAELELAENREILKEPVHGVY
YDPSKDLIAEIQKQGQGQWTYQIYQEPFKNLKTGKYAKMRGAHTNDVKQLTEAVQKIATESIVIWGKTPKFRLPIQKETW
EAWWTEYWQATWIPEWEFVNTPPLVKLWYQLEKEPIAGAETFYVDGAANRETKLGKAGYVTDRGRQKVVPLTDTTNQKTE
LQAIHLALQDSGLEVNIVTDSQYALGIIQAQPDKSESELVSQIIEQLIKKEKVYLAWVPAHKGIGGNEQVDKLVSTGIRK
VL
>EF175210/B/US/1998/WC3_0498_2
PISPIETVPVKLKPGMDGPKVKQWPLTEEKIKALVEICTEMEKEGKISKIGPENPYNTPVFAIKKKDSTKWRKLVDFREL
NKRTQDFWEVQLGIPHPAG-LKKK-KSVTVLDVGDAYFSVPLDKEFRKYTAFTIPSTNNETPGIRYQYNVLPQGWKGSPA
IFQSSMTKILEPFRKQNPDIVIYQYMDDLYVGSDLEIGQHRTKIEELRQHLLRWGFTTPDKKHQKEPPFLWMGYELHPEK
WTVQPIVLPEKDSWTVNDIQKLVGKLNWASQIYAGIKVRELCKLIRGTKALTEVVPLTREAELELAENREILKEPVHGVY
YDPSKDLIAEIQKQGQGQWTYQIYQEPFKNLKTGKYAKMRGAHTNDVKQLTEAVQKIATESIVIWGKTPKFRLPIQKETW
EAWWTEYWQATWIPEWEFVNTPPLVKLWYQLEKEPIAGAETFYVDGAANRETKLGKAGYVTDRGRQKVVPLTDTTNQKTE
LQAIHLALQDSGLEVNIVTDSQYALGIIQAQPDKSESELVSQIIEQLIKKEKVYLAWVPAHKGIGGNEQVDKLVSTGIRK
VL
>EF175211/B/US/1998/WC3_0498_3
PISPIETVPVKLKPGMDGPKVKQWPLTEEKIKALVEICTEMEKEGKISKIGPENPYNTPVFAIKKKDSTKWRKLVDFREL
NKRTQDFWEVQLGIPHPAG-LKKK-KSVTVLDVGDAYFSVPLDKEFRKYTAFTIPSTNNETPGIRYQYNVLPQGWKGSPA
IFQSSMTKILEPFRKQNPDIVIYQYMDDLYVGSDLEIGQHRTKIEELRQHLLRWGFTTPDKKHQKEPPFLWMGYELHPEK
WTVQPIVLPEKDSWTVNDIQKLVGKLNWASQIYAGIKVRELCKLIRGTKALTEVVPLTREAELELAENREILKEPVHGVY
YDPSKDLIAEIQKQGQGQWTYQIYQEPFKNLKTGKYAKMRGAHTNDVKQLTEAVQKIATESIVIWGKTPKFRLPIQKETW
EAWWTEYWQATWIPEWEFVNTPPLVKLWYQLEKEPIAGAETFYVDGAANRETKLGKAGYVTDRGRQKVVPLTDTTNQKTE
LQAIHLALQDSGLEVNIVTDSQYALGIIQAQPDKSESELVSQIIEQLIKKEKVYLAWVPAHKGIGGNEQVDKLVSTGIRK
VL
>EF175212/B/US/1998/WC3_0498_4
PISPIETVPVKLKPGMDGPKVKQWPLTEEKIKALVEICTEMEKEGKISKIGPENPYNTPVFAIKKKDSTKWRKLVDFREL
NKRTQDFWEVQLGIPHPAG-LKKK-KSVTVLDVGDAYFSVPLDKEFRKYTAFTIPSTNNETPGIRYQYNVLPQGWKGSPA
IFQSSMTKILEPFRKQNPDIVIYQYMDDLYVGSDLEIGQHRTKIEELRQHLLRWGFTTPDKKHQKEPPFLWMGYELHPEK
WTVQPIVLPEKDSWTVNDIQKLVGKLNWASQIYAGIKVRELCKLIRGTKALTEVVPLTREAELELAENREILKEPVHGVY
YDPSKDLIAEIQKQGQGQWTYQIYQEPFKNLKTGKYAKMRGAHTNDVKQLTEAVQKIATESIVIWGKTPKFRLPIQKETW
EAWWTEYWQATWIPEWEFVNTPPLVKLWYQLEKEPIAGAETFYVDGAANRETKLGKAGYVTDRGRQKVVPLTDTTNQKTE
LQAIHLALQDSGLEVNIVTDSQYALGIIQAQPDKSESELVSQIIEQLIKKEKVYLAWVPAHKGIGGNEQVDKLVSTGIRK
VL
>EF178338/B/AU/2004/MS2004_37_040
PISPIETXPVKLKPGMDGPKVKQWPLTEEKIKALVEICTEMEKEGKISKIGPENPYNTPVFAIKKKDSTKWRKLVDFREL
NKRTQDFWEVQLGIPHPAG-LKKK-KSVTVLDVGDAYFSVPLDEDFRKYTAFTIPSINNETPGIRYQYNVLPQGWKGSPA
IFQCSMTKILEPFRKQNPDIVIYQYMDDLYVGSDLEIGQHRAKIEELRQHLLRWGFTTPDKKHQKEPPFLWMGYELHPDK
WTVQPIVLPEKDDWTVNDXQKLVGKLNWASQIYPGIKVKQLCKLLRGTKALTEXVPLTEEAELELAENREILKEPVHGVY
YDPSKDLIAEIQKQGQGQWTYQIYQEPFKNLKTGKYARMRGAHTNDVKQLTEAVQKIATESIIIWGKTPKFKLPIQKETW
ETWWTEYWQATWIPEWEFVNTPPLVKLWYQLEXEPIVGAETFYVDGAANRETKLGKAGYVTDRGRQKVVSLTDTTNQKTE
LQAIHLALQDSGLEVNIVTDSQYALGIIQAQPDKSESELVSQIIEELIKKEKIYLAWVPAHKGIGGNEQVDKLVSAGIRK
VL
>EF178354/B/AU/2004/MS2004_37_056
PISPIETVPVKLKPGMDGPKVKXWPLTEEKIKALIEICKEMEKEGKISKIGPENPYNTPVFAIKKKDSTKWRKLVDFREL
NKRTQDFWEVQLGIPHPAG-LKKK-KSVTVLDVGDAYFSVPLDKDFRKYTAFTIPSINNETPGVRYQYNVLPQGWKGSPA
IFQSSMTKILEPFRKQNPDIVIYQYMDDLYVGSDLEIGQHRAKVEELRLHLLKWGFTTPDKKHQKEPPFLWMGYELHPDK
WTVQPIVLPEKDSWTVNDIQXXVXKLNWASXIYPGIKVRQLCKLLRGAKALTEVIPLTEEAXLELAENRELLKEPVHGVY
YDPSKDLIAEIQKQEQGQWTYQFYQEPFKNLKTGKYARMRSAHTNDVKQLTEVVQKIATESIVIWGKTPKFKLPIQKETW
EAWWTEYWQATWIPEWEFVNTPPLVKLWYQLEREPIAGAETFYVDGAANRETKLGKAGYVTDKGRQKVVPLXDTTNQKTE
LQAIHLALQDSGLEVNIVTDSQYALGIIQAQPDKSESELVSQIIEQLIKKEKVYLAWVPAHKGIGGNEQVDKLVSAGIRK
VL
>EF178358/B/AU/2004/MS2004_37_060
PISPIETVPVKLKPGMDGPKVKQWPLTEEKIKALVEICTEMEKEGKISKIGPENPYNTPVFAIKKKDSTKWRKLVDFREL
NKRTQDFWEVQLGIPHPAG-LKKN-KSVTVLDVGDAYFSVPLDEDFRKYTAFTIPSINNETPGIRYQYNVLPQGWKGSPA
IFQSSMTKILEPFRKQNPEIVIYQYMDDLYVGSDLEIGQHRVKIEELRQHLLRWGFTTPDKKHQKEPPFLWMGYELHPDK
WTVQPIELPEKDSWXVNDIQKLVGKLNWASQIYPGIKVKQLCKLLRGTKALTEVVPLTEEAELELAENREILKEPVHGVY
YDPSKDLIAEVQKQGQGQWTYQIYQEPFKNLKTGKYARMRGAHTNDVKQLTEVVQKIATEGIVIWGKTPKFKLPIQKETW
EAWWTEYWQATWIPEXEFVNTPPLVKLWYQLEKEPIVGAETFYVDXAANRETKLGKAGYVTDRGRQKVLPLTDTTNQKTE
LQAXHLALQDSXLEVNIVTDSQYALGIIQAQPDKSESELVNQIIEQLIKKEKVYLAWVPAHKGIGGNEQVDKLVSTGIRK
VL
>EF363122/B/US/2000/ES1-16
PISPIETVPVKLKPGMDGPKVKQWPLTEEKIKALIEICTEMEKEGKISKIGPENPYNTPVFAIKKKDSTKWRKLVDFREL
NKRTQDFWEVQLGIPHPSG-LKKK-KSVTVLDVGDAYFSVPLDKEFRKYTAFTIPSTNNETPGTRYQYNVLPQGWKGSPA
IFQSSMTRILEPFRKQNPEMVIYQYMDDLYVGSDLEIGQHRTKIEELRQHLLKWGFTTPDKKHQKEPPFLWMGYELHPDK
WTVQPIVLPEKDSWTVNDIQKLVGKLNWASQIYAGIKVRQLCKLLRGTKALTEVVPLTKEAELELAENREILKEPVHGVY
YDPSKELIAELQKQGQGQWTYQIYQEPFKNLKTGKYARMRGAHTNDVKQLTEAVQKITTESIVIWGKTPKFKLPIQKETW
EAWWTEYWQATWIPEWEFVNTPPLVKLWYQLEKEPIVGAETFYVDGAANRETKSGKAGYVTDRGRQKVVSLTDTTNQKTE
LQAIHLALQDSGLEVNIVTDSQYALGIIQAQPDKSESELVNQIIEQLIQKEKIYLAWVPAHKGIGGNEQVDKLVSAGVRK
VL
>EF363123/B/US/2000/ES1-20
PISPIETVPVKLKPGMDGPKVKQWPLTEEKIKALIEICTEMEKEGKISKIGPENPYNTPVFAIKKKDSTKWRKLVDFREL
NKRTQDFWEVQLGIPHPSG-LKKK-KSVTVLDVGDAYFSVPLDKEFRKYTAFTIPSTNNETPGTRYQYNVLPQGWKGSPA
IFQSSMTRILEPFRKQNPEMVIYQYMDDLYVGSDLEIGQHRTKIEELRQHLLKWGFTTPDKKHQKEPPFLWMGYELHPDK
WTVQPIVLPEKDSWTVNDIQKLVGKLNWASQIYAGIKVRQLCKLLRGTKALTEVVPLTKEAELELAENREILKEPVHGVY
YDPSKELIAELQKQGQGQWTYQIYQEPFKNLKTGKYARMRGAHTNDVKQLTEAVQKITTESIVIWGKTPKFKLPIQKETW
EAWWTEYWQATWIPEWEFVNTPPLVKLWYQLEKEPIVGAETFYVDGAANRETKSGKAGYVTDRGRQKVVSLTDTTNQKTE
LQAIHLALQDSGLEVNIVTDSQYALGIIQAQPDKSESELVNQIIEQLIQKEKIYLAWVPAHKGIGGNEQVDKLVSAGVRK
VL
>EF363124/B/US/2004/ES4-24
PISPIETVPVKLKPGMDGPKVKQWPLTEEKIKALVEICTEMEKEGKISKIGPENPYNTPVFAIKKKDSTKWRKLVDFREL
NKRTQDFWEVQLGIPHPAG-LKKK-KSVTVLDVGDAYFSVPLDKDFRKYTAFTIPSINNETPGIRYQYNVLPQGWKGSPA
IFQSSMTKILEPFRKQNPDIVIYQYMDDLYVGSDLEIGQHRTKIEELRQHLLRWGFTTPDKKHQKEPPFLWMGYELHPDK
WTIQPIVLPEKDSWTVNDIQKLVGKLNWASQIYAGIRVKQLCKLLRGTKALTEVIPLTEEAELELAENREILKEPVHGVY
YDPSKDLIAEIQKQGQGQWTYQIYQEPFKNLKTGKYARMRGAHTNDVKQLTEAVQKITTESIVIWGKTPKFKLPIQKETW
EAWWTEYWQATWIPEWEFVNTPPLVKLWYQLEKEPIVGAETFYVDGAANRETKLGKAGYVTNKGRQKVVSLTDTTNQKTE
LQAIHLALQDSGLEVNIVTDSQYALGIIQAQPDKSESELVNQIIEQLIKKEKVYLAWVPAHKGIGGNEQVDKLVSAGIRK
VL
>EF363125/B/US/2004/ES8-17
PISPIETVPVKLKPGMDGPKVKQWPLTEEKIKALVEICTEMEKEGKISKIGPENPYNTPVFAIKKKDSTKWRKLVDFREL
NKRTQDFWEVQLGIPHPAG-LKKK-KAVTVLDVGDAYFSVPLDEDFRKYTAFTIPSMNNETPGIRYQYNVLPQGWKGSPA
IFQSSMTKILEPFRNQNPDIVIYQYMDDLYVGSDLEIGQHRTKIEELREHLLKWGFTTPDKKHQKEPPFLWMGYELHPDK
WTVQPIVLPEKDSWTVNDIQKLVGKLNWASQIYPGIKVKQLCRLLRGAKALTEVIPLTKEAELELAENREILKEPVHGVY
YDPTKDLIAEIQKQGQDQWTYQIYQEPFKNLKTGKYAKKRGTHTNDVKQLTEAVQKVSTESIVIWGKIPKFRLPIQKETW
ETWWTEYWQATWIPEWEFVNTPPLVKLWYQLEKEPIIGAETFYVDGAANRETKLGKAGYVTNRGKQKVISLTDTTNQKTE
LHAIHLALQDSGLEVNIVTDSQYALGIIQAQPDESESELVNQIIEQLIKKDKVYLTWVPAHKGIGGNEQVDKLVSTGIRK
VL
>EF363126/B/US/2004/ES8-43
PISPIETVPVKLKPGMDGPKVKQWPLTEEKIKALVEICTEMEKEGKISKIGPENPYNTPVFAIKKKDSTKWRKLVDFREL
NKRTQDFWEVQLGIPHPAG-LKKK-KAVTVLDVGDAYFSVPLDEDFRKYTAFTIPSMNNETPGIRYQYNVLPQGWKGSPA
IFQSSMTKILEPFRNQNPDIVIYQYMDDLYVGSDLEIGQHRTKIEELREHLLKWGFTTPDKKHQKEPPFLWMGYELHPDK
WTVQPIVLPEKDSWTVNDIQKLVGKLNWASQIYPGIKVKQLCRLLRGAKALTEVIPLTKEAELELAENREILKEPVHGVY
YDPTKDLIAEIQKQGQDQWTYQIYQEPFKNLKTGKYAKKRGTHTNDVKQLTEAVQKVSTESIVIWGKIPKFRLPIQKETW
ETWWTEYWQATWIPEWEFVNTPPLVKLWYQLEKEPIIGAETFYVDGAANRETKLGKAGYVTNRGKQKVISLTDTTNQKTE
LHAIHLALQDSGLEVNIVTDSQYALGIIQAQPDESESELVNQIIEQLIKKDKVYLTWVPAHKGIGGNEQVDKLVSTGIRK
VL
>EF363127/B/US/2004/ES10-53
PISPIETVPVKLKPGMDGPKVKQWPLTEEKIKALVEICTEMEREGKISKIGPENPYNTPVFAIKKKDSTKWRKLVDFREL
NKRTQDFCEVQLGIPHPAG-LKKK-KSVTVLDVGDAYFSVPLDEDFRKYTAFTIPSINNETPGIRYQYNVLPQGWKGSPA
IFQSSMTKILEPFRKQNPDLVIYQYMDDLYVGSDLEIEQHRTKIEKLRQHLLRWGFTTPDKKHQKEPPFLWMGYELHPDK
WTVQPIELPEKDSWTVNDIQKLVGKLNWASQIYAGIKVKQLCRLLRGTKALTEVVPLTEEAELELAENREILKEPVHGVY
YDPSKDLIAEIQKQGQGQWTYQIYQEPFKNLKTGKYARMRGAHTNDVRQLTEAVQKIATESIVIWGKIPKFKLPIQKETW
EAWWTEYWQATWIPEWEFVNTPPLVKLWYQLEKEPIVGAETFYVDGAANRETKLGKAGYVTNKGRQKVVTLTDTTNQKTE
LQAIHLALQDSGLEVNIVTDSQYALGIIQAQPDKSESELVNQIIEQLINKEKVYLAWVPAHKGIGGNEQVDKLVSAGIRK
VL
>EF514697/B/DK/2004/PMVL_018
PISPIETVPVKLKPGMDGPKVKQWPLTEEKIKALVEICTEMEKEGKISKIGPENPYNTPVFAIKKKDSTKWRKLVDFREL
NKRTQDFWEVQLGIPHPAG-LKKK-KSVTVLDVGDAYFSVPLDKDFRKYTAFTIPSINNETPGIRYQYNVLPQGWKGSPA
IFQSSMTKILEPFRKQNPDIVIYQYMDDLYVGSDLEIGHHRTKIEELRQHLLRWGFTTPDKKHQKEPPFLWMGYELHPDK
WTVQPIVLPEKDSWTVNDIQKLVGKLNWASQIYAGIKVRQLCKLLRGTKALTEVVPLTEEAELELAENREILKEPVHGVY
YDPSKDLIAELQKQGQGQWTYQIYQEPFKNLKTGKYAKMRGTHTNDVKQLTEAVQKIATESIVIWGKTPKFRLPIQKETW
EAWWTEYWQATWIPEWEFVNTPPLVKLWYQLEKEPIVGAETFYVDGAANRETKSGKAGYVTDRGRQKIIPLNDTTNQKTE
LQAIHLALQDSGAEVNIVTDSQYALGIIQAQPDKSESELVSQIIEQLINKEKVYLAWVPAHKGIGGNEQIDKLVSAGIRK
VL
>EF514698/B/DK/2004/PMVL_027
PISPIETVPVKLKPGMDGPKVKQWPLTEEKIKALVEICTEMEKEGKISKIGPENPYNTPVFAIKKKDSTKWRKLVDFREL
NKKTQDFWEVQLGIPHPAG-LKKK-KSVTVLDVGDAYFSVPLDKDFRKYTAFTIPSINNETPGIRYQYNVLPQGWKGSPA
IFQSSMTKILEPFRKQNPDIVIYQYMDDLYVGSDLEIGQHRTKIEELRQHLLKWGFTTPDKKHQKEPPFLWMGYELHPDK
WTVQPIMLPENDSWTVNDIQKLVGKLNWASQIYPGIKVKQLCKLLRGAKALTEVIPLTEEAELELAENREILKEPVHGVY
YDPSKDLIAELQKQGQGQWTYQIYQEPFKNLKTGKYARMRGAHTNDVKQLTEAVQKIATESIVIWGKIPKFKLPIQRETW
ETWWTEYWQATWIPEWEFVNTPPLVKLWYQLEKEPIVGAETFYVDGAANRDTKLGKAGYVTNKGRQKVVSITDTTNQKTE
LQAILLALQDSGVEVNIVTDSQYALGIIQAQPDKSESELVSQIIEQLIKKEKVYLAWVPAHKGIGGNEQVDKLVSAGIRK
VL
>EF514699/B/DK/2004/PMVL_012
PISPIETVPVKLKPGMDGPKVKQWPLTEEKIKALXEICTEMEKEGKISKIGPENPYNTPVFAIKKKDGTKWRKLVDFREL
NKRTQDFWEVQLGIPHPAG-LKKK-KSVTVLDVGDAYFSVPLCXDFRKYTAFTIPSTNNETPGIRYQYNVLPQGWKGSPA
IFQCSMTKILEPFRKQNPDIVIYQYMDDLYVGSDLEIGQHRTKVEELREHLLKWGFTTPDKKHQKEPPFLWMGYELHPDK
WTVQPIILPEKDSWTVNDIQKLVGKLNWASQIYAGIKVKQLCKLLRGAKALTEVIPLTEEAELELAENREILREPVHGVY
YDSSKDLIAEIQKQEQGQWTYQIYQEPFKNLKTGKYARMRGAHTNDVKQLTEAVQKIVTESIVIWGKIPKFRLPIQKETW
DAWWTEYWQATWIPEWEFVNTPPLVKLWYQLETEPIVGAETFYVDGAANRETKLGKAGYVTDKGRQKIISLTDTTNQKTE
LQAIYLALQDSGLEVNIVTDSQYALGIIQAKPDKSESELVSQIIEQLIKKEKVYLAWVPAHKGIGGNEQVDKLVSSGIRK
VL
>EF514700/B/DK/2004/PMVL_013
PISPIETVPVKLKPGMDGPKVKQWPLTEEKIKALVEICTEMEKEGKISKIGPENPYNTPVFAIKKKDSTKWRKLVDFREL
NKRTQDFWEVQLGIPHPSG-LKKK-KSVTVLDVGDAYFSVPLDKEFRKYTAFTIPSINNETPGIRYQYNVLPQGWKGSPA
IFQSSMTRILEPFRKQNPDIVIYQYMDDLYVGSDLEIGQHREKIEELRQHLLKWGFTTPDKKHQKEPPFLWMGYELHPDK
WTVQPIMLPDKDNWTVNDIQKLVGKLNWASQIYAGIKVRQLCKLLRGAKALTEVLPLTKEAELELAENREILKEPVHGVY
YDPSKDLIAEIQKQGQGQWTYQIYQEQYKNLKTGKYARIKGAHTNDVKQLTEAVQKIALESIVIWGKTPKFRLPIQKETW
EAWWMEYWQATWIPEWEFVNTPPLVKLWYQLEKEPIVGAETFYVDGAANRETKLGKAGYVTNRGRQKVVPLTDTTNQKTE
LHAIYLALQDSGLEVNIVTDSQYALGIIQAQPDKSESELVNQIIEQLIKKEKIYLAWVPAHKGIGGNEQVDKLVSSGIRK
VL
>EF514701/B/DK/2004/PMVL_049
PISPIETVPVKLKPGMDGPKVKQWPLTEEKIKALVEICTEMEKEGKISKIGPENPYNTPVFAIKKKDSTKWRKLVDFREL
NKRTQDFWEVQLGIPHPAG-LKKK-KSVTVLDVGDAYFSVPLDKEFRKYTAFTIPSTNNETPGIRYQYNVLPQGWKGSPA
IFQCSMTKILEPFRKQNPDIIIYQYMDDLYVGSDLEIGQHRTKIEELRQHLLKWGFTTPDKKHQKEPPFLWMGYELHPDK
WTVQPIVLPEKDSWTVNDIQKLVGKLNWASQIYSGIKVKQLCRLLRGTKALTEVVPLTEEAELELAENREILREPVHGVY
YDPSKDLIAEIQKQGQGQWTYQIYQEPFKNLKTGKYARTRGAHTNDVKQLTEAVQKIATESIVIWGKTPKFRLPIQKETW
ELWWTEYWQATWIPEWEFVNTPPLVKLWYQLEKDPIVGAETFYVDGAANRETKLGKAGYVTDRGRQKVISLTDTTNQKTE
LQAIYLALQDSGLEVNIVTDSQYALGIIQAQPDKSESELVSQIIEQLIKKERIYLAWVPAHKGIGGNEQVDKLVSSGIRK
VL
>EF514702/B/DK/2004/PMVL_025
PISPIDTXPVKLKPGMDGPRVKQWPLTEEKIKALVEICTEMEKEGKISKIGPENPYNTPIFAIKKKDSTKWRKLVDFREL
NKRTQDFWEVQLGIPHPAG-LKKK-KSVTVLDVGDAYFSVPLDKDFRKYTAFTIPSVNNETPGIRYQYNVLPQGWKGSPA
IFQSSMTKILEPFRRQNPDMVIYQYMDDLYVGSDLEIGQHRAKIEELRQHLLKWGFTTPDKKHQKEPPFLWMGYELHPDK
WTVQPIMLPEKDSWTVNDIQKLVGKLNWASQIYPGIKVKQLCKLLRGTKALTDVIPLTEEAELELAENREILKEPVHGVY
YDPAKDLIAEIQKQGQGQWTYQIYQEPFKNLKTGKYARMRGAHTNDVKQLTEAVQKIATESIVIWGKTPKFRLPIQKETW
EGWWTEYWQATWIPEWEFVNTPPLVKLWYQLEKEPIVGAETFYVDGAANRETKSGKAGYVTDKGRQKVVTLDNTTNQKTE
LQAIQLALQDSGTEVNIVTDSQYAIGIIQAQPDKSESELVNQIIEQLINKERVYLAWVPAHKGIGGNEQVDKLVSAGIRK
VL
>EF514703/B/DK/2004/PMVL_039
PISPIETVPVKLKPGMDGPKVKQWPLTEEKIKALVEICTEMEKEGKISKIGPENPYNTPVFAIKKKDSTKWRKLVDFREL
NKRTQDFWEVQLGIPHPAG-LKKK-KSVTVLDVGDAYFSIPLDKEFRKYTAFTIPSTNNETPGIRYQYNVLPQGWKGSPA
IFQSSMTKILEPFRKQNPDIXIYQYMDDLYVGSDLEIEQHRTKIEELRQHLLRWGLTTPDKKHQKEPPFLWMGYELHPDK
WTVQPIVLPEKDSWTVNDIQKLVGKLNWASQIYPGIKVRQLCKLLRGTKALTEVIPLTKEAELELAENREILKEPVHGVY
YDPSKDLIAEIQKQGQGQWTYQIYQEPFKNLKTGKYARMRGTHTNDVKQLTEAVQKIVTESIXIWGKTPKFKLPIQKETW
ETWWTEYWQATWIPEWEFVNTPPLVKLWYQLEKEPIIGAETFYVDGAANRETKLGKAGYVTNKGRQKVVSLTDTTNQKTE
LQAIYLALQDSGLEVNIVTDSQYALGIIQAQPDKSESELVNQIIEQLIKKEKVYLAWVPAHKGIGGNEQVDKLVSNGIRK
VL
>EF514704/B/DK/2001/CTL_016
PISPIETVPVKLKPGMDGPKVKQWPLTEEKIKALVEICTEMEKEGKISKIGPENPYNTPVFAIKKKDSTKWRKLVDFREL
NKRTQDFWEVQLGIPHPAG-LKKK-KSVTVLDVGDAYFSVPLDKEFRKYTAFTIPSRNNETPGIRYQYNVLPQGWKGSPA
IFQSSMTKILEPFRKQNPDIVIYQYMDDLYVGSDLEIGQHRAKIEELRQHLLRWGLTTPDKKHQKEPPFLWMGYELHPDK
WTVQPIQLPEKESWTVNDIQKLVGKLNWASQIYAGIKVKHLCKLLRGTKALTEVVPLTEEAQLELAENREILKEPVHGVY
YDPSKDLIAELQKQGQGQWTYQIYQEPFKNLKTGKYARMRGAHTNDVKQLTEAVQKIATEGIIIWGKTPKFRLPIQKETW
ELWWTDYWQATWIPEWEFVNTPPLVKLWYQLEKEPIEGAETFYVDGAANRETKTGKAGYVTSRGRQKVVPLTDTTNQKTE
LQAIYLALQDSGLEVNIVTDSQYALGIIQAQPDKSESELVSQIIEQLIKKEKVYLAWVPAHKGIGGNEQVDKLVSQGIRR
VL
>EF514705/B/DK/2001/CTL_017
PISPIETVPVKLKPGMDGPKVKQWPLTEEKIKALVKICTEMEKEGKISKIGPENPYNTPVFAIKKKDSTKWRKLVDFREL
NKRTQDFWEVQLGIPHPAG-LKKK-KSVTVLDVGDAYFSVPLDKEFRKYTAFTIPSINNETPGIRYQYNVLPQGWKGSPA
IFQSSMTKILEPFRKQNPEIVIYQYMDDLYVGSDLEIGQHRTKIEELRQHLLKWGFTTPDKKHQKEPPFLWMGYELHPDK
WTVQPIVLPEKDSWTVNDIQKLVGKLNWASQIYAGIKVKQLCKLLRGTKALTEVIQLTEEAELELAENREILKEPVHGVY
YDPSKDLIAEIQKQGQGQWTYQIYQEPFRNLKTGKYAKMRGAHTNDVRQLTEAVQKIAMESIVIWGKTPKFKLPIQKETW
EAWWTEYWQATWIPEWEFVNTPPLVKLWYQLEKEPIMGAETFYVDGAANRETKIGKAGYVTDKGRQKVISLTDTTNQKTE
LQAIHLALQDSGVEVNIVTDSQYALGIIQAQPDKSESELVSQIIEQLIKKEKVYLAWVPAHKGIGGNEQVDKLVSAGIRR
VL
>EF514706/B/DK/2001/CTL_018
PISPIETVPVKLKPGMDGPKVKQWPLTEEKIKALVEICTEMEKEGKISKIGPENPYNTPVFAIKKKDSTKWRKLVDFREL
NKKTQDFWEVQLGIPHPAG-LKKK-KSVTVLDVGDAYFSVPLDKDFRKYTAFTIPSINNETPGIRYQYNVLPQGWKGSPA
IFQSSMTKILDPFRKQNPDIVIYQYMDDLYVGSDLEIGQHRTKIEELRQHLLKWGFTTPDKKHQKEPPFLWMGYELHPDK
WTVQPIVLPEKDSWTVNDIQKLVGKLNWASQIYAGIKVKQLCKLLRGAKALTEVVPLTEEAELELAENREILKEPVHGAY
YDPSKELIAEIQKQGQGQWTYQIYQEPFKNLKTGKYARMRGAHTNDVKQLTEAVQKIATESIVIWGKIPKFKLPIQKETW
EVWWAEYWQATWIPEWEFVNTPLLVKLWYQLEKEPIVGAETFYVDGAANRETKLGKAGYVTNKGRQKVVSITDTTNQKTE
LQAILLALQDSGVEVNVVTDSQYALGIIQAQPDKSESELVSQIIEQLIKKEKVYLAWVPAHKGIGGNEQVDKLVSAGIRK
VL
>EF514707/B/DK/2001/CTL_023
PISPIETVPVKLKPGMDGPKVKQWPLTEEKIKALVEICTEMEKEGKISKIGPENPYNTPVFAIKKKDSTKWRKLVDFREL
NKRTQDFWEVQLGIPHPSG-LKKK-KSVTVLDVGDAYFSVPLDEDFRKYTAFTIPSINNETPGIRYQYNVLPQGWKGSPA
IFQSSMTKILEPFRKQNPDIVIYQYMDDLYVGSDLEIGQHRAKVEELREHLLKWGLTTPDKKHQKEPPFLWMGYELHPDK
WTVQPIVLPEKDSWTVNDIQKLVGKLNWASQIYPGIKVRQLCKLLRGTKALTEVIPLTEEAELELAENREILKEPVHGVY
YDPSKDLVAEIQKQGLGQWTYQIYQEPFKNLKTGKYARMRGAHTNDVKQLTEAVQKIATESIVIWGKTPKFRLPIQKETW
ETWWTEYWQATWIPEWEFVNTPPLVKLWYQLEKEPIVGAETFYVDGAANRETKLGKAGYVTNKGRQKVVSLTDTTNQKTE
LQAIHLALQDSGAEVNIVTDSQYALGIIQAQPDKSESELVSQIIEELIKKEKVYLAWVPAHKGIGGNEQVDKLVSTGIRR
VL
>EF514708/B/DK/2001/CTL_030
PISPIETVPVKLKPGMDGPRVKQWPLTEEKIKALVEICTEMEKEGKISKIGPENPYNTPVFAIKKKDSTKWRKLVDFREL
NKRTQDFWEVQLGIPHPAG-LKKK-KSVTVLDVGDAYFSVPLDKDFRKYTAFTIPSINNETPGIRYQYNVLPQGWKGSPA
IFQSSMTKILEPFRKQNPDIVIYQYMDDLYVGSDLEIGQHRTKIEELREHLLKWGFTTPDKKHQKEPPFLWMGYELHPDK
WTVQPIRLPEKDSWTVNDIQKLVGKLNWASQIYAGIKVKQLCKLLRGTKALTEVVPLTKEAELELAENREILKEPVHGVY
YDPSKDLIAEIQKQGDGQWSYQIFQEPFKNLKTGKYARTRGTHTNDVKQLTEAVQKIATESIVIWGKIPKFRLPIQKETW
ETWWIEYWQATWIPEWEFVNTPPLVKLWYQLEKEPIVGAETFYVDGAANRETKLGKAGYVTDRGRQKVVPLTDTTNQKTE
LQAIXLALQDSGLEVNIVTDSQYALGIIQAQPDKSESELVSQIIEQLIKKEKVYLAWVPAHKGIGGNEQVDKLVSAGIRK
VL
>EF514709/B/DK/2001/CTL_033
PISPIETVPVKLKPGMDGPKVKQWPLTEEKIKALVEICTEMEKEGKISKIGPENPYNTPVFAIKKKDSTKWRKLVDFREL
NKRTQDFWEVQLGIPHPAG-LKKK-KSVTVLDVGDAYFSVPLDKDFRKYTAFTIPSINNETPGIRYQYNVLPQGWKGSPA
IFQSSMTKILEPFRKQNPDIVIYQYMDDLYVGSDLEIGQHRTKIEELRQHLLRWGFTTPDKKHQKEPPFLWMGYELHPDK
WTVQPIKLPEKDSWTVNDIQKLVGKLNWASQIYAGIKVKQLCKLLRGTKALTEVIPLTEEAELELAENREILKEPVHGVY
YDPSKDLIAELQKQGQGQWTYQIYQEPFKNLKTGKYARTRGAHTNDVKQLTEAVQKIATESIVIWGKTPKFKLPIQKETW
EAWWTEYWQATWIPEWEFVNTPPLVKLWYQLEKEPIVGAETFYVDGAANRETKLGKAGYVTDRGRQKIVPLTDTTNQKTE
LQAIHLALQDSGAEVNIVTDSQYALGIIQAQPDKSESELVSQIIEQLINKERVYLAWVPAHKGIGGNEQXDKLVSXGIRK
VL
>EF514710/B/DK/2001/CTL_035
PISPIETVPVKLKPGMDGPKVKQWPLTEEKIKALVEICTEMEKEGKISKIGPENPYNTPVFAIKKKDSTKWRKLVDFREL
NKRTQDFWEVQLGIPHPAG-LKKK-KSVTVLDVGDAYFSVPLDKDFRKYTAFTIPSVNNETPGTRYQYNVLPQGWKGSPA
IFQSSMTKILEPFRKQNPDIVIYQYMDDLYVGSDLEIGQHRTKIEELRQHLLKWGLTTPDKKHQKEPPFLWMGYELHPDK
WTVQPIELPEKDSWTVNDIQKLVGKLNWASQIYAGIKVKQLCKLLRGTKALTEVVPLTEEAELELAENREILKEPVHGVY
YDPSKDLIAELQKQGEGQWTYQIYQEPFKNLKTGKYARMRGAHTNDVKQLTEAVQKIATEGIVIWGKTPKFKLPIQKETW
ELWWTEYWQATWIPEWEFVNTPPLVKLWYQLEKEPIEGAETFYVDGAANRETKMGKAGYVTSRGRQKVVPLTDTTNQKTE
LQAIYLALQDSGLEVNIVTDSQYALGIIQAQPDKSESELVSQIIEQLIKKEKVYLAWVPAHKGIGGNEQVDKLVSNGIRK
VL
>EF514711/B/DK/2001/CTL_041
PISPIETVPVKLKPGMDGPXVKQWPLTEEKIXALVEICTEMEKEGKISKIGPENPYNTPVFAIKKKDSTKWRKLVDFREL
NKRTQDFWEVQLGIPHPAG-LKKK-KSVTVLDVGDAYFSVPLDQEFRKYTAFTIPSTNNETPGIRYQYNVLPQGWKGSPA
IFQSSMTKILEPFRKQNPDMVIYQYMDDLYVGSDLEIGQHRIKIEELRQHLLRWGFTTPDKKHQKEPPFLWMGYELHPDK
WTVQPIVLPEQDSWTVNDIQKLVGKLNWASQIYPGIKVKQLCKLLRGAKALTEVITLTKEAELELAENREIIKEPVHGVY
YDPSKDLIAEIQKQGQGQWTYQIYQEPFKNLKTGKYARMRGAHTNDVKQLTEAVQKIITESIVIWGKMPKFKLPIQKETW
ETWWTEYWQATWIPEWEFVNTPPLVKLWYQLEKEPIIGAETFYVDGAANRETKLGKAGYVTDKGRQKVVSLTDTTNQKTE
LQAIHLALQDSGLEVNIVTDSQYALGIIQAQPDKSESQLVSQIIEQLIKKEKVYLAWVPAHKGIGGNEQVDKLVSSGIRK
VL
>EF514712/B/DK/2001/CTL_043
PISPIETVPVKLKPGMDGPRVKQWPLTEEKIKALVEICTEMEKEGKISKIGPENPYNTPVFAIKKKDSTKWRKLVDFREL
NKRTQDFWEVQLGIPHPAG-LKKK-KSVTVLDVGDAYFSVPLDKDFRKYTAFTIPSINNETPGIRYQYNVLPQGWKGSPA
IFQSSMTKILEPFRKQNPDIVIYQYMDDLYVGSDLEIGQHRTKIEELRQHLLRWGFTTPDKKHQKEPPFLWMGYELHPDK
WTVQPIVLPEKDSWTVNDIQKLVGKLNWASQIYAGIKVKQLCKLLRGTKALTEVVTLTEEAELELAENREILKEPVHGVY
YDPAKDLIAEIQKQGQGQWTYQIYQEPFKNLKTGKYAKMRGAHTNDVKQLAEAVQRVTTESIVIWGKTPKFKLPIQKETW
ETWWTEYWQATWIPEWEFVNTPPLVKLWYQLEKEPIAGAETFYVDGAANRETKLGKAGYVTNKGRQKVVSLTDTTNQKTE
LQAIHLALQDSGAEVNIVTDSQYALGIIQAQPDKSESELVSQIIEELIKKEKVYLAWVPAHKGIGGNEQVDKLVSSGIRK
VL
>EF637046/B/BR/2003/BREPM2012
PISPIETVPVKLKPGMDGPRVKQWPLTEEKIKALVEICTEMEKEGKISKIGPENPYNTPVFAIKKKDSTKWRKLVDFREL
NKRTQDFWEVQLGIPHPAG-LKKK-KSVTVLDVGDAYFSVPLDEDFRKYTAFTIPSTNNETPGIRYQYNVLPQGWKGSPA
IFQSSMTKILDPFRKQNPDIVIYQYMDDLYVGSDLEIGQHRTKIEELRQHLLKWGFTTPDKKHQKEPPFLWMGYELHPDK
WTVQPIMLPEKDSWTVNDIQKLVGKLNWASQIYAGIKVKQLCKLLRGTKALTEVVPLTEEAELELAENREILKEPVHGVY
YDPSKELIAEIQKQGQGQWTYQIYQEPFKNLKTGKYARMRGAHTNDVKQLTEAVQKITTESIVIWGKIPKFRLPIQKETW
EAWWIEYWQATWIPEWEFVNTPPLVKLWYQLEKEPIVGAETFYVDGAANRETKLGKAGYVTDRGRQKVVPLTDTTNQKTE
LQAIHLALQDSGLEVNIVTDSQYALGIIQAQPDKSESELVSQIIEELIKKEKVYLAWVPAHKGIGGNEQVDKLVSSGIRK
VL
>EF637047/B/BR/2003/BREPM1040
PISPIETVPVKLKPGMDGPKVKQWPLTEEKIKALVEICTEMEKEGKISKIGPENPYNTPVFAIKKKDSTKWRKLVDFREL
NKRTQDFWEVQLGIPHPAG-LKKK-KSVTVLDVGDAYFSVPLDEDFRKYTAFTIPSTNNETPGIRYQYNVLPQGWKGSPA
IFQSSMTKILEPFRKQNPEIVIYQYMDDLYVGSDLEIGQHRTKIEELRQHLLRWGFTTPDKKHQKEPPFLWMGYELHPDK
WTVQPITLPQKDSWTVNDIQKLVGKLNWASQIYAGIKVKQLCKLLRGTKSLTEVIPLTKEAELELAENREILKEPVHGVY
YDPAKDLIAELQKQGQGQWTYQIYQEPFKNLKTGKYARIRGAHTNDVKQLTEAVQKITTESIVIWGKIPKFRLPIQKETW
EAWWTEYWQATWIPEWEFVNTPPLVKLWYQLEKEPIVGAETFYVDGAANRETRLGKAGYVTDRGRQKVVPLTDTTNQKTE
LQAINLALQDSGLEVNIVTDSQYALGIIQAQPDKSESELVSQIIEQLIKKEKVYLAWVPAHKGIGGNEKVDKLVSEGIRK
VL
>EF637048/B/BR/2003/BREPM1038
PISPIETVPVKLKPGMDGPKVKQWPLTEEKIKALVEICTEMEKEGKISKIGPENPYNTPVFAIKKKDSTKWRKLVDFREL
NKRTQDFWEVQLGIPHPAG-LRKK-KSVTVLDVGDAYFSVPLDKEFRKYTAFTIPSTNNETPGVRYQYNVLPQGWKGSPA
IFQSSMTKILEPFRKQNPDIVIYQYMDDLYVGSDLEIGQHRAKIDELRQHLLRWGFTTPDKKHQKEPPFLWMGYELHPDK
WTVQPIVLPEKDSWTVNDIQKLVGKLNWASQIYAGIKVKQLCKLLRGTKALTEVVPLTEEAELELAENREILKEPVHGVY
YDPSKDLIAELQKQGQGQWTYQIYQEPFKNLKTGKYARMRGTHTNDVKQLVEAVQKIATEGIVIWGKIPKFKLPIQKETW
EAWWTEYWQATWIPEWEFVNTPPLVKLWYQLEKEPIAGAETFYVDGSANRDTKEGKAGYVTDRGRQKVVPLVDTTNQKTE
LQAINLALQDSGLEVNIVTDSQYALGIIQAQPDKSESELVSQIIEQLIKKEKVYLAWVPAHKGIGGNEQVDKLVSTGIRK
VL
>EF637049/B/BR/2003/BREPM1035
PISPIETVPVKLKPGMDGPRIKQWPLTEEKIKALVEICTEMEKEGKISRIGPENPYNTPVFAIKKKDSTKWRKLVDFREL
NKRTQDFWEVQLGIPHPAG-LKKK-RSVTVLDVGDAYFSVPLDEDFRKYTAFTIPSTNNETPGIRYQYNVLPQGWKGSPA
IFQSSMTKILDPFRKQNPEIVIYQYMDDLYVGSDLEIGQHRIKIEELRQHLLKWGFTTPDKKHQKEPPFLWMGYELHPDK
WTVQPIVLPEKDSWTVNDIQKLVGKLNWASQIYAGIKIRQLCKLLRGTKALTEVIPLTEEAELELAENREILKEPVHGVY
YDPSKDLIVEIQKQGLGQWTYQIYQEPFKNLKTGKYARMRSAHTNDVKQLTEAVQKIATESIIIWGKIPKFRLPIQKETW
EAWWIDYWQATWIPEWEFVNTPPLVKLWYQLEKEPIVGAETFYVDGAANRETKLGKAGYVTDKGRQKVVSLTDTTNQKTE
LQAIHLALQDSGVEVNIVTDSQYALGIIQAQPDKSESELVSQIIEQLIKKEKVYLAWVPAHKGIGGNEQVDKLVSTGIRK
VL
>EF637051/B/BR/2003/BREPM1032
PISPIETVPVKLKPGMDGPKVKQWPLTEEKIKALVEICTEMEKEGKISKIGPENPYNTPVFAIKKKDSTKWRKLVDFREL
NKRTQDFWEVQLGIPHPAG-LKKK-KSVTVLDVGDAYFSVPLDKDFRKYTAFTIPSTNNETPGTRYQYNVLPQGWKGSPA
IFQSSMTKILEPFRKQNPEIVIYQYMDDLYVGSDLEIGQHRTKIEELRQHLLKWGFTTPDKKHQKEPPFLWMGYELHPDK
WTVQPIVLPEKDSWTVNDIQKLVGKLNWASQIYAGIKVKQLCKLLRGTKALTEVVPLTAEAELELAENREILKEPVHGVY
YDPSKDLIVEVQKQGQGQWTYQFYQEPFKNLKTGKYARMRGAHTNDVKQLTEAVQKIATESIVIWGKIPKFRLPIQKETW
EAWWMEYWQATWIPEWEFVNTPPLVKLWYQLEKEPIVGAETYYVDGAANRETKLGKAGYVTDRGRQKVVSLTDTTNQKTE
LQAIHLALQDSGSEVNIVTDSQYALGIIQAQPDKSESEVVSQIIEQLIRKEKVYLAWVPAHKGIGGNEQVDKLVSAGIRK
VL
>EF637053/B/BR/2003/BREPM1028
PISPIETVPVKLKPGMDGPKVKQWPLTEEKIKALREICTEMEKEGKISKIGPENPYNTPVFAIKKKDSTKWRKLVDFREL
NKKTQDFWEVQLGIPHPAG-LKKK-KSVTVLDVGDAYFSVPLDKDFRKYTAFTIPSINNETPGIRYQYNVLPQGWKGSPA
IFQSSMTKILEPFRKQNPDIVIYQYMDDLYVGSDLEIGEHRTKIEELRQHLLRWGFTTPDKKHQKEPPFLWMGYELHPDK
WTVQPIVLPEKDSWTVNDIQKLVGKLNWASQIYPGIKVRQLCKLLRGTKALTEVVPLTKEAELELAENREILKEPVHGVY
YDPSKNLIAEIQKQGQGQWTYQIYQEPFKNLKTGKYARMRGAHTNDVKQLTEAVQKITTESIVIWGKTPKFKLPIQKETW
EAWWTEYWQATWIPEWEFVNTPPLVKLWYQLEKEPIIGAETFYVDGAANRETKLGKAGYVTNRGRQKVVPLTDTTNQKTE
LQAIHLALQDSGLEVNIVTDSQYALGIIQAQPDKSESELVNQIIEQLIKKEKVYLAWVPAHKGIGGNEQIDKLVSTGIRK
VL
>EF637054/B/BR/2003/BREPM1027
PISPIETVPVKLKPGMDGPKVKQWPLTEEKIKALVEICTEMEKEGKISKIGPENPYNTPVFAIKKKDSTKWRKLVDFREL
NKRTQDFWEVQLGIPHPSG-LKKK-KSVTVLDVGDAYFSVPLDKDFRKYTAFTIPSTNNETPGIRYQYNVLPQGWKGSPA
IFQSSMTKILEPFRKQNPDIVIYQYMDDLYVGSDLEIGQHRTKIEELRQHLLKWGFTTPDKKHQKEPPFLWMGYELHPDK
WTVQPIMLPEKDSWTVNDIQKLVGKLNWASQIYPGIKVKQLCKLLRGPKALTEVVPLTEEAELELAENREILKEPVHGVY
YDPSKDLVAEIQKQGLGQWTYQIYQEPFKNLKTGKYARMRGAHTNDVKQLTEAVQKITTESIVIWGKIPKFKLPIQKETW
EAWWMEYWQATWIPEWEFVNTPPLVKLWYQLEKEPIVGVETFYVDGAANRDTKLGKAGYVTDRGRQKVVSLTDTTNQKTE
LQAIHLALQDSGLEVNIVTDSQYALGIIQAQPDKSESELVSQIIEQLIKKEKVYLAWVPAHKGIGGNEQVDKLVSSGIRK
VL
>EF637056/B/BR/2003/BREPM1024
PISPIETVPVKLKPGMDGPKVKQWPLTEEKIKALVEICTEMEKEGKISKIGPENPYNTPVFAIKKKDSTKWRKLVDFREL
NKRTQDFWEVQLGIPHPAG-LKKK-KSVTVLDVGDAYFSVPLDKEFRKYTAFTIPSINNETPGIRYQYNVLPQGWKGSPA
IFQSSMTKILEPFRKQNPEIVIYQYMDDLYVGSDLEIGQHRTKIEELRQHLLKWGFTTPDKKHQKEPPFLWMGYELHPDK
WTVQPIKLPEKDSWTVNDIQKLVGKLNWASQIYAGIKVKQLCKLLRGTKALTEVVPLTAEAELELAENREILKEPVHGVY
YDPSKDLIAEIQKQGQGQWTYQIYQEPFKNLKTGKYARMRGAHTNDVKQLTEAVQKVSTESIVIWGKIPRFKLPIQKETW
EGWWMEYWQATWIPEWEFVNTPPLVKLWYQLEKEPIMGAETFYVDGAANRETKLGKAGYVTDRGKQKVVSLTNTTNQKTE
LQAIHLALQDSGLEVNIVTDSQYALGIIQAQPDKSESELVSQIIEELIKKEKVYLAWVPAHKGIGGNEQVDKLVSTGIRK
VL
>EF637057/B/BR/2003/BREPM1023
PISPIETVPVKLKPGMDGPKVKQWPLTEEKIKALVEICTEMEKEGKISKIGPENPYNTPVFAIKKKDSTKWRKLVDFREL
NKRTQDFWEVQLGIPHPAG-LKQK-KSVTVLDVGDAYFSVPLDKEFRKYTAFTIPSTNNETPGTRYQYNVLPQGWKGSPA
IFQCSMTKILDPFRKQNPDIVIYQYMDDLYVGSDLEIGQHRTKIEELRQHLLRWGFTTPDKKHQKEPPFLWMGYELHPDK
WTVQPIVLPEKDSWTVNDIQKLVGKLNWASQIYAGIKVKQLCKLLRGAKALTEVIPLTEEAELELAENREILKETVHGVY
YDPSKDLIAEIQKQGQGQWTYQIYQEPFKNLKTGKYARMRGAHTNDVRQLAEAVQKISTESIVIWGKTPKFRLPIQKETW
EAWWTEYWQATWIPEWEFVNTPPLVKLWYQLEKEPIVGAETFYVDGAANRETKLGKAGYVTNTGRQKVVSLTDTTNQKTE
LQAIYLALQDSGLEVNIVTDSQYALGIIQAQPDKSESELVSQIIEQLIKKEKVYLAWVPAHKGIGGNEQVDKLVSAGIRK
VL
>EF694037/B/IN/-/11807
PISPIETVPVKLKPGMDGPKVKQWPLTEEKIKALVEICTEMEKEGKISKIGPENPYNTPVFAIKKKDSTKWRKLVDFREL
NKRTQDFWEVQLGIPHPAG-LKKK-KSVTVLDVGDAYFSVPLDKDFRKYTAFTIPSINNETPGIRYQYNVLPQGWKGSPA
IFQSSMTKILEPFRKQNPDIVIYQYMDDLYVGSDLEIGQHRTIIEELRQHLLRWGLTTPDKKHQKEPPFLWMGYELHPDK
WTVQPIVLPEKDSWTVNDIQKLVGKLNWASQIYAGIKAKQLCKLLRGTKALTEVVPLTEEAELELAENREILKEPVHGVY
YDPSKDLIAEIQKQGQGQWTYQIYQEPFKNLKTGKYARMRGAHTNDVKQLTEAVQKITTESIVIWGKTPKFRLPIQKETW
ETWWTEYWQATWIPEWEFVNTPPLVKLWYQLEKEPIVGAETFYVDGAANRETKLGKAGYVTDKGRQKVVSLTDTTNQKTE
LQAIYLALQDSGLEVNIVTDSQYALGIIQAQPDKSESEVVSQIIEQLIKKEKVYLAWVPAHKGIGGNEKVDKLVSTGIRK
VL
>EU541617/B/-/-/pIIIB
PISPIETVPVKLKPGMDGPKVKQWPLTEEKIKALVEICTEMEKEGKISKIGPENPYNTPVFAIKKKDSTKWRKLVDFREL
NKRTQDFWEVQLGIPHPAG-LKQK-KSVTVLDVGDAYFSVPLDKDFRKYTAFTIPSINNETPGIRYQYNVLPQGWKGSPA
IFQCSMTKILEPFRKQNPDIVIYQYMDDLYVGSDLEIGQHRTKIEELRQHLLRWGFTTPDKKHQKEPPFLWMGYELHPDK
WTVQPIVLPEKDSWTVNDIQKLVGKLNWASQIYAGIKVRQLCKLLRGTKALTEVVPLTEEAELELAENREILKEPVHGVY
YDPSKDLIAEIQKQGQGQWTYQIYQEPFKNLKTGKYARMKGAHTNDVKQLTEAVQKIATESIVIWGKTPKFKLPIQKETW
EAWWTEYWQATWIPEWEFVNTPPLVKLWYQLEKEPIIGAETFYVDGAANRETKLGKAGYVTDRGRQKVVPLTDTTNQKTE
LQAIHLALQDSGLEVNIVTDSQYALGIIQAQPDKSESELVSQIIEQLIKKEKVYLAWVPAHKGIGGNEQVDKLVSAGIRK
VL
>EU616639/B/US/-/AC160_T1_Day_22_Dom
PISPIETVPVKLKPGMDGPKVKQWPLTEEKIKALTEICTEMEKEGKISKIGPENPYNTPVFAIKKKDSTKWRKLVDFREL
NKKTQDFWEVQLGIPHPAG-LKKK-KSVTVLDVGDAYFSVPLDPDFRKYTAFTIPSINNETPGIRYQYNVLPQGWKGSPA
IFQSSMTRILEPFRKQNPEIVIYQYMDDLYVGSDLEIGQHRTKIEELRQHLLRWGFTTPDKKHQKEPPFLWMGYELHPDK
WTVQPIMLPEKDSWTVNDIQKLVGKLNWASQIYPGIKVRQLCKLLRGTKALTEVISLTKEAEIELAENREILKEPVHGVY
YDPSKDLIAEIQKQGLGQWTYQIYQEPFKNLKTGKYARMKGAHTNDVKQLTEAVQKITTESIVIWGKTPKFKLPIQKETW
ETWWTEYWQATWVPEWEFVNTPPLVKLWYQLEKEPIIGAETFYVDGAANRETKLGKAGYVTNRGRQKVISLTDTTNQKTE
LQAIHLALQDSGSEVNIVTDSQYALGIIQAQPDKSESDLVSQIIEELIKKEKVYLAWVPAHKGIGGNEQVDKLVSAGIRK
VL
>EU616640/B/US/-/AC160_T2_Day_83_Dom
PISPIETVPVKLKPGMDGPKVKQWPLTEEKIKALTEICTEMEKEGKISKIGPENPYNTPVFAIKKKDSTKWRKLVDFREL
NKKTQDFWEVQLGIPHPAG-LKKK-KSVTVLDVGDAYFSVPLDPDFRKYTAFTIPSINNETPGIRYQYNVLPQGWKGSPA
IFQSSMTRILEPFRKQNPEIVIYQYMDDLYVGSDLEIGQHRTKIEELRQHLLRWGFTTPDKKHQKEPPFLWMGYELHPDK
WTVQPIMLPEKDSWTVNDIQKLVGKLNWASQIYPGIKVRQLCKLLRGTKALTEVISLTKEAEIELAENREILKEPVHGVY
YDPSKDLIAEIQKQGLGQWTYQIYQEPFKNLKTGKYARMKGAHTNDVKQLTEAVQKITTESIVIWGKTPKFKLPIQKETW
ETWWTEYWQATWVPEWEFVNTPPLVKLWYQLEKEPIIGAETFYVDGAANRETKLGKAGYVTNRGRQKVISLTDTTNQKTE
LQAIHLALQDSGSEVNIVTDSQYALGIIQAQPDKSESDLVSQIIEELIKKEKVYLAWVPAHKGIGGNEQVDKLVSAGIRK
VL
>EU616641/B/US/-/AC160_T3_Day_419_Dom
PISPIETVPVKLKPGMDGPKVKQWPLTEEKIKALTEICTEMEKEGKISKIGPENPYNTPVFAIKKKDSTKWRKLVDFREL
NKKTQDFWEVQLGIPHPAG-LKKK-KSVTVLDVGDAYFSVPLDPDFRKYTAFTIPSINNETPGIRYQYNVLPQGWKGSPA
IFQSSMTRILEPFRKQNPEIVIYQYMDDLYVGSDLEIGQHRTKIEELRQHLLRWGFTTPDKKHQKEPPFLWMGYELHPDK
WTVQPIMLPEKDSWTVNDIQKLVGKLNWASQIYPGIKVRQLCKLLRGTKALTEVISLTKEAEIELAENREILKEPVHGVY
YDPSKDLIAEIQKQGLGQWTYQIYQEPFKNLKTGKYARMRGAHTNDVKQLTEAVQKITTESIVIWGKTPKFKLPIQKETW
ETWWTEYWQATWVPEWEFVNTPPLVKLWYQLEKEPIIGAETFYVDGAANRETKLGKAGYVTNRGRQKVISLTDTTNQKTE
LQAIHLALQDSGSEVNIVTDSQYALGIIQAQPDKSESDLVSQIIEELIKKEKVYLAWVPAHKGIGGNEQVDKLVSAGIRK
VL
>EU616642/B/US/-/AC160_T4_Day_503_Dom
PISPIETVPVKLKPGMDGPKIKQWPLTEEKIKALVEICTEMEKEGKISKIGPENPYNTPIFAIKKKDSTKWRKLVDFREL
NKRTQDFWEVQLGIPHPAG-LKKK-KSVTVLDVGDAYFSVPLDKDFRKYTAFTIPSINNETPGIRYQYNVLPQGWKGSPA
IFQSSMTKILDPFRKQNPDMVIYQYMDDLYVGSDLEIGQHRAKIEELREHLLRWGFTTPDKKHQKEPPFLWMGYELHPDK
WTVQPIELPEKDSWTVNDIQKLVGKLNWASQIYPGIKVRQLCKLLRGAKALTEVVPLTKEAELELAENREILKEPVHGVY
YDPSKDLIAEIQKQGQDQWTYQIYQEPFKNLKTGKYAKMRGAHTNDVKQLTEAVQKIASECIVIWGKTPKFKLPIQKETW
ETWWTEYWQATWIPEWEFVNTPPLVKLWYQLEKEPILGAETFYVDGAANRETKLGKAGYVTNKGRQKAVPLTGTTNQKAE
LQAIQLALQDSGLEVNIVTDSQYALGIIQAQPDKSESELVSQIIEQLIKKEKVYLAWVPAHKGIGGNEQVDKLVSAGVRK
IL
>EU616643/B/US/-/AC160_T5_Day_545_Dom
PISPIETVPVKLKPGMDGPKIKQWPLTEEKIKALVEICTEMEKEGKISKIGPENPYNTPIFAIKKKDSTKWRKLVDFREL
NKRTQDFWEVQLGIPHPAG-LKKK-KSVTVLDVGDAYFSVPLDKDFRKYTAFTIPSINNETPGIRYQYNVLPQGWKGSPA
IFQSSMTKILDPFRKQNPDMVIYQYMDDLYVGSDLEIGQHRAKIEELREHLLRWGFTTPDKKHQKEPPFLWMGYELHPDK
WTVQPIELPEKDSWTVNDIQKLVGKLNWASQIYPGIKVRQLCKLLRGAKALTEVVPLTKEAELELAENREILKEPVHGVY
YDPSKDLIAEIQKQGQDQWTYQIYQEPFKNLKTGKYAKMRGAHTNDVKQLTEAVQKIASECIVIWGKTPKFKLPIQKETW
ETWWTEYWQATWIPEWEFVNTPPLVKLWYQLEKEPILGAETFYVDGAANRETKLGKAGYVTNKGRQKAVPLTGTTNQKAE
LQAIQLALQDSGLEVNIVTDSQYALGIIQAQPDKSESELVSQIIEQLIKKEKVYLAWVPAHKGIGGNEQVDKLVSAGVRK
IL
>EU616644/B/US/-/AC160_T6_Day_664_Dom
PISPIETVPVKLKPGMDGPKIKQWPLTEEKIKALVEICTEMEKEGKISKIGPENPYNTPIFAIKKKDSTKWRKLVDFREL
NKRTQDFWEVQLGIPHPAG-LKKK-KSVTVLDVGDAYFSVPLDKDFRKYTAFTIPSINNETPGIRYQYNVLPQGWKGSPA
IFQSSMTKILDPFRKQNPDMVIYQYMDDLYVGSDLEIGQHRAKIEELREHLLRWGFTTPDKKHQKEPPFLWMGYELHPDK
WTVQPIELPEKDSWTVNDIQKLVGKLNWASQIYPGIKVRQLCKLLRGAKALTEVVPLTKEAELELAENREILKEPVHGVY
YDPSKDLIAEIQKQGQDQWTYQIYQEPFKNLKTGKYAKMRGAHTNDVKQLTEAVQKIASECIVIWGKTPKFKLPIQKETW
ETWWTEYWQATWIPEWEFVNTPPLVKLWYQLEKEPILGAETFYVDGAANRETKLGKAGYVTNKGRQKAVPLTGTTNQKAE
LQAIQLALQDSGLEVNIVTDSQYALGIIQAQPDKSESELVSQIIEQLIKKEKVYLAWVPAHKGIGGNEQVDKLVSAGVRK
IL
>EU616645/B/US/-/AC160_T7_Day_762_Dom
PISPIETVPVKLKPGMDGPKIKQWPLTEEKIKALVEICTEMEKEGKISKIGPENPYNTPIFAIKKKDSTKWRKLVDFREL
NKRTQDFWEVQLGIPHPAG-LKKK-KSVTVLDVGDAYFSVPLDKDFRKYTAFTIPSINNETPGIRYQYNVLPQGWKGSPA
IFQSSMTKILDPFRKQNPDMVIYQYMDDLYVGSDLEIGQHRAKIEELREHLLRWGFTTPDKKHQKEPPFLWMGYELHPDK
WTVQPIELPEKDSWTVNDIQKLVGKLNWASQIYPGIKVRQLCKLLRGAKALTEVVPLTKEAELELAENREILKEPVHGVY
YDPSKDLIAEIQKQGQDQWTYQIYQEPFKNLKTGKYAKMRGAHTNDVKQLTEAVQKIASECIVIWGKTPKFKLPIQKETW
ETWWTEYWQATWIPEWEFVNTPPLVKLWYQLEKEPILGAETFYVDGAANRETKLGKAGYVTNKGRQKAVPLTGTTNQKAE
LQAIQLALQDSGLEVNIVTDSQYALGIIQAQPDKSESELVSQIIEQLIKKEKVYLAWVPAHKGIGGNEQVDKLVSAGVRK
IL
>EU616649/B/US/-/AC160_T9_Day_1034_Dom
PISPIETVPVKLKPGMDGPKIKQWPLTEEKIKALVEICTEMEKEGKISKIGPENPYNTPIFAIKKKDSTKWRKLVDFREL
NKRTQDFWEVQLGIPHPAG-LKKK-KSVTVLDVGDAYFSVPLDKDFRKYTAFTIPSINNETPGIRYQYNVLPQGWKGSPA
IFQSSMTKILDPFRKQNPDMVIYQYMDDLYVGSDLEIGQHRAKIEELREHLLRWGFTTPDKKHQKEPPFLWMGYELHPDK
WTVQPIELPEKDSWTVNDIQKLVGKLNWASQIYPGIKVRQLCKLLRGAKALTEVVPLTKEAELELAENREILKEPVHGVY
YDPSKDLIAEIQKQGQDQWTYQIYQEPFKNLKTGKYAKMRGAHTNDVKQLTEAVQKIASECIVIWGKTPKFKLPIQKETW
ETWWTEYWQATWIPEWEFVNTPPLVKLWYQLEKEPILGAETFYVDGAANRETKLGKAGYVTNKGRQKAVPLTGTTNQKAE
LQAIQLALQDSGLEVNIVTDSQYALGIIQAQPDKSESELVSQIIEQLIKKEKVYLAWVPAHKGIGGNEQVDKLVSAGVRK
IL
>EU786672/B/ES/2005/X1890
PISPIETVPVKLKPGMDGPKVKQWPLTEEKIKALVEICTEMEKEGKISKIGPENPYNTPVFAIKKKDSTKWRKLVDFREL
NKRTQDFWEVQLGIPHPAG-LKKK-KSVTVLDVGDAYFSVPLDKDFRKYTAFTIPSINNETPGIRYQYNVLPQGWKGSPA
IFQSSMTKILDPFRKQNPDIVIYQYMDDLYVGSDLEIGQHRTKIEELRQHLLRWGFTTPDKKHQKEPPFLWMGYELHPDK
WTVQPIMLPEKESWTVNDIQKLVGKLNWASQIYAGIKVKQLCKLLRGAKALTEVIPLTEEAELELAENREILREPVHGVY
YDPSKDLIAEIQKQGLGQWTYQIYQEPFKNLKTGKYARTRGAHTNDVKQLTEAVQKITTESIVIWGKTPKFRLPIPKETW
ETWWTEYWQATWIPEWEFVNTPPLVKLWYQLEKDPIVGAETFYVDGAANRETKLGRAGYVTDRGRQKXVSLTDTTNQKTE
LQAIHLALQDSGLEVNIVTDSQYALGIIQAQPDKSESELVSQIIEQLIKKERVYLAWVPAHKGIGGNEQVDKLVSSGIRR
VL
>EU786674/B/ES/2006/X1958
PISPIETVPVKLKPGMDGPKVKQWPLTEEKIKALVEICTELEKDGKISKIGPENPYNTPIFAIKKKDGTKWRKLVDFREL
NKRTQDFWEVQLGIPHPAG-LKKK-KSVTVLDVGDAYFSVPLDEDFRKYTAFTIPSINNETPGIRYQYNXLPQGWKGSPA
IFQXSMTKILEPFRKQNPDIVIYQYMDDLYVGSDLEIGQHRTKIEELRQHLWKWGFSTPDKKHQKEPPFLWMGYELHPDK
WTVQPIVLPEKDIWTVNDIQKLVGKLNWASQIYAGIKVRQLCKLLRGAKALTEVVQLTEEAELELAENREILKEPVHGVY
YDPSKDLIAEIQKQGDGQWTYQIYQEPFKNLKTGKYARTRGAHTNDVKQLTEAVQKIATESIVIWGKTPKFKLPIQKETW
DLWWTEYWQATWIPEWEFVNTPPLVKLWYQLEKEPIIGAETFYVDGAANRETRLGKAGYVTNKGRQKVVSITDTTNQKTE
LQAIHLALQDSGSEVNIVTDSQYALGIIQAQPDRSESELVSQIIEQLIKKEKVYLAWVPAHKGIGGNEQVDKLVSAGIRK
VL
>EU786675/B/ES/2006/X1959
PISPIETVPVKLKPGMDGPKVKQWPLTEEKIKALMEICTEMEKEGKISKIGPENPYNTPVFAIKKKDSTKWRKLVDFREL
NKRTQDFWEVQLGIPHPXG-LKKX-KSVTVLDVGDAYFSVPLDEDFRKYTAFTIPSINNETPGIRYQYNVLPQGWKGSPA
IFQSSMTKILEPFRKQNPDIVIYQYMDDLYVGSDLEIGQHRTKIEELRQHLLRWGFTTPDKKHQKEPPFLWMGYELHPDK
WTVQPIVLPEKDSWTVNDIQKLVGKLNWASQIYAGIKVXXLCKLLRGAKALTEVVPLTEEAELELAENREILKEPVHGVY
YDPSKDLVADIQKQGQGQWTYQIYQEPFKNLKTGKYARTRGAHTNDIKQLTEAVQKISTESIVIWGKTPKFRLPIQKETW
ETWWTEYWQATWIPEWEFVSTPPLVKLWYQLEKEPIVGAETFYVDGAANRETKLGKAGYVTDKGRQKVVSLTDTTNQKTE
LQAVHLALQDSGPEVNIVTDSQYTLGIIQAQPDKSESELVSQIIEKLIQKEKVYLAWVPAHKGIGGNEQVDKLVSAGIRK
VL
>EU786676/B/ES/2006/X1998
PISPIETVPVKLKPGMDGPKVKQWPLTEEKIKALVEICTEMEKEGKISKIGPENPYNTPIFAIKKKDSTKWRKLVDFREL
NKRTQDFWEVQLGIPHPAG-LKKK-KSVTVLDVGDAYFSVPLDEDFRKYTAFTIPSTNNATPGVRYQYNVLPQGWKGSPA
IFQCSMTKILEPFRKQNPDIVIYQYMDDLYVGSDLEIEQHRTKIEELRQHLLRWGFTTPDKKHQKEPPFLWMGYELHPDK
WTVQPIVLPEKDSWTVNDIQKLVGKLNWASQIYPGIKVKQLCKLLRGAKALTEVVSLTEEAELELAENREILKEPVHGVY
YDPSKDLIAEIQKQGQGQWTYQIYQEPFKNLKTGKYARMRGTHTNDVRQLTEAVQKIATESIVIWGKTPKFKLPIQKETW
EAWWTEYWQATWIPEWEFVNTPPLVKLWYQLEKEPIVGAETFYVDGAANRETKLGKAGYVTDKGRQKVVSLTDTTNQKTE
LQAIHLALQDSGLEVNIVTDSQYALGIIQAEPDTSESELVNQIIEQLIKKEKVYLAWVPAHKGIGGNEQVDKLVSAGIRR
VL
>EU786677/B/ES/2006/X2102
PISPIETVPVKLKPGMDGPKVKQWPLTEEKIKALVEICTEMEKEGKISRIGPENPYNTPVFAIKKKDSTKWRKLVDFREL
NKRTQDFWEVQLGIPHPAG-LKKK-KSVTVLDVGDAYFSVPLHEDFRKYTAFTIPSTNNETPGIRYQYNVLPQGWKGSPA
IFQSSMTKILEPFRKQNPEIVIYQYMDDLYVGSDLEIGQHRTKVEELRQHLLKWGFTTPDKKHQKEPPFLWMGYELHPDK
WTVQPIVLPEKDSWTVNDIQKLVGKLNWASQIYAGIKVRQLCKLLRGARTLTEVIPLSAEAELELAENREILKEPVHGVY
YDPTKDLVAEIQKQGQGQWTYQIYQEPFKNLKTGKYARMRGAHTNDVKQLTEAVQKISTESIVIWGKIPKFKLPIQKETW
EAWWMEYWQATWIPEWEFVNTPPLVKLWYQLEKEPIVGAETFYVBGAANRETKLGKAGYVTDRGRQKVVPLTDTTNQKTE
LQAIHLALQDSGLEVNIVTDSQYALGIIQATPDKSESXLVSQIIEXLIKKEKVYLAWVPAHKGIGGNEQVDKLVSTGIRK
IL
>EU786678/B/ES/2007/X2149
PISPIETVPVKLKPGMDGPRVKQWPLTEEKIKALVEICTEMEKEGKISKIGPENPYNTPVFAIKKKDSTKWRKLVDFREL
NKRTQDFWEVQLGIPHPAG-LKKK-KSVTVLDVGDAYFSVPLDEDFRKYTAFTIPSTNNETPGIRYQYNVLPQGWKGSPA
IFQSSMTKILEPFRKQNPDIVIYQYMDDLYVGSDLEIGQHRTKIEELRQHLLKWGLTTPDKKHQKEPPFLWMGYELHPDK
WTVQPIVLPEKDSWTVNDIQKLVGKLNWASQIYAGIKVKQLCKLLRGAKSLTEVIPLTKEAELELAENREILKEPVHGVY
YDPSKDLIAEIQKQGNDQWTYQIYQEPFKNLKTGKYAKMRGAHTNDVKQLTEAVQKIATESIVIWGRTPKFRLPIQKETW
ETWWAEYWQATWIPEWEYVNTPPLVKLWYQLEKEPIVGAETFYVDGAANRETKLGKAGYVTNRGKQKVVSLTDTTNQKTE
LQAIYLALQDSGSEVNIVTDSQYALGIIQSQPDKSESELVNQIIEQLIKKEKIYLAWVPAHKGIGGNEQVDKLVSTGIRK
VL
>EU786679/B/ES/2007/X2210_3
PISPIDTVPVKLKPGMDGPKIKQWPLTEEKIKALVEICTEMEKEGKISKIGPENPYNTPVFAIKKKDSTKWRKLVDFREL
NKRTQDFWEVQLGIPHPAG-LKKK-KSVTVLDVGDAYFSVPLDKDFRKYTAFTIPSTNNETPGIRYQYNVLPQGWKGSPA
IFQYSMTKILEPFRKQNPDIVIYQYMDDLYVGSDLEIGQHRTKIEELRQHLLKWGFTTPDKKHQKEPPFLWMGYELHPDK
WTVQPIVLPEKDSWTVNDIQKLVGKLNWASQIYAGIKVKQLCKLLRGTKALTEVVPLTKEAELELAENREILKEPVHGAY
YDPSKELIAEIQKQGAGQWTYQIYQEPCKNLKTGKYARMRSTHTNDVKQLTEAVQKIATEGIVIWGKTPKFRLPIQKETW
EAWWTEYWQATWIPEWEFVNTPPLVKLWYQLEKEPIAGAETFYVDGAANRETKLGKAGYVTDRGRQKVVTLTDTTNQKTE
LQAVHLALQDSGLEVNIVTDSQYVLGIIQAQPDKSESELVSQIIEQLIKKEKVYLAWVPAHKGIGGNEQVDKLVSAGIRK
VL
>EU786680/B/ES/2007/X2231
PISPIETVPVKLKPGMDGPKVKQWPLTEEKIKALIEICTEMEKEGKISKIGPENPYNTPVFAIKKKDSTKWRKLVDFREL
NKKTQDFWEVQLGIPHPAG-LKKN-KSVTVLDVGDAYFSVPLDKEFRKYTAFTIPSINNETPGIRYQYNVLPQGWKGSPA
IFQSSMTKILEPFRKQNPEIIIYQYMDDLYVGSDLEIGQHRIKVEELRQHLLKWGFTTPDKKHQKEPPFLWMGYELHPDK
WTVQPIVLPEKDSWTVNDIQKLVGKLNWASQIYPGIKIRQLCKLIRGTKALTEIVPLTEEAELELAENREILKEPVHGVY
YDPSKDLIAEIQKQGEGQWTYQIYQEPFKNLKTGKYARMRGAHTNDVKQLAEAVQKITTESIVIWGKTPKFRLPIQKETW
DTWWTEYWQATWIPEWEFVNTPPLVKLWYQLEKEPIVGAETFYVDGAANRETRLGKAGYVTNKGRQRVVSLTDTTNQKTE
LHAIHLALQDSGLEVNIVTDSQYALGILQSQPDRSESDLVNQIIEQLIKKEKVYLAWVPAHKGIGGNEQVDKLVSAGIRK
VL
>EU839596/B/DO/2005/05DO_162387
PISPIETVPVKLKPGMDGPKVKQWPLTEEKIKALVEICTEMEKEGKITKIGPENPYNTPIFAIRKKDSTKWRKLVDFREL
NKRTQDFWEVQLGIPHPAG-LKKK-KSVTVLDVGDAYFSVPLCEDFRKYTAFTIPSINNETPGIRYQYNVLPQGWKGSPA
IFQCSMTKILEPFRKXNPDLVIYQYMDDLYVGSDLEIEQHRAKIEELREHLLRWGFTTPDKKHQKEPPFLWMGYELHPDK
WTVQPITLPEKESWTVNDIQKLVGKLNWASQIYSGIKVRQLCKLLRGAKALTEVVPLTEEAELELAENREILKEPVHGVY
YDPSKDLIAEIQKQELGQWTYQIYQEPFKNLKTGKYARMRGTHTNDVKQLAEAVQKIARECIVIWGKTPKFRLPIQKETW
EAWWMDYWQATWIPEWEFVNTPPLVKLWYQLEKDPIVGAETFYVDGAANRETKLGKAGYVTDRGRQKVVSLTDTTNQKTE
LQAIHLALQDSGLEVNIVTDSQYALGIIQAQPDQSESEIVNQIIEQLIKKEKVYLAWVPAHKGIGGNEQVDKLVSTGIRR
VL
>EU839597/B/DO/2005/05DO_160884
PISPIETVPVKLKPGMDGPKVKQWPLTEEKIKALVEICTEMEKEGKISXIGPENPYNTPVFAIKKKDSXKWRKLVDFREL
NKRTQDFWEVQLGIPHPXG-LKKK-KSVTVLDVGDAYFSVPLDKDFRKYTAFTIPSINNETPGIRYQYNVLPQGWKGSPA
IFQSSMTKILDPFRKQNPDIVIYQYMDDLYVGSDLEIGQHRTKIEELREHLLRWGFTTPDKKHQKEPPFLWMGYELHPDK
WTVQPIQLPEKESWTVNDIQKLVGKLNWASQIYAGIKVRQLCKLIRGTKALTEVVTLTEEAELELAENREILKEPVHGVY
YDPSKDLIAEIQKQGQDQWTYQIYQEPFKNLKTGKYARMRSAHTNDVKQLTEAVQKIATESIVIWGKTPKFKLPIQKETW
EAWWTDYWQATWIPEWEFVNTPPLVKLWYQLEKEPIIEAETFYVDGAANRETKLGKAGYVTDRGRQKVVSLTDTTNQKTE
LQAIYLALQDSGLEVNIVTDSQYALGIIQAKPDKSESELVSQIIEQLIKKEKVYLAWVPAHKGIGGNEQVDKLVSAGIRK
VL
>EU839598/B/DO/2005/05DO_163007
PISPIETVPVKLKPGMDGPKVKQWPLTEEKIKALVEICTEMEKEGKISKIGPENPYNTPVFAIXKKDSTKWRKLVDFREL
NKRTQDFWEVQLGIPHPAG-LKK--KSVTVLDVGDAYFSVPLDKDFRKYTAFTIPSINNETPGIRYQYNVLPQGWKGSPA
IFQSSMTKILEPFRKQNPDIVIYQYMDDLYVGSDLEIGQHRTKIEELREHLLKWGFTTPDKKHQKEPPFLWMGYELHPDK
WTVQSIKLPEKDSWTVNDIQKLVGKLNWASQIYGGIKVKQLCRLLRGTKALTEVVPLTAEAELELAENREILKEPVHGAY
YDPSKDLIAEIQKQGQGQWTYQIYQEPFKNLKTGKYARMKGAHTNDIKQLTEAVQKIAQESIVIWGKTPKFRLPIQKETW
ETWWTEYWQATWIPEWEFVNTPPLVKLWYQLETEPIAGVETFYVDGAANRETKLGKAGYVTDRGRQKVVSLADTTNQKTE
LQAIYLALQDSGLEVNIVTDSQYALGILQAQPDKSESELVSLIIEQLINKEKVYLAWVPAHKGIGGNEQVDKLVSNGIRK
VL
>EU839600/B/HT/2005/05HT_129517
PISPIETVPVKLKPGMDGPKVKQWPLTEEKIKALVEICTEMEKEGKISKIGPENPYNTPVFAIKKKDSTKWRKLVDFREL
NKRTQDFWEVQLGIPHPAG-LKKK-KSVTVLDVGDAYFSVPLDEDFRKYTAFTIPSINNETPGIRYQYNVLPQGWKGSPA
IFQSSMTKILEPFRXQNPDIVIYQYMDDLYVGSDLEIGQHRTKIEELRXHLLRWGXTTPDKKHQKEPPFLWMGYELHPDK
WTVQPIXLPEKDXWTVNDIQKLVGKLNWASQIYAGIKVKQLCKLLRGTKALTEVVPLTEEAELELAENREILREPVHGVY
YDPSKDLIAEIQKQGQGQWTYQIYQEPFKNLKTGKYARTRGAHTNDVRQLTEAVQKITTESIVIWGKTPKFKLPIQKETW
ETWWTEYWQATWIPEWEFVNTPPLVKLWYQLEKEPIAGAETFYVDGAASRETKLGKAGYVTDRGRQKVVPLTDTTNQKTE
LQAIHLALQDSGLEVNIVTDSQYALGIIQAQPDKSESELVSQIIEQLIKKEKVYLAWVPAHKGIGGNEQVDKLVSNGIRK
VL
>EU839601/B/HT/2005/05HT_129696
PISPIETVPVKLKPGMDGPKVKQWPLTEEKIKALTEICTEMEKEGKISKIGPENPYNTPIFAIKKKDSTKWRKLVDFREL
NKRTQDFWEVQLGIPHPAG-LKKK-KSVTVLDVGDAYFSVPLDPDFRKYTAFTIPXVNNETPGVRYQYNVLPQGWKGSPA
IFQSSMTKILEPFRKQNPEIVIYQYMDDLYVGSDLEIGQHRAKIEELREHLXKWGFTTPDKKHQKEPPFLWMGYELHPDK
WTVQPIVLPXKXSWTVNDIQKLVGKLNWASQIYAGIKVKQLCKLLRGTKALTEVVPLTEEAELELAENREILKEPVHGVY
YDPSKDLIAEIQKQGQGQWTYQIYQEPFKNLKTGKYARMRGAHTNDVKQLTEAVQKVALEGIVIWGKTPKFKLPIQKETW
EAWWMEYWQATWIPEWEFVNTPPLVKLWYQLEKEPIIGAETFYVDGAANKETKLGKAGYVTDRGRQKVVPFTDTTNQKTE
LQAIYLALQDSGSEVNIVTDSQYALGIIQAQPDKSESELVSQIIEQLIKKEKVYLAWVPAHKGIGGNEQIDKLVSAGIRK
VL
>EU839602/B/HT/2005/05HT_129389
PISPIETVPVKLKPGMDGPKVKQWPLTEEKIKALVEICTEMEKEGKISKIGPENPYNTPVFAIKKKDSTKWRKLVDFREL
NKRTQDFWEVQLGIPHPXG-LKKK-KSVTVLDVGDAYFSVPLDKDFRKYTAFTIPSINNETPGIRYQYNVLPQGWKGSPA
IFQSSMTKILEPFRXQNPDIVIYQYMDDLYVGSDLEIGQHRXKIEELREHLLRWGFTTPDKKHQKEPPFLWMGYELHPDK
WTVQPIXLPNKXSWTVNDIQKLVGKLNWASQIYSGIKVKQLCKLLRGTKALTEVVPLTEEAELELAENREILKEPVHGVY
YDPSKDLIAEIQKQGHGQWTYQVYQEPFKNLKTGKYARMRGAHTNDVKQLTEAVQKIATEGIVIWGKIPKFRLPIQKETW
DIWWTEYWQATWIPEWEFVNTPPLVKLWYQLEKEPIVGAETFYVDGAANRETKLGKAGYVTDRGRQKVVSLTDTTNQKTE
LQAIHLALQDSGLEVNIVTDSQYALGIIQAQPDKSESELVNQIIEELIKKEKIYLAWVPAHKGIGGNEQVDKLVNTGIRR
VL
>EU839603/B/HT/2005/05HT_129473
PISPIETVPVKLKPGMDGPKVKQWPLTEEKIKALVEICTEMEKEGKISKIGPENPYNTPIFAIKKKDSTKWRKLVDFREL
NKRTQDFWEVQLGIPHPAG-LKKK-KSVTXLDVGDAYFSVPLDPEFRKYTAFTIPSINNETPGIRYQYNVLPQGWKGSPA
IFQSSMTRILEPFRKENPEIVIYQYMDDLYVGSDLEIGQHRTKIEELRRHLLRWGFTTPDKKHQKEPPFLWMGYELHPDK
WTVQPITLPEKDSWTVNDIQKLVGKLNWASQIYPGIKVRQLCKLLRGTKALTXVVPLTAEAELELAENREILKEPVHGVY
YDPSKDLIAEVQKQGNGQWTYQIYQEPFKNLKTGKYARIRGAHTNDVKQLTEAVQKIATESIVIWGKTPRFKLPIQKDTW
EAWWMEYWQATWIPEWEFVNTPPLVKLWYQLETEPIVGAETFYVDGAASRETKLGKAGYVTDRGRQKVISLTDTTNQKTE
LQAIYLALQDSGLEVNIVTDSQYAIGIIQAQPDKSESELVSQIIEQLINKEKVYLAWVPAHKGIGGNEQVDKLVSTGIRK
VL
>EU839604/B/HT/2005/05HT_129805
PISPIETVPVKLKPGMDGPKVKQWPLTEEKIKALTEICTEMEKEGKISRIGPENPYNTPIFAIKKKDSTKWRKLVDFREL
NKRTQDFWEVQLGIPHPAG-LKKK-KSVTVLDVGDAYFSVPLDKDFRKYTAFTIPSINNATPGIRYQYNVLPQGWKGSPA
IFQSSMIKILEPFRKQNPDXIIYQYMDDLYVGSDLEIEQHRAKIEELRDHLLRWGFTTPDKKHQKEPPFLWMGYELHPDK
WTVQPIVLPEKDSWTVNDIQKLVGKLNWASQIYAGIKVKQLCKLIRGTKALTEIVPLTEEAELELAENREILKEPVHGVY
YDPSKDLIAEIQKQGNGQWTYQFYQEPFKNLKTGKYAKMRGAHTNDVRQLTEVVQKVATESIVIWGKTPKFRLPIQKEAW
EAWWTEYWQATWIPEWEFVNTPPLVKLWYQLEKEPIMGAETFYVDGAANRETKLGKAGYVTDRGRQKVVSLPDTTNQKTE
LQAIYLALQDSGLEVNIVTDSQYALGIIQAQPDKSESELVSQIIEELIKKEKVYLAWVPAHKGIGGNEQVDKLVSAGIRK
IL
>EU839605/B/JM/2005/05JM_KJ108
PISPIETVPVKLKPGMDGPKVKQWPLTEEKIKALVEICTEMEKEGKISKIGPENPYNTPVFAIKKKDSTKWRKLVDFREL
NKRTQDFWEVQLGIPHPAG-LKKK-KSVTVLDVGDAYFSVPLDKDFRKYTAFTIPSINNETPGIRYQYNVLPQGWKGSPA
IFQYSMTKILEPFRKQNPDIVIYQYMDDLYVGSDLEIGQHRTKIEQLRAHLLKWGFTTPDKKHQKEPPFLWMGYELHPDK
WTVQPIMLPEKDSWTVNDIQKLVGKLNWASQIYAGIKVKQLCRLLRGTKALTEVVPLTEEAELELAENREILKEPVHGVY
YDPSKDLIAELQKQGQGQWTYQIYQEPFKNLKTGKYARMRGAHTNDVKQLTEAVQKISIECIVIWGKTPKFKLPIQKETW
EAWWMEYWQATWIPEWEFVNTPPLVKLWYQLEKEPIVGAETFYVDGASNRETKIGKAGYVTDKGRQKVISLTDTTNQKTE
LQAIYLALQDSGLEVNIVTDSQYALGIIQAQPDKSESELVNQIIEQLIQKERVYLAWVPAHKGIGGNEQVDKLVSEGVRK
VL
>EU839606/B/TT/2000/00TT_CRC08767
PISPIETVPVKLKPGMDGPKVKQWPLTEEKIKALIEICTEMEKEGKISKIGPENPXNTPVFAIKKKDSTKWRKLVDFREL
NKRTQDFWEVQLGIPHPAG-LKKK-KSVTVLDVGDAYFSVPLDQDFRKYTAFTIPSINNETPGIRYQYNVLPQGWKGSPA
IFQSSMTKILEPFRQQNPEIVIYQYMDDLYVGSDLEIGQHRAKIEELREHLLRWGFTTPDKKHQKEPPFLWMGYELHPDK
WTVQPIXLPQKDSWTVNDIQKLVGKLNWASQIYPGIKVRQLCKLLRGAKSLTEVIPLTEEAELELAENREILKEPVHGVY
YDPSKDLIAEIQKQGLGQWTYQIYQEPFKNLKTGKYARTRGAHTNDVKQLTEAVQKITTESIVIWGKTPKFKLPIQKETW
ETWWTEYWQATWIPEWEFVNTPPLVKLWYQLEKEPIVGAETFYVDGAASRDTKLGKAGYVTDRGRQKVVSLTDTTNQKTE
LQAIYLALQDSGSEVNIVTDSQYALGIIQAQPDRSESELVNQIIEQLINKEKIYLAWVPAHKGIGGNEQVDKLVSSGIRK
VL
>EU839607/B/TT/2000/00TT_CRC50018
PISPIXTVPVKLKPGMDXPKVKQWPLTEEKIKALVEICTEMEKEGKISKIGPENPYNTPVFAIRKKDSTKWRKLVDFREL
NKRTQDFWEVQLGIPHPAG-LKKK-KSVTVLDVGDAYFSVPLDXEFRKYTAFTIPSTNNETPGIRYQYNVLPQGWKGSPA
IFQCSMTKILEPFRKQNPEIVIYQYMDDLYVGSDLEIGQHRAKIEELREHLLRWGFTTPDKKHQKEPPFLWMGYELHPDK
WTVQPIVLPEKDSWTVNDIQKLVGKLNWASQIYAGIKVRQLCKLLRGTKSLTEVIPLTEEAELELAENREILKEPVHGVY
YDPSKDLIAEIQKQGQGQWTYQIYQEPFKNLKTGKYARTRGAHTNDVKQLTEAVQKIATESIVIWGKTPKFKLPIQKETW
ETWWAEYWQATWIPEWEFVNTPPLVKLWYQLEKEPIAGAETYYVDGAANRETKLGKAGYVTDRGRQRVISLTDTTNQKTE
LQAIQLALQDSGSEVNIVTDSQYALGIIQAQPDKSESELVNQIIEELIKKEKVYLAWVPAHKGIGGNEQVDKLVSSGIRK
VL
>EU839608/B/TT/2001/01TT_CRC50069
PISPIETVPVKLKPGMDGPKVKQWPLTEEKIKALVEICTEMEKEGKISKIGPENPYNTPVFAIKKKDSTKWRKLVDFREL
NKRTQDFWEVQLGIPHPAG-LKKK-KSVTVLDVGDAYFSVPLDKEFRKYTAFTIPSTNNETPGIRYQYNVLPQGWKGSPA
IFQSSMTKILEPFRKQNPDIVVYQYMDDLYVGSDLEIGQHRAKIEELREHLLKWGLTTPDKKHQKEPPFLWMGYELHPDK
WTVQPIELPEKDSWTVNDIQKLVGKLNWASQIYAGIKVRQLCKLLRGTKALTEVVPLTREAEIELAENREILKEPVHGVY
YDPSKDLIAEIQKQGQGQWSYQIYQEPFKNLKTGKXARSRGAHTNDVRQLTEAVQKIAGESIVIWGKIPKFKLPIQKETW
ETWWTDYWQATWIPEWEFVNTPPLVKLWYQLEKEPIIGAETFYVDGAANRETKLGKAGYVTDKGRQKVVSLTDTTNQKTE
LQAIHLALQDSGLEVNIVTDSQYALGIIQAQPDKSESEIVSQIIEQLIKKEKVYLAWVPAHKGIGGNEKVDKLVSSGIRR
IL
>EU839609/B/TT/2000/00TT_CRC50060
PISPIETVPVTLKPGMDGPKVKQWPLTEEKIKALVEICTEMEKEGKISKIGPENPYNTPVFAIKKKDSTKWRKLVDFREL
NKRTQDFWEVQLGIPHPSG-LKKK-KSVTVLDVGDAYFSVPLDKDFRKYTAFTIPSINNETPGTRYQYNVLPQGWKGSPA
IFQSSMTKILEPFRKQNPGIVIYQYMDDLYVGSDLEXGQHRTKIEELRXHLLRWGFTTPDKKHQKEPPFLWMGYELHPDK
WTVQPIILPEKDSWTVNDIQKLVGKLNWASQIYAGIKVKQLCKLLRGTKALTEVIPLTKEAELELAENREILKEPVHGVY
YDPSKDLIAEIQKQGQGQWTYQIYQEPFKNLKTGKYAKMRSAHTNDVKQLTEAVQKITTESIVIWGKTPKFKLPIQKETW
ETWWTEYWQATWIPEWEFVNTPPLVKLWYQLEKEPIVGAETFYVDGAAHRETKLGKAGYVTDKGRQKVISLTDTTNQKTE
LQAIHLALQDSGSEVNIVTDSQYALGIIQAQPDQSESELVNQIIEQLVKKEKVYLAWVPAHKGIGGNEQVDKLVSAGIRK
VL
>EU839610/B/TT/2001/01TT_CRC50077
PISPIETVPVXLKPGMDGPKVKQWPLTEEKIKALVEICTEMEKEGKISKIGPENPYNTPVFAIKKKDSXKWRKLVDFREL
NKRTQDFWEVQLGIPHPSG-LKKK-KSVTVLDVGDAYFSVPLDKDFRKYTAFTIPSINNETPGXRYQYNVLPQGWKGSPA
IFQSSMTKILEPFRKQNPGIVIYQYMDDLYVGSDLEIGQHRTKIEELRXHLLRWGFTTPDKKHQKEPPFLWMGYELHPDK
WTVQPIILPEKDSWTVNDIQKLVGKLNWASQIYAGIKVKQLCKLLRGTKALTEVIPLTKEAELELAENREILKEPVHGVY
YDPSKDLIAEIQKQGQGQWTYQIYQEPFKNLKTGKYAKMRSAHTNDVKQLTEAVQKITTESIVIWGKTPKFKLPIQKETW
ETWWTEYWQATWIPEWEFVNTPPLVKLWYQLEKEPIVGAETFYVDGAAHRETKLGKAGYVTDKGGQKVISLTDTTNQKTE
LQAIHLALQDSGSEVNIVTDSQYALGIIQAQPDQSESELVNQIIEQLVQKEKVYLAWVPAHKGIGGNEQVDKLVSAGIRK
VL
>FB341548/B/FR/1983/HXB2_patent
PISPIETVPVKLKPGMDGPKVKQWPLTEEKIKALVEICTEMEKEGKISKIGPENPYNTPVFAIKKKDSTKWRKLVDFREL
NKRTQDFWEVQLGIPHPAG-LKKK-KSVTVLDVGDAYFSVPLDEDFRKYTAFTIPSINNETPGIRYQYNVLPQGWKGSPA
IFQSSMTKILEPFRKQNPDIVIYQYMDDLYVGSDLEIGQHRTKIEELRQHLLRWGLTTPDKKHQKEPPFLWMGYELHPDK
WTVQPIVLPEKDSWTVNDIQKLVGKLNWASQIYPGIKVRQLCKLLRGTKALTEVIPLTEEAELELAENREILKEPVHGVY
YDPSKDLIAEIQKQGQGQWTYQIYQEPFKNLKTGKYARMRGAHTNDVKQLTEAVQKITTESIVIWGKTPKFKLPIQKETW
ETWWTEYWQATWIPEWEFVNTPPLVKLWYQLEKEPIVGAETFYVDGAANRETKLGKAGYVTNRGRQKVVTLTDTTNQKTE
LQAIYLALQDSGLEVNIVTDSQYALGIIQAQPDQSESELVNQIIEQLIKKEKVYLAWVPAHKGIGGNEQVDKLVSAGIRK
VL
>FB707281/B/FR/1983/HXB2-patent
PISPIETVPVKLKPGMDGPKVKQWPLTEEKIKALVEICTEMEKEGKISKIGPENPYNTPVFAIKKKDSTKWRKLVDFREL
NKRTQDFWEVQLGIPHPAG-LKKK-KSVTVLDVGDAYFSVPLDEDFRKYTAFTIPSINNETPGIRYQYNVLPQGWKGSPA
IFQSSMTKILEPFRKQNPDIVIYQYMDDLYVGSDLEIGQHRTKIEELRQHLLRWGLTTPDKKHQKEPPFLWMGYELHPDK
WTVQPIVLPEKDSWTVNDIQKLVGKLNWASQIYPGIKVRQLCKLLRGTKALTEVIPLTEEAELELAENREILKEPVHGVY
YDPSKDLIAEIQKQGQGQWTYQIYQEPFKNLKTGKYARMRGAHTNDVKQLTEAVQKITTESIVIWGKTPKFKLPIQKETW
ETWWTEYWQATWIPEWEFVNTPPLVKLWYQLEKEPIVGAETFYVDGAANRETKLGKAGYVTNRGRQKVVTLTDTTNQKTE
LQAIYLALQDSGLEVNIVTDSQYALGIIQAQPDQSESELVNQIIEQLIKKEKVYLAWVPAHKGIGGNEQVDKLVSAGIRK
VL
>FJ195086/B/BR/2004/BREPM1070
PISPIETVPVKLKPGMDGPKVKQWPLTEEKIKALVEICTEMEKEGKISRIGPENPYNTPVFAIKKKDSTKWRKLVDFREL
NKRTQDFWEVQLGIPHPAG-LKKK-KSVTVLDVGDAYFSVPLDKDFRKYTAFTIPSTNNETPGIRYQYNVLPQGWKGSPA
IFQCSMTKILEPFRKQNPNIVIYQYMDDLYVGSDLEIDQHRTKIEELRQHLLRWGFTTPDKKHQKEPPFLWMGYELHPDK
WTVQPIMLPEKDSWTVNDIQKLVGKLNWASQIYAGIKVKQLCKLLRGAKALTEVVPLTEEAELELAENREILKETVHGAY
YDPSKDLIAEIQKQERGQWTYQTYQEPLKNLKTGKYARTRGAHTNDVKQLTEAVQKIATESIVIWGKTPKFKLPIQKETW
EAWWTEYWQATWIPEWEFVNTPPLVKLWYQLEKEPIGGAETFYVDGAANRETKLGKAGYVTDRGRQKVVSITDTTNQKTE
LQAIYLALQDSGLEVNIVTDSQYALGIIQAQPDQSESELVSQIIEQLIKKEKVYLAWVPAHKGIGGNEQVDKLVSAGIRK
VL
>FJ195088/B/BR/2005/BREPM1084
PISPIETVPVKLKPGMDGPKVKQWPLTEEKIKALVEICTEMEKEGKISRIGPENPYNTPVFAIKKKDSTKWRKLVDFREL
NKRTQDFWEVQLGIPHPAG-LKKK-KSVTVLDVGDAYFSVPLDKDFRKYTAFTIPSTNNETPGIRYQYNVLPQGWKGSPA
IFQSSMTKILEPFRKQNPHIVIYQYMDDLYVGSDLEIGQHRTKIEELRQHLFKWGLTTPDKKHQKEPPFLWMGYELHPDK
WTVQPIILPEKDSWTVNDIQKLVGKLNWASQIYAGIKVKQLCKLLRGTKALTEVVPLTEEAELELAENREILKEPVHGVY
YDSSKPLIAEIQKQGYGQWTYQIYQEPFRNLKTGKYARMRGAHTNDIKQLTEAVQKIATESIVIWGKIPKFKLPIQKETW
ETWWIEYWQATWIPEWEFVNTPPLVKLWYQLEKEPIVGAETFYVDGAANRETKLGKAGYVTDRGRQKVVSLTDTTNQKTE
LQAIHLALQDSELEVNIVTDSQYALGIIQAQPDKSESELVSQIIEQLIKKEKVYLAWVPAHKGIGGNEQVDKLVSNGIRK
VL
>FJ195089/B/BR/2005/BREPM1093
PISPIETIPVKLKPGMDGPKVKQWPLTEEKIKALTEICTEMEKEGKISKIGPKNPYNTPIFAIKKKDSTKWRKLVDFREL
NKRTQDFWEVQLGIPHPAG-LKKK-KSVTVLDVGDAYFSVPLDKDFRKYTAFTIPSTNNETPGVRYQYNVLPQGWKGSPA
IFQSSMTKILEPFKKQNPDIVIYQYMDDLYVGSDLEIGQHRTKIEELRQHLLKWGFTTPDKKHQKEPPFLWMGYELHPDK
WTVQPIVLPEKDSWTVNDIQKLVGKLNWASQIYPGIKVKQLCKLLRGAKALTEVVPLTKEAELEMAENREILKEPVHGVY
YDPSKDLIAEIQKQGEGQWTYQIYQEPYKNLKTGKYARTRGAHTNDVKQLTEAVQKIATESIVIWGRTPKFRLPIQKETW
DTWWIEYWQATWIPEWEFVNTPPLVKLWYQLEKEPIIGAETFYVDGAANRDTKLGKAGYVTDRGRQKVVPLTDTTNQKTE
LQAIRLALQDSGLEVNIVTDSQYALGIIQAQPDRSESELVSQIIEQLIKKEKVYLAWVPAHKGIGGNEQVDKLVSAGIRK
IL
>FJ195090/B/BR/2004/BREPM1066
PISPIETVPVKLKPGMDGPKVKQWPLTEEKIKALVEICTEMEKEGKISKIGPENPYNTPVFAIKKKDSTKWRKLVDFREL
NKRTQDFWEVQLGIPHPAG-LKKK-KSVTVLDVGDAYFSVPLDKDFRKYTAFTIPSTNNETPGIRYQYNVLPQGWKGSPA
IFQCSMTKILEPFRKQNPDIVIYQYMDDLYVGSDLEIGQHRTKIEELRQHLLRWGFTTPDKKHQKEPPFLWMGYELHPDK
WTVQPIILPEKDSWTVNDIQKLVGKLNWASQIYPGIKVRQLCKLLRGTKALTEIVPLTAEAELELAENREILKEPVHGVY
YDPSKDLIAEIQKQGLSQWSYQIYQEPFKNLKTGKYARTRGAHTNDVKQLAEAVQRVTTECIVIWGKIPKFRLPIQKETW
ETWWTEYWQATWIPEWEFVNTPPLVKLWYQLEKEPIAGAETYYVDGAANRETKIGKAGYVTDRGRQKVITLTDTTNQKTE
LQAIHLALQDSGSEVNIVTDSQYALGIIQAQPDKSESEVVSQIIEELIKKEKIYLAWVPAHKGIGGNEQVDKLVSSGIRK
VL
>FJ195091/B/BR/2005/BREPM1081
PISPIETVPVKLKPGMDGPKVKQWPLTEEKIKALVEICTEMEKEGKISRIGPENPYNTPVFAIKKKDSTKWRKLVDFREL
NKRTQDFWEVQLGIPHPAG-LKKK-KSVTVLDVGDAYFSVPLDKEFRKYTAFTIPSTNNETPGIRYQYNVLPQGWKGSPA
IFQCSMTKILDPFRKQNPDIVIYQYMDDLYVGSDLEIGQHRAKIEELRQHLLRWGFTTPDKKHQKEPPFLWMGYELHPDK
WTVQPIKLPEKDSWTVNDIQKLVGKLNWASQIYSGIKVRQLCKLLRGTKALTEVVPLTEEAELELAENREILKEPVHGVY
YDPSKDLIAEVQKQGQGQWTYQIYQEPFKNLKTGKYARMRGAHTNDVRQLTEAVQKIATESIVIWGKTPKFRLPIQKETW
EAWWMEYWQATWIPEWEFVNTPPLVKLWYQLEKEPIVGAETFYVDGAANRETKLGKAGYVTDRGRQKVVPLTDTTNQKTE
LQAIYLALQDSGSEVNIVTDSQYALGIIQGQPDKSESELVSLIIEQLINKQRVYLAWVPAHKGIGGNEQVDKLVSAGIRK
VL
>FJ388890/B/CY/2005/CY018
PISPIETVPVKLKPGMDGPKVKQWPLTEEKIKALVEICTEMEKEGKISKIGPENPYNTPVFVVKKKD-GKWRKVVDFREL
NKRTQDFWEIQLGIPHPAG-LKQN-KSVTILDVGDAYFSVPLDKEFRKYTAFTIPSINNETPGIRYQYNVLPMGWKGSPA
IFQSSMIKILEPFRKKNPEIVICHYMDDLYVASNLEIGQHRTKVEELRQHLLRWGLTTPDKKYQKEPPFLWMGYELHPDK
WTVQPIMLPEKDSWTVNDIQKLVGKLNWASQIYAGIKVKQLCKLLRGAKALTEVIPLTKEAELELAENREILKEPVHGVY
YDPSKDLVAKIQKQGLGQWTYQIYQEPFKNLKTGKYARTRGAHTNDVKQLTEAVQKIATESIIIWGKIPRFKLPIQKETW
ELWWTEYWQATWIPEWEFVNTPPLVKLWYQLEKEPIVGAETFYVDGAANRETRLGKAGYVTDRGRQKVVSLTDTTNQKTE
LQAIYLALQDSGLEVNIVTDSQYALGIIQAQPDKSESELVSQIIEQLIKKEKVYLAWVPAHKGIGGNEQVDKLVSAGIRK
VL
>FJ388891/B/CY/2005/CY020
PISPIETVPVKLKPGMDGPKVKQWPLTEEKIKALVEICTEMEKEGKISKIGPENPYNTPVFAIKKKDSTKWRKLVDFREL
NKRTQDFWEVQLGIPHPAG-LKKK-KSVTVLDVGDAYFSVPLDKEFRKYTAFTIPSTNNETPGIRYQYNVLPQGWKGSPA
IFQSSMTRILEPFRKQNPELVIYQYMDDLYVGSDLEIGQHRTKIEELRQHLLRWGLTTPDKKHQKEPPFLWMGYELHPDK
WTVQPIMLPEKDSWTVNDIQKLVGKLNWASQIYAGIKVRQLCKLLRGAKSLTEVVPLTAEAELELAENREILKEPVHGVY
YDPSKDLIAEIQKQGQGQWTYQIYQEPFKNLKTGKYARTRGAHTNDVKQLTEAVQKITTESIVIWGKIPKFKLPIQKETW
ETWWTEYWQATWIPEWEFVNTPPLVKLWYQLETEPILGAETFYVDGAANRETKLGKAGYVTDRGRQKVVSLTDTANQKTE
LQAIYLALQDSGSEVNIVTDSQYALGIIQAQPDKSESEVVSHIIEQLINKEKVYLAWVPAHKGIGGNEQVDKLVSAGIRK
VL
>FJ388895/B/CY/2005/CY028
PISPIETVPVKLKPGMDGPKVKQWPLTEEKIKALIEICTEMEKEGKISKIGPENPYNTPVFAIKKKDSTKWRKLVDFREL
NKRTQDFWEVQLGIPHPAG-LRKK-KSVTVLDVGDAYFSVPLDQDFRKYTAFTIPSINNETPGIRYQYNVLPQGWKGSPA
IFQSSMTKILEPYRKQNPEVVIYQYMDDLYVGSDLEIGQHRIKIEELRQHLLRWGLTTPDKKHQKEPPFLWMGYELHPDK
WTVQPIVLPEKDSWTVNDIQKLVGKLNWASQIYPGIKVKQLCKLLRGTKALTEVVPLTEEAELELAENREILKEPVHGVY
YDPSKDLIAEIQKQGDGQWTYQIYQEPFKNLRTGKYARMRGTHTNDVKQLTEAVQKVSTESIVIWGRTPKFKLPIQKETW
ETWWTEYWQATWIPEWEFVNTPPLVKLWYQLEKEPIVGAETFYVDGAASRETKLGKAGYVTDRGRQKVVSLTDTTNQKTE
LQAIHLALQDSGSEVNIVTDSQYALGIIQAQPDKSESELVSHIIEQLINKEKVYMAWVPAHKGIGGNEQIDKLVSSGIRK
VL
>FJ388898/B/CY/2005/CY032
PISPIETVPVKLKPGMDGPRVKQWPLTEEKIKALIEICTEMEKEGKISKIGPENPYNTPVFAIKKKDGTKWRKLVDFREL
NKRTQDFWEVQLGIPHPAG-LKKK-KSVTVLDVGDAYFSVPLDVNFRKYTAFTIPSINNETPGIRYQYNVLPQGWKGSPA
IFQSSMTRILEPFRKQNPEIVIYQYMDDLYVGSDLEIEQHRIKIEKLRHHLLGWGLTTPDKKHQKEPPFLWMGYELHPDK
WTVQPIILPEKDSWTVNDIQKLVGKLNWASQIYPGIKVRQLCKLLRGTKALTEVIPLTEEAELELAENREILKEPVHGVY
YDPSKDLIAEIQKQEQGQWTYQIYQEPFKNLKTGKYAKTRGTHTNDVKQLTEAVQKIATESIVIWGKTPKFKLPIQKETW
ETWWTEYWQATWIPEWEFVNTPPLVKLWYQLEKEPILGAETFYVDGAANRETKMGKAGYVTDRGRQKAVPLTDTTNQKTE
LQAIHLALQDSGLEVNIVTDSQYALGIIQAQPDRSESELVNQIIEQLIKKEKVYLAWVPAHKGIGGNEQVNKLVSAGIRK
IL
>FJ388899/B/CY/2005/CY037
PISPIETVPVKLKPGMDGPKVKQWPLTEEKIKALVEICTEMEKEGKISKIGPENPYNTPVFAIKKKDSTKWRKLVDFREL
NKRTQDFWEVQLGIPHPAG-LKKK-KSVTVLDVGDAYFSVPLDKEFRKYTAFTIPSINNETPGIRYQYNVLPQGWKGSPA
IFQSSMTKILDPFRKQNPEIVIYQYMDDLYVGSDLEIGQHRAKVEELRQHLLRWGFTTPDKKHQKEPPFLWMGYELHPDK
WTVQPIVLPEKDSWTVNDIQKLVGKLNWASQIYPGIKVKQLCKLLRGTKALTEVIPLTEEAELELAENREILKEPVHGVY
YDPSKDLIAEIQKQGLGQWTYQIYQEPFKNLKTGKYARMRGAHTNDVKQLTEAVQKIATEGIVIWGKIPKFKLPIQKETW
EAWWTEYWQATWIPEWEFVNTPPLVKLWYQLEKEPIEGAETFYVDGAANRETKLGKAGYVTDKGRQKVVSITDTTNQKTE
LQAIYLALQDSGSEVNIVTDSQYALGIIQAQPDKSESELVNQIIEKLINKEKIYLAWVPAHKGIGGNEQVDKLVSAGIRK
VL
>FJ388904/B/CY/2005/CY055
PISPIETVPVKLKPGMDGPRVKQWPLTEEKIKALVEICTEMEKEGKITKIGPENPYNTPVFAIKKKDSTKWRKLVDFREL
NKRTQDFWEVQLGIPHPAG-LKKK-KSVTVLDVGDAYFSVPLDKDFRKYTAFTIPSTNNETPGIRYQYNVLPQGWKGSPA
IFQSSMIKILEPFRKQNPDIVIYQYMDDLYVGSDLEIGQHRTKIEELREHLLKWGFTTPDKKHQKEPPFLWMGYELHPDK
WTVQPIKLPEKDSWTVNDIQKLVGKLNWASQIYPGIKVRQLCKLIRGTKGLTEVVPLTEEAELELAENKEILKEPVHGVY
YDPTKDLIAELQKQGQGQWTYQIYQKPFKNLKTGKYAKMRGTHTNDVKQLTEAVQKIAQESIVIWGKIPKFKLPIQKETW
DAWWIDYWQATWIPEWEFVNTPPLVKLWYQLEKEPIVGAETFYVDGAANRETKLGKAGYVTDRGRQQVVSLKDTTNQRAE
LQAIYLALQDSGLEVNIVTDSQYALGIIPAQPDKSESELVSQIIEQLIKKEKIYLAWVPAHKGIGGNEQVDKLVSTGIRR
VL
>FJ388905/B/CY/2005/CY056
PISPIETVPVKLKPGMDGPKVKQWPLTEEKIKALVEICTEMEKEGKISKIGPENPYNTPIFAIKKKDSTKWRKLVDFREL
NKRTQDFWEVQLGIPHPAG-LEKK-KSVTVLDVGDAYFSVPLDKDFRKYTAFTIPSINNETPGIRYQYNVLPQGWKGSPA
IFQSSMTKILEPFRKQNPGIVIYQYMDDLYVRSDLEIGQHRIKIKELRQHLLKWGFFTPDKKHQKEPPFLWMGYELHPDK
WTVQPIVLPVKESWTVNDIQKLVGKLNWASQIYSGIKVKQLCKLLRGAKALTEVVTLTEEAELELAENREILKEPVHGVY
YDPSKDLVAEIQKQGQGQWTYQIYQEPFKNLKTGKYARMRGAHTNDVKQLTEAVQKISMESIVIWGKTPKFRLPIQKETW
ETWWTEYWQATWIPEWEFVNTPPLVKLWYQLEKEPIVGAETFYVDGAANRETKLGKAGYVTNRGRQKVVSLTDTTNQKTE
LQAIHLALQDSGLQVNIVTDSQYALGIIQAQPDQSESEIVNQIIEQLIKKEKVYLAWVPAHKGIGGNEQVDKLVSAGIRK
VL
>FJ388910/B/CY/2005/CY065
PISPIETVPVKLKPGMDGPKVKQWPLTEEKIKALIEICTEMEKEGKISKIGPENPYNTPVFAIKKKDSTKWRKLVDFREL
NKRTQDFWEVQLGIPHPAE-LKKK-KSVTVLDVGDAYFSVPLDEDFRKYTAFTIPSTNNETPGVRYQYNVLPQGWKGSPA
IFQSSMTKILEPFRKQNPDIVIYQYMDDLYVGSDLEIGQHRTKIEELRQHLLKWGFTTPDKKHQKEPPFLWMGYELHPDK
WTVQPIVLPEKDSWTVNDIQKLVGKLNWASQIYAGIKVKQLCKLLRGTKALTEVVPLTEEAELELAENREILREPVHGVY
YDPSKDLIAEIQKQGLCQWTYQIYQEPFKNLKTGKYARVRGAHTNDVKQLTEAVQKIATESIVIWGKIPKFKLPIQKETW
DLWWTEYWQATWIPEWEFVNTPPLVKLWYQLEKEPIVGADTFYVDGAANRETKIGKAGYVTDRGRQKDVSLTDTTNQKTE
LQAIHLALQDSGSEVNIVTDSQYALGIIQAQPDQSESELVNQIIEQLIKKEKIYLAWVPAHKGIGGNEQVNKLVSAGIRK
VL
>FJ388911/B/CY/2005/CY067
PISPIETVPVKLKPGMDGPKVKQWPLTEEKIKALVEICTEMEKEGKISKIGPENPYNTPVFAIKKKDSTKWRKLVDFREL
NKRTQDFWEVQLGIPHPAG-LKKK-KSVTVLDVSDAYFSVPLYKDFRKYTAFTIPSMNNETPGIRYQYNVLPQGWKGSPA
IFQYSMTKILEPFRKQNPGIVIYQYMDDLYVGSDLEIGQHRAKIEELRQHLLRWGFTTPDKKHQKEPPFLWMGYELHPDK
WTVQPIMLPEKDSWTVNDIQKLVGKLNWASQIYAGIKVKQLCKLLRGAKALTEVVPLTVEAELELAENREILKEPVHGVY
YDPSKDLVAEIQKQGQGQWTYQIYQEPFKNLKTGKYARVRGAHTNDVKQLTEAVQKIATESIVIWGKTPKFKLPIQKETW
EAWWTEYWQATWIPEWEFVNTPPLVKLWYQLEREPIVGAETFYVDGASNRETKVGKAGYVTDRGRQKVVSLTDTTNQKTE
LQAIYLALQDSGLEVNIVTDSQYALGIIQAQPDQSESELVSQIIEQLIKKERVYLAWVPAHKGIGGNEQVDKLVSAGIRK
VL
>FJ388912/B/CY/2005/CY068
PISPIETVPVKLKPGMDGPKVKQWPLTEEKIKALIEICTEMEKEGKISKIGPENPYNTPVFAIKKKDSTKWRKLVDFREL
NKRTQDFWEVQLGIPHPAE-LKKK-KSVTVLDVGDAYFSVPLHEDFRKYTAFTIPSTNNETPGIRYQYNVLPQGWKGSPA
IFQSSMTKILEPFRKQNPEIVIYQYMDDLYVGSDLEIGQHRIKIEELRQHLLRWGFTTPDKKHQKEPPFLWMGYELHPDK
WTVQPIVLPEKESWTVNDIQKLVGKLNWASQIYPGIKVRQLCKLLRGTKALTEVIPLTEEAELELAENREILKEPVHGVY
YDPSKDLIAEIQKQGQGQWTYQIYQEPCKNLKTGKYARMRGAHTNDVKQLTEAVQKITTESIVIWGKTPKFRLPIQKETW
ETWWTEYWQATWIPEWEFVNTPPLVKLWYQLEKEPIIGAETFYVDGAANRETKLGKAGYVTNRGRQKVVSLTDTTNQKTE
LQAVYLALQDSGSEVNIVTDSQYALGIIQAQPDRSESELVNQIIEQLIKKEKVYLAWVPAHKGIGGNEQVDKLVSAGIRR
VL
>FJ388914/B/CY/2005/CY072
PIIPIETVPVKLKPGMDGPKVKQWPLTEEKIKALLEICTEMEKEGKISKIGPEDPYNTPVFAIKKKDSTKWRKLVDFREL
NKRTQDFWEVQLGIPHPAG-LKKK-KSVTVLDVGDAYFSVPLDKEFRKYTAFTIPSINNETPGIRYQYNVLPQGWKGSPA
IFQSSMTKILEPFRKQNPQIVIYQYMDDLYVGSDLEIGQHRTKVEELRQHLLRWGLTTPDKKHQKEPPFLWMGYELHPDK
WTVQPIVLPEKDSWTVNDIQKLVGKLNWASQIYAGIKVRQLCKLLRGAKSLTEVVTLTAEAELELAENREILKEPVHGAY
YDPSKDLVAEIQKQGLGQWTYQIYQEPFKNLKTGKYARTRGAHTNDVKQLTEAVQKIVTESIVIWGKMPKFKLPIQKETW
EIWWTEYWQATWIPEWEFVNTPPLVKLWYQLEKEPIVGAETFYVDGAANRETKLGKAGYVTDRGRQKVISLTDTTNQKTE
LQAIHLALQDSGLEVNIVTDSQYALGIIQAQPDKSESELVNQIIEQLISKEKIYLAWVPAHKGIGGNEQVDKLVSAGIRK
VL
>FJ388915/B/CY/2005/CY074
PISPIETVPVKLKPGMDGPKVKQWPLTEEKIKALVEICTEMEKEGKISKIGPENPYNTPVFAIKKKDSTKWRKLVDFREL
NKRTQDFWEVQLGIPHPAG-LKKK-KSVTVLDVGDAYFSVPLDEDFRKYTAFTIPSINNETPGIRYQYNVLPQGWKGSPA
IFQSSMTKILEPFRKQNPDIVIYQYMDDLYVGSDLEIGQHRTKIEELRAHLLKWGFTTPDKKHQKEPPFLWMGYELHPDK
WTVQPIQLPEKDSWTVNDIQKLVGKLNWASQIYAGIKVRQLCKLLKGAKALTEVVPLTEEAELELAENREILKEPVHGVY
YDPTKDLIAEIQKQGQGQWTYQIYQEPFKNLKTGKYARTRGAHTNDVKQLTEAVQKIATESIVIWGKTPKFRLPIQKETW
EAWWTEYWQATWIPEWEFVNTPPLVKLWYQLEKEPIVGAETFYVDGAANRETKSGEAGYVTDRGRQKIVPLTYTTNQKTE
LQAIYLALQDSGLEVNIVTDSQYALGIIQAQPDKSESELVSQIIEQLIKKEKVYLAWVPVPKGIGGNEQVDKLVSAGIKK
VL
>FJ388916/B/CY/2005/CY075
PISPIETVPVKLKPGMDGPRVKQWPLTEEKIKALVEICTEMEKEGKISKIGPENPYNTPVFAIKKKDSTKWRKLVDFREL
NKRTQDFWEVQLGIPHPAG-LKKK-KSVTVLDVGDAYFSVPLDKDFRKYTAFTIPSTNNETPGIRYQYNVLPQGWKGSPA
IFQSSMTKILEPFRKQNPDIVIYQYMDDLYVGSDLEIGQHRTKIEELREHLLKWGFTTPDKKHQKEPPFLWMGYELHPDK
WTVQPIKLPEKDSWTVNDIQKLVGKLNWASQIYPGIKIRQLCKLIRGTKALTEVVPLTEEAELELAENREILKEPVHGVY
YDPTKDLIAELQKQGQGQWTYQIYQEPFKNLKTGKYAKMRGTHTNDVKQLTEAVQKIAQESIVIWGKIPKFKLPIQKETW
DAWWIDYWQATWIPEWEFVNTPPLVKLWYQLEKEPIVGAETFYVDGAANRETKLGKAGYVTDRGRQQVVSLKDTTNQKAE
LQAIYLALQDSGVEVNIVTDSQYALGIIQAQPDKSESELVSQIIEQLIKKEKIYLAWVPAHKGIGGNEQVDKLVSTGIRK
IL
>FJ388918/B/CY/2005/CY087
PISPIETVPVKLKPGMDGPRVKQWPLTEEKIKALIEICTEMEKEGKISKIGPENPYNTPVFAIKKKDSTKWRKLVDFREL
N-R*GGNKEAL--IQEDDTVLEDM-SWPTVLDVGDAYFSVPLDKDFRKYTAFTIPSTNNETPGIRYQYNVLPQGWKGSPA
IFQSSMTKILEPFREQNPDIVIYQYMDDLYVGSDLEIGQHRTKIEELRAHLLRWGFTTPDKKHQKEPPFLWMGYELHPDK
WTVQPIKLPEKDSWTVNDIQKLVGKLNWASQIYPGIRVKQLCKLLKGAKALTEVVPLTEEAELELAENREILKEPVHGVY
YDPAKDLLAEIQKQGQGQWTYQIYQEPFKNLKTGKYARTRGAHTNDVKQLVEAVQKIATESIVIWGKTPKFRLPIQKETW
EAWWTEYWQATWIPEWEFVNTPPLVKLWYQLEKEPIVGAETFYVDGAANRETKLGKAGYVTDRGRQKIVPLTDTTNQKTE
LHAIHLALQDSGLEVNIVTDSQYALGIIQAQPDRSESELVSQIIEQLIKKEKVYLAWVPAHKGIGGNEQVDKLVSTGIRR
VL
>FJ388919/B/CY/2005/CY088
PISPIETVPVKLKPGMDGPRVKQWPLTEEKIKALVEICTEMEKEGKISKIGPENPYNTPVFAIKKKDSTKWRKLVDFREL
NKRTQDFWEVQLGIPHPAG-LKKK-KSVTVLDVGDAYFSVPLDEEFRKYTAFTIPSINNETPGVRYQYNVLPQGWKGSPA
IFQSSMTKILEPFRKKNPELVIYQYMDDLYVGSDLEIGQHRTKIEELRQHLLRWGLTTPDKKHQKEPPFLWMGYELHPDK
WTVQPIVLPEKDSWTVNDIQKLVGKLNWASQIYAGIKVKQLCKLLRGAKSLTEIIPLTAEAELELAENREILKEPVHGVY
YDPSKDLIAEIQKQGQGQWTYQIYQEQFKNLKTGKYARTRGAHTNDVKQLTEAVQKIATESLIIWGRIPIFRLPIQKETW
DIWWTEYWQATWIPEWEFVNTPPLVKLWYQLEKEPIVGAETFYVDGAANRETKLGKAGYVTDRGRQKVVSLTDTTNQKTE
LQAIQLALQDSGSEVNIVTDSQYALGIIQAQPDKSESELVSQIIEQLIKKEKVYLAWVPAHKGIGGNEQVDKLVSSGIRK
VL
>FJ388920/B/CY/2005/CY089
PISPIETVPVKLKPGMDGPRVKQWPLTEEKIKALVEICTEMEKEGKISKIGPENPYNTPVFAIKKKDSTKWRKLVDFREL
NKRTQDFWEVQLGIPHPSG-LKKK-KSVTVLDVGDAYFSVPLDKEFRKYTAFTIPSINNETPGVRYQYNVLPQGWKGSPA
IFQSSMTKILEPFRKKNPELVIYQYMDDLYVGSDLEIGQHRTKIEELRQHLLRWGLTTPDKKHQKEPPFLWMGYELHPDK
WTVQPIVLPEKDSWTVNDIQKLVGKLNWASQIYAGIKVRQLCKLLRGAKSLTEVIPLTAEAELELAENREILKEPVHGVY
YDPSKDLIAEIQKQGQGQWTYQIYQEPFKNLKTGKYARTRGAHTNDVKQLTEAVQKIATESLIIWGKIPKFRLPIQKETW
DIWWTEYWQATWIPEWEFVNTPPLVKLWYQLEKEPIVGAETFYVDGAANRETKLGKAGYVTDRGRQKVVSLTDTTNQKTE
LQAIQLALQDSGSEVNIVTDSQYALGIIQAQPDKSESELVSLIIEQLIKKEKVYLAWVPAHKGIGGNEQVDKLVSAGIRK
VL
>FJ388923/B/CY/2005/CY093
PISPIETVPVKLKPGMDGPKVKQWPLTEEKIKALVEICTEMEKEGKISKIGPENPYNTPVFAIKKKDSTKWRKLVDFREL
NKRTQDFWEVQLGIPHPAG-LKKK-KSVTVLDVGDAYFSVPLDKEFRKYTAFTIPSTNNETPGIRYQYNVLPQGWKGSPA
IFQSSMTRILEPFRKQNPEIVIYQYMDDLYVGSDLEIGQHRTKIEELRQHLLRWGLTTPDKKHQKEPPFLWMGYELHPDK
WTVQPIMLPDKDSWTVNDIQKLVGKLNWASQIYAGIRGGQLCKLLRGDKLLTKVIPLTN*ANIELAKKRGILKEPRYGGY
YDPSKDLIAEILEMGQGQWTYQIYREPFKNLKTGKYARTRGAHTNDVKQLTEAVQKITTESIVIWGKIPKFKLPIQKETW
EIWWTEYWQATWIPEWEFVNTPPLVKLWYQLEKEPIVGAETFYVDGAANRETKLGKAGYVTDRGRQKVVSLTDTANQKTE
LQAIHLALQDSGLEVNIVTDSQYALGIIQAQPDKSESELVSQIIEQLIHKEKVYLAWVPAHKGIGGNEQVDKLVSAGIRK
VL
>FJ388924/B/CY/2005/CY097
PISPIETVPVKLKPGMDGPKVKQWPLTEEKIKALVEICTEMEKEGKISKIGPENPYNTPVFAIKKKDSTKWRKLVDFREL
NKRTQDFWEVQLGIPHPAG-LKKK-KSVTVLDVGDAYFSVPLDKEFRKYTAFTIPSINNETPGVRYQYNVLPQGWKGSPA
IFQSSMTRILEPFRKQNPEIVIYQYMDDLYVGSDLEIGQHRTKIEELRQHLLRWGLTTPDKKHQKEPPFLWMGYELHPDK
WTVQPIVLPEKDSWTVNDIQKLVGKLNWASQIYAGIKVRQLCKLLRGAKSLTEVIPLTAEAELELAENREILKEPVHGVY
YDPSKDLIAEIQKQGQGQWTYQIYQEPFKNLKTGKYARTRGAHTNDVKQLTEAVQKIATESLVIWGKIPKFKLPIQKETW
EIWWTEYWQATWIPEWEFVNTPPLVKLWYQLEKEPIVGAETFYVDGAANRETRLGKAGYVTDRGRQKVVSLTDTTNQKTE
LQAIHLALQDSGSEVNIVTDSQYALGIIQAQPDKSESELVSQIIEQLIRKEKVYLAWVPAHKGIGGNEQVDKLVSTGIRK
VL
>FJ388927/B/CY/2005/CY110
PISPIETVPVKLKPGMDGPKVKQWPLTEEKIQALIEICTEMEKEGKISKVGPENPYNTPVFAIKKKDSTKWRKLVDFREL
NKRTQDFWEVQLGIPHPAG-LKKK-KSVTVLDVGDAYFSVPLDEDFRKYTAFTIPSKNNETTGIRYQYNVLPQGWKGSPA
IFQSSMTKILDPFRKQNPDIVIYQYMDDLYVGSDLEIGQHRTKIEELRKHLLKWGFTTPDKKHQKEPPFLWMGYELHPDK
WTVQPIVLPEKDSWTVNDIQKLVGKLNWASQIYPGIKVRQLCKLLRGTKALTEVIPLTEEAELELAKNREILKEPVHGVY
YDPSKDLIAKVQKQEHGQWTYQIYQEPFKNLKTGKYARMRGAHTNDVKQLTEAVQKIATESIVIWGKIPKFRLPIQKETW
ESWWTEYWQATWIPEWEFVNTPPLVKLWYQLEKEPI-------VDGAANRHTKVGKAGYVTDRGRQKVISLTDTTNQKTE
LQAIHLALQDSGLEVNIGTDSQYALGIIQAQPDKSESEIVHQIIEQLINKERVYLGWVPAHKGIGGNEQVDKLVSSGIRK
VL
>FJ388930/B/CY/2005/CY113
PISPIETVPVKLKPGMDGPKVKQWPLTEEKIKALTEICTEMEKEGKISKIGPENPYNTPVFAIKKKDSTKWRKLVDFREL
NKRTQDFWEVQLGIPHPAG-LKKK-KSVTVLDVGDAYFSVPLDKDFRKYTAFTIPSTNNETPGIRYQYNVLPQGWKGSPA
IFQSSMTKILEPFRKQNPDIVIYQYMDDLYVGSDLEIGQHRTKIEELRQHLLRWGFTTPDKKHQKEPPFLWMGYELHPDK
WTVQPIVLPEKDSWTVNDIQKLVGKLNWASQIYAGIKVKHLCRLLRGTKALTEVVPLTEEAELELAENREILKEPVHGVY
YDPSKDLVAEIQKQGQGQWTYQIYQEPFKNLKTGKYARMRGAHTNDVKQLTEAVQKIATESIVIWGKTPKFRLPIQKETW
EAWWTEYWQATWIPEGEFVNTPPLVKLWYQLEKEPIEGAETFYVDGAANRETKLGKAGYVTNRGRQKVVSLTDTTNQKTE
LQAIHLALQDSGLEVNIVTDSQYAIGIIQAQPDKSESELVNQIIEQLIKKEKVYLAWVPAHKGIGGNEQVDKLVSTGIRR
VL
>FJ388931/B/CY/2005/CY120
PISPIETVPVKLKPGMDGPKVRQWPLTEEKIKALVEICTEMEKEGKISKIGPENPYNTPVFAIKKKDSTKWRKLVDFREL
NKRTQDFWEVQLGIPHPAG-LKKK-KSVTVLDVGDAYFSVPLDKEFRKYTAFTIPSTNNETPGIRYQYNVLPQGWKGSPA
IFQSSMTRILEPFRKQNPEIVIYQYMDDLYVGSDLEIGQHRTKIEELRQHLLKWGLTTPDKKHQKEPPFLWMGYELHPDK
WTVQPIVLPEKDSWTVNDIQKLVGKLNWASQIYPGIKVRQLCKLLRGTKALTEVVPLTAEAELELAENREILREPVHGVY
YDPSKDLIAEIQKQGLGQWTYQIYQEPFKNLKTGKYARMKGAHTNDVRQLTEAVQKIANESIVIWGKTPKFRLPIQKETW
EAWWMDYWQATWIPEWEFVNTPPLVKLWYQLETEPIVGAETFYVDGAANRETKLGKAGYVTDRGRQKAVSLTDTTNQKTE
LQAIYLALQDSGLEVNIVTDSQYALGIIQAKPDKSESELVNQIIEQLVQKEKVYLAWVPAHKGIGGNEQVDKLVSSGIRK
VL
>FJ388933/B/CY/2005/CY124
PISPIETVPVKLKPGMDGPRVKQWPLTEEKIKALVEICTEMEKEGKISKIGPENPYNTPVFAIKKKNSTKWRKLVDFREL
NKRTQEFWEVQLGIPHPAG-LKKK-KSVTVLDVGDAYFSVPLDKDFRKYTAFTIPSINNETPGIRYQYNVLPQGWKGSPA
IFQCSMTKILEPFRKQNPDIVIYQYMDDLYVGSDLETEQHKTKIVELRQHLLRWGFTTPDQKYQKEPPFLWMGYELHPDK
WTVQPIVLPEKDSWTVNDIQKLVGKLNWASQIYPGIKVKQLCKLLRGTKALTEIVPLTEEAELELAENREILKEPVHGVY
YDPSKDLIAEVQKQGQGQWTYQIYQEPFKNLKTGKYARMRGAHTNDVKQLTEAVQKIATEGIVIWGKTPKFKLPIQKETW
EAWWTEYWQATWIPEWEFVNTPPLVKLWYQLEKEPIVGAETFYVDGAANRETKLGKAGYVTNSGRQKVIPLTDTTNQKTE
LQAIHLALQDSGVEVNIVTDSQYALGIIQAQPDKSESELVNQIIEQLIKKEKVYLAWVPAHKGIGGNEQVDKLVSAGIRK
VL
>FJ388934/B/CY/2005/CY130
PISPIETVPVKLKPGMDGPKVKQWPLTEEKIKALVEICTEMEKEGKISKIGPENPYNTPVFAIKKKDSTKWRKLVDFREL
NKRTQDFWEVQLGIPHPAG-LKKK-KSVTVLDVGDAYFSVPLDEDFRKYTAFTIPSINNETPGIRYQYNVLPQGWKGSPA
IFQSSMTKILDPFRKQHPDIVIYQYMDDLYVGSDLEIGQHRTKIEELRQHLLKWGFTTPDKKHQKEPPFLWMGYELHPDK
WTVQPIVLPEKDSWTVNDIQKLVGKLNWASQIYPGIKVKQLCRLLRGTKALTEVIHLTQEAELELAENREILKEPVHGVY
YDPSKDLIADIQKQGQGQWTYQIYQEPFKNLKTGKYARMRGAHTNDVKQLTEAVQKISQESIVIWGKIPKFKLPIQKETW
EIWWTEYWQATWIPEWEFVNTPPLVKLWYQLEKEPIVGAETYYVDGAANRETKLGKAGYVTDRGRQKVVSFSDTTNQKAE
LQAIHLALQDSGTEVNIVTDSQYALGIIQAQPDKSESELVSQIIEHLIKKEKVYLAWVPAHKGIGGNEQVDKLVSTGIRK
VL
>FJ388935/B/CY/2005/CY131
PISPIETVPVKLKPGMDGPKVKQWPLTEEKIKALVEICTEMEKEGKISKIGPENPYNTPVFAIKKKDSTKWRKLVDFREL
NKRTQDFWEVQLGIPHPAG-LKKK-KSVTVLDVGDAYFSVPLDKEFRKYTAFTIPSINNETPGIRYQYNVLPQGWKGSPA
IFQCSMTKILEPFRKHNPEIVIYQYMDDLYVGSDLEIGQHRTKIEELRQHLLKWGFTTPDKKHQKEPPFLWMGYELHPDK
WTVQPIVLPEKDSWTVNDIQKLVGKLNWASQIYAGIKVKQLCKLLRGAKALTEVIPLTEEAELELAENREILKEPVHGVY
YDPSKDLIAEIQKQGQGQWTYQIYQEPFKNLKTGKYARTRGAHTNDVKQLTEAVQKIATESIVIWGKTPKFKLPIQKETW
DAWWMEYWQATWIPDWEFVNTPPLVKLWYQLEKEPIVGAETFYVDGAANRETKLGKAGYVTDRGRQKVVSLTDTTNQKTE
LQAVHLALQDSGSEVNIVTDSQYVLGIIQAQPDQSESELVSQIIEQLIKKEKIYLAWVPAHKGIGGNEQVDKLVSNGIRK
VL
>FJ388936/B/CY/2005/CY132
PISPIETVPVKLKPGMDGPKVKQWPLTEEKIKALVEICTEMEKEGKISKIGPENPYNTPVFAIKKKDSTKWRKLVDFREL
NKRTQDFWEVQLGIPHPAG-LKQK-KSVTVLDVGDAYFSVPLDKEFRKYTAFTIPSTNNETPGIRYQYNVLPQGWKGSPA
IFQSSMTKILEPFRKQNPEIVIYQYMDDLYVGSDLEIGQHRTKIEELRQHLLRWGLTTPDKKHQKEPPFLWMGYELHPDK
WTVQPIMLPEKDSWTVNDIQKLVGKLNWASQIYAGIKVKQLCKLLRGAKALTEVIPLTEEAELELAENREILKEPVHGVY
YDPSKDLIAEIQKQGQGQWTYQIYQEPFKNLKTGKYARTRGAHTNDVKQLTEAVQKITTESIVIWGKIPKFKLPIQKETW
EIWWTEYWQATWIPEWEFVNTPPLVKLWYQLEKEPIVGAETFYVDGAANRETKLGKAGYVTDRGRQKVVSLTDTTNQKTE
LQAIHLALQDSGLEVNIVTDSQYALGIIQAQPDKSESELVSQIIEQLIKKEKVYLAWVPAHKGIGGNEQVDKLVSAGIRK
VL
>FJ388937/B/CY/2005/CY137
PISPIETVPVKLKPGMDGPKVRQWPLTEEKIKALVEICTEMEKEGKISKIGPENPYNTPVFAIKKKDSTKWRKLVDFREL
NKRTQDFWEVQLGIPHPAG-LKKK-KSVTVLDVGDAYFSVPLDKDFRKYTAFTIPSTNNETPGIRYQYNVLPQGWKGSPA
IFQSSMTKILEPFRKQNPDIVIYQYMDDLYVGSDLEIGQHRTKIEELRQHLLKWGLTTPDKKHQKEPPFLWMGYELHPDK
WTVQPIMLPEKDSWTVNDIQKLVGKLNWASQIYAGIKVKQLCKLLRGTKALTEIVPLTAEAELELAENREILREPVHGVY
YDPSKDLIAEIQKQGLGQWTYQIYQEPFKNLKTGKYARMRGTHTNDVKQLTEAVQKIANESIVIWGKTPKFRLPIQKETW
ETWWMDYWQATWIPEWEFVNTPPLVKLWYQLETEPIVGAETFYVDGAANRETKLGKAGYVTDRGRQKAVSLTDTTNQKTE
LQAIYLALQDSGLEVNIVTDSQYALGIIQAKPDKSESELVNQIIEQLIQKEKVYLAWVPAHKGIGGNEQVDKLVSAGIRK
VL
>FJ388939/B/CY/2005/CY141
PISPIETVPVKLKPGMDGPKVKQWPLTEEKIKALVEICTEMEKEGKISKIGPENPYNTPVFAIKKKDSTKWRKLVDFREL
NRRLQDFREVHLGIPHPAG-LKRK-SSVPVLEVGDAFFSVPLDEGFRKYTAFPILSITNEPPGIRYQSNVLPQGRKGSPA
IFQSSMPKFLDPLGNHHPDIVIYQYMDDLYVGSDLEIGQHRAKIEELRQHLLKWGFTTPDKKHQKEPPFLWMGYELHPDK
WTVQPIVLPEKDSWTVNDIQKLVGKLNWASQIYPGIKVRQLCKLLRGTKALTEVIPLTQEAELELAENREILKEPVHGVY
YDPSKDLIADIQKQGQGQWTYQIYQEPFKNLKTGKYARMRGAHTNDVRQLTEAVQKISQESIVIWGKIPKFKLPIQKETW
EIWWTEYWQATWIPEWEFVNTPPLVKLWYQLEKEPIVGAETYYVDGAANRETKLGKAGYVTDRGRQKVVSFPDTTNQKTE
LQAIHLALQDSGAEVNIVTDSQYALGIIQAQPDKSESELVSQIIEQLIKKEKVYLAWVPAHKGIGGNEQVDKLVSTGIRK
VL
>FJ388940/B/CY/2005/CY149
PISPIETVPVKLKPGMDGPKVKQWPLTEEKIKALVEICTEMEKEGKITKIGPENPYNTPVFAIKKKDSTKWRKLVDFREL
NKRTQDFWEVQLGIPHPAG-LKQN-KSVTVLDVGDAYFSVPLDEDFRKYTAFTIPSTNNETPGIRYQYNVLPQGWKGSPA
IFQSSMTKILEPFRKQNPDIVIYQYMDDLYVGSDLNIGQHRTKIEELRQHLLKWGFTTPDKKHQKEPPFLWMGYELHPDK
WTVQPIVLPEKDSWTVNDIQKLVGKLNWASQIYPGIKVKQLCKLLRGTKALTEVITLTEEAELELAENREILKEPVHGVY
YDPSKDLIAEIQKQGRGQWTYQIYQEPYKNLKTGKYARMRGAHTNDVKQLTEAVQKIATESIVIWGKTPKFRLPIQKEAW
EAWWTDYWQATWIPEWEFVNTPPLVKLWYQLEKELIEGAETFYVDGASNRDTKLGKAGYVTNRGRQKVVSIADTTNQKTE
LQAIYLALQDSGTEVNIVTDSQYALGIIQAQPDKSESELVSQIIEELIKKEKVYLAWVPAHKGIGGNEQVDKLVSAGIRK
VL
>FJ388941/B/CY/2005/CY150
PISPIETVPVKLKPGMDGPRVKQWPLTEEKIKALVEICAEMEKEGKISKIGPENPYNTPVFAIKKKDSTKWRKLVDFREL
NKKTQDFWEVQLGIPHPAG-LKQK-KSVTVLDVGDAYFSVPLDKDFRKYTAFTIPSINNETPGIRYQYNVLPQGWKGSPA
IFQYSMTKILEPFRKQNPDIVIYQYMDDLYVGSDLEIGQHRIKIEELRQHLLRWGFTTPDKKHQKEHPFLWMGYELHPDK
WTVQPIVLPEKESWTVNDIQKLVGKLNWASQIYPGIKVKQLCKLLRGAKALTEVIPLTKEAELELAENREILKEPIHGVY
YDPSKDLIAEIQKQEQGQWTYQIYQEPFKNLKTGKYAGMRGAHTNDVKQLTEAVQKIATESIVIWGKTPKFRLPIQKETW
EAWWTEYWQATWIPE*EFVNILPLVKLWYQLEKEPIVGAETFYVDGAANRETKLGKAGYVTNKGRQKVISITDTTNQKTE
LQAIHLALQDSGLEVNIVTDSQYALGIIQAQPDKSESELVNQIIEQLIKKEKVYLAWVPAHKGIRGNEQVDKLVSNRIRK
VL
>FJ388947/B/CY/2006/CY165
PISPIETVPVKLKPGMDGPKVKQWPLTEEKIKALVEICTELEEAGKISKIGPENPYNTPVFVIKKKDSTKWRKVVDFREL
NKRTQDFWEVQLGIPHPSG-IKKN-KSVTVLDVGDAYFSVPLDEEFRKYTAFTIPSTNNETPGIRYQYNVLPQGWKGSPA
IFQSSMTKILEPFRKQNPEIVIYQYVDDLYVGSDLEIEQHRTKIEELRQYLWKWGFYTPDNKHQKEPPFKWMGYELHPDK
WTVQPIVLPEKDSWTVNDIQKLVGKLNWASQIYAGIKVKQLCKLLRGAKSLTEVIPLTAEAELELAENREILKEPVHGVY
YDPSKDLIAEIQKQGQGQWTYQIYQEPFKNLKTGKYARTRGIHTNDVKQLTEAVQKISTESIVIWGKIPRFKLPIQKETW
DTWWTEYWQATWIPEWEFVNTPPLVKLWYQLEKEPIVGAETFYVDGAANRETNLGKAGYVTDRGRQKVVSLTDTTNQKTE
LQAIQLALQDSGSEVNIVTDSQYALGIIQAQPDKSESELVSQIIEQLINKEKVYLAWVPAHKGIGGNEQVDKLVSAGIRK
VL
>FJ388949/B/CY/2006/CY168
PISPIETVPVKLKPGMDGPKVKQWPLTEEKIKALVEICTEMEKEGKISKVGPDNPYNTPVFAIKKKDSTKWRKLVDFREL
NKRTQDFWEVQLGIPHPAG-LKKK-KSVTVLDVGDAYFSVPLDKEFRKYTAFTIPSINNETPGIRYQYNVLPQGWKGSPA
IFQCSMTKILEPFRKQNPDLIIYQYMDDLYVGSDLEIGQHRSKIEELRQHLLRWGFTTPDKKHQKEPPFLWMGYELHPDK
WTVQPIMLPEKDSWTVNDIQKLVGKLNWASQIYPGIKVRQLCKLLRGTKALTEVVPLTAEAELELAENREILKEPVHGVY
YDPSKDLIAEVQKQEQGQWTYQIYQEPFKNLKTGKYARMRGAHTNDVKQLTEAVQKIAQESIVIWGKIPKFRLPIQKETW
ETWWMEYWQATWIPEWEFVNTPPLVKLWYQLETEPIAGAETFYVDGAANRETKLGKAGYVTDKGRQKVISLMDTTNQKTE
LQAIHLALQDSGLEVNIVTDSQYALGIIQAQPDKSESEIVNQIIEQLIKKEKVYLAWVPAHKGIGGNEQVDKLVSAGIRK
VL
>FJ388955/B/CY/2006/CY180
PISPIETVPVKLKPGMDGPKVKQWPLTEEKIKALVEICTEMEKEGKISKIGPENPYNTPVFAIKKKDSTKWRKLVDFREL
NKRTQDFWEVQLGIPHPAG-LKKK-KSVTVLDVGDAYFSVPLDEDFRKYTAFTIPNINNETPGIRYQYNVLPQGWKGSPA
IFQCSMTKILDPFRKQHPDIVIYQYMDDLYVGSDLEIGQHRTKIEELRQHLLKWGFTTPDKKHQKEPPFLWMGYELHPDK
WTVQPIVLPEKDSWTVNDIQKLVGKLNWASQIYAGIKVRQLCKLLRGAKALTEIIPLSKEAELELAENREILKEPVHGVY
YDPSKDLIAEIQKQEQSQWTYQIYQEPFKNLKTGKYAKRRGTHTNDVKQLTEAVQKIVTESIVIWGKIPKFRLPIQKETW
ETWWTEYWQATWIPEWEFVNTPPLVKLWYQLEREPIEGAETFYVDGAANRETKLGKAGYVTNRGRQKVVHLTDTTNQKTE
LQAIQIALQDSGLEVNIVTDSQYAL*IIQAQPDKSESELVSLIIEQLIKKEKVYLAWVPAHKGIGGNEQVDKLVSTGIRR
VL
>FJ388957/B/CY/2005/CY033
PISPIETVPVKLKPGMDGPKVKQWPLTEEKIKALVEICTEMEKEGKISKIGPENPYNTPVFAIKKKDSTKWRKLVDFREL
NKRTQDFWEVQLGIPHPAG-LKKK-KSVTVLDVGDAYFSIPLDEDFRKYTAFTIPSTNNETPGIRYQYNVLPQGWKGSPA
IFQSSMTKILEPFRKQNPEIVIYQYMDDLYIGSDLEIEQHRTKIEELRQHLLRWGLTTPDKKHQKEPPFLWMGYELHPDK
WTVQPIILPEKDSWTVNDIQKLVGKLNWASQIYAGIKVRQLCKLLRGAKSLTEVVPLTAEAELELAENREILKEPVHGVY
YDSSKDLIAEIQKQGQGQWTYQIYQEPFKNLKTGKYARTRGAHTNDVKQLTEAVQKIVTESIVIWGKIPKFKLPIQKETW
ETWWTEYWQATWIPEWEFVNTPPLVKLWYQLEKEPIVGAETFYVDGAANRETKLGKAGYVTDRGRQKVVSLTDTTNQKTE
LQAIHLALQDSGLEVNIVTDSQYALGIIQAQPDKSESELVSQIIEQLINKEKVYLAWVPAHKGIGGNEQVNKLGSAGIRK
VL
>FJ388958/B/CY/2005/CY035
PISPIETVPVKLKPGMDGPKVKQWPLTEEKIKALIEICTEMEKEGKISKIGPENPYNTPVFAIKKKDSTKWRKLVDFREL
NKRTQDFWEVQLGIPHPAG-LKKK-KSVTVLDVGDAYFSVPLDKDFRKYTAFTIPSLNNETPGIRYQYNVLPQGWKGSPA
IFQGSMTKILEPFRKQNPDIVIYQYMDDLYVGSDLEIGQHRTKIEELRQHLLRWGFTTPDKKHQKEPPFLWMGYELHPDK
WTVQPIILPEKDSWTVNDIQKLVGKLNWASQIYAGIKVKHLCKLLRGAKALTEVVPLTAEAELELAENREILKEPVHGVY
YDPSKDLIAELQKQGQGQWTYQIYQDQYKNLKTGKYARMRGAHTNDVKQLTEAVQKIVTESIVIWGKIPKFKLPIQKETW
ETWWTEYWQATWIPEWEFVNTPPLVKLWYQLEKEPIIGAETFYVDGAANRENKLGNAGYVTDRGRQKVVPLTDTTNQKAE
LQAIHLALQDSGSEVNIVTDSQYALGIIQAQPDKSESEIVSQIIEQLIIKEKVYLAWVPAHKGIGGNEQVDKLVSAGVRK
VL
>FJ388959/B/CY/2005/CY036
PISPIETVPVKLKPGMDGPKVKQWPLTEEKIKALVEICTEMEKEGKISKIGPENPYNTPVFAIKKKDSTKWRKLVDFREL
NKRTQDFWEVQLGIPHPAG-LKKK-KSVTVLDVGDAYFSVPLDKEFRKYTAFTIPSTNNETPGIRYQYNVLPQGWKGSPA
IFQSSMTKILEPFRKQNPEIVIYQYMDDLYVGSDLEIGQHRTKIEELRQHLLRWGLTTPDKKHQKEPPFLWMGYELHPDK
WTVQPILLPEKDSWTVNDIQKLVGKLNWASQIYAGIKVRQLCKLLRGAKSLTEVVPLTAEAELELAENREILKEPVHGVY
YDPSKDLIAEIQKQGQGQWTYQIYQEPFKNLKTGKYARTRGAHTNDVKQLTEAVQKIATESIVIWGKIPKFKLPIQKETW
EIWWTEYWQATWIPEWEFVNTPPLVKLWYQLEKEPILGAETFYVDGAANRETKLGKAGYVTDRGRQKVVSLTDTTNQKTE
LQAIHLALQDSGLEVNIVTDSQYALGIIQAQPDKSESELVSHIIEQLINKEKVYLAWVPAHKGIGGNEQVDKLVSTGIRK
VL
>FJ388960/B/CY/2005/CY070
PISPIETVPVKLKPGMDGPKVKQWPLTEEKIKALVEICIEMEKEGKISKIGPENPYNTPVFAIKKKDSTKWRKLVDFREL
NKRTQDFWEVQLGIPHPAG-LKKK-KSVTVLDVGDAYFSIPLDKDFRKYTAFTIPSTNNETPGIRYQYNVLPQGWKGSPA
IFQSSMTKILEPFRKQNPDIVIYQYMDDLYVGSDLEIGQHRIKIEALREHLLKWGLTTPDKKHQKEPPFLWMGYELHPDK
WTVQPIMLPEKDSWTVNDIQKLVGKLNWASQIYAGIKVRQLCKLLRGAKALTEVIPLTEEAELELAENREILKEPVHGVY
YDPSKDLIAEIQKQGQGQWTYQIYQEPFKNLKTGKYARTRGAHTNDVKQLTEAVQKIATESIVIWGKIPKFKLPIQKETW
ETWWTEYWQATWIPEWEFVNTPPLVKLWYQLEKEPIVGAETFYVDGAANRETKLGKAGYVTDRGRQKVVSLTDTTNQKTE
LQAIHLALQDSGLEVNIVTDSQYALGIIQAQPDKSESELVSQIIEQLIKKEKVYLAWVPAHKGIGGNEQVDKLVSAGIRK
VL
>FJ388962/B/CY/2005/CY082
PISPIETVPVKLKPGMDGPKVKQWPLTEEKIKALVEICTEMEKEGKISKIGPENPYNTPVFAIKKKDSTRWRKLVDFREL
NKRTQDFWEVQLGIPHPAG-LKKK-KSVTVLDVGDAYFSVPLDKEFRKYTAFTIPSTNNETPGIRYQYNVLPQGWKGSPA
IFQSSMTKILEPFRKQNPEIVIYQYMDDLYVGSDLEIGQHRTKIEELRQHLLRWGLTTPDQKHQKEPPFRWMGYELHPDK
WTVQPIMLPEKDSWTVNDIQKLVGKLNWASQIYAGIKVRQLCKLLRGAKSLTEVVPLTAEAELELAENREILREPVHGVY
YDPSKDLIAEIQKQGQGQWTYQIYQEPFKNLKTGKYARTRGAHTNDVKQLTEVVQKITTESIVIWGKTPRFKLPIQKETW
EIWWTEYWQATWIPEWEFVNTPPLVKLWYQLEKEPIVGAETFYVDGAANRETKLGKAGYVTDRGRQKAVSLTDTTNQKTE
LQAIHLALQDSGSEVNIVTDSQYALGIIQAQPDKSDSELVSQIIEQLINKEKVYLTWVPAHKGIGGNEQVDKLVSAGIRK
VL
>FJ388963/B/CY/2005/CY096
PISPIETVPVKLKPGMDGPKVKQWPLTEEKIKALIEICTEMEKEGKISKIGPENPYNTPVFAIKKKDSTKWRKLVDFREL
NKRTQDFWEVQLGIPHPAG-LKKK-KSVTVLDVGDAYFSVPLDKDFRKYTAFTIPSLNNETPGIRYQYNVLPQGWKGSPA
IFQCSMTKILEPFRKQNPDIVIYQYMDDLYVGSDLEIGQHRAKIEELRQHLLRWGFTTPDKKHQKEPPFLWMGYELHPDK
WTVQPIILPEKDSWTVNDIQKLVGKLNWASQIYAGIKIKHLCKLLRGTKALTEVVPLTAEAELELAENREILKEPVHGVY
YDPSKDLIAELQKQGQGQWTYQIYQDTFKNLKTGKYARIRGTHTNDVKQLTEAVQKIATESIVIWGKIPKFKLPIQKETW
ETWWTEYWQATWSPEWEFVNTPPLVKLWYQLEKEPIIGAETFYVDGAANRETKL*NAGYVTDRGRQKVVPLTDTTNQKTE
LQAIHLALQDSGSEVNIVTDSQYALGIIQAQPDKNESEIVSLIIEQLIIKEKVYLAWVPAHKGIGGNEQVDKLVSAGIRK
VL
>FJ388964/B/CY/2005/CY100
PISPIETVPVKLKPGMDGPKVKQWPLTEEKIKALVEICTEMEKEGKISKIGPENPYNTPVFAIKKKDSTKWRKLVDFREL
NKRTQDFWEVQLGIPHPAG-LKKK-KSVTVLDVGDAYFSVPLDKDFRKYTAFTIPSINNETPGIRYQYNVLPQGWKGSPA
IFQSSMTKILDPFRKQNPEIIIYQYMDDLYVGSDLEIEQHRTKIEELRQHLLKWGFTTPDKKHQKEPPFLWMGYELHPDK
WTVQPIVLPEKDSWTVNDIQKLVGKLNWASQIYAGIKVKQLCKLLRGTKALTEIVPLTAEAELELAENREILKEPVHGVY
YDPSKDLIVEVQKQGQGQWTYQIYQEPFKNLKTGKYARMRGAHTNDIKQLTEAVQKITTECIIIWGKTPKFKLPIQRETW
DAWWTEYWQATWIPEWEFVNTPPLVKLWYQLEKEPIVGAETFYVDGAANRETKIGKAGYVTDRGRQKVVPITDTTNQKTE
LQAIHLALQDSGSEVNIVTDSQYALGIIQAQPDKSESELVSQIIEQLIKKEKVYLAWVPAHKGIGGNEQVDKLVSAGIRK
VL
>FJ388965/B/CY/2005/CY142
PISPIETVPVKLKPGMDGPKVKQWPLTEEKIKALIEICTEMEKEGKISKIGPENPYNTPVFAIKKKDSTKWRKLVDFREL
NKRTQDFWEVQLGIPHPAG-LKKK-KSITVLDVGDAYFSVPLDKEFRKYTAFTIPSINNETPGIRYQYNVLPQGWKGSPA
IFQSSMTKILKPFREQNPDLVIYQYMDDLYVGSDLEIEQHRTKIEELRQHLLSWGLTTPDKKHQKEPPFLWMGYELHPDK
WTVQPIVLPEKDSWTVNDIQKLVGKLNWASQIYAGIKVRQLCKLLRGTKALTEVVPLTKEAELELAENREILKEPVHGVY
YDPSKDLIAEIQKQEQGQWTYQIYQEPFKNLKTGKYAKIRGAHTNDVKQLTEAVQKISLESIVIWGKTPKFRLPIQKETW
EAWWTDYWQATWIPEWEFVNTPPLVKLWYQLEKEPIIGAETFYVDGAANRETKLGKAGYVTNKGRQKVVSLTDTTNQKTE
LQAIHLALQDSGLEVNIVTDSQYALGIIQAQPDKSESELVNQIIEELIKKEKVYLAWVPAHKGIGGNEQVDKLVSAGIRK
VL
>FJ403482/B/CY/2005/CY122
PISPIETVPVQLKPGMDGPKVKQWPLTEEKIKALVEICTEMEKEGKISKIGPENPYNTPVFAIKKKDGTKWRKLVDFREL
NKRTQDFWEVQLGIPHPAG-LKKK-KSVTVLDVGDAYFSVPLDKDFRKYTAFTIPSINNETPGIRYQYNVLPQGWKGSPA
IFQCSMTKILEPFRKQNPDIVIYQYMDDLYVGSDLEIGQHRAKIEELRQHLLKWGFTTPDKKHQKEPPFLWMGYELHPDK
WTVQPIVLPEKDSWTVNDIQKLVGKLNWASQIYAGIKVRQLCKLLRGTKSLTEVVPLTEEAELELAENREILKQPVHGVY
YDPSKDLVAEIQKQGLGQWTYQIYQEPFKNLKTGKYARMRGAHTNDIKQLTEAVQKISTESIVIWGKTPKFKLPIQKETW
EAWWMEYWQATWIPEWEFVNTPPLVKLWYQLEKEPIAGAETFYVDGAANRETRAGKAGYVTDRGRQKVVSLTDTTNQKTE
LQAIHLALQDSGLEVNIVTDSQYALGIIQAQPDKSESELVSQIIEQLINKERVYLAWVPAHKGIGGNEQVDKLVSAGIRK
VL
>FJ460499/B/HK/2006/HK002
PISPIETVPVKLKPGMDGPRVKQWPLTEEKIKALIEICTEMEKEGKISKIGPENPYNTPIFAIRKKDSTKWRKLVDFREL
NKKTQDFWEVQLGIPHPAG-LKKK-KSVTVLDVGDAYFSVPLDEDFRKYTAFTIPSTNNETPGIRYQYNVLPQGWKGSPA
IFQSSMTKILEPFRKQHPDIVIYQYMDDLYVGSDLEIGQHRIKIEELRQHLLAWGFTTPDKKHQKEPPFLWMGYELHPDK
WTVQPIELPDKDSWTVNDIQKLVGKLNWASQIYPGIKVKQLCKLLRGTKALTEVIPLTKEAELELAENREILKEPVHGVY
YDPSKDLIAELQKQGQGQWTYQIYQEPFKNLKTGKYARMRGAHTNDIKQLTEAVQKIATESIVIWGKTPKFRLPIQKETW
ETWWTEYWQATWIPEWEFVNTPPLVKLWYQLEKEPIVGAETFYVDGAANRETKLGKAGYVTNRGRQKVVSLTDTTNQKTE
LQAIHLALQDSGLEVNIVTDSQYALGIIQGQPDKSESELVNQIIEQLIKKEKVYLAWVPAHKGIGGNEQVDKLVSAGIRK
VL
>FJ460500/B/HK/2006/HK003
PISPIETVPVKLKPGMDGPKVKQWPLTEEKIKALIEICTEMEKEGKISKIGPENPYNTPIFAIRKKDSTKWRKLVDFREL
NKKTQDFWEVQLGIPHPAG-LKKK-KSVTVLDVGDAYFSVPLDEDFRKYTAFTIPSTNNETPGIRYQYNVLPQGWKGSPA
IFQSSMTKILEPFRRQHPDIVIYQYMDDLYVGSDLEIGQHRIKIEELRQHLLRWGFTTPDKKHQKEPPFLWMGYELHPDK
WTVQPIELPDKDSWTVNDIQKLVGKLNWASQIYPGIKVKQLCKLLRGTKALTEVIPLTKEAELELAENREILKEPVHGVY
YDPSKDLIAELQKQGQGQWTYQIYQEPFKNLKTGKYARMRGAHTNDIKQLTEAVQKIATESIVIWGKTPKFRLPIQKETW
XTWWTEYWQATWIPEWEFVNTPPLVKLWYQLEKEPIVGAETFYVDGAANRETKLGKAGYVTNRGRQKVVSLTDTTNQKTE
LQAIHLALQDSGLEVNIVTDSQYALGIIQGQPDKSESELVNQIIEQLIKKEKVYLAWVPAHKGIGGNEQVDKLVSAGIRK
VL
>FJ460501/B/HK/2006/HK004
PISPIETVPVXLKPGMDGPKVKQWPLTEEKIKALMEICTEMEKEGKISKIGPENPYNTPIFAIRKKDSTKWRKLVDFREL
NKKTQDFWEVQLGIPHPAG-LKKK-KSVTVLDVGDAYFSVPLDENFRKYTAFTIPSXNNETPGIRYQYNVLPQGWKGSPA
IFQSSMTKILEPFRKQHPDIVIYQYMDDLYVGSDLEIGQHRIKIEELRQHLLMWGFTTPDKKHQKEPPFLWMGYELHPDK
WTVQPIELPDKDSWTVNDIQKLVGKLNWASQIYPGIKVKQLCKLLRGTKALTEVIPLTKEAELELAENREILAEPVHGVY
YDPSKDLIAELQKQGQGQWTYQIYQEPFKNLKTGKYARMRGAHTNDIKQLTEAVQKIATESIVIWGKTPKFRLPIQKETW
ETWWTEYWQATWIPEWEFVNTPPLVKLWYQLEKEPIVGAETFYVDGAANRETKLGKAGYVTNRGRQKVVSLTDTTNQKTE
LQAIHLALQDSGLEVNIVTDSQYALGIIQGQPDKSESELVNQIIEQLIKKEKVYLAWVPAHKGIGGNEQVDKLVSAGIRK
IL
>FJ469682/B/US/2005/01144G
PISPIETVPVKLKPGMDGPRVKQWPLTEEKIKALVEICTEMEKEGKISKIGPENPYNTPVFAIKKKNSDKWRKLVDFREL
NKRTQDFWEVQLGIPHPAG-LKKK-KSVTVLDVGDAYFSVPLDKDFRKYTAFTIPSTNNETPGIRYQYNVLPQGWKGSPA
IFQHSMTKILEPFRKQNPDIVIYQYMDDLYVGSDLEIGQHRTKIEELRDHLLKWGFFTPDKKHQKEPPFLWMGYELHPDK
WTVQPIVLPEKDSWTVNDIQKLVGKLNWASQIYAGIKVRQLCKLLRGAKALTEVIPLTKEAELELAENREILKEPVHGVY
YDPSKDLIAEIQKQELGQWTYQIYQEPFKNLKTGKYARIRGAHTNDVKQLTEAVQKIATESIVIWGKTPKFRLPIQKETW
EAWWTEYWQATWIPEWEFVNTPPLVKLWYQLEKEPIVGAETFYVDGAANRETRLGKAGYVTNRGRQKVVSLTDTTNQKTE
LQAIYLALQDSGLEVNIVTDSQYALGIIQAQPDKSESEIVNQIIEQLINKEKVYLAWVPAHKGIGGNEQVDKLVSTGIRR
VL
>FJ469683/B/US/2005/012286G
PISPIETVPVKLKPGMDGPKVKQWPLTEEKIKALVEICTEMEKEGKISKIGPENPYNTPVFAIKKKDSTKWRKLVDFREL
NKRTQDFWEVQLGIPHPAG-LKKK-KSVTVLDVGDAYFSVPLDQDFRKYTAFTIPSINNETPGIRYQYNVLPQGWKGSPA
IFQCSMTKILEPFRKQNPELVIYQYMDDLYVGSDLEIGQHRAKIEELRQHLLRWGFTTPDKKHQKEPPFLWMGYELHPDK
WTVQPIVLPDKDSWTVNDIQKLVGKLNWASQIYPGIKVRQLCRLLRGAKALTEVIPLTKEAELELAENREILKEPVHGVY
YDPSKDLIAEIQKQGRGQWTYQIYQEPFKNLKTGKYARMRGAHTNDVKQLTEAVQKIATESIVIWGKIPKFKLPIQKETW
ETWWTEYWQATWIPEWEFVNTPPLVKLWYQLEKEPIVGAETFYVDGAANRETKIGKAGYVTDRGRQKVVSLTDTTNQKTE
LQAIHLALQDSGLEVNIVTDSQYALGIIQAHPDQSESELVSQIIEQLIKKEKVYLAWVPAHKGIGGNEQVDKLVSAGIRK
VL
>FJ469684/B/US/2004/014837G
PISPIETVPVKLKPGMDGPKVKQWPLTEEKIKALVEICTELEKEGKISKIGPENPYNTPVFAIKKKDSTKWRKLVDFREL
NKRTQDFWEVQLGIPHPAG-LKKK-KSVTVLDVGDAYFSVPLDKDFRKYTAFTIPSTNNETPGIRYQYNVLPQGWKGSPA
IFQCSMTKILEPFRKQNPDIVIYQYVDDLYVGSDLEIEQHRTKIEELRQHLLKWGFYTPDKKHQKEPPFLWMGYELHPDK
WTVQPIVLPDKDSWTVNDIQKLVGKLNWASQIYPGIKVKQLCKLLRGAKALTEVIPLTEEAELELAENREILKEPVHGVY
YDPSKELIAEIQKQGHGQWTYQIYQEPFKNLKTGKYARTRGAHTNDVRQLAEAVQRIATESIVIWGKTPKFKLPVQRETW
EIWWTEYWQATWIPEWEFVNTPPLVKLWYQLEKEPIVGAETFYVDGAANRETKLGKAGYVTDRGRQKVVSLTDTTNQKTE
LQAIHLALQDSGVEVNIVTDSQYALGIIQAQPDKSESELVSQIIEQLIKKEKVYLAWVPAHKGIGGNEQVDKLVSNGIRK
IL
>FJ469685/B/US/-/1229I
PISPIETVPVKLKPGMDGPKVKQWPLTEEKIKALVEICTEMEKEGKISKIGPENPYNTPVFAIKKKDSSKWRKLVDFREL
NKKTQDFWEVQLGIPHPAG-LKKK-KSVTVLDVGDAYFSVPLDKDFRKYTAFTIPSINNETPGIRYQYNVLPQGWKGSPA
IFQSSMTRILEPFRKQNPEIVIYQYMDDLYVGSDLEIGQHRTKIEELRQHLLRWGLTTPDKKHQKEPPFLWMGYELHPDK
WTVQPIMLPEKDSWTVNDIQKLVGKLNWASQIYPGIKVKQLCRLLRGTKALTEVVPLTKEAELELAENREILKEPVHGVY
YDPSKDLIAEIQKQEQSQWTYQIYQEPFKNLKTGKYAKMRSAHTNDVKQLTEVVQKIVTESIVIWGKIPKFKLPIQKETW
ETWWTEYWQATWIPEWEFVNTPPLVKLWYQLEKEPIVGAETFYVDGAANRETKLGKAGYVTNRGRQKVVSLTDTTNQKTE
LQAIHLALQDSGLEVNIVTDSQYALGIIQAQPDKSESELVNQIIEQLIKKEKVYLAWVPAHKGIGGNEQVDKLVSAGIRK
VL
>FJ469686/B/US/2003/AT01480
PISPIETVPVKLKPGMDGPKVKQWPLTEEKIKALVEICTELEKEGKISKIGPENPYNTPVFAIKKKDSTKWRKLVDFREL
NKRTQDFWEVQLGIPHPAG-LQKK-KSVTVLDVGDAYFSVPLDEDFRKYTAFTIPSTNNETPGIRYQYNVLPQGWKGSPA
IFQSSMTKILEPFRKQNPDIVIYQYMDDLYVGSDLEIGQHRAKIEELRQHLLKWGFCTPDKKHQKEPPFLWMGYELHPDK
WTVQPIVLPEKDSWTVNDIQKLVGKLNWASQIYPGIKVRQLCKLLRGTKALTEVVPLTEEAALELAENREILKEPVHGVY
YDPSKDLIVEIQKQGQGQWTYQIYQEPFKNLKTGKYARMRGAHTNDVKQLTEAVQKIATESIVLWGKIPKFRLPIQKETW
ETWWSDYWQATWIPEWEFVNTPPLVKLWYQLEKEPIVGAETFYVDGAANRETKLGRAGYVTDKGRQKVVSLTDTTNQKTE
LQAIYLALQDSGLEVNIVTDSQYALGIIQAQPDKSESELVNQIIEQLIKKEKVYLAWVPAHKGIGGNEKVDKLVSSGIRK
VL
>FJ469687/B/US/2002/CR0017Q
PISPIETVPVKLKPGMDGPRVKQWPLTEEKIKALIEICTEMEKEGKISKIGPENPYNTPIFAIKKKNSDKWRKLVDFREL
NKRTQDFWEVQLGIPHPAG-LRKN-KSVTVLDVGDAYYSVPLDEDFRKYTAFTIPSTNNETPGIRYQYNVLPMGWKGSPA
IFQSSMTKILEPFRKQNPDIVICQYMDDLYVGSDLEIEQHRTKIEELREHLLKWGLVTPDQKHQKEHPFHWMGYELHPDK
WTVQPIKLPEKESWTVNDIQKLVGKLNWASQIYPGIKVKQLCKLLRGTKSLTEVVPLTEEAELELAENREILKEPVHGVY
YDPSKDLVAEIQKQAPGQWTYQIYQEPFKNLKTGKYARARGAHTNDVKQLTEVVQKITTESIVIWGKTPKFRLPIQKETW
EAWWTEYWQATWIPEWEFVNTPPLVKLWYQLENEPIVGAETFYVDGAANRETKLGKAGYVTDRGRQKVVSLTDTTNQKTE
LQAINLALQDSGSEVNIVTDSQYALGIIQARPDKSESEVVSQIIEQLIKKEKVYLAWVPAHKGIGGNEKVDKLVSNGIRR
VL
>FJ469688/B/US/2002/CR0023W
PISPIETVPVKLKPGMDGPKVKQWPLTEEKIKALVEICTEMEKEGKISKIGPENPYNTPVFAIRKKDSTKWRKLVDFREL
NKRTQDFWEIQLGIPHPAG-LKKK-RSVTVLDVGDAYFSVPLYEDFRKYTAFTIPSINNETPGIRYQYNVLPQGWKGSPA
IFQCSMTKILEPFRKQNPEIVIYQYMDDLYVGSDLEIGQHRTKIEELRQHLLKWGFTTPDKKHQKEPPFLWMGYELHPDK
WTVQPIVLPEKESWTVNDIQKLVGKLNWASQIYPGIKVRQLCKLLRGAKALTEVITLTKEAELELAENREILKEPVHGVY
YDPSKDLIAEVQKQGQGQWTYQIYQEPFKNLKTGKYAKMRGTHTNDVKQLTEAVQKIATESIVIWGKTPKFKLPIQKETW
EGWWTEYWQATWIPEWEFVNTPPLVKLWYQLETEPIVGAETFYVDGAANRETKLGKAGYVTNRGRQKVVNLTDTTNQKTE
LQAIHLALQDSGLEVNIVTDSQYALGIIQAQPDKSESELVSQIIEQLIKKEKVYLAWVPAHKGIGGNEQVDKLVSTGIRR
VL
>FJ469689/B/US/2007/CR0027M
PISPIETVPVKLKPGMDGPKVKQWPLTEEKIKALIEICTEMEKEGKISKIGPENPYNTPVFAIKKKNSDRWRKLVDFREL
NKRTQDFWEVQLGIPHPAG-LKRN-KSVTVLDVGDAYFSIPLDEGFRKYTAFTIPSTNNETPGIRYQYNVLPMGWKGSPA
IFQSSMTKILEPFRNKNPDIVIYQYMDDLYVGSDLEIGQHRTKIEELRQHLLKWGLVTPDQKHQKEPPFLWMGYELHPDK
WTVQPIVLPEKDSWTVNDIQKLVGKLNWASQIYPGIKVKQLCKLLRGTKSLTEIIPLTKEAELELAENREILKEPVHGVY
YDPSKELIAEIQKQENSQWSYQIYQEPFKNLKTGKYARMRGAHTNDVRQLTEVVQKIATESIVIWGKTPKFKLPIQKETW
ETWWTEYWQATWIPEWEFVNTPPLVKLWYQLEKEPIIGAETFYVDGAANRETKLGKAGYVTSKGRQKVVSLTDTTNQKTE
LQAIHLALQDSGSEVNIVTDSQYALGIIQAQPDKSESELVSQIIEQLIKKEKVYLAWVPAHKGIGGNEQVDKLVSSGIRK
VL
>FJ469690/B/US/-/CR0036W
PISPIETVPVKLKPGMDGPKVKQWPLTEEKIKALVEICTEMEKEGKISKIGPENPYNTPVFAIKKKDSTKWRKLVDFREL
NKKTQDFWEVQLGIPHPAG-LKKK-KSVTVLDVGDAYFSVPLDEDFRKYTAFTIPSINNETPGIRYQYNVLPQGWKGSPA
IFQYSMTKILEPFRKQNPDIVIYQYMDDLYVGSDLEIGQHRAKIEELRQHLLRWGFTTPDKKHQKEPPFLWMGYELHPDK
WTVQPIVLPEKDSWTVNDIQKLVGKLNWASQIYAGIKVKQLCKLLRGTKALTEVIPLTEEAELELAENREILKEPVHGVY
YDPSKDLIAEIQKQGQGQWTWQIYQEPYKNLKTGKYAKMRGAHTNDVKQLTEAVQKISMESIVIWGKTPRFRLPIQKETW
EAWWMEYWQATWIPEWEFVNTPPLVKLWYQLEKEPIVGAETFYVDGAANRETKLGKAGYVTDKGRQKAVPLIDTTNQKTE
LHAILLALQDSGLEVNIVTDSQYALGIIQAQPDKSESELVSQIIEELIKKEKVYLAWVPAHKGIGGNEQVDKLVSTGIRK
VL
>FJ469691/B/US/2006/CR0047U
PISPIETVPVKLKPGMDGPKVKQWPLTEKKIKALVKICTEMEKEGKITKIGPENPYNTPVFAIKKKDSTKWRKLVDFREL
NKRTQDFWEVQLGIPHPAG-LKKK-KSVTVLDVGDAYFSVPLHEDFRKYTAFTIPSINNETPGIRYQYNVLPQGWKGSPA
IFQSSMTKILEPFRKENPDIVIYQYMDDLHVGSDLEIGQHRTKIEELRQHLLRWGFYTPDKKHQKEPPFLWMGYELHPDK
WTVQPIVLPEKDSWTVNDIQKLVGKLNWASQIYPGIKVKQLCKLLRGTKALTEVVPLTEEAELELAENREILKEPVHGVY
YDPSKDLIAEIQKQGHDQWTYQIYQEPFKNLKTGKYAKVRGAHTNDVKQLTEAVQKIALESIVIWGKTPKFRLPIQKETW
EAWWTDYWQATWIPEWEFVNTPPLVKLWYQLEKEPIAGAETFYVDGAANRETKLGKAGYVTNKGRQKVISLTDTTNQKTE
LQAIHLALQDSGLEVNIVTDSQYALGIIQAQPDKSESDLVNQIIEQLIKKEKVYLAWVPAHKGIGGNEQIDKLVSAGIRK
VL
>FJ469692/B/US/-/CR0050Z
PISPIETVPVKLKPGMDGPKVKQWPLTEEKIKALVEICTEMEKEGKISKIGPENPYNTPVFAIKKKDSTKWRKLVDFREL
NKRTQDFWEVQLGIPHPAG-LKKK-KSVTVLDVGDAYFSVPLDKDFRKYTAFTIPSINNETPGIRYQYNVLPQGWKGSPA
IFQCSMTKILDPFRKQNPEIVIYQYMDDLYVGSDLEIEQHRTKIEELRQHLLHWGFTTPDKKHQKEPPFLWMGYELHPDK
WTVQPIVLPNKDSWTVNDIQKLVGKLNWASQIYAGIKVKQLCKLLRGAKALTEVVTLTEEAELELAENREILREPVHGVY
YDPSKDLIAEIQKQGLGQWSYQIYQEPFKNLKTGKYARTKGAHTNDVKQLANAVQKIATESIVIWGKTPKFRLPIQKETW
EAWWTEYWQATWIPEWEFVNTPPLVKLWYQLEKEPIVGAETFYVDGAANRETKLGKAGYVTDRGRQKVVSIPDTTNQKTE
LQAIYLALQDSGLEVNIVTDSQYALGIIQAQPDQSESEVVNQIIEQLITKEKVYLAWVPAHKGIGGNEQVDKLVSAGIRK
VL
>FJ469693/B/US/2002/CR0058S
PISPIETVPVKLKPGMDGPKVKQWPLTEEKIKALVEICTEMEKEGKISKIGPENPYNTPVFAIKKKDSTKWRKLVDFREL
NKKTQDFWEVQLGIPHPAG-LKKR-KSVTVLDVGDAYFSVPLDKDFRKYTAFTIPSINNETPGIRYQYNVLPQGWKGSPA
IFQSSMIKILEPFRKQNPDIVIYQYMDDLYVGSDLEIGQHRAKIEELRQHLLKWGFTTPDKKHQKEPPFLWMGYELHPDK
WTVQPIVLPEKDSWTVNDIQKLVGKLNWASQIYAGIKVKQLCKLLRGAKALTEVITLTKEAELELAENREILKEPVHGVY
YDPTKDLIAELQKQGEGQWTYQIYQEPYKNLKTGKYARMRGAHTNDVRQLVEAVQRVTTESIVIWGKTPKFRLPIQKETW
DTWWTEYWQATWIPEWEFVNTPPLVKLWYQLEKEPIVGAETFYVDGAANRETKMGKAGYVTNRGRQKVVSLTDTTNQKTE
LQAIYLALQDSGLEVNIVTDSQYALGIIQAQPDKSESEIVSQIIEQLIKKEKVYLAWVPAHKGIGGNEQVDKLVSSGIRK
IL
>FJ469694/B/US/-/CR0059T
PISPIDTVPVKLKPGMDGPRVKQWPLTEEKIKALVEICTEMEKEGKISKMGPENPYNTPIFAIKKKDSTKWRKLVDFREL
NKRTQDFWEVQLGIPHPSG-LKKK-KSVTVLDVGDAYFSVPLDEDFRKYTAFTIPSINNETPGIRYQYNVLPQGWKGSPA
IFQSSMTKILEPFRKQNPDIVIYQYMDDLYVGSDLEIGQHRAKIEKLREHLLKWGFTTPDKKHQKEPPFLWMGYELHPDK
WTVQPIVLPEKDSWTVNDIQKLVGKLNWASQIYAGIKVRQLCKLLRGTKALTEVVPLTAEAELELAENREILKEPVHGVY
YDPTKELIAEIQKQGNDQWTYQIYQEPFKNLKTGKYARMRGAHTNDVKQLTEAVQKVATESIVIWGRTPKFRLPIQKETW
ETWWTEYWQATWIPEWEFVNTPPLVKLWYQLETEPIVGAETFYVDGAANRETKLGKAGYVTDKGRQKVISLTDTTNQKTE
LQAIHLALKDSGPEVNIVTDSQYALGIIQAQPDKSESELVSQIIEQLISKEKVYLAWVPAHKGIGGNEQVDKLVSSGIRK
VL
>FJ469695/B/US/2004/CR0068P
PISPIETVPVKLKPGMDGPRVKQWPLTEEKIKALVEICTEMEKEGKISKIGPENPYNTPVFAIKKKDSSKWRKLVDFREL
NKRTQDFWEVQLGIPHPAG-LKKK-KSVTVLDVGDAYFSVPLDKDFRKYTAFTIPSTNNETPGIRYQYNVLPQGWKGSPA
IFQSSMTKILEPFRKQNPDIVIYQYMDDLYVGSDLEIEQHRTKIEELRQHLLRWGLTTPDKKHQKEPPFLWMGYELHPDK
WTVQPIILPDKDSWTVNDIQKLVGKLNWASQIYAGIKVRQLCKLLRGTKALTEVVQLTEEAELELAENREILKEPVHGVY
YDPSKDLIAEIQKQEQGQWTYQIYQEPFKNLKTGKYARTRGVHTNDVKQLTEAVQKIATESIVIWGKVPKFKLPIQKETW
ETWWTEYWQATWIPEWEFVNTPPLVKLWYQLEKEPIVGAETFYVDGAANRETKLGKAGYVTNRGKQKVVSLTDTTNQKTE
LQAILLALQDSGLEVNIVTDSQYALGIIQAQPDRSESEVVSQIIEQLINKEKVYLAWVPAHKGIGGNEQVDKLVSAGIRK
VL
>FJ469696/B/US/2006/CR0078
PISPIETVPVKLKPGMDGPKVKQWPLTEEKIKALIEICTEMEKEGKISKIGPENPYNTPVFAIKKKDSTKWRKLVDFREL
NKRTQDFWEVQLGIPHPAG-LKKK-KSVTVLDVGDAYFSVPLDESFRKYTAFTIPSVNNETPGIRYQYNVLPQGWKGSPA
IFQSSMTKILEPFRKQNPDIVIYQYMDDLYVGSDLEIGQHRTKIEELRQHLLRWGFTTPDKKHQKEPPFLWMGYELHPDK
WTVQPIKLPEKDSWTVNDIQKLVGKLNWASQIYAGIKVRELCKLLRGTKALTEVVPLTEEAELELAENREILKEPVHGVY
YDPSKDLIAEIQKQERGQWTYQIYQEPFKNLKTGKYARMRGAHTNDVKQLTEAVQKIATESIVIWGKTPKFRLPIQKETW
EAWWTEYWQATWIPEWEFVNTPPLVKLWYQLEKEPIVGAETFYVDGAANRETKLGKAGYVTDKGRQKIVSIPDTTNQKTE
LQAIHLALQDSGSEVNIVTDSQYALGIIQAQPDKSESEIVSQIIEQLIKKEKVYLAWVPAHKGIGGNEQIDKLVSAGIRK
VL
>FJ469697/B/US/2004/CR0080N
PISPIETVPVKLKPGMDGPKVKQWPLTEEKIKALVEICTEMEKEGKISKIGPENPYNTPVFAIKKKDSTKWRKLVDFREL
NKRTQDFWEVQLGIPHPAG-LKKK-KSVTVLDVGDAYFSVPLDKDFRKYTAFTIPSTNNETPGIRYQYNVLPQGWKGSPA
IFQSSMTKILEPFRKQNPDIVIYQYMDDLYVGSDLEIGQHREKIEELRQHLLQWGFTTPDKKHQKEPPFLWMGYELHPDK
WTVQPIVLPEKDSWTVNDIQKLVGKLNWASQIYAGIKVKNLCKLLRGTKALTEVVPLTEEAELELAENREILKEPVHGAY
YDPSKDLVAEVQKQENGQWTYQIYQEPFKNLKTGKYARMRGAHTNDVKQLTEAVQKIATESIVIWGRTPKFRLPIQKETW
EAWWMEYWQATWIPEWEFVNTPPLVKLWYQLEKEPIVGAETFYVDGAANRETKLGKAGYVTDRGRQKVVSLPDTTNQKTE
LQAIHLALQDSGLEVNIVTDSQYALGIIQAQPDKSESEIVSQIIEQLIKKEKVYLAWVPAHKGIGGNEQVDKLVSAGIRK
VL
>FJ469698/B/US/2004/CR0116Y
PISPIETVPVKLKPGMDGPKVKQWPLTEEKIKALVEICTEMEKEGKISKIGPENPYNTPIFAIKKKDGTKWRKLVDFREL
NKKTQDFWEIQLGIPHPAG-LKKK-KSVTVLDVGDAYFSVPLDKDFRKYTAFTIPSINNETPGIRYQYNVLPQGWKGSPA
IFQSSMTRILEPFRKQNPDIVIYQYMDDLYVGSDLEIEQHRIKIEELRQHLLKWGFTTPDKKHQKEPPFLWMGYELHPDK
WTVQPIVLPEKDSWTVNDIQKLVGKLNWASQIYPGIKVRQLCKLLRGAKALTEVIPLTREAELELAENREILKEPVHGVY
YDPSKDLVAEIQKQEHGQWTYQIYQEQFKNLKTGKYARMRGAHTNDVKQLTEAVQKIATESIVIWGKTPKFRLPIQKETW
ETWWTEYWQATWIPEWEFVNTPPLVKLWYQLEKEPIVGAETFYVDGAANRETKLGKAGYVTNRGRQKVVSLADTTNQKTE
LQAIHLALQDSGSEVNIVTDSQYALGIIQAQPDKSESELVNQIIEQLIRKEKVYLAWVPAHKGIGGNEQVDKLVSSGIRK
VL
>FJ469699/B/US/-/CR0127W
PISPIETVPVKLKPGMDGPKVKQWPLTEEKIKALVEICTELEKEGKISKIGPENPYNTPVFAIKKKDSTKWRKLVDFREL
NKRTQDFWEVQLGIPHPAG-LKKK-KSVTVLDVGDAYFSVPLDKEFRKYTAFTIPSINNETPGIRYQYNVLPQGWKGSPA
IFQSSMTKILEPFRKQNPDIVIYQYMDDLYVGSDLEIGQHRAKIEELRQHLLTWGFSTPDKKHQKEPPFLWMGYELHPDK
WTVQPIVLPEKDSWTVNDIQKLVGKLNWASQIYPGIKVRQLCKLLRGTKALTEVIPLTKEAELELAENREILREPVHGVY
YDPSKDLIAEIQKQEQGQWTYQIYQEPFKNLKTGKYARMRSTHTNDVKQLTEVVQKVTLESIVIWGKTPKFKLPIQKETW
ETWWTEYWQATWIPEWEFVNTPPLVKLWYQLEKEPITGAETFYVDGAANRETKLGKAGYVTNRGRQKVIPLTDTTNQKTE
LQAIYLALQDSGSEVNIVTDSQYALGIIQAKPDKSESELVNQIIEQLIKKEKVYLAWVPAHKGIGGNEQVDKLVSNGIRK
VL
>FJ469700/B/US/2006/CR0131
PISPIETVPVKLKPGMDGPKVKQWPLTEEKIKALVEICTEMEKEGKISKIGPENPYNTPVFAIKKKDSTKWRKLVDFREL
NKRTQDVWEVQLGIPHPAG-LKKK-KSVTVLDVGDAYFSVPLDKKFRKYTAFTIPSINNETPGIRYQYNVLPQGWKGSPA
IFQSSMTKILEPFRKQNPEIVIYQYMDDLYVGSDLEIGQHRTKIEELRQHLLRWGLTTPGKKHQKEPPFLWMGYELHPDK
WTVQPIVLPEKESWTVNDIQKLVGKLNWASQIYAGIKVGQLCKLLRGTKALTEVVPLTEEAELELAENREILKEPVHGVY
YDPSKDLIAEIQKQGQGQWSYQIYQEPFKNLKTGKYARTRGAHTNDVKQLTEAVQKITTESIVIWGKTPKFKLPIQKETW
ETWWTEYWQATWIPEWEFVNTPPLVKLWYQLEKEPIIGAETFYVDGAANRETKLGKAGYVTDRGRQKVVSLTDTTNQKTE
LQAIHLALQDSGLEVNIVTDSQYALGIIQAQPDKSESEVVSQIIEQLIKKEKVYLAWVPAHKGIGGNEQVDKLVSSGIRR
VL
>FJ469701/B/US/2003/CR0154X
PISPIETVPVKLKPGMDGPKVKQWPLTEEKIKALVEICTEMEKEGKISKIGPENPYNTPVFAIKKKDSTKWRKLVDFREL
NKRTQDFWEVQLGIPHPAG-LKKK-KSVTVLDVGDAYFSVPLDENFRKYTAFTIPSTNNETPGIRYQYNVLPQGWKGSPA
IFQSSMTKILEPFRKQNPDIVIYQYMDDLYVGSDLEIEQHRTKIEELRQHLLKWGFTTPDKKHQKEPPFLWMGYELHPDK
WTVQPIVLPEKDSWTVNDIQKLVGKLNWASQIYPGIKVKQLCKLLRGTKALTEVIPLTEEAELELAENREILKEPVHGVY
YDPSKELIAEIQKQGQGQWTYQIYQEPFKNLKTGKYARMRGAHTNDVKQLAEAVQKITTESIVIWGKLPKFRLPIQKETW
EIWWIEYWQATWIPEWEFVNTPPLVKLWYQLEKEPIVGAETFYVDGAANRETKLGKAGYVTDRGRQKVVPLTDTTNQKTE
LQAIHLALQDSGLEVNIVTDSQYALGIIQAQPDKSESELVNQIIEQLIKKEKIYLAWVPAHKGIGGNKKVDKLVSNGIRR
VL
>FJ469702/B/US/-/CR0164U
PISPIETVPVKLKPGMDGPKVKQWPLTEEKIKALVEICTEMEKEGKISKIGPENPYNTPVFAIKKKDSTKWRKLVDFREL
NKRTQDFWEVQLGIPHPAG-LKKK-KSVTVLDVGDAYFSIPLHEDFRKYTAFTIPSTNNETPGIRYQYNVLPQGWKGSPA
IFQSSMTKILEPFRKQNPDIVIYQYMDDLYVGSDLEIGQHRTKIEELRQHLLKWGLTTPDKKHQKEPPFLWMGYELHPDK
WTVQPIVLPEKDIWTVNDIQKLVGKLNWASQIYAGIKVRQLCKLLRGAKALTEVVPLTVEAELELAENREILKEPVHGVY
YDPSKDLIVEIQKQGQGQWTYQIYQEPFKNLKTGKYAKTRGAHTNDVKQLTEAVQKIATESIVIWGKTPKFRLPIQKETW
DAWWAEYWQATWIPEWEFVNTPPLVKLWYQLEKEPIVGAETFYVDGAANRETKIGKAGYVTDKGRQKVVSLTDTTNQKTE
LQAINLALQDSGLEVNIVTDSQYALGIIQAQPDKSESELVSQIIEQLIKKEKVYLAWVPAHKGIGGNEQVDKLVSTGIRR
VL
>FJ469703/B/US/2005/CR0175S
PISPIETVPVKLKPGMDGPKVKQWPLTEEKIKALLEICTEMEKEGKISKIGPENSYNTPIFAIKKKDSTKWRKLVDFREL
NKRTQDFWEVQLGIPHPAG-LKKK-KSVTVLDVGDAYFSIPLDKEFRKYTAFTIPCTNNERPGIRYQYNVLPQGWKGSPA
IFQSSMTKILEPFRKQNPEIVIYQYMDDLYVGSDLEIGQHRTKIEELRQHLLKWGLTTPDQKHQKEPPFLWMGYELHPDK
WTVQPIELPEKESWTVNDIQKLVGKLNWASQIYPGIKVKQLCRLLRGTKALTEVIPLTREAELELAENREILKEPVHGVY
YDPSKDLIAEIQKQEKGQWTYQIYQEPFKNLKTGKYARTRGAHTNDVKQLTEAVQKISTESIVIWGKIPKFRLPIQKETW
ETWWTEYWQATWIPEWEFVNTPPLVKLWYQLEKEPIIGAETFYVDGAANRETKLGKAGYVTNRGRQKVIPLTDTTNQKTE
LQAIYLALQDSGLEVNIVTDSQYALGIIQAQPDKSESELVNQIIEQLIKKEKVYLAWVPAHKGIGGNEQVDKLVSTGIRK
VL
>FJ469704/B/US/-/CR0192W
PISPIETVPVKLKPGMDGPKVKQWPLTEEKIKALVEICTEMEKEGKISKIGPENPYNTPVFAIKKKDSTKWRKLVDFREL
NKRTQDFWEVQLGIPHPAG-LKKK-KSVTVLDVGDAYFSVPLDQDFRKYTAFTIPSINNETPGIRYQYNVLPQGWKGSPA
IFQCSMTKILDPFRKQNPELVIYQYMDDLYVGSDLEIGQHRAKIEDLRQHLLRWGLTTPDKKHQKEPPFLWMGYELHPDK
WTVQPIVLPEKDSWTVNDIQKLVGKLNWASQIYAGIKTRQLCKLLRGTKALTEVVPLTEEAELELAENREILKEPVHGVY
YDPSKDLVAEIQKQGQGQWTYQIYQEPFKNLKTGKYARMRGAHTNDVKQLTEAVQKIATESIVIWGKTPKFKLPIQKETW
ETWWTEYWQATWIPEWEFVNTPPLVKLWYQLEKEPILGAETFYVDGAANRDTKLGKAGYVTDRGRQKVVSLTDTTNQKTE
LQAIHLALQDSGLEVNIVTDSQYALGIIQAQPDKSESELVSQIIEQLIKKEKVYLAWVPAHKGIGGNEQVDKLVSAGIRK
VL
>FJ469705/B/US/-/CR0206U
PISPIETVPVKLKPGMDGPRVKQWPLTEEKIKALVEICTEMEKEGKISKIGPENPYNTPVFAIKKKDSTKWRKLVDFREL
NKRTQDFWEVQLGIPHPAG-LKKK-KSVTVLDVGDAYFSVPLDEDFRKYTAFTIPSTNNETPGARYQYNVLPQGWKGSPA
IFQHSMTKILEPFRKQNPDIVIYQYMDDLYVGSDLEIGQHRTKIEELRYHLLKWGFTTPDKKHQKEPPFLWMGYELHPDK
WTVQPIVLPEKDSWTVNDIQKLVGKLNWASQIYPGIKVRQLCKLLRGTKALTEIVPLTKEAELELAENREILKEPVHGVY
YDPSKDLIAEIQKQGLGQWTYQIYQEPFKNLKTGKYAKIRGTHTNDVKQLTEAVQKIALESIVIWGKTPKFKLPIQKETW
EAWWTEYWQATWIPEWEFVNTPPLVKLWYQLEKEPIVGAETFYVDGAANRETRLGKAGYVTNRGRQKVVSLTDTTNQKTE
LQAIYLALQDSGSEVNIVTDSQYALGIIQAQPDKSESEIVNQIIEQLIKKEKIYLAWVPAHKGIGGNEQVDKLVSTGIRR
VL
>FJ469706/B/US/2005/CR0208W
PISPIETVPVKLKPGMDGPKVKQWPLTEEKIKALVEICTEMEKEGKISKIGPENPYNTPIFAIKKKDSTKWRKLVDFREL
NKRTQDFWEVQLGIPHPAG-LKKK-KSVTVLDVGDAYFSVPLDKEFRKYTAFTIPSTNNEIPGIRYQYNVLPQGWKGSPA
IFQSSMTKILEPFREQNTDIVIYQYMDDLYVGSDLEMGQHRAKIEELRQHLLRWGLTTPDKKHQKEPPFLWMGYELHPDK
WTVQPIVLPEKESWTVNDIQKLVGKLNWASQIYAGIKVRQLCKLLRGAKSLTEVIPLTEEAELELAENREILKEPVHGVY
YDPSKDLIAEIQKQGQGQWTYQIYQEPFKNLKTGKYARTRGAHTNDVKQLTEAVQKIATESIVIWGKTPKFKLPIQKETW
ETWWTEYWQATWIPEWEFVSTPPLVKLWYQLEKEPIIGAETFYVDGASNRETKIGKAGYVTDRGRQKVVSLADTTNQKTE
LQAIYLALQDSGLEVNIVTDSQYALGILQAQPDRSESEIVSQIIEQLINKEKVYLAWVPAHKGIGGNEQIDKLVSSGVRR
VL
>FJ469707/B/US/2007/CR0214
PISPIETVPVKLKPGMDGPKVKQWPLTEEKIKALLEICTEMEKEGKISKIGPENPYNTPVFAIKKKDSTKWRKLVDFREL
NKKTQDFWEVQLGIPHPAG-LKKK-KSVTVLDVGDAYFSVPLDKDFRKYTAFTIPSINNETPGIRYQYNVLPQGWKGSPA
IFQSSMTKILEPFRKQNPDIVIYQYMDDLYVGSDLEIGQHRTKIEELRQHLLKWGFTTPDKKHQKEPPFLWMGYELHPDK
WTVQPIVLPNKDSWTVNDIQKLVGKLNWASQIYAGIKVKQLCRLLRGTKALTEVVPLTEEAELELAENREILKEPVHGVY
YDPSKDLIAEIQKQGEGQWTYQIYQEPFKNLKTGKYARMRGAHTNDVKQLTEAVQKISTESIVIWGKTPKFRLPIQKETW
ESWWTDYWQATWIPEWEFVNTPPLVKLWYQLEKEPIIGAETFYVDGAANRETKLGKAGYVTNRGRQKVVSLTDTTNQKTE
LQAIHLALQDSGLEVNIVTDSQYALGIIQAQPDKSESELVNQIIEQLIKKEKVYMAWVPAHKGIGGNEQVDKLVSAGIRK
IL
>FJ469708/B/US/2006/CR0215
PISPIETVPVKLKPGMDGPKVKQWPLTEEKIKALVEICTEMEKEGKISKIGPENPYNTPIFAIHKKGSNRWRKLVDFREL
NKRTQDFWEVQLGLPHPAG-LKKN-KSVTVLDVGDAYYSIPLYEDFRKYTAFTIPSINNETPGIRYQYNVLPMGWKGSPS
IFQSSMTKILEPFRKQNPDIVIYQYVDDLYVGSDLEIEQHRAKVDELRQHLLRWGLTTPEQKHQTEPPFLWMGYEIHPDK
WTVQPIVLPEKDSWTVNDIQKLVGKLNWASQIYPGIKVKQLCKLLRGTKALTEVVSLTEEAELELAENREILKEPVHGVY
YDPSKDLIAEIQKQGQGQWTYQIYQEPFKNLKTGKYARMRSAHTNDVKQLTEVVQKIALESIVIWGKTPKFRLPIQKETW
ETWWTEYWQATWIPEWEFVNTPPLVKLWYQLEKEPIVGAETFYVDGAANRETRLGKAGYITNKGRQKVVSLTDTTNQKTE
LQAIHLALQDSELEVNIVTDSQYALGIIQAQPDRSESELVNQIIEELIKKEKVYLAWVPAHKGIGGNEQIDKLVSAGIRK
VL
>FJ469709/B/US/2006/CR0222X
PISPIETVPVKLKPGMDGPKIKQWPLTEEKIKALVEICTEMEKEGKISKIGPENPYNTPVFAIKKKDSTKWRKLVDFREL
NKRTQDFWEVQLGIPHPAG-LKKK-KSVTVLDVGDAYFSVPLDKDFRKYTAFTIPSLNNETPGIRYQYNVLPQGWKGSPA
IFQSSMTKILEPFRKQNPDIVIYQYVDDLYVGSDLEIGQHRTKIEELRQHLLRWGFTTPDKKHQKEPPFLWMGYELHPDK
WTVQPIELPNKDSWTVNDIQKLVGKLNWASQIYAGIKIKELCKLIRGTKALTEVVPLTEAAELELAENREILKEPVHGVY
YDPSKDLIAEIQKQGQGQWTYQIYQEPFKILKTGKYAKMRGAHTNDVKQLTEAVQKITTESIVIWGKTPKFRLPIQKETW
EAWWMEYWQATWIPEWEFINTPPLVKLWYQLEKDPIVGAETFYVDGASNRETKLGKAGYVTDKGRQKVVSLTDTTNQKTE
LQAIHLALQDSGLEVNIVTDSQYALGIIQAQPDKSESELVSQIIEQLINKEKVYLAWVPAHKGIGGNEQVDKLVSSGIRK
VL
>FJ469710/B/US/2006/CR0228Q
PISPIETVPVKLKPGMDGPKVKQWPLTAEKIKALTEICTEMEKEGKISKIGPENPYNTPVFAIKKKDSTKWRKLVDFREL
NKRTQDFWEVQLGIPHPAG-LKKK-KSVTVLDVGDAYFSVPLDEEFRKYTAFTIPSTNNETPGIRYQYNVLPQGWKGSPA
IFQSSMTKILEPFRKKNPDIAIYQYMDDLYVGSDLEIGQHRTKIEELREHLLRWGLTTPDKKHQKEPPFLWMGYELHPDK
WTVQPIVLPNKDSWTVNDLQKLVGKLNWASQIYPGIKVKQLCKLLRGTKALTEVVPLTEEAELELAENREILREPVHGVY
YDPSKDLIAEIQKQGQGQWTYQIYQEPFKNLKTGKYARVRGAHTNDVRQLTEAVQKISTESIVIWGKTPKFRLPIQKETW
ESWWTDYWQATWIPEWEFVNTPPLVKLWYQLEKEPIIGAETFYVDGAANRETKLGKAGYVTNKGRQRVVSLTDTTNQKTE
LHAIHLALQDSGSEVNIVTDSQYALGIIQAQPDQSESELVNQIIEQLINKEKVYLAWVPAHKGIGGNEQVDKLVSSGIRK
VL
>FJ469711/B/US/-/CR0234
PISPIETVPVKLKPGVDGPRVKQWPLTEEKIKALIEICTEMEKEGKISKIGPENPYNTPVFAIKKKDGTKWRKLVDFREL
NKKTQDFWEIQLGIPHPAG-LKRK-KSATILDVGDAYFSVPLDKDFRKYTAFTIPSTNNETPGIRYQYNVLPQGWKGSPA
IFQYSMTKILEPFRKQNPDIVIYQYVDDLYVGSDLEIEQHRTKIKELRQHLLRWGFYTPDKKHQEEPPLLWMGYELHPDK
WTVQPIVLPEKDSWTVNDIQKLVGKLNWASQIYPGIKVRQLCKLLRGTKALTEVIPLTQEAELELAENREILKEPVHGVF
YDPSKDLIAEIQKQGQGQWTYQIYQEPFKNLKTGKYARMRGAHTNDVKQLTEAVQKIATESIVIWGKTPKFKLPIQKETW
EAWWTEYWQATWIPEWEFVNTPPLVKLWYQLEKEPIVGAETFYVDGAANRETKLGKAGYVTNRGRQKVVSLTDTTNQKTE
LQAIYLALQDSGLEVNIVTDSQYALGIIQAKPDKSESELVNQIIEQLIKKEKVYLAWVPAHKGIGGNEQVDKLVSAGIRR
VL
>FJ469712/B/US/-/CR0248X
PISPIETVPVKLKPGMDGPKVKQWPLTEEKIKALVEICTEMEKEGKISKIGPENPYNTPVFAIKKKDSTKWRKLVDFREL
NKRTQDFWEVQLGIPHPAG-LKKK-KSVTVLDVGDAYFSVPLDEDFRKYTAFTIPSINNETPGVRYQYNVLPQGWKGSPA
IFQSSMTRILEPFKKQNPDMVICQYMDDLYVGSDLEIGQHRTKIEELRQHLLRWGFTTPDKKHQKEPPFLWMGYELHPDK
WTVQPIELPEKDSWTVNDIQKLVGKLNWASQIYAGIKAKQLCKLLRGTKSLTEVVPLTEDAELELAENREILKEPVHGVY
YDPSKDLIAEIQKQGQGQWTYQIYQEPFKNLKTGKYARVRGAHTNDVKQLAEAVQKINTECIVIWGKTPKFRLPIQKETW
ETWWTEYWQATCIPEWEFVNTPPLVKLWYQLEKEPILGAETFYVDGAANRETKLGKAGYVTDRGRQKVVPLTDTTNQKTE
LQAIHLALQDSGLEVNIVTDSQYALGIIQAQPDTSESEVVNQIIEQLIKKEKVYLAWVPAHKGIGGNEQVDKLVSTGIRK
VL
>FJ469713/B/US/2007/CR0275
PISPIETVPVKLKPGMDGPKVKQWPLTEEKIKALVEICTEMEKEGKISKIGPENPYNTPVFAIRKKDSNKWRKLVDFREL
NKRTQDFWEVQLGIPHPAG-LKKK-KSVTVLDVGDAYFSVPLDKDFRKYTAFTIPSINNETPGIRYQYNVLPQGWKGSPA
IFQSSMTKILEPFRKQNPDIVIYQYMDDLYVGSDLEIGQHRTKIEELRQHLLRWGFTTPDKKHQKEPPFLWMGYELHPDK
WTVQPIVLPEKDSWTVNDIQKLVGKLNWASQIYAGIKVKQLCKLLRGTKALTEVVPLTEEAELELAENREILKEPVHGVY
YDPSKDLIAEIQKQGEGQWTYQIYQEPFKNLKTGKYARTKGAHTNDVKQLTEAVQKIAMEGIVIWGKTPKFRLPIQKETW
DTWWSEYWQATWIPEWEFVNTPPLVKLWYQLEKEPIVGAETFYVDGAANRETKIGKAGYVTDRGRQKVVSLGDTTNQKTE
LQAIHLALQDSGLEVNIVTDSQYAIGIIQATPDKSESELVSQIIEQLIKKEKVYLAWVPAHKGIGGNEQVDKLVSSGIRK
VL
>FJ469714/B/US/2006/CR0276Z
PISPIETVPVKLKPGMDGPKVKQWPLTEEKIKALVEICTEMEKEGKISKIGPENPYNTPVFAIKKKDSTKWRKLVDFREL
NKRTQDFWEVQLGIPHPAG-LKKK-KSVTVLDVGDAYFSVPLDKDFRKYTAFTIPSTNNETPGIRYQYNVLPQGWKGSPA
IFQHSMTKILEPFRKQNPDIEIYQYMDDLLVGSDLEIGQHRTKIEELRQHLLRWGFTTPDKKHQKEPPFLWMGYELHPDK
WTVQPIVLPEKDSWTVNDIQKLVGKLNWASQIYAGIKVKQLCKLLRGTKALTEVVPLTEEAELELAENREILKEPVHGVY
YDPSKDLIAEIQKQGQGQWTYQIYQEPFKNLKTGKYAKMRSAHTNDVKQLTEAVQKIATESIVLWGKTPKFKLPIQKETW
EAWWTEYWQATWIPEWEFVNTPPLVKLWYQLEKEPIAGAETFYVDGASNRETKIGKAGYVTDRGRQKVVSLTDTTNQKTE
LQAVYLALQDSGLEVNIVTDSQYALGIIQAQPDRSESEVVNQIIEELIKKEKVYLAWVPAHKGIGGNEQVDKLVSAGIRK
VL
>FJ469715/B/US/-/CR0289Z
PISPIETVPVKLKPGMDGPKVKQWPLTEEKIKALVEICTEMEKEGKISKIGPENPYNTPVFAIKKKDSTKWRKLVNFREL
NKRTQDFWEVQLGIPHPAG-LKKK-KSVTVLDIGDAYFSVPLDEDFRKYTAFTIPSTNNETPGIRYQYNVLPQGWKGSPA
IFQSSMTKILEPFRKQNPDIVIYQYMDDLYVGSDLEIGQHRAKIEELRQHLLRWGLTTPDKKHQKEPPFLWMGYELHPDK
WTVQPIELPEKDSWTVNDIQKLVGKLNWASQIYAGIKVRQLCKLLRGAKALTEVIPLTKEAELELAENREILKEPVHGVY
YDPSKDLIAEIQKQGQGQWTYQIYQEPFKNLKTGKYARIRGTHTNDVKQLTEAVQKITTESIVIWGKTPKFRLPIQKETW
KIWWTEYWQANWIPEWEFVNTPPLVKLWYQLEKEPIEGAETFYVDGAANRETKLGKAGYVTSKGRQKVVSLTDTTNQKTE
LQAIHLALQDSGLEVNIVTDSQYALGIIQAQPDKSESELVSQIIEQLIKKEKVYLAWVPAHKGIGGNEQVDKLVSTGIRK
VL
>FJ469716/B/US/2007/CR0295S
PISPIETVPVKLKPGMDGPKVKQWPLTEEKIKALVEICTEMEKEGKISKIGPENPYNTPVFAIKKKDSTKWRKLVDFREL
NKRTQDFWEVQLGIPHPAG-LKKK-KSVTVLDVGDAYFSVPLDEDFRKYTAFTIPSINNETPGIRYQYNVLPQGWKGSPA
IFQSSMTKILEPFRKQNPEMVIYQYMDDLYVGSDLEIEQHRTKIEKLREHLLRWGLTTPDKKHQKEPPFLWMGYELHPDK
WTVQPIQLPEKDSWTVNDIQKLVGKLNWASQIYAGIKVKQLCKLLRGTKALTEVVPLTEEAELELAENREILKEPVHGVY
YDPSKDLIAEIQKQELGQWTYQIYQEPFKNLKTGKYARTRGAHTNDIKQLTEAVQKIARESIVIWGKIPKFKLPIQKETW
EAWWTEYWQATWIPEWEFVNTPPLVKLWYQLEKEPIGGAETFYVDGAANRETKLGRAGYVTDRGRQKVVSLTDTTNQKTE
LQAIYLALQDSGLEVNIVTDSQYALGIIQAQPDKSESELVSQIIEQLINKEKVYLAWVPAHKGIGGNEQVDKLVSAGIRK
VL
>FJ469717/B/US/2005/CR0307R
PISPIETVPVKLKPGMDGPKVKQWPLTEEKIKALVEICTEMKKEGKISKIGPENPYNTPVFAIKKKDSTKWKKLVDFREL
NKRTQDFWEVQLGIPHPAG-LKKK-KSVTVLDVGDAYFSVPLDKEFRKYTAFTIPSINNETPGTRYQYNVLPQGWKGSPA
IFQSSMTRILEPFRKQNPEMVIYQYMDDLYVRSNLEIGQHRTKIEELRQHLLRWGFTTPDKKHQKEPPFLWMGYELHPDK
WTVQPIVLPEKDSWTVNDIQKLVGKLNWASQIYPGIKVRQLCKLIRGTKTLTEVVTLTEEAELKLAENREILKKPVHGVY
YDPTKDLIAEIQKQGRDQWSYQIYQEPFKNLKTEKYAKMRGAHTNDVKQLTEAVQKIATESIVIWGKTPKFKLPIQKETW
EAWWTEYWQATWIPKWEFVNTPPLVKLWYQLEKEPIVGAETFYVDGAANRKTKLGKAGYVTDRGRQKVVPLTDTTNQKTE
LQAIYLALQNSGLEVNIVTDSQYALGIIQAQPDKSESALVSQIIEQLIKKEKVYLAWVPAHKGIGGNEQVDKLVSSGIRK
VL
>FJ469718/B/US/2005/CR0312W
PISPIEAVPVKLKPGMDGPKVKQWPLTEEKIKALMEICTEMEKEGKISKIGPENPYNTPVFAIKKKNSTRWRKLVDFREL
NKRTQDFWEVQLGIPHPAG-LKKK-KSVTVLDVGDAYFSVPLHEDFRKYTAFTIPSVNNETPGIRYQYNVLPQGWKGSPA
IFQCSMTKILEPFRKQNPDLVICQYMDDLYVGSDLEIGQHRTKIEELREHLLRWGFYTPDEKHQKEPPFRWMGYELHPDK
WTVQPIVLPEKDSWTVNDIQKLVGKLNWASQIYPGIKVKQLCKLLRGTKTLTEVIPLTKEAELELAENREILKEPVHGVY
YDPSKDLIAEIQKQELGQWTYQIYQEPFKNLKTGKYARTRSAHTNDVKQLTEAVQKIAMESIVIWGKTPKFKLPIQKETW
ETWWTEYWQATWIPEWEFVNTPPLVKLWYQLEKEPIVGAETFYVDGAANRETKLGKAGYVTDKGRQKVVSITDTTNQKTE
LQAIHLALQDSGSEVNIVTDSQYALGIIQAQPDKSESEIVSQIIEELIKKEKVYLAWVPAHKGIGGNEQVDKLVSTGIRK
VL
>FJ469719/B/US/-/CR0317N
PISPIETVPVKLKPGMDGPKVKQWPLTEEKIKALIEICTEMEKEGKISKIGPENPYNTPVFAIKKKDSTKWRKLVDFREL
NKRTQDFWEVQLGIPHPAG-LKKK-KSVTVLDVGDAYFSVPLDEDFRKYTAFTIPSINNETPGIRYQYNVLPQGWKGSPA
IFQSSMTKILEPFRKQNPDIVIYQYMDDLYVSSDLEIGQHRTKIEELRQHLLRWGFTTPDKKHQKEHPFLWMGYELHPDK
WTVQPIVLPEKDSWTVNDIQKLVGKLNWASQIYAGIKVKQLCKLLRGTKALTEVITLTEEAELELAENREILKEPVHGVY
YDPTKDLIAEIQKQGQGQWTYQIYQEPFKNLKTGKYARTRGAHTNDVKQLTEAVQKITTESIVIWGKTPKFRLPIQKETW
ETWWTEYWQATWIPEWEFVNTPPLVKLWYQLEKEPIVGAETFYVDGAANRETKLGKAGYVTNRGRQKVVSLTDTTNQKTE
LQAIYLALQDSEPEVNIVTDSQYALGIIQAQPDRSESEIVSQIIEQLIKKEKVYLAWVPAHKGIGGNEQVDKLVSAGIRR
VL
>FJ469720/B/US/-/CR0331P
PISPIETVPVKLKPGMDGPRVKQWPLTEEKIKALVEICTEMEKEGKISKIGPENPYNTPVFAIKKKNSDKWRKLVDFREL
NKRTQDFWEVQLGIPHPAG-LKKK-KSVTVLDVGDAYFSVPLDKDFRKYTAFTIPSTNNETPGIRYQYNVLPQGWKGSPA
IFQHSMTKILEPFRRQNPDIVIYQYMDDLYVGSDLEIGQHRTKIEELRDHLLKWGFSTPDQKHQKEPPFLWMGYELHPDK
WTVQPIVLPEKDSWTVNDIQKLVGKLNWASQIYAGIKVRQLCKLLRGAKALTEVIPLTKEAELELAENREILKEPVHGVY
YDPSKDLIAEIQKQELGQWTYQIYQEPFKNLKTGKYARIRGAHTNDVKQLTEAVQKIATESIVIWGKTPKFRLPVQKETW
EAWWTEYWQATWIPEWEFVNTPPLVKLWYQLEKEPIVGAETFYVDGAANRETRLGKAGYVTNRGRQKVVPLTDTTNQKTE
LQAIHLALQDSGLEVNIVTDSQYALGIIQAQPDKSESEIVNQIIEQLINKEKVYLAWVPAHKGIGGNEQVDKLVSTGIRR
VL
>FJ469721/B/US/2007/CR0339X
PISPIETVPVKLKPGMDGPRVKQWPLTEEKIKALVEICEELEKEGKISKIGPENPYNTPVFAIKKKDSTKWRKLVDFREL
NKRTQDFWEVQLGIPHPAG-LKKK-KSVTVLDVGDAYFSVPLDEDFRKYTAFTIPSINNETPGIRYQYNVLPQGWKGSPS
IFQSSMTKILEPFRKQNPDIVICQYMDDLYVASDLEIGQHRTKIEELRQHLWEWGFYTPDKKHQKEPPFLWMGYELHPDK
WTVQPIVLPEKDSWTVNDIQKLVGKLNWASQIYAGIKVKQLCKLLRGTKALTEVIPLTEEAELELAENREILREPVHGVY
YDPSKELIAELQKQGQGQWTYQIYQEPFKNLKTGKYARTRGVHTNDVKQLTEAVQKITTESIIIWGKTPKFRLPIQKETW
ETWWTEYWQATWIPEWEFVNTPPLVKLWYQLEKEPIVGAETFYVDGAANRETKLGKAGYVTDRGRQKVVSLNDTTNQKTE
LQAIQLALQDSGLEVNIVTDSQYALGIIQAQPDKSESELVSQIIEQLINKEKVYLAWVPAHKGIGGNEKVDKLVSTGIRK
VL
>FJ469722/B/US/2004/CR0345Q
PISPIETVPVKLKPGMDGPKVKQWPLTEEKIKALIEICTEMEKEGKISKIGPENPYNTPVFAIKKKDSTKWRKLVDFREL
NKRTQDFWEVQLGIPHPAG-LKKK-KSVTVLDVGDAYFSVPLDKDFRKYTAFTIPSINNETPGIRYQYNVLPQGWKGSPA
IFQGSMTRILEPFRKQNPNIVIYQYMDDLYVGSDLEIEQHRTKIEELRQHLLKWGFTTPDKKHQKEPPFLWMGYELHPDK
WTVQPIVLPEKDSWTVNDIQKLVGKLNWASQIYAGIKIRQLCKLLRGTKALTEIVPLTAEAELELAENREILKEPVHGVY
YDPSKDLIAEIQKQGQGQWTYQIYQEPFKNLKTGKYARMRGAHTNDVRQLTEAVQKITTESIVIWGKTPKFKLPIQKETW
ETWWSEYWQATWIPEWEFVNTPPLVKLWYQLEKEPIIGAETFYVDGAANRDTKLGKAGYVTNKGRQKIVSLTDTTNQKTE
LQAIHLALQDSGPEVNIVTDSQYALGIIQAQPDKSESELVNQIIEQLIKKEKVYLAWVPAHKGIGGNEQVDKLVSSGIRK
VL
>FJ469723/B/US/2006/CR0361T
PISPIETVPVKLKPGMDGPKVKQWPLTEEKIKALVEICTEMEKEGKISKIGPENPYNTPVFAIKKKDSTKWRKLVDFREL
NKRTQDFWEVQLGIPHPAG-LKKK-KSVTVLDVGDAYFSVPLDKDFRKYTAFTIPSMNNETPGIRYQYNVLPQGWKGSPA
IFQSSMTRILEPFRKQNPDIVIYQYMDDLYVGSDLEIGQHRTKIEELRQHLLKWGFTTPDKKHQKEPPFLWMGYELHPDK
WTVQPIVLPEKDSWTVNDIQKLVGKLNWASQIYAGIKVRQLCKLLRGTKALTEVVPLTEEAELELAENREILKEPVHGVY
YDPSKELIAEVQKQGQGQWTYQIYQEPFKNLKTGKYARMRGAHTNDVKQLTEAVQKIATESIVIWGKIPKFKLPIQKETW
EAWWTEYWQATWIPEWEFVNTPPLVKLWYQLEKEPIVGAETFYVDGAANRETKLGKAGYVTDRGRQKVVPLTDTTNQKTE
LQAIHLALQDSGVEVNIVTDSQYALGIIQAQPDKSESELVNQIIEKLIQKERVYLAWVPAHKGIGGNEQVDKLVSAGIRK
VL
>FJ469724/B/US/2005/CR0367Z
PISPIETVPVKLKPGMDGPRVKQWPLTEEKIKALVEICTEMEKEGKISKIGPENPYNTPVFAIKKKNSDKWRKLVDFREL
NKRTQDFWEVQLGIPHPAG-LKKK-KSVTVLDVGDAYFSVPLDKDFRKYTAFTIPSTNNETPGIRYQYNVLPQGWKGSPA
IFQHSMTKILEPFRKQNPDIVIYQYMDDLYVGSDLEIGQHRTKIEELRDHLLKWGFSTPDKKHQKEPPFLWMGYELHPDK
WTVQPIVLPEKDSWTVNDIQKLVGKLNWASQIYAGIKVRQLCKLLRGAKALTEVIPLTKEAELELAENREILKEPVHGVY
YDPSKDLIAEVQKQELGQWTYQIYQEPFKNLKTGKYAKIRGIHTNDVKQLTEAVQKIATESIVIWGKTPKFRLPIQKETW
EAWWTEYWQATWIPEWEFVNTPPLVKLWYQLEKEPIVGAETFYVDGAANRETRVGKAGYVTNRGRQKVVSLTDTTNQKTE
LQAIHLALQDSGSEVNIVTDSQYALGIIQAQPDKSESEIVNQIIEQLVNKEKVYLAWVPAHKGIGGNEQVDKLVSNGIRR
VL
>FJ469725/B/US/-/CR0382N
PISPIETVPVKLKPGMDGPKVKQWPLTEEKIKALVEICTEMEKEGKITKIGPENPYNTPVFAIRKKDSTKWRKLVDFREL
NKRTQDFWEVQLGIPHPAG-LKKK-KSVTILDVGDAYFSVPLDPEFRKYTAFTIPSINNERPGIRYQYNVLPQGWKGSPA
IFQSSMTKILEPFRKENPEIVIYQYMDDLYVGSDLEIEQHRTKIEELRQHLLRWGFTTPDKKHQKEPPFLWMGYELHPDK
WTVQPIVLPEKDSWTVNDIQKLVGKLNWASQIYAGIKVKQLCKLLRGTKSLTEVIPLTKEAELELAENREILKEPVHGVY
YDPSKDLIAELQKQEHGQWTYQIYQEPFKNLKTGKYARVRGAHTNDIKQLTEAVQKIATESIVIWGKTPKFRLPIQKETW
ETWWTEYWQATWIPEWEFVNTPPLVKLWYQLEKEPLVGVETFYVDGAANRETKLGKAGYITDRGRQKVVSLTDTTNQKTE
LQAIHLALQDSGSEVNIVTDSQYALGIIQAQPDKSESELVNQIIEQLIKKDKIYLAWVPAHKGIGGNEQVDKLVSAGIRK
VL
>FJ469726/B/US/-/CR0413T
PISPIETVPVKLKPGMDGPKVKQWPLTEEKIKALVEICTEMKKEGKISKIGPENPYNTPVFAIKKKDSTKWKKLVNFREL
NKKTQDFWEVQLGIPHPAG-LKKK-KSVTVLDVGDAYFSVPLDKDFRKYTAFTIPSINNETPGIRYQYNVLPQGWKGSPA
IFQSSMIKILEPFRKQNPDLVIYQYMDDLYVGSDLEIEQHRTKIEELRQHLLRWGFTTPDKKHQKEPPFLWMGYELHPDK
WTVQPITLPEKKSWTVNDIQKLVRKLNWASQIYSGIKVRQLCKLLRGTKSLTEVIPLTEEAELELAENREILREPVHGVY
YDPSKDLIAEIQKQGQGQWTYQIYQEPFKNLKTGKYARSRGAHTNDVKQLTEAVQKITTESIVIWGKTPKFRLPIQKETW
ESWWTEYWQATWIPEWEFVNTPPLVKLWYQLEKEPIVGAETFYVDGASNRETKLGKAGYVTDRGRRKVVSFADTTNQKTE
LQAIHLALQDSGLEVNIVTDSQYALGIIQAQPDRSESELVSQIIEQLIKKEKVYLAWVPAHKGIGGNEQVDKLVSARIRK
VL
>FJ469727/B/US/-/F701
PISPIETVPIKLKPGMDGPKVKQWPLTEEKIKALVEICTEMEKEGKISKIGPENPYNTPVFAIKKKDSTKWRKLVDFREL
NKRTQDFWEVQLGIPHPAG-LKKK-KSVTVLDVGDAYFSVPLDEDFRKYTAFTIPSINNETPGIRYQYNVLPQGWKGSPA
IFQSSMTKILDPFRKQNPDIVIYQYMDDLYVGSDLEIGQHRTKVEELRHHLLKWGFTTPDKKHQKEPPFLWMGYELHPDK
WTVQPIKLPEKDSWTVNDIQKLVGKLNWASQIYPGIKVKQLCKLLRGTKALTEVIPLTEEAELELAENREILKEPVHGVY
YDPSKELIAEIQKQGEGQWTYQIYQEPFKNLKTGKYARMRGAHTNDVKQLTEAVQKVALESIIIWGKTPKFRLPIQKETW
ETWWTDYWQATWIPEWEFVSTPPLVKLWYQLEKEPIVGAETFYVDGAANRDTKAGKAGYVTDRGRQKVISLTDTTNQKTE
LQAIHLALQDSGVEVNIVTDSQYALGIIQAQPDKSESELVNQIIEQLIKKEKVYLAWVPAHKGIGGNEQVDKLVSAGIRR
VL
>FJ469729/B/US/-/F710
PISPIETVPVKLKPGMDGPKVKQWPLTEEKIKALTEICTEMEKEGKISKIGPENPYNTPVFAIKKKDSTKWRKLVDFREL
NRRTQDFWEVQLGIPHPSG-LKKN-KSVTVLDVGDAYFSVPLDKDFRKYTAFTIPSINNETPGIRYQYNVLPQGWKGSPA
IFQSSMTKILEPFRKQNPEVVIYQYMDDLYVGSDLEIGQHRAKIEELRQHLLRWGFTTPDKKHQKEPPFLWMGYELHPDK
WTVQPIMLPEKESWTVNDIQKLVGKLNWASQIYPGIKVRQLCKLLRGAKALTEVIPLTKEAELELAENREILKEPVHGVY
YDPSKDLIAEIQKQGQGQWTYQIYQEPFKNLKTGKYARTRGAHTNDVRQLTEAVQKITTESIVIWGKTPKFKLPIQKETW
EAWWTEYWQATWIPEWEFVNTPPLVKLWYQLEKEPIVGAETFYVDGAANRETKLGKAGYVTNRGRQKVVTITDTTNQKTE
LQAIHLALQDSGLEVNIVTDSQYALGIIQAQPDKSESELVSQIIEQLIKKEKVYLTWVPAHKGIGGNEQVDKLVSTGIRK
VL
>FJ469730/B/US/2002/F714
PISPIQTVPVKLKPGMDGPKVKQWPLTEEKIKALMEICTEMEKEGKITKIGPENPYNTPVFAIKKKDSTKWRKLVDFREL
NKRTQDFWEVQLGIPHPAG-LKKK-KSVTVLDVGDAYFSVPLDKDFRKYTAFTIPSINNETPGIRYQYNVLPQGWKGSPA
IFQSSMTKILEPFRKQNPDIVIYQYMDDLYVGSDLEIGQHRTKIEELRQHLLRWGFTTPDKKHQKEPPFLWMGYELHPDK
WTVQPIVLPEKDSWTVNDIQKLVGKLNWASQIYAGIKVKQLCRLLRGAKALTEVIPLTEEAELELAENREILKEPVHGVY
YDPSKDLIAEIQKQGQGQWTYQIYQEPFKNLKTGKYARMRGAHTNDVRQLTEAVQKITTESIVIWGKTPKFKLPIQKETW
ETWWTEYWQATWIPEWEFVNTPPLVKLWYQLEKEPIVGAETFYVDGAANRETKLGKAGYVTDRGRQKVVPLTDTTNQKTE
LQAIHLALQDSGLEVNIVTDSQYALGIIQAQPDTSESELVNQIIEQLIKKEKVYLAWVPAHKGIGGNEQVDKLVSAGIRK
VL
>FJ469731/B/US/2003/F7157
PISPIETVPVKLKPGMDGPKVKQWPLTEEKIKALVEICTEMEKEGKISKIGPENPYNTPIFAIKKKDSTKWRKLVDFREL
NKRTQDLWEVQLGIPHPAG-LKKK-KSVTVLDVGDAYFSVPLDKDFRKYTAFTIPSINNETPGIRYQYNVLPQGWKGSPA
IFQSSMTKILEPFRKQNPDIVIYQYMDDLYVGSDLEIGQHRTKIEELRQHLLKWGFTTPDKKHQKEPPFLWMGYELHPDK
WTVQPIVLPDKDSWTVNDIQKLVGKLNWASQIYPGIKVRQLCKLIRGTKALTEVVPLTEEAELELAENREILKEPVHGVY
YDPTKDLIAEIQKQGQGQWTYQIYQEPFKNLKTGKYARMRGAHTNDVKQLTEAVQKIATESIVIWGKTPKFRLPIQKETW
DTWWTEYWQATWIPEWEFVSTPPLVKLWYQLEKEPIVGAETFYVDGAANRDTKLGKAGYITDRGRQKVVSLADTTNQKTE
LQAIHLALQDGGPEVNIVTDSQYALGIIQAHPDKSESELVSQIIEELIKKEKVYLAWVPAHKGIGGNEQIDKLVSAGIRK
VL
>FJ469732/B/US/2004/F7165
PISPIETVPVKLKSGMDGPKVKQWPLTEEKIKALVEICTEMEKEGKISKIGPENPYNTPVFAIKKKDSTKWRKLVDFREL
NKRTQDFWEVQLGIPHPAG-LKKK-KSVTVLDVGDAYFSVPLDKDFRKYTAFTIPSINNETPGIRYQYNVLPQGWKGSPA
IFQSSMTKILEPFRKQNPDIVIYQYMDDLYVGSDLEIGQHRTKIEELRQHLLRWGFTTPDKKHQKEPPFLWMGYELHPDK
WTIQPIVLPEKDSWTVNDIQKLVGKLNWASQIYAGIKVKQLCKLLRGAKALTEVIPLTEEAELELAENREILKEPVHGVY
YDPAKDLIAEIQKQGYGQWTYQIYQEPFKNLKTGKYARMRGAHTNDVRQLTEAVQKISTESIVIWGKTPKFKLPIQKETW
EAWWTEYWQATWIPEWEFVNTPPLVKLWYQLEKEPIVGAETFYVDGAANRETKLGKAGYVTDRGRQKVVPLADTTNQKTE
LQAIQLALQDSGLEVNIVTDSQYALGIIQAQPDKSESELVSQIIEQLIKKEKVYLAWVPAHKGIGGNEQVDKLVSAGIRK
VL
>FJ469733/B/US/2004/F7172
PISPIETVPVKLKPGMDGPKVKQWPLTEEKIKALVEICTEMEKEGKISKIGPENPYNTPVFAIKKKDSTKWRKLVDFREL
NKRTQDFWEVQLGIPHPAG-LKKK-KSVTVLDIGDAYFSVPLDEDFRKYTAFTIPSTNNETPGIRYQYNVLPQGWKGSPA
IFQSSMTKILEPFRKQNPDIVIYQYMDDLYVGSDLELGQHRTKIEELRQHLLRWGLTTPDKKHQKEPPFLWMGYELHPDK
WTVQPIELPEKDSWTVNDIQKLVGKLNWASQIYAGIKVRQLCKLLRGAKALTEVIPLTKEAELELAENREILKEPVHGVY
YDPSKDLIAEIQKQGQGQWTYQIYQEPFKNLKTGKYARIRGTHTNDVKQLTEAVQKLTTESIVIWGKTPKFRLPIQKETW
KIWWTEYWQANWIPEWEFVNTPPLVKLWYQLEKEPIEGAETFYVDGAANRETKLGKAGYVTSKGRQKVVSLTDTTNQKTE
LQAIHLALQDSGLEVNIVTDSQYALGIIQAQPDKSESELVSQIIEQLIKKEKVYLTWVPAHKGIGGNEQVDKLVSTGIRK
VL
>FJ469734/B/US/2002/F719
PISPIETVPVKLKPGMDGPKVKQWPLTEEKIKALIEICTEMEKEGKISKIGPENPYNTPVFAIKKKDGTKWRKLVDFREL
NKRTQDFWEVQLGIPHPAG-LKQK-KSVTVLDVGDAYFSVPLDEDFRKYTAFTIPSTNNETPGIRYQYNVLPQGWKGSPA
IFQSSMTKILEPFRKQNPDIVIYQYMDDLYVGSDLEIGQHRTKIEELRQHLLKWGFTTPDKKHQKEPPFLWMGYELHPDK
WTVQPIVLPEKDSWTVNDLQKLVGKLNWASQIYAGIKVKQLCKLLRGTKSLTEVVPLTEEAELELAENREILKEPVHGVY
YDPSKDLIAEIQKQGQGQWTYQIYQEPFKNLKTGKYARMRGAHTNDVKQLTEAVQKIATEGIVIWGKIPKFRLPIQKETW
ETWWTEYWQATWIPEWEYVNTPPLVKLWYQLEKEPIVGAETFYVDGAANRETKLGKAGYVTNRGRQKVVSLTDTTNQKTE
LQAIHLALQDSGSEVNIVTDSQYALGIIQAQPDKSESELVNQIIEQLINKEKVYMAWVPAHKGIGGNEQVDKLVSAGIRK
IL
>FJ469735/B/US/2002/F762P
PISPIETVPVKLKPGMDGPKVKQWPLTEEKIKALVEICTEMEKEGKISKIGPENPYNTPVFAIKKKDSTKWRKLVDFREL
NKRTQDFWEVQLGIPHPAG-LKKK-KSVTVLDVGDAYFSVPLDKDFRKYTAFTIPSINNETPGIRYQYNVLPQGWKGSPA
IFQCSMTKILEPFRKQNPDIVIYQYMDDLYVGSDLEIGQHRAKIEELRAHLLKWGFTTPDKKHQKEPPFLWMGYELHPDK
WTVQPIVLPEKDSWTVNDIQKLVGKLNWASQIYAGIKVRQLCKLLRGTKALTEVVQLTEEAELELAENREILREPVHGVY
YDPSKDLIAEIQKQEQGQWTYQIYQEPFKNLKTGKYARMRGAHTNDVKQLTEAVQKIAIESIVIWGKTPKFRLPIQKETW
ETWWTEYWQATWIPEWEFVNTPPLVKLWYQLEKEPIVGAETFYVDGAANRETKLGKAGYVTDRGRQKVVPLTDTTNQKTE
LQAIHLALQDSGLEVNIVTDSQYALGIIQAQPDKSESKLVSQIIEQLIKKEKVYLAWVPAHKGIGGNEQVDKLVSAGIRR
VL
>FJ469737/B/US/2002/F797
PISPIKTVPVRLKPGMDGPRVKQWPLTEEKIKALVEICTELEREGKISKIGPENPYNTPIFAIKKKDSTKWRKLVDFREL
NKRTQDFWEVQLGIPHPAG-LKKQ-KSVTVLDVGDAYFSVPLDEDFRKYTAFTIPSVNNETPGIRYQYNVLPQGWKGSPA
IFQSSMTKILEPFRKQNPDIVIYQYMDDLYVGSDLEIGQHRKKIEELRNHLLRWGFYTPDKKHQKEPPFLWMGYELHPDK
WTVQPVVLPEKDSWTVNDIQKLVGKLNWASQIYPGIKVKQLCKLLRGAKALTEVIPLTREAELELAENREILKEPVHGVY
YDPSKDLIAEVQKQGEGQWTYQIYQEPFKNLKTGKYARMRGAHTNDVKQLTEVVQKIATESIVIWGKTPKFRLPIQKETW
ETWWTEYWQATWIPEWEFVNTPPLVKLWYQLEKEPIVGAETFYVDGAANREIKLGKAGYVTNKGRQKVVSITDTTNQKTE
LQAIHLALQDSGPEVNIVTDSQYALGIIQAQPDKSESELVSQIIEQLIKKEKVYLAWVPAHKGIGGNEQVDKLVSSGIRK
VL
>FJ469738/B/US/2001/L805
PISPIETVPVKLKPGMDGPKVKQWPLTEEKIKALVEICTEMEKEGKISKIGPENPYNTPVFAIKKKDSTKWRKLVDFREL
NKRTQDFWEVQLGIPHPAG-LKKK-KSVTVLDVGDAYFSVPLDKDFRKYTAFTIPSINNETPGIRYQYNVLPQGWKGSPA
IFQCSMTKILEPFRKQNPEIVIYQYMDDLYVGSDLEIGQHRTKIEELRQHLLKWGFTTPDKKHQKEPPFLWMGYELHPDK
WTVQPIVLPEKDSWTVNDIQKLVGKLNWASQIYPGIKVKQLCKLLRGTKALTEVVPLTEEAELELAENREILKEPVHGVY
YDPSKDLIAEIQKQELGQWSYQIYQEPFKNLKTGKYARMRGAHTNDVKQLTEAVQKIATESIVIWGKTPKFRLPIQKETW
ETWWTEYWQATWIPEWEFVNTPPLVKLWYQLEKEPIVGAETFYVDGAASRETKSGKAGYVTDRGRQKVVSLTDTTNQKTE
LQAIHLALQDSGLEVNIVTDSQYALGIIQAQPDKSESELVSQIIEQLIKKEKVYLAWVPAHKGIGGNEHIDKLVSAGIRK
VL
>FJ469739/B/US/2003/L8107
PISPIETVPVKLKPGMDGPKVKQWPLTEEKIKALVEICTEMEKEGKISKIGPENPYNTPVFAIKKKDSTKWRKLIDFREL
NKRTQDFWEVQLGIPHPAG-LEKK-KSVTILDVGDAYFSVPLDKDFRKYTAFTIPSINNETPGVRYQYNVLPQGWKGSPA
IFQSSMTKILEPFRKQNPDIVICQYMDDLYVGSDLDIGQHRTKIEELRQHLLKWGFATPDKKHQKEPPFLWMGYELHPDK
WTVQPIVLPEKDSWTVNDIQKLVGKLNWASQIYAGIKIKQLCKLIRGTRALTEVVQLTEEAELELAENREILKEPVHGVY
YDPSKDLIAELQKQGQGQWTYQIYQEPFKNLKTGKYAKIRGAHTNDVKQLTEAVQKITTESIVIWGKTPKFKLPIQKETW
DAWWTEYWQATWIPEWEFVNTPPLVKLWYQLEKEPITGAETFYVDGAANRETKLGKAGYVTDKGRQKIVSLTDTTNQKTE
LQAIYLALQDSGIEVNIVTDSQYALGIIQAQPDKSESEIVSQIIEQLIKKEKVYLAWVPAHKGIGGNEQIDKLVSTGIRK
VL
>FJ469740/B/US/2003/L8116
PISPIETVPVKLKPGMDGPKVKQWPLTEEKIKALVEICTEMEKEGKISKIGPENPYNTPVFAIRKKDSTKWRKLVDFREL
NKRTQDFWEVQLGIPHPAG-LKQK-KSVTVLDVGDAYFSVPLDEDFRKYTAFTIPSTNNETPGIRYQYNVLPQGWKGSPA
IFQCSMTKILDPFRKQNPDIVICQYMDDLYVGSDLEIGQHRTKIEELRQHLLKWGFTTPDNKHQKEPPFLWMGYELHPDK
WTVQPIVLPDKDSWTVNDIQKLVGKLNWASQIYPGIKVRQLCKLLRGTKALTEVIQLTEEAELELAENREILKEPVHGVY
YDPSKDLIAEIQKQGQGQWTYQIYQEPFKNLKTGKYARMRGAHTNDVRQLTEAVQKIATESIVIWGKIPKFKLPIQKETW
DTWWTEYWQATWIPEWEFVNTPPLVKLWYQLEKEPIVGAETYYVDGAANRETKLGKAGYVTDRGKQKVVPLTDTTNQKTE
LQAIHLALQDSGSEVNIVTDSQYALGIIQAQPDKSESELVSQIIEQLINKEKVYMAWVPAHKGIGGNEKVDKLVSSGIRK
VL
>FJ469742/B/US/2003/L8152
PISPIETVPVKLKPGMDGPKVKQWPLTEEKIKALVEICTEMEKEGKISKIGPENPYNTPVFAIKKKDSTKWRKLVDFREL
NKRTQDFWEVQLGIPHPSG-LKKK-KSVTVLDVGDAYFSVPLDKDFRKYTAFTIPSVNNETPGIRYQYNVLPQGWKGSPA
IFQASMTKILEPFRKQNPDIVICQYVDDLYVGSDLEIGQHRTKVEELRQHLLKWGFTTPDNKHQKEPPFLWMGYELHPDK
WTVQPIVLPEKDSWTVNDIQKLVGKLNWASQIYPGIKVRQLCKLLRGAKALTEVVTLTKEAELELAENREILKEPVHGVY
YDPSKDLIAEIQKQDESQWTYQIYQEQFKNLKTGKYAKMRGAHTNDVRQLTEAVQKIATESIVIWGKTPRFKLPIQKETW
EAWWTEYWQATWIPEWEFVNTPPLVKLWYQLEKEPIAGAETFYVDGAASRETKLGKAGYVTNRGRQKVVSLTDTTNQKTE
LQAIQLALQDSGSEVNIVTDSQYALGIIQAQPDKSESEIVSQIIEQLIKKEKVYLAWVPAHKGIGGNEQVDKLVSAGIRR
VL
>FJ469743/B/US/2003/L8180
PISPIETVPVKLKPGMDGPKVKQWPLTEEKIKALVEICTEMEKEGKISRIGPENPYNTPVFAIKKKDSTKWRKLVDFREL
NKRTQDFWEVQLGIPHPSG-LKKK-KSVTVLDVGDAYFSVPLDKEFRKFTAFTIPSINNETPGMRYQYNVLPQGWKGSPA
IFQSSMTKILEPFRKQNPEIVIYQYMDDLYVGSDLEIGQHRTKIEELREHLLRWGLTTPDKKHQKEPPFLWMGYELHPDK
WTVQPIVLPEKDSWTVNDIQKLVGKLNWASQIYAGIKVKQLCKLLRGTKSLTEVVPLTEEAELELAENREILKEPVHGVY
YDPSKDLIAEIQKQGQGQWTYQIYQEPFKNLKTGKYARMRGVHTNDVRQLTEAVQKIAVESIVIWGKTPKFRLPIQKETW
ETWWMEYWQATWIPEWEFVNTPPLVKLWYQLEKEPIIGAETFYVDGAANRETKLGKAGYVTDRGRQKVISLTDTTNQKTE
LQAIHLALQDSGLEVNIVTDSQYALGIIQAQPDQSESELVNQIIEQLIKKEKVYLAWVPAHKGIGGNEQVDKLVSNGIRK
VL
>FJ469744/B/US/-/L8188
PISPIETVPVKLKPGMDGPKVKQWPLTEEKIKALVEICTEMEKEGKISKIGPENPYNTPVFAIKKKDSTKWRKLVDFREL
NKRTQDFWEVQLGIPHPAG-LKKK-RSVTVLDVGDAYFSVPLDEDFRKYTAFTIPSINNATPGIRYQYNVLPQGWKGSPA
IFQSSMTRILEPFRKQNPDIVIYQYMDDLYVGSDLEIGQHRTKIEELRQHLLKWGFTTPDKKHQKEPPFLWMGYELHPDK
WTVQPIVLPEKDSWTVNDIQKLVGKLNWASQIYAGIKVRQLCKLIRGTKALTEVVPLTEEAELELAENREILKEPVHGVY
YDPTKDLIAEIQKQGQGQWTYQIYQEPYKNLKTGKYARMRGAHTNDVKQLTEAVQKIATESIVIWGKTPKFRLPIQKETW
EAWWTEYWQATWIPEWEFVNTPPLVKLWYQLEKEPIVGAETFYVDGAANRDTKLGKAGYVTDRGRQKVVSLTDTTNQKTE
LQAIYLALQDSGLEVNIVTDSQYALGILQAQPDQSESELVNQIIEQLIKKEKIYLAWVPAHKGIGGNEQVDKLVSAGIRK
VL
>FJ469745/B/US/2004/L819
PISPIETVPVKLKPGMDGPKVKQWPLTEEKIKALVEICTELEKEGKISKIGPENPYNTPVFAIKKKNSTRWRKLVDFREL
NKRTQDFWEVQLGIPHPAG-LKKK-NSVTVLDVGDAYFSVPLDENFRKYTAFTIPSINNETPGIRYQYNVLPQGWKGSPS
IFQSSMTKILEPFRKQNPDIVIYQYMDDLYVGSDLEIGQHRAKIEELRQHLLRWGFYTPDKKHQKEPPFLWMGYELHPDK
WTVQPIVLPEKDSWTVNDIQKLVGKLNWASQIYPGIKVKQLCKLLRGTKALTEIVPLTEEAELELAENREILKEPVHGVY
YDPSKDLIAEIQKQGQGQWTYQIYQEPFKNLKTGKYARMRGAHTNDVKQLTEAVQKIALESIVIWGKTPKFRLPIQKETW
EAWWTEYWQATWIPEWEFVNTPPLVKLWYQLEKEPIVGVETFYVDGAANRETKLGKAGYITDKGRQKVISLTDTTNQKTE
LQAIQLALQDSGLEVNIVTDSQYALGIIQAQPDKSESELVNQIIEQLIKKEKVYLAWVPAHKGIGGNEQIDKLVSSGIRK
VL
>FJ469746/B/US/2005/L8249
PISPIETVPVKLKPGMDGPKVKQWPLTEEKIKALIEICTEMEKEGKISKIGPENPYNTPVFAIKKKDSTKWRKLVDFREL
NKKTQDFWEIQLGIPHPAG-LKKN-KSVTVLDVGDAYFSVPLDKEFRKYTAFTIPSINNETPGIRYQYNVLPQGWKGSPS
IFQSSMTKILEPFRKQNPDIVIYQYMDDLYVGSDLEIGQHRTKIEELRQHLLRWGFTTPDKKHQKEPPFLWMGYELHPDK
WTVQPIELPEKDSWTVNDIQKLVGKLNWASQIYPGIKVKQLCRLLRGTKALTEVVPLTKEAELELAENREILKEPVHGVY
YDPSKDLIAEIQKQGEGQWTYQIYQEPFKNLKTGKYARTRGTHTNDVKQLTEAVQKVATESIVIWGKTPKFKLPIQKETW
ETWWAEYWQATWIPEWEFVNTPPLVKLWYQLEKEPIIGAETFYVDGASSRETKLGKAGYVTDRGRQKVVPLTDTTNQKTE
LQAIYLALQDSGLEVNIVTDSQYALGIIQAQPDKSESELVSQIIEELIKKEKVYLAWVPAHKGIGGNEQVDKLVSTGIRK
VL
>FJ469747/B/US/2005/L827
PISPIETVPVKLKPGMDGPKVKQWPLTEEKIKALREICTEMEKEGKISKIGPENPYNTPVFAIKKKDSTKWRKLVDFREL
NKRTQDFWEVQLGIPHPAG-LKKK-KSVTVLDVGDAYFSVPLDKDFRKYTAFTIPSINNETPGIRYQYNVLPQGWKGSPA
IFQCSMTKILEPFRKQNPDIVIYQYMDDLYVASDLEIGQHRTKIEELRQHLLKWGFTTPDKKHQKEPPFLWMGYELHPDK
WTVQPIVLPEKDSWTVNDIQKLVGKLNWASQIYAGIKVKQLCKLLRGAKALTEVVPLTVEAELELAENREILKEPVHGVY
YDPSKDLIAELQKQGQGQWTYQIYQEPFKNLKTGKYARMRGAHTNDVKQLTEAVQKIATESIVIWGKTPKFRLPIQKETW
ETWWTEYWQATWIPEWEFVNTPPLVKLWYQLETEPIVGAETFYVDGAASRETKLGRAGYVTDRGRQKVVSLTDTTNQKTE
LQAIHLALQDSGLEVNIVTDSQYALGIIHAQPDKSESELVSQIIEQLIKKEKVYLTWVPAHKGIGGNEQVDKLVSAGVRR
VL
>FJ469748/B/US/2002/L861P
PISPIETVPVKLKPGMDGPKVKQWPLTEEKIKALVEICTEMEKEGKISKIGPENPYNTPIFAIKKKDSTKWRKLVDFREL
NKKTQDFWEVQLGIPHPAG-LKRK-KSVTVLDVGDAYFSVPLDKDFRKYTAFTIPSVNNETPGIRYQYNVLPQGWKGSPA
IFQSSMTKILEPFRKQNPDIVIYQYVDDLYVGSDLEIGQHRTKIEELRQHLLKWGFTTPDKKHQKEPPFLWMGYELHPDK
WTVQPVVLPEKVSWTVNDIQKLVGKLNWASQIYPGIKVKQLCKLLRGTKALTEVIPLTQEAELELAENREILKEPVHGVY
YDPTKDLIAELQKQGQGQWTYQIYQEPFKNLKTGKYARMRGVHTNDVKQLTEAVQKIATESIVIWGKTPKFKLPIQKETW
ETWWTEYWQATWIPEWEFVNTPPLVKLWYQLEKEPIIGAETFYVDGAANRETKLGKAGYVTNKGRQRVISITDTTNQKTE
LQAINLALQDSGPEVNIVTDSQYALGIIQAQPDKSESELVSQIIEQLIKKEKVYLAWVPAHKGIGGNEQVDKLVSSGIRK
VL
>FJ469749/B/US/2002/L893P
PISPIETVPVKLKPGMDGPKVKQWPLTEEKIKALVEICTEMEKEGKISKIGPENPYNTPVFAIKKKDSTKWRKLVDFREL
NKRTQDFWEVQLGIPHPAG-LKKK-KSVTVLDVGDAYFSVPLDKEFRKYTAFTIPSINNETPGIRYQYNVLPQGWKGSPA
IFQCSMTKILEPFRKQNPDIVIYQYMDDLYVGSDLEIGQHRTKIEELRQHLLRWGFTTPDKKHQKEPPFLWMGYELHPDK
WTVQPIMLPEKDSWTVNDIQKLVGKLNWASQIYAGIKVKQLCKLLRGTKALTDVVPLTEEAELELAENREILKAPVHGVY
YDPSKDLIAEIQKQGQGQWTYQIYQEPFKNLKTGKYARMRGTHTNDVKQLTEAVQKVSQESIVIWGKTPKFRLPIQKETW
EAWWMEYWQATWIPEWEFVNTPPLVKLWYQLEKEPIMGAETFYVDGAANRETRLGKAGYVTNKGRQKVVSLTDTTNQKTE
LQAIHLALQDSGSEVNIVTDSQYALGIIQAQPDKSESELVNQIIEQLIKKEKVYLAWVPAHKGIGGNEQIDKLVSSGIRK
VL
>FJ469750/B/US/-/L896
PISPIETVPVKLKPGMDGPKVKQWPLTEEKIKALIEICTEMEKEGKISKIGPENPYNTPVFAIKKKDSTKWRKLVDFREL
NKKTQDFWEVQLGIPHPAG-LKKK-KSVTVLDVGDAYFSVPLDKDFRKYTAFTIPSVNNETPGIRYQYNVLPQGWKGSPA
IFQSSMTKILEPFRKQNPDIVIYQYMDDLYVGSDLEIGQHRTKIEELRQHLLRWGFTTPDKKHQKEPPFLWMGYELHPDK
WTVQPIKLPEKESWTVNDIQKLVGKLNWASQIYPGIKVRQLCKLLRGAKALTEVIPLTKEAELELAENREILKEPVHGVY
YDPSKDLIAEIQKQGQGQWTYQIYQEPFKNLKTGKYARMRGAHTNDVKQLTEAVQKIATESIVIWGKTPKFRLPIQKETW
ETWWTEYWQATWIPEWEFVNTPPLVKLWYQLEKEPIIGAETFYVDGAANRETKLGKAGYVTNRGRQKVVSLTDTTNQKTE
LQAIHLALQDSGLEVNIVTDSQYALGIIQAQPDKSESEIVSQIIEQLIKKEKVYLAWVPAHKGIGGNEQVDKLVSTGIRK
VL
>FJ469751/B/US/2002/MTF
PISPIETVPVKLKPGMDGPKVKQWPLTEEKIKALVEICTEMEKEGKISKIGPENPYNTPVFAIKKKDSTKWRKLVDFREL
NKRTQDFWEVQLGIPHPAG-LKKK-KSVTVLDVGDAYFSVPLDKDFRKYTAFTIPSINNETPGIRYQYNVLPQGWKGSPA
IFQSSMTKILEPFRKQNPEIVIYQYMDDLYVGSDLEIGQHRTKIEELRQHLLKWGFTTPDKKHQKEPPFLWMGYELHPDK
WTVQPIMLPEKDSWTVNDIQKLVGKLNWASQIYPGIKVKQLCKLIRGTKALTEIVPLTEEAELELAENREILKEPVHGVY
YDPSKDLIADIQKQGQGQWTYQIYQEPFKNLKTGKYARMRGAHTNDVKQLTEAVQKIATESIVIWGKTPKFRLPIQKETW
ESWWTEYWQATWIPEWEFVNTPPLVKLWYQLEKEPIVGAETFYVDGAANKDTKIGKAGYVTDRGRQKVVPLTDTTNQKTE
LQAIHLALQDSGLEVNIVTDSQYALGIIQAQPDQSESEIVSQIIEQLIKKEKVYLAWVPAHKGIGGNEQVDKLVSSGIRK
VL
>FJ469752/B/US/-/NCQ
PISPIETVPVKLKPGMDGPKVKQWPLTEEKIKALVEICTEMEKEGKISKIGPENPYNTPVFAIKKKDGTKWRKLVDFREL
NKRTQDFWEVQLGIPHPAG-LKKK-KSVTVLDVGDAYFSVPLDEDFRKYTAFTIPSVNNETPGIRYQYNVLPQGWKGSPA
IFQCSMTKILEPFRKQNPDLVIYQYMDDLYVGSDLEIGQHRAKIEELRNHLLKWGFTTPDKKHQKEPPFLWMGYELHPDK
WTVQPIMLPEKDSWTVNDIQKLVGKLNWASQIYPGIRVKQLCKLLRGTKALTEVIPLTKEAELELAENREILKQPVHGVY
YDPSKDLIAEVQKQEQCQWTYQIYQEPFKNLKTGKYARTRGAHTNDVKQLTEVVQKIATEGIVIWGKIPKFKLPIQKETW
EAWWMEYWQATWIPEWEFVNTPPLVKLWYQLEKEPIVGAETFYVDGAANRETKLGKAGYVTDKGRQKIISLTDTTNQKTE
LQAIYLALQDSGLEVNIVTDSQYALGIIQAQPDKSESELVSQIIEELIKKEKIYLAWVPAHKGIGGNEQVDKLVSAGIRK
VL
>FJ469753/B/US/2003/PRLS01
PISPIETVPVKLKPGMDGPKVKQWPLTEEKIKALVEICTEMEKKGKISKIGPENPYNTPVFAIKKKDSTKWRKLVDFREL
NKRTQDFWEVQLGIPHPAG-LKKK-KSVTVLNVGDAYFSVPLDKEFRKYTAFTIPSINNETPGIRYQYNVLPQGWKGSPA
IFQSSMTKILEPFRKQNPEMVIYQYMDDLYVGSDLEIEQHRTKIEELRQHLLKWGFTTPDKKHQKEPPFLWMGYELHPDK
WTVQPIVLPEKDSWTVNDIQKLVGKLNWASQIYPGIKVKQLCKLLRGAKALTEVVPLTKEAELELAENREILKEPVHGVY
YDPSKDLVAEIQKQEYGQWTYQIYQEPFKNLKTGKYARTRGAHTNDVKQLTEAVQKIATESIVIWGKTPKFRLPIQKETW
EAWWTEYWQATWIPEWEFVNTPPLVKLWYQLEKDPIVGAETFYVDGAANRETKAGKAGYVTDRGRQKVVSITDTTNQKTE
LQAIYLALQDSGSEVNIVTDSQYALGIIQAQPDKSESELVSQIIEQLIKKEKVYLAWVPAHKGIGGNEQVDKLVSTGIRK
VL
>FJ469754/B/US/2002/PRLS02
PISPIETVPVKLKPGMDGPKVKQWPLTEEKIKALIEICTEMEKEGKISKIGPENPYNTPVFAIKKKDGTKWRKLVDFREL
NKRTQDFWEVQLGIPHPSG-LKQK-KSVTVLDVGDAYFSVPLDEDFRKYTAFTIPSTNNETPGIRYQYNVLPQGWKGSPA
IFQSSMTKILEPFRKQNPDIVIYQYMDDLYVGSDLEIGQHRTKIEELRQHLLKWGFTTPDKKHQKEPPFLWMGYELHPDK
WTVQPIVLPEKDSWTVNDLQKLVGKLNWASQIYAGIKVKQLCKLLRGTKSLTEVVPLTEEAELELAENREILKEPVHGVY
YDPSKDLIAEIQKQGQGQWTYQIYQEPFKNLKTGKYARMRGAHTNDVKQLTEAVQKIATEGIVIWGKIPKFRLPIQKETW
ETWWTEYWQATWIPEWEYVNTPPLVKLWYQLEKEPIVGAETFYVDGAANRETKLGKAGYVTNRGRQKVVSLTDTTNQKTE
LQAIHLALQDSGSEVNIVTDSQYALGIIQAQPDKSESELVNQIIEQLINKEKVYMAWVPAHKGIGGNEQVDKLVSSGIRK
IL
>FJ469755/B/US/2003/PRLS04
PISPIETVPVKLKPGMDGPKVKQWPLTKEKIEALMEICTEMEKEGKISKIGPENPYNTPVFAIKKKDSTKWRKLVDFREL
NKRTQDFWEVQLGIPHPAG-LKKN-KSITVLDVGDAYFSVPLDEDFRKYTAFTIPSTNNETPGIRYQYNVLPQGWKGSPA
IFQSSMTKILEPFRKKNPDIVICQYMDDLYVASDLEIGQHRTKIEELRQYLLKWGFLTPDKKHQKEPPFRWMGYELHPDK
WTVQPIVLPEKESWTVNDIQKLVGKLNWASQIYAGIKVKQLCKLIRGTKALTEVVQLTEEAELELAENREILKEPVHGVY
YDPSKELIAELQKQGQGQWTYQIYQEPFKNLKTGKYAKMRGAHTNDVKQLTEAVQKIATESIVIWGKIPKFRLPIQKETW
DTWWTEYWQATWIPEWEFVNTPPLVKLWYQLEKEPIVGAETFYVDGAANRETKLGKAGYVTDRGRQKIVSLNDTTNQKTE
LQAISLALQDSEMEVNIVTDSQYALGIIQAQPDKSESEIVSQIIEQLINKERVYLAWVPAHKGIGGNEQVDKLVSTGIRK
VL
>FJ469756/B/US/-/PRLS05
PISPIETVPVKLKPGMDGPKVKQWPLTEEKIKALMEICTEMEKEGKISKIGPENPYNTPIFAIKKKDGTKWRKLVDFREL
NKRTQDFWEVQLGIPHPAG-LKKE-KSVTVLDVGDAYFSVPLDKDFRKYTAFTIPSINNETPGIRYQYNVLPQGWKGSPA
IFQSSMTKILEPFRKQNPDMVIYQYMDDLYVGSDLEIGQHRTKIEELRQHLLKWGFTTPDKKHQKEPPFLWMGYELHPDK
WTVQPIVLPEKDSWTVNDIQKLVGKLNWASQIYPGIKVKQLCRLLRGAKALTEVITLTEEAELELAENREILREPVHGVY
YDPSKDLVAEIQKQGEGQWTYQIYQEPFKNLKTGKYARTRGAHTNDVKQLTEAVQKIATESIVIWGKTPKFRLPIQKETW
DTWWTEYWQATWIPEWEFVNTPPLVKLWYQLEKEPIVGAETFYVDGAANRDTKLGKAGYVTNRGRQKVIPLTDTTNQKTE
LHAIHLALQDSGSEVNIVTDSQYALGIIQSKPDKSESELVNQIIEQLIKKEKIYLAWVPAHKGIGGNEQVDKLVSSGIRK
IL
>FJ469757/B/US/2002/PRLS08
PISPIETVPVKLKPGMDGPKVKQWPLTEEKIKALVEICTEMEKEGKISKIGPENPYNTPVFAIKKKDSTKWRKLVDFREL
NKRTQDFWEVQLGIPHPAG-LKKK-KSVTVLDVGDAYFSVPLDEDFRKYTAFTIPSVNNETPGIRYQYNVLPQGWKGSPA
IFQSSMTKILEPFRKQNPDMVIYQYMDDLYVGSDLEIGKHRTKIEELRQHLLRWGFLTPDKKHQKEPPFLWMGYELHPDK
WTVQSIVLPEKDSWTVNDIQKLVGKLNWASQIYPGIKVKQLCKLLRGAKALTEVVPLTKEAELELAENREILKEPVHGVY
YDPSKDLIAEIQKQGQGQWTYQIYQEPFKNLKTGKYARMRSAHTNDVKQLTEVVQKITTESIVIWGKAPKFKLPILKETW
ETWWTEYWQATWIPEWEFVNTPPLVKLWYQLEKEPIIGAETFYVDGAANRETKLGKAGYVTNKGRQKVISLTDTTNQKTE
LQAIYLALQDSGSEVNIVTDSQYALGIIQAQPDKSESELVSQIIEELIKKEKVYLAWVPAHKGIGGNEQVDKLVSTGIRK
VL
>FJ469758/B/US/2002/PRLS09
PISPIETVPVKLKPGMDGPKVKQWPLTEEKIKALVEICTEMEKEGKISKIGPENPYNTPVFAIKKKDSTKWRKLVDFREL
NKKTQDFWEVQLGIPHPAG-LKKK-KSVTVLDVGDAYFSVPLDKDFRKYTAFTIPSINNETPGIRYQYNVLPQGWKGSPA
IFQSSMTKILDPFRKQNPDLVIYQYMDDLYVGSDLEIGQHRTKVGELRQHLLKWGFTTPDKKHQKEPPFLWMGYELHPDK
WTVQPIVLPEKDSWTVNDIQKLVGKLNWASQIYPGIKVKQLCRLLRGAKALTEVIPLTREAELELAENREILKEPVHGVY
YDPSKDLIAELQKQGEGQWTYQIYQEPFKNLKTGKYARMRGAHTNDVKQLTEAVQKITTESIVIWGKIPKFKLPIQKETW
ETWWTEYWQATWIPEWEFVNTPPLVKLWYQLEKEPIIGAETFYVDGASNRETKLGRAGYVTNRGRQKVVSLTDTTNQKTE
LQAIYLALQDSGLEVNIVTDSQYALGIIQAQPDKSESEIVNQIIEQLIKKDKVYLAWVPAHKGIGGNEQVDKLVSTGIRK
VL
>FJ469760/B/US/2002/PRLS16
PISPIETVPVKLKPGMDGPKVKQWPLTEEKIKALVEICTEMEKEGKISKIGPENPYNTPIFAIKKKNSTRWRKLVDFREL
NKKTQDFWEIQLGIPHPSG-IKKN-KSVTVLDVGDAYFSVPLDKEFRKYTAFTIPSINNERPGIRYQYNVLPQGWKGSPA
IFQSSMTKILEPFRKQNPDIVIYQYMDDLYVGSDLEIGQHRTKVEELRQHLLKWGFFTPDQKHQKEPPFLWMGYELHPDK
WTVQPIVLPEKDSWTVNDIQKLVGKLNWASQIYPGIKVKQLCKLLRGTKALTDVVPLTKEAELELAENREILKEPVHGVY
YDPSKDLVAEIQKQGQGQWTYQIYQEPFKILKTGKYARMRGAHTNDVKQLTEAVQKIATESIVIWGKTPKFKLPIQKETW
ETWWTEYWQATWIPEWEFVNTPPLVKLWYQLEKEPIIGAETFYVDGAANRETKLGRAGYVTNKGRQKVVTLTDTTNQKTE
LQAIHLALQDSGLEVNIVTDSQYALGIIQAHPDKSESELVSQIIEQLIKKEKVYLAWVPAHKGIGGNEQVDKLVSAGIRK
VL
>FJ469761/B/US/-/PRLS17
PISPIETVPVKLKPGMDGPKVKQWPLTEEKIKALVEICTEMEKEGKISKIGPENPYNTPVFAIKKKDSTKWRKLVDFREL
NKKTQDFWEVQLGIPHPAG-LKKK-KSVTVLDVGDAYFSVPLDKEFRKYTAFTIPSTNNETPGIRYQYNVLPQGWKGSPA
IFQSSMTKILEPFRKQNPDIVIYQYMDDLYVGSDLEIGQHRTKIEELRQHLLRWGLTTPDKKHQKEPPFLWMGYELHPDK
WTVQPIELPEKDSWTVNDIQKLVGKLNWASQIYPGIKVQQLCRLLRGTKALTEVIPLTKEAQLELAENREILKEPVHGVY
YDPSKDLIAEIQKQGYGQWTYQIYQEPFKNLKTGKYAKMRGAHTNDVRQLTEAVQKITTESIVIWGKTPKFRLPIQKETW
ETWWTEYWQATWIPEWEFVNTPPLVKLWYQLEKEPIIGAETFYVDGAANRETKLGKAGYVTNRGRQKVVSLTDTTNQKTE
LQAIHLALQDSGLEVNIVTDSQYALGIIQAQPDKSESELVNQIIEQLIKKEKVYLAWVPAHKGIGGNEQVDKLVSSGIRK
VL
>FJ469762/B/US/2002/PRLS18
PISPIETVPVKLKPGMDGPKVKQWPLTEEKIKALVEICTEMEKEGKISKIGPENPYNTPVFAIKKKDSTKWRKLVDFREL
NKRTQDFWEVQLGIPHPAG-LKQK-KSVTVLDVGDAYFSVPLDEDFRKYTAFTIPSTNNETPGIRYQYNVLPQGWKGSPA
IFQCSMTKILDPFRKQNPDIVICQYMDDLYVGSDLEIGQHRTKIEELRQHLLKWGFTTPDNKHQKEPPFLWMGYELHPDK
WTVQPILLPDKDSWTVNDIQKLVGKLNWASQIYPGIKVRQLCKLLRGTKALTEVIQLTEEAELELAENREILKEPVHGVY
YDPSKDLIAEIQKQGQGQWTYQIYQEPFKNLKTGKYARMRGAHTNDVRQLTEAVQKIATESIVIWGKIPKFKLPIQKETW
DTWWTEYWQATWIPEWEFVNTPPLVKLWYQLEKEPIVGAETYYVDGAANRETKLGKAGYVTDKGKQKVVSLTDTTNQKTE
LQAIHLALQDSGSEVNIVTDSQYALGIIQAQPDKSESELVSQIIEQLINKEKVYMAWVPAHKGIGGNEKVDKLVSSGIRK
VL
>FJ469763/B/US/-/PRLS19
PISPIETVPVKLKPGMDGPKVKQWPLTEEKIKALVEICTEMEKEGKISKIGPENPYNTPIFAIKKKDSTKWRKLVDFREL
NKRTQDFWEVQLGIPHPAG-LKKK-KSVTVLDVGDAYFSVPLDEDFRKYTAFTIPSINNETPGVRYQYNVLPQGWKGSPA
IFQSSMTKILEPFRKQNPDIVIYQYMDDLYVGSDLEIGQHRTKIEELRQHLLRWGFTTPDKKHQKEPPFLWMGYELHPDK
WTVQPIKLPEKDIWTVNDIQKLVGKLNWASQIYPGIKVKQLCKLLRGTKALTAVIPLTEEAELELAENREILKEPVHGVY
YDPSKDLIAEIQKQGQGQWTYQIYQEPFKNLKTGKYARIRGAHTNDVKQLTEAVQKIATESIVIWGKTPKFKLPIQKETW
EAWWTDYWQATWIPDWEFVNTPPLVKLWYQLEKEPIVGAETFYVDGAANRETKLGKAGYVTNKGRQKVVTLTDTTNQKTE
LQAIYLALQDSGSEVNIVTDSQYALGIIQAQPDKSESELVNQIIEQLINKEKIYLAWVPAHKGIGGNEQVDKLVSAGIRK
VL
>FJ469764/B/US/2003/PRLS24
PISPIETVPVKLKPGMDGPKVKQWPLTEEKIKALVEICTEMEKEGKISKIGPENPYNTPVFAIKKKDSTKWRKLVDFREL
NKRTQDFWEVQLGIPHPAG-LKKK-KSVTVLDVGDAYFSVPLDEDFRKYTAFTIPSINNETPGIRYQYNVLPQGWKGSPA
IFQCSMTKILEPFRKQNPDIVIYQYMDDLYVGSDLEIEQHRATIEELRQHLLRWGFTTPDKKHQKEPPFLWMGYELHPDK
WTVQPIVLPEKDSWTVNDIQKLVGKLNWASQIYPGIKVRQLCKLLRGTKALTEIVPLTEEAELELAENREILKEPVHGVY
YDPSKDLIAEIQKQGQGQWTYQIYQEPFKNLKTGKYARMKGAHTNDVKQLTEAVQKISTESIVIWGKTPKFRLPIQKETW
ESWWTDYWQATWIPEWEFVNTPPLVKLWYQLEKEPIVGAETFYVDGAANRETKLGKAGYVTNKGRQKVVSLTDTTNQKTE
LEAIHLALQDSGLEVNIVTDSQYALGIIQAQPDKSESELVSQIIEQLIKKEKVYLAWVPAHKGIGGNEQVDKLVSAGIRK
VL
>FJ469765/B/US/2003/PRLS25
PISPIETVPVKLKPGMDGPKVKQWPLTEEKIKALVEICTEMEKEGKISKIGPENPYNTPVFAIKKKDSTKWRKLVDFREL
NKRTQDFWEVQLGIPHPAG-LKKK-KSVTVLDVGDAYFSVPLDEDFRKYTAFTIPSINNETPGIRYQYNVLPQGWKGSPA
IFQSSMTKILDPFRKQNPDIVMYQYMDDLYVGSDLEIGQHRTKVEELRQHLLKWGFTTPDKKHQKEPPFLWMGYELHPDK
WTVQPIKLPEKDSWTVNDIQKLVGKLNWASQIYPGIKVKQLCKLLRGTKALTEVIPLTEEAELELAENREILKEPVHGVY
YDPSKELIAEIQKQGEGQWTYQIYQEPFKNLKTGKYARMRGAHTNDVKQLTEAVQKVAIESIIIWGKTPKFRLPIQKETW
ETWWTDYWQATWIPEWEFVSTPPLVKLWYQLEKEPIVGAETFYVDGAANRDTKIGKAGYVTNRGRQKVISLTDTTNQKTE
LQAIHLALQDSGVEVNIVTDSQYALGIIQAQPDKSESELVNQIIEQLIKKEKVYLAWVPAHKGIGGNEQVDKLVSAGIRR
VL
>FJ469766/B/US/-/PRLS28
PISPIETVPVKLKPGMDGPKVKQWPLTEEKIKALVEICTEMEKEGKISKIGPENPYNTPVFAIKKKDSTKWRKLVDFREL
NKKTQDFWEVQLGIPHPAG-LKKK-KSVTVLDVGDAYFSVPLDKDFRKYTAFTIPSINNATPGVRYQYNVLPQGWKGSPA
IFQSSMTRILEPFRKQNPDLVIYQYMDDLYVGSDLEIGQHRTKIEELRQHLLKWGFYTPDKKHQKEPPFLWMGYELHPDK
WTVQPIVLPEQDSWTVNDIQKLVGKLNWASQIYAGIKVKQLCKLLRGTKALTEVVPLTEEAELELAENREILKEPVHGVY
YDPSKDLIAELQKQGQGQWTYQIYQEPFKNLKTGKYARMRGVHTNDVKQLTEAVQKITTESIVIWGKTPKFKLPIQKETW
ETWWTEYWQATWIPEWEFVNTPPLVKLWYQLEKEPIVGAETFYVDGAANRETKLGKAGYVTNRGRQKVVSITDTTNQKTE
LQAIHLALQDSGLEVNIVTDSQYALGIIQAQPDKSESELVNQIIEQLIQKEKVYLAWVPAHKGIGGNEQVDKLVSAGIRK
VL
>FJ469767/B/US/-/SH8127
PISPIETVPVKLKPGMDGPKVKQWPLTEEKIKALMEICTEMEKEGKISKIGPENPYNTPVFAIKKKDSTKWRKLVDFREL
NKRTQDFWEVQLGIPHPAG-LKKK-KSITVLDVGDAYFSVPLDENFRKYTAFTIPSINNETPGIRYQYNVLPQGWKGSPA
IFQSSMTKILEPFRKENPDIVIYQYMDDLLVGSDLEIGQHRTKIEELREHLLRWGFTTPDKKHQKEPPFLWMGYELHPDK
WTVQPIVLPEKDSWTVNDIQKLVGKLNWASQIYAGIKVRQLCKLLRGTKALTEIVPLTKEAELELAENREILKEPVHGVY
YDPSKDLIAEIQKQGLGQWTYQIYQEPFKNLKTGKYARMRSTHTNDVKQLTEAVQKIATESIVIWGKTPKFKLPIQKETW
EAWWTEYWQATWIPEWEFVNTPPLVKLWYQLEKDPIVGAETFYVDGAANRDTKLGKAGYVTDRGRQKVVSLTDTTNQKTE
LQAIHLALQDSGLEVNIVTDSQYALGIIQAQPDKSESELVSQIIEQLIKKEKVYLAWVPAHKGIGGNEQVDKLVSAGIRK
VL
>FJ469768/B/US/-/SH8183
PISPIETVPVKLKPGMDGPKVKQWPLTEEKIKALIEICTEMEKEGKISKIGPENPYNTPVFAIKKKDSTKWRKLVDFREL
NKKTQDFWEVQLGIPHPAG-LKKK-KSVTVLDVGDAYFSVPLDKEFRKYTAFTIPSTNNETPGIRYQYNVLPQGWKGSPA
IFQSSMTKILDPFRKQNPDIVIYQYMDDLYVGSDLEIGQHRTKVEELRQHLLKWGLTTPDKKHQKEPPFLWMGYELHPDK
WTVQPIELPEKDSWTVNDIQKLVGKLNWASQIYPGIKVKQLCKLLRGTKALTEVIPLTQEAELELAENREILKEPVHGAY
YDPSKDLIAELQKQGHGQWTYQIYQEPFKNLKTGKYARMRGAHTNDVKQLTEAVQKITTESIVIWGKTPKFKLPIQKETW
ETWWTEYWQATWIPEWEFVNTPPLVKLWYQLEKEPIIGAETFYVDGAANRETKLGKAGYVTDRGRQKVVPLTDTTNQKTE
LQAIHLALQDSGLEVNIVTDSQYALGIIQAQPDKSESELVSQIIEQLIKKEKVYLAWVPAHKGIGGNEQVDKLVSTGIRR
VL
>FJ469769/B/US/-/SH8229
PISPIETVPVKLKPGMDGPKVKQWPLTEEKIKALVEICTEMEKEGKISKIGPENPYNTPVFAIKKKDSTKWRKLVDFREL
NKRTQDFWEVQLGIPHPAG-LKKK-KSITVLDVGDAYFSVPLDEDFRKYTAFTIPSINNETPGVRYQYNVLPQGWKGSPA
IFQASMTRILEPFRKQNPDIVIYQYMDDLYVGSDLEIGQHRTKIEELRQHLLKWGFTTPDKKHQKEPPFLWMGYELHPDK
WTVQPIVLPEKDSWTVNDIQKLVGKLNWASQIYPGIKVKQLCKLLRGTKALTEVVPLSQEAELELAENREILKEPVHGVY
YDPSKDLIAEIQKQGQGQWTYQIYQEPYKNLKTGKYARVRGTHTNDVKQLTEAVQKISTESIVIWGKTPKFKLPMLKETW
EAWWTEYWQATWIPEWEFVNTPPLVKLWYQLEKEPIVGAETFYVDGAANRESKLGKAGYVTDRGRQKVVSLTDTTNQKTE
LQAIHLALQDSGLEVNIVTDSQYALGIIQAQPDTSESELVNQIIEQLINKEKVYLAWVPAHKGIGGNEQVDKLVSTGIRR
VL
>FJ469770/B/US/2003/SH8233
PISPIETVPVKLRPGMDGPKVKQWPLTEEKIKALVEICTEMEKEGKISRVGPENPYNTPVFAIKKKDSTKWRKLVDFREL
NKKTQDFWEVQLGIPHPAG-LKKK-KSVTVLDVGDAYFSVPLDKDFRKYTAFTIPSTNNETPGIRYQYNVLPQGWKGSPA
IFQSSMTKILEPFRKQNPDIVIYQYMDDLYVGSDLEIGQHRTKIEELRQHLLRWGFTTPDKKHQKEPPFLWMGYELHPDK
WTVQPIVLPEKDSWTVNDIQKLVGKLNWASQIYPGIKIKQLCKLLRGTKALTEVVPLTDEAELELAENREILKEPVHGVY
YDPSKDLIAEIQKQGQGQWTYQIYQEPFKNLKTGKYARTRGAHTNDVKQLTEAVQKIATESIVIWGKTPKFKLPIQKETW
EAWWTECWQATWIPEWEFVNTPPLVKLWYQLEKEPIVGAETFYVDGAANRETKLGKAGYVTNKGRQKVVTLTDTTNQKTE
LQAINLALQDSGLEVNIVTDSQYALGIIQAQPDKSESELVSQIIEQLIKKEKVYLAWVPAHKGIGGNEQVDKLVSAGVRR
VL
>FJ469772/B/US/2004/SH858
PISPIETVPVKLKPGMDGPKVKQWPLTEEKIKALVEICTEMEKEGKISKIGPENPYNTPVFAIKKKDSTKWRKLVDFREL
NKRTQDFWEVQLGIPHPAG-LKKK-KSVTVLDVGDAYFSVPLHEDFRKYTAFTIPSINNETPGIRYQYNVLPQGWKGSPA
IFQSSMTKILEPFRKQNPDIVIYQYMDDLYVGSDLEIGQHRTKIDELRQHLLRWGFTTPDKKHQKEPPFLWMGYELHPDK
WTVQPIVLPEKDSWTVNDIQKLVGKLNWASQIYPGIKVKQLCKLLRGTKALTEVVSLTEEAELELAENREILKEPVHGVY
YDPSKELIAEIQKQGQGQWTYQIYQEPFKNLKTGKYARMRGAHTNDVKQLTEAVQKIALESIVIWGKTPKFRLPIQKETW
EAWWTDYWQATWIPEWEFVNTPPLVKLWYQLEKEPIVGAETFYVDGAANRETRLGKAGYVTNKGRQKVVSLTDTTNQKTE
LQAIHLALQDSGSEVNIVTDSQYALGIIQAQPDKSDSELVNQIIEQLIKKEKVYLAWVPAHKGIGGNEQIDKLVSSGIRK
VL
>FJ495818/B/US/2006/CH40E_flA1
PISPIETVPVKLKPGMDGPKVKQWPLTEEKIKALVEICTEMEKEGKISRIGPENPYNTPVFAIKKKDSTKWRKLVDFREL
NKRTQDFWEVQLGIPHPAG-LKRK-KSVTVLDVGDAYFSIPLCEDFRKYTAFTIPSINNETPGIRYQYNVLPQGWKGSPA
IFQSSMTRILEPFRKQNPEIVIYQYMDDLYVGSDLEIGQHRAKIEELRQHLLKWGLTTPDKKHQKEPPFLWMGYELHPDK
WTVQPIVLPEKDSWTVNDIQKLVGKLNWASQIYAGIKVRQLCKLLRGTKALTEVVPLTEEAELELAENREILREPVHGVY
YDPSKDLIAEIQKQGQGQWTYQIYQEPYKNLKTGKYARMRGAHTNDVRQLTEAVQKIATESIVIWGKTPKFKLPIQKETW
EAWWTDYWQATWIPEWEFVNTPPLVKLWYQLEKEPILGAETFYVDGAANRETKLGKAGYVTDRGRQKVVSLTDTTNQKTE
LQAIHLALQDSGLEVNIVTDSQYALGIIQAQPDKSESELVSQIIEQLIKKEKVYLAWVPAHKGIGGNEQVDKLVSSGIRK
VL
>FJ495819/B/US/2006/CH40E_flA2
PISPIGTVPVKLKPGMDGPKVKQWPLTEEKIKALVEICTEMEKEGKISRIGPENPYNTPVFAIKKKDSTKWRKLVDFREL
NKRTQDFWEVQLGIPHPAG-LKRK-KSVTVLDVGDAYFSIPLCEDFRKYTAFTIPSINNETPGIRYQYNVLPQGWKGSPA
IFQSSMTRILEPFRKQNPEIVIYQYMDDLYVGSDLEIGQHRAKIEELRQHLLKWGLTTPDKKHQKEPPFLWMGYELHPDK
WTVQPIVLPEKDSWTVNDIQKLVGKLNWASQIYAGIKVRQLCKLLRGTKALTEVVPLTEEAELELAENREILREPVHGVY
YDPSKDLIAEIQKQGQGQWTYQIYQEPYKNLKTGKYARMRGAHTNDVRQLTEAVQKIATESIVIWGKTPKFKLPIQKETW
EAWWTDYWQATWIPEWEFVNTPPLVKLWYQLEKEPILGAETFYVDGAANRETKLGKAGYVTDRGRQKVVSLTDTTNQKTE
LQAIHLALQDSGLEVNIVTDSQYALGIIQAQPDKSESELVSQIIEQLIKKEKVYLAWVPAHKGIGGNEQVDKLVSSGIRK
VL
>FJ495820/B/US/2006/CH40E_flA3
PISPIETVPVKLKPGMDGPKVKQWPLTEEKIKALVEICTEMEKEGKISRIGPENPYNTPVFAIKKKDSTKWRKLVDFREL
NKRTQDFWEVQLGIPHPAG-LKRK-KSVTVLDVGDAYFSIPLCEDFRKYTAFTIPSINNETPGIRYQYNVLPQGWKGSPA
IFQSSMTRILEPFRKQNPEIVIYQYMDDLYVGSDLEIGQHRAKIEELRQHLLKWGLTTPDKKHQKEPPFLWMGYELHPDK
WTVQPIVLPEKDSWTVNDIQKLVGKLNWASQIYAGIKVRQLCKLLRGTKALTEVVPLTEEAELELAENREILREPVHGVY
YDPSKDLIAEIQKQGQGQWTYQIYQEPYKNLKTGKYARMRGAHTNDVRQLTEAVQKIATESIVIWGKTPKFKLPIQKETW
EAWWTDYWQATWIPEWEFVNTPPLVKLWYQLEKEPILGAETFYVDGAANRETKLGKAGYVTDRGRQKVVSLTDTTNQKTE
LQAIHLALQDSGLEVNIVTDSQYALGIXQAQPDKSESELVSQIIEQLIKKEKVYLAWVPAHKGIGGNEQVDKLVSSGIRK
VL
>FJ495821/B/US/2006/CH40E_flC7
PISPIETVPVKLKPGMDGPKVKQWPLTEEKIKALVEICTEMEKEGKISRIGPENPYNTPVFAIKKKDSTKWRKLVDFREL
NKRTQDFWEVQLGIPHPAG-LKRK-KSVTVLDVGDAYFSIPLCEDFRKYTAFTIPSINNETPGIRYQYNVLPQGWKGSPA
IFQSSMTRILEPFRKQNPEIVIYQYMDDLYVGSDLEIGQHRAKIEELRQHLLKWGLTTPDKKHQKEPPFLWMGYELHPDK
WTVQPIVLPEKDSWTVNDIQKLVGKLNWASQIYAGIKVRQLCKLLRGTKALTEVVPLTEEAELELAENREILREPVHGVY
YDPSKDLIAEIQKQGQGQWTYQIYQEPYKNLKTGKYARMRGAHTNDVRQLTEAVQKIATESIVIWGKTPKFKLPIQKETW
EAWWTDYWQATWIPEWEFVNTPPLVKLWYQLEKEPILGAETFYVDGAANRETKLGKAGYVTDRGRQKVVSLTDTTNQKTE
LQAIHLALQDSGLEVNIVTDSQYALGIIQAQPDKSESELVSQIIEQLIKKEKVYLAWVPAHKGIGGNEQVDKLVSSGIRK
VL
>FJ495822/B/US/2006/CH40E_flF10
PISPIETVPVKLKPGMDGPKVKQWPLTEEKIKALVEICTEMEKEGKISRIGPENPYNTPVFAIKKKDSTKWRKLVDFREL
NKRTQDFWEVQLGIPHPAG-LKRK-KSVTVLDVGDAYFSIPLCEDFRKYTAFTIPSINNETPGIRYQYNVLPQGWKGSPA
IFQSSMTRILEPFRKQNPEIVIYQYMDDLYVGSDLEIGQHRAKIEELRQHLLKWGLTTPDKKHQKEPPFLWMGYELHPDK
WTVQPIVLPEKDSWTVNDIQKLVGKLNWASQIYAGIKVRQLCKLLRGTKALTEVVPLTEEAELELAENREILREPVHGVY
YDPSKDLIAEIQKQGQGQWTYQIYQEPYKNLKTGKYARMRGAHTNDVRQLTEAVQKIATESIVIWGKTPKFKLPIQKETW
EAWWTDYWQATWIPEWEFVNTPPLVKLWYQLEKEPILGAETFYVDGAANRETKLGKAGYVTDRGRQKVVSLTDTTNQKTE
LQAIHLALQDSGLEVNIVTDSQYALGIIQAQPDKSESELVSQIIEQLIKKEKVYLAWVPAHKGIGGNEQVDKLVSSGIRK
VL
>FJ495823/B/US/2006/CH40E_flF7
PISPIETVPVKLKPGMDGPKVKQWPLTEEKIKALVEICTEMEKEGKISRIGPENPYNTPVFAIKKKDSTKWRKLVDFREL
NKRTQDFWEVQLGIPHPAG-LKRK-KSVTVLDVGDAYFSIPLCEDFRKYTAFTIPSINNETPGIRYQYNVLPQGWKGSPA
IFQSSMTRILEPFRKQNPEIVIYQYMDDLYVGSDLEIGQHRAKIEELRQHLLKWGLTTPDKKHQKEPPFLWMGYELHPDK
WTVQPIVLPEKDSWTVNDIQKLVGKLNWASQIYAGIKVRQLCKLLRGTKALTEVVPLTEEAELELAENREILREPVHGVY
YDPSKDLIAEIQKQGQGQWTYQIYQEPYKNLKTGKYARMRGAHTNDVRQLTEAVQKIATESIVIWGKTPKFKLPIQKETW
EAWWTDYWQATWIPEWEFVNTPPLVKLWYQLEKEPILGAETFYVDGAANRETKLGKAGYVTDRGRQKVVSLTDTTNQKTE
LQAIHLALQDSGLEVNIVTDSQYALGIIQAQPDKSESELVSQIIEQLIKKEKVYLAWVPAHKGIGGNEQVDKLVSSGIRK
VL
>FJ495824/B/US/2006/CH40E_flF9
PISPIETVPVKLKPGMDGPKVKQWPLTEEKIKALVEICTEMEKEGKISRIGPENPYNTPVFAIKKKDSTKWRKLVDFREL
NKRTQDFWEVQLGIPHPAG-LKRK-KSVTVLDVGDAYFSIPLCEDFRKYTAFTIPSINNETPGIRYQYNVLPQGWKGSPA
IFQSSMTRILEPFRKQNPEIVIYQYMDDLYVGSDLEIGQHRAKIEELRQHLLKWGLTTPDKKHQKEPPFLWMGYELHPDK
WTVQPIVLPEKDSWTVNDIQKLVGKLNWASQIYAGIKVRQLCKLLRGTKALTEVVPLTEEAELELAENREILREPVHGVY
YDPSKDLIAEIQKQGQGQWTYQIYQEPYKNLKTGKYARMRGAHTNDVRQLTEAVQKIATESIVIWGKTPKFKLPIQKETW
EAWWTDYWQATWIPEWEFVNTPPLVKLWYQLEKEPILGAETFYVDGAANRETKLGKAGYVTDRGRQKVVSLTDTTNQKTE
LQAIHLALQDSGLEVNIVTDSQYALGIIQAQPDKSESELVSQIIEQLIKKEKVYLAWVPAHKGIGGNEQVDKLVSSGIRK
VL
>FJ495825/B/US/2006/CH40E_flG3
PISPIETVPVKLKPGMDGPKVKQWPLTEEKIKALVEICTEMEKEGKISRIGPENPYNTPVFAIKKKDSTKWRKLVDFREL
NKRTQDFWEVQLGIPHPAG-LKRK-KSVTVLDVGDAYFSIPLCEDFRKYTAFTIPSINNETPGIRYQYNVLPQGWKGSPA
IFQSSMTRILEPFRKQNPEIVIYQYMDDLYVGSDLEIGQHRAKIEELRQHLLKWGLTTPDKKHQKEPPFLWMGYELHPDK
WTVQPIVLPEKDSWTVNDIQKLVGKLNWASQIYAGIKVRQLCKLLRGTKALTEVVPLTEEAELELAENREILREPVHGVY
YDPSKDLIAEIQKQGQGQWTYQIYQEPYKNLKTGKYARMRGAHTNDVRQLTEAVQKIATESIVIWGKTPKFKLPIQKETW
EAWWTDYWQATWIPEWEFVNTPPLVKLWYQLEKEPILGAETFYVDGAANRETKLGKAGYVTDRGRQKVVSLTDTTNQKTE
LQAIHLALQDSGLEVNIVTDSQYALGIIQAQPDKSESELVSQIIEQLIKKEKVYLAWVPAHKGIGGNEQVDKLVSSGIRK
VL
>FJ495826/B/US/2006/CH40E_flG6
PISPIETVPVKLKPGMDGPKVKQWPLTEEKIKALVEICTEMEKEGKISRIGPENPYNTPVFAIKKKDSTKWRKLVDFREL
NKRTQDFWEVQLGIPHPAG-LKRK-KSVTVLDVGDAYFSIPLCEDFRKYTAFTIPSINNETPGIRYQYNVLPQGWKGSPA
IFQSSMTRILEPFXKQNPEIVIYQYMDDLYVGSDLEIGQHRAKIEELRQHLLKWGLTTPDKKHQKEPPFLWMGYELHPDK
WTVQPIVLPEKDSWTVNDIQKLVGKLNWASQIYAGIKVRQLCKLLRGTKALTEVVPLTEEAELELAENREILREPVHGVY
YDPSKDLIAEIQKQGQGQWTYQIYQEPYKNLKTGKYARMRGAHTNDVRQLTEAVQKIATESIVIWGKTPKFKLPIQKETW
EAWWTDYWQATWIPEWEFVNTPPLVKLWYQLEKEPILGAETFYVDGAANRETKLGKAGYVTDRGRQKVVSLTDTTNQKTE
LQAIHLALQDSGLEVNIVTDSQYALGIIQAQPDKSESELVSQIIEQLIKKEKVYLAWVPAHKGIGGNEQVDKLVSSGIRK
VL
>FJ495937/B/US/2006/CH58E_flA1
PISPIETVPVKLKPGMDGPKVKQWPLTEEKIKALMEICTEMEKEGKISKIGPENPYNTPVFAIKKKDSTKWRKLVDFREL
NKRTQDFWEVQLGIPHPAG-LKKK-KSVTVLDVGDAYFSVPLDEDFRKYTAFTIPSINNEKPGIRYQYNVLPQGWKGSPA
IFQCSMTKILEPFRKQNPDIVIYQYMDDLLVGSDLEIGQHRTKIEELRQHLLKWGFTTPDKKHQKEPPFLWMGYELHPDK
WTVQPIELPQKDSWTVNDIQKLVGKLNWASQIYAGIKVKQLCKLIRGTKALTEVIPLTEEAELELAENREILKEPVHGVY
YDPSKDLVAEIQKQGQGQWTYQIYQEPFKNLKTGKYARMRSAHTNDVKQLTEAVQKIATESIVIWGKTPKFRLPIQKETW
EAWWTDYWQATWIPEWEFVNTPPLVKLWYQLEKEPIEGVETFYVDGAANRETKLGKAGYVTDRGRQKVVSLTDTTNQKTE
LQAINLALQDSGLEVNIVTDSQYALGIIQAQPDISESELVNQIIEQLIKKERVYLAWVPAHKGIGGNEQVDKLVSSGIRK
VL
>FJ495939/B/US/2006/CH58E_flA7
PISPIETVPVKLKPGMDGPKVKQWPLTEEKIKALMEICTEMEKEGKISKIGPENPYNTPVFAIKKKDSTKWRKLVDFREL
NKRTQDFWEVQLGIPHPAG-LKKK-KSVTVLDVGDAYFSVPLDEDFRKYTAFTIPSINNEKPGIRYQYNVLPQGWKGSPA
IFQCSMTKILEPFRKQNPDIVIYQYMDDLLVGSDLEIGQHRTKIEELRQHLLKWGFTTPDKKHQKEPPFLWMGYELHPDK
WTVQPIELPQKDSWTVNDIQKLVGKLNWASQIYAGIKVKQLCKLIRGTKALTEVIPLTEEAELELAENREILKEPVHGVY
YDPSKDLVAEIQKQGQGQWTYQIYQEPFKNLKTGKYARMRSAHTNDVKQLTEAVQKIATESIVIWGKTPKFRLPIQKETW
EAWWTDYWQATWIPEWEFVNTPPLVKLWYQLEKEPIEGVETFYVDGAANRETKLGKAGYVTDRGRQKVVSLTDTTNQKTE
LQAINLALQDSGLEVNIVTDSQYALGIIQAQPDISESELVNQIIEQLIKKERVYLAWVPAHKGIGGNEQVDKLVSSGIRK
VL
>FJ495940/B/US/2006/CH58E_flA8
PISPIETVPVKLKPGMDGPKVKQWPLTEEKIKALMEICTEMEKEGKISKIGPENPYNTPVFAIKKKDSTKWRKLVDFREL
NKRTQDFWEVQLGIPHPAG-LKKK-KSVTVLDVGDAYFSVPLDEDFRKYTAFTIPSINNEKPGIRYQYNVLPQGWKGSPA
IFQCSMTKILEPFRKQNPDIVIYQYMDDLLVGSDLEIGQHRTKIEELRQHLLKWGFTTPDKKHQKEPPFLWMGYELHPDK
WTVQPIELPQKDSWTVNDIQKLVGKLNWASQIYAGIKVKQLCKLIRGTKALTEVIPLTEEAELELAENREILKEPVHGVY
YDPSKDLVAEIQKQGQGQWTYQIYQEPFKNLKTGKYARMRSAHTNDVKQLTEAVQKIATESIVIWGKTPKFRLPIQKETW
EAWWTDYWQATWIPEWEFVNTPPLVKLWYQLEKEPIEGVETFYVDGAANRETKLGKAGYVTDRGRQKVVSLTDTTNQKTE
LQAINLALQDSGLEVNIVTDSQYALGIIQAQPDISESELVNQIIEQLIKKERVYLAWVPAHKGIGGNEQVDKLVSSGIRK
VL
>FJ495941/B/US/2006/CH58E_flA9
PISPIETVPVKLKPGMDGPKVKQWPLTEEKIKALMEICTEMEKEGKISKIGPENPYNTPVFAIKKKDSTKWRKLVDFREL
NKRTQDFWEVQLGIPHPAG-LK-E-KSVTVLDVGDAYFSVPLDEDFRKYTAFTIPSINNEKPGIRYQYNVLPQGWKGSPA
IFQCSMTKILEPFRKQNPDIVIYQYMDDLLVGSDLEIGQHRTKIEELRQHLLKWGFTTPDKKHQKEPPFLWMGYELHPDK
WTVQPIELPQKDSWTVNDIQKLVGKLNWASQIYAGIKVKQLCKLIRGTKALTEVIPLTEEAELELAENREILKEPVHGVY
YDPSKDLVVEIQKQGQGQWTYQIYQEPFKNLKTGKYARMRSAHTNDVKQLTEAVQKIATESIVIWGKTPKFRLPIQKETW
EAWWTDYWQATWIPEWEFVNTPPLVKLWYQLEKEPIEGVETFYVDGAANRETKLGKAGYVTDRGRQKVVSLTDTTNQKTE
LQAINLALQDSGLEVNIVTDSQYALGIIQAQPDISESELVNQIIEQLIKKERVYLAWVPAHKGIGGNEQVDKLVSSGIRK
VL
>FJ495942/B/US/2006/CH58E_flC4
PISPIETVPVKLKPGMDGPKVKQWPLTEEKIKALMEICTEMEKEGKISKIGPENPYNTPVFAIKKKDSTKWRKLVDFREL
NKRTQDFWEVQLGIPHPAG-LKKK-KSVTVLDVGDAYFSVPLDEDFRKYTAFTIPSINNEKPGIRYQYNVLPQGWKGSPA
IFQCSMTKILEPFRKQNPDIVIYQYMDDLLVGSDLEIGQHRTKIEELRQHLLKWGFTTPDKKHQKEPPFLWMGYELHPDK
WTVQPIELPQKDSWTVNDIQKLVGKLNWASQIYAGIKVKQLCKLIRGTKALTEVIPLTEEAELELAENREILKEPVHGVY
YDPSKDLVAEIQKQGQGQWTYQIYQEPFKNLKTGKYARMRSAHTNDVKQLTEAVQKIATESIVIWGKTPKFRLPIQKETW
EAWWTDYWQATWIPEWEFVNTPPLVKLWYQLEKEPIEGVETFYVDGAANRETKLGKAGYVTDRGRQKVVSLTDTTNQKTE
LQAINLALQDSGLEVNIVTDSQYALGIIQAQPDISESELVNQIIEQLIKKERVYLAWVPAHKGIGGNEQVDKLVSSGIRK
VL
>FJ495943/B/US/2006/CH58E_flC5
PISPIETVPVKLKPGMDGPKVKQWPLTEEKIKALMEICTEMEKEGKISKIGPENPYNTPVFAIKKKDSTKWRKLVDFREL
NKRTQDFWEVQLGIPHPAG-LKKK-KSVTVLDVGDAYFSVPLDEDFRKYTAFTIPSINNEKPGIRYQYNVLPQGWKGSPA
IFQCSMTKILEPFRKQNPDIVIYQYMDDLLVGSDLEIGQHRTKIEELRQHLLKWGFTTPDKKHQKEPPFLWMGYELHPDK
WTVQPIELPQKDSWTVNDIQKLVGKLNWASQIYAGIKVKQLCKLIRGTKALTEVIPLTEEAELELAENREILKEPVHGVY
YDPSKDLVAEIQKQGQGQWTYQIYQEPFKNLKTGKYARMRSAHTNDVKQLTEAVQKIATESIVIWGKTPKFRLPIQKETW
EAWWTDYWQATWIPEWEFVNTPPLVKLWYQLEKEPIEGVETFYVDGAANRETKLGKAGYVTDRGRQKVVSLTDTTNQKTE
LQAINLALQDSGLEVNIVTDSQYALGIIQAQPDISESELVNQIIEQLIKKERVYLAWVPAHKGIGGNEQVDKLVSSGIRK
VL
>FJ496000/B/US/2006/CH77E_flA1
PISPIETVPVKLKPGMDGPKVKQWPLTEEKIKALVEICTEMEKEGQISKIGPENPYNTPVFAIKRKDGTKWRKLVDFREL
NKRTQDFWEVQLGIPHPAG-LQKR-KSVTVLDVGDAYFSVPLHEDFRKYTAFTIPSINNETPGIRYQYNVLPQGWKGSPA
IFQSSMTRILEPFRKQNPEIHICQYMDDLYVSSDLEIGQHRTKIEELRQHLLKWGFTTPDKKHQKEPPFLWMGYELHPDK
WTVQPIVLPEKDSWTVNDIQKLVGKLNWASQIYPGIKIKQLCKLIRGAKALTEVVPLTEEAELELAENREILKEPVHGVY
YDPSKNLIAEIQKQGQDQWTYQIYQEPFKNLKTGKYAKTRGAHTNDVKQLTEAVQKISTESIVIWGRTPKFRLPIQKETW
ETWWTEYWQATWIPEWEFVNTPPLVKLWYQLEKEPIIGAETFYVDGAASRETKLGKAGYVTDRGRQKVVSFTDTTNQKTE
LQAIHLALQDSGLEVNIVTDSQYALGIIQAQPDKSESELVNQIIEKLINKEKVYLAWVPAHKGIGGNEQVDKLVSAGIRK
VL
>FJ496001/B/US/2006/CH77E_flA2
PISPIETVPVKLKPGMDGPKVKQWPLTEEKIKALVEICTEMEKEGQISKIGPENPYNTPVFAIKRKDGTKWRKLVDFREL
NKRTQDFWEVQLGIPHPAG-LQKR-KSVTVLDVGDAYFSVPLHEDFRKYTAFTIPSINNETPGIRYQYNVLPQGWKGSPA
IFQSSMTRILEPFRKQNPEIHICQYMDDLYVSSDLEIGQHRTKIEELRQHLLKWGFTTPDKKHQKEPPFLWMGYELHPDK
WTVQPIVLPEKDSWTVNDIQKLVGKLNWASQIYPGIKIKQLCKLIRGAKALTEVVPLTEEAELELAENREILKEPVHGVY
YDPSKNLIAEIQKQGQDQWTYQIYQEPFKNLKTGKYAKTRGAHTNDVKQLTEAVQKISTESIVIWGRTPKFRLPIQKETW
ETWWTEYWQATWIPEWEFVNTPPLVKLWYQLEKEPIIGAETFYVDGAASRETKLGKAGYVTDRGRQKVVSFTDTTNQKTE
LQAIHLALQDSGSEVNIVTDSQYALGIIQAQPDKSESELVNQIIEKLINKEKVYLAWVPAHKGIGGNEQVDKLVSAGIRK
VL
>FJ496002/B/US/2006/CH77E_flB3
PISPIETVPVKLKPGMDGPKVKQWPLTEEKIKALVEICTEMEKEGQISKIGPENPYNTPVFAIKRKDGTKWRKLVDFREL
NKRTQDFWEVQLGIPHPAG-LQKR-KSVTVLDVGDAYFSVPLHEDFRKYTAFTIPSINNETPGIRYQYNVLPQGWKGSPA
IFQSSMTRILEPFRKQNPEIHICQYMDDLYVSSDLEIGQHRTKIEELRQHLLKWGFTTPDKKHQKEPPFLWMGYELHPDK
WTVQPIVLPEKDSWTVNDIQKLVGKLNWASQIYPGIKIKQLCKLIRGAKALTEVVPLTEEAELELAENREILKEPVHGVY
YDPSKNLIAEIQKQGQDQWTYQIYQEPFKNLKTGKYAKTRGAHTNDVKQLTEAVQKISTESIVIWGRTPKFRLPIQKETW
ETWWTEYWQATWIPEWEFVNTPPLVKLWYQLEKEPIIGAETFYVDGAASRETKLGKAGYVTDRGRQKVVSFTDTTNQKTE
LQAIHLALQDSGSEVNIVTDSQYALGIIQAQPDKSESELVDQIIEKLINKEKVYLAWVPAHKGIGGNEQVDKLVSAGIRK
VL
>FJ496003/B/US/2006/CH77E_flC3
PISPIETVPVKLKPGMDGPKVKQWPLTEEKIKALVEICTEMEKEGQISKIGPENPYNTPVFAIKRKDGTKWRKLVDFREL
NKRTQDFWEVQLGIPHPAG-LQKR-KSVTVLDVGDAYFSVPLHEDFRKYTAFTIPSINNETPGIRYQYNVLPQGWKGSPA
IFQSSMTRILEPFRKQNPEIHICQYMDDLYVSSDLEIGQHRTKIEELRQHLLKWGFTTPDKKHQKEPPFLWMGYELHPDK
WTVQPIVLPEKDSWTVNDIQKLVGKLNWASQIYPGIKIKQLCKLIRGAKALTEVVPLTEEAELELAENREILKEPVHGVY
YDPSKNLIAEIQKQGQDQWTYQIYQEPFKNLKTGKYAKTRGAHTNDVKQLTEAVQKISTESIVIWGRTPKFRLPIQKETW
ETWWTEYWQATWIPEWEFVNTPPLVKLWYQLEKEPIIGAETFYVDGAASRETKLGKAGYVTDRGRQKVVSFTDTTNQKTE
LQAIHLALQDSGSEVNIVTDSQYALGIIQAQPDKSESELVNQIIEKLINKEKVYLAWVPAHKGIGGNEQVDKLVSAGIRK
VL
>FJ496004/B/US/2006/CH77E_flC4
PISPIETVPVKLKPGMDGPKVKQWPLTEEKIKALVEICTEMEKEGQISEIGPENPYNTPVFAIKRKDGTKWRKLVDFREL
NKRTQDFWEVQLGIPHPAG-LQKR-KSVTVLDVGDAYFSVPLHEDFRKYTAFTIPSINNETPGIRYQYNVLPQGWKGSPA
IFQSSMTRILEPFRKQNPEIHICQYMDDLYVSSDLEIGQHRTKIEELRQHLLKWGFTTPDKKHQKEPPFLWMGYELHPDK
WTVQPIVLPEKDSWTVNDIQKLVGKLNWASQIYPGIKIKQLCKLIRGAKALTEVVPLTEEAELELAENREILKEPVHGVY
YDPSKNLIAEIQKQGQDQWTYQIYQEPFKNLKTGKYAKTRGAHTNDVKQLTEAVQKISTESIVIWGRTPKFRLPIQKETW
ETWWTEYWQATWIPEWEFVNTPPLVKLWYQLEKEPIIGAETFYVDGAASRETKLGKAGYVTDRGRQKVVSFTDTTNQKTE
LQAIHLALQDSGSEVNIVTDSQYALGIIQAQPDKSESELVDQIIEKLINKEKVYLAWVPAHKGIGGNEQVDKLVSAGIRK
VL
>FJ496005/B/US/2006/CH77E_flC7
PISPIETVPVKLKPGMDGPKVKQWPLTEEKIKALVEICTEMEKEGQISKIGPENPYNTPVFAIKRKDGTKWRKLVDFREL
NKRTQDFWEVQLGIPHPAG-LQKR-KSVTVLDVGDAYFSVPLHEDFRKYTAFTIPSINNETPGIRYQYNVLPQGWKGSPA
IFQSSMTRILEPFRKQNPEIHICQYMDDLYVSSDLEIGQHRTKIEELRQHLLKWGFTTPDKKHQKEPPFLWMGYELHPDK
WTVQPIVLPEKDSWTVNDIQKLVGKLNWASQIYPGIKIKQLCKLIRGAKALTEVVPLTEEAELELAENREILKEPVHGVY
YDPSKNLIAEIQKQGQDQWTYQIYQEPFKNLKTGKYAKTRGAHTNDVKQLTEAVQKISTESIVIWGRTPKFRLPIQKETW
ETWWTEYWQATWIPEWEFVNTPPLVKLWYQLEKEPIIGAETFYVDGAASRETKLGKAGYVTDRGRQKVVSFTDTTNQKTE
LQAIHLALQDSGSEVNIVTDSQYALGIIQAQPDKSESELVNQIIEKLINKEKVYLAWVPAHKGIGGNEQVDKLVSAGIRK
VL
>FJ496006/B/US/2006/CH77E_flC9
PISPIETVPVKLKPGMDGPKVKQWPLTEEKIKALVEICTEMEKEGQISKIGPENPYNTPVFAIKRKDGTKWRKLVDFREL
NKRTQDFWEVQLGIPHPAG-LQKR-KSVTVLDVGDAYFSVPLHEDFRKYTAFTIPSINNETPGIRYQYNVLPQGWKGSPA
IFQSSMTRILEPFRKQNPEIHICQYMDDLYVSSDLEIGQHRTKIEELRQHLLKWGFTTPDKKHQKEPPFLWMGYELHPDK
WTVQPIVLPEKDSWTVNDIQKLVGKLNWASQIYPGIKIKQLCKLIRGAKALTEVVPLTEEAELELAENREILKEPVHGVY
YDPSKNLIAEIQKQGQDQWTYQIYQEPFKNLKTGKYAKTRGAHTNDVKQLTEAVQKISTESIVIWGRTPKFRLPIQKETW
ETWWTEYWQATWIPEWEFVNTPPLVKLWYQLEKEPIIGAETFYVDGAASRETKLGKAGYVTDRGRQKVVSFTDTTNQKTE
LQAIHLALQDSGSEVNIVTDSQYALGIIQAQPDKSESELVDQIIEKLINKEKVYLAWVPAHKGIGGNEQVDKLVSAGIRK
VL
>FJ496007/B/US/2006/CH77E_flD5
PISPIETVPVKLKPGMDGPKVKQWPLTEEKIKALVEICTEMEKEGQISKIGPENPYNTPVFAIKRKDGTKWRKLVDFREL
NKRTQDFWEVQLGIPHPAG-LQKR-KSVTVLDVGDAYFSVPLHEDFRKYTAFTIPSINNETPGIRYQYNVLPQGWKGSPA
IFQSSMTRILEPFRKQNPEIHICQYMDDLYVSSDLEIGQHRTKIEELRQHLLKWGFTTPDKKHQKEPPFLWMGYELHPDK
WTVQPIVLPEKDSWTVNDIQKLVGKLNWASQIYPGIKIKQLCKLIRGAKALTEVVPLTEEAELELAENREILKEPVHGVY
YDPSKNLIAEIQKQGQDQWTYQIYQEPFKNLKTGKYAKTRGAHTNDVKQLTEAVQKISTESIVIWGRTPKFRLPIQKETW
ETWWTEYWQATWIPEWEFVNTPPLVKLWYQLEKEPIIGAETFYVDGAASRETKLGKAGYVTDRGRQKVVSFTDTTNQKTE
LQAIHLALQDSGLEVNIVTDSQYALGIIQAQPDKSESELVNQIIEKLINKEKVYLAWVPAHKGIGGNEQVDKLVSAGIRK
VL
>FJ496072/B/US/2002/04013226_2_flA8
PISPIETVPVKLKPGMDGPKVKQWPLTAEKIQALVEICTEMEKEGKISKIGPENPYNTPVFAIKKKDGTKWRKLVDFREL
NKRTQDFWEVQLGIPHPAG-LKKK-KSVTVLDVGDAYFSVPLDVNFRKYTAFTIPSINNETPGIRYQYNVLPQGWKGSPA
IFQCSMTKILEPFRKRNTDLVIYQYMDDLYVGSDLEIGQHRAKIEELRQHLLKWGFTTPDKKHQKEPPFLWMGYELHPDK
WTVQPIKLPEKDSWTVNDIQKLVGKLNWASQIYPGIKVKQLCKLLRGTKSLTEVIPLTEEAELELAENREILKEPVHGVY
YDPSKDLTAEIQKQGHGQWTYQIYQEPFKNLKTGKYARTRGAHTNDVKQLTEAVQKIATESIIIWGKTPKFRLPIQKETW
ETWWTEYWQATWIPEWEFVNTPPLVKLWYQLEKEPILGAETFYVDGAASRETKLGKAGYVTDRGRQKVISITDTTNQKTE
LQAIHLALQDSGSEVNIVTDSQYALGIIQAQPDKSESELVSQIIEQLIKKEKVYLSWVPAHKGIGGNEQVDKLVSTGIRR
VL
>FJ496073/B/US/2002/04013226_2_flA9
PISPIETVPVKLKPGMDGPKVKQWPLTAEKIQALVEICTEMEKEGKISKIGPENPYNTPVFAIKKKDGTKWRKLVDFREL
NKRTQDFWEVQLGIPHPAG-LKKK-KSVTVLDVGDAYFSVPLDVNFRKYTAFTIPSINNETPGIRYQYNVLPQGWKGSPA
IFQCSMTKILEPFRKRNTDLVIYQYMDDLYVGSDLEIGQHRAKIEELRQHLLKWGFTTPDKKHQKEPPFLWMGYELHPDK
WTVQPIKLPEKDSWTVNDIQKLVGKLNWASQIYPGIKVKQLCKLLRGTKSLTEVIPLTEEAELELAENREILKEPVHGVY
YDPSKDLTAEIQKQGHGQWTYQIYQEPFKNLKTGKYARTRGAHTNDVKQLTEAVQKIATESIIIWGKTPKFRLPIQKETW
ETWWTEYWQATWIPEWEFVNTPPLVKLWYQLEKEPILGAETFYVDGAASRETKLGKAGYVTDRGRQKVISITDTTNQKTE
LQAIHLALQDSGSEVNIVTDXQYALGIIQAQPDKSESELVSQIIEQLIKKEKVYLSWVPAHKGIGGNEQVDKLVSTGIRR
VL
>FJ496074/B/US/2002/04013226_2_flB10
PISPIETVPVKLKPGMDGPKVKQWPLTAEKIQALVEICTEMEKEGKISKIGPENPYNTPVFAIKKKDGTKWRKLVDFREL
NKRTQDFWEVQLGIPHPAG-LKKK-KSVTVLDVGDAYFSVPLDVNFRKYTAFTIPSINNETPGIRYQYNVLPQGWKGSPA
IFQCSMTKILEPFRKRNTDLVIYQYMDDLYVGSDLEIGQHRAKIEELRQHLLKWGFTTPDKKHQKEPPFLWMGYELHPDK
WTVQPIKLPEKDSWTVNDIQKLVGKLNWASQIYPGIKVKQLCKLLRGTKSLTEVIPLTEEAELELAENREILKEPVHGVY
YDPSKDLTAEIQKQGHGQWTYQIYQEPFKNLKTGKYARTRGAHTNDVKQLTEAVQKIATESIIIWGKTPKFRLPIQKETW
ETWWTEYWQATWIPEWEFVNTPPLVKLWYQLXKEPILGAETFYVDGAASRETKLGKAGYVTDRGRQKVISITDTTNQKTE
LQAIHLALQDSGSEVNIVTDSQYALGIIQAQPDKSESELVSQIIEQLIKKEKVYLSWVPAHKGIGGNEQVDKLVSTGIRR
VL
>FJ496075/B/US/2002/04013226_2_flC1
PISPIETVPVKLKPGMDGPKVKQWPLTAEKIQALVEICTEMEKEGKISKIGPENPYNTPVFAIKKKDGTKWRKLVDFREL
NKRTQDFWEVQLGIPHPAG-LKKK-KSVTVLDVGDAYFSVPLDVNFRKYTAFTIPSINNETPGIRYQYNVLPQGWKGSPA
IFQCSMTKILEPFRKRNTDLVIYQYMDDLYVGSDLEIGQHRAKIEELRQHLLKWGFTTPDKKHQKEPPFLWMGYELHPDK
WTVQPIKLPEKDSWTVNDIQKLVGKLNWASQIYPGIKVKQLCKLLRGTKSLTEVIPLTEEAELELAENREILKEPVHGVY
YDPSKDLTAEIQKQGHGQWTYQIYQEPFKNLKTGKYARTRGAHTNDVKQLTEAVQKIATESIIIWGKTPKFRLPIQKETW
ETWWTEYWQATWIPEWEFVNTPPLVKLWYQLEKEPILGAETFYVDGAASRETKLGKAGYVTDRGRQKVISITDTTNQKTE
LQAIHLALQDSGSEVNIVTDSQYALGIIQAQPDKSESELVSQIIEQLIKKEKVYLSWVPAHKGIGGNEQVDKLVSTGIRR
VL
>FJ496076/B/US/2002/04013226_2_flD12
PISPIETVPVKLKPGMDGPKVKQWPLTAEKIQALVEICTEMEKEGKISKIGPENPYNTPVFAIKKKDGTKWRKLVDFREL
NKRTQDFWEVQLGIPHPAG-LKKK-KSVTVLDVGDAYFSVPLDVNFRKYTAFTIPSINNETPGIRYQYNVLPQGWKGSPA
IFQCSMTKILEPFRKRNTDLVIYQYMDDLYVGSDLEIGQHRAKIEELRQHLLKWGFTTPDKKHQKEPPFLWMGYELHPDK
WTVQPIKLPEKDSWTVNDIQKLVGKLNWASQIYPGIKVKQLCKLLRGTKSLTEVIPLTEEAELELAENREILKEPVHGVY
YDPSKDLTAEIQKQGHGQWTYQIYQEPFKNLKTGKYARTRGAHTNDVKQLTEAVQKIATESIIIWGKTPKFRLPIQKETW
ETWWTEYWQATWIPEWEFVNTPPLVKLWYQLEKEPILGAETFYVDGAASRETKLGKAGYVTDRGRQKVISITDTTNQKTE
LQAIHLALQDSGSEVNIVTDSQYALGIIQAQPDKSESELVSQIIEQLIKKEKVYLSWVPAHKGIGGNEQVDKLVSTGIRR
VL
>FJ496077/B/US/2002/04013226_2_flD7
PISPIETVPVKLKPGMDGPKVKQWPLTAEKIQALVEICTEMEKEGKISKIGPENPYNTPVFAIKKKDGTKWRKLVDFREL
NKRTQDFWEVQLGIPHPAG-LKKK-KSVTVLDVGDAYFSVPLDVNFRKYTAFTIPSINNETPGIRYQYNVLPQGWKGSPA
IFQCSMTKILEPFRKRNTDLVIYQYMDDLYVGSDLEIGQHRAKIEELRQHLLKWGFTTPDKKHQKEPPFLWMGYELHPDK
WTVQPIKLPEKDSWTVNDIQKLVGKLNWASQIYPGIKVKQLCKLLRGTKSLTEVIPLTEEAELELAENREILKEPVHGVY
YDPSKDLTAEIQKQGHGQWTYQIYQEPFKNLKTGKYARTRGAHTNDVKQLTEAVQKIATESIIIWGKTPKFRLPIQKETW
ETWWTEYWQATWIPEWEFVNTPPLVKLWYQLEKEPILGAETFYVDGAASRETKLGKAGYVTDRGRQKVISITDTTNQKTE
LQAIHLALQDSGSEVNIVTDSQYALGIIQAQPDKSESELVSQIIEQLIKKEKVYLSWVPAHKGIGGNEQVDKLVSTGIRR
VL
>FJ496078/B/US/2002/04013226_2_flH11
PISPIETVPVKLKPGMDGPKVKQWPLTAEKIQALVEICTEMEKEGKISKIGPENPYNTPVFAIKKKDGTKWRKLVDFREL
NKRTQDFWEVQLGIPHPAG-LKKE-KSVTVLDVGDAYFSVPLDVNFRKYTAFTIPSINNETPGIRYQYNVLPQGWKGSPA
IFQCSMTKILEPFRKRNTDLVIYQYMDDLYVGSDLEIGQHRAKIEELRQHLLKWGFTTPDKKHQKEPPFLWMGYELHPDK
WTVQPIKLPEKDSWTVNDIQKLVGKLNWASQIYPGIKVKQLCKLLRGTKSLTEVIPLTEEAELELAENREILKEPVHGVY
YDPSKDLTAEIQKQGHGQWTYQIYQEPFKNLKTGKYARTRGAHTNDVKQLTEAVQKIATESIIIWGKTPKFRLPIQKETW
ETWWTEYWQATWIPEWEFVNTPPLVKLWYQLEKEPILGAETFYVDGAASRETKLGKAGYVTDRGRQKVISITDTTNQKTE
LQAIHLALQDSGSEVNIVTDSQYALGIIQAQPDKSESELVSQIIEQLIKKEKVYLSWVPAHKGIGGNEQVDKLVSTGIRR
VL
>FJ496079/B/US/2002/04013226_2_flH5
PISPIETVPVKLKPGMDGPKVKQWPLTAEKIQALVEICTEMEKEGKISKIGPENPYNTPVFAIKKKDGTKWRKLVDFREL
NKRTQDFWEVQLGIPHPAG-LKKK-KSVTVLDVGDAYFSVPLDVNFRKYTAFTIPSINNETPGIRYQYNVLPQGWKGSPA
IFQCSMTKILEPFRKRNTDLVIYQYMDDLYVGSDLEIGQHRAKIEELRQHLLKWGFTTPDKKHQKEPPFLWMGYELHPDK
WTVQPIKLPEKDSWTVNDIQKLVGKLNWASQIYPGIKVKQLCKLLRGTKSLTEVIPLTEEAELELAENREILKEPVHGVY
YDPSKDLTAEIQKQGHGQWTYQIYQEPFKNLKTGKYARTRGAHTNDVKQLTEAVQKIATESIIIWGKTPKFRLPIQKETW
ETWWTEYWQATWIPEWEFVNTPPLVKLWYQLEKEPILGAETFYVDGAASRETKLGKAGYVTDRGRQKVISITDTTNQKTE
LQAIHLALQDSGSEVNIVTDSQYALGIIQAQPDKSESELVSQIIEQLIKKEKVYLSWVPAHKGIGGNEQVDKLVSTGIRR
VL
>FJ496080/B/US/2002/04013226_2_flH6
PISPIETVPVKLKPGMDGPKVKQWPLTAEKIQALVEICTEMEKEGKISKIGPENPYNTPVFAIKKKDGTKWRKLVDFREL
NKRTQDFWEVQLGIPHPAG-LKKK-KSVTVLDVGDAYFSVPLDVNFRKYTAFTIPSINNETPGIRYQYNVLPQGWKGSPA
IFQCSMTKILEPFRKRNTDLVIYQYMDDLYVGSDLEIGQHRAKIEELRQHLLKWGFTTPDKKHQKEPPFLWMGYELHPDK
WTVQPIKLPEKDSWTVNDIQKLVGKLNWASQIYPGIKVKQLCKLLRGTKSLTEVIPLTEEAELELAENREILKEPVHGVY
YDPSKDLTAEIQKQGHGQWTYQIYQEPFKNLKTGKYARTRGAHTNDVKQLTEAVQKIATESIIIWGKTPKFRLPIQKETW
ETWWTEYWQATWIPEWEFVNTPPLVKLWYQLEKEPILGAETFYVDGAASRETKLGKAGYVTDRGRQKVISITDTTNQKTE
LQAIHLALQDSGSEVNIVTDSQYALGIIQAQPDKSESELVSQIIEQLIKKEKVYLSWVPAHKGIGGNEQVDKLVSTGIRR
VL
>FJ496081/B/US/2005/04013396_0_flE6
PISPIETVPVKLKPGMDGPRVKQWPLTEEKIKALVEICTEMEKEGKISKIGPENPYNTPVFAIKKKDSTKWRKLVDFREL
NKRTQDFWEVQLGIPHPSG-LRKN-KSVTVLDVGDAYFSVPLDKDFRKYTAFTIPSMNNETPGIRYQYNVLPQGWKGSPA
IFQASMTKILEPFRKQNPEIVIYQYVDDLYVGSDLEIGQHRAKIDELRDHLLKWGFTTPDKKHQKEPPFLWMGYELHPDK
WTVQPIVLPEKDSWTVNDIQKLVGKLNWASQIYPGIKVKQLCKLLRGTKALTEVVPLTEEAELELAENREILKEPVHGVY
YDPSKDLVAEIQKQGLGQWTYQIYQEPFKILKTGKYARMRGAHTNDVKQLTEAVQKIAVESIVIWGKTPKFRLPIQKETW
GSWWTDYWQATWIPEWEFVNTPPLVKLWYQLEKEPIIGAETFYVDGAANRETKLGKAGYITDRGRQKIVPLTDTTNQKTE
LQAIYLALQDSESEVNIVTDSQYALGIIQAQPDISESAIVNQIIEQLIKKEKVYLAWVPAHKGIGGNEQIDKLVSSGIRK
VL
>FJ496082/B/US/2005/04013396_0_flF3
PISPIETVPVKLKPGMDGPRVKQWPLTEEKIKALVEICTEMEKEGKISKIGPENPYNTPVFAIKKKDSTKWRKLVDFREL
NKRTQDFWEVQLGIPHPSG-LRKN-KSVTVLDVGDAYFSVPLDKDFRKYTAFTIPSMNNETPGIRYQYNVLPQGWKGSPA
IFQASMTKILEPFRKQNPEIVIYQYVDDLYVGSDLEIGQHRAKIDELRDHLLKWGFTTPDKKHQKEPPFLWMGYELHPDK
WTVQPIVLPEKDSWTVNDIQKLVGKLNWASQIYPGIKVKQLCKLLRGTKALTEVVPLTEEAELELAENREILKEPVHGVY
YDPSKDLVAEIQKQGLGQWTYQIYQEPFKILKTGKYARMRGAHTNDVKQLTEAVQKIAVESIVIWGKTPKFRLPIQKETW
GSWWTDYWQATWMPEWEFVNTPPLVKLWYQLEKEPIIGAETFYVDGAANRETKLGKAGYITDRGRQKIVPLTDTTNQKTE
LQAIYLALQDSESEVNIVTDSQYALGIIQAQPDISESAIVNQIIEQLIKKEKVYLAWVPAHKGIGGNEQIDKLVSSGIRK
VL
>FJ496083/B/US/2005/04013396_0_flF4
PISPIETVPVKLKPGMDGPRVKQWPLTEEKIKALVEICTEMEKEGKISKIGPENPYNTPVFAIKKKDSTKWRKLVDFREL
NKRTQDFWEVQLGIPHPSG-LRKN-KSVTVLDVGDAYFSVPLDKDFRKYTAFTIPSMNNETPGIRYQYNVLPQGWKGSPA
IFQASMTKILEPFRKQNPEIVIYQYVDDLYVGSDLEIGQHRAKIDELRDHLLKWGFTTPDKKHQKEPPFLWMGYELHPDK
WTVQPIVLPEKDSWTVNDIQKLVGKLNWASQIYPGIKVKQLCKLLRGTKALTEVVPLTEEAELELAENREILKETVHGVY
YDPSKDLVAEIQKQGLGQWTYQIYQEPFKILKTGKYARMRGAHTNDVKQLTEAVQKIAVESIVIWGKTPKFRLPIQKETW
GSWWTDYWQATWIPEWEFVNTPPLVKLWYQLEKEPIIGAETFYVDGAANRETKLGKAGYITDRGRQKIVPLTDTTNQKTE
LQAIYLALQDSESEVNIVTDSQYALGIIQAQPDISESAIVNQIIEQLIKKEKVYLAWVPAHKGIGGNEQIDKLVSSGIRK
VL
>FJ496084/B/US/2005/04013396_0_flG7
PISPIETVPVKLKPGMDGPRVKQWPLTEEKIKALVEICTEMEKEGKISKIGPENPYNTPVFAIKKKDSTKWRKLVDFREL
NKRTQDFWEVQLGIPHPSG-LRKN-KSVTVLDVGDAYFSVPLDKDFRKYTAFTIPSMNNETPGIRYQYNVLPQGWKGSPA
IFQASMTKILEPFRKQNPEIVIYQYVDDLYVGSDLEIGQHRAKIDELRDHLLKWGFTTPDKKHQKEPPFLWMGYELHPDK
WTVQPIVLPEKDSWTVNDIQKLVEKLNWASQIYPGIKVKQLCKLLRGTKALTEVVPLTEEAELELAENREILKEPVHGVY
YDPSKDLVAEIQKQGLGQWTYQIYQEPFKILKTGKYARMRGAHTNDVKQLTEAVQKIAVESIVIWGKTPKFRLPIQKETW
GSWWTDYWQATWIPEWEFVNTPPLVKLWYQLEKEPIIGAETFYVDGAANRETKLGKAGYITDRGRQKIVPLTDTTNQKTE
LQAIYLALQDSESEVNIVTNSQYALGIIQAQPDISESAIVNQIIEQLIKKEKVYLAWVPAHKGIGGNEQINKLVSSGIRK
VL
>FJ496085/B/US/2005/04013396_0_flG8
PISPIETVPVKLKPGMDGPRVKQWPLTEEKIKALVEICTEMEKEGKISKIGPENPYNTPVFAIKKKDSTKWRKLVDFREL
NKRTQDFWEVQLGIPHPSG-LRKN-KSVTVLDVGDAYFSVPLDKDFRKYTAFTIPSMNNETPGIRYQYNVLPQGWKGSPA
IFQASMTKILEPFRKQNPEIVIYQYVDDLYVGSDLEIGQHRAKIDELRDHLLKWGFTTPDKKHQKEPPFLWMGYELHPDK
WTVQPIVLPEKDSWTVNDIQKLVGKLNWASQIYPGIKVKQLCKLLRGTKALTEVVPLTEEAELELAENREILKEPVHGVY
YDPSKDLVAEIQKQGLGQWTYQIYQEPFKILKTGKYARMRGAHTNDVKQLTEAVQKIAVESIVIWGKTPKFRLPIQKETW
GSWWTDYWQATWIPEWEFVNTPPLVKLWYQLEKEPIIGAETFYVDGAANRETKLGKAGYITDRGRQKIVPLTDTTNQKTE
LQAIYLALQDSESEVNIVTDSQYALGIIQAQPDISESAIVNQIIEQLIKKEKVYLAWVPAHKGIGGNEQIDKLVSSGIRK
VL
>FJ496145/B/US/1991/SUMA_flC5
PISPIETVPVRLKPGMDGPKVKQWPLTEEKIKALVEICTEMEKEGKISKIGPENPYNTPVFAIKKKDSTKWRKLVDFREL
NKRTQDFWEVQLGIPHPAG-LKKK-KSVTVLDVGDAYFSVPLDKEFRKYTAFTIPSINNETPGIRYQYNVLPQGWKGSPA
IFQSSMTKILEPFRKQNPDIVIYQYMDDLYVGSDLEIGQHRTKIEELREHLLRWGFTTPDKKHQKEPPFLWMGYELHPDK
WTVQPIVLPEKDSWTVNDIQKLVGKLNWASQIYAGIKVKQLCKLLRGAKALTEVIPLTEEAELELAENREILKEPVHGVY
YDPSKDLIAEIQKQGHGQWTYQIYQEPFKNLKTGKYAKMRGAHTNDVKQLAAAVQKVATESIVIWGKTPKFKLPIQRETW
EAWWTEYWQATWIPEWEFVNTPPLVKLWYQLEKEPIVGAETFYVDGAANRETKLGKAGYVTDKGRQKVVSLTDTTNQKTE
LQAIHLALQDSGAEVNIVTDSQYALGIIQAQPDTSESELVSQIIEQLIKKEKVYLAWVPAHKGIGGNEKVDKLVSAGIRK
VL
>FJ496146/B/US/1991/SUMA_flC7
PISPIETVPVRLKPGMDGPKVKQWPLTEEKIKALVEICTEMEKEGKISKIGPENPYNTPVFAIKKKDSTKWRKLVDFREL
NKRTQDFWEVQLGIPHPAG-LKKK-KSVTVLDVGDAYFSVPLDKEFRKYTAFTIPSINNETPGIRYQYNVLPQGWKGSPA
IFQSSMTKILEPFRKQNPDIVIYQYMDDLYVGSDLEIGQHRIKIEELREHLLRWGFTTPDKKHQKEPPFLWMGYELHPDK
WTVQPIVLPEKDSWTVNDIQKLVGKLNWASQIYAGIKVKQLCKLLRGAKALTEVIPLTEEAELELAENREILKEPVHGVY
YDPSKDLIAEIQKQGHGQWTYQIYQEPFKNLKTGKYAKMRGAHTNDVKQLAAAVQKVATESIVIWGKTPKFKLPIQRETW
EAWWTEYWQATWIPEWEFVNTPPLVKLWYQLEKEPIVGAETFYVDGAANRETKLGKAGYVTDKGRQKVVSLTDTTNQKTE
LQAIHLALQDSGAEVNIVTDSQYALGIIQAQPDTSESELVSQIIEQLIKKEKVYLAWVPAHKGIGGNEKVDKLVSAGIRK
VL
>FJ496147/B/US/1991/SUMA_flD10
PISPIETVPVRLKPGMDGPKVKQWPLTEEKIKALVEICTEMEKEGKISKIGPENPYNTPVFAIKKKDSTKWRKLVDFREL
NKRTQDFWEVQLGIPHPAG-LKKK-KSVTVLDVGDAYFSVPLDKEFRKYTAFTIPSINNETPGIRYQYNVLPQGWKGSPA
IFQSSMTKILEPFRKQNPDIVIYQYMDDLYVGSDLEIGQHRTKIEELREHLLRWGFTTPDKKHQKEPPFLWMGYELHPDK
WTVQPIVLPEKDSWTVNDIQKLVGKLNWASQIYAGIKVKQLCKLLRGAKALTEVIPLTEEAELELAENREILKEPVHGVY
YDPSKDLIAEIQKQGHGQWTYQIYQEPFKNLKTGKYAKMRGAHTNDVKQLAAAVQKVATESIVIWGKTPKFKLPIQRETW
EAWWTEYWQATWIPEWEFVNTPPLVKLWYQLEKEPIVGAETFYVDGAANRETKLGKAGYVTDKGRQKVVSLTDTTNQKTE
LQAIHLALQDSGAEVNIVTDSQYALGIIQAQPDTSESELVSQIIEQLIKKEKVYLAWVPAHKGIGGNEKVDKLVSAGIRK
VL
>FJ496148/B/US/1991/SUMA_flD3
PISPIETVPVRLKPGMDGPKVKQWPLTEEKIKALVEICTEMEKEGKISKIGPENPYNTPVFAIKKKDSTKWRKLVDFREL
NKRTQDFWEVQLGIPHPAG-LKKK-KSVTVLDVGDAYFSVPLDKEFRKYTAFTIPSINNETPGIRYQYNVLPQGWKGSPA
IFQSSMTKILEPFRKQNPDIVIYQYMDDLYVGSDLEIGQHRTKIEELREHLLRWGFTTPDKKHQKEPPFLWMGYELHPDK
WTVQPIVLPEKDSWTVNDIQKLVGKLNWASQIYAGIKVKQLCKLLRGAKALTEVIPLTEEAELELAENREILKEPVHGVY
YDPSKDLIAEIQKQGHGQWTYQIYQEPFKNLKTGKYAKMRGAHTNDVKQLAAAVQKVATESIVIWGKTPKFKLPIQRETW
EAWWTEYWQATWIPEWEFVNTPPLVKLWYQLEKEPIVGAETFYVDGAANRETKLGKAGYVTDKGRQKVVSLTDTTNQKTE
LQAIHLALQDSGAEVNIVTDSQYALGIIQAQPDTSESELVSQIIEQLIKKEKVYLAWVPAHKGIGGNEKVDKLVSAGIRK
VL
>FJ496149/B/US/1991/SUMA_flE5
PISPIETVPVRLKPGMDGPKVKQWPLTEEKIKALVEICTEMEKEGKISKIGPENPYNTPVFAIKKKDSTKWRKLVDFREL
NKRTQDFWEVQLGIPHPAG-LKKK-KSVTVLDVGDAYFSVPLDKEFRKYTAFTIPSINNETPGIRYQYNVLPQGWKGSPA
IFQSSMTKILEPFRKQNPDIVIYQYMDDLYVGSDLEIGQHRTKIEELREHLLRWGFTTPDKKHQKEPPFLWMGYELHPDK
WTVQPIVLPEKDSWTVNDIQKLVGKLNWASQIYAGIKVKQLCKLLRGAKALTEVIPLTEEAELELAENREILKEPVHGVY
YDPSKDLIAEIQKQGHGQWTYQIYQEPFKNLKTGKYAKMRGAHTNDVKQLAAAVQKVATESIVIWGKTPKFKLPIQRETW
EAWWTEYWQATWIPEWEFVNTPPLVKLWYQLEKEPIVGAETFYVDGAANRETKLGKAGYVTDKGRQKVVSLTDTTNQKTE
LQAIHLALQDSGAEVNIVTDSQYALGIIQAQPDTSESELVSQIIEQLIKKEKVYLAWVPAHKGIGGNEKVDKLVSAGIRK
VL
>FJ496150/B/US/1991/SUMA_flE7
PISPIETVPVRLKPGMDGPKVKQWPLTEEKIKALVEICTEMEKEGKISKIGPENPYNTPVFAIKKKDSTKWRKLVDFREL
NKRTQDFWEVQLGIPHPAG-LKKK-KSVTVLDVGDAYFSVPLDKEFRKYTAFTIPSINNETPGIRYQYNVLPQGWKGSPA
IFQSSMTKILEPFRKQNPDIVIYQYMDDLYVGSDLEIGQHRTKIEELREHLLRWGFTTPDKKHQKEPPFLWMGYELHPDK
WTVQPIVLPEKDSWTVNDIQKLVGKLNWASQIYAGIKVKQLCKLLRGAKALTEVIPLTEEAELELAENREILKEPVHGVY
YDPSKDLIAEIQKQGHGQWTYQIYQEPFKNLKTGKYAKMRGAHTNDVKQLAAAVQKVATESIVIWGKTPKFKLPIQRETW
EAWWTEYWQATWIPEWEFVNTPPLVKLWYQLEKEPIVGAETFYVDGAANRETKLGKAGYVTDKGRQKVVSLTDTTNQKTE
LQAIHLALQDSGAEVNIVTDSQYALGIIQAQPDTSESELVSQIIEQLIKKEKVYLAWVPAHKGIGGNEKVDKLVSAGIRK
VL
>FJ496151/B/US/2001/TRJO_flA1
PISPIETVPVKLKPGMDGPRVKQWPLTEEKIKALVEICTEMEKEGKISKVGPENPYNTPVFAIKKKDSTKWRKLVDFREL
NKRTQDFWEVQLGIPHPAG-LKKK-KSVTVLDVGDAYFSVPLDKEFRKYTAFTIPSINNETPGIRYQYNVLPQGWKGSPA
IFQCSMTKILEPFRKQNPDIVIYQYMDDLYVGSDLEIGQHRTKIEELRQHLLKWGLTTPDKKHQKEPPFLWMGYELHPDK
WTVQPIVLPEKDSWTVNDIQKLVGKLNWASQIYPGIKVKQLCKLLRGTKALTEVISLTTEAELELAENREILKEPVHGAY
YDPSKDLIAEIQKQGQGQWTYQIYQEPFKNLKTGKYAKMRGTHTNDVKQLTEAVQKIATESIVIWGKTPKFRLPIQKETW
ETWWTEYWQATWIPEWEFVNTPPLVKLWYQLEKEPIVGAETFYVDGAANRETKLGKAGYVTDRGKQKAVHLTDTTNQKTE
LQAIHLALQDSESEVNIVTDSQYALGIIQAQPDKSESELVNQIIEQLIKKEKVYLAWVPAHKGIGGNEQVDKLVSAGIRK
VL
>FJ496152/B/US/2001/TRJO_flA2
PISPIETVPVKLKPGMDGPRVKQWPLTEEKIKALVEICTEMEKEGKISKVGPENPYNTPVFAIKKKDSTKWRKLVDFREL
NKRTQDFWEVQLGIPHPAG-LKKK-KSVTVLDVGDAYFSVPLDKEFRKYTAFTIPSINNETPGIRYQYNVLPQGWKGSPA
IFQCSMTKILEPFRKQNPDIVIYQYMDDLYVGSDLEIGQHRTKIEELRQHLLKWGLTTPDKKHQKEPPFLWMGYELHPDK
WTVQPIVLPEKDSWTVNDIQKLVGKLNWASQIYPGIKVKQLCKLLRGTKALTEVISLTTEAELELAENREILKEPVHGAY
YDPSKDLIAEIQKQGQGQWTYQIYQEPFKNLKTGKYAKMRGTHTNDVKQLTEAVQKIATESIVIWGKTPKFRLPIQKETW
ETWWTEYWQATWIPEWEFVNTPPLVKLWYQLEKEPIVGAETFYVDGAANRETKLGKAGYVTDRGKQKAVHLTDTTNQKTE
LQAIHLALQDSESEVNIVTDSQYALGIIQAQPDKSESELVNQIIEQLIKKEKVYLAWVPAHKGIGGNEQVDKLVSAGIRK
VL
>FJ496153/B/US/2001/TRJO_flA9
PISPIETVPVKLKPGMDGPRVKQWPLTEEKIKALVEICTEMEKEGKISKVGPENPYNTPVFAIKKKDSTKWRKLVDFREL
NKRTQDFWKVQLGIPHPAG-LKKK-KSVTVLDVGDAYFSVPLDKEFRKYTAFTIPSINNETPGIRYQYNVLPQGWKGSPA
IFQCSMTKILEPFRKQNPDIVIYQYMDDLYVGSDLEIGQHRTKIEELRQHLLKWGLTTPDKKHQKEPPFLWMGYELHPDK
WTVQPIVLPEKDSWTVNDIQXLVGKLNWASQIYPGIKVKQLCXLLRGTKALTEVISLTTEAELELAENREILKEPVHGAY
YDPSKDLIAEIQKQGQGQWTYQIYQEPFKNLKTGKYAKMRGTHTNDVKQLTEAVQKIATESIVIWGKTPKFRLPIQKETW
ETWWTEYWQATWIPEWEFVNTPPLVKLWYQLEKEPIVGAETFYVDGAANRETKLGKAGYVTDRGKQKAVHLTDTTNQKTE
LQAIHLALQDSESEVNIVTDSQYALGIIQAQPDKSESELVNQIIEQLIKKEKVYLAWVPAHKGIGGNEQVDKLVSAGIRK
VL
>FJ496154/B/US/2001/TRJO_flB1
PISPIETVPVKLKPGMDGPRVKQWPLTEEKIKALVEICTEMEKEGKISKVGPENPYNTPVFAIKKKDSTKWRKLVDFREL
NKRTQDFWEVQLGIPHPAG-LKKK-KSVTVLDVGDAYFSVPLDKEFRKYTAFTIPSINNETPGIRYQYNVLPQGWKGSPA
IFQCSMTKILEPFRKQNPDIVIYQYMDDLYVGSDLEIGQHRTKIEELRQHLLKWGLTTPDKKHQKEPPFLWMGYELHPDK
WTVQPIVLPEKDSWTVNDIQKLVGKLNWASQIYPGIKVKQLCKLLRGTKALTEVISLTTEAELELAENREILKEPVHGAY
YDPSKDLIAEIQKQGQGQWTYQIYQEPFKNLKTGKYAKMRGTHTNDVKQLTEAVQKIATESIVIWGKTPKFRLPIQKETW
ETWWTEYWQATWIPEWEFVNTPPLVKLWYQLEKEPIVGAETFYVDGAANRETKLGKAGYVTDRGKQKAVHLTDTTNQKTE
LQAIHLALQDSESEVNIVTDSQYALGIIQAQPDKSESELVNQIIEQLIKKEKVYLAWVPAHKGIGGNEQVDKLVSAGIRK
VL
>FJ496155/B/US/2001/TRJO_flC6
PISPIETVPVKLKPGMDGPRVKQWPLTEEKIKALVEICTEMEKEGKISKVGPENPYNTPVFAIKKKDSTKWRKLVDFREL
NKRTQDFWEVQLGIPHPAG-LKKK-KSVTVLDVGDAYFSVPLDKEFRKYTAFTIPSINNETPGIRYQYNVLPQGWKGSPA
IFQCSMTKILEPFRKQNPDIVIYQYMDDLYVGSDLEIGQHRTKIEELRQHLLKWGLTTPDKKHQKEPPFLWMGYELHPDK
WTVQPIVLPEKDSWTVNDIQKLVGKLNWASQIYPGIKVKQLCKLLRGTKALTEVISLTTEAELELAENREILKEPVHGAY
YDPSKDLIAEIQKQGQGQWTYQIYQEPFKNLKTGKYAKMRGTHTNDVKQLTEAVQKIATESIVIWGKTPKFRLPIQKETW
ETWWTEYWQATWIPEWEFVNTPPLVKLWYQLEKEPIVGAETFYVDGAANRETKLGKAGYVTDRGKQKAVHLTDTTNQKTE
LQAIHLALQDSESEVNIVTDSQYALGIIQAQPDKSESELVNQIIEQLIKKEKVYLAWVPAHKGIGGNEQVDKLVSAGIRK
VL
>FJ496156/B/US/2001/TRJO_flC9
PISPIETVPVKLKPGMDGPRVKQWPLTE-KIKALVEICTEMEKEGKISKVGPENPYNTPVFAIKKKDSTKWRKLVDFREL
NKRTQDFWEVQLGIPHPAG-LKKK-KSVTVLDVGDAYFSVPLDKEFRKYTAFTIPSINNETPGIRYQYNVLPQGWKGSPA
IFQCSMTKILEPFRKQNPDIVIYQYMDDLYVGSDLEIGQHRTKIEELRQHLLKWGLTTPDKKHQKEPPFLWMGYELHPDK
WTVQPIVLPEKDSWTVNDIQKLVGKLNWASQIYPGIKVKQLCKLLRGTKALTEVISLTTEAELELAENREILKEPVHGAY
YDPSKDLIAEIQKQGQGQWTYQIYQEPFKNLKTGKYAKMRGTHTNDVKQLTEAVQKIATESIVIWGKTPKFRLPIQKETW
ETWWTEYWQATWIPEWEFVNTPPLVKLWYQLEKEPIVGAETFYVDGAANRETKLGKAGYVTDRGKQKAVHLTDTTNQKTE
LQAIHLALQDSESEVNIVTDSQYALGIIQAQPDKSESELVNQIIEQLIKKEKVYLAWVPAHKGIGGNEQVDKLVSAGIRK
VL
>FJ496157/B/US/2001/TRJO_flD3
PISPIETVPVKLKPGMDGPRVKQWPLTEEKIKALVEICTEMEKEGKISKVGPENPYNTPVFAIKKKDSTKWRKLVDFREL
NKRTQDFWEVQLGIPHPAG-LKKK-KSVTVLDVGDAYFSVPLDKEFRKYTAFTIPSINNETPGIRYQYNVLPQGWKGSPA
IFQCSMTKILEPFRKQNPDIVIYQYMDDLYVGSDLEIGQHRTKIEELRQHLLKWGLTTPDKKHQKEPPFLWMGYELHPDK
WTVQPIVLPEKDSWTVNDIQKLVGKLNWASQIYPGIKVKQLCKLLRGTKALTEVISLTTEAELELAENREILKEPVHGAY
YDPSKDLIAEIQKQGQGQWTYQIYQEPFKNLKTGKYAKMRGTHTNDVKQLTEAVQKIATESIVIWGKTPKFRLPIQKETW
ETWWTEYWQATWIPEWEFVNTPPLVKLWYQLEKEPIVGAETFYVDGAANRETKLGKAGYVTDRGKQKAVHLTDTTNQKTE
LQAIHLALQDSESEVNIVTDSQYALGIIQAQPDKSESELVNQIIEQLIKKEKVYLAWVPAHKGIGGNEQVDKLVSAGIRK
VL
>FJ496158/B/US/1990/WEAU_flA11
PISPIETVPVKLKPGMDGPKVKQWPLTEEKIKALVEICTEMEKEGKISKIGPENPYNTPVFAIKKKDSTKWRKLVDFREL
NKRTQDFWEVQLGIPHPSG-LKKK-KSVTVLDVGDAYFSVPLDEDFRKYTAFTIPSINNETPGIRYQYNVLPQGWKGSPA
IFQSSMTKILEPFRKQNPDIVIYQYMDDLYVGSDLEIGQHRTKIEELRQHLLRWGFTTPDKKHQKDPPFLWMGYELHPDK
WTVQPIKLPEKESWTVNDIQKLVGKLNWASQIYAGIKVKQLCKLLRGTKALTEIIPLTEEAELELAENREILKEPVHGVY
YDPSKDLIAELQKQGQGQWTYQIYQEPFKNLKTGKYARVRGAHTNDVKQLTEAVQKITTESIVIWGKTPKFKLPIQKETW
ETWWTEYWQATWIPEWEFVNTPPLVKLWYQLEKEPIVGAETFYVDGAANKETKLGKAGYVTNRGRQKVVSLTDTTNQKTE
LQAIHLALQDSGLEVNIVTDSQYALGIIQAQPDQSESELVSQIIEQLIKKEKVYLAWVPAHKGIGGNEQVDKLVSSGIRK
VL
>FJ496159/B/US/1990/WEAU_flE1
PISPIETVPVKLKPGMDGPKVKQWPLTEEKIKALVEICTEMEKEGKISKIGPENPYNTPVFAIKKKDSTKWRKLVDFREL
NKRTQDFWEVQLGIPHPSG-LKKK-KSVTVLDVGDAYFSVPLDEDFRKYTAFTIPSINNETPGIRYQYNVLPQGWKGSPA
IFQSSMTKILEPFRKQNPDIVIYQYMDDLYVGSDLEIGQHRTKIEELRQHLLRWGFTTPDKKHQKDPPFLWMGYELHPDK
WTVQPIKLPEKESWTVNDIQKLVGKLNWASQIYAGIKVKQLCKLLRGTKALTEIIPLTEEAELELAENREILKEPVHGVY
YDPSKDLIAELQKQGQGQWTYQIYQEPFKNLKTGKYARVRGAHTNDVKQLTEAVQKITTESIVIWGKTPKFKLPIQKETW
ETWWTEYWQATWIPEWEFVNTPPLVKLWYQLEKEPIVGAETFYVDGAANKETKLGKAGYVTNRGRQKVVSLTDTTNQKTE
LQAIHLALQDSGLEVNIVTDSQYALGIIQAQPDQSESELVSQIIEQLIKKEKVYLAWVPAHKGIGGNEQVDKLVSSGIRK
VL
>FJ496160/B/US/1990/WEAU_flE3
PISPIETVPVKLKPGMDGPKVKQWPLTEEKIKALVEICTEMEKEGKISKIGPENPYNTPVFAIKKKDSTKWRKLVDFREL
NKRTQDFWEVQLGIPHPSG-LKKK-KSVTVLDVGDAYFSVPLDEDFRKYTAFTIPSINNETPGIRYQYNVLPQGWKGSPA
IFQSSMTKILEPFRKQNPDIVIYQYMDDLYVGSDLEIGQHRTKIEELRQHLLRWGFTTPDKKHQKDPPFLWMGYELHPDK
WTVQPIKLPEKESWTVNDIQKLVGKLNWASQIYAGIKVKQLCKLLRGTKALTEIIPLTEEAELELAENREILKEPVHGVY
YDPSKDLIAELQKQGQGQWTYQIYQEPFKNLKTGKYARVRGAHTNDVKQLTEAVQKITTESIVIWGKTPKFKLPIQKETW
ETWWTEYWQATWIPEWEFVNTPPLVKLWYQLEKEPIVGAETFYVDGAANKETKLGKAGYVTNRGRQKVVSLTDTTNQKTE
LQAIHLALQDSGLEVNIVTDSQYALGIIQAQPDQSESELVSQIIEQLIKKEKVYLAWVPAHKGIGGNEQVDKLVSSGIRK
VL
>FJ496161/B/US/1990/WEAU_flE8
PISPIETVPVKLKPGMDGPKVKQWPLTEEKIKALVEICTEMEKEGKISKIGPENPYNTPVFAIKKKDSTKWRKLVDFREL
NKRTQDFWEVQLGIPHPSG-LKKK-KSVTVLDVGDAYFSVPLDEDFRKYTAFTIPSINNETPGIRYQYNVLPQGWKGSPA
IFQSSMTKILEPFRKQNPDIVIYQYMDDLYVGSDLEIGQHRTKIEELRQHLLRWGFTTPDKKHQKDPPFLWMGYELHPDK
WTVQPIKLPEKESWTVNDIQKLVGKLNWASQIYAGIKVKQLCKLLRGTKALTEIIPLTEEAELELAENREILKEPVHGVY
YDPSKDLIAELQKQGQGQWTYQIYQEPFKNLKTGKYARVRGAHTNDVKQLTEAVQKITTESIVIWGKTPKFKLPIQKETW
ETWWTEYWQATWIPEWEFVNTPPLVKLWYQLEKEPIVGAETFYVDGAANKETKLGKAGYVTNRGRQKVVSLTDTTNQKTE
LQAIHLALQDSGLEVNIVTDSQYALGIIQAQPDQSESELVSQIIEQLIKKEKVYLAWVPAHKGIGGNEQVDKLVSSGIRK
VL
>FJ496162/B/US/1990/WEAU_flF2
PISPIETVPVKLKPGMDGPKVKQWPLTEEXIKALVEICTEMEKEGKISKIGPENPYNTPVFAIKKKDSTKWRKLVDFREL
NKRTQDFWEVQLGIPHPSG-LKKK-KSVTVLDVGDAYFSVPLDEDFRKYTAFTIPSINNETPGIRYQYNVLPQGWKGSPA
IFQSSMTKILEPFRKQNPDIVIYQYMDDLYVGSDLEIGQHRTKIEELRQHLLRWGFTTPDKKHQKDPPFLWMGYELHPDK
WTVQPIKLPEKESWTVNDIQKLVGKLNWASQIYAGIKVKQLCKLLRGTKALTEIIPLTEEAELELAENREILKEPVHGVY
YDPSKDLIAELQKQGQGQWTYQIYQEPYKNLKTGKYARVRGAHTNDVKQLTEAVQKITTESIVIWGKTPKFKLPIQKETW
ETWWTEYWQATWIPEWEFVNTPPLVKLWYQLEKEPIVGAETFYVDGAANKETKLGKAGYVTNRGRQKVVSLTDTTNQKTE
LQAIHLALQDSGLEVNIVTDSQYALGIIQAQPDQSESELVSQIIEQLIKKEKVYLAWVPAHKGIGGNEQVDKLVSSGIRK
VL
>FJ496163/B/US/1990/WEAU_flF5
PISPIETVPVKLKPGMDGPKVKQWPLTEEKIKALVEICTEMEKEGKISKIGPENPYNTPVFAIKKKDSTKWRKLVDFREL
NKRTQDFWEVQLGIPHPSG-LKKK-KSVTVLDVGDAYFSVPLDEDFRKYTAFTIPSINNETPGIRYQYNVLPQGWKGSPA
IFQSSMTKILEPFRKQNPDIVIYQYMDDLYVGSDLEIGQHRTKIEELRQHLLRWGFTTPDKKHQKDPPFLWMGYELHPDK
WTVQPIKLPEKESWTVNDIQKLVGKLNWASQIYAGIKVKQLCKLLRGTKALTEIIPLTEEAELELAENREILKEPVHGVY
YDPSKDLIAELQKQGQGQWTYQIYQEPFKNLKTGKYARVRGAHTNDVKQLTEAVQKITTESIVIWGKTPKFKLPIQKETW
ETWWTEYWQATWIPEWEFVNTPPLVKLWYQLEKEPIVGAETFYVDGAANKETKLGKAGYVTNRGRQKVVSLTDTTNQKTE
LQAIHLALQDSGLEVNIVTDSQYALGIIQAQPDQSESELVSQIIEQLIKKEKVYLAWVPAHKGIGGNEQVDKLVSSGIRK
VL
>FJ496164/B/US/1990/WEAU_flF6
PISPIETVPVKLKPGMDGPKVKQWPLTEEKIKALVEICTEMEKEGKISKIGPENPYNTPVFAIKKKDSTKWRKLVDFREL
NKRTQDFWEVQLGIPHPSG-LKKK-KSVTVLDVGDAYFSVPLDEDFRKYTAFTIPSINNETPGIRYQYNVLPQGWKGSPA
IFQSSMTKILEPFRKQNPDIVIYQYMDDLYVGSDLEIGQHRTKIEELRQHLLRWGFTTPDKKHQKDPPFLWMGYELHPDK
WTVQPIKLPEKESWTVNDIQKLVGKLNWASQIYAGIKVKQLCKLLRGTKALTEIIPLTEEAELELAENREILKEPVHGVY
YDPSKDLIAELQKQGQGQWTYQIYQEPFKNLKTGKYARVRGAHTNDVKQLTEAVQKITTESIVIWGKTPKFKLPIQKETW
ETWWTEYWQATWIPEWEFVNTPPLVKLWYQLEKEPIVGAETFYVDGAANKETKLGKAGYVTNRGRQKVVSLTDTTNQKTE
LQAIHLALQDSGLEVNIVTDSQYALGIIQAQPDQSESELVSQIIEQLIKKEKVYLAWVPAHKGIGGNEQVDKLVSSGIRK
VL
>FJ496165/B/US/1990/WEAU_flF7
PISPIETVPVKLKPGMDGPKVKQWPLTEEKIKALVEICTEMEKEGKISKIGPENPYNTPVFAIKKKDSTKWRKLVDFREL
NKRTQDFWEVQLGIPHPSG-LKKK-KSVTVLDVGDAYFSVPLDEDFRKYTAFTIPSINNETPGIRYQYNVLPQGWKGSPA
IFQSSMTKILEPFRKQNPDIVIYQYMDDLYVGSDLEIGQHRTKIEELRQHLLRWGFTTPDKKHQKDPPFLWMGYELHPDK
WTVQPIKLPEKESWTVNDIQKLVGKLNWASQIYAGIKVKQLCKLLRGTKALTEIIPLTEEAELELAENREILKEPVHGVY
YDPSKDLIAELQKQGQGQWTYQIYQEPFKNLKTGKYARVRGAHTNDVKQLTEAVQKITTESIVIWGKTPKFKLPIQKETW
ETWWTEYWQATWIPEWEFVNTPPLVKLWYQLEKEPIVGAETFYVDGAANKETKLGKAGYVTNRGRQKVVSLTDTTNQKTE
LQAIHLALQDSGLEVNIVTDSQYALGIIQAQPDQSESELVSQIIEQLIKKEKVYLAWVPAHKGIGGNEQVDKLVSSGIRK
VL
>FJ496166/B/US/1990/WEAU_flF9
PISPIETVPVKLKPGMDGPKVKQWPLTEEKIKALVEICTEMEKEGKISKIGPENPYNTPVFAIKKKDSTKWRKLVDFREL
NKRTQDFWEVQLGIPHPSG-LKKK-KSVTVLDVGDAYFSVPLDEDFRKYTAFTIPSINNETPGIRYQYNVLPQGWKGSPA
IFQSSMTKILEPFRKQNPDIVIYQYMDDLYVGSDLEIGQHRTKIEELRQHLLRWGFTTPDKKHQKDPPFLWMGYELHPDK
WTVQPIKLPEKESWTVNDIQKLVGKLNWASQIYAGIKVKQLCKLLRGTKALTEIIPLTEEAELELAENREILKEPVHGVY
YDPSKDLIAELQKQGQGQWTYQIYQEPFKNLKTGKYARVRGAHTNDVKQLTEAVQKITTESIVIWGKTPKFKLPIQKETW
ETWWTEYWQATWIPEWEFVNTPPLVKLWYQLEKEPIVGAETFYVDGAANKETKLGKAGYVTNRGRQKVVSLTDTTNQKTE
LQAIHLALQDSGLEVNIVTDSQYALGIIQAQPDQSESELVSQIIEQLIKKEKVYLAWVPAHKGIGGNEQVDKLVSSGIRK
VL
>FJ496167/B/US/2000/WITO_flA1
PISPIETVPVKLKPGMDGPKVKQWPLTEEKIKALVEICTEMEKEGKISKIGPENPYNTPVFAIKKKDSTKWRKLVDFREL
NKRTQDFWEVQLGIPHPAG-LKKK-KSVTVLDVGDAYFSVPLDKDFRKYTAFTIPSINNETPGIRYQYNVLPQGWKGSPA
IFQCSMTKILEPFRKQNPDIVIYQYMDDLYVGSDLEIGQHRTKIEELRQHLLRWGFTTPDKKHQKEPPFLWMGYELHPDK
WTVQPIVLPDKDSWTVNDIQKLVGKLNWASQIYAGIKVKQLCKLLRGAKSLTEVIPLTEEAELELAENREILKEPVHGVY
YDPSKDLVAEIQKQGQGQWTYQIYQEPFKNLKTGKYARMRGAHTNDVKQLTEAVQKITTESIVIWGKTPKFKLPIQKETW
EAWWMEYWQATWIPEWEFVNTPPLVKLWYQLEKEPITGAETFYVDGAANRETKLGKAGYVTDRGRQKVVSLADTTNQKTE
LQAIHLALQDSGSEVNIVTDSQYALGIIQAQPDKSESEVVNQIIEQLIQKERVYLAWVPAHKGIGGNEQVDKLVSTGIRK
VL
>FJ496168/B/US/2000/WITO_flA2
PISPIETVPVKLKPGMDGPKVKQWPLTEEKIKALVEICTEMEKEGKISKIGPENPYNTPVFAIKKKDSTKWRKLVDFREL
NKRTQDFWEVQLGIPHPAG-LKKK-KSVTVLDVGDAYFSVPLDKDFRKYTAFTIPSINNETPGIRYQYNVLPQGWKGSPA
IFQCSMTKILEPFRKQNPDIVIYQYMDDLYVGSDLEIGQHRTKIEELRQHLLRWGFTTPDKKHQKEPPFLWMGYELHPDK
WTVQPIVLPDKDSWTVNDIQKLVGKLNWASQIYAGIKVKQLCKLLRGAKSLTEVIPLTEEAELELAENREILKEPVHGVY
YDPSKDLVAEIQKQGQGQWTYQIYQEPFKNLKTGKYARMRGAHTNDVKQLTEAVQKITTESIVIWGKTPKFKLPIQKETW
EAWWMEYWQATWIPEWEFVNTPPLVKLWYQLEKEPITGAETFYVDGAANRETKLGKAGYVTDRGRQKVVSLADTTNQKTE
LQAIHLALQDSGSEVNIVTDSQYALGIIQAQPDKSESEVVNQIIEQLIQKERVYLAWVPAHKGIGGNEQVDKLVSTGIRK
VL
>FJ496169/B/US/2000/WITO_flB3
PISPIETVPVKLKPGMDGPKVKQWPLTEEKIKALVEICTEMEKEGKISKIGPENPYNTPVFAIKKKDSTKWRKLVDFREL
NKRTQDFWEVQLGIPHPAG-LKKK-KSVTVLDVGDAYFSVPLDKDFRKYTAFTIPSINNETPGIRYQYNVLPQGWKGSPA
IFQCSMTKILXPFRKQNPDIVIYQYMDDLYVGSDLEIGQHRTKIEELRQHLLRWGFTTPDKKHQKEPPFLWMGYELHPDK
WTVQPIVLPDKDSWTVNDIQKLVGKLNWASQIYAGIKVKQLCKLLRGAKSLTEVIPLTEEAELELAENREILKEPVHGVY
YDPSKDLVAEIQKQGQGQWTYQIYQEPFKNLKTGKYARMRGAHTNDVKQLTEAVQKITTESIVIWGKTPKFKLPIQKETW
EAWWMEYWQATWIPEWEFVNTPPLVKLWYQLEKEPITGAETFYVDGAANRETKLGKAGYVTDRGRQKVVSLADTTNQKTE
LQAIHLALQDSGSEVNIVTDSQYALGIIQAQPDKSESEVVNQIIEQLIQKERVYLAWVPAHKGIGGNEQVDKLVSTGIRK
VL
>FJ496170/B/US/2000/WITO_flC1
PISPIETVPVKLKPGMDGPKVKQWPLTEEKIKALVEICTEMEKEGKISKIGPENPYNTPVFAIKKKDSTKWRKLVDFREL
NKRTQDFWEVQLGIPHPAG-LKKE-KSVTVLDVGDAYFSVPLDKDFRKYTAFTIPSINNETPGIRYQYNVLPQGWKGSPA
IFQCSMTKILEPFRKQNPDIVIYQYMDDLYVGSDLEIGQHRTKIEELRQHLLRWGFTTPDKKHQKEPPFLWMGYELHPDK
WTVQPIVLPDKDSWTVNDIQKLVGKLNWASQIYAGIKVKQLCKLLRGAKSLTEVIPLTEEAELELAENREILKEPVHGVY
YDPSKDLVAEIQKQGQGQWTYQIYQEPFKNLKTGKYARMRGAHTNDVKQLTEAVQKITTESIVIWGKTPKFKLPIQKETW
EAWWMEYWQATWIPEWEFVNTPPLVKLWYQLEKEPITGAETFYVDGAANRETKLGKAGYVTDRGRQKVVSLADTTNQKTE
LQAIHLALQDSGSEVNIVTDSQYALGIIQAQPDKSESEVVNQIIEQLIQKERVYLAWVPAHKGIGGNEQVDKLVSTGIRK
VL
>FJ496171/B/US/2000/WITO_flC10
PISPIETVPVKLKPGMDGPKVKQWPLTEEKIKALVEICTEMEKEGKISKIGPENPYNTPVFAIKKKDSTKWRKLVDFREL
NKRTQDFWEVQLGIPHPAG-LKKK-KSVTVLDVGDAYFSVPLDKDFRKYTAFTIPSINNETPGIRYQYNVLPQGWKGSPA
IFQCSMTKILEPFRKQNPDIVIYQYMDDLYVGSDLEIGQHRTKIEELRQHLLRWGFTTPDKKHQKEPPFLWMGYELHPDK
WTVQPIVLPDKDSWTVNDIQKLVGKLNWASQIYAGIKVKQLCKLLRGAKSLTEVIPLTEEAELELAENREILKEPVHGVY
YDPSKDLVAEIQKQGQGQWTYQIYQEPFKNLKTGKYARMRGAHTNDVKQLTEAVQKITTESIVIWGKTPKFKLPIQKETW
EAWWMEYWQATWIPEWEFVNTPPLVKLWYQLEKEPITGAETFYVDGAANRETKLGKAGYVTDRGRQKVVSLADTTNQKTE
LQAIHLALQDSGSEVNIVTDSQYALGIIQAQPDKSESEVVNQIIEQLIQKERVYLAWVPAHKGIGGNEQVDKLVSTGIRK
VL
>FJ496172/B/US/2000/WITO_flC3
PISPIETVPVKLKPGMDGPKVKQWPLTEEKIKALVEICTEMEKEGKISKIGPENPYNTPVFAIKKKDSTKWRKLVDFREL
NKRTQDFWEVQLGIPHPAG-LKKK-KSVTVLDVGDAYFSVPLDKDFRKYTAFTIPSINNETPGIRYQYNVLPQGWKGSPA
IFQCSMTKILEPFRKQNPDIVIYQYMDDLYVGSDLEIGQHRTKIKELRQHLLRWGFTTPDKKHQKEPPFLWMGYELHPDK
WTVQPIVLPDKDSWTVNDIQKLVGKLNWASQIYAGIKVKQLCKLLRGAKSLTEVIPLTEEAELELAENREILKEPVHGVY
YDPSKDLVAEIQKQGQGQWTYQIYQEPFKNLKTGKYARMRGAHTNDVKQLTEAVQKITTESIVIWGKTPKFKLPIQKETW
EAWWMEYWQATWIPEWEFINTPPLVKLWYQLEKEPITGAETFYVNGAANRETKLGKAGYVTDRGRQKVVSLADTTNQKTE
LQAIHLALQDSGSEVNIVTDSQYALGIIQAQPDKSESEVVNQIIEQLIQKERVYLAWVPAHKGIGGNEQVDKLVSTGIRK
VL
>FJ496174/B/US/2000/WITO_flC9
PISPIETVPVKLKPGMDGPKVKQWPLTEEKIKALVEICTEMEKEGKISKIGPENPYNTPVFAIKKKDSTKWRKLVDFREL
NKRTQDFWEVQLGIPHPAG-LKKE-KSVTVLDVGDAYFSVPLDKDFRKYTAFTIPSINNETPGIRYQYNVLPQGWKGSPA
IFQCSMTKILEPFRKQNPDIVIYQYMDDLYVGSDLEIGQHRTKIEELRQHLLRWGFTTPDKKHQKEPPFLWMGYELHPDK
WTVQPIVLPDKDSWTVNDIQKLVGKLNWASQIYAGIKVKQLCKLLRGAKSLTEVIPLTEEAELELAENREILKEPVHGVY
YDPSKDLVAEIQKQGQGQWTYQIYQEPFKNLKTGKYARMRGAHTNDVKQLTEAVQKITTESIVIWGKTPKFKLPIQKETW
EAWWMEYWQATWIPEWEFVNTPPLVKLWYQLEKEPITGAETFYVDGAANRETKLGKAGYVTDRGRQKVVSLADTTNQKTE
LQAIHLALQDSGSEVNIVTDSQYALGIIQAQPDKSESEVVNQIIEQLIQKERVYLAWVPAHKGIGGNEQVDKLVSTGIRK
VL
>FJ496175/B/US/2000/WITO_flD5
PISPIETVPVKLKPGMDGPKVKQWPLTEEKIKALVEICTEMEKEGKISKIGPENPYNTPVFAIKKKDSTKWRKLVDFREL
NKRTQDFWEVQLGIPHPAG-LKKK-KSVTVLDVGDAYFSVPLDKDFRKYTAFTIPSINNETPGIRYQYNVLPQGWKGSPA
IFQCSMTKILEPFRKQNPDIVIYQYMDDLYVGSDLEIGQHRTKIEELRQHLLRWGFTTPDKKHQKEPPFLWMGYELHPDK
WTVQPIVLPDKDSWTVNDIQKLVGKLNWASQIYAGIKVKQLCKLLRGAKSLTEVIPLTEEAELELAENREILKEPVHGVY
YDPSKDLVAEIQKQGQGQWTYQIYQEPFKNLKTGKYARMRGAHTNDVKQLTEAVQKITTESIVIWGKTPKFKLPIQKETW
EAWWMEYWQATWIPEWEFVNTPPLVKLWYQLEKEPITGAETFYVDGAANRETKLGKAGYVTDRGRQKVVSLADTTNQKTE
LQAIHLALQDSGSEVNIVTDSQYALGIIQAQPDKSESEVVNQIIEQLIQKERVYLAWVPAHKGIGGNEQVDKLVSTGIRK
VL
>FJ496176/B/US/2000/WITO_flE1
PISPIETVPVKLKPGMDGPKVKQWPLTEEKIKALVEICTEMEKEGKISKIGPENPYNTPVFAIKKKDSTKWRKLVDFREL
NKRTQDFWEVQLGIPHPAG-LKKK-KSVTVLDVGDAYFSVPLDKDFRKYTAFTIPSINNETPGIRYQYNVLPQGWKGSPA
IFQCSMTKILEPFRKQNPDIVIYQYMDDLYVGSDLEIGQHRTKIEELRQHLLRWGFTTPDKKHQKEPPFLWMGYELHPDK
WTVQPIVLPDKDSWTVNDIQKLVGKLNWASQIYAGIKVKQLCKLLRGAKSLTEVIPLTEEAELELAENREILKEPVHGVY
YDPSKDLVAEIQKQGQGQWTYQIYQEPFKNLKTGKYARMRGAHTNDVKQLTEAVQKITTESIVIWGKTPKFKLPIQKETW
EAWWMEYWQATWIPEWEFVNTPPLVKLWYQLEKEPITGAETFYVDGAANRETKLGKAGYVTDRGRQKVVSLADTTNQKTE
LQAIHLALQDSGSEVNIVTDSQYALGIIQAQPDKSESEVVNQIIEQLIQKERVYLAWVPAHKGIGGNEQVDKLVSTGIRK
VL
>FJ496177/B/US/2000/WITO_flE10
PISPIETVPVKLKPGMDGPKVKQWPLTEEKIKALVEICTEMEKEGKISKIGPENPYNTPVFAIKKKDSTKWRKLVDFREL
NKRTQDFWEVQLGIPHPAG-LKKK-KSVTVLDVGDAYFSVPLDKDFRKYTAFTIPSINNETPGIRYQYNVLPQGWKGSPA
IFQCSMTKILEPFRKQNPDIVIYQYMDDLYVGSDLEIGQHRTKIEELRQHLLRWGFTTPDKKHQKEPPFLWMGYELHPDK
WTVQPIVLPDKDSWTVNDIQKLVGKLNWASQIYAGIKVKQLCKLLRGAKSLTEVIPLTEEAELELAENREILKEPVHGVY
YDPSKDLVAEIQKQGQGQWTYQIYQEPFKNLKTGKYARMRGAHTNDVKQLTEAVQKITTESIVIWGKTPKFKLPIQKETW
EAWWMEYWQATWIPEWEFVNTPPLVKLWYQLEKEPITGAETFYVDGAANRETKLGKAGYVTDRGRQKVVSLADTTNQKTE
LQAIHLALQDSGSEVNIVTDSQYALGIIQAQPDKSESEVVNQIIEQLIQKERVYLAWVPAHKGIGGNEQVDKLVSTGIRK
VL
>FJ496178/B/US/2000/WITO_flE11
PISPIETVPVKLKPGMDGPKVKQWPLTEEKIKALVEICTEMEKEGKISKIGPENPYNTPVFAIKKKDSTKWRKLVDFREL
NKRTQDFWEVQLGIPHPAG-LKKK-KSVTVLDVGDAYFSVPLDKDFRKYTAFTIPSINNETPGIRYQYNVLPQGWKGSPA
IFQCSMTKILEPFRKQNPDIVIYQYMDDLYVGSDLEIGQHRTKIEELRQHLLRWGFTTPDKKHQXEPPFLWMGYELHPDK
WTVQPIVLPDKDSWTVNDIQKL-GKLNWASQIYAGIKVKQLCKLLRGAKSLTEVIPLTEEAELELAENREILKEPVHGVY
YDPSKDLVAEIQKQGQGQWTYQIYQEPFKNLKTGKYARMRGAHTNDVKQLTEAVQKITTESIVIWGKTPKFKLPIQKETW
EAWWMEYWQATWIPEWEFVNTPPLVKLWYQLEKEPITGAETFYVDGAANRETKLGKAGYVTDRGRQKVVSLADTTNQKTE
LQAIHLALQDSGSEVNIVTDSQYALGIIQAQPDKSESEVVNQIIEQLIQKERVYLAWVPAHKGIGGNEQVDKLVSTGIRK
VL
>FJ496179/B/US/2000/WITO_flE2
PISPIETVPVKLKPGMDGPKVKQWPLTEEKIKALVEICTEMEKEGKISKIGPENPYNTPVFAIKKKDSTKWRKLVDFREL
NKRTQDFWEVQLGIPHPAG-LKKK-KSVTVLDVGDAYFSVPLDKDFRKYTAFTIPSINNETPGIRYQYNVLPQGWKGSPA
IFQCSMTKILEPFRKQNPDIVIYQYMDDLYVGSDLEIGQHRTKIEELRQHLLRWGFTTPDKKHQKEPPFLWMGYELHPDK
WTVQPIVLPDKDSWTVNDIQKLVGKLNWASQIYAGIKVKQLCKLLRGAKSLTEVIPLTEEAELELAENREILKEPVHGVY
YDPSKDLVAEIQKQGQGQWTYQIYQEPFKNLKTGKYARMRGAHTNDVKQLTEAVQKITTESIVIWGKTPKFKLPIQKETW
EAWWMEYWQATWIPEWEFVNTPPLVKLWYQLEKEPITGAETFYVDGAANRETKLGKAGYVTDRGRQKVVSLADTTNQKTE
LQAIHLALQDSGSEVNIVTDSQYALGIIQAQPDKSESEVVNQIIEQLIQKERVYLAWVPAHKGIGGNEQVDKLVSTGIRK
VL
>FJ496180/B/US/2000/WITO_flE3
PISPIETVPVKLKPGMDGPKVKQWPLTEEKIKALVEICTEMEKEGKISKIGPENPYNTPVFAIKKKDSTKWRKLVDFREL
NKRTQDFWEVQLGIPHPAG-LKKK-KSVTVLDVGDAYFSVPLDKDFRKYTAFTIPSINNETPGIRYQYNVLPQGWKGSPA
IFQCSMTKILEPFRKQNPDIVIYQYMDDLYVGSDLEIGQHRTKIEELRQHLLRWGFTTPDKKHQKEPPFLWMGYELHPDK
WTVQPIVLPDKDSWTVNDIQKLVGKLNWASQIYAGIKVKQLCKLLRGAKSLTEVIPLTEEAELELAENREILKEPVHGVY
YDPSKDLVAEIQKQGQGQWTYQIYQEPFKNLKTGKYARMRGAHTNDVKQLTEAVQKITTESIVIWGKTPKFKLPIQKETW
EAWWMEYWQATWIPEWEFVNTPPLVKLWYQLEKEPITGAETFYVDGAANRETKLGKAGYVTDRGRQKVVSLADTTNQKTE
LQAIHLALQDSGSEVNIVTDSQYALGIIQAQPDKSESEVVNQIIEQLIQKERVYLAWVPAHKGIGGNEQVDKLVSTGIRK
VL
>FJ496181/B/US/2000/WITO_flF2
PISPIETVPVKLKPGMDGPKVKQWPLTEEKIKALVEICTEMEKEGKISKIGPENPYNTPVFAIKKKDSTKWRKLVDFREL
NKRTQDFWEVQLGIPHPAG-LKKK-KSVTVLDVGDAYFSVPLDKDFRKYTAFTIPSINNETPGIRYQYNVLPQGWKGSPA
IFQCSMTKILEPFRKQNPDIVIYQYMDDLYVGSDLEIGQHRTKIEELRQHLLRWGFTTPDKKHQKEPPFLWMGYELHPDK
WTVQPIVLPDKDSWTVNDIQKLVGKLNWASQIYAGIKVKQLCKLLRGAKSLTEVIPLTEEAELELAENREILKEPVHGVY
YDPSKDLVAEIQKQGQGQWTYQIYQEPFKNLKTGKYARMRGAHTNDVKQLTEAVQKITTESIVIWGKTPKFKLPIQKETW
EAWWMEYWQATWIPEWEFVNTPPLVKLWYQLEKEPITGAETFYVDGAANRETKLGKAGYVTDRGRQKVVSLADTTNQKTE
LQAIHLALQDSGSEVNIVTDSQYALGIIQAQPDKSESEVVNQIIEQLIQKERVYLAWVPAHKGIGGNEQVDKLVSTGIRK
VL
>FJ496182/B/US/2000/WITO_flF4
PISPIETVPVKLKPGMDGPKVKQWPLTEEKIKALVEICTEMEKEGKISKIGPENPYNTPVFAIKKKDSTKWRKLVDFREL
NKRTQDFWEVQLGIPHPAG-LKKK-KSVTVLDVGDAYFSVPLDKDFRKYTAFTIPSINNETPGIRYQYNVLPQGWKGSPA
IFQCSMTKILEPFRKQNPDIVIYQYMDDLYVGSDLEIGQHRTKIEELRQHLLRWGFTTPDKKHQKEPPFLWMGYELHPDK
WTVQPIVLPDKDSWTVNDIQKLVGKLNWASQIYAGIKVKQLCKLLRGAKSLTEVIPLTEEAELELAENREILKEPVHGVY
YDPSKDLVAEIQKQGQGQWTYQIYQEPFKNLKTGKYARMRGAHTNDVKQLTEAVQKITTESIVIWGKTPKFKLPIQKETW
EAWWMEYWQATWIPEWEFVNTPPLVKLWYQLEKEPITGAETFYVDGAANRETKLGKAGYVTDRGRQKVVSLADTTNQKTE
LQAIHLALQDSGSEVNIVTDSQYALGIIQAQPDKSESEVVNQIIEQLIQKERVYLAWVPAHKGIGGNEQVDKLVSTGIRK
VL
>FJ496184/B/US/2000/WITO_flH3
PISPIETVPVKLKPGMDGPKVKQWPLTEEKIKALVEICTEMEKEGKISKIGPENPYNTPVFAIKKKDSTKWRKLVDFREL
NKKTQDFWEVQLGIPHPAG-LKKK-KSVTVLDVGDAYFSVPLDKDFRKYTAFTIPSINNETPGIRYQYNVLPQGWKGSPA
IFQCSMTKILEPFRKQNPDIVIYQYMDNLYVGSDLEIGQHRTKIEELRQHLLRWGFTTPDKKHQKEPPFLWMGYELHPDK
WTVQPIVLPDKDSWTVNDIQKLVGKLNWASQIYAGIKVKQLCKLLRGAKSLTEVIPLTEEAELELAENREILKEPVHGVY
YDPSKDLVAEIQKQGQGQWTYQIYQEPFKNLKTRKYARMRGAHTNDVKQLTEAVQKITTESIVIWGKTPKFKLPIQKETW
EAWWMEYWQATWIPEWEFVNTPPLVKLWYQLEKEPITGAETFYVDGAANRETKLGKAGYVTDRGRQKVVSLADTTNQKTE
LQAIHLALQDSGSEVNIVTDSQYALGIIQAQPDKSESEVVNQIIEQLIQKERVYLAWVPAHKGIGGNEQVDKLVSTGIRK
VL
>FJ647145/B/ZA/1985/R84
PISPIETVPVKLKPGMDGPKVKQWPLTEEKIKALVEICTEMEKEGKISKIGPENPYNTPVFAIKKKDSTKWRKLVDFREL
NKKTQDFWEVQLGIPHPAG-LKKK-KSVTVLDVGDAYFSVPLDKDFRKYTAFTIPSINNETPGIRYQYNVLPQGWKGSPA
IFQSSMTKILEPFRKQNPDIVIYQYMDDLYVGSDLEIGQHRTKIEELRQHLLRWGFTTPDKKHQKEPPFLWMGYELHPDK
WTVQPIVLPEKDSWTVNDIQKLVGKLNWASQIYAGIKVRQLCKLLRGAKALTEVIPLTEEAELELAENREILKEPVHGVY
YDPSKNLIAEIQKQGQGQWTYQIYQEPFKNLKTGKYARMRGAHTNDVKQLTEAVQKIAIESIVIWGKTPKFKLPIQKETW
EAWWTEYWQATWIPEWEFVNTPPLVKLWYQLEKEPIVGAETFYVDGAANRETKLGKAGYVTNKGRQKVITLTDTTNQKTE
LQAIHLALQDSGLEVNIVTDSQYALGIIQAQPDKSESELVSQIIEQLIKKEKVYLAWVPAHKGIGGNEQVDKLVSAGIRK
VL
>FJ670524/B/ES/2008/X2400-3
PISPIETVPVKLKPGMDGPKVKQWPLTEEKIKALIEICTEMEKEGKISKIGPENPYNTPVFAIKKKDSTKWRKLVDFREL
NKKTQDFWEVQLGIPHPAG-LKKN-KSVTVLDVGDAYFSVPLDKEFRKYTAFTIPSINNETPGIRYQYNVLPQGWKGSPA
IFQSSMTKILEPFRKQNPEIIIYQYMDDLYVGSDLEIGQHRIKIEELRQHLLKWGFTTPDKKHQKEPPFLWMGYELHPDK
WTVQPIVLPEKDSWTVNDIQKLVGKLNWASQIYPGIKIRQLCKLIRGTKALTEIVPLTEEAELELAENREILKEPVHGVY
YDPSKDLIAEIQKQGEGQWTYQIYQEPFKNLKTGKYARMRGAHTNDVKQLTEAVQKIPTESIIIWGKTPXFRLPIQKETW
DTWWTEYWQATWIPEWEFVNTPPLVKLWYQLEKEPIVGAETFYVDGAANRETRLGKAGYVTNKGRQRVVSLTDTTNQKTE
LHAIHLALQDSGLEVNIVTDSQYALGILQSQPDRSESELVNQIIEQLIKKEKVYLAWVPAHKGIGGNEQVDKLVSAGIRK
VL
>FJ670525/B/ES/2008/X2425-2
PISPIETVPVKLKPGMDGPKVKQWPLTEEKIKALVEICTEMEKEGKISKIGPENPYNTPVFAIKKKDSTKWRKLVDFREL
NKRTQDFWEVQLGIPHPSG-LKQK-KSVTVLDVGDAYFSVPLDKEFRKYTAFTIPSVNNETPGIRYQYNVLPQGWKGSPA
IFQCSMTKILEPFRKGNPEIVIYQYMDDLYVGSDLEIGQHRTKIEELRQHLLKWGFTTPDKKHQKEPPFLXMGYELHPDK
WTVQPIVLPEKDSWTVNDIQKLVGKLNWASQIYPGIKVRQLCRLLRGTKALTEVVPLTEEAELELAENREILKEPVHGVY
YDPSKDLIAEIQKQGDGQWTYQIYQEPFKNLKTGKYARTRGAHTNDVKQLTEAVQKVSTECIVIWGKTPKFKLPIQKETW
EAWWTEYWQATWIPEWEFVNTPPLVKLWYQLEKEPIVGAETFYVDGAANRETKSGKAGYVTDRGRQKVVPLADTTNQKTE
LQAIYLALQDSGLEVNIVTDSQYALGIIQAQPDKSESELVNQIIEQLIKKEKIYLAWVPAHKGIGGNEQVDKLVSAGIRK
VL
>FJ670531/B/ES/2008/P2008
PISPIETVPVKLKPGMDGPKVKQWPLTEEKIRALVEICTEMEKEGKISKIGPENPYNTPVFAIKKKDSTKWRKLVDFREL
NKKTQDFWEVQLGIPHPAG-LKKK-KSVTVLDVGDAYFSVPLDKDFRKYTAFTIPSINNETPGIRYQYNVLPQGWKGSPA
IFQSSMTKILEPFRKQNPDIVIYQYMDDLYVGSDLEIGQHRTKIEELRQHLLSWGFTTPDKKHQKEPPFLWMGYELHPDK
WTVQAIKLPEKDSWTVNDIQKLVGKLNWASQIYAGIKVKQLCKLLRGTKSLTEVVPLTEEAELELAENREILKEPVHGVY
YDPSKDLIAEIQKQGQGQWTYQIYQEPFKNLKTGKYARMRGAHTNDVKQLTEAVQKVATESIIIWGKIPKFKLPIQKETW
NLWWTEYWQATWIPEWEFVNTPPLVKLWYQLEKEPIIGAETFYVDGAANRETKLGKAGYITDRGRQKVVSLTDTTNQKTE
LQAINLALQDSGVEVNIVTDSQYALGIIQAQPDKSESDLVNQIIEQLIKKERVYLAWVPAHKGIGGNEQVDKLVSAGIRK
VL
>FJ694790/B/DK/2007/PMVL_011
PISPIETVPVKLKPGMDGPKVKQWPLTEEKIKALVEICTEMEKEGKISKIGPENPYNTPVFAIKKKDSTKWRKLVDFREL
NKKTQDFWEVQLGIPHPAG-LKKK-KSVTVLDVGDAYFSVPLHEDFRKYTAFTIPSTNNETPGIRYQYNVLPQGWKGSPA
IFQSSMTRILEPFRKQNPEIVIYQYMDDLYVGSDLEIEQHRTKIEELRQHLLKWGFTTPDKKHQKEPPFLWMGYELHPDK
WTVQPIVLPEKDSWTVNDIQKLVGKLNWASQIYPGIKIKQLCKLIRGTKALTEVVPLTEEAELELAENREILKEPVHGVY
YDPSKDLIAELQKQDQGQWTYQIYQEQFKNLKTGKYAKMRGTHTNDVKQLTEAVQKIATESIVIWGKTPKFRLPIQKETW
EAWWTEYWQATWIPEWEFVNTPPLVKLWYQLEKEPIIGAETFYVDGAANRETKVGKAGYVTDRGRQKVVSLTDTTNQKTE
LQAIHLALQDSGLEVNIVTDSQYALGIIQAQPDKSESEVVNQIIEQLIKKERVYLAWVPAHKGIGGNEKVDKLVSSGIRK
VL
>FJ853620/B/ES/2008/P2021-3
PISPIETVPVKLKPGMDGPKVKQWPLTEEKIKALIEICTEMEKEGKISKIGPENPYNTPVFAIKKKDSTKWRKLVDFREL
NKKTQDFWEVQLGIPHPAG-LKKK-KSVTILDVGDAYFSVLLDKDFRKYTAFTIPSINNETPGIRYQYNVLPQGWKGSPA
IFQSSMTKILXPFXKQNPDIVIYQYMDDLYVGSDLEIEQHRIKIEDLRQHLLLWGFTTPDKKHQKEPPFLWMGYELHPDK
WTVQPIMLPEKDSWTVNDIQKLVGKLNWASQIYPGIKVKQLCKLLRGTKALTEVISLTEEAELELAENREILKEPVHGVY
YDPTKDLIAEIQKQGQGQWTYQIYQEPFKNLKTGKYARMKGAHTNDVKQLTEAVQKITTESIVIWGKTPKFKLPIQKETW
DTWWTEYWQATWIPEWEFVNTPPLVKLWYQLEKEPIAGAETFYVDGAANRDSKLGKAGYVTNKGRQKVVSLTNTTNQKTE
LQAINLALQDSGLEVNIVTDSQYALGIIQAQPDKSESELVSQIIEQLIKKEKVYLAWVPAHKGIGGNEKVDKLVSAGIRK
VL
>FJ853622/B/ES/2008/X2510_2
PISPIETVPXKLKPGMDGPKVKQWPLTEEKIKALVEICTEMEKEGKISKIGPENPYNTPVFAIKKKDSTKWRKLVDFREL
NKRTQDFWEVQLGIPHPAG-LKKK-KSVTVLDVGDAYFSVPLDKEFRKYTAFTIPSINNETPGVRYQYNVLPQGWKGSPA
IFQSSMTKILEPFRKQNPDMVIYQYMDDLYVGSDLEIGQHRTKIEELRRHLLRWGFTTPDKKHQKEPPFLWMGYELHPDK
WTVQPIVLPEKDSWTVNDIQKLVGKLNWASQIYAGIKVRQLCKLLRGTKALTEVIPLTAEAELELAENREILKEPVHGVY
YDPSKDLVAELQKQGQGQWTYQIYQEPFKNLKTGKYARMKGAHTNDIKQLTEAVQKIATESIVIWGKIPKFKLPIQKETW
DAWWMEYWQATWIPEWEFVNTPPLVKLWYQLEKEPIIGAETFYVDGAANRETKLGKAGYVTDKGRQKIVSLTDTTNQKTE
LQAIHLALQDSGLEVNIVTDSQYALGIIQAQPDKSESELVSQIIEQLIKKEKVYLAWVPAHKGIGGNEQVDKLVSTGIRK
VL
>FW555696/B/FR/1985/pNL43_patent
PISPIETVPVKLKPGMDGPKVKQWPLTEEKIKALVEICTEMEKEGKISKIGPENPYNTPVFAIKKKDSTKWRKLVDFREL
NKRTQDFWEVQLGIPHPAG-LKQK-KSVTVLDVGDAYFSVPLDKDFRKYTAFTIPSINNETPGIRYQYNVLPQGWKGSPA
IFQCSMTKILEPFRKQNPDIVIYQYMDDLYVGSDLEIGQHRTKIEELRQHLLRWGFTTPDKKHQKEPPFLWMGYELHPDK
WTVQPIVLPEKDSWTVNDIQKLVGKLNWASQIYAGIKVRQLCKLLRGTKALTEVVPLTEEAELELAENREILKEPVHGVY
YDPSKDLIAEIQKQGQGQWTYQIYQEPFKNLKTGKYARMKGAHTNDVKQLTEAVQKIATESIVIWGKTPKFKLPIQKETW
EAWWTEYWQATWIPEWEFVNTPPLVKLWYQLEKEPIIGAETFYVDGAANRETKLGKAGYVTDRGRQKVVPLTDTTNQKTE
LQAIHLALQDSGLEVNIVTDSQYALGIIQAQPDKSESELVSQIIEQLIKKEKVYLAWVPAHKGIGGNEQVDGLVSAGIRK
VL
>GQ372988/B/ES/2008/ES_X2515_3
PISPIETVPVKLKPGMDGPKVKQWPLTEEKIKALVEICTEMEKEGKISKIGPENPYNTPVFAIKKKDSTKWRKLVDFREL
NKRTQDFWEVQLGIPHPSG-LKKK-KSVTVLDVGDAYFSVPLDKEFRKYTAFTIPSINNETPGIRYQYNVLPQGWKGSPA
IFQSSMTKILKPFKKQNPEVVIYQYMDDLYVGSDLKIEQHRAKIETLRDHLLRWGFTTPDKKHQKEPPFLWMGYELHPDK
WTVQPIMLPEKDSWTVNDIQKLVGKLNWASQIYAGIKVRQLCKLLRGTKALTEVVPLTKEAELELAENREILKEPVHGVY
YDPSKDLIAEIQKQGLGQWTYQIYQEPFKNLKTGKHARMRGAHTNDIKQLTEAVQKIAPESIIIWGKTPKFRLPIQKETW
DMWWTEYWQATWIPEWEFVNTPPLVKLWYQLEKEPILGAETFYVDGAANRDTKIGKAGYVTDRGRQKVVSLTDTTNQKTE
LQAIHLALQDSGLEVNIVTDSQYALGIIQAQPDKSESELVSQIIEQLINKEKVYLAWVPAHKGIGGNEQVDKLVSAGIRK
VL
>GQ372990/B/ES/2008/ES_X2556_3
PISPIETIPVKLKPGMDGPKVKQWPLTEEKIKALVEICTEMEKEGKISKIGPENPYNTPVFAIKKKDSTKWRKLVDFREL
NKKTQDFWEVQLGIPHPAG-LKKK-KSVTVLDVGDAYFSVPLDKNFRKYTAFTIPSINNETPGIRYQYNVLPQGWKGSPA
IFQSSMTRILKPFRKQNSDIVIYQYMDDLYVGSDLDIEQHRAKIEKLRQHLLAWGFTTPDKKHQKEPPFLWMGYELHPDK
WTVQPIVLPEKDSWTVNDIQKLVGKLNWASQIYAGIKVRQLCKLLXGAKALTEVITLTKEAKLELAENREILKEPVHGVY
YDPSKDLIAELQKQGQGQRTYQIYQEPFKNLKTGKYAKMRGAHTNDVKQLVEAVQKISTESIVIWGRTPKFRLPIQKETW
EAWWTDYWQATWIPEWEFVNTPPLVKLWYQLEKEPIIGAETFYVDGAANRETKLGKAGYVTNRGRQKVVSITDTTNQKTE
LQAIHLALQDSGSEVNIVTDSQYALGIIQAQPDKSESEIVSQIIEQLIKKERVYLAWVPAHKGIGGNEQVDKLVSAGIRK
IL
>GQ386779/B/ES/1989/G1p1
PISPIETVPVKLKPGMDGPKVKQWPLTEEKIKALVEICTEMEKEGKISKIGPENPYNTPVFAIKKKDSTKWRKLVDFREL
NKKTQDFWEVQLGIPHPAG-LKKK-KSVTVLDVGDAYFSVPLDKEFRKYTAFTIPSINNETPGIRYQYNVLPQGWKGSPA
IFQSSMTKILKPFREQNPDIVIYQYMDDLYVGSDLKIEQHRTKIEELRQHLLKWGFTTPDKKHQKEPPFLWMGYELHPDK
WTVQPIVLPEKDSWTVNDIQKLVGKLNWASQIYPGIKVKQLCRLLRGTKALTEVIPLTKEAELELAENRKILKEPVHGVY
YDPSKDLIAEIQKQGQGQWTYQIYQEPFKNLKTGKYARMRGAHTNDVKQLTEAVQKITTESIVIWGKTPKFKLPIQKETW
ETWWTEYWQATWIPEWEFVNTPPLVKLWYQLEQEPITGVETFYVDGAANRETKLGKAGYVTNKGRQKVVSITDTTNQKTE
LQAILLALQDSGLEVNIVTDSQYALGIIQAQPDKSESEIVSQIIEQLIKKEKVYLTWVPAHKGIGGNEQVDKLVSTGIRK
VL
>GQ386780/B/ES/1989/G1p11
PISPIETVPVKLKPGMDGPKVKQWPLTEEKIKALVEICTEMEKEGKISKIGPENPYNTPVFAIKKKDSTKWRKLVDFREL
NKKTQDFWEVQLGIPHPAG-LKKK-KSVTVLDVGDAYFSVPLDKEFRKYTAFTIPSINNETPGIRYQYNVLPQGWKGSPA
IFQSSMTKILKPFREQNPDIVIYQYMDDLYVGSDLKIEQHRTKIEELRQHLLKWGFTTPDKKHQKEPPFLWMGYELHPDK
WTVQPIVLPEKDSWTVNDIQKLVGKLNWASQIYPGIKVKQLCRLLRGTKALTEVIPLTKEAELELAENRKILKEPVHGVY
YDPSKDLIAEIQKQGQGQWTYQIYQEPFKNLKTGKYARMRGAHTNDVKQLTEAVQKITTESIVIWGKTPKFKLPIQKETW
ETWWTEYWQATWIPEWEFVNTPPLVKLWYQLEQEPITGVETFYVDGAANRETKLGKAGYVTNKGRQKVVSITDTTNQKTE
LQAILLALQDSGLEVNIVTDSQYALGIIQAQPDKSESEIVSQIIEQLIKKEKVYLTWVPAHKGIGGNEQVDKLVSTGIRK
VL
>GQ386781/B/ES/1989/G1_5p11
PISPIETVPVKLKPGMDGPKVKQWPLTEEKIKALVEICTEMEKEGKISKIGPENPYNTPVFAIKKKDSTKWRKLVDFREL
NKKTQDFWEVQLGIPHPAG-LKKK-KSVTVLDVGDAYFSVPLDKEFRKYTAFTIPSINNETPGIRYQYNVLPQGWKGSPA
IFQSSMTKILKPFREQNPDIVIYQYMDDLYVGSDLEIEQHRTKIEELRQHLLKWGFTTPDKKHQKEPPFLWMGYELHPDK
WTVQPIVLPEKDSWTVNDIQKLVGKLNWASQIYPGIKVKQLCRLLRGTKALTEVIPLTKEAELELAENRKILKEPVHGVY
YDPSKDLIAEIQKQGQGQWTYQIYQEPFKNLKTGKYARMRGAHTNDVKQLTEAVQKITTESIVIWGKTPKFKLPIQKETW
ETWWTEYWQATWIPEWEFVNTPPLVKLWYQLEQEPITGVETFYVDGAANRETKLGKAGYVTNKGRQKVVSITDTTNQKTE
LQAILLALQDSGLEVNIVTDSQYALGIIQAQPDKSESEIVSQIIEQLIKKEKVYLTWVPAHKGIGGNEQVDKLVSTGIRK
VL
>GQ386782/B/ES/1989/G2p1
PISPIETVPVKLKPGMDGPKVKQWPLTEEKIKALVEICTEMEKEGKISKIGPENPYNTPVFAIKKKDSTKWRKLVDFREL
NKKTQDFWEVQLGIPHPAG-LKKK-KSVTVLDVGDAYFSVPLDKEFRKYTAFTIPSINNETPGIRYQYNVLPQGWKGSPA
IFQSSMTKILKPFREQNPDIVIYQYMDDLYVGSDLEIEQHRTKIEELRQHLLKWGFTTPDKKHQKEPPFLWMGYELHPDK
WTVQPIVLPEKDSWTVNDIQKLVGKLNWASQIYPGIKVKQLCRLLRGTKALTEVIPLTKEAELELAENRKILKEPVHGVY
YDPSKDLIAEIQKQGQGQWTYQIYQEPFKNLKTGKYARMRGAHTNDVKQLTEAVQKITTESIVIWGKTPKFKLPIQKETW
ETWWTEYWQATWIPEWEFVNTPPLVKLWYQLEQEPITGVETFYVDGAANRETKLGKAGYVTNKGRQKVVSITDTTNQKTE
LQAILLALQDSGLEVNIVTDSQYALGIIQAQPDKSESEIVSQIIEQLIKKEKVYLTWVPAHKGIGGNEQVDKLVSTGIRK
VL
>GQ386783/B/ES/1989/G2p11
PISPIETVPVKLKPGMDGPKVKQWPLTEEKIKALVEICTEMEKEGKISKIGPENPYNTPVFAIKKKDSTKWRKLVDFREL
NKKTQDFWEVQLGIPHPAG-LKKK-KSVTVLDVGDAYFSVPLDKEFRKYTAFTIPSINNETPGIRYQYNVLPQGWKGSPA
IFQSSMTKILKPFREQNPDIVIYQYMDDLYVGSDLEIKKHRTKIEELRQHLLKWGFTTPDKKHQKEPPFLWMGYELHPDK
WTVQPIVLPEKDSWTVNDIQKLVGKLNWASQIYPGIKVKQLCRLLRGTKALTEVIPLTKEAELELAENRKILKEPVHGVY
YDPSKDLIAEIQKQGQGQWTYQIYQEPFKNLKTGKYARMRGAHTNDVKQLTEAVQKITTESIVIWGKTPKFKLPIQKETW
ETWWTEYWQATWIPEWEFVNTPPLVKLWYQLEQEPITGVETFYVDGAANRETKLGKAGYVTNKGRQKVVSITDTTNQKTE
LQAILLALQDSGLEVNIVTDSQYALGIIQAQPDKSESEIVSQIIEQLIKKEKVYLTWVPAHKGIGGNEQVDKLVSTGIRK
VL
>GQ386784/B/ES/1989/I1p1
PISPIETVPVKLKPGMDGPKVKQWPLTEEKIKALVEICTEMEKEGKISKIGPENPYNTPVFAIKKKDSTKWRKLVDFREL
NKKTQDFWEVQLGIPHPAG-LKKK-KSVTVLDVGDAYFSVPLDKEFRKYTAFTIPSINNETPGIRYQYNVLPQGWKGSPA
IFQSSMTKILEPFRKQNPDIVIYQYMDDLYIGSDLEIGQHRTKIEELRQHLLKWGFTTPDKKHQKEPPFLWMGYELHPDK
WTVQPIVLPEKDSWTVNDIQKLVGKLNWASQIYPGIKVKQLCRLLRGTKALTEVIPLTKEAELELAENREILKEPVHGVY
YDPSKDLIAEIQKQGQGQWTYQIYQEPFKNLKTGKYARMRGAHTNDVKQLTEAVQKITTESIVIWGKTPKFKLPIQKETW
ETWWTEYWQATWIPEWEFVNTPPLVKLWYQLEKEPIIGAETFYVDGAANRETKLGKAGYVTNKGRQKIVSITDTTNQKTE
LQAILLALQDSGLEVNIVTDSQYALGIIQAQPDKSESEIVSQIIEQLIKKEKVYLAWVPAHKGIGGNEQVDKLVSTGIRK
VL
>GQ386785/B/ES/1989/I1p11
PISPIETVPVKLKPGMDGPKVKQWPLTEEKIKALVEICTEMEKEGKISKIGPENPYNTPVFAIKKKDSTKWRKLVDFREL
NKKTQDFWEVQLGIPHPAG-LKKK-KSVTVLDVGDAYFSVPLDKEFRKYTAFTIPSINNETPGIRYQYNVLPQGWKGSPA
IFQSSMTKILEPFRKQNPDIVIYQYMDDLYIGSDLEIGQHRTKIEELRQHLLKWGFTTPDKKHQKEPPFLWMGYELHPDK
WTVQPIVLPEKDSWTVNDIQKLVGKLNWASQIYPGIKVKQLCRLLRGTKALTEVIPLTKEAELELAENREILKEPVHGVY
YDPSKDLIAEIQKQGQGQWTYQIYQEPFKNLKTGKYARMRGAHTNDVKQLTEAVQKITTESIVIWGKTPKFKLPIQKETW
ETWWTEYWQATWIPEWEFVNTPPLVKLWYQLEKEPIIGAETFYVDGAANRETKLGKAGYVTNKGRQKIVSITDTTNQKTE
LQAILLALQDSGLEVNIVTDSQYALGIIQAQPDKSESEIVSQIIEQLIKKEKVYLAWVPAHKGIGGNEQVDKLVSTGIRK
VL
>GQ386786/B/ES/1989/I5p1
PISPIETVPVKLKPGMDGPKVKQWPLTEEKIKALVEICTEMEKEGKISKIGPENPYNTPVFAIKKKDSTKWRKLVDFREL
NKKTQDFWEVQLGIPHPAG-LKKK-KSVTVLDVGDAYFSVPLDKEFRKYTAFTIPSINNETPGIRYQYNVLPQGWKGSPA
IFQSSMTKILEPFRKQNPDIVIYQYMDDLYIGSDLEIGQHRTKIEELRQHLLKWGFTTPDKKHQKEPPFLWMGYELHPDK
WTVQPIVLPEKDSWTVNDIQKLVGKLNWASQIYPGIKVKQLCRLLRGTKALTEVIPLTKEAELELAENREILKEPVHGVY
YDPSKDLIAEIQKQGQGQWTYQIYQEPFKNLKTGKYARMRGAHTNDVKQLTEAVQKITTESIVIWGKTPKFKLPIQKETW
ETWWTEYWQATWIPEWEFVNTPPLVKLWYQLEKEPIIGAETFYVDGAANRETKLGKAGYVTNKGRQKIVSITDTTNQKTE
LQAILLALQDSGLEVNIVTDSQYALGIIQAQPDKSESEIVSQIIEQLIKKEKVYLAWVPAHKGIGGNEQVDKLVSTGIRK
VL
>GQ386787/B/ES/1989/I5p11
PISPIETVPVKLKPGMDGPKVKQWPLTEEKIKALVEICTEMEKEGKISKIGPENPYNTPVFAIKKKDSTKWRKLVDFREL
NKKTQDFWEVQLGIPHPAG-LKKK-KSVTVLDVGDAYFSVPLDKEFRKYTAFTIPSINNETPGIRYQYNVLPQGWKGSPA
IFQSSMTKILEPFRKQNPDIVIYQYMDDLYIGSDLEIGQHRTKIEELRQHLLKWGFTTPDKKHQKEPPFLWMGYELHPDK
WTVQPIVLPEKDSWTVNDIQKLVGKLNWASQIYPGIKVKQLCRLLRGTKALTEVIPLTKEAELELAENREILKEPVHGVY
YDPSKDLIAEIQKQGQGQWTYQIYQEPFKNLKTGKYARMRGAHTNDVKQLTEAVQKITTESIVIWGKTPKFKLPIQKETW
ETWWTEYWQATWIPEWEFVNTPPLVKLWYQLEKEPIIGAETFYVDGAANRETKLGKAGYVTNKGRQKIVSITDTTNQKTE
LQAILLALQDSGLEVNIVTDSQYALGIIQAQPDKSESEIVSQIIEQLIKKEKVYLAWVPAHKGIGGNEQVDKLVSTGIRK
VL
>GQ386792/B/ES/1989/E1_5p1
PISPIETVPVKLKPGIDGPKVKQWPLTEEKIKALVEICTEMEKEGKISKIGPENPYNTPVFAIKKKDSTKWRKLVDFREL
NKKTQDFWEVQLGIPHPAG-LKKK-KSVTVLDVGDAYFSVPLDKEFRKYTAFTIPSINNETPGIRYQYNVLPQGWKGSPA
IFQSSMTKILEPFRKQNPDIVIYQYMDDLYVGSDLETGQHRTKIEELRQHLLKWGFTTPDKKHQKEPPFLWMGYELHPDK
WTVQPIVLPEKDSWTVNDIQKLVGKLNWASQIYPGIKVKQLCRLLRGTKTLTEVIPLTKEAELELAENREILKEPVHGVY
YDPSKELIAEIQKQGQGQWTYQIYQEPFKNLKTGKYARMRGAHTNDVKQLTEAVQKITTESIVIWGKTPKFKLPIQKETW
ETWWTEYWQATWIPEWEFVNTPPLVKLWYQLEKEPIIGAETFYVDGAANRETKLGKAGYVTNKGRQKVVSITDTTNQKTE
LQAILLALQDSGLEVNIVTDSQYALGIIQAQPDKSESEIVSQIIEQLIKKEKVYLAWVPAHKGIGGNEQVDKLVSTGIRK
VL
>GQ386793/B/ES/1989/E1_5p11
PISPIETVPVKLKPGIDGPKVKQWPLTEEKIKALVEICTEMEKEGKISKIGPENPYNTPVFAIKKKDSTKWRKLVDFREL
NKKTQDFWEVQLGIPHPAG-LKKK-KSVTVLDVGDAYFSVPLDKEFRKYTAFTIPSINNETPGIRYQYNVLPQGWKGSPA
IFQSSMTKILEPFRKQNPDIVIYQYMDDLYVGSDLETGQHRTKIEELRQHLLKWGFTTPDKKHQKEPPFLWMGYELHPDK
WTVQPIVLPEKDSWTVNDIQKLVGKLNWASQIYPGIKVKQLCRLLRGTKTLTEVIPLTKEAELELAENREILKEPVHGVY
YDPSKELIAEIQKQGQGQWTYQIYQEPFKNLKTGKYARMRGAHTNDVKQLTEAVQKITTESIVIWGKTPKFKLPIQKETW
ETWWTEYWQATWIPEWEFVNTPPLVKLWYQLEKEPIIGAETFYVDGAANRETKLGKAGYVTNKGRQKVVSITDTTNQKTE
LQAILLALQDSGLEVNIVTDSQYALGIIQAQPDKSESEIVSQIIEQLIKKEKVYLAWVPAHKGIGGNEQVDKLVSTGIRK
VL
>GU177863/B/CN/1999/plwj
PISPIETVPVKLKPGMDGPKVKQWPLAEEKIKALVEICTEMEKEGKISKIGPENPYNTPVFAIKKKDSTKWRKLVDFREL
NKRTQDFWEVQLGIPHPAG-LKKK-KSVTVLDVGDAYFSVPLDKDFRKYTAFTIPSVNNETPGIRYQYNVLPQGWKGSPA
IFQCSMTKILEPFRKQNPDIVIYQYMDDLYVGSDLEIGQHRAKIEELRQHLLRWGFTTPDKKHQKEPPFLWMGYELHPDK
WTVQPIVLPEKDSWTVNDIQKLVGKLNWASQIYAGIKVRELCKLIRGTKALTEVIPLTEEAELELAENREILKEPVHGVY
YDPSKDLIAEIQKQGLGQWTYQIYQEPYKNLKTGKYARMRGAHTNDVKQLTEAVQKIATESIVIWGKTPKFKLPIQKETW
EAWWTEYWQATWIPEWEFTNTPPLVKLWYQLEKDPIEGAETFYVDGAANRETKLGRAGYVTNKGRQKVVTLTDTTNQKTE
LQAIHLALQDSGVEVNIVTDSQYALGIIQAQPDKSESELVSQIIEQLIKKEKVYLAWVPAHKGIGGNEQVDKLVSAGIRK
VL
>GU362881/B/ES/2009/P2149_3
PISPIETVPVKLKPGMDGPKVKQWPLTEEKIKALVEICTEMEKEGKISKIGPENPYNTPIFAIKKKDGTKWRKLVDFREL
NKRTQDFWEVQLGIPHPAG-LKKK-KSVTVLDVGDAYFSVPLNENFRKYTAFTIPSINNETPGIRYQYNVLPQGWKGSPA
IFQSSMTKILKPFKKQNPELVIYQYMDDLYVGSDLKLGQHRTKIEELRQHLLRWGFTTPDKKHQKEPPFLWMGYELHPDK
WTVQPIVLPEKDSWTVNDIQKLVGKLNWASQIYAGIKVKQLCKLLRGTKALTEVVPLTAEAELELAENREILKEPVHGVY
YDPSKDLIAEIQKQGQGQWTYQIYQEPFKNLKTGKYARIRGAHTNDVKQLTEAVQKISTESIVIWGKTPKFRLPIQKETW
ETWWMDYWQATWIPEWEFVSTPPLVKLWYQLEKEPIVGAETFYVDGASNRDTKLGKAGYVTDRGRQKVVSLTDTTNQKTE
LQAINLALQDSGLEVNIVTDSQYALGILQAQPDKSESKLVSQIIEQLINKERVYLAWVPAHKGIGGNEQVDKLVSNGIRR
VL
>GU362883/B/ES/2008/X2555_2
PISPIETVPVKLKPGMDGPKVKQWPLTEEKIKALVEICTEMEKEGKISRIGPENPYNTPIFAIKKKDSTKWRKLVDFREL
NKRTQDFWEIQLGIPHPAG-LKKK-KSVTVLDVGDAYFSVPLDKEFRKYTAFTIPSTNNETPGVRYQYNVLPQGWKGSPA
IFQSAMTTILEPYRKQNPDMVIYQYMDDLYVGSDLKIGQHRARVEELRQHLLKWGFTTPDKKHQKEPPFLWMGYELHPDK
WTVQPIVLPEKDSWTVNDIQKLVGKLNWASQIYPGIKVRQLCKLLRGAKALTEVITLTEEAELELAENREILREPVHGVY
YDPSKELIAEIQKQGEGQWTYQIYQEPFKNLKTGKYARMRGAHTNDVKQLTEAVQKISTESIVIWGKTPKFRLPIQKETW
ESWWTEYWQATWIPEWEFVNTPPLVKLWYQLEKEPIVGAETFYVDGAANRDSKLGKAGYVTDRGRQKVVSLTDTTNQKTE
LQAIHLALQDSGLEVNIVTDSQYALGIIQAQPDKSESKLVSQIIEQLIKKEKVYLAWVPAHKGIGGNEQVDKLVSAGIRK
VL
>GU362885/B/ES/2009/X2689_2
PISPIETVPVKLKPGMDGPKVKQWPLTEEKIKALIEICTEMEKEGKISKIGPENPYNTPVFAIKKKDSTKWRKLVDFREL
NKRTQDFWEVQLGIPHPAG-LKKK-KSVTILDVGDAYFSIPLDEDFRKYTAFTIPSTNNETPGIRYQYNVLPQGWKGSPA
IFQSSMTKILEPFRKQNPDIVIYQYMDDLYVGSDLEIGQHREKIKELRQHLMRWGLTTPDKKHQTEPPLLWMGYELHPDK
WTVQPIVLPEKDSWTVNDIQKLVGKLNWASQIYPGIKVRQLCKLLRGTKALTEVIPLTEEAELELAENREILREPVHGVY
YDPSKDLIAELQKQGQGQWSYQIYQEPFKNLKTGKYAKTRGTHTNDVKQLTEAVQKIATESIVIWGKTPKFKLPIQKETW
ETWWTDYWQATWIPEWEFVNTPPLVKLWYQLEKEPIVGAETFYVDGAANRETKLGKAGYVTDRGKQKVVSLTDTTNQKTE
LQAIHLALQDSGLEVNIVTDSQYALGIIQAQPDKSESKLVSQIIEQLIKKEKVYMAWVPAHKGIGGNEQVDKLVSAGVRK
VL
>GU362886/B/ES/2008/X2574_2
PISPIETVPVKLKPGMDGPKVKQWPLTEEKIKALVEICTEMEKEGKISKIGPENPYNTPIFAIKKKDSTKWRKLVDFREL
NKRTQDFWEVQLGIPHPAG-LKKK-RSVTVLDVGDAYFSVPLYEDFRKYTAFTIPSTNNETPGVRYQYNVLPQGWKGSPA
IFQASMTKILKPFKKQNPDIIIYQYMDDLYVGSDLKIGQHRNKIEELRQHLLKWGFTTPDKKHQKEPPFLWMGYELHPDK
WTVQPIKLPEKDSWTVNDIQKLVGKLNWASQIYAGIKVKQLCKLIKGVKSLTEVVPLTDEAALELAENREILKEPVHGVY
YDPSKDLIAELQKQGNGQWSYQIYQEPFKNLKTGKYARTKSAHTNDVKQLTEAVQKIATESIVIWGKTPKFRLPISKETW
EAWWTEYWQATWIPEWEFVNTPPLVKLWYQLETEPIVGAETFYVDGASNRETKLGKAGYVTDRGRQKVITLADTTNQKTE
LQAIHLALQDSGLEVNIVTDSQYALGIIQAKPDKSESELVSQIIEQLIKKERVYLAWVPAHKGIGGNEQVDKLVSAGVRK
VL
>GU647196/B/CN/1999/plwj11_6
PISPIETVPVKLKPGMDGPKVKQWPLTEEKIKALVEICTEMEKEGKISKIGPENPYNTPVFAIKKKDSTKWRKLADFREL
NKRTQDFWEVQLGIPHPAG-LKKK-KSVTVLDVGDAYFSVPLDKDFRKYTAFTIPSVNNETPGIRYQYNVLPQGWKGSPA
IFQCSMTKILEPFRKQNPDIVIYQYMDDLYVGSDLEIGQHREKIEELRQHLLRWGFTTPDKKHQKEPPFLWMGYELHPDK
WTVQPIVLPEKDSWTVNDIQKLVGKLNWASQIYAGIKVRELCKLIRGTKALTEVIPLTEEAELELAENREILKEPVHGVY
YDPSKDLIAEIQKQGLGQWTYQIYQEPFKNLKTGKYARMRGAHTNDVKQLTEAVQKIATESIVIWGKTPKFKLPIQKETW
EAWWTEYWQATWIPEWEFTNTPPLVKLWYQLEKDPIKGAETFYVDGAANRETKLGKAGYVTNKGRQKVVTLTDTTNQKTE
LQAIHLALQDSGVEVNIVTDSQYALGIIQAQPDKSESELVSQIIEQLIKKEKVYLAWVPAHKGIGGNEQVDKLVSAGIRK
VL
>GU647197/B/CN/1999/plwj5_6
PISPIETVPVKLKPGMDGPKVKQWPLTEEKIKALVEICTEMEKEGKISKIGPENPYNTPVFAIKKKDSTKWRKLVDFREL
NKRTQDFWEVQLGIPHPAG-LKKK-KSITVLDVGDAYFSVPLDKDFRKYTAFTIPSVNNETPGIRYQYNVLPQGWKGSPA
IFQCSMTKILEPFRKQNPDIVIYQYMDDLYVGSDLEIGQHREKIEELRQHLLRWGFTTPDKKHQKEPPFLWMGYELHPDK
WTVQPIVLPEKDSWTVNDIQKLVGKLNWASQIYAGIKVRELCKLIRGTKALTEVIPLTEEAELELAENREILKEPVHGVY
YDPSKDLIAEIQKQGLGQWTYQIYQEPFKNLKTGKYARMRGAHTNDVKQLTEAVQKIATESIVIWGKTPKFKLPIQKETW
EAWWTEYWQATWIPEWEFTNTPPLVKLWYQLEKDPIEGAETFYVDGAANRETKLGKAGYVTNKGRQKVVTLTDTTNQKTE
LQAIHLALQDSGVEVNIVTDSQYALGIIQAHPDKSESELVSQIIEQLIKKEKVYLAWVPAHKGIGGNEQVDKLVSAGIRK
VL
>GU647198/B/CN/1999/plwj2_6
PISPIETVPVKLKPGMDGPKVKQWPLTEEKIKALVEICTEMEKEGKISKIGPENPYNTPVFAIKKKDSTKWRKLVDFREL
NKRTQDFWEVQLGIPHPAG-LKKK-KSITVLDVGDAYFSVPLDKDFRKYTAFTIPSVNNETPGIRYQYNVLPQGWKGSPA
IFQCSMTKILEPFRKQNPDIVIYQYMDDLYVGSDLEIGQHRAKIEELRQHLLRWGFTTPDKKHQKEPPFLWMGYELHPDK
WTVQPIVLPEKDSWTVNDIQKLVGKLNWASQIYAGIKVRELCKLIRGTKALTEVIPLTEEAELELAENREILKEPVHGVY
YDPSKDLIAEIQKQGLGQWTYQIYQEPYKNLKTGKYARMRGAHTNDVKQLTEAVQKIDTESIVIWGKTPKFKLPIQKETW
EAWWTEYWQATWIPEWEFTNTPPLVKLWYQLEKDPIEGAETFYVDGAANRETKLGRAGYVTNKGRQKVVTLTDTTNQKTE
LQAIHLALQDSGVEVNIVTDSQYALGIIQAQPDKSESELVSQIIEQLIKKEKVYLAWVPAHKGIGGNEQVDKLVSAGIRK
VL
>HH978650/B/FR/1983/HXB2_patent
PISPIETVPVKLKPGMDGPKVKQWPLTEEKIKALVEICTEMEKEGKISKIGPENPYNTPVFAIKKKDSTKWRKLVDFREL
NKRTQDFWEVQLGIPHPAG-LKKK-KSVTVLDVGDAYFSVPLDEDFRKYTAFTIPSINNETPGIRYQYNVLPQGWKGSPA
IFQSSMTKILEPFRKQNPDIVIYQYMDDLYVGSDLEIGQHRTKIEELRQHLLRWGLTTPDKKHQKEPPFLWMGYELHPDK
WTVQPIVLPEKDSWTVNDIQKLVGKLNWASQIYPGIKVRQLCKLLRGTKALTEVIPLTEEAELELAENREILKEPVHGVY
YDPSKDLIAEIQKQGQGQWTYQIYQEPFKNLKTGKYARMRGAHTNDVKQLTEAVQKITTESIVIWGKTPKFKLPIQKETW
ETWWTEYWQATWIPEWEFVNTPPLVKLWYQLEKEPIVGAETFYVDGAANRETKLGKAGYVTNRGRQKVVTLTDTTNQKTE
LQAIYLALQDSGLEVNIVTDSQYALGIIQAQPDQSESELVNQIIEQLIKKEKVYLAWVPAHKGIGGNEQVDKLVSAGIRK
VL
>HI964165/B/FR/1983/HXB2_patent
PISPIETVPVKLKPGMDGPKVKQWPLTEEKIKALVEICTEMEKEGKISKIGPENPYNTPVFAIKKKDSTKWRKLVDFREL
NKRTQDFWEVQLGIPHPAG-LKKK-KSVTVLDVGDAYFSVPLDEDFRKYTAFTIPSINNETPGIRYQYNVLPQGWKGSPA
IFQSSMTKILEPFRKQNPDIVIYQYMDDLYVGSDLEIGQHRTKIEELRQHLLRWGLTTPDKKHQKEPPFLWMGYELHPDK
WTVQPIVLPEKDSWTVNDIQKLVGKLNWASQIYPGIKVRQLCKLLRGTKALTEVIPLTEEAELELAENREILKEPVHGVY
YDPSKDLIAEIQKQGQGQWTYQIYQEPFKNLKTGKYARMRGAHTNDVKQLTEAVQKITTESIVIWGKTPKFKLPIQKETW
ETWWTEYWQATWIPEWEFVNTPPLVKLWYQLEKEPIVGAETFYVDGAANRETKLGKAGYVTNRGRQKVVTLTDTTNQKTE
LQAIYLALQDSGLEVNIVTDSQYALGIIQAQPDQSESELVNQIIEQLIKKEKVYLAWVPAHKGIGGNEQVDKLVSAGIRK
VL
>HM469975/B/ES/2009/S61_E1_5p21
PISPIETVPVKLKPGIDGPKVKQWPLTEEKIKALVEICTEMEKEGKISKIGPENPYNTPVFAIXKKDSTKWRKLVDFREL
XKKTQDFWEVQLGIPHPAG-XKKK-KSVTVLDVGDAYFSVPLDKEFRKYTAFTIPSINNETPGIRYQYNVLPQGWKGSPA
IFQSSMTKILEPFRKQNPDIVIYQYMDDLYVGSDLETGQHRTKIEELRQHLLKWGFTTPDKKHQKEPPFLWMGYELHPDK
WTVQPIVLPEKDSWTVNDIQKLVGKLNWASQIYPGIKVKQLCRLLRGTKTLTEVIPLTKEAELELAENREILKEPVHGVY
YDPSKELIAEIQKQGQGQWTYQIYQEPFKNLKTGKYARMRGAHTNDVKQLTEAVQKIXTESIVIWGKTPKFKLPIQKETW
ETWWTEYWQATWIPEWEFVNTPPLVKLWYQLEKEPIIGAETFYVDGAANRETKLGKAGYVTNKGRQKVVSITDTTNQKTE
LQAILLALQDSGLEVNIVTDSQYALGIIQAQPDKSESEIVSQIIEQLIKKEKVYLAWVPAHKGIGGNEQVDKLVSTGIRK
VL
>HM469977/B/ES/2009/S61_G2p21
PISPIETVPVKLKPGMDGPKVKQWPLTEEKIKALVEICTEMEKEGKISKIGPENPYNTPVFAIKKKDSTKWRKLVDFREL
NKKTQDFWEVQLGIPHPAG-LKKK-KSVTVLDVGDAYFSVPLDKEFRKYTAFTIPSINNETPGIRYQYNVLPQGWKGSPA
IFQSSMTKILKPFREQNPDIVIYQYMDDLYVGSDLEIKKHRTKIEELRQHLLKWGFTTPDKKHQKEPPFLWMGYELHPDK
WTVQPIVLPEKDSWTVNDIQKLVGKLNWASQIYPGIKVKQLCRLLRGTKALTEVIPLTKEAELELAENRKILKEPVHGVY
YDPSKDLIAEIQKQGQGQWTYQIYQEPFKNLKTGKYARMRGAHTNDVKQLTEAVQKITTESIVIWGKTPKFKLPIQKETW
ETWWTEYWQATWIPEWEFVNTPPLVKLWYQLEQEPITGVETFYVDGAANRETKLGKAGYVTNKGRQKVVSITDTTNQKTE
LQAILLALQDSGLEVNIVTDSQYALGIIQAQPDKSESEIVSQIIEQLIKKEKVYLTWVPAHKGIGGNEQVDKLVSTGIRK
VL
>HM469978/B/ES/2009/S61_G1_5p21
PISPIETVPVKLKPGMDGPKVKQWPLTEEKIKALVEICTEMEKEGKISKIGPENPYNTPVFAIXKKDSTKWRKLVDFREL
NKKTQDFWEVQLGIPHPAG-LKKK-KSVTVLDVGDAYFSVPLDKEFRKYTAFTIPSINNETPGIRYQYNVLPQGWKGSPA
IFQSSMTKILKPFREQNPDIVIYQYMDDLYVGSDLKIKQHRTKIEELRQHLLKWGFTTPDKKHQKEPPFLWMGYELHPDK
WTVQPIVLPEKDSWTVNDIQKLVGKLNWASQIYPGIKVKQLCRLLRGTKALTEVIPLTKEAELELAENRKILKEPVHGVY
YDPSKDLIAEIQKQGQGQWTYQIYQEPFKNLKTGKYARMRGAHTNDVKQLTEAVQKITTESIVIWGKTPKFKLPIQKETW
ETWWTEXWQATWIPEWEFVNTPPLVKLWYQLEQEPITGVETFYVDGAANRETKLGKAGYVTNKGRQKVVSITDTTNQKTE
LQAILLALQDSGSEVNIVTDSQYALGIIQAQPDKSESEIVSQIIEQLIKKEKVYLTWVPAHKGIGGNEQVDKLVSTGIRK
VL
>HM469979/B/ES/2009/S61_H1_5p21
PISPIETVPVKLKPGMDGPKVKQWPLTEEKIKALVEICTEMEKEGKISKIGPENPYNTPVFAIKKKDSTKWRKLVDFREL
NKKTQDFWEVQLGIPHPAG-LKKK-KSVTVLDVGDAYFSVPLDKEFRKYTAFTIPSINNETPGIRYQYNVLPQGWKGSPA
IFQSSMTKILEPFRKQNPDIVIYQYMDDLYAGSDLEIGQHRTKIEELRQHLLRWGFTTPDKKHQKEPPFLWMGYELHPDK
WTVQPIVLPEKDSWTVNDIQKLVGKLNWASQIYPGIKVKQLCRLLRGTKALTEVIPLTKEAELELAENREILKEPVHGVY
YXXSKDLIAEXQKQGQGQWTYQIYQXPFXNLKTGKYARMRGAXXNDVKQLTEAVQXIPTESIVIWGKTXKFKLPIQKETW
ETWWTEYWQAXWIPEWEFVNTPPLVKLWYQLEQEXIIGAETFYVDGAANRETKLGKAGYVTNKGRQKVVSITDTTNQKTE
LQAILLALQDSGLEVNIVTDSQYALGIIQAQPDKSESEIVSQIIEQLIKKEKVYLAWVPAHKGIGGNEQVDKLVSTGIRK
VL
>HM469980/B/ES/2009/S61_I1p21
[truncated: 668,602 more chars]
