# Supplementary material for: An integrated map of HIV genome-wide variation from a population perspective
Source: Retrovirology. 2015 Feb 15;12:18. doi: 10.1186/s12977-015-0148-6 (PMC4358901; doi:10.1186/s12977-015-0148-6)
Supplement: Additional file 3: — Software. Our Matlab toolbox developed for data visualization, genomic diversity analysis and HIV genomic alignment. Our sequence datasets are also included. [file 12977_2015_148_MOESM3_ESM.zip › HIVGenomeAnalysisToolbox/TemporaryData/Tat_CodonAlignment.fasta]

>K03455/B/FR/1983/HXB2-LAI-IIIB-BRU
ATGGAGCCAGTAGATCCTAGACTAGAGCCCTGGAAGCATCCAGGAAGTCAGCCTAAAACTGCTTGTACCAATTGCTATTG
TAAAAAGTGTTGCTTTCATTGCCAAGTTTGT---TTCATAACAAAAGCCTTAGGCATCTCCTATGGCAGGAAGAAGCGGA
GACAG------CGACGAAGA---GCTCATCAGAACAGTCAGACTCATCAAGCTTCTCTATCAAAGCAACCCACCTCC---
CAACCCCGAGGG---GAC---CCGACAGGCCCGAAGGAATAGAAGAAGAAG---------GTGGAGAGAGAGACA-----
-GAGACAGATCCATTCGATTAG
>A04321/B/FR/1983/IIIB_LAI
ATGGAGCCAGTAGATCCTAGACTAGAGCCCTGGAAGCATCCAGGAAGTCAGCCTAAAACTGCTTGTACCACTTGCTATTG
TAAAAAGTGTTGCTTTCATTGCCAAGTTTGT---TTCACAACAAAAGCCTTAGGCATCTCCTATGGCANGAAGAAGCGGA
GACAG------CGACGAANA---CCTCCTCAAGGCAGTCAGACTCATCAAGTTTCTCTATCAAAGCAACCCACCTCC---
CAACCCCGAGGG---GAC---CCGACAGGCCCGAAGGAATAGAAGAAGAAG---------GTGGAGAGAGAGACA-----
-GAGACAGATCCATTCGATTAG
>A07867/B/FR/1983/LAI-J19
ATGGAGCCAGTAGATCCTAGACTAGANCCCTGGAAGCATCCAGGAAGTCAGCCTAAAACTGCTTGTACCACTTNNTATTG
TAAAAAGTGTTGCTTTCATTGCCAAGTTTGT---TTCACAACAAAAGCCTTAGGCATCTCCTATGGCANNAAGAAGCGGA
GACAG------CGACGAAGA---CCTCCTCAAGGCAGTCAGACTCATCAAGTTTCTCTATCAAAGCAACCCACCTCC---
CAACCCCGAGGG---GAC---CCGACAGGCCCGAAGGAATAGAAGAAGAAG---------GTGGAGAGAGAGACA-----
-GAGACAGATCCATTCGATTAG
>AB078005/B/US/1997/ARES2
ATGGAGCCAGTAGATCCTAATCTAGAGCCCTGGAAGCATCCAGGAAGTCAGCCTAAGACTGCGTGTACCACTTGCTATTG
TAAAAAGTGTTGCTTTCATTGCCAAGTTTGT---TTCATAACAAAAGGCTTAGGCATCTCCCATGGCAGGAAGAAGCGGA
GACAG------CGACGAAGA---GATCCTCAAGACAGTCAGACTAATCAAGTTTCTCTACCAAAGCAACCCGCCTCC---
CAGCCCAGAGGG---GAC---CCGACAGGCCCGAAGGAATCGAAGAAGAAG---------GTGGAGAGAGAGACA-----
-GAGACAGATCCGGTCCATTAG
>AB221005/B/US/1985/Ba_L
ATGGAGCCAGTAGATCCTAAACTAGAGCCCTGGAAGCATCCAGGAAGTCAGCCTAAGACTGCTTGTACCACTTGCTATTG
TAAAAAGTGTTGCTTTCATTGCCAAGTTTGC---TTCATAACAAAAGGCTTAGGCATCTCCTATGGCAGGAGGAAGCGGA
GACAG------CGACGAAGA---GCTCCTCAAGACAGTCAGACTCATCAAGTTTCTCTATCAAAGCAACCCACCTCC---
CAGCCTCGAGGG---GAC---CCGACAGGCCCGGAGGAATCGAAGAAGAAG---------GTGGAGAGAGAGACA-----
-GAGACAGATCCGGTTCATTAG
>AB253432/B/US/1985/Ba_L
ATGGAGCCAGTAGATCCTAAACTAGAGCCCTGGAAGCATCCAGGAAGTCAGCCTAAGACTGCTTGTACCACTTGCTATTG
TAAAAAGTGTTGCTTTCATTGCCAAGTTTGC---TTCATAACAAAAGGCTTAGGCATCTCCTATGGCAGGAGGAAGCGGA
GACAG------CGACGAAGA---GCTCCTCAAGACAGTCAGACTCATCAAGTTTCTCTATCAAAGCAACCCACCTCC---
CAGCCTCGAGGG---GAC---CCGACAGGCCCGGAGGAATCGAAGAAGAAG---------GTGGAGAGAGAGACA-----
-GAGACAGATCCGGTTCATTAG
>AB286955/B/JP/2004/DR6089
ATGGAACCAGTAGATCCTAGCCTAGAGCCCTGGAAGCACCCAGGGAGTCAGCCTAAAACTGCTTGTACCAAATGCTATTG
TAAAAAGTGTTGCTTTCATTGCCAAGTTTGT---TTCATAACAAAAGGCTTAGGCATCTCCTATGGCAGGAAGAAGCGGA
GACAG------CGACGAAGA---ACTCCTCAAGACAGTCAGACTGATCAAAGTTCTCTATCAAAGCAACCCGCCTCC---
CAGCTCAGAGGG---GAC---CCGACAGGCCCGAAGGAATCGAAGAAGAAG---------GTGGAGAGAGAGACA-----
-ACGACAGATCCATACGATTAG
>AB286956/B/JP/2004/DR6089
ATGGAACCAGTAGATCCTAGCCTAGAGCCCTGGAAGCACCCAGGGAGTCAGCCTAAAACTGCTTGTACCAAATGCTATTG
TAAAAAGTGTTGCTTTCATTGCCAAGTTTGT---TTCATAACAAAAGGCTTAGGCATCTCCTATGGCAGGAAGAAGCGGA
GACAG------CGACGAAGA---ACTCCTCAAGACAGTCAGACTGATCAAAGTTCTCTATCAAAGCAACCCGCCTCC---
CAGCTCAGAGGG---GAC---CCGACAGGCCCGAAGGAATCGAAGAAGAAG---------GTGGAGAGAGAGACA-----
-ACGACAGATCCATACGATTAG
>AB287363/B/JP/2005/DR6538
ATGGAGCCAGTAGATCCTAGACTAGAGCCCTGGGAGCATCCAGGAAGCCAGCCTAGGACTGCTTGTAATAATTGCTATTG
TAAAAAGTGCTGCTTTCATTGCCAAGTTTGT---TTCACAAAAAAAGGCTTAGGCATCTCCTATGGCAGGAAGAAGCGGA
GACAG------CGACGAGGA---CCTCCTCAAGGCAGTCAGACTCATCAAGTTTCTCTACCAAAGCAACCCTTATCC---
CAGTCTCGAGGG---GACCACCCGACAGGCCCGACGGAATCGAAGAAGAAG---------GTGGAGAGAGAGGCA-----
-GAGACAGATCCGGAGTATTAG
>AB287364/B/JP/2005/DR6737
ATGGAGCCAGTAGATCCTAGACTAGAGCCCTGGAAACATCCAGGGAGCCAGCCTAAAACTGCTTGTACCAAGTGCTATTG
TAAAAAGTGTTGCTTTCATTGCCAAGTTTGC---TTTATGAAAAAAGCCTTAGGCATCTCCTATGGCAGGAAGAAGCGGA
GACAG------AGACGAAGA---ACTCCTCAGGACAGTCAGAATCATCAAGTTCCTCTACCAAAGCAACCCGCCTCC---
CAACCCAGAGGG---GAC---CCGACAGGCCCGAAGGAATCGAAGAAGAAG---------GTGGAGAGAGAGACA-----
-GAGGCAGATCCGGACAGTTTG
>AB287365/B/JP/2005/DR6737
ATGGAGCCAGTAGATCCTAGACTAGAGCCCTGGAAACATCCAGGGAGCCAGCCTAAAACTGCTTGTACCAAGTGCTATTG
TAAAAAGTGTTGCTTTCATTGCCAAGTTTGC---TTTATGAAAAAAGCCTTAGGCATCTCCTATGGCAGGAAGAAGCGGA
GACAG------AGACGAAGA---ACTCCTCAGGACAGTCAGAATCATCAAGTTCCTCTACCAAAGCAACCCGCCTCC---
CAACCCAGAGGG---GAC---CCGACAGGCCCGAAGGAATCGAAGAAGAAG---------GTGGAGAGAGAGACA-----
-GAGGCAGATCCGGACAGTTTG
>AB287366/B/JP/2005/DR7060
ATGGAGCCAGTAGACCCTAGTCTAGAGCCCTGGAAGCATCCAGGAAGTCAACCTAAGACTGCTTGTAATAATTGCTATTG
TAAAAAGTGTTGCTATCATTGCCAAGTTTGC---TTCTTGTCAAAAGCATTAGGCATTTCCCATGGCAGGAAGAAGCGGA
GACAG------CGACGAAGA---CCTCCTAAAAGCGGTCAGACTCATCAAGTTCCTCTATCAGAGCAACCCACCTCC---
CAGCTCCGAGGG---GAC---CCGACAGGCCCGAAGGAACCGGAGAAGAAG---------GTGGAGAGAGAGACA-----
-GAGGCACATCAGGGCGATTAG
>AB287367/B/JP/2005/DR7060
ATGGAGCCAGTAGACCCTAGTCTAGAGCCCTGGAAGCATCCAGGAAGTCAACCTAAGACTGCTTGTAATAATTGCTATTG
TAAAAAGTGTTGCTATCATTGCCAAGTTTGC---TTCTTGTCAAAAGCATTAGGCATTTCCCATGGCAGGAAGAAGCGGA
GACAG------CGACGAAGA---CCTCCTAAAAGCGGTCAGACTCATCAAGTTCCTCTATCAGAGCAACCCACCTCC---
CAGCTCCGAGGG---GAC---CCGACAGGCCCGAAGGAACCGGAGAAGAAG---------GTGGAGAGAGAGACA-----
-GAGGCACATCAGGGCGATTAG
>AB287368/B/JP/2005/DR7065
ATGGAGCCAGTAGATCCTAGACTAGAGCCCTGGAAGCATCCAGGAAGTCAGCCTAGGACTGCGTGTAACAAGTGCTACTG
TAAAAAGTGTTGCTGGCATTGCCAACTTTGC---TTCTTAACAAAAGGCTTAGGCATCTCCTATGGCAGGAAGAAGAGGA
GACAG------CGACGAAGA---CCTCCTCACGACAGTCAGACTCATCAGGTTTCTCTATCAAAGCAACCCACCTCC---
CAGCCCCGAGGG---GAC---CAGACAGGCCCGAAGGAATCGGAGAAGAAG---------GTGGAGACAGAGACA-----
-ACAACAGATCCAGGCCATTAG
>AB287369/B/JP/1999/DR1348
ATGGAGCCAGTAGATCCTAGACTAGAGCCCTGGAAACATCCAGGAAGTCAGCCTAAAACTGCTTGTACCAATTGCTATTG
TAAAAAGTGCTGCCTGCATTGCCAAGTTTGC---TTCTTAACAAAAGGCTTAGGCATCTCCTATGGCAGGAAGAAGCGGA
GACAG------CGACGAAGA---GCTCCTCCGGACCGTCAGACTCATCAAGCGCCTCTATCAAAGCAACCCGCCTCC---
CAACCCAGAGGG---GAC---CCGACAGGCCCGAAGGAATCGGAGAAGAAG---------GTGGAGAGAGAAACA-----
-GAGACACATCCGGAATCTTAG
>AB287370/B/JP/1999/DR1348
ATGGAGCCAGTAGATCCTAGACTAGAGCCCTGGAAGCATCCAGGAAGTCAGCCTAAAACTGCTTGTACCAATTGCTATTG
TAAAAAGTGCTGCCTGCATTGCCAAGTTTGC---TTCTTAACAAAAGGCTTAGGCATCTCCTATGGCAGGAAGAAGCGGA
GACAG------CGACGAAGA---GCTCCTCCGGACCGTCAGACTAATCAAGCGCCTCTACCAAAGCAACCCGCCTCC---
CAACCCAGAGGG---GAC---CCGACAGGCCCGAAGGAATCGGAGAAGAAG---------GTGGAGAGAGAAACA-----
-GAGACACATCCGGAATCTTAG
>AB287371/B/JP/2000/DR2510
ATGGAGCCAGTAGATCCTAGACTAGAGCCCTGGAAGCATCCAGGAAGTCAGCCTAAAACTGCTTGTACCAATTGCTATTG
TAAAAAGTGCTGCCTGCATTGCCAAGTTTGC---TTCTTAACAAAAGGCTTAGGCATCTCCTATGGCAGGAAGAAGCGGA
GACAG------CGACGAAGA---GCTCCTCCGGACCGTCAGACTAATCAAGCGCCTCTACCAAAGCAACCCGCCTCC---
CAACCCAGAGGG---GAC---CCGACAGGCCCGAAGGAATCGGAGAAGAAG---------GTGGAGAGAGAAACA-----
-GAGACACATCCGGAATCTTAG
>AB287372/B/JP/2000/DR2510
ATGGAGCCAGTAGATCCTAGACTAGAGCCCTGGAAGCATCCAGGAAGTCAGCCTAAAACTGCTTGTACCAATTGCTATTG
TAAAAAGTGCTGCCTGCATTGCCAAGTTTGC---TTCTTAACAAAAGGCTTAGGCATCTCCTATGGCAGGAAGAAGCGGA
GACAG------CGACGAAGA---GCTCCTCCGGACCGTCAGACTAATCAAGCGCCTCTACCAAAGCAACCCGCCTCC---
CAACCCAGAGGG---GAC---CCGACAGGCCCGAAGGAATCGGAGAAGAAG---------GTGGAGAGAGAAACA-----
-GAGACACATCCGGAATCTTAG
>AB289587/B/JP/2000/DR2508
ATGGAGCCAGTAGATCCTAGACTAGAGCCCTGGAAGCATCCAGGAAGCCAGCCTAAAACTGCTTGTAATAAATGCTATTG
TAAAAAGTGTTGTCTCCATTGCCAAGTTTGC---TTCTTAAAAAAGGGCTTAGGCATCTCCTATGGCAGGAAGAAGAGGA
GACAG------CGACGAAGA---CCTCCTCCGGACAATCAGACTCATCAAGTTTCTCTATCAAAGCAACCCACCTCC---
CAGCCCAGAGGG---GAC---CCGACAGGCCCGAAGGAACAGGAGAAGAAG---------GTGGAGACAGAGGCA-----
-GAGCCACATCAACGCGATTAG
>AB289588/B/JP/2000/DR2508
ATGGAGCCAGTAGATCCTAGACTAGAGCCCTGGAAGCATCCAGGAAGCCAGCCTAAAACTGCTTGTAATAAATGCTATTG
TAAAAAGTGTTGTCTCCATTGCCAAGTTTGC---TTCTTAAAAAAGGGCTTAGGCATCTCCTATGGCAGGAAGAAGAGGA
GACAG------CGACGAAGA---CCTCCTCCGGACAATCAGACTCATCAAGTTTCTCTATCAAAGCAACCCACCTCC---
CAGCCCAGAGGG---GAC---CCGACAGGCCCGAAGGAACAGGAGAAGAAG---------GTGGAGACAGAGGCA-----
-GAGCCACATCAACGCGATTAG
>AB289589/B/JP/2001/DR388
ATGGAGCCAGTAGATCCTAGACTAGAGCCCTGGAAGCATCCAGGAAGCCAGCCTAAGACTGCTTGTAACAATTGCTATTG
TAAAAAGTGTTGCCTTCATTGCCAAGTTTGT---TTCACGAAAAAAGGCTTAGGCATCTCCTATGGCAGGAAGAAGCGGA
GACAG------CGACGAAGA---ACTCCTCAGGACAGTCAGACTCATCAAGTTTCTCTACCAAAGCAACCCGCCTCC---
CAGCCCAGAGGG---GAC---CCGACAGGCCCGGAGGAATCGAAGAAGAAG---------GTGGAGAGCAAGACA-----
-GAGACAGATCCGAGCGATTAG
>AB289590/B/JP/2001/DR388
ATGGAGCCAGTAGATCCTAGACTAGAGCCCTGGAAGCATCCAGGAAGCCAGCCTAAGACTGCTTGTAACAATTGCTATTG
TAAAAAGTGTTGCCTTCATTGCCAAGTTTGT---TTCACGAAAAAAGGCTTAGGCATCTCCTATGGCAGGAAGAAGCGGA
GACAG------CGACGAAGA---ACTCCTCAGGACAGTCAGACTCATCAAGTTTCTCTACCAAAGCAACCCGCCTCC---
CAGCCCAGAGGG---GAC---CCGACAGGCCCGGAGGAATCGAAGAAGAAG---------GTGGAGAGCAAGACA-----
-GAGACAGATCCGAGCGATTAG
>AB428551/B/JP/2000/117
ATGGAGCCAGTAGACCCTAGTCTAGAGCCCTGGCAGCATCCAGGAAGCCGGCCTAGGACTGCTTGTAACAATTGCTATTG
TAAAAAATGTTGCTTGCATTGCCAAGTTTGC---TTCCTGTCAAAAGCATTAGGCATCTCCCATGGCAGGAAGAAGCGGA
GACAG------CGACGAAGA---CCTCCTAAGGACGGTCAGACTCATCAGGTTCCTCCACCAAAGCAACCCGCCTCC---
CAGCCCAGAGGG---GAC---CCGACAGGCACGAAGAAACCGGAGAAGAAG---------GTGGAGAGAGAGACA-----
-GAGACACATCCGGGCGCTTAG
>AB428552/B/JP/2001/134
ATGGAGCCAGTAGACCCTAGTCTAGAGCCCTGGAAKCATCCAGGAAGCCGGCCTAGGACTGCTTGTAACAATTGCTATTG
TAAAAAGTGTTGCTTTCATTGCCAAGTTTGC---TTCATGTCAAAAGCATTAGGCATCTCCCATGGCAGGAAGAAGCGGA
GACAG------CGACGAAGA---CCTCCTAAGGACGGTCAGACTCATCAGGTTCCTCCACCAAAGCAACCCACCTCC---
CAGCCCAGAGGG---GAC---CCGACAGGCACGAAGGAACCGGAGAAGAAG---------GTGGAGAGAGAGACA-----
-GAGACACATCCGGGAGATTAG
>AB428553/B/JP/2002/194
ATGGAGCCAGTAGACCCTAGTCTAGAGCCCTGGAAGCATCCAGGGAGCCGGCCTAAGACTGCTTGTAATAATTGCTATTG
TAAAAAGTGTTGCTATCATTGCCAAGCTTGC---TTCATGTCAAAAGCATTAGGCATCTCCTATGGCAGGAAGAAGCGGG
GACAG------CGACGAAGA---CCTCCTAAGGACGGTCAGACTCATCAGGCTTCTCCACCAAAGCAACCCGCCTCC---
CAGGCCAGAGGG---GAC---CCGACAGGCACGAAGGAATCGGAGAAGAAG---------GTGGAGAGAGAGACA-----
-GAGACACATCCGGGCGATTAG
>AB428554/B/JP/2002/197
ATGGAGCCAGTAGACCCTAGTCTAGAGCCCTGGAAGCATCCAGGGAGCCGGCCTAAGACTGCTTGTAATAATTGCTATTG
TAAAAAGTGTTGCTATCATTGCCAAGTTTGC---TTCACGTCAAAAGCATTAGGCATCTCCCATGGCAGGAAGAAGCGGG
GACAG------CGACGAAGA---CCTCCTAAGGACGGTCAGACTCATCAGGCTTCTCCACCAAAGCAACCCGCCTCC---
CAGCCCAGAGGG---GAC---CCGACAGGCACGAAGGAACCGGAGAAGAAG---------GTGGAGAGAGAGACA-----
-GAGACACATCCGGGCGATTAG
>AB428555/B/JP/2003/227
ATGGAGCCAGTAGACCCTAGTCTAGAGCCCTGGAAGCATCCAGGAAGCCGGCCTAGGACTGCTTGTAACAATTGCTATTG
TAAAAAGTGTTGCTTACATTGCCAAGTTTGC---TTCACGTCAAAAGCATTAGGCATCTCCTATGGCAGGAAGAAGCGGA
GACAG------CGACGAAGA---ACTCCTAAGGACGGTCAGACTCATCAGGTTCCTCCACCAAAGCAACCCGCCTCC---
CAGCCCAGAGGG---GAC---CCGACAGGCACGAAGGAACCGGAGAAGAAG---------GTGGAGAGAGAGACA-----
-GAGACACATCAGGGCGATTAG
>AB428556/B/JP/2005/426
ATGGAGCCAGTAGACCCTAGTCTAGAGCCCTGGAAGCATCCAGGAAGCCGGCCTAGGACTGCTTGTAACAATTGCTATTG
TAAAAAATGTAGCTTTCATTGCCAAGTCTGC---TTCATGTCAAAAGCATTAGGCATCTCCCATGGCAGGAAGAAGCGGA
GACCG------CGACGAAGA---CCTCCTAACGACGGTCAGACTCATCAGGTCCCTCTACCAAAGCAACCCGCCTCC---
CAACCCAGAGGG---GAC---CCGACAGGCACGAAGGAACCGGAGAAGAAG---------GTGGAGAGAGAGACA-----
-GAGACACATCAACGCGATTAG
>AB428557/B/JP/2005/436
ATGGAGCCAGTAGACCCTAGTCTAGAGCCCTGGCAGCATCCAGGAAGCCGACCTAGGACTGCTTGTAACAATTGCTATTG
TAAAAAATGTTGCTGGCATTGTCAAGTTTGC---TTCATGTCAAAAGCATTAGGCATCTCCTATGGCAGGAAGAAGCGGA
GACAG------CGACGAAGA---CCTCCTAAGGACGGTCAGACTCATCMGGTTCCTCCACCAAAGCAACCCACCTCC---
CGGCCCAGAGGG---GAC---CCGACAGGCACGAAGGAACCGAAGAAGAAG---------GTGGAGAGAGAGACA-----
-GAGACACATCCGGGCGATTAG
>AB428558/B/JP/2003/285
ATGGAGCCGGTAGATCCTAAATTAGAGCCCTGGAAGCATCCAGGAAGTCGGCCTAGAACTGCTTGTAATAACTGCTATTG
TAAAAAATGTTGCTTTCATTGCCAAGTTTGT---TTCACAAAAAAGGGCTTAGGCATCTCCTATGGCAGGAAGAAGCGGA
GACCG------CGACGAAGA---ACTCCTCAAGACAGTGAGACTCATCAAGATTCTCTATCAAAGCAACCCGCTTCC---
CAGCCCCGAGGG---GAGGACCAGACAGGCCCGGAGGAATCGAAGAAGAAG---------GTGGAGAGAGAGACA-----
-GAGACAGATTCGGTTCATCAG
>AB428559/B/JP/2004/329
ATGGAGCCGGTAGATCCTAAATTAGAGCCCTGGAAGCATCCAGGAAGTCGGCCTAGAACTGCTTGTAATAACTGCTATTG
TAAAAAATGTTGCTTTCATTGCCAAGTTTGT---TTCACAAAAAAGGGCTTAGGCATCTCCTATGGCAGGAAGAAGCGGA
GACCG------CGACGAAGA---ACTCCTCAAGAYAGTGAGACTCATCAAGATTCTCTATCAAAGCAACCCGCTTCC---
CRGCCCCGAGGG---GAGGACCAGACAGGCCCGGAGGAATCGAAGAAGAAG---------GTGGAGAGAGAGACA-----
-GAGACAGATTCGGTTCATCAG
>AB428560/B/JP/2005/398
ATGGAGCCGGTAGATCCTAAATTAGAGCCCTGGAARCATCCAGGAAGTCGGCCTAGAACTGCTTGTAATAACTGCTATTG
TAAAAAATGTTGCTTTCATTGCCAAGTTTGT---TTCACAAAAAAGGGCTTAGGCATCTCCTATGGCAGGAAGAAGCGGA
GACCG------CGACGACGA---ACTCCTCAAGACAGTGAGRCTCATCAAGATTCTCTAYCAAAGCAACCCGCTTCC---
CAGCCCCGAGGG---GAGGACCAGACAGGCCCGGAGGAATCGAAGAAGAAG---------GTGGAGACAGAGACA-----
-GAGACAGATTCGGTTCATCAG
>AB428561/B/JP/2006/472
ATGGAGCCGGTAGATCCTAAACTAGAGCCCTGGAAGCATCCAGGAAGTCAGCCTAGAACTGCTTGCAATAACTGCTATTG
TAAAAAATGTTGCTTTCATTGCCAAGTTTGT---TTCACAAAAAAGGGCTTAGGCATCTCCTATGGCAGGAAGAAGCGGA
GACCG------CGACGAAGA---ACTCCTCAAGACAGTGAGACTCATCAAGGTCCTCTATCAAAGCAACCCGCTTCC---
CAGCCCCGAGGG---GAGGACCAGACAGGCCCGGAGGAATCGAAGAAGAAG---------GTGGAGAGAGAGACA-----
-GAGACAGATTCGGTTCATCAG
>AB428562/B/JP/2006/574
ATGGAGCCGGTAGATCCTAAATTAGAGCCCTGGAAGCATCCAGGAAGTCGGCCTAGAACTGCTTGTAATAACTGCTATTG
TAAAAAATGTTGCTTTCATTGCCAAGTTTGT---TTCACAAAAAAGGGCTTAGGCATCTCCTATGGCAGGAAGAAGCGGA
GACCG------CGACGAAGA---CCTCCTCAAGACAGTGAGACTCATCAAGGTTCTCTATCAAAGCAACCCGCTTCC---
CAGCCCCGAGGG---GAGGACCAGACAGGCCCGGAGGAATCGAAGAAGAAG---------GTGGAGACAGAGACA-----
-GAGACAGATTCAATTCATCAG
>AB480692/B/JP/2004/DR6174
ATGGAGCCAGTAGATCCTAGACTAGAGCCCTGGAAGCATCCAGGAAGTCAGCCTAGGACTGCTTGTAACAATTGCTATTG
TAAAAAGTGTTGCTTTCATTGCCAAGTTTGT---TTCATGAAAAAGGGCTTAGGCATCTCCTATGGCAGGAAGAAGCGGA
GACCG------CGACGAAGA---ACTCCTCAAGGCAGTCCGACTCATCAAGTCTCTTTATCAAAGCAACCCACTTCC---
CAGCCCCGAGGG---GACCACCCGACGGACCCGGAGGAATCGAAGAAGAAG---------GTGGAGAGAGAGACA-----
-GAGACAGATCCACTCGATTAG
>AB480693/B/JP/2004/DR6174
ATGGAGCCAGTAGATCCTAGACTAGAGCCCTGGAAGCATCCAGGAAGTCAGCCTAGGACTGCTTGTAACAATTGCTATTG
TAAAAAGTGTTGCTTTCATTGCCAAGTTTGT---TTCATGAAAAAGGGCTTAGGCATCTCCTATGGCAGGAAGAAGCGGA
GACCG------CGACGAAGA---ACTCCTCAAGGCAGTCCGACTCATCAAGTCTCTTTATCAAAGCAACCCACTTCC---
CAGCCCCGAGGG---GACCACCCGACGGACCCGGAGGAATCGAAGAAGAAG---------GTGGAGAGAGAGACA-----
-GAGACAGATCCACTCGATTAG
>AB480694/B/JP/2004/DR6175
ATGGAGCCAGTAGATCCTAGACTAGAGCCCTGGAAGCATCCAGGAAGTCAGCCTAAGACTGCTTGTAACAATTGCTATTG
TAAAAAATGTTGCCTTCATTGCCAAGTGTGT---TTCACAAAAAAAGCCTTAGGCATCTCCTATGGCAGGAAGAAGCGGA
GACAG------AGACGAAGA---GCTCCTCAAGACAGTAAGACTCATCAAGTTCCTCTACCAAAACAACCCGCCCCC---
CAAACCCAAGGG---AAC---CCGACAGGCCAGAAGGAATCGAAGAAGAAG---------GTGGCGAGAGAGACA-----
-GAGGTGGATCCAGTCGATTAG
>AB480695/B/JP/2004/DR6175
ATGGAGCCAGTAGATCCTAGACTAGAGCCCTGGAAGCATCCAGGAAGTCAGCCTAAGACTGCTTGTAACAATTGCTATTG
TAAAAAATGTTGCCTTCATTGCCAAGTGTGT---TTCACAAAAAAAGCCTTAGGCATCTCCTATGGCAGGAAGAAGCGGA
GACAG------AGACGAAGA---GCTCCTCAAGACAGTAAGACTCATCAAGTTCCTCTACCAAAACAACCCGCCCCC---
CAAACCCAAGGG---AAC---CCGACAGGCCAGAAGGAATCGAAGAAGAAG---------GTGGCGAGAGAGACA-----
-GAGGTGGATCCAGTCGATTAG
>AB480696/B/JP/2004/DR5913
ATGGAGCCAGTAGATCCTAGCCTAGAGCCCTGGAAGCATCCAGGAAGTCAGCCTAGGACTGCTTGTACCACTTGCTATTG
TAAAAAGTGTTGCTTTCATTGCCAAGTTTGT---TTTACAAGAAAAGCCTTAGGCATCTCCTATGGCAGGAAGAAGCGGA
GACAG------CGACGAAGA---TCTCCTCAAGACAGTCAGACTCATCAAGTTCCTCTATCAAAGCAACCCACCTCC---
CAGCCCCGAGGG---GAC---CCGGCAGGCCCGAAGGAATCGAAGAAGAAG---------GTGGAGGAAGAAACA-----
-GGGACAGATCCGAAAGATTAG
>AB480697/B/JP/2004/DR5913
ATGGAGCCAGTAGATCCTAGCCTAGAGCCCTGGAAGCATCCAGGAAGTCAGCCTAGGACTGCTTGTACCACTTGCTATTG
TAAAAAGTGTTGCTTTCATTGCCAAGTTTGT---TTTACAAGAAAAGCCTTAGGCATCTCCTATGGCAGGAAGAAGCGGA
GACAG------CGACGAAGA---TCTCCTCAAGACAGTCAGACTCATCAAGTTCCTCTATCAAAGCAACCCACCTCC---
CAGCCCCGAGGG---GAC---CCGGCAGGCCCGAAGGAATCGAAGAAGAAG---------GTGGAGGAAGAAACA-----
-GGGACAGATCCGAGAGATTAG
>AB480698/B/JP/1998/DR1120
ATGGATCCAGTAGATCCTAGACTAGAGCCCTGGAAGCATCCAGGAAGTCAGCCTAAGACTGAGTGTACCAATTGCTATTG
TAAAAAGTGTTGCTTTCATTGCCAAGTTTGT---TTCACAAAAAAAGCCTTAGGCATCTCCTATGGCAGGAAGAAGCGGA
GACAG------CGACGAAGA---CCTCCTCAAAACAGTCAGATTCATCAAGTTCCTCTATCAAAGCAACCCGCCTCC---
CAACCCCGAGGG---GAC---CAGACAGGCCCGAAGGAATAGAAGAAGAAG---------GTGGAGAGAGAGACA-----
-GAGACAGATCCGGTCGATTAG
>AB485638/B/US/1991/US2
ATGGAACCAGTAGATCCTAGACTAGAGCCCTGGAAGCATCCAGGGAGTCGACCTAAGACTGCTTGTACCACTTGCTATTG
TAAAAAGTGTTGCTTTCATTGCCAAGTTTGT---TTCATAACAAAAGGCTTAGGCATCTCCTATGGCAGGAAGAAGCGGA
GACAG------CGACGAAGA---GCTCCTCAAGGCCGTCAGACTTATCAAGTTTCTCTATCAAAGCAACCCGCCTCC---
CAGCCCCGAGGG---GAC---CCGACAGGCCCGAAGGAATCGAAGAAGAAG---------GTGGAGAACAAGACA-----
-GAGACAGATCCGGTCGATTAG
>AB485639/B/US/1991/US2
ATGGAACCAGTAGATCCTAGACTAGAGCCCTGGAAGCATCCAGGGAGTCGACCTAAGACTGCTTGTACCACTTGCTATTG
TAAAAAGTGTTGCTTTCATTGCCAAGTTTGT---TTCATAACAAAAGGCTTAGGCATCTCCTATGGCAGGAAGAAGCGGA
GACAG------CGACGAAGA---GCTCCTCAAGGCCGTCAGACTTATCAAGTTTCTCTATCAAAGCAACCCGCCTCC---
CAGCCCCGAGGG---GAC---CCGACAGGCCCGAAGGAATCGAAGAAGAAG---------GTGGAGAACAAGACA-----
-GAGACAGATCCGGTCGATTAG
>AB485640/B/US/1991/US2
ATGGAACCAGTAGATCCTAGACTAGAGCCCTGGAAGCATCCAGGGAGTCGACCTAAGACTGCTTGTACCACTTGCTATTG
TAAAAAGTGTTGCTTTCATTGCCAAGTTTGT---TTCATAACAAAAGGCTTAGGCATCTCCTATGGCAGGAAGAAGCGGA
GACAG------CGACGAAGA---GCTCCTCAAGGCCGTCAGACTTATCAAGTTTCTCTATCAAAGCAACCCGCCTCC---
CAGCCCCGAGGG---GAC---CCGACAGGCCCGAAGGAATCGAAGAAGAAG---------GTGGAGAACAAGACA-----
-GAGACAGATCCGGTCGATTAG
>AB485641/B/BR/1990/BZ167
ATGGAGCCAGTAGATCCTAGACTAGAGCCCTGGAAGCATCCAGGAAGTCAGCCTAAGACTGCTTGTACCAATTGCTATTG
TAAAAAGTGTTGCTTTCATTGCCAAGTTTGT---TTCATAACAAAAGGCTTAGGCATCTCCTATGGCAGGAAGAAGCGGA
GACAG------CGACGAAGA---ACTCCTCAAGACAGTCAGACTCATCAAGTTTCTCTATCAAAGCAACCCTCCTCC---
CAACCCCGAGGG---GAC---CCGACAGGCCCGGAGGAATCGAAGAAGAAG---------GTGGAGAGAGAGACA-----
-GAGACAGATCCGTGCGATTAG
>AB485642/B/BR/1990/BZ167
ATGGAGCCAGTAGATCCTAGACTAGAGCCCTGGAAGCATCCAGGAAGTCAGCCTAAGACTGCTTGTACCAATTGCTATTG
TAAAAAGTGTTGCTTTCATTGCCAAGTTTGT---TTCATAACAAAAGGCTTAGGCATCTCCTATGGCAGGAAGAAGCGGA
GACAG------CGACGAAGA---ACTCCTCAAGACAGTCAGACTCATCAAGTTTCTCTATCAAAGCAACCCTCCTCC---
CAACCCCGAGGG---GAC---CCGACAGGCCCGGAGGAATCGAAGAAGAAG---------GTGGAGAGAGAGACA-----
-GAGACAGATCCGTGCGATTAG
>AB564744/B/JP/-/DR1673
ATGGAACCAGTAGATCCTAGACTAGAGCCCTGGAAGCATCCAGGAAGTCAACCTAAGACTCCTTGCACCCCTTGCTATTG
TAAAAAGTGTTGCTTTCATTGTCAAGTTTGT---TTCACAAGAAAAGGCTTAGGCATCTCCTATGGCAGGAAGAAGCGGA
GACAG------CGACGAAGA---CCTCCTCAAGACAGTCAGACTCATCAGGCTTCTCTACCAGAGCAACCCTCCTCC---
CAACCCAGAGGG---GAC---CCGACAGGCCCGAAGGAATCGAAGGAGAAG---------GTGGAGAGAGAGACA-----
-GAGACACATCCGGAAGATCAG
>AB564745/B/JP/-/DR1673
ATGGAACCAGTAGATCCTAGCCTAGAGCCCTGGAAGCATCCAGGAAGTCAACCTAAGACTCCTTGCACCCCTTGCTATTG
TAAAAAGTGTTGCTTTCATTGTCAAGTTTGT---TTCACAAGAAAAGGCTTAGGCATCTCCTATGGCAGGAAGAAGCGGA
GACAG------CGACGAAGA---CCTCCTCAAGACAGTCAGACTCATCAAGCTTCTCTACCAGAGCAACCCTCCTCC---
CAACCCAGAGGG---GAC---CCGACAGGCCCGAAGGAATCGAAGGAGAAG---------GTGGAGAGAGAGACA-----
-GAGACACATCCGAAAGATCAG
>AB564746/B/JP/-/DR2735
ATGGAACCAGTAGATCCTAGACTAGAGCCCTGGAAGCATCCAGGAAGTCAACCTAAGACTCCTTGCACCCCTTGCTATTG
TAAAAAGTGTTGCTTTCATTGTCAAGTTTGT---TTCACAAGAAAAGGCTTAGGCATCTCCTATGGCAGGAAGAAGCGGA
GACAG------CGACGAAGA---CCTCCTCAAGACAGTCAGACTCATCAAGCTTCTCTACCAGAGCAACCCTCCTCC---
CAACCCAGAGGG---GAC---CCGACAGGCCCGAAGGAATCGAAGGAGAAG---------GTGGAGAGAGAGACA-----
-GAGACACATCCGGAAAATCAG
>AB565495/B/JP/-/JRC03B
ATGGAGCCGGTAGATCCTAGACTAGAGCCCTGGAAACATCCAGGAAGTCAGCCTAAGACTGCTTGTAACAATTGCTATTG
TAAAAAGTGTTGCCTTCATTGCCAAGTTTGT---TTCATGAAAAAGGGCTTAGGCATCTCCTATGGCAGGAAGAAGCGGA
GACCA------AGACGAAGA---GCTCCTCAAGACAGTCAGACTCATCAAGTTCCTCTACCAAAGCAACCCGCTCCC---
CAACCCCGAGGG---GAC---CCGACAGGCCCGGAGGAACCGAAGAAGAAG---------GTGGAGAGAGAGACA-----
-GAGACGGATCATCTCGATTAG
>AB565496/B/JP/-/JRC03B
ATGGAGCCGGTAGATCCTAGACTAGAGCCCTGGAAACATCCAGGAAGTCAGCCTAAGACTGCTTGTAACAATTGCTATTG
TAAAAAGTGTTGCCTTCATTGCCAAGTTTGT---TTCATGAAAAAGGGCTTAGGCATCTCCTATGGCAGGAAGAAGCGGA
GACCA------AGACGAAGA---GCTCCTCAAGACAGTCAGACTCATCAAGTTCCTCTACCAAAGCAACCCGCTCCC---
CAACCCCGAGGG---GAC---CCGACAGGCCCGGAGGAACCGAAGAAGAAG---------GTGGAGAGAGAGACA-----
-GAGACGGATCATCTCGATTAG
>AB565497/B/JP/-/JRC05B
ATGGAGCCAGTAGATCCTAACCTAGAGCCCTGGAAGCATCCAGGAAGTCAGCCTAAAACTGCTTGTACCAACTGCTATTG
TAAAAAATGTTGCTGGCATTGCCAAGTTTGC---TTTCTAAAAAAAGGCTTAGGCATTTCCTATGGCAGGAAGAAGCGGA
GACAA------CGACGAAGA---GCTCCTGAGAGCAGTCAGACTCATCAAGCTTCTCTATCAAAGCAACCCGCCTCC---
CAGCACAGAGGG---GAC---ACGACAGGCCCGAAGGAATCGCAGAAGAAG---------GTGGAGAGAGAGACA-----
-GAGCCGGATTCGGTGGATCAG
>AB565498/B/JP/-/JRC05B
ATGGAGCCAGTAGATCCTAACCTAGAGCCCTGGAAGCATCCAGGAAGTCAGCCTAAAACTGCTTGTACCAACTGCTATTG
TAAAAAATGTTGCTGGCATTGCCAAGTTTGC---TTTCTAAAAAAAGGCTTAGGCATTTCCTATGGCAGGAAGAAGCGGA
GACAA------CGACGAAGA---GCTCCTGAGAGCAGTCAGACTCATCAAGCTTCTCTATCAAAGCAACCCGCCTCC---
CAGCACAGAGGG---GAC---ACGACAGGCCCGAAGGAATCGCAGAAGAAG---------GTGGAGAGAGAGACA-----
-GAGCCGGATTCGGTGGATCAG
>AB565499/B/JP/-/JRC53B
ATGGAGCCGGTAGATCCTAGACTAGAGCCCTGGAAACATCCAGGAAGTCAGCCTAAGACTGCTTGTAACAATTGCTATTG
TAAAAAGTGTTGCCTTCATTGCCAAGTTTGT---TTCATGAAAAAGGGCTTAGGCATCTCCTATGGCAGGAAGAAGCGGA
GACCA------AGACGAAGA---GCTCCTCAAGACAGTCAGACTCATCAAGTTCCTCTACCAAAGCAACCCGCTCCC---
CAACCCCGAGGG---GAC---CCGACAGGCCCGGAGGAACCGAAGAAGAAG---------GTGGAGAGAGAGACA-----
-GAGACGGATCATCTCGATTAG
>AB565500/B/JP/-/JRC53B
ATGGAGCCGGTAGATCCTAGACTAGAGCCCTGGAAACATCCAGGAAGTCAGCCTAAGACTGCTTGTAACAATTGCTATTG
TAAAAAGTGTTGCCTTCATTGCCAAGTTTGT---TTCATGAAAAAGGGCTTAGGCATCTCCTATGGCAGGAAGAAGCGGA
GACCA------AGACGAAGA---GCTCCTCAAGACAGTCAGACTCATCAAGTTCCTCTACCAAAGCAACCCGCTCCC---
CAACCCCGAGGG---GAC---CCGACAGGCCCGGAGGAACCGAAGAAGAAG---------GTGGAGAGAGAGACA-----
-GAGACGGATCATCTCGATTAG
>AB565501/B/JP/-/JRC65B
ATGGAGCCAGTAGATCCTAGCTTAGAGCCTTGGAAGCATCCAGGAAGTCAGCCTAAGACTGCTTGTAACAATTGCTATTG
TAAAAGGTGCTGCTTACATTGCCAAGTTTGT---TTCATGAAAAAAGGCTTAGGCATCTTCTATGGCAGGAAGAAGCGAA
GACCG------CGACGAAGA---GCTCATCAAGACAGTCAGACTGATCAAGTTTCTCTATCAAAGCAACCCGCTTCC---
CAGCCCAGGGGG---GAC---TCGGCAGGCCCGGAGGAATCGAAGAAGAAG---------GTGGAGAGCAAGACA-----
-GAGGCAGATCCGTGAGATTAG
>AB565502/B/JP/-/JRC65B
ATGGAGCCAGTAGATCCTAGCTTAGAGCCTTGGAAGCATCCAGGAAGTCAGCCTAAGACTGCTTGTAACAATTGCTATTG
TAAAAGGTGCTGCTTACATTGCCAAGTTTGT---TTCATGAAAAAAGGCTTAGGCATCTTCTATGGCAGGAAGAAGCGAA
GACCG------CGACGAAGA---GCTCATCAAGACAGTCAGACTGATCAAGTTTCTCTATCAAAGCAACCCGCTTCC---
CAGCCCAGGGGG---GAC---TCGGCAGGCCCGGAGGAATCGAAGAAGAAG---------GTGGAGAGCAAGACA-----
-GAGGCAGATCCGTGAGATTAG
>AB604948/B/JP/-/DR1777
ATGGAGCCAGTAGATCCTAGACTAGAACCCTGGAAGCATCCAGGAAGTCAGCCCAAGACTGCTTGTAACAAGTGCTATTG
TAAAAAGTGTAGCTATCATTGTCAAGTTTGC---TTCTTAACAAAAGGCTTAGGCATCTCCTATGGCAGGAAGAAGAGGA
GACAG------CGACGAAGA---ACTTCTCAAAGCAGTCAGGATCATCAAGTTTCTCTATCAGAGCAACCCACCTCC---
CAGTTCCGAGGG---GAC---CCGACAGGCCCGAAGGAATCGAAGGAGAAG---------GTGGAGAGAGAGACG-----
-GAGACACATCCAGGCGATTAG
>AB604949/B/JP/-/DR2735
ATGGAACCAGTAGATCCTAGACTAGAGCCCTGGAAGCATCCAGGAAGTCAACCTAAGACTCCTTGCACCCCTTGCTATTG
TAAAAAGTGTTGCTTTCATTGTCAAGTTTGT---TTCACAAGAAAAGGCTTAGGCATCTCCTATGGCAGGAAGAAGCGGA
GACAG------CGACGAAGA---CCTCCTCAAGACAGTCAGACTCATCAAGTATCTCTACCAGAGCAACCCTCCTCC---
CAACCCAGAGGG---GAC---CCGACAGGCCCGAAGGAATCGAAGGAGAAG---------GTGGAGAGAGAGACA-----
-GAGACACATCCGGAAGATCAG
>AB604950/B/JP/-/DR5929
ATGGAGCCAGTAGATCCTAGACTAGAGCCCTGGAAGCACCCAGGAAGTCAGCCTAGGACCAATTGTACCAAATGTTATTG
TAAAAAGTGTTGCTTTCATTGCCAAGTTTGC---TTCTTAAGAAAAGGCTTAGGCATCTCCTATGGCAGGAAGAAGTGGA
GACAG------CGACGAAGA---GCTCCTGAAGACAGTCAGGATCATCAAGTTCCTCTACCAAAGCAACCCACCTCC---
CAGCGCAGAGGG---GAC---CCGACAGGCCCGAAGGAACCGAAGAAGAAG---------GTGGAGAGAGAGACA-----
-GAGACAGATCGGGACGATTAG
>AB604951/B/JP/-/DR5929
ATGGAGCCAGTAGATCCTAGACTAGAGCCCTGGAAGCACCCAGGAAGTCAGCCTAGGACCAATTGTACCAAATGTTATTG
TAAAAAGTGTTGCTTTCATTGCCAAGTTTGC---TTCTTAAGAAAAGGCTTAGGCATCTCCTATGGCAGGAAGAAGTGGA
GACAG------CGACGAAGA---GCTCCTGAAGACAGTCAGGATCATCAAGTTCCTCTACCAAAGCAACCCACCTCC---
CAGCGCAGAGGG---GAC---CCGACAGGCCCGAAGGAACCGAAGAAGAAG---------GTGGAGAGAGAGACA-----
-GAGACAGATCGGGACGATTAG
>AB641836/B/JP/-/pJRC57B09
ATGGAGCCAGTAGATCCTAGACTAGAGCCCTGGAAGCATCCGGGAAGTCAGCCTAGGACTGCATGTACCCCTTGCTATTG
TAAAAAGTGCTGCTTTCATTGCCAAGTTTGT---TTCACAAAAAAAGCCTTAGGCATCTCCTATGGCAGGAAGAAGAGGG
GACAG------CGACGAAGA---CCTCCTCAAGGCAGTCAGACTCATCAAGTTCCTCTATCAAAGCAACCCACCTCC---
CAAACCCGAGGG---GAC---CCGACAGGCCCGAAGGAATCGAAGAAGAAG---------GTGGAGGGAACGACA-----
-GAGGCAGGTCAACGCGCATAG
>AB641837/B/JP/-/pJRC57B05
ATGGAGCCAGTAGATCCTAGACTAGAGCCCTGGAAGCATCCGGGAAGTCAGCCTAGGACTGCATGTACCCCTTGCTATTG
TAAAAAGTGCTGCTTTCATTGCCAAGTTTGT---TTCACAAAAAAAGCCTTAGGCATCTCCTATGGCAGGAAGAAGAGGG
GACAG------CGACGAAGA---CCTCCTCAAGGCAGTCAGACTCATCAAGTTCCTCTATCAAAGCAACCCACCTCC---
CAAACCCGAGGG---GAC---CCGACAGGCCCGAAGGAATCGAAGAAGAAG---------GTGGAGGGAACGACA-----
-GAGGCAGGTCAACGCGCATAG
>AB731663/B/JP/2008/08JP_NMC104_clone_01
ATGGAGCCAGTAGATCCTAGACTAGAGCCCTGGAAGCATCCAGGAAGTCAGCCTAGAACTGCTTGTACCAATTGCTATTG
TAAAAAGTGCTGCCTTCATTGCCAAGTTTGT---TTCATGAAAAAAGGCTTAGGCATCTGTTATGGCAGGAAGAAGCGGC
GACAG------CGACGAAGA---GCTCCTCAAGACAGTAAGACTCATCAAGTTCCTCTACCAAAGCAACCCACCTCC---
CAGCCAGGAGGG---GAC---CCGACAGGCCCGAAGAAATCGGAGAAGAAG---------GTGGAGAGAGAGACA-----
-GAGACACATCCGGTCGATTAG
>AB731664/B/JP/2008/08JP_NMC104_clone_09
ATGGAGCCAGTAGATCCTAGACTAGAGCCCTGGAAGCATCCAGGAAGTCAGCCTAGAACTGCTTGTACCAATTGCTATTG
TAAAAAGTGCTGCCTTCATTGCCAAGTTTGT---TTCATGAAAAAAGGCTTAGGCATCTGTTATGGCAGGAAGAAGCGGC
GACAG------CGACGAAGA---GCTCCTCAAGACAGTAAGACTCATCAAGTTCCTCTACCAAAGCAACCCACCTCC---
CAGCCAGGAGGG---GAC---CCGACAGGCCCGAAGAAATCGGAGAAGAAG---------GTGGAGAGAGAGACA-----
-GAGACACATCCGGTCGATTAG
>AB731669/B/JP/2011/11JP_NMC851C_clone_13
ATGGAGCCAGTAGACCCTAGTCTAGAGCCCTGGAAGCATCCAGGAAGCCGGCCTAGGACTCCTTGTAATAATTGTTATTG
TAAAAAGTGTTGCTATCATTGCCAAGTTTGC---TTCATGTCAAAAGCATTAGGCATCTCCCATGGCAGGAAGAAGCGGG
GACAG------CGACGAAGA---CCTCCTAAGGACGGTCAGACTCATCAGGCTTCTCCACCAAAGCAACCCACCTCC---
CAACCCAGAGGG---GAC---CAGACAGGCACGAAGGAACCGGAGAAGAAG---------GTGGAGAGAGAGACA-----
-GAGACACATCCGGGCGATTAG
>AB731670/B/JP/2011/11JP_NMC851C_clone_48
ATGGAGCCAGTAGACCCTAGTCTAGAGCCCTGGAAGCATCCAGGAAGCCGGCCTAGGACTCCTTGTAATAATTGTTATTG
TAAAAAGTGTTGCTATCATTGCCAAGTTTGC---TTCATGTCAAAAGCATTAGGCATCTCCCATGGCAGGAAGAAGCGGG
GACAG------CGACGAAGA---CCTCCTAAGGACGGTCAGACTCATCAGGCTTCTCCACCAAAGCAACCCACCTCC---
CAACCCAGAGGG---GAC---CAGACAGGCACGAAGGAACCGGAGAAGAAG---------GTGGAGAGAGAGACA-----
-GAGACACATCCGGGCGATTAG
>AF003887/B/FR/1985/NL43xWC001
ATGGAGCCAGTAGATCCTAGCCTAGAGCCCTGGAAGCATCCAGGAAGTCAGCCTAAAACTGCTTGTACCAATTGCTATTG
TAAATATTGTTGCCTTCATTGCCAAGTTTGT---TTCACAAGAAAAGGCTTAGGCATCTCCTATGGCAGGAAGAAGCGGA
GACAG------CGACGAAGA---GCTCCTCAAGACAGTCAGACTCATCAAGTTTCTCTATCAAAGCAACCCGCCTCC---
CAACCCCGAGGG---GAC---CCGACAGGCCCGAAGGAATCGCAGAAGAAG---------GTGGAGAGCGAGACA-----
-GAGACAGATCCGAGCGCTTAG
>AF003888/B/FR/1985/NL43WC001
ATGGAGCCAGTAGATCCTAGCCTAGAGCCCTGGAAGCATCCAGGAAGTCAGCCTAAAACTGCTTGTACCAATTGCTATTG
TAAATATTGTTGCCTTCATTGCCAAGTTTGT---TTCACAAGAAAAGGCTTAGGCATCTCCTATGGCAGGAAGAAGCGGA
GACAG------CGACGAAGA---GCTCCTCAAGACAGTCAGACTCATCAAGTTTCTCTATCAAAGCAACCCGCCTCC---
CAACCCCGAGGG---GAC---CCGACAGGCCCGAAGGAATCGCAGAAGAAG---------GTGGAGAGCGAGACA-----
-GAGACAGATCCGAGCGCTTAG
>AF004394/B/US/1986/AD87_ADA
ATGGAGCCAGTAGATCCTAGACTAGAGCCCTGGAAGCATCCAGGAAGCCAGCCTAGGACTGCTTGTAATAATTGCTATTG
TAAAAAGTGTTGCTTTCATTGCCAAGTTTGC---TTCACAAGAAAAGGCTTAGGCATCTCCTATGGCAGGAAGAAGCGGA
GACAG------CGACGAAGA---ACTCCTCAAGACAGTCAGACTCATCAACTTTCTCTATCAAAGCAACCCACCTCC---
CAGCCCCGAGGG---GAC---CCGACAGGCCCGAAGGAATCGAAGAAGAAG---------GTGGAGACAGAGACA-----
-GAGACAGATCCGTGCGATTAG
>AF033819/B/FR/1983/HXB2_copy_LAI
ATGGAGCCAGTAGATCCTAGACTAGAGCCCTGGAAGCATCCAGGAAGTCAGCCTAAAACTGCTTGTACCAATTGCTATTG
TAAAAAGTGTTGCTTTCATTGCCAAGTTTGT---TTCATAACAAAAGCCTTAGGCATCTCCTATGGCAGGAAGAAGCGGA
GACAG------CGACGAAGA---GCTCATCAGAACAGTCAGACTCATCAAGCTTCTCTATCAAAGCAACCCACCTCC---
CAACCCCGAGGG---GAC---CCGACAGGCCCGAAGGAATAGAAGAAGAAG---------GTGGAGAGAGAGACA-----
-GAGACAGATCCATTCGATTAG
>AF042100/B/AU/1986/MBC200
ATGGAGCCAGTAGATCCTAGACTAGAGCCCTGGAAGCATCCAGGAAGTCAACCTAAGACTGCTTGTACCACTTGCTATTG
TAAAAAGTGTTGCTTTCATTGCCAAGTTTGT---TTCATAACAAAAGGCTTAGGCATCTCCTATGGCAGGAAGAAGCGGA
GACAG------CGACGAAGA---GCTCCTCAAGACAGTGAGACTCATCAAGTTTCTCTATCAAAGCAACCCACCTCC---
CAGCACCGAGGG---GAC---CCGACAGGCCCGAAGGAACCGAAGAAGAAG---------GTGGAGAGAGAGACA-----
-GAGACAGATCCGGTCGATTAG
>AF042101/B/AU/1987/MBC925
ATGGAGCCAGTAGACCCTAGACTAGAGCCCTGGAAGCATCCAGGAAGTCAACCTAGGACTGCTTGTACCCCTTGCTATTG
TAAAAAGTGTTGCTTTCATTGCCAAGTTTGT---TTCATAACAAAAGCCTTAGGCATCTCCTATGGCAGGAAGAAGCGGA
GACAG------CGACGAAGA---GCTCCTCAAAACAGTCAGACTCATCAAGTTTCTCTATCAAAGCAACCCGCTTCC---
CAGCCCCGAGGG---GAC---CCGGCAGGCCCGAAGGAATCGAAGAAGAAG---------GTGGAGAGAGAGACA-----
-GAGACAGATCCGAGAGATTAG
>AF042102/B/AU/1993/MBC18_MBCC18
ATGGAGTCAGTAGATCCTAGACTAGAGCCCTGGAAGCATCCAGGAAGTCAGCCTAAGACTGCGTGTACCAAGTGCTATTG
TAAAAAGTGCTGCTTTCATTGCCAAGTTTGT---TTTATGACAAAAGGCTTAGGCATCTCCTATGGCAGGAAGAAGCGGA
GACAG------CGACGAAGA---GCTCCTCAAGACAGTCAGACTCATCAAATCTATCTACCAAAGCAACCCACCTCC---
CAACCCCGAGGG---GAC---CCGACAGGCCAGAAGGAATCGAAGAAGAAG---------GTGGAGAGAGAGGCA-----
-GAGGCAGCTCCACTCGATTAG
>AF042103/B/AU/1995/MBCC54
ATGGAGCCAGTAGATCCTAGACTAGAGCCCTGGAAGCATCCAGGAAGTCAGCCTAGGACTGCGTGTACCACTTGCTATTG
TAAAAAGTGTTGCTATCATTGCCAAGTGTGT---TTTATAACAAAAGGCTTAGGCATCTCCTATGGCAGGAAGAAGCGGA
AACAG------CGACGAAGA---CCTCCTCCAGACAGTCAGACTCATCAAGCTTCTCTATCAAAGCAACCCACCTCC---
CAGCCCCGAGGG---GAC---CCGACAGGCCCGAAGGAATCGAAGAAGAAG---------GTGGAGAGAGAGACA-----
-GAGGCAGATCCACTCGATTAG
>AF042105/B/AU/1996/MBCD36
ATGGAGCCAGTAGATCCTAAACTAGAGCCCTGGAAGCATCCAGGAAGTCAGCCTAGGACTGCGTGTACCTCTTGCTATTG
CAAAAAGTGCTGCTTTCATTGCCAAGTGTGT---TTTATAACAAAAGGCTTAGGCATCTCCTATGGCAGTAAGAAGCGGA
GACAG------CGAAGAAGA---CCTCCTCAAGACAATCAGACTCATCAAGTTTCTCTATCAAAGCAACCCTCCTCC---
CAACCCCGAGGG---GAC---CCGACAGGCCCGAAGGAATCGAAGAAGAAG---------GTGGAGAGAGAGACA-----
-GAGACAGATCCACTCGATTAG
>AF042106/B/AU/1993/MBCC18R01_C18R01
ATGGAGCCAGTAGATCCTAGACTAGAGCCCTGGAAGCATCCAGGAAGTCAGCCTAAGACTGCGTGTACCACTTGCTATTG
TAAAAAGTGCTGCTTTCATTGCCAAGTTTGT---TTTATGACAAAAGGCTTAGGCATCTCCTATGGCAGGAAGAAGCGGA
GACAG------CGACGAAGA---GCTCCTCAAGACAGTCAGACTCATCAAGCTTATCTATCAAAGCAACCCACCTCC---
CAACCCCGAGGG---GAC---CCGACAGGCCAGAAGGAATCGAAGAAGAAG---------GTGGAGAGAGAGACA-----
-GAGGCAGCTCCACTCGATTAG
>AF049494/B/US/-/499JC16
ATGGAGCCAGTAGATCCTAATCTAGAGCCCTGGAAGCATCCAGGAAGTCAGCCTAAAACTGCTTGTACCAAATGCTATTG
TAAAAGGTGTTGCTTTCATTGCCAAGTTTGT---TTCACAACAAAAGCCTTAGGCATCTCCTATGGCAGGAAGAAGCGGA
GACAG------CGACGAAGA---CCTCGTCAGGGCAGCCAGGCTCATCAAGCTTCTCTATCAGAGCAACCCACTTCC---
CAGCTCCGAGGG---GAC---CCGACAGGCCAGACGGAATCGAAGGAGAAG---------GTGGAGAGAGAGACA-----
-GAGACAGATCCGTGCGATTAG
>AF049495/B/US/-/NC7
ATGGAGCCAGTAGATCCTAATCTAGAGCCCTGGAAGCATCCAGGAAGTCAGCCTAAAACTGCTTGTACCAAATGCTATTG
TAAAAAGTGTTGCTTTCATTGCCAAGTTTGT---TTCACAACAAAAGCCTTAGGCATCTCCTATGGCAGGAAGAAGCGGA
GACAG------CGACGAAGA---GCTCCTCAGGGCAGCCAGGCTCATCAAGCTTCTCTATCAGAGCAACCCACTTCC---
CAGCTCCGAGGG---GAC---CCGACAGGCCAGACGGAATCGAAGGAGAAG---------GTGGAGAGAGAGACA-----
-GAGACAGATCCGTGCGATTAG
>AF069140/B/US/1991/DH12_3
ATGGAGCCAGTAGATCCTAGACTAGAGCCCTGGAAGCATCCAGGAAGTCAGCCTAAGACTGCCTGTACCAATTGCTATTG
CAAAAAGTGTTGCTTGCATTGCCAAGTTTGC---TTCATAACAAAAGGCTTAGGCATCTCCTATGGCAGGAAGAAGCGGA
GAAAG------CGACGAAGA---TCTCCTCAACACAGTCAGACTGATCAAGCTTCTCTATCAAAGCAACCCGCTTCC---
CAGCCTCGAGGG---GAC---CCGACAGGCCCGAAGGAATCGAAGAAGAAG---------GTGGAGACAGAGACA-----
-GAGACAGATCCAGTCCATTAG
>AF070521/B/FR/1985/NL43E9_LAI_IIIB_NY5
ATGGAGCCAGTAGATCCTAGACTAGAGCCCTGGAAGCATCCAGGAAGTCAGCCTAAAACTGCTTGTACCAATTGCTATTG
TAAAAAGTGTTGCTTTCATTGCCAAGTTTGT---TTCATGACAAAAGCCTTAGGCATCTCCTATGGCAGGAAGAAGCGGA
GACAG------CGACGAAGA---GCTCATCAGAACAGTCAGACTCATCAAGCTTCTCTATCAAAGCAACCCACCTCC---
CAATCCCGAGGG---GAC---CCGACAGGCCCGAAGGAATAGAAGAAGAAG---------GTGGAGAGAGAGACA-----
-GAGGCAGATCCATTCGATTAG
>AF086817/B/TW/1994/TWCYS_LM49
ATGGATCCAGTAGATCCTAGACTAGAGCCCTGGAAGCATCCAGGAAGCCAGCCTAAAACTGCTTGTACCAATTGCTATTG
TAAAAAATGTTGCTTGCATTGCCAAGTCTGT---TTCATGACAAAAGCATTAGGCATCTCCAATGGCAGGAAGAAGCGGA
GACAG------CGACGAAGA---ACTCCTCAGAACAGTCAGACTCATCAAGCTGATCTATCAAAGCAACCCACCTCC---
CAACCCCGAGGG---GAC---CAGACAGGCCAGAAGGAATCGACGAAGAAG---------GTGGAGAGAGAGACA-----
-GAGACAGATCCGAACGATCAG
>AF146728/B/AU/-/VH_VHPCR
ATGGATCCAGTAGATCCTAGACTAGAGCCCTGGAAGCATCCAGGAAGTCAGCCTAAGACTGCTTGTACCAATTGCTATTG
TAAACAATGTTGCTTTCATTGCCAAGTTTGC---TTCATACGAAAAGGCTTAGGCATCTCCTATGGCAGGAAGAAGCGGA
GACAG------CGACGACGA---GCTCCTGAAGACAGTCAGACTCATCAAGTTTCTCTATCAAAGCAATCCGCCCCC---
CAGCCCCGAGGG---GAC---CCGACAGGCCCGAAGGAATCGAAGAAGAAG---------GTGGAGAGCAAGACA-----
-GAGACAAATCCGTCAGATTAG
>AF224507/B/KR/1997/WK
ATGGAGCCAGTAGATCCTAGACTAGAGCCCTGGAAGCATCCAGGAAGTCAGCCTAAGACTCCTTGTACCAAATGCTATTG
TAAAAAGTGTTGCCTTCATTGTCAAGTTTGC---TTCATGACAAAAGGCTTAGGCATATCCTATGGCAGGAAGAAGCGGA
GACAG------CGACGAAGA---GCTCCTCAGGACAATAAGAATCATCAAGTTTCTCTATCAAAGCAACCCACTTCC---
CGAGCCCGAGGG---GAC---CCGACAGGCCAGGAGGAATCGAAGGAGAAG---------GTGGAGAAGGAGACA-----
-GTGGTGGATCCAGTCACTTAG
>AF256204/B/ES/1989/S61I1
ATGGAGCCAGTAGATCCTAGACTAGAGCCCTGGAAGCATCCAGGAAGTCAGCCTAGGACTGCTTGTACCAATTGCTATTG
TAAAAAGTGTTGCTTTCATTGCCAAGTTTGT---TTCATAACAAAAGGCTTAGGCATCTCCTATGGCAGGAAGAAGCGGA
GACAG------CGACGAAGA---GCTCCTCAAGACAGTCAGACTCATCAAGTTTCTCTATCAAAGCAACCCGCCTCC---
CAGCCAGGAGGG---GAC---CCGACAGGCCCGAAGGAATCGAAGAAGAAG---------GTGGAGAGAGAGACA-----
-GAGACAGATCCGGTCAATTAG
>AF256206/B/ES/1989/S61G1
ATGGAGCCAGTAGATCCTAGACTAGAGCCCTGGAAGCATCCAGGAAGTCAGCCTAGAACTGCTTGTACCAATTGCTATTG
TAAAAAGTGTTGCTTTCATTGCCAAGTTTGT---TTCATAACAAAAGGCTTAGGCATCTCCTATGGCAGGAAGAAGCGGA
GACAG------CGACGAAGA---GCTCCTCAAGACAGTCAGACTCATCAAGTTTCTCTATCAAAGCAACCCGCCTCC---
CAGCCAGGAGGG---GAC---CCGACAGGCCCGAAGGAATCGAAGAAGAAG---------GTGGAGAGAGAGACA-----
-GAGACAGATCCGGTCAATTAG
>AF256207/B/ES/1989/S61G7
ATGGAGCCAGTAGATCCTAGACTAGAGCCCTGGAAGCATCCAGGAAGTCAGCCTAGAACTGCTTGTACCAATTGCTATTG
TAAAAAGTGTTGCTTTCATTGCCAAGTTTGT---TTCATAACAAAAGGCTTAGGCATCTCCTATGGCAGGAAGAAGCGGA
GACAG------CGACGAAGA---GCTCCTCAAGACAGTCAGACTCATCAAGTTTCTCTATCAAAGCAACCCGCCTCC---
CAGCCAGGAGGG---GAC---CCGACAGGCCCGAAGGAATCGAAGAAGAAG---------GTGGAGAGAGAGACA-----
-GAGACAGATCCGGTCAATTAG
>AF256208/B/ES/1989/S61I15
ATGGAGCCAGTAGATCCTAGACTAGAGCCCTGGAAGCATCCAGGAAGTCAGCCTAGGACTGCTTGTACCAATTGCTATTG
TAAAAAGTGTTGCTTTCATTGCCAAGTTTGT---TTCATAACAAAAGGCTTAGGCATCTCCTATGGCAGGAAGAAGCGGA
GACAG------CGACGAAGA---GCTCCTCAAGACAGTCAGACTCATCAAGTTTCTCTATCAAAGCAACCCGCCTCC---
CAGCCAGGAGGG---GAC---CCGACAGGCCCGAAGGAATCGAAGAAGAAG---------GTGGAGAGAGAGACA-----
-GAGACAGATCCGGTCAATTAG
>AF286365/B/US/1988/WR27
ATGGATCCAGTAGATCCTAGATTAGAGCCCTGGAAGCATCCAGGAAGTCAGCCTAAGACTGCTTGTACCAATTGCTATTG
TAAAAAGTGTTGCTTTCATTGCCAAGTTTGT---TTCATAACAAAAGGCTTAGGCATCTCCTATGGCAGGAAGAAGCGGA
GACAG------CGACGAAGA---GCTCCTCAAGAAGGTCAGACTCATCAGGTTCCTCTATCAAAGCAACCCTCCTCC---
CAGTTCCGAGGG---GAC---CCGACAGGCCCGAAGGAATCGAAGAAGAAG---------GTGGAGAGAGAGACA-----
-GAGACAGATCAACTCGCTTAG
>AF538302/B/AU/1999/1181
ATGGAGCCAGTAGATCCTAGACTAGAGCCCTGGAAGCATCCAGGAAGTCAGCCTAAGACTGCTTGTACCAAATGCTATTG
TAAACAGTGTTGCTTTCATTGCCAAGTGTGT---TTCATAACAAAAGGCTTAGGCATCTCCTATGGCAGGAAGAAGCGGA
GGCAG------CGACGAAGA---CCTCCTGAAGACAGTCAGACTCATCAAGCAGCTCTATCAAAGCAACCCGCCTCC---
CAGCCCCGAGGG---GAC---CCGACAGGCCCGAAGGAATCGAAGAAGAAG---------GTGGAGAGAGAGACA-----
-GAGACAGATCCGAACGATTAG
>AF538303/B/AU/1999/1182
ATGGAGCCAGTAGATCCTAGACTAGAGCCCTGGAAGCATCCAGGAAGTCAACCTAAGACTGCTTGTACCAATTGCTATTG
TAAAAAGTGTTGCTTTCATTGCCAAGTGTGT---TTCACGACAAAAGGCTTAGGCATCTCCTATGGCAGGAAGAAGCGGA
GACAG------CGACGAAGA---GCTCATCAGGACAGTCAGACTCATCAGGCTTCTCTATCAAAGCAACCCGCCTCC---
CAGCCCCGAGGG---GAC---CCGACAGGCCCGAAGGAATAGAAGAAGAAG---------GTGGAGAGAGAGACA-----
-GAGACAGATCCGGACGTTTAG
>AF538304/B/AU/1995/C24
ATGGAGCCAATAGATCCTAGACTAGAGCCCTGGAAGCATCCAGGAAGTCAGCCTAGGACTGCTTGTACTACTTGCTATTG
TAAAAAGTGTTGCTTTCATTGCCAAGTTTGT---TTCATGACAAAAGGCTTAGGCATCTCCTATGGCAGGAAGAAGCGGA
GACAG------CGACGAAGA---GCTCCTCAAGACGGTCAGACTAATCAAGTTTCTTTATCAAAGCAACCCGCCTCC---
CAGCCCAGAGGG---GAC---CCGACAGGCCCGAAGGAATCGAAGAAGAAG---------GTGGAGAGAGAGACA-----
-GAGACAGATCCGAGTGCTTAG
>AF538305/B/AU/1995/C42
ATGGAGCCAGTAGATCCTAGACTAGAGCCCTGGAAGCATCCAGGAAGTCAGCCTAGGACTGCTTGTACCGCTTGCTATTG
TAAAAAGTGTTGCTTTCATTGCCAAGTTTGC---TTCATAACAAAAGGCTTAGGCATCTCCTATGGCAGGAAGAAGCGGA
GACAG------CGACGAAGA---CCTCCTAAAGACTGTCAGACTCATCAAGCTCCTTTATCAAAGCAACCCGCCTCC---
CAACCCAGAGGG---GAC---CCGACAGGCCCGAAGGAATCGAACAAGAAG---------GTGGAGAGAGAGACA-----
-GAGACAGATCCGCCAGATTAG
>AF538306/B/AU/1995/C76
ATGGAGCCAGTAGATCCTAGACTAGAGCCCTGGAATCATCCAGGAAGTCAGCCTAGGACTGCTTGTAACAATTGCTATTG
TAAAAAGTGTTGCTTTCATTGCCAAAAGTGT---TTCACTACAAAAGCCTTAGGCATCTCCTATGGCAGGAAGAAGCGGA
GACAG------CGACGAAGA---GCTCCTCAAGACTGTCAGACTCATCAAGTCCATTTATCAAAGCAACCCACCTCC---
CAGCACCGAGGG---GAC---CCGACAGGCCCGAAGGAACCGAAGAAGACG---------GTGGAGAGAGAGACA-----
-GAGACAGATCCGGCTACTTAG
>AF538307/B/AU/1995/C92
ATGGATCCAGTAGATCCTAGACTAGAGCCCTGGAAGCATCCAGGAAGTCAGCCTAAGACTGCTTGTACTACTTGCTATTG
TAAAAAGTGTTGCTTGCATTGCCAAGTTTGC---TTCTTAACAAAAGGCTTAGGCATCTCCTATGGCAGGAAGAAGCGGA
GACAG------CGACGCAGA---GCTCCTCGCGACGGTCAGACTCATCAAGCTCCTTTATCAAAGCAACCCGCCTCC---
CAACCTCGAGGG---GAC---CCGACAGGCCCGAACGAATCGAAGAAGAAG---------GTGGAGAGAGAGACA-----
-GAGACAGATCCGAGTACTTAG
>AJ271445/B/GB/1986/GB8_46R
ATGGAGCCAGTAGATCCTAGAATAGAGCCCTGGAAGCATCCAGGAAGTCAGCCTAGGACTGCTTGTACTAATTGCTATTG
TAAAAAGTGTTGCTTTCATTGCCAAGTTTGC---TTCTTGAGAAAAGGCTTAGGCATCTCCTATGGCAGGAAGAAGCGGA
GACAG------CGACGAAGA---CTTCCTGAAGACAGTCAGATTCATCAAGTTTCTCTACCAAAGCAACCCACCTCC---
CAACCCCAAGGG---GAC---CCGACAGGCCCGAAGGAATCGAAGAAGAAG---------GTGGAGAGCAAGACA-----
-GAGACAGATCCATCAGATTGG
>AX032749/B/FR/1985/pNL43_patent
ATGGAGCCAGTAGATCCTAGACTAGAGCCCTGGAAGCATCCAGGAAGTCAGCCTAAAACTGCTTGTACCAATTGCTATTG
TAAAAAGTGTTGCTTTCATTGCCAAGTTTGT---TTCATGACAAAAGCCTTAGGCATCTCCTATGGCAGGAAGAAGCGGA
GACAG------CGACGAAGA---GCTCATCAGAACAGTCAGACTCATCAAGCTTCTCTATCAAAGCAACCCACCTCC---
CAATCCCGAGGG---GAC---CCGACAGGCCCGAAGGAATAGAAGAAGAAG---------GTGGAGAGAGAGACA-----
-GAGACAGATCCATTCGATTAG
>AX078307/B/FR/1983/LAI-patent
ATGGAGCCAGTAGATCCTAGACTAGAGCCCTGGAAGCATCCAGGAAGTCAGCCTAAAACTGCTTGTACCAATTGCTATTG
TAAAAAGTGTTGCTTTCATTGCCAAGTTTGT---TTCATAACAAAAGCCTTAGGCATCTCCTATGGCAGGAAGAAGCGGA
GACAG------CGACGAAGA---CCTCCTCAAGGCAGTCAGACTCATCAAGTTTCTCTATCAAAGCAACCCACCTCC---
CAATCCCGAGGG---GAC---CCGACAGGCCCGAAGGAATAGAAGAAGAAG---------GTGGAGAGAGAGACA-----
-GAGACAGATCCATTCGATTAG
>AY037268/B/AR/1998/ARCH054
ATGGAGCCAGTAGATCCTAGACTAGAGCCCTGGAAGCATCCAGGAAGTCAACCTAAAACTGCTTGTACCAATTGCTATTG
TAAAAAATGTTGCTGGCATTGCCAAGTTTGC---TTTTTAAAAAAAGGCTTAGGCATCTCCTATGGCAGGAAGAAGCGGA
GACAG------CGACGAAGA---CCTCCTCAAGACGGTCAGGCTCATCAAGTTTCTCTATCAAAGCAACCCTCCTCC---
CAGCCCAGAGGG---GAC---CCGACAGGCCCGGAGGAATCGAAGAAGAAG---------GTGGAGAGAGCGGCA-----
-GAGGCAGATCAGAAGAATTAG
>AY037269/B/AR/2000/ARMS008
ATGGAGCCAGTAGATCCTAGACTAGAGCCCTGGAAGCATCCAGGAAGTCAGCCTAAGACTGCTTGTACCAAATGCTTTTG
TAAAAAGTGTTGCTATCATTGCCAAGTTTGT---TTCATGACAAAAGCCTTAGGCATTTCCAATGGCAGGAAGAAGCGGA
GACAA------CGAAGAAGA---GCTCCTCAAGACAGTGAGAATCATCAAGTTTCTCTATCAAAGCAACCCGCTTCC---
CAACCTCGAGGG---GAC---CCGACAGGCCCGAAGGAATCGAAGAAGAAG---------GTGGAGAGCGAGACA-----
-GAGACAGATCCGGTCGATTAG
>AY037270/B/BO/1999/BOL0122
ATGGAGCCAGTAGATCCTAGACTAGAGCCCTGGAAGCATCCAGGAAGTCAGCCTAAAACTGCTTGTACCAATTGCTATTG
CAAAAAGTGTTGCTTTCATTGCCAAGTTTGT---TTTATAAAAAAAGGCTTAGGCATCTCCTATGGCAGGAAGAAGCGGA
GACAG------CGACGAAGA---TCTCCTCCAGACAGTCAGACTCATCAAGTTCCTCTACCAAAGCAACCCGCCTCC---
CAACCCCGAGGG---GAC---CCGACAGGCCAGAAGGAATCGAAGAAGAAG---------GTGGAGAGAGAGACA-----
-GAGACACATCCAGGCCGTTAG
>AY037282/B/AR/1999/ARMA132
ATGGAGCCAGTAGATCCTAGACTAGAGCCCTGGAAGCATCCAGGGAGTCAACCTAGAACTCCTTGTACCACATGCTATTG
TAAAAAGTGTTGCTTACATTGCCAAGTTTGT---TTCATGACAAAAGGCTTAGGCATCTCCTATGGCAGGAAGAAGCGGA
GACAG------CGACGAAGA---CCTCCTCAAGACAGTAAGAATCATCAAGTTTCTCTATCAAAGCAACCCGCCTCC---
CAGCTCAGAGGG---GAC---CCGACAGGCCCGAAGGAATCGAAGAAGAAG---------GTGGAGAGAGAGACA-----
-GAGACATATCCAGACGATTAG
>AY173951/B/TH/1990/BK132
ATGGAGCCAGTAGATCCTAGACTAGAGCCCTGGAAGCATCCAGGAAGTCAGCCTAAGACGGCTTGTAACACTTGCTATTG
TAAAAAATGTTGCTTTCATTGCCAAGTTTGT---TTCACAAAAAAAGCCTTAGGCATCTCCTATGGCAGGAAGAAGCGGA
GACAG------CGACGAAGA---GCTCCTCAGGACCGTCAGACTCATCAAGCTTCTCTATCAAAGCAACCCACCTCC---
CAGCCCCGAGGG---GAC---CCGACAGGCCCGGAGGAATCGAAGAAGAAG---------GTGGAGAGAGAGACA-----
-GAGACACATCCGGACGCTTAG
>AY173952/B/US/1990/US1
ATGGAGCCAGTAGATCCTAGACTGGAGCCCTGGAAGCATCCAGGAAGCCAGCCTAGGACTGCTTGTACCCCTTGCTATTG
TAAAAAGTGCTGCTTTCATTGCCAAGTTTGT---TTCACATCAAAAGCATTAGGCATCTCCTATGGCAGGAAGAAGCGGA
GACAG------CGACGAAGA---CCTCCTCAAGACAGTCAGACTCATCAAGCTTCTCTATCAGAGCAACCCTCCTCC---
CAGTCCCGAGGG---GAC---CCGACAGGCCCGAAGGAACAGAAGAAGAAG---------GTGGAGAGAGAGACA-----
-GAGACAGATCCATACGTTTAG
>AY173953/B/US/1990/US2
ATGGAACCAGTAGATCCTAGACTAGAGCCCTGGAAGCATCCAGGGAGTCGACCTAAGACTGCTTGTACCACTTGCTATTG
TAAAAAGTGTTGCTTTCATTGCCAAGTTTGT---TTCATAACAAAAGGCTTAGGCATCTCCTATGGCAGGAAGAAGCGGA
GACAG------CGACGAAGA---GCTCCTCAAGGCCGTCAGACTTATCAAGTTTCTCTATCAAAGCAACCCGCCTCC---
CAGCCCCGAGGG---GAC---CCGACAGGCCCGAAGGAATCGAAGAAGAAG---------GTGGAGAACAAGACA-----
-GAGACAGATCCGGTCGATTAG
>AY173954/B/US/1990/US3
ATGGAGCCCGTAGATCCTAGACTAGAGCCCTGGCAGCATCCAGGAAGTCAGCCTAAGACTGCTTGTAACAATTGCTATTG
TAAAAAGTGTTGCTTTCATTGCCAAAAGTGT---TTCACAACAAAAGGCTTAGGCATCTCCTATGGCAGGAAGAAGCGGA
GACAG------CGACGAAGA---AATCCTCAAGACAGTCAGATTCATCAAGTTTCTCTATCAAAGCAACCCGCCTCC---
CAGCCCCGAGGG---GAC---CCGACAGGCCCGCAGGAATCGAAGAAGAAG---------GTGGAGAGCAAGACA-----
-GAGACAGATCCAGTCCATTAG
>AY173955/B/US/1990/US4
ATGGAGCCAGTAGATCCTAGACTAGAGCCCTGGAAGCATCCAGGAAGTCAGCCTAGGACTGCTTGCACCAATTGCTATTG
TAAAAAGTGTTGCTTTCATTGTCAAGTTTGC---TTCTTAAGAAAAGGCTTAGGCATCTCCTATGGCAGGAAGAAGAGGA
GACAG------CGACGAAGA---ACTCCTCCAGGCAGTCAGGCTCATCAAGTTTCTCTATCAAAACAACCCACCTCC---
CAGCTCAGAGGG---GAC---CCGACAGGCCCGAAGGAATCGAAGAAGAAG---------GTGGAGAGAAAGACA-----
-GAGACAGATCCAGTCGATTAG
>AY173956/B/BR/1989/BZ167
ATGGAGCCAGTAGATCCTAGACTAGAGCCCTGGAAGCATCCAGGAAGTCAGCCTAAGACTGCTTGTACCAATTGCTATTG
TAAAAAGTGTTGCTTTCATTGCCAAGTTTGT---TTCATAACAAAAGGCTTAGGCATCTCCTATGGCAGGAAGAAGCGGA
GACAG------CGACGAAGA---ACTCCTCAAGACAGTCAGACTCATCAAGTTTCTCTATCAAAGCAACCCACCTCC---
CAACCCCGAGGG---GAC---CCGACAGGCCCGGAGGAATCGAAGAAGAAG---------GTGGAGAGAGAGACA-----
-GAGACAGATCCGTGCGATTAG
>AY180905/B/CN/2001/CNHN24
ATGGAGCCAGTAGATCCTAGATTAGAGCCCTGGAAGCATCCAGGAAGTCGGCCTAAGACTGCTTGTACTAATTGCTTTTG
TAAAAAGTGCTGCTATCATTGCCAAGATTGT---TTCCTGAAAAAAGGCTTAGGCATCTCCTATGGCAGGAAGAAGAGAA
GACAG------CGACGAAGA---GCTCCTCAAGACAGTCAGACTCATCAAGCGTCTCTATCAAAGCAACCCGCTTCC---
CAGCCCAGAGGG---GAC---CCGGAAGGCCCGAAGGAATCGAAGAAGAAG---------GTGGAGAGCAAGACA-----
-GAGACAGATCCGAGAGATTAG
>AY308760/B/US/1996/1333_d2
ATGGATCCAGTAGATCCTAGACTAGAGCCCTGGAAGCATCCAGGAAGTCAGCCTAAGACTCCTTGTACAGCTTGCTATTG
TAAAAAGTGCTGCTTTCATTGCCAAGTTTGT---TTCACAAAAAAAGGCTTAGGCATCTCCTATGGCAGGAAGAAGTGGA
GACAG------CGACGAAGA---GCTCCTCACAACGATCAGACTCATCAAGTTTCTCTATCAAAGCAACCCGCCTCC---
CAGCCCCCAGGG---GAC---CCGACAGGCCCGAAGGAATCGAAGACGAAG---------GTGGAGAGAGAGACA-----
-GAGACAGATCCAGTCCATTAG
>AY308761/B/US/1996/1299_d22
ATGGATCCAGTAGATCCTAGACTAGAGCCCTGGAAGCATCCAGGAAGTCAGCCTAAGACTCCTTGTACAGCTTGCTATTG
TAAAAAGTGCTGCTTTCATTGCCAAGTTTGT---TTCACAAAAAAAGGCTTAGGCATCTCCTATGGCAGGAAGAAGCGGA
GCCAG------CGACGAAGA---GCTCCTAACAACGATCAGACTCATCAAGTTTCTCTATCAAAGCAACCCGCCTCC---
AAGCCCCCAGGG---GAC---CCGACAGGCCCGAAGGAATCGAAGACGAAG---------GTGGAGAGAGAGACA-----
-GAGACAGATCCAGTCCATTAG
>AY308762/B/US/1996/1304_d31
ATGGATCCAGTAGATCCTAGACTAGAGCCCTGGAAGCATCCAGGAAGTCAGCCTAAGACTCCTTGTACAGCTTGCTATTG
TAAAAAGTGCTGCTTTCATTGCCAAGTTTGT---TTCACAAAAAAAGGCTTAGGCATCTCCTATGGCAGGAAGAAGCGGA
GCCAG------CGACGAAGA---GCTCCTAACAACGATCAGACTCATCAAGTTTCTCTATCAAAGCAACCCGCCTCC---
AAGCCCCCAGGG---GAC---CCGACAGGCCCGAAGGAATCGAAGACGAAG---------GTGGAGAGAGAGACA-----
-GAGACAGATCCAGTCCATTAG
>AY314044/B/CA/1996/WC10P_1
ATGGAGCCAGTAGATCCTAGACTAGAGCCCTGGAAGCATCCAGGAAGTCAGCCCAAGACTGCTTGTACCACTTGCTATTG
TAAAAGATGTTGCTTACATTGCCAAGTTTGT---TTCATAACAAAAGGCTTAGGCATCTCCTATGGCAGGAAGAAGCGGA
GACAG------CGACGAAGA---GCTCCTCAAGACAGTGAGACTCATCAAGTCCCTCTATCAGAGCAATCCACCCCC---
CAGCTCCGAGGG---GAC---CCGAAAGGCCCGAAGGAACCGAAGAAGAAG---------GTGGAGAGAGAGACA-----
-GAGACAGATCCGGTCCATTAG
>AY314045/B/CA/1996/WC10P_2
ATGGAGCCAGTAGATCCTAGACTAGAGCCCTGGAAGCATCCAGGAAGTCAGCCCAAGACTGCTTGTACCACTTGCTATTG
TAAAAGATGTTGCTTTCATTGCCAAGTTTGT---TTCATAACAAAAGGCTTAGGCATCTCCTATGGCAGGAAGAAGCGGA
GACAG------CGACGAAGA---CCTCCTCAAGACAGTGAGGCTCATCAAGTCCCTCTATCAGAGCAATCCACCCCC---
CAGCTCCGAGGG---GAC---CCGAAAGGCCCGAAGGAACCGAAGAAGAAG---------GTGGAGAGAGAGACA-----
-GAGACAGATCCGGTCCATTAG
>AY314046/B/CA/1996/WC10P_3
ATGGAGCCAGTAGATCCTAGACTAGAGCCCTGGAAGCATCCAGGAAGTCAGCCCAAGACTGCTTGTACCACTTGCTATTG
TAAAAGATGTTGCTTTCATTGCCAAGTTTGT---TTCATAACAAAAGGCTTAGGCATCTCCTATGGCAGGAAGAAGCGGA
GACAG------CGACGAAGA---GCTCCTCAAGACAGTGAGACTCATCAAGTCCCTCTATCAGAGCAATCCACCCCC---
CAGCTCCGAGGG---GAC---CCGAAAGGCCCGAAGGAACCGAAGAAGAAG---------GTGGAGAGAGAGACA-----
-GAGACAGATCCGGTCCATTAG
>AY314047/B/CA/1996/WC10P_4
ATGGAGCCAGTAGATCCTAGACTAGAGCCCTGGAAGCATCCAGGAAGTCAGCCCAAGACTGCTTGTACCACTTGCTATTG
TAAAAGATGTTGCTTTCATTGCCAAGTTTGT---TTCATAACAAAAGGCTTAGGCATCTCCTATGGCAGGAAGAAGCGGA
GACAG------CGACGAAGA---GCTCCTCAAGACAGTGAGACTCATCAAGTCCCTCTATCAGAGCAATCCACCCCC---
CAGCTCCGAGGG---GAC---CCGAAAGGCCCGAAGGAACCGAAGAAGAAG---------GTGGAGAGAGAGACA-----
-GAGACAGATCCGGTCCATTAG
>AY314048/B/CA/1996/WC10P_6
ATGGAGCCAGTAGATCCTAGACTAGAGCCCTGGAAGCATCCAGGAAGTCAGCCCAAGACTGCTTGTACCACTTGCTATTG
TAAAAGATGTTGCTTTCATTGCCAAGTTTGT---TTCATAACAAAAGGCTTAGGCATCTCCTATGGCAGGAAGAAGCGGA
GACAG------CGACGAAGA---CCTCCTCAAGACAGTGAGACTCATCAAGTCCCTCTATCAGAGCAATCCACCCCC---
CAGCTCCGAGGG---GAC---CCGAAAGGCCCGAAGGAACCGAAGAAGAAG---------GTGGAGAGAGAGACA-----
-GAGACAGATCCGGTCCATTAG
>AY314049/B/CA/1996/WC10P_7
ATGGAGCCAGTAGATCCTAGACTAGAGCCCTGGAAGCATCCAGGAAGTCAGCCCAAGACTGCTTGTACCACTTGCTATTG
TAAAAGATGTTGCTTTCATTGCCAAGTTTGT---TTCATAACAAAAGGCTTAGGCATCTCCTATGGCAGGAAGAAGCGGA
GACAG------CGACGAAGA---GCTCCTCAAGACAGTGAGACTCATCAAGTCCCTCTATCAGAGCAATCCACCCCC---
CAGCTCCGAGGG---GAC---CCGAAAGGCCCGAAGGAACCGAAGAAGAAG---------GTGGAGAGAGAGACA-----
-GAGACAGATCCGGTCCATTAG
>AY314050/B/CA/1996/WC10P_8
ATGGAGCCAGTAGATCCTAGACTAGAGCCCTGGAAGCATCCAGGAAGTCAGCCCAAGACTGCTTGTACCACTTGCTATTG
TAAAAGATGTTGCTTTCATTGCCAAGTTTGT---TTCATAACAAAAGGCTTAGGCATCTCCTATGGCAGGAAGAAGCGGA
GACAG------CGACGAAGA---GCTCCTCAAGACAGTGAGACTCATCAAGTCCCTCTATCAGAGCAATCCACCCCC---
CAGCTCCGAGGG---GAC---CCGAAAGGCCCGAAGGAACCGAAGAAGAAG---------GTGGAGAGAGAGACA-----
-GAGACAGATCCGGTCCATTAG
>AY314051/B/CA/1996/WC10P_9
ATGGAGCCAGTAGATCCTAGACTAGGGCCCTGGAAGCATCCAGGAAGTCAGCCCAAGACTGCTTGTACCACTTGCTATTG
TAAAAGATGTTGCTTTCATTGCCAAGTTTGT---TTCATAACAAAAGGCTTAGGCATCTCCTATGGCAGGAAGAAGCGGA
GACAG------CGACGAAGA---GCTCCTCAAGACAGTGAGACTCATCAAGTCCCTCTATCAGAGCAATCCACCCCC---
CAGCTCCGAGGG---GAC---CCGAAAGGCCCGAAGGAACCGAAGAAGAAG---------GTGGAGAGAGAGACA-----
-GAGACAGATCCGGTCCATTAG
>AY314052/B/CA/1996/WC10P_10
ATGGAGCCAGTAGATCCTAGACTAGAGCCCTGGAAGCATCCAGGAAGTCAGCCCAAGACTGCTTGTACCACTTGCTATTG
TAAAAGATGTTGCTTTCATTGCCAAGTTTGT---TTCATAACAAAAGGCTTAGGCATCTCCTATGGCAGGAAGAAGCGGA
GACAG------CGACGAAGA---GCTCCTCAAGACAGTGAGACTCATCAAGTCCCTCTATCAGAGCAATCCACCCCC---
CAGCTCCGAGGG---GAC---CCGAAAGGCCCGAAGGAACCGAAGAAGAAG---------GTGGAGAGAGAGACA-----
-GAGACAGATCCGGTCCATTAG
>AY314053/B/CA/1996/WC10P_11
ATGGAGCCAGTAGATCCTAGACTAGAGCCCTGGAAGCATCCAGGAAGTCAGCCCAAGACTGCTTGTACCACTTGCTATTG
TAAAAGATGTTGCTTTCATTGCCAAGTTTGT---TTCATAACAAAAGGCTTAGGCATCTCCTATGGCAGGAAGAAGCGGA
GACAG------CGACGAAGA---GCTCCTCAAGACAGTGAGACTCATCAAGTCCCTCTATCAGAGCAATCCACCCCC---
CAGCTCCGAGGG---GAC---CCGAAAGGCCCGAAGGAACCGAAGAAGAAG---------GTGGAGAGAGAGACA-----
-GAGACAGATCCGGTCCATTAG
>AY314054/B/CA/1996/WC10C_1
ATGGAGCCAGTAGATCCTAGACTAGAGCCCTGGAAGCATCCAGGAAGTCAGCCCAAGACTGCTTGTACCACTTGCCATTG
TAAAAGATGTTGCTTTCATTGCCAAGTTTGT---TTCATAACAAAAGGCTTAGGCATCTCCTATGGCAGGAAGAAGCGGA
GACAG------CGACGAAGA---CCTCCTCAAGACAGTGAGACTCATCAAGTCCCTCTATCAGAGCAATCCACCCCC---
CAGCTCCGAGGG---GAC---CCGAAAGGCCCGAAGGAACCGAAGAAGAAG---------GTGGAGAGAGAGACA-----
-GAGACAGATCCGGTCCATTAG
>AY314055/B/CA/1996/WC10C_3
ATGGAGCCAGTAGACCCTAGACTAAAGCCCTGGAAGCATCCAGGAAGTCAGCCCAAGACTGCTTGTACCACTTGCTATTG
TAAAAGATGTTGCTTTCATTGCCAAGTTTGT---TTCATAACAAAAGGCTTAGGCATCTCCTATGGCAGGAAGAAGCGGA
GACAG------CGACGAAGA---GCTCCTCAAGACAGTGAGACTCATCAAGTCCCTCTATCAGAGCAATCCACCCCC---
CAGCTCCGAGGG---GAC---CCGAAAGGCCCGAAGGAACCGAAGAAGAAG---------GTGGGGAGAGAGACA-----
-GAGACAGATCCGGTCCATTAG
>AY314056/B/CA/1996/WC10C_4
ATGGAGCCAGTAGATCCTAGACTAGAGCCCTGGAAGCATCCAGGAAGTCAGCCCAAGACTGCTTGTACCACTTGCTATTG
TAAAAGATGTTGCTTTCATTGCCAAGTTTGT---TTCATAACAAAAGGCTTAGGCATCTCCTATGGCAGGAAGAAGCGGA
GACAG------CGACGAAGA---GCTCCTCAAGACAGTGAGACTCATCAAGTCCCTCTATCAGAGCAATCCACCCCC---
CAGCTCCGAGGG---GAC---CCGAAAGGCCCGAAGGAACCGAAGAAGAAG---------GTGGAGAGAGAGACA-----
-GAGACAGATCCGGTCCATTAG
>AY314057/B/CA/1996/WC10C_5
ATGGAGCCAGTAGATCCTAGACTAGAGCCCTGGAAGCATCCAGGAAGTCAGCCCAAGACTGCTTGTACCACTTGCTATTG
TAAAAGATGTTGCTTTCATTGCCAAGTTTGT---TTCATAACAAAAGGCTCAGGCATCTCCTATGGCAGGAAGAAGCGGA
GACAG------CGACGAAGA---GCTCCTCAAGACAGTGAGACTCATCAAGTCCCTCTATCAGAGCAATCCACCCCC---
CAGCTCCGAGGG---GGC---CCGAAAGGCCCGAAGGAACCGAAGAAGAAG---------GCGGAGAGAGAGACA-----
-GAGACAGATCCGGTCCATTAG
>AY314058/B/CA/1996/WC10C_6
ATGGAGCCAGTAGATCCTAGACTAGAGCCCTGGAAGCATCCAGGAAGTCAGCCCAAAACTGCTTGTACCACTTGCTATTG
TAAAAGATGTTGCTTTCATTGCCAAGTTTGT---TTCATAACAAAAGGCTTAGGCATCTCCTATGGCAGGAAGAAGCGGA
GACAG------CGACGAAGA---CCTCCTCAAGACAGTGAGACTCATCAAGTCCCTCTATCAGAGCAATCCACCCCC---
CAGCTCCGAGGG---GAC---CCGAAAGGCCCGAAGGAACCGAAGAAGAAG---------GTGGAGAGAGAGACA-----
-GAGACAGATCCGGTCCATTAG
>AY314059/B/CA/1996/WC10C_8
ATGGAGCCAGTAGATCCTAGACTAAAGCCCTGGAAGCATCCAGGAAGTCAGCCCAAGACTGCTTGTACCACTTGCTATTG
TAAAAGATGTTGCTTTCATTGCCAAGTTTGT---TTCATAACAAAAGGCTTAGGCATCTCCTATGGCAGGAAGAAGCGGA
GACAG------CGACGAAGA---CCTCCTCAAGACAGTGAGACTCATCAAGTCCCTCTATCAGAGCAATCCACCCCC---
CAGCTCCGAGGG---GAC---CCGAAAGGCCCGAAGGAACCGAAGAAGAAG---------GTGGAGAGAGAGACA-----
-GAGACAGATCCGGTCCATTAG
>AY314060/B/CA/1996/WC10C_9
ATGGAGCCAGTAGATCCTAGACTAGAGCCCTGGAAGCATCCAGGAAGTCAGCCCAAGACTGCTTGTACCACTTGCTATTG
TAAAAGATGTTGCTTTCATTGCCAAGTTTGT---TTCATAACAAAAGGCTTAGGCATCTCCTATGGCAGGAAGAAGCGGA
GACAG------CGACGAAGA---GCTCCTCAAGACAGTGAGACTCATCAAGTCCCTCTATCAGAGCAATCCACCCCC---
CAGCTCCGAGGG---GAC---CCGAAAGGCCCGAAGGAACCGAAGAAGAAG---------GTGGAGAGAGAGACA-----
-GAGACAGATCCGGTCCATTAG
>AY314061/B/CA/1996/WC10C_10
ATGGAGCCAGTAGATCCTAGACTAGAGCCCTGGAAGCATCCAGGAAGTCAGCCCAAGACTGCTTGTACCACTTGCTATTG
TAAAAGATGTTGTTTTCATTGCCAAGTTTGT---TTCATAACAAAAGGCTTAGGCATCTCCTATGGCAGGAAGAAGCGGA
GACAG------CGACGAAGA---CCTCCTCAAGACAGTGAGACTCATCAAGTCCCTCTATCAGAGCAATCCACCCCC---
CAGCTCCGAGGG---GAC---CCGAAAGGCCCGAAGGAACCGAAGAAGAAG---------GTGGAGAGAGAGACA-----
-GAGACAGATCCGGTCCATTAG
>AY314062/B/CA/1996/WC10C_11
ATGGGGCCAGTAGATCCTAGACTAGAACCCTGGAAGCATCCAGGAAGTCAGCCCAAGACTGCTTGTACCACTTGCTATTG
TAAAAGATGTTGCTTTCATTGCCAAGTTTGT---TTCATAACAAAAGGCTTAGGCATCTCCTATGGCAGGAAGAAGCGGA
GACAG------CGACGAAGA---GCTCCTCAAGACAGTGAGACTCATCAAGTCCCTCTATCAGAGCAATCCACCCCC---
CAGCTCCGAGGG---GAC---CCGAAAGGCCCGAAGGAACCGAAGAAGAAG---------GTGGAGAGAGAGACA-----
-GAGACAGATCCGGTCCATTAG
>AY314063/B/CA/1996/WC10C_12
ATGGAGCCAGTAGATCCTAGACTAGAGCCCTGGAAGCATCCAGGAAGTCAGCCCAAGACTGCTTGTACCACTTGCTATTG
TAAAAGATGTTGCCTTCATTGCCAAGTTTGT---TTCATAACAAAAGGCTTAGGCATCTCCTATGGCAGGAAGAAGCGGA
GACAG------CGACGAAGA---CCTCCTCAAGACAGTGAGACTCATCAAGTCCCTCTATCAGAGCAATCCACCCCC---
CAGCTCCGAGGG---GAC---CCGAAAGGCCCGAAGGAACCGAAGAAGAAG---------GTGGAGAGAGAGACA-----
-GAGACAGATCCGGCCCATTAG
>AY331282/B/US/1997/1001_07
ATGGAGCCAGTAGATCCTAGATTAGAGCCTTGGAAGCATCCAGGAAGTCAGCCTAAGACTGCTTGTACTAATTGCTATTG
TAAAAAGTGTTGCTTTCATTGCCAAGTTTGC---TTCACAACAAAAGGCTTAGGCATCTCCTATGGCAGGAAGAAGCGGA
GACAA------CGACGAAGA---TCTCCTCAAGACAGTCAGACTCATCAAGACTATCTATCAAAGCAACCCGCCTCC---
CAACCCCGAGGG---GAC---CCGACAGGCCCGAAGGAATCGAAGAAGAAG---------GTGGAGAGAGAGACA-----
-AAGACAGATCCGTGAGATTAG
>AY331283/B/US/1997/1001_09
ATGGAGCCAGTAGATCCTAGATTAGAGCCTTGGAAGCATCCAGGAAGTCAGCCTAAGACTGCTTGTACTAATTGCTATTG
TAAAAAGTGTTGCTTTCATTGCCAAGTTTGC---TTCACAACAAAAGGCTTAGGCATCTCCTATGGCAGGAAGAAGCGGA
GACAA------CGACGAAGA---TCTCCTCAAGACAGTCAGACTCATCAAGACTATCTATCAAAGCAACCCGCCTCC---
CAACCCCGAGGG---GAC---CCGACAGGCCCGAAGGAATCGAAGAAGAAG---------GTGGAGAGAGAGACA-----
-AAGACAGATCCGTGAGATTAG
>AY331284/B/US/1997/1006_08
ATGGAGCCAGTAGATCCTAGACTAGAGCCCTGGAAGCATCCAGGAAGTCAGCCTAAAACTGCTTGTACCAATTGCTATTG
TAAAAAGTGTTGCTTTCATTGCCAAGTTTGT---TTCACAAAAAAAGCCTTAGGCATCTCATATGGCAGGAAGAAGCGGA
GACAG------CGACGCAGA---ACTCCTCCAAGCAGTGAGAATAATCAAGTTTCTCTATCAAAACAACCCACCTCC---
CAGCTCCAAGGG---GAC---CCGACAGGCCCGAAGGAATCGAAGAAGAAG---------GTGGAGAGAGAGACA-----
-GAGACACATCCAGGCAATTAG
>AY331285/B/US/1997/1012_08
ATGGAGCCAGTAGATCCTAGCCTAGAGCCCTGGAAGCATCCAGGAAGTCAGCCTAAGACTGCTTGTACCACTTGCTATTG
TAAAAGGTGTTGCTTTCATTGCCAAGTTTGC---TTCATATCAAAAGGCTTAGGCATCTCCTATGGCAGGAAGAAGCGGA
GACAG------CGACGACGA---ACTCCTCAAGACAGTAAGACTCATCAAGATCCTCTATCAAAGCAACCCACCACC---
CAGCCCCGAGGG---GAC---CCGACAGGCCCGAAGGAATCGAAGAAGAAG---------GTGGAGAGAGAGACA-----
-GAGACAGATCCGGTCGATTAG
>AY331286/B/US/1997/1012_11
ATGGAGCCAGTAGATCCTAGCCTAGAGCCCTGGAAGCATCCAGGAAGTCAGCCTAAGACTGCTTGTACCACTTGCTATTG
TAAAAGGTGTTGCTTTCATTGCCAAGTTTGC---TTCATATCAAAAGGCTTAGGCATCTCCTATGGCAGGAAGAAGCGGA
GACAG------CGACGACGA---ACTCCTCAAGACAGTAAGACTCATCAAGATCCTCTATCAAAGCAACCCACCACC---
CAGCCCCGAGGG---GAC---CCGACAGGCCCGAAGGAATCGAAGAAGAAG---------GTGGAGAGAGAGACA-----
-GAGACAGATCCGGTCGATTAG
>AY331287/B/US/1997/1013_03
ATGGATCCAGTAGATCCTAGATTAGAGCCCTGGAAGCATCCAGGAAGTCAGCCTAAAACTGCTTGTACCAATTGCTATTG
TAAAAAGTGTTGTTTTCATTGCCAAGTTTGC---TTCTTAACAAAAGGCTTAGGCATCTCCTATGGCAGGAAGAAGAGGA
GACAG------CGACGAAGA---ACTTCTAAAGACAGTCAGACTCATCAAGTTTCTCTATCAAAGCAACCCGCCTCC---
CAGTCCCGGGGG---AAC---CCGACAGGCCCGAAGGAATCGACGAAGAAG---------GTGGAGAGAGAGACA-----
-GAGACAGATCCGGACACTTAG
>AY331288/B/US/1997/1013_07
ATGGATCCAGTAGATCCTAGATTAGAGCCCTGGAAGCATCCAGGAAGTCAGCCTAAAACTGCTTGTACCAATTGCTATTG
TAAAAAGTGTTGTTTTCATTGCCAAGTTTGC---TTCTTAACAAAAGGCTTAGGCATCTCCTATGGCAGGAAGAAGAGGA
GACAG------CGACGAAGA---ACTTCTAAAGACAGTCAGACTCATCAAGTTTCTCTATCAAAGCAACCCGCCTCC---
CAGTCCCGGGGG---AAC---CCGACAGGCCCGAAGGAATCGACGAAGAAG---------GTGGAGAGAGAGACA-----
-GAGACAGATCCGGACACTTAG
>AY331289/B/US/1997/1018_06
ATGGAGCCAGTAGATCCTAGACTAGAGCCCTGGAAGCATCCAGGAAGTCAGCCTAAGACTGCTTGTACCAATTGCTATTG
TAAAAAGTGTTGCTTTCATTGCCAAGTTTGC---TTCATAAGAAAAGGCTTAGGCATCTCCTATGGCAGGAAGAAGCGGA
GACAG------CGACGAAGA---GCTCATCAGGACAGTCAGATTCATCAAGTTCCTGTACCAAAGCAACCCACCTCC---
CAGCTCCGAGGG---GAC---CCGACAGGCCAGAAGGAACCGAAGGAGAAG---------GTGGAGAGAGAGACA-----
-GAGACAGATCCGTGCGCTTAG
>AY331290/B/US/1997/1018_10
ATGGAGCCAGTAGATCCTAGACTAGAGCCCTGGAAGCATCCAGGAAGTCAGCCTAAGACTGCTTGTACCAATTGCTATTG
TAAAAAGTGTTGCTTTCATTGCCAAGTTTGC---TTCATAAGAAAAGGCTTAGGCATCTCCTATGGCAGGAAGAAGCGGA
GACAG------CGACGAAGA---GCTCATCAGGACAGTCAGATTCATCAAGTTCCTGTACCAAAGCAACCCACCTCC---
CAGCTCCGAGGG---GAC---CCGACAGGCCAGAAGGAACCGAAGGAGAAG---------GTGGAGAGAGAGACA-----
-GAGACAGATCCGTGCGCTTAG
>AY331291/B/US/1996/1027_05
ATGGAGCCAGTAGATCCTAGACTAGAGCCCTGGAAGCATCCAGGAAGTCAACCTAAGACTGCTTGTACCCCTTGCTATTG
TAAAAAGTGCTGCTTTCATTGCCAAGTTTGT---TTCACAAAAAAAGCTTTAGGCATCTCCTATGGCAGGAAGAAGCGGA
GACAA------CGACGAAGA---TCTCCTGAAGACAGTCAGATTCATCAAGTTTCTTTATCAAAGCAACCCACCTCC---
CAACCCCGAGGG---GAC---CCGACAGGCCCGAAGGAATCGAAGAAGAAG---------GTGGAGAGAGAGACA-----
-GAGACAGATCCAGTCAATTAG
>AY331292/B/US/1996/1057_01
ATGGAGCCAGTAGATCCTAGATTAGAGCCCTGGGAGCATCCAGGAAGTCAACCTAAGACTGCTTGTACCTCTTGCTATTG
TAAAAAGTGTTGCTATCATTGCCAAGTCTGC---TTCATAACAAAAGGCTTAGGCATCTCCTATGGCAGGAAGAAGCGGA
GACAG------CGACGAAGA---TCTCCTCAAGACAGTAAGACTCATCAAGCTTCTCTATCAAAGCAACCCGCCTCC---
CAGCCAGGAGGG---GAC---CCGACAGGCCCGAAGGAACAGAAGAAGAAG---------GTGGAGAGCGAGACA-----
-GAGACACATCCGGGATCTTAG
>AY331293/B/US/1996/1057_09
ATGGAGCCAGTAGATCCTAGATTAGAGCCCTGGGAGCATCCAGGAAGTCAACCTAAGACTGCTTGTACCTCTTGCTATTG
TAAAAAGTGTTGCTATCATTGCCAAGTCTGC---TTCATAACAAAAGGCTTAGGCATCTCCTATGGCAGGAAGAAGCGGA
GACAG------CGACGAAGA---TCTCCTCAAGACAGTAAGACTCATCAAGCTTCTCTATCAAAGCAACCCGCCTCC---
CAGCCAGGAGGG---GAC---CCGACAGGCCCGAAGGAACAGAAGAAGAAG---------GTGGAGAGCGAGACA-----
-GAGACACATCCGGGATCTTAG
>AY331294/B/US/1998/1058_08
ATGGATCCAGTAGACCCTAAACTAGAGCCCTGGAAGCATCCAGGAAGTCAGCCTAGGACTGCTTGTACCAATTGCTATTG
TAAAAAGTGTTGCTTTCATTGCCAAGTTTGC---TTCATAACAAAAGGCTTAGGCATCTCCTATGGCAGGAAGAAGCGGA
GACAG------AGACGAAGA---GCTCCTCCAGACAGTCAGATTGATCAAGCTTCTCTACCAAAGCAACCCGCCTCC---
CAACCCAGAGGG---GAC---CCGACAGGCCCGAAGGAACAGAAGAAAAAG---------GTGGAGAGAGAGACA-----
-GAGACAGATCCGGACCATTAG
>AY331295/B/US/1998/1058_11
ATGGATCCAGTAGACCCTAAACTAGAGCCCTGGAAGCATCCAGGAAGTCAGCCTAGGACTGCTTGTACCAATTGCTATTG
TAAAAAGTGTTGCTTTCATTGCCAAGTTTGC---TTCATAACAAAAGGCTTAGGCATCTCCTATGGCAGGAAGAAGCGGA
GACAG------AGACGAAGA---GCTCCTCCAGACAGTCAGATTGATCAAGCTTCTCTACCAAAGCAACCCGCCTCC---
CAACCCAGAGGG---GAC---CCGACAGGCCCGAAGGAACAGAAGAAGAAG---------GTGGAGAGAGAGACA-----
-GAGACAGATCCGGACCATTAG
>AY331296/B/US/1999/PRB959_03
ATGGAGCCAGTAGATCCTAGACTAGAGCCCTGGAAGCATCCAGGAAGCCAGCCTAGGACTGCTTGTACCAATTGCTATTG
TAAACAGTGTTGCTTTCATTGCCAAGTTTGC---TTCTTAAGAAAAGGCTTAGGCATCTCCTATGGCAGGAAGAAGCGGA
GACAG------CGACGAAGA---ACTCCTCCAGAAAATCAGACTCATCAGGTTTCTCTATCAAAGCAACCCTCCTCC---
CAGCTCCGAGGG---GAC---CCGACAGGCCCGAAGGAATCGAAGGAGAAG---------GTGGAGAGCAAGACA-----
-GAGACAGATCCATTCGATTAG
>AY331297/B/US/1999/PRB959_05
ATGGAGCCAGTAGATCCTAGACTAGAGCCCTGGAAGCATCCAGGAAGCCAGCCTAGGACTGCTTGTACCAATTGCTATTG
TAAACAGTGTTGCTTTCATTGCCAAGTTTGC---TTCTTAAGAAAAGGCTTAGGCATCTCCTATGGCAGGAAGAAGCGGA
GACAG------CGACGAAGA---ACTCCTCCAGAAAATCAGACTCATCAGGTTTCTCTATCAAAGCAACCCTCCTCC---
CAGCTCCGAGGG---GAC---CCGACAGGCCCGAAGGAATCGAAGGAGAAG---------GTGGAGAGCAAGACA-----
-GAGACAGATCCATTCGATTAG
>AY332236/B/US/1997/1006_10
ATGGAGCCAGTAGATCCTAGACTAGAGCCCTGGAAGCATCCAGGAAGTCAGCCTAAAACTGCTTGTACCAATTGCTATTG
TAAAAAGTGTTGCTTTCATTGCCAAGTTTGT---TTCACAAAAAAAGCCTTAGGCATCTCATATGGCAGGAAGAAGCGGA
GACAG------CGACGCAGA---ACTCCTCCAAGCAGTGAGAATAATCAAGTTTCTCTATCAAAACAACCCACCTCC---
CAGCTCCAAGGG---GAC---CCGACAGGCCCGAAGGAATCGAAGAAGAAG---------GTGGAGAGAGAGACA-----
-GAGACACATCCAGGCAATTAG
>AY332237/B/US/1996/1027_03
ATGGAGCCAGTAGATCCTAGACTAGAGCCCTGGAAGCATCCAGGAAGTCAACCTAAGACTGCTTGTACCCCTTGCTATTG
TAAAAAGTGCTGCTTTCATTGCCAAGTTTGT---TTCACAAAAAAAGCTTTAGGCATCTCCTATGGCAGGAAGAAGCGGA
GACAA------CGACGAAGA---TCTCCTGAAGACAGTCAGATTCATCAAGTTTCTTTATCAAAGCAACCCACCTCC---
CAACCCCGAGGG---GAC---CCGACAGGCCCGAAGGAATCGAAGAAGAAG---------GTGGAGAGAGAGACA-----
-GAGACAGATCCAGTCAATTAG
>AY352275/B/US/1984/SF33
ATGGAGCCAGTAGATCCTAACCTAGAGCCCTGGAAGCATCCAGGAAGTCAGCCTAGGACTGCTTGCACCAACTGCTATTG
TAAAAAGTGTTGCTTTCATTGCCAAGTTTGC---TTCATAACAAAAGGCTTAGGCATATCCTATGGCAGGAAGAAGCGGA
GGCAG------CGACAGAGA---GCTCCTGACAGCAGTCAGAATCATCAAGATTCTCTATCAAAGCAACCCTCATCC---
CAGCCCAGAGGG---GAC---CCGACAGGCCCGAAGGAATCGAAGAAGGAG---------GTGGAGAGAGAGACA-----
-GAGACAGATCCACTCGATTAG
>AY423381/B/NL/1999/671_99T12
ATGGAGCCAGTAGACCCTAGACTAGAGCCCTGGAAGCATCCAGGAAGTCAGCCTAAGACTGCTTGTAACAATTGCTATTG
TAAAAAGTGTTGCTTTCATTGCCAAGTTTGT---TTCACAAAAAAAGGCTTAGGCATCTCCTATGGCAGGAAGAAGTGGA
GACAG------CGACAAAGA---ACTCCTCAGGACAGTCAGAATCATCAAGTTTCTCTATCAAAGCAACCCACCTCC---
CAGCTCCGAGGG---GAC---CCGACAGGCCCGAAGGAATCGAAGAAGAAG---------GTGGAGAGAGAGACA-----
-GAGACAGATCCAGTCCATTAG
>AY423382/B/NL/2000/671_00T93
ATGGAGCCAGTAGACCCTAGACTAGAGCCCTGGAAGCATCCAGGAAGTCAGCCTAAGACTGCTTGTAACAATTGCTATTG
TAAAAAGTGTTGCTTTCATTGCCAAGTTTGT---TTCACAAAAAAAGGCTTAGGCATCTCCTATGGCAGGAAGAAGTGGA
GACAG------CGACGAAGA---ACTCCTCAGGACAGTCAGAATCATCAAGTTTCTCTATCAAAGCAACCCACCTCC---
CAGCTCCGAGGG---GAC---CCGACAGGCCCGAAGGAATCGAAGAAGAAG---------GTGGAGAGAGAGACA-----
-GAGACAGATCCGGTCCCTTAG
>AY423383/B/NL/2000/671_00T162
ATGGAGCCAGTAGACCCTAGACTAGAGCCCTGGAAGCATCCAGGAAGTCAGCCTAAGACTGCTTGTAACAATTGCTATTG
TAAAAGGTGTTGCTTTCATTGCCAAGTTTGT---TTCACAAAAAAAGGCTTAGGCATCTCCTATGGCAGGAAGAAGTGGA
GACAG------CGACGAAGA---ACTCCTCAGGACAGTCAGAATCATCAAGTTTCTCTATCAAAGCAACCCACCTCC---
CAGCTCCGAAGG---GAC---CCGACAGGCCCGAAGGAATCGAAGAAGAAG---------GTGGAGAGAGAGACA-----
-GAGACGGATCCGGTCCATTAG
>AY423384/B/NL/2000/671_00T167
ATGGAGCCAGTAGACCCTAGACTAGAGCCCTGGAAGCATCCAGGAAGTCAGCCTAAGACTGCTTGTAACAATTGCTATTG
TAAAAAGTGTTGCTTTCATTGCCAAGTTTGT---TTCACAAGAAAAGGCTTAGGCATCTCCTATGGCAGGAAGAAGCGGA
GACAG------CGACGAAGA---ACTCCTCAGGACAGTCAGAATCATCAAGTTTCTCTATCAAAGCAACCCACCTCC---
CAGCTCCGAGGG---GAC---CCGACAGGCCCGAAGGAATCGAAGAAGAAG---------GTGGAGAGAGAGACA-----
-GAGACGGATCCGGTCCATTAG
>AY423385/B/NL/2000/671_00T169
ATGGAGCCAGTAGACCCTAGACTAGAGCCCTGGAAGCATCCAGGAAGTCAGCCTAAGACTGCTTGTAACAATTGCTATCG
TAAAAGGTGTTGCTTTCATTGCCAAGTTTGT---TTCACAAAAAAAGGCTTAGGCATCTCCTATGGCAGGAAGAAGTGGA
GACAG------CGACGAAGA---ACTCCTCAGGACAGTCAGAATCATCAAGTTTCTCTATCAAAGCAACCCACCTCC---
CAGCTCCGAGGG---GAC---CCGACAGGCCCGAAGGAATCGAAGAAGAAG---------GTGGAGAGAGAGACA-----
-GAGACGGATCCGGTCCATTAG
>AY423386/B/NL/2000/671_00T103
ATGGAGCCAGTAGACCCTAGACTAGAGCCCTGGAAGCATCCAGGAAGTCAGCCTAAGACTGCTTGTAACAATTGCTATTG
TAAACAGTGTTGCTTTCATTGCCAAGTTTGC---TTCACAAGAAAAGGCTTAGGCATCTCCTATGGCAGGAAGAAGCGGA
GACAG------CGACGAAGA---ACTCCTCAGGACAGTCAGAATCATCAAGTTTCTCTATCAAAGCAACCCACCTCC---
CAGCTCCGAGGG---GAC---CCGACAGGCCCGGAGGAATCGAAGAAGAAG---------GTGGAGAGAGAGACA-----
-GAGACGGATCCGGGCCATTAG
>AY423387/B/NL/2000/671_00T36
ATGGAGCCAGTAGACCCTAGACTAGAGCCCTGGAAGCATCCAGGAAGTCAGCCTAAGACTGCTTGTAACAATTGCTATTG
TAAAAAGTGTTGCTTTCATTGCCAAGTTTGT---TTCACAAGAAAAGGCTTAGGCATCTCCTATGGCAGGAAGAAGCGGA
GACAG------CGACGAAGA---ACTCCTCAGGACAGTCAGACTCATCAAGTATCTTTATCAAAGCAACCCACCTCC---
CAGCTCCGAGGG---GAC---CCGACAGGCCCGAAGGAATCGAAGAAGAAG---------GTGGAGAGAGAGACA-----
-GAGACGGATCCGGGCCATTAG
>AY560107/B/US/1998/98USHVTN1925c1
ATGGAGCCAGTAGACCCTAGTCTAGAGCCCTGGAAGCATCCAGGAAGCCAACCTAGGACTGCTTGTACCAAATGTTATTG
TAAAAAGTGTTGCTTTCATTGCCAAGTGTGT---TTCATAACAAAAGGCTTAGGCATCTCCTATGGCAGGAAGAAGCGGA
GACAG------CGACGAAGA---GCTCCTCAAGACAGTCAGGCTCATCAAGCTTCTCTACCAGAGCAACCCGCCTCC---
CAACCCAGAGGG---GAC---CCGACAGGCCCGAAGGAATCGAAGAAGGAG---------GTGGAGAGAGAGACA-----
-GAGACACATCAACAAACTTAG
>AY560108/B/US/1998/98USHVTN3605c9
ATGGAGCCAGTAGATCCTAGACTAGAGCCCTGGAAGCATCCAGGAAGTCAGCCTAAAACTGCTTGTACCACTTGCTATTG
TAAACAGTGTTGCTATCATTGCCAAGTTTGC---TTCATAACAAAAGGCTTAGGCATCTCCTATGGCAGGAAGAAGCGGA
GACAG------AGACGAAGA---TCTCCTGAAGGCAGTAAGACTCATCAAGCTTCTCTACCAAAGCAACCCACCTCC---
CAGCCAGGAGGG---GAC---CCGACAGGCCCGAAGGAATCGAAGAAGAAG---------GTGGAGAGAGAGACA-----
-GAGACAGATCCGGTCTCTTAG
>AY560109/B/US/1998/98USHVTN8229c6
ATGGACCCAGTAGACCCTAGACTAGAACCCTGGAAGCATCCAGGAAGTCAGCCTAAAACTGCTTGCACCAATTGCTATTG
TAAAAAATGTTGCTTTCATTGCCAAGTTTGC---TTCACAAGAAAAGGCTTAGGCATCTCCTATGGCAGGAAGAAGCGGA
GACAG------CGACGAAGA---GCTTCTCAAGACAGTCAGACTCGTCAAGCGCCTCTATCAGAGCAACCCGCCTCC---
CAACCCCGAGGG---GAC---CCGACAGGCCCGAAGGAATCGAAGAAGAAG---------GTGGAGAGAGAGACA-----
-GAGACAGATCAACAAGATTGG
>AY560110/B/US/1998/98USHVTN941c1
ATGGAGCCAGTAGATCCTAACCTAGAGCCCTGGAAGCATCCAGGAAGTCAGCCTAGAACTGCTTGTACCAATTGCTATTG
TAAAAAGTGTTGCTTTCATTGCCAAGTTTGT---TTCATACGCAAAGGCTTAGGCATCTCCTATGGCAGGAAGAAGCGAA
GCCAG------CGACGAAGA---GCTCCTCACGGCAGTAAGGATCATCAAGGTTCTCTATCAAAGCAACCCTCCTCC---
CAACCCAGAGGG---GAC---CCGACAGGCCCGACGGAATCGAAGAAGGAG---------GTGGAGAGAGAGACA-----
-GAGACACATCCATTCGATTAG
>AY561236/B/CO/2001/PCM001
ATGGAGCCAGTAGATCCTAGACTAGAGCCCTGGAAACATCCAGGAAGTCAGCCTAAGACTGCTTGTACCAATTGCTATTG
TAAAAAGTGCTGCTTTCATTGCCAAGTTTGT---TTCACAAAAAAAGGCTTAGGCATCTCCTATGGCAGGAAGAAGCGGA
GACAG------CGACGAAGA---TCTCATCCAGACAGTAAGATTCATCAGGCTCCTCTATCAACTCAACCCACCTCC---
CAGCCGCGAGGG---GAC---CCGACAGGCCCGAAGGAATCGAAGGAGAAG---------GTGGAGAGAGAGACA-----
-GAGACAGATCGGGTCGATTAG
>AY561237/B/CO/2001/PCM013
ATGGAGCCAGTAGACCCTAGACTAGAGCCCTGGAAGCATCCAGGAAGTCAGCCTCAAACCCCTTGTAACCCTTGCTTTTG
TAAAGCGTGCTGCTTTCATTGCCAAGTTTGC---TTCATAACAAAAGGCTTAGGCATCTCCTATGGCAGGAAGAAGCGGA
GACCG------CGACGACGA---GCTCCTCCAGACAGTAAGACTCATCAAGCGTCTCTATCAAAGCAACCCACCTCC---
CAGCTCCGAGGG---GAC---CAGACAGGCCCGGAGGAATCGAAGAAGAAG---------GTGGAGAGAGAGACA-----
-GAGACACATCAACAAGATTAG
>AY561239/B/CO/2001/PCM039
ACTCATCAAGCAGATC-TACCAAAG----CAGTAAGTA----GTA--TATGTGTGCTACTACTTGTAAAGGTTGCATCAC
TA--CAGCTTTGCCT--ATTGTGGGTCTCTGTGGTTCCAT----GCTGTTTTGG---TTACTGTAGCCTGTAGTATC--A
TT------------TGAAG----------TCAGGTAATGTGATTCCTCCAGTTTTGTTCTTTTTGC-ACCCACCTCC---
CAGCCCCGCGGG---GAC---CCGACAGGCCCGGAGGAATCGAAGAAGAAG---------GTGGAGAAGGAAACA-----
-GCAACAGATCAGGAGGATTAG
>AY561240/B/CO/2001/PCM074
ATAGATCCGGTAGATCCTAGGCTAAAGCCTTGGCAGCATCCAGGAAGCCAGCCTAAGACTGCTTGTACCAATTGCTATTG
TAAAAAGTGTTGCTTTCATTGTCAAGTTTGT---TTTACAACAAAAGGCTTAGGCATCTCCTATGGCAGGAAGAAGCGGA
GACAG------CGACGAAGA---GCTCCTCAAGACAGTCAGACTCATCAAGTTTCTCTATCAAAACAATCCGCCCCC---
CAGCTCCGCGGG---GAC---CCGACAGGCCCGAAGGAATCGAAGAAGAAG---------GTGGAGAGAGAGACA-----
-GAGACAGCTCCATAAGATTAG
>AY586542/B/CU/1999/Cu19
ATGGAGCCAGTAGATCCTAGACTAGAGCCCTGGAAGCATCCAGGAAGTCAGCCTAGGACTCCTTGTAACAATTGCTATTG
TAAACAGTGCTGCTTTCATTGCCAAGTTTGT---TTCACAAAAAAAGGCTTAGGAATCTCCTATGGCAGGAAGAAGCGGA
GACAG------CGACGAAGA---GCTCATCAGGACAGTGAGACTCATCAAGCAGATCTATCAAAGCAACCCACCTCC---
CAGCAACGAGGG---GAC---CCGACAGGCCCGAAGGAATCGAAGAAGAAG---------GTGGAGAGAGAGGCA-----
-GAGACAGATCCGTGCGATTAG
>AY586543/B/CU/1999/Cu43
ATGGAACCAGTAGATCCTAGACTAGAGCCCTGGAAGCATCCAGGAAGTCAGCCTAGGACTGCTTGTAACAATTGTTATTG
TAAAAAGTGTTGCTTTCATTGCCAAGTTTGT---TTCACAAAAAAAGGCTTAGGCATCTCCTATGGCAGGAAGAAGCGGA
GACAG------CGACGAAGA---CCTCCTCAAGGCAGTCAGACTCATCAAGTTTCTCTATCAAAGCAACCCACCTCC---
CAGCACAGAGGG---GAC---CCGACAGGCCCGAAGGAACCGCAGAAGAAG---------GTGGAGAGAGAGGCA-----
-GAGACAGATCCGTACGATTAG
>AY682547/B/RU/2004/04RU128005
ATGGAGCCAGTAGATCCTAGACTAGAGCCCTGGGAGCATCCAGGAAGTCAGCCTAAGACTGCTTGTACCGCCTGTTATTG
TAAAAAGTGTTGCTTTCATTGCCAAGTTTGT---TTCATAAAAAAAGGCTTAGGCATCTCCTATGGCAGGAAGAAGCGGA
GACAG------CGACGAAGA---TCTCCTCAGAGCAGTGAGGCTCATCAAGTTCCTCTATCAAATCAACCCACCTCC---
CAGCCAGGAGGG---GAC---CCGACAGGCCCGAAGGAACAGAAGAAGAAG---------GTGGAGAGAGAGACA-----
-GAGACAAATCCGGACGCTTAG
>AY713408/B/TH/1996/96TH_NP1538
ATGGAGCCAGTAGATCCTAGATTAGAGCCTTGGAAGCATCCAGGAAGTCAGCCTAAGACTGCTTGTAACAATTGCTATTG
TAAAAAGTGCAGCTTTCATTGCCAAGTTTGT---TTCATGAAAAAAGGCTTAGGCATCTTCTATGGCAGGAAGAAGCGAA
GACAG------AGACGAAGA---GCTCCTCAAGACAGTCAGACTCATCAAGTTCCTCTACCAAAGCAACCCGCTTCC---
CAGCCCAGAGGG---GAC---CCGGCAGGCCCGAAGGAATCGAAGAAGAAG---------GTGGAGAGAGAGACA-----
-GAGACAGATCCGAGAGATTAG
>AY713409/B/US/1985/BAL_85US_Ba_L
ATGGAGCCAGTAGATCCTAACCTAGAGCCCTGGAAGCATCCAGGAAGTCAGCCTAAGACTGCTTGTACCACTTGCTATTG
TAAAAAGTGTTGCTTTCATTGCCAAGTTTGC---TTCATAACAAAAGGCTTAGGCATCTCCTATGGCAGGAAGAAGCGGA
GACAG------CGACGAAGA---GCTCCTCAAGACAGTGAGACTCATCAAGTTTCTCTATCAAAGCAACCCACCTCC---
CAGCCTCGAGGG---GAC---CCGACAGGCCCGGAGGAATCGAAGAAGAAG---------GTGGAGAGAGAGACA-----
-GAGACAGATCCGGTCCATTAG
>AY713410/B/US/1994/94US_33931N
ATGGAGCCAGTAGATCCTAGACTAGAGCCCTGGAAGCATCCAGGAAGTCAGCCTAAGACTGCTTGTACCAATTGTTATTG
TAAACAGTGTTGCTTTCATTGCCAAGTTTGC---TTCATAAAAAAAGGCTTAGGCATCTCCTATGGCAGGAAGAAGCGGA
GACAG------CGACGAGGA---GCTCCTCAGAGCAGTCAGACTCATCAAGTTTCTCTATCAAAGCAACCCGCCTCC---
CAGCCCCGAGGG---GAC---CCGACAGGCCCGAAGGAATCGAAGAAGAAG---------GTGGAGAGAGAGACA-----
-GAGACAGATCAAGACCATTAG
>AY713411/B/FR/1992/92FR_BX08
ATGGAGCCAGTAGATCCTAGACTAGAGCCCTGGAAGCATCCAGGAAGTCAGCCTMAGACTYCTTGTACCAATTGCTATTG
TAAAAAGTGTTGCYTTCATTGCCAAGTTTGT---TTCACAAMAAAAGGCTTAGGCATCTCCTATGGCAGGAAGAAGCGGA
GACAG------CGACGAAGA---CCTCCTCAAGACAATCAGAGTCATCAAGTTTCTCTATCAAAGCAACCCGCCTCC---
CAGTTCCGAGGG---GAC---CCGACAGGCCCGAAGGAATCGAAGAAGAAG---------GTGGAGAGAGAGACA-----
-GAGACAGATCCACACGATTAG
>AY713412/B/US/1990/90US_873
ATGGAGCCAGTAGACCCTAGCCTAGAGCCCTGGAAGCATCCAGGAAGTCAGCCTAAGACTGCTTGTACCAATTGCTATTG
TAAAAAGTGCTGCTTTCATTGCCAAGTTTGT---TTCATACAAAAAGGCTTAGGCATCTCCTATGGCAGGAAGAAGCGGA
GACAG------CGACGACGA---GCTCCTCAAGACAGTCAGATTCATCAAGTTTCTCTATCAAAACAACCCGCCTCC---
CAGTYCCGAGGG---GAC---CCGACAGGCCCGAAGGAATCGAAGAAGAAG---------GTGGAGAGCGAGACA-----
-AAGACAGATCCGGTCCATTAG
>AY751406/B/RU/2004/04RU129005
ATGGAGCCAGTAGATCCTAGACTAGAGCCCTGGAAGCATCCAGGAAGTCAGCCTAAAACTGCTTGTACCAATTGCTATTG
TAAAAAGTGTTGCTTTCATTGCCAAGTGTGT---TTCCTACGAAAAGGCTTAGGCATTTACTATGGCAGGAAGAAGCGGA
GACAG------CGACGAAGA---GCTCCTCAGAGCAGTCAGACTCGTCAAGCGTCTCTACCAAAGCAACCCTCCTCC---
GAGCTCCGAGGG---GAC---CCGACAGGCCCGAAGGAACAGAAGAAGAAG---------GTGGAGAGCRAGACA-----
-GAGACAGATCCACRCACTTAG
>AY751407/B/RU/2004/04RU139089
ATGGATCCAGTAGATCCTAGATTAGAGCCCTGGAAGCATCCAGGAAGTCAGCCTAAGACTGCTTGTAACAAATGCTATTG
TAAAAAGTGTTGCCTTCATTGCCAAGTTTGT---TTCATAAGCAAAGGCTTAGGCATCTCCTATGGCAGGAAGAAGCGGA
GACAG------CGACGAAGA---GCTCCTCAAGACAATCCGACTCATCAAGTTCCTCTACCAAAGCAACCCGCCTCC---
CAGTCAGGAGGG---AAC---CCGACAGGCCCGGAGAAATCGAAGAAGAAG---------GTGGAGAGCGAGACA-----
-GAGACACATCAACACCATTAG
>AY779550/B/CA/1998/CANA3FULL
ATGGAGCCAGTAGATCCTAGACTAGAGCCCTGGAAGCATCCAGGAAGTCAGCCTAGGACTGCTTGTACCAATTGCTATTG
TAAAAAGTGTTGCTTTCATTGCCAAGTTTGT---TTCACAAGAAAAGGCTTAGGCATCTCCTATGGCAGGAAGAAGCGGA
GACAG------CGACGAAGA---GCTCATCAAGACAGTGAGACTCATCAAGCAGATCTATCAAAGCAACCCGCTTCC---
CAGCTCCGAGGG---GAC---CCGACAGGCCAGAAGGAATCGAAGAAGAAG---------GTGGAGAGAGAGACA-----
-GAGACAGATCCGGTCGATTAG
>AY779551/B/CA/1999/CANA5FULL
ATGGAGCCAGTAGATCCTAGACTAGAACCCTGGAAGCATCCAGGAAGTCAGCCTAGGACTGCTTGTACCAATTGCTATTG
TAAAAAGTGTTGCTTTCATTGCCAAGTTTGT---TTCACAAGAAAAGGCTTAGGCATCTCCTATGGCAGGAAGAAGCGGA
GACAG------CGACGAAGA---GCTCATCAAGACAGTGAGACTCATCAAGCAGATCTATCAAAGCAACCCGCTTCC---
CAGCTCCGAGGG---GAC---CCGACAGGCCAGAAGGAATCGAAGAAGAAG---------GTGGAGAGAGAGACA-----
-GAGACAGATCCGGTCGATTAG
>AY779552/B/CA/2000/CANA6FULL
ATGGAACCAGTAGATCCTAGACTAGAGCCCTGGAAGCATCCAGGAAGTCAGCCTAGGACTGCTTGTACCAATTGCTATTG
TAAAAAGTGTTGCTTTCATTGCCAAGTTTGT---TTCACAAGAAAAGGCTTAGGCATCTCCTATGGCAGGAAGAAGCGGA
GACAG------CGACGAAGA---GCTCATCAAGACAGTGAGACTCATCAAGCAGATCTATCAAAGCAACCCGCTTCC---
CAGCTCCGAGGG---GAC---CCGACAGGCCAGAAGGAATCGAAGAAGAAG---------GTGGAGAGAGAGACA-----
-GAGACAGATCCGGTCGATTAG
>AY779553/B/CA/1997/CANB3FULL
ATGGAGCCAGTAGATCCTAGACTAGAGCCCTGGAAGCATCCAGGAAGTCAGCCTAGGACTGCTTGTAACAATTGCTATTG
TAAAAAGTGTTGCTTTCATTGCCAAGTTTGT---TTCATAAGCAAAGGCTTAGGCATCTCCTATGGCAGGAAGAAGCGGA
GACAG------CGACGAAGA---GCTCCTCAAGACAGTGAGACTCATCAAGTTTCTCTATCAAAGCAACCCTCCTCC---
CAGCTCCGAGGG---GAC---CCGACAGGCCCGAAGGAATCGAAGAAGAAG---------GTGGAGAGAGAGACA-----
-GAGACAGATCCGGACGCTTAG
>AY779554/B/CA/1998/CANB4FULL
ATGGAGCCAGTAGATCCTAGACTAGAGCCCTGGAAGCATCCAGGAAGTCAGCCTAGGACTGCTTGTAACAATTGCTATTG
TAAAAAGTGTTGCTTTCATTGCCAAGTTTGT---TTCATAAGCAAAGGCTTAGGCATCTCCTATGGCAGGAAGAAGCGGA
GACAG------CGACGAAGA---GCTCCTCAAGACAGTGAGACTCATCAAGTTTCTCTATCAAAGCAACCCACCTCC---
CAGCTCCGAGGG---GAC---CCGACAGGCCCGAAGGAATCGAAGAAGAAG---------GTGGAGAGAGAGACA-----
-GAGACAGATCCGAACGTTTAG
>AY779555/B/CA/1998/CANB5FULL
ATGGAGCCAGTAGATCCTAGACTAGAGCCCTGGAAGCATCCAGGAAGTCAGCCTAGGACTGCTTGTAACAATTGCTATTG
TAAAAAGTGTTGCTTTCATTGCCAAGTTTGT---TTCCTAAGCAAAGGCTTAGGCATCTCCTATGGCAGGAAGAAGCGGA
GACAG------CGACGAAGA---GCTCCTCAAGACAGTGAGACTCATCAAGTTTCTCTATCAAAGCAACCCTCCTCC---
CAGTCTCGAGGG---GAC---CCGACAGGCCCGAAGGAATCGAAGAAGAAG---------GTGGAGAGAGAGACA-----
-GAGACAGATCCGGACGCTTAG
>AY779557/B/CA/1998/CANC10FULL
ATGGAGCCAGTAGATCCTAGACTAGAGCCCTGGAAGCATCCAGGAAGTCAGCCTAGTACTCCTTGTACCAATTGCTATTG
TAAAAAGTGTTGCTTTCATTGCCAAGTTTGC---TTCACGAGAAAAGGCTTAGGCATCTCCCATGGCAGGAAGAAGTGGA
GACAG------CGACGAAGA---GCTCCTCAAGACAGTGAGACTCATCAAGTTCCTCTACCAAAGCAACCCACTTCC---
CAGTCCCGAGGG---GAC---CCGACAGGCCCGGAGGAATCGAAGAAGAAG---------GTGGAGAGAGAGACA-----
-GAGACAGGTCCGCAAGATTAG
>AY779558/B/CA/1999/CAN11FULL
ATGGAGCTAGTAGATCCTAGACTAGAGCCCTGGAAGCATCCAGGAAGTCAGCCTAGTACTCCTTGTACCAATTGCTATTG
TAAAAAGTGTTGCTTTCATTGCCAAGTTTGC---TTCACGAGAAAAGGCTTAGGCATCTCCCATGGCAGGAAGAAGTGGA
GACAG------CGACGAAGA---GCTCCTCAAGACAGTGAGACTCATCAAGTTCCTCTACCAAAGCAACCCACTTCC---
CAGTCCCGAGGG---GAC---CCGACAGGCCCGGAGGAATCGAAGAAGAAG---------ATGGAGAGAGAGACA-----
-GAGACAGGTCCGCAAGATTAG
>AY779559/B/CA/1992/CANC2FULL
ATGGAGCCAGTAGATCCTAGACTAGAGCCCTGGAAGCATCCAGGAAGTCAGCCTAGTACTCCTTGTACCAATTGCTATTG
TAAAAAGTGTTGCTTTCATTGCCAAGTTTGC---TTCACGAGAAAAGCCTTAGGCATCTCCCATGGCAGGAAGAAGCGGA
GACAG------CGACGAAGA---GCTCCTCAAGACAGTGAGACTCATCAAGTTCCTCTACCAAAGCAACCCACTTCC---
CAGCCCCGAGGG---GAC---CCGACAGGCCCGGAGGAACCGAAGAAGAAG---------GTGGAGAGAAAGACA-----
-GAGGCAGGTCCGGAAGATTAG
>AY779560/B/CA/1994/CANC3FULL
ATGGAGCCAGTAGATCCTAGACTAGAGCCCTGGAAGCATCCAGGAAGTCAGCCTAGTACTCCTTGTACCAATTGCTATTG
TAAAAAGTGTTGCTTTCATTGCCAAGTTTGC---TTCACGAGAAAAGGCTTAGGCATCTCCCATGGCAGGAAGAAGTGGA
GACAG------CGACGAAGA---GCTCCTCAAGACAGTGAGACTCATCAAGTTCCTCTACCAAAGCAACCCACTTCC---
CAGCCCCGAGGG---GAC---CCGACAGGCCCGGAGGAACCGAAGAAGAAG---------GTGGAGAGAAAGACA-----
-GAGACAGGTCCGGAAGATTAG
>AY779561/B/CA/1992/CANC5FULL
ATGGAGCCAGTAGATCCTAGACTAGAGCCCTGGAAGCATCCAGGAAGTCAGCCTAGTACTCCTTGTACCAATTGCTATTG
TAAAAAGTGTTGCTTTCATTGCCAAGTTTGC---TTCACGAGAAAAGGCTTAGGCATCTCCCATGGCAGGAAGAAGCGGA
GACAG------CGACGAAGA---GCTCCTCAAGACAGTGAGACTCATCAAGTTCCTCTACCAAAGCAACCCACTTCC---
CAGCCCCGAGGG---GAC---CCGACAGGCCCGGAGGAATCGAAGAAGAAG---------GTGGAGAGAAAGACA-----
-GAGGCAGGTCCGGAAGATTAG
>AY779562/B/CA/1993/CANC6FULL
ATGGAGCCAGTAGATCCTAGACTAGAGCCCTGGAAGCATCCAGGAAGTCAGCCTAGTACTCCTTGTACCAATTGCTATTG
TAAAAAGTGTTGCTTTCATTGCCAAGTTTGC---TTCACGAGAAAAGGCTTAGGCATCTCCCATGGCAGGAAGAAGTGGA
GACAG------CGACGAAGA---GCTCCTCAAGACAGTGAGACTCATCAAGTTCCTCTACCAAAGCAACCCACTTCC---
CAGTCCCGAGGG---GAC---CCGACAGGCCCGGAGGAATCGAAGAAGAAG---------GTGGAGAGAGAGACA-----
-GAGACAGGTCCGCAAGATTAG
>AY779563/B/CA/1996/CANC8FULL
ATGGAGCCAGTAGATCCTAGACTAGAGCCCTGGAAGCATCCAGGAAGTCAGCCTAGTACTCCTTGTACCAATTGCTATTG
TAAAAAGTGTTGCTTTCATTGCCAAGTTTGC---TTCACGAGAAAAGGCTTAGGCATCTCCCATGGCAGGAAGAAGTGGA
GACAG------CGACGAAGA---GCTCCTCAAGACAGTGAGACTCATCAAGTTCCTCTACCAAAGCAACCCACTTCC---
CAGTCCCGAGGG---GAC---CCGACAGGCCCGGAGGAATCGAAGAAGAAG---------GTGGAGAGAGAGACA-----
-GAGACAGGTCCGCAAGATTAG
>AY779564/B/CA/1996/CANA1FULL
ATGGAGCCAGTAGATCCTAGACTAGAGCCCTGGAAGCATCCAGGAAGTCAGCCTAGGACTGCTTGTACCAATTGCTATTG
TAAAAAGTGTTGCTTTCATTGCCAAGTTTGT---TTCACAAGAAAAGGCTTAGGCATCTCCTATGGCAGGAAGAAGCGGA
GACAG------CGACGAAGA---GCTCATCAAGACAGTGAGACTCATCAAGCAGATCTATCAAAGCAACCCGCTTCC---
CAGCCCCGAGGG---GAC---CCGACAGGCCAGAAGGAATCGAAGAAGAAG---------GTGGAGAGAGAGACA-----
-GAGACAGATCCAGACGATTAG
>AY781127/B/UY/2001/01UYTRA1179
ATGGAGCCCGTAGATCCTAGACTAGAGCCCTGGAAGCATCCAGGAAGTCAGCCTAGAACTGCTTGTAACAAGTGCTATTG
TAAAAAGTGTTGCTTTCATTGCCAAGTTTGT---TTCATAACAAAAGGCTTAGGCATCTCCTATGGCAGGAAGAAGCGGA
GACAG------CGACGAAGA---GCTTCTCAAGACAGTCAGACTCATCAAGCAGCTCTACCAAAGCAACCCGCCTCC---
CAGCCCCGAGGG---GAC---CCGACAGGCCCGGAGGAATCGAAGAAGAAG---------GTGGAGGGAACGACA-----
-GCGACAGATCCGTTCGCTTAG
>AY795904/B/YE/2002/02YE507
ATGGAGCCAGTAGATCCTAGATTAGAGCCCTGGAATCACCCAGGAAGTCAGCCTAAGACTCCTTGTACCGCTTGCTATTG
CAAAAAGTGTTGCTTTCACTGTCAAGTGTGT---TTTACAACAAAAGGCTTAGGCATCTCCTATGGCAGGAAGAAGCGGA
GACAG------CGACGAAGA---CCTCCTCAAGGCAGTCAGACTCATCAAGTTCCTCTATCAAAGTAACCCGCCCCC---
CAGCACCGAGGG---GAC---CAGACAGGCCCGAAGGAATAGAAGAAGAAG---------GTGGAGAGAGAGACA-----
-GAGACACATCAGGACTACTAG
>AY795905/B/YE/2002/02YE508
ATGGATCCAGTAGATCCTAGATTAGAGCCCTGGAAGCACCCAGGAAGTCAGCCTAAGACTCCTTGTACCAATTGCTATTG
TAAAAAGTGTTGCTTTCATTGCCAAGTTTGT---TTTACAACAAAAGGCTTAGGCATCTCCTATGGCAGGAAGAAGCGGA
GACAG------CGACGAAGA---CCTCCTCAAGGCGGTCAGATTCATCAAGTTCCTCTATCAAAGCAACCCGCCCCC---
CAGCACCGAGGG---GAC---CAGACAGGCCCGAAGGAATCGAAGAAGAAG---------GTGGAGGGAGAGACA-----
-GAGACACATCCGGACAACTAG
>AY818644/B/AU/2004/Phcsffull04
ATGGAGCCCGTAGATCCTAGACTAGAGCCCTGGAAGCATCCAGGAAGTCAGCCTAAGACTGCTTGTACCAATTGCTATTG
TAAAAAATGTTGCTTTCATTGCCAAGTTTGC---TTATTAAGAAAAGGCTTAGGCATCTCCTATGGCAGGAAGAAGCGGA
GACAG------CGACGAACA---GCTCCTCAAGACAGTCAGACTCATCAAGTTTCTCTATCAAAACAACCCGCCTCC---
CAGCCTCGAGGG---GAC---CCGACAGGCCCGAAGGAATCGAAGAAGAAG---------GTGGAGAAAGAGACA-----
-GAGACAGATCCATTCGATTAG
>AY819715/B/RU/2004/04RU139095
ATGGAGCCAATAGATCCTAARCTAGAGCCCTGRAAGCATCCAGGAAGTCAGCCTAGGACTGCTTGTAACAATTGCTATTG
TAAAAAGTGTTGCTATCATTGCCAAGTTTGT---TTCACACAAAAAGGCTTAGGCATCTCCTATGGCAGGAAGAAGCGGA
GACAG------CAACGAARA---CCTCCTCAAGACAGTCAGACTAATCAAGCTTCTCTACCAAAGCAACCCGCCTCC---
CAACCCAGAGGG---AAC---CCGACAGGCCCGAAGGAATMGAAGAAGAAG---------GTGGAGAGAGAGGCA-----
-GAGACACATCAATTCGATTAG
>AY835748/B/US/1983/5096_83
ATGGAGCCAGTAGATCCTAGACTAGAGCCCTGGAAGCATCCAGGAAGTCAGCCTAAAACTGCTTGTACCACTTGCTATTG
TAAAAAGTGCTGCTTTCATTGCCAAGTTTGT---TTCACAAAAAAAGGCTTAGGCATCTCCTATGGCAGGAAGAAGCGGA
GACAG------CGACGAAGA---GCTCCTCAGGACAGTCAGACTCATCAGGCTTCTCTACCAAGACAACCCGCCTCC---
CAGCACCGAGGG---GAC---CCGACAGGCCCGAAGGAATCGAAGAAGAAG---------GTGGAGAGAGAGACA-----
-GAGACAGATCCGGTCCATTAG
>AY835749/B/US/1986/5096_86
ATGGAGCCAGTAGATCCTAGACTAGAGCCCTGGAAGCATCCAGGAAGTCAGCCTAAAACTGCTTGTACCACTTGCTATTG
TAAAAAGTGCTGCTTTCATTGCCAAGTTTGT---TTCACAAAAAAAGGCTTAGGCATCTCCTATGGCAGGAAGAAGCGGA
GACAG------CGACGAAGA---GCTCCTCAGGACAGTCAGACTCATCAGGCTTCTCTACCAAGACAACCCGCCTCC---
CAGCACCGAGGG---GAC---CCGACAGGCCCGAAGGAATCGAAGAAGAAG---------GTGGAGAGAGAGACA-----
-GAGACAGATCCGGTCCATTAG
>AY835750/B/US/1989/5096_89
ATGGAGCCAGTAGATCCTAGACTAGAGCCCTGGAAGCATCCAGGAAGTCAGCCTAAAACTGCTTGTACCACTTGCTATTG
TAAAAAGTGCTGCTTTCATTGCCAAGTTTGT---TTCACAAAAAAAGGCTTAGGCATCTCCTATGGCAGGAAGAAGCGGA
GACAG------CGACGAAGA---GCTCCTCAGGACAGTCAGACTCATCAAGCTTCTCTATCAAAGCAACCCGCCTCC---
CAGCCACCGAGG---GAC---CCGACAGGCCCGAAGGAATCGAAGAAGAAG---------GTGGAGAGAGAGACA-----
-GAGACAGATCCGGTCCATTAG
>AY835751/B/US/1990/5096_90
ATGGAGCCAGTAGATCCTAGACTAGAGCCCTGGAAGCATCCAGGAAGTCAGCCTCAGACTGCTTGTACCTCTTGTTATTG
TAAAAAGTGTTGCTTTCATTGCCAAGTTTGT---TTCATAACAAAAGGCTTAGGCATCTCCTATGGCAGGAAGAAGCGGA
GACAG------CGACGAAGA---GCTCCTCAGGACAGTCAGACTCATCAGGCTTCTCTACCAAGACAACCCGCCTCC---
CAGCACCGAGGG---GAC---CCGACAGGCCCGAAGGAATCGAAGAAGAAG---------GTGGAGAGAGAGACA-----
-GAGACAGATCCGGTCCATTAG
>AY835752/B/US/1992/5096_92
ATGGAGCCAGTAGATCCTAGACTAGAGCCCTGGAAGCATCCAGGAAGTCAGCCTAAAACTGCTTGTACCAATTGCTATTG
TAAAAAGTGCTGCTTTCATTGCCAAGTTTGT---TTCAGAACAAAAGGCTTAGGCATCTCCTATGGCAGGAAGAAGCGGA
GACAG------CGACGAAGA---GCTCCTCAGGACAGTCAGACTCATCAGGCTTCTCTACCAAGACAACCCACCTCC---
CCAGCACGAGGG---GAC---CCGACAGGCCCGAAGGAATCGAAGAAGAAG---------GTGGAGAGAGAGACA-----
-GAGACAGATCCGGTCCATTAG
>AY835753/B/US/1996/5155_96
ATGGAGCCAGTAGATCCTAGACTAGAGCCCTGGAAGCATCCAGGAAGTCAGCCTCAGACTGCTTGTACCTCTTGTTATTG
TAAAAAGTGCTGCTTTCATTGTCAAGTTTGC---TTCACAAAAAAAGGCTTAGGCATCTCCTATGGCAGGAAGAAGTGGA
GACAG------CGACGAAGA---GCTCCTGAAGACAGTCAGACTCATCAAGTTTCTCTACCAAAGCAACCCGCCTCC---
CCAGCCAGGAGG---GAA---CCGACAGGCCCGAAGGAATCCAAGAAGGAG---------GTGGAGAGACAGACA-----
-GATCCGGTCCCATTCGATTAG
>AY835754/B/US/1983/5084_83
ATGGAGCCAGTAGATCCTAGACTAGAGCCCTGGAAGCATCCAGGAAGTCAGCCTAAGACTGCTTGTACCACTTGCTATTG
TAAAAAGTGTTGCTTTCATTGCCAAGTTTGT---TTCACAACAAAAGGCTTAGGCATCTCCTATGGCAGGAAGAAGCGGA
GACAG------CGACGAAGA---GCTCCTCAAGACAGTCAGACTCATCAAGCTTCTCTATCAAAGCAACCCACCTCC---
CAGCCCAGAGAG---GAC---CCGACAGGCCCGAAGGAATCGAAGAAGAAG---------GTGGAGAGAGAGACA-----
-GAGACAGATCCGGTCGCTTAG
>AY835755/B/US/1985/5157_85
ATGGAGCCAGTAGATCCTAGACTAGAGCCCTGGAAGCATCCAGGAAGTCAGCCTAGAACTGCTTGTACCAATTGCTATTG
TAAAAAGTGTTGCTTTCATTGCCAAGTTTGC---TTCATAACAAAAGGCTTAGGCATCTCCCATGGCAGGAAGAAGCGGA
GACAG------CGACGAAGA---GCTCCTCAAGACAGTCAGACTCATCAAGCTTCTCTATCAAAGCAACCCGCCTCC---
CAACCCCGAGGG---GAC---CCGACAGGCCCGAAGGAATCGAAGAAGAAG---------GTGGAGAGAGAGACA-----
-GAGGCAGATCCGAAATATTAG
>AY835756/B/US/1986/5157_86
ATGGAGCCAGTAGATCCTAGCCTAGAGCCCTGGAAGCATCCAGGAAGTCAGCCTAGAACTGCTTGTACCAATTGCTATTG
TAAAAAGTGTTGCTTTCATTGCCAAGTTTGC---TTCATAAGAAAAGGCTTAGGCATCTCCTATGGCAGGAAGAAGCGGA
GACAG------CGACGAAGA---GCTCCTCAAGACAGTCAGACTCATCAGAATTCTCCATCAAAGCAACCCGCCTCC---
CAACCCCGAGGG---GAC---CCGACAGGCCCGAAGGAATCGAAGAAGACG---------GTGGAGAGAGAGACA-----
-GAGACAGATCCGGAATATTAG
>AY835757/B/US/1986/5113_86
ATGGAGCCAGTAGATCCTAGACTAGAGCCCTGGAAGCATCCAGGAAGTCAGCCTAAAACTGCTTGTACCACTTGCTATTG
TAAAAAGTGTTGCTTTCATTGCCAAGTTTGC---TTCATAACAAAAGGCTTAGGCATCTCCTATGGCAGGAAGAAGCGGA
GACAG------CGACGAAGA---GCTCCTCAAGACAGTAAGACTCATCAAGCTTCTCTATCATACCAACCCGCCTCC---
CAACCCCGAGGG---GAC---CCGACAGGCCCGAAGGAATCGAAGAAGACG---------GTGGAGAGAGAGACA-----
-GAGACAGATCCGGAATATTAG
>AY835758/B/US/1987/5113_87
ATGGAGCCAGTAGATCCTAGATTAGAGCCCTGGAAGCATCCAGGAAGTCAGCCTAAAACTGCTTGTACCACTTGCTATTG
TAAAAAGTGTTGCTTTCATTGCCAAGCTTGC---TTCATAACAAAAGGCTTAGGCATCTCCTATGGCAGGAAGAAGCGGA
GACAG------CGACGAAGA---GCTCCTCAAGACAGTGAGACTCATCAAGCTTCTCTATCAAAGCAACCCGCCTCC---
CAGTTCCGAGGG---GAC---CCGACAGGCCCGAAGGAATCGGAGAAGAAG---------GTGGAGAGAGAGACA-----
-GATACAGATCCGGTCCATTAG
>AY835759/B/US/1982/5048_82
ATGGAGCCAGTAGATCCTAGACTAGAGCCCTGGAAGCATCCAGGAAGTCAGCCTAAAACTGCTTGTACCACTTGCTATTG
CAAAAAGTGTTGCTTTCATTGCCAAGTTTGT---TTCACAACAAAAGGCTTAGGCATCTCCTATGGCAGGAAGAAGCGGA
GACAG------CGACGAAGA---CCTCCTCAAGACAGTCAGACTCATCAAGTTTCTCTATCAAAGCAACCCACCGCC---
CAGCCCCGAGGG---GAC---CCGACAGGCCCGAAGGAATCGAAGAAGAAG---------GTGGAGAGAGAGACA-----
-GAGACAGATCCGGTCGATTAG
>AY835760/B/US/1987/5048_87
ATGGAGCCAGTAGATCCTAGACTAGAGCCCTGGAAGCATCCAGGGAGTCAGCCTAAAACTGCTTGTACCACTTGCTATTG
CAAAAAGTGCTGCTTTCATTGCCAAGTTTGC---TTCATAACAAAAGGCTTAGGCATCTCCTATGGCAGGAAGAAGCGGA
GACAG------CGACGAAGA---CCTCCTCAAGACGGTCAGACTCATCAAGTTTCTCTATCAAAGCAACCCACCGCC---
CAGCCCCGAGGG---GAC---CCGACAGGCCCGAAGGAATCGAAGAAGAAG---------GTGGAGAGAGAGACA-----
-GAGACAGATCCGGTCGATTAG
>AY835761/B/US/1991/5048_91
ATGGAGCCAGTAGATCCTAGATTAGAGCCCTGGAAGCATCCAGGAAGTCAGCCTAAAACTGCTTGTACCACTTGCTATTG
CAAAAAGTGCTGCTTTCATTGCCAAGTTTGC---TTCATAACAAAAGGCTTAGGCATCTCCTATGGCAGGAAGAAGCGGA
GACAG------CGACGAAGA---CCTCCTCAAGACAATCAGACTCATCAAGTTTCTCTATCAAAGCAACCCACCGCC---
CGGCCCCGAGGG---GAC---CCGACAGGCCCGAAGGAATCGAAGAAGAAG---------GTGGAGAGAGAGACA-----
-GAGACAGATCAGGTCGATTAG
>AY835762/B/US/1984/5160_84
ATGGAGCCAGTAGATCCTAGACTAGAGCCCTGGAAGCATCCAGGAAGTCAGCCTAGGACTGCTTGTACTCCTTGCTATTG
TAAAAGGTGTTGCTTTCATTGTCAAGTTTGC---TTCATAACAAAAGGCTTAGGCATCTCCTATGGCAGGAAGAAGCGGA
GACAG------CGACGAAGA---GCTCCTCAAGACAGTCAGAATCATCAAGTTTCTCTATCAAAGCAACCCGCCTCC---
CAACCCCGAGGG---GAC---CCGACAGGCCCGAAGGAATCGAAGAAGAAG---------GTGGAGAGAGAGACA-----
-GAAACAGATCCGGTCCCTTAG
>AY835763/B/US/1988/5160_88
ATGGAGCCAGTAGATCCTAGACTAGAGCCCTGGAAGCATCCAGGAAGTCAGCCTAAGACTGCTTGTACTTCTTGCTATTG
TAAAAGGTGTTGCTTTCATTGTCAAGTGTGC---TTCATAACAAAAGGCTTAGGCATCTCCTATGGCAGGAAGAAGCGGA
GACAG------CGACGAAGA---ACTCCTCAAGACAGTCAGACTCATCAAGTTTCTCTATCAAAGCAACCCGCCTCC---
CAACCCCGAGGG---GAC---CCGACAGGCCCGAAGGAATCGAAGAAGAAG---------GTGGAGAGAGAGACA-----
-GAGACAGATCCGGTCCCTTAG
>AY835764/B/US/1992/5160_92
ATGGAGCCAGTAGATCCTAGACTAGAGCCCTGGAAGCATCCAGGAAGTCAGCCTAGGACTGCTTGTAACTCTTGCTATTG
TAAAAGGTGTTGCTTTCATTGTCAAGTGTGC---TTCATAACAAAGGCCTTAGGCATCTCCTATGGCAGGAAGAAGCGGA
GACAG------CGACGAAGA---ACTCCTCAAGACAGTCAGAATCATCAAGTTTCTCTATCAAAGCAACCCGCCTCC---
CAACCCCGAGGG---GAC---CCGACAGGCCCGAAGGAATCGACGAAGAAG---------GTGGAGAGAGAGACA-----
-GAGACAGATCCGGTCCCTTAG
>AY835765/B/US/1984/5084_84
ATGGAGCCAGTAGATCCTAGACTAGAGCCCTGGAAGCATCCAGGAAGTCAGCCTAAGACTGCTTGTACCACTTGCTATTG
TAAAAAGTGTTGCTTTCATTGCCAAGTTTGT---TTCACAACAAAAGGCTTAGGCATCTCCTATGGCAGGAAGAAGCGGA
GACAG------CGACGAAGA---GCTCCTCAAGACAGTCAGACTCATCAAGCTTCTCTATCAAAGCAACCCACCTCC---
CAGCCCAGAGGG---GAC---CCGACAGGCCCGAAGGAATCGAAGAAGAAG---------GTGGAGAGAGAGACA-----
-GAGACAGATCCGGTCGCTTAG
>AY835766/B/US/1989/5073_89
ATGGAGCCAGTAGATCCTAGACTAGAGCCCTGGAAGCATCCAGGAAGCCAGCCTAAAACTGCTTGTACCACTTGCTATTG
TAAAAGGTGTTGCTTTCATTGCCAAGTTTGT---TTCACAACAAAAGGCTTAGGCATCTCCTATGGCAGGAAGAAGCGGA
GACAG------CGACGAAGA---GCTCATCAAGACAGTGAGACTCATCAAGTTCCTCTATCAAAGCAACCCGCCTCC---
CAGCCCCGAGGG---GAC---CCGACAGGCCCGAAGGAATCGAAGAAGAAG---------GTGGAGAGAGAGACA-----
-GAGACAGATCCGGTCCATTAG
>AY835767/B/US/1993/5073_93
ATGGAGCCAGTAGATCCTAGACTAGAGCCCTGGAAGCATCCAGGAAGCCAGCCTAAAACTGCTTGTACCACTTGCTATTG
TAAAAGATGTTGCTTTCATTGCCAAGTTTGT---TTCACAACAAAAGGCTTAGGCATCTCCTATGGCAGGAAGAAGCGGA
GACAG------CGACGAAGA---GCTCATCAAGACAGTGAGACTCATCAAGGCTCTCTATCAAAGCAACCCGCCTCC---
CAGCCCCGAGGG---GAC---CCGACAGGCCCGAAGGAACAGAAGAAGAAG---------GTGGAGAGAGAGACA-----
-GAGACAGATCCGGTTCATTAG
>AY835768/B/US/1995/5073_95
ATGGAGCCAGTAGATCCTAGACTAGAGCCCTGGAAGCATCCAGGAAGCCAGCCTAAAACTGCTTGTACCACTTGCTATTG
TAAAAGATGTTGCTTTCATTGCCAAGTTTGT---TTCATAACAAAAGGCTTAGGCATCTCCTATGGCAGGAAGAAGCGGA
GACAG------CGACGAAGA---GCTCATCAGAACAGTGAGACTCATCAAGGCTCTCTATCAAAGCAACCCGCCTCC---
CAGCCCCGAGGG---GAC---CCGACAGGCCCGAAGGAACAGAAGAAGAAG---------GTGGAGAGAGAGACA-----
-GAGACAGATCCGGTTCATTAG
>AY835769/B/US/1985/5077_85
ATGGAGCCAGTAGATCCTAGACTAGAGCCCTGGAAGCATCCAGGAAGTCAGCCTAAAACTGCTTGTACCACTTGCTATTG
TAAAAAGTGTTGCTTTCATTGCCAAGTTTGT---TTCACAACAAAAGGCTTAGGCATCTCCTATGGCAGGAAGAAGCGGA
GACAG------CGACGAAGA---GCTCACAAAGACAGTGAGACTCATCAAGTTTCTCTATCAAAGCAACCCGCCTCC---
CAACCCCGAGGG---GAC---CCGACAGGCCCGAAGGAATCGAAGAAGACG---------GTGGAGAGAGAGACA-----
-GAGACAGATCCGGGACATTAG
>AY835770/B/US/1983/5082_83
ATGGAGCCAGTAGATCCTAGACTAGAGCCCTGGAAGCATCCAGGAAGTCAGCCTAGAACTGCTTGTACCACTTGCTATTG
TAAAAAGTGTTGCTTTCATTGCCAAGTCTGT---TTCATGAAAAAAGCCTTAGGCATCTCCTATGGCAGGAAGAAGCGGA
GACAG------CGACGAAGA---GCTCCTCAAGACAGTCAGACTCATCAGGTTTCTCTATCAAAGCAACCCGCCTCC---
CCAGCCCGAGGG---GAC---CCGACAGGCCCGAAGGAATCGAAGAAGAAG---------GTGGAGAGAGAGACA-----
-GAGACGGATCCGGCAGATTAG
>AY835771/B/US/1986/5082_86
ATGGAGCCAGTAGATCCTAGACTAGAGCCCTGGAAGCATCCAGGAAGTCAGCCTAGAACTGCTTGTACCTCTTGCTATTG
TAAAAAGTGTTGCTTTCATTGCCAAGTCTGT---TTCACGAGAAAAGCCTTAGGCATCTCCTATGGCAGGAAGAAGCGGA
GACAG------CGACGAAGA---GCTCCTCAAGACAGTCAGACTCATCAGGTTTCTCTATCAAAGCAACCCGCCTCC---
CAAGCCAGAGGG---GAC---CCGACAGGCCCGAAGGAATCGAAGAAGAAG---------GTGGAGAGAGAGACA-----
-GAGACGGATCCGTCAGATTAG
>AY835772/B/US/1997/5082_97
ATGGAGCCAGTAGATCCTAGCCTAGAGCCCTGGAAGCATCCAGGAAGTCAGCCTAGAACTGCTTGTACCTCTTGCTATTG
TAAAAAGTGTTGCTTTCAATGCCAAGTCTGT---TTCACGAGAAAAGCCTTAGGCATCTCCTATGGCAGGAAGAAGCGGA
GACAG------CGACGAAGA---GCTGATCAAGACAGTCAGACTCATCAGGTTTCTCTATCAAAGCAACCCGCCTCC---
CCAGCCAGAGGG---GAC---CCGACAGGCCCGAAGGAATCGAAGGAGAAG---------GTGGAGAGAGAGACA-----
-GAGACGGATCCGTCAGATTAG
>AY835773/B/US/1994/5082_94
ATGGAGCCAGTAGATCCTAGACTACAGCCCTGGAAGCATCCAGGAAGTCAGCCTAGCACTGCTTGTACCTCTTGCTATTG
TAAAAAGTGTTGCTTTCATTGCCAAGTCTGT---TTCACGAGAAAAGCCTTAGGCATCTCCTATGGCAGGAAGAAGCGGA
GACAG------CGACGAAGA---GCTGATCAAGACAGTCAGAATCATCAGGTTTCTCTATCAAAGCAACCCGCCTCC---
CAGCCCAGAGGG---GAC---CCGACAGGCCCGAAGGAATCGAAGAAGAAG---------GTGGAGAGAGAGACA-----
-GAGGCGGATCCATCAGATTAG
>AY835774/B/US/1986/5127_86
ATGGAACCAGTAGATCCTAGACTAGAGCCCTGGAAGCATCCAGGAAGTCAGCCTAGGACTGCTTGTAACAATTGCTATTG
TAAAAAGTGTTGCTTTCATTGCCAAGTTTGC---TTCACAAAGAAAGGTTTAGGCATCTCCTATGGCAGGAAGAAGCGGA
GACAG------CGACGAAGA---GCTTCTCAAGGCGGTCAGACTCATCAAGTTTCTCTATCAAAGCAACCCGCTTCC---
CAGTTCCGAGGG---GAC---CCGACAGGCCCGAAGGAATCGAAGAAGAAG---------GTGGAGAGAGAGACA-----
-GAGACAGATCCGGTCGATTAG
>AY835775/B/US/1986/5084_86
ATGGAGCCAGTAGATCCTAGACTAGAGCCCTGGAAGCATCCAGGAAGTCAGCCTAAGACTGCTTGTACCACTTGCTATTG
TAAAAAGTGTTGCTTTCATTGCCAAGTTTGT---TTCACAACAAAAGGCTTACGCATCTCCTATGGCAGGAAGAAGCGGA
GACAG------CGACGAAGA---GCTCCTCAGGACAGTCAGACTCATCAAGCTTCTCTATCAAAGCAACCCGCCTCC---
CAGCCCAGAGGG---GAC---CCGACAGGCCCGAAGGAACCGAAGAAGAAG---------GTGGAGAGAGAGACA-----
-GAGACAGATCCGGACGCTTAG
>AY835776/B/US/1993/5127_93
ATGGAACCAGTAGATCCTAGACTAGAACCCTGGAAGCATCCAGGAAGTCAGCCTAGGACTGCTTGTAACAATTGCTATTG
TAAAAAGTGTTGCTTTCATTGCCAAGTTTGC---TTCATAAAGAAAGGCTTAGGCATCTCCTATGGCAGGAAGAAGCGGA
GACAG------CGACGAAGA---TCTTCTCAAGGCGGTCAGATTAATCAAGTTTCTCTACCAAAGCAACCCGCTTCC---
CAATCCCGAGGG---GAC---CCGACAGGCCCGAAGGAATCGAAGAAGAAG---------GTGGAGAGAGAGACA-----
-GAGACAGATCCGTGCGATTAG
>AY835777/B/US/1983/5018_83
ATGGAGCCAGTAGATCCTAGACTAGAGCCCTGGAAGCATCCAGGAAGTCAGCCTAGGACTGCTTGTACCAATTGCTATTG
TAAAGAGTGTTGCTTTCATTGCCAAGTTTGT---TTCACAACAAAAGGCTTAGGCATCTCCTATGGCAGGAAGAAGCGGA
GACAG------CGACGACGA---GCTCCTCAAGACAGTCAGACTCATCAAGTTTCTCTATCAAAGCAACCCGCCTCC---
CAGCCCCGAGGG---GAC---CCGACAGGCCCGAAGGAATCGAAGAAGAAG---------GTGGAGAGAGAGACA-----
-GAGACGGATCCAGTCCATTAG
>AY835778/B/US/1986/5018_86
ATGGAGCCAGTAGATCCTAGCCTAGAGCCCTGGAAGCATCCAGGAAGTCAGCCTAGGACTGCTTGTACCAATTGCTATTG
TAAAGAGTGTTGCTTTCATTGCCAAGTTTGT---TTCACAACAAAAGGCTTAGGCATCTCCTATGGCAGGAAGAAGCGGA
GACAG------CGACGACGA---GCTCCTCAAGACAGTCAGACTCATCAAGTTTCTCTATCAAAGCAACCCGCCTCC---
CAGCCCAGAGGG---GAC---CCGACAGGCCCGAAGGAATCGAAGAAGAAG---------GTGGAGAGAGAGACA-----
-GAGACACATCCAGGCCGTTAG
>AY835779/B/US/1984/5019_84
ATGGAGCCAGTAGATCCTAGACTAGAGCCCTGGAAGCATCCAGGAAGCCAGCCTAAGACTGCTTGTACCACTTGCTATTG
CAAAGAGTGTTGCTTTCATTGCCAAGTTTGT---TTCATAACAAAAGGCTTAGGCATCTCCTATGGCAGGAAGAAGCGGA
GACAG------CGACGAAGA---TCTCCTCAAGACAGTCAGACTCATCAAGCTTCTCTATCAAAGCAACCCACCTCC---
CAGCTCCGAGGG---GAC---ACGACAGGCCCGAAGGAATCGAAGAAGAAG---------GTGGAGAGAGAGACA-----
-GAGACACATCCGGACGATTAG
>AY835780/B/US/1986/5019_86
ATGGAGCCAGTAGATCCTAGACTAGAGCCCTGGAAGCATCCAGGAAGCCAGCCTAAGACTGCTTGTACCACTTGCTATTG
CAAAGAGTGTTGCTTTCATTGCCAAGTTTGT---TTCATAACAAAAGGCTTAGGCATCTCCTATGGCAGGAAGAAGCGGA
GACAG------CGACGAAGA---CCTCCTCAAGACAGTCAGACTCATCAAGCTTCTCTATCAAAGCAACCCACCTCC---
CAGCTCCGAGGG---GAC---CCGACAGGCCCGAAGGAATCGAAGAAGAAG---------GTGGAGAGAGAGACA-----
-GAGGCACATCCGGACGATTAG
>AY835781/B/US/1983/5157_83
ATGGAGCCAGTAGATCCTAGACTAGAGCCCTGGAAGCATCCAGGAAGTCAGCCTAGAACTGCTTGTACCAATTGCTATTG
TAAAAAGTGTTGCTTTCATTGCCAAGTTTGC---TTCATAACAAAAGGCTTAGGCATCTCCAATGGCAGGAAGAAGCGGA
GACAG------CGACGAAGA---GCTCCTCAAGACAGTCAGACTCATCAAGCTTCTCTATCAAAGCAACCCGCCTCC---
CAACCCCGAGGG---GAC---CCGACAGGCCCGAAGGAATCGAAGAAGAAG---------GTGGAGAGAGAGACA-----
-GAGACAGATCCGGAATATTAG
>AY839827/B/KR/2004/04LHS6
ATGGAGCCAGTAGATCCTAGACTAGAGCCCTGGAAGCATCCAGGAAGTCAGCCTAAGACTCCTTGTACCAATTGTTATTG
TAAAAAGTGTTGCTTTCATTGTCAAGTTTGC---TTCATAACAAAAGGCTTAGGCATATACTATGGCAGGAAGAAGCGGA
GACAG------CGACGAAGA---GCTCCTCAGGACAATAAGAATCATCAAGTTTCTCTATCAAAGCAACCCACCTCC---
CAAGCCAGAGGG---GAC---CCGACAGGCCAGGAGAAATCGAAGGAGACG---------GTGGAGAAGGAGACA-----
-GAGGTGGATCCGGTCGATTAG
>AY857022/B/AU/-/2870718
ATGGAGCCAGTAGATCCTAGCCTAGAGCCCTGGAAGCATCCAGGAAGTCAGCCGAAGACTGCTTGTACTAATTGCTATTG
TAAAAGATGTTGCTTTCATTGCCAAGTTTGC---TTCATAAAAAAAGGCTTAGGCATCTCCCATGGCAGGAAGAAGCGGA
GACAG------CGACGAAGA---GCTCCTCAGGATAATCAGAGCCATCAAGATTCTCTATCAAAGCAACCCACCTCC---
CAACCCCGCGGG---GAC---CAGACAGGCCCGAAGGAATCGAAGAAGAAG---------GTGGAGACAGAGACA-----
-GAGACAGATCCAGGACATTAG
>AY857144/B/AU/-/8634991
ATGGAGCCAGTAGATCCTAGCCTAGAGCCCTGGAAGCATCCAGGAAGCCAGCCTAAAACTGCTTGTACTAATTGCTATTG
TAAAAAGTGCTGCTTTCATTGCCAAGTTTGT---TTCATGAACAAAGGCTTAGGCATCTCCTATGGCAGGAAGAAGCGGA
GACAG------CGACGAAGA---GCTCATCAAAACAGTCAGACTAATCAAGAGCCTCTACCAAAGCAACCCGCTTCC---
CAGCTCCGAGGG---GAC---CCGACAGGCCCGAAGGAATCGAAGAAGAAG---------GTGGAGAGAGAGACA-----
-GAGGCAGATCCGGTCAATTAG
>AY857165/B/AU/-/9125091
ATGGAGCCGGTAGATCCTAGACTAGAGCCCTGGAAGCATCCAGGAAGTCAGCCTAAAACTGCTTGCACCAATTGCTATTG
TAAAAAGTGTTGCTGGCATTGCCAAGTTTGT---TTCTTAAAAAAGGGCTTAGGCATCTCCTATGGCAGGAAGAAGCGGA
GGCAG------CGACGACGA---GCTTCTCAAGACAGTCAGACTCATCAAGATCCTCTATCAAAGCAACCCGCTTCC---
CAGCTCCGAGGG---GAC---CCGACAGGCCCGAAGRAATAGAARAAGAAG---------GTGGAGAGAGAGACA-----
-GAGACAGATCCGATCGATTAG
>AY970946/B/NL/1986/H434-8-A3
ATGGAGCCAGTAGATCCTAGACTAGAGCCCTGGAAGCATCCAGGAAGTCAGCCTAGGACTGCTTGTACCAATTGCTATTG
TAAAAAATGTTGCTTTCATTGCCAAGTTTGT---TTCACAAGAAAAGGCTTAGGCATCTCCTATGGCAGGAAGAAGCGGA
GACAG------CGACGAAGA---CCTCCTCAGGACAGTCAGACTCATCAAGCTTCTCTATCAAAGCAACCCGCCTCC---
CAGCCCCGAGGG---GAC---CCGACAGGCCCGACGGAATCGAAGAAGAAG---------GTGGAGAGAGAGACA-----
-GAGACAGATCCGGACGATTAG
>AY970947/B/NL/1986/H434-8-F4
ATGGAGCCAGTAGATCCTAGACTAGAGCCCTGGAAGCAGCCAGGAAGTCAGCCTAGGACTGCTTGTACCAATTGCTATTG
TAAAAAATGTTGCTTTCATTGCCAAGTTTGT---TTCACAAGAAAAGGCTTAGGCATCTCCTATGGCAGGAAGAAGCGGA
GACAG------CGACGAAGA---CCTCCTCAGGACAGTCAGACTCATCAAGCTTCTCTATCAAAGCAACCCGCCTCC---
CAGCCCCGAGGG---GAC---CCGACAGGCCCGACGGAATCGAAGAAGAAG---------GTGGAGAGAGAGACA-----
-GAGACAGATCCGGACGATTAG
>AY970948/B/NL/1996/H434-42-A1
ATGGAGCCAGTAGATCCTAGACTAGAGCCCTGGAAGCATCCAGGAAGTCAGCCTAGGACTGCTTGTACCAATTGCTATTG
TAAAAAATGCTGCTTTCATTGCCAAGTTTGT---TTCATAAAAAAAGGCTTAGGCATCTCCTATGGCAGGAAGAAGCGGA
GACAG------CGACGAAGA---CCTCCTCAGGACAGTCAGACTCATCAAACAGCTCTATCAAAGCAACCCACCTCC---
CAGCTCCGAGGG---GAC---CCGACAGGCCCGACGGAATCGAAGAAGAAG---------GTGGAGACAGAGACA-----
-GAGACAGATCCGTACGATTAG
>AY970949/B/NL/1996/H434-42-C1
ATGGAGCCAGTAGATCCTAGACTAGAGCCCTGGAAGCATCCAGGAAGTCAGCCTAGGACTGCTTGTACCAATTGCTATTG
TAAAAAATGCTGCTTTCATTGCCAAGTTTGT---TTCATAAAAAAAGGCTTAGGCATCTCCTATGGCAGGAAGAAGCGGA
GACAG------CGACGAAGA---CCTCCTCAGGACAGTCAGACTCATCAAGCTTCTTTATCAAAGCAACCCACCTCC---
CAGCTCCGAGGG---GAC---CAGACAGACCCGACGGAATCGAAGAAGAAG---------GTGGAGACAGAGACA-----
-GAGACAGATCCGTACGATTAG
>AY970950/B/NL/1996/H434-42-E12
ATGGAGCCAGTAGATCCTAGACTAGAGCCCTGGAAGCATCCAGGAAGTCAGCCTAGGACTGCTTGTACCAATTGCTATTG
TAAAAAATGCTGCTTTCATTGCCAAGTTTGT---TTCATAAAAAAAGGCTTAGGCATCTCCTATGGCAGGAAGAAGCGGA
GTCAG------CGACGAAGA---CCTCCTCAGGACAGTCAGACTCATCAAACAGCTCTATCAAAGCAACCCACCTCC---
CAGCTCCGAGGG---GAC---CAGACAGGCCCGACGGAATCGAAGAAGAAG---------GTGGAGACAGAGACA-----
-GAAACAGATCCGTACGATTAG
>BD238372/B/FR/1985/pNL43_patent
ATGGAGCCAGTAGATCCTAGACTAGAGCCCTGGAAGCATCCAGGAAGTCAGCCTAAAACTGCTTGTACCAATTGCTATTG
TAAAAAGTGTTGCTTTCATTGCCAAGTTTGT---TTCATGACAAAAGCCTTAGGCATCTCCTATGGCAGGAAGAAGCGGA
GACAG------CGACGAAGA---GCTCATCAGAACAGTCAGACTCATCAAGCTTCTCTATCAAAGCAACCCACCTCC---
CAATCCCGAGGG---GAC---CCGACAGGCCCGAAGGAATAGAAGAAGAAG---------GTGGAGAGAGAGACA-----
-GAGACAGATCCATTCGATTAG
>BD298114/B/FR/1983/BH10_patent
ATGGAGCCAGTAGATCCTAGACTAGAGCCCTGGAAGCATCCAGGAAGTCAGCCTAAAACTGCTTGTACCAATTGCTATTG
TAAAAAGTGTTGCTTTCATTGCCAAGTTTGT---TTCATAACAAAAGCCTTAGGCATCTCCTATGGCAGGAAGAAGCGGA
GACAG------CGACGAAGA---CCTCCTCAAGGCAGTCAGACTCATCAAGTTTCTCTATCAAAGCAACCCACCTCC---
CAATCCCGAGGG---GAC---CCGACAGGCCCGAAGGAATAGAAGAAGAAG---------GTGGAGAGAGAGACA-----
-GAGACAGATCCATTCGATTAG
>CS272319/B/FR/1985/pNL43_patent
ATGGAGCCAGTAGATCCTAGACTAGAGCCCTGGAAGCATCCAGGAAGTCAGCCTAAAACTGCTTGTACCAATTGCTATTG
TAAAAAGTGTTGCTTTCATTGCCAAGTTTGT---TTCATGACAAAAGCCTTAGGCATCTCCTATGGCAGGAAGAAGCGGA
GACAG------CGACGAAGA---GCTCATCAGAACAGTCAGACTCATCAAGCTTCTCTATCAAAGCAACCCACCTCC---
CAATCCCGAGGG---GAC---CCGACAGGCCCGAAGGAATAGAAGAAGAAG---------GTGGAGAGAGAGACA-----
-GAGACAGATCCATTCGATTAG
>D10112/B/GB/1983/CAM1
ATGGAGCCAGTAGATCCTAGACTAGAGCCCTGGAAGCATCCAGGAAGCCAGCCTAGGACTGCTTGTACCAATTGCTATTG
TAAACAGTGTTGCTTTCATTGCCAAGTTTGT---TTCATAACAAAAGGCTTAGGCATCTCCTATGGCAGGAAGAAGCGGA
GACAG------CGACGAAGA---ACTCCTCAAAGCAGTAAGACTCATCAAGCTTCTCTATCAAAGCAACCCGCTTCC---
CAGTTCCAAGGG---GAC---CCGACAGGCCCGAAGGAATCGAAGAAGAAG---------GTGGAGGGAGAGACA-----
-GAGACACATCCGGGCGATTAG
>D86068/B/FR/1983/MCK1_LAI_IIIB
ATGGAGCCAGTAGATCCTAGACTAGAGCCCTGGAAGCATCCAGGAAGTCAGCCTAAAACTGCTTGTACCAATTGCTATTG
TAAAAAGTGTTGCTTTCATTGCCAAGTTTGT---TTCATAACAAAAGCCTTAGGCATCTCCTATGGCAGGAAGAAGCGGA
GACAG------CGACGAAGA---CCTCCTCAAGGCAGTCAGACTCATCAAGTTTCTCTATCAAAGCAACCCACCTCC---
CAACCCCGAGGG---GAC---CCGACAGGCCCGAAGGAATAGAAGAAGAAG---------GTGGAGAGAGAGACA-----
-GAGACAGATCCATTCGATTAG
>D86069/B/FR/1983/PM213_LAI_IIIB
ATGGAGCCAGTAGATCCTAGACTAGAGCCCTGGAAGCATCCAGGAAGTCAGCCTAAAACTGCTTGTACCAATTGCTATTG
TAAAAAGTGTTGCTTTCATTGCCAAGTTTGT---TTCATAACAAAAGCCTTAGGTATCTCCTATGGCAGGAAGAAGCGGA
GACAG------CGACGAAGA---GCTCATCAGAACAGTCAGACTCATCAAGTTTCTCTATCAAAGCAACCCACCTCC---
CAACCCCGAGGG---GAC---CCGACAGGCCCGAAGGAATAGAAGAAGAAG---------GTGGAGAGAGAGACA-----
-GAGACAGATCCATTCGATTAG
>DD153311/B/FR/1985/pNL43-patent
ATGGAGCCAGTAGATCCTAGACTAGAGCCCTGGAAGCATCCAGGAAGTCAGCCTAAAACTGCTTGTACCAATTGCTATTG
TAAAAAGTGTTGCTTTCATTGCCAAGTTTGT---TTCATGACAAAAGCCTTAGGCATCTCCTATGGCAGGAAGAAGCGGA
GACAG------CGACGAAGA---GCTCATCAGAACAGTCAGACTCATCAAGCTTCTCTATCAAAGCAACCCACCTCC---
CAATCCCGAGGG---GAC---CCGACAGGCCCGAAGGAATAGAAGAAGAAG---------GTGGAGAGAGAGACA-----
-GAGACAGATCCATTCGATTAG
>DD153312/B/FR/1985/pNL43-patent
ATGGAGCCAGTAGATCCTAGACTAGAGCCCTGGAAGCATCCAGGAAGTCAGCCTAAAACTGCTTGTACCAATTGCTATTG
TAAAAAGTGTTGCTTTCATTGCCAAGTTTGT---TTCATGACAAAAGCCTTAGGCATCTCCTATGGCAGGAAGAAGCGGA
GACAG------CGACGAAGA---GCTCATCAGAACAGTCAGACTCATCAAGCTTCTCTATCAAAGCAACCCACCTCC---
CAATCCCGAGGG---GAC---CCGACAGGCCCGAAGGAATAGAAGAAGAAG---------GTGGAGAGAGAGACA-----
-GAGACAGATCCATTCGATTAG
>DL260745/B/FR/1983/HXB2_patent
ATGGAGCCAGTAGATCCTAGACTAGAGCCCTGGAAGCATCCAGGAAGTCAGCCTAAAACTGCTTGTACCAATTGCTATTG
TAAAAAGTGTTGCTTTCATTGCCAAGTTTGT---TTCATAACAAAAGCCTTAGGCATCTCCTATGGCAGGAAGAAGCGGA
GACAG------CGACGAAGA---GCTCATCAGAACAGTCAGACTCATCAAGCTTCTCTATCAAAGCAACCCACCTCC---
CAACCCCGAGGG---GAC---CCGACAGGCCCGAAGGAATAGAAGAAGAAG---------GTGGAGAGAGAGACA-----
-GAGACAGATCCATTCGATTAG
>DL464814/B/FR/1983/HXB2_patent
ATGGAGCCAGTAGATCCTAGACTAGAGCCCTGGAAGCATCCAGGAAGTCAGCCTAAAACTGCTTGTACCAATTGCTATTG
TAAAAAGTGTTGCTTTCATTGCCAAGTTTGT---TTCATAACAAAAGCCTTAGGCATCTCCTATGGCAGGAAGAAGCGGA
GACAG------CGACGAAGA---GCTCATCAGAACAGTCAGACTCATCAAGCTTCTCTATCAAAGCAACCCACCTCC---
CAACCCCGAGGG---GAC---CCGACAGGCCCGAAGGAATAGAAGAAGAAG---------GTGGAGAGAGAGACA-----
-GAGACAGATCCATTCGATTAG
>DM111087/B/FR/1985/pNL43-patent
ATGGAGCCAGTAGATCCTAGACTAGAGCCCTGGAAGCATCCAGGAAGTCAGCCTAAAACTGCTTGTACCAATTGCTATTG
TAAAAAGTGTTGCTTTCATTGCCAAGTTTGT---TTCATGACAAAAGCCTTAGGCATCTCCTATGGCAGGAAGAAGCGGA
GACAG------CGACGAAGA---GCTCATCAGAACAGTCAGACTCATCAAGCTTCTCTATCAAAGCAACCCACCTCC---
CAATCCCGAGGG---GAC---CCGACAGGCCCGAAGGAATAGAAGAAGAAG---------GTGGAGAGAGAGACA-----
-GAGACAGATCCATTCGATTAG
>DQ007901/B/CN/2002/02HNsmx2
ATGGAGCCAGTAGATCCTAGATTAGAGCCCTGGAAGCATCCAGGAAGTCAGCCTAAGACTGCTTGTACCAATTGCTATTG
TAAAAAGTGCTGCCTTCATTGCCAAGTTTGT---TTCATGAAAAAAGGCTTAGGCATCTCCTATGGCAGGAAGAAGAGAA
GACAG------CGACGAAGA---GCTCCTCAAGGCAGTCAGACTCATCAAGCTTCTATATCAAAGCAATCCGCTTCC---
CAACCCAGAGGG---GAC---CCGGCAGGCCCGAAGGAATCGAAGAAGAAG---------ATGGAGAGCAAGACA-----
-GAGACAGATCCGAGAGATTAG
>DQ127534/B/US/-/AC_04_0_Days_Consen_fa
ATGGAGCCAGTAGATCCTAGACTAGAGCCCTGGAAGCATCCAGGAAGTCAGCCTAAGACTGCTTGTACCAATTGTTATTG
TAAAAAGTGTTGCTTTCACTGTCAAGTTTGC---TTCTTAAAAAAAGGCTTAGGCATCTCCTATGGCAGGAAGAAGAGGA
GACAG------CGACGAAGA---CCTCCTCCAGGCAGTCAGAATAATCAAGTTTCTCTATCAAAACAACCCGCCTCC---
CAACCCAGAGGG---GAC---CCGACAGGCCCGAAGGAATCGAAGAAGAAG---------GTGGAGAGAGAGACA-----
-GAGACAGATCCAGTCGATTAG
>DQ127535/B/US/-/AC_04_1650_Days_Seq1_fa
ATGGAGCCAGTAGATCCTAGACTAGAGCCCTGGAAGCATCCAGGAAGTCAGCCTAAGACTGCTTGTACCAATTGTTATTG
TAAAAAGTGTTGCAGTCACTGTCAAGTTTGC---TTCTTAAAAAAAGGCTTAGGCATCTCCTATGGCAGGAAGAAGAGGA
GACAG------CGACGAAGA---CCTCCTCCAGGCAGTCAGAATAATCAAGTTTCTCTATCAAAACAACCCGCCTCC---
CAACCCAGAGGG---GAC---CCGACAGGCCCGAAGGAATCGAAGAAGAAG---------GTGGAGAGAGAGACA-----
-GAGACAGATCCAGTCGATTAG
>DQ127536/B/US/-/AC_04_1650_Days_Seq2_fa
ATGGAGCCAGTAGATCCTAGACTAGAGCCCTGGAAGCATCCAGGAAGTCAGCCTAAGACTGCTTGTACCAATTGTTATTG
TAAAAAGTGTTGCTTGCACTGTCAAGTTTGC---TTCTTAAAAAAAGGCTTAGGCATCTCCTATGGCAGGAAGAAGAGGC
GACAG------CGACGAAGA---CCTCCTCCAGGCAGTCAGAATAATCAAGTTTCTCTATCAAAACAACCCGCCTCC---
CAACCCAGAGGG---GAC---CCGACAGGCCCGAAGGAATCGAAGAAGAAG---------GTGGAGAGAGAGACA-----
-GAGACAGATCCAGTCGATTAG
>DQ127537/B/US/-/AC_16_0_Days_Consen_fa
ATGGAGCCAGTAGATCCTAGACTAGAGCCCTGGAAGCATCCAGGAAGTCAGCCTAGCACTCCTTGTACCACTTGCTATTG
TAAAATTTGTTGCTTTCATTGCCAAGTTTGT---TTCACAACGAAAGGCTTAGGCATCTCCTATGGCAGGAAGAAGCGGA
GACAG------CGACGAAGA---GCTCCTCAGGACAGTCAGACTCATCAAGTACCTCTACCAGAGCAACCCAATTCC---
CAGCCCCGAGGG---GAC---CCGACAGGCCCGAAGGAACCGAAGGAGAAG---------GTGGAGACAAAGACA-----
-GAGGCAGATCCACTCGCTTAG
>DQ127538/B/US/-/AC_16_1934_Days_Seq1_fa
ATGGAGCCAGTAGATCCTAGACTAGAGCCCTGGAAGCATCCAGGAAGTCAGCCTAGCACTCCTTGTACCACTTGCTATTG
TAAAATTTGTTGCTTTCATTGCCAAGTTTGT---TTCACAACGAAAGGCTTAGGCATCTCCTATGGCAGGAAGAAGCGGA
GACAG------CGACGAAGA---GCTCCTCAGGACAGTCAGACTCATCAAGTACCTCTACCAAAGCAACCCAATTCC---
CAGCCCCGAGGG---GAC---CCGACAGGCCCGAAGGAACAGAAGGAGAAG---------GTGGAGACAAAGACA-----
-GAGGCAGATCCACTCGCTTAG
>DQ127539/B/US/-/AC_16_1934_Days_Seq2_fa
ATGGAGCCAGTAGATCCTAGACTAGAGCCCTGGAAGCATCCAGGAAGTCAGCCTAGCACTCCTTGTACCACTTGCTATTG
TAAAATTTGTTGCTTTCATTGCCAAGTTTGT---TTCACAACGAAAGGCTTAGGCATCTCCTATGGCAGGAAGAAGCGGA
GACAG------CGACGAAGA---GCTCCTCAGGACAGTCAGACTCATCAAGTACCTCTACCAAAGCAACCCAATTCC---
CAGCCCCGAGGG---GAC---CCGACAGGCCCGAAGGAACAGAAGGAGAAG---------GTGGAGACAAAGACA-----
-GAGGCAGATCCACTCGCTTAG
>DQ127548/B/US/-/AC_59_41_Days_Seq1_fa
ATGGAGCCAGTAGATCCTAGCCTAGAGCCCTGGAAGCATCCAGGAAGTCAGCCTAAGACTGCTTGTACCCCTTGCTATTG
TAAAAAGTGCTGTTTTCATTGCCAAGTTTGT---TTCATGACAAAAGGCTTAGGCATCTCCTATGGCAGGAAGAAGCGGA
GACAA------CGACGAAGA---GCTCCTCAAGGCCATCCGAATAATCAAGTTTCTATATCAAAGTAACCCGCCTCC---
CAGCCCAGAGGG---GAC---CAGACAGGCCCGAAGGAATCGAAGAAGAAG---------GTGGAGAGCAAGACA-----
-GAGACAGATCAGGTCTCTTAG
>DQ127549/B/US/-/AC_59_41_Days_Seq2_fa
ATGGAGCCAGTAGATCCTAGCCTAGAGCCCTGGAAGCATCCAGGAAGTCAGCCTAAGACTGCTTGTACCCCTTGCTATTG
TAAAAAGTGCTGTTTTCATTGCCAAGTTTGT---TTCATGACAAAAGGCTTAGGCATCTCCTATGGCAGGAAGAAGCGGA
GACAA------CGACGAAGA---GCTCCTCAAGGCCATCCGAATAATCAAGTTTCTATATCAAAGTAACCCGCCTCC---
CAGCCCAGAGGG---GAC---CAGACAGGCCCGAAGGAATCGAAGAAGAAG---------GTGGAGAGCAAGACA-----
-GAGACAGATCAGGTCTCTTAG
>DQ127550/B/US/-/AC_59_111_Days_Seq1_fa
ATGGAGCCAGTAGATCCTAGCCTAGAGCCCTGGAAGCATCCAGGAAGTCAGCCTAAGACTGCTTGTACCCCTTGCTATTG
TAAAAAGTGCTGTTTTCATTGCCAAGTTTGT---TTCATGACAAAAGGCTTAGGCATCTCCTATGGCAGGAAGAAGCGGA
GACAA------CGACGAAGA---GCTCCTCAAGACCATCCGAATAATCAAGTTTCTATATCAAAGCAACCCGCCTCC---
CAGCCCAGAGGG---GAC---CAGACAGGCCCGAAGGAATCGAAGAAGAAG---------GTGGAGAGCAAGACA-----
-GAGACAGATCAGGTCTCTTAG
>DQ127551/B/US/-/AC_59_111_Days_Seq2_fa
ATGGAGCCAGTAGATCCTAGCCTAGAGCCCTGGAAGCATCCAGGAAGTCAGCCTAAGACTGCTTGTACCCCTTGCTATTG
TAAAAAGTGCTGTTTTCATTGCCAAGTTTGT---TTCATGACAAAAGGCTTAGGCATCTCCTATGGCAGGAAGAAGCGGA
GACAA------CGACGAAGA---GCTCCTCAAGACCATCCGAATAATCAAGTTTCTATATCAAAGCAACCCGCCTCC---
CAGCCCAGAGGG---GAC---CAGACAGGCCCGAAGGAATCGAAGAAGAAG---------GTGGAGAGCAAGACA-----
-GAGACAGATCAGGTCTCTTAG
>DQ207940/B/GE/2003/03GEMZ004
ATGGAACCAGTAGATCCTAGACTAGAGCCCTGGAAACATCCAGGAAGTCAACCTAAGACTGCTTGTACCAATTGCTATTG
TAAAAAGTGTTGTTTTCATTGCCAAGTTTGT---TTCTCAAGAAAAGGCTTAGGTATCTCCTATGGCAGGAAGAAGCGGA
GACAG------CGACGAAGA---GCTCCTAAAGACAGTGAAACTCATCAAGCAAATCTATCAAAGCAACCCTCTTCC---
CAGCTCCGAGGG---GAC---CCGACAGGCCCGAAGGAATAGAAGAAGAAG---------GTGGAGAGAGAAACA-----
-GAGACAGATCCATCAGATTAG
>DQ207942/B/GE/2003/03GEMZ010
ATGGATCCAGTAGATCCTAGACTAGAGCCCTGGAAGCATCCAGGAAGCCAGCCTAAGACTGCTTGTACCAATTGTTATTG
TAAAAAATGTTGCTTTCATTGCCAAGTATGT---TTCATAACAAAAGGCTTAGGCATCTCCTATGGCAGGAAGAAGTGGA
GACAG------CGACGAAGA---GCTCCTCAGGACAGTAAGACTCATCAAGCTTCTCTACCAAAGCAACCCGCCTCC---
CAGCCCAGAGGG---GAC---CCGACAGGCCCGAAGGAACAGAAGAAGAAG---------GTGGAGAGCAAGACA-----
-GAGACAGATCCGGACCATTAG
>DQ295192/B/KR/2004/04LSK7
ATGGAACCAGTAGACCCTAGACTAGAGCCCTGGAAGCATCCAGGAAGTCAGCCTAAGACTCCTTGTACCAAATGTTATTG
TAAAAAGTGTTGCTTTCATTGTCAAGTTTGC---TTCATAACAAAAGGCTTAGGCATATACTATGGCAGGAAGAAGCGGA
GACAG------CGACGAAGA---GCTCCTCAAGACAATAAGGATCATCAAGTTTCTCTATCAAAGCAACCCACTTCC---
CAAGCCCGAGGG---GAC---CCGACAGGCCAGGAGGAATCGAAGGAGAAG---------GTGGAGAAAGAGACA-----
-GAGGTGGATCCGATCGATTAG
>DQ295193/B/KR/2004/04KMH5
ATGGAGCCAGTAGATCCTAGACTAGAGCCCTGGAAGCATCCAGGAAGTCAGCCTAAGACCCCTTGTACCAATTGCTATTG
TAAAAAGTGTTGTTTACATTGTCAAGTTTGC---TTCATAAAAAAAGGCTTAGGCATATACTATGGCAGGAAGAAGCGGA
GACAG------CGACGAAGA---GCTCCTCAGGACAATAAGAATCATCAAGTTTCTCTACCAAAGCAACCCACTTCC---
CAAGCCCGAGGG---GAC---CCGACAGGCCAGGAGGAATCGAAGGAGAAG---------GTGGAGAAGGAGACA-----
-GGGATGGATCCGGTCGATTAG
>DQ295194/B/KR/2004/04WK7_HIV_1_wk
ATGGAGCCAGTAGATCCTAGACTAGAGCCCTGGAAGCATCCAGGAAGTCAGCCTAAGACTCCTTGTACCAAATGCTATTG
TAAAAAGTGTTGCCTTCATTGTCAAGTTTGC---TTCATACAAAAAGGCTTAGGCATATCCTATGGCAGGAAGAAGCGGA
GACAG------CGACGAAGA---GCTCCTCAGGACAATAAGAATCATCAAGTTTCTCTATCAAAGCAACCCACTTCC---
CAAGCCCGAGGG---GAC---CCGACAGGCCAGGAGGAATCGAAGGAGAAG---------GTGGAGAAAGAGACA-----
-GAGGTGGATCCGGTCGCTCAG
>DQ295196/B/KR/2004/04KYR8
ATGGAGCCAGTAGATCCTAGACTAGAGCCCTGGAAGCACCCAGGAAGTCAGCCTAAGACTCCTTGTAGCAAATGCTATTG
TAAAAAGTGTTGCTTTCATTGTCAAGTTTGC---TTTACAACAAAAGGCTTAGGCATATACTATGGCAGGAAGAAGCGGA
GACAG------CGACGAAGA---GCTCCTCAAGACAATAAGAATCATCAAGTTCCTCTATCAAAGCAACCCACCTCC---
CAAGCCCGAGGG---GAC---CCGACAGGCCAGGAGGAATCGAAGGAGAAG---------GTGGAGAAGAAGACA-----
-GAGGTGGATCCAGTCCATTAG
>DQ322223/B/CA/-/GOL016V01
ATGGAGCCAGTAGATCCTAGACTAGAGCCCTGGAAGCATCCAGGAAGTCAACCTAAAACTGCKTGTACCCCTTGCTATTG
TAAAAAGTGCTGCTATCATTGCCAAGTTTGT---TTCATGACAAAAGGCTTAGGCATCTCCTATGGCAGGAAGAAGCGGA
GACAG------CGACGAAGA---CCTCCTCCAAACAGTCAGAATCATCAAGTTTCTCTATCAAAGCAACCCGCCTCC---
ACGCCCCGAGGG---GAC---CAGACAGGCCCGAAGGAATCGAAGAAGAAG---------GTGGAGACAGAGACA-----
-GAGACAAATCCAGAAGATTAG
>DQ322224/B/CA/-/GOL016V10
ATGGAGCCAGTAGATCCTAGACTAGAGCCCTGGAAGCATCCAGGAAGTCAACCTAAAACTGCTTGCACCCCTTGCTATTG
TAAAAAGTGCTGCTATCATTGCCAAGTTTGT---TTCATGACAAAAGGCTTAGGCATCTCCTATGGCAGGAAGAAGCGGA
GACAG------CGACGAAGA---CCTCCTCCAAACAGTCAGAATCATCAAGTTTCTCTATCAAAGCAACCCGCCTCC---
ACGCCCCGAGGG---GAC---CAGACAGGCCCGAAGGAATCGAAGAAGAAG---------GTGGAGACAGAGACA-----
-GAGACAAATCCAGAAGATTAG
>DQ322225/B/CA/-/HND_DRPI039V01
ATGGAGCCAGTAGATCCTAGACTAGAGCCCTGGAAGCATCCAGGAAGTCAGCCTAAAACTGCTTGTACCCCTTGCTATTG
TAAAAAATGTTGCTTTCATTGCCAAGTCTGT---TTCACTAAAAAAGCTCTAGGAATCTCCTATGGCAGGAAGAAGCGGA
GACAG------CGACGAAGA---GCTCCTGAGGGCAGTCAGACTCATCAAGACTCTCTATCAAAGCAACCCACTTCC---
CAGTCCCGAGGG---GAC---CCGACAGGCCCGAAGGAACCGAAGAAGAAG---------GTGGAGAGCGAGACA-----
-GAGACAGATCCGATGGATCGG
>DQ322226/B/CA/-/HND_DRPI039V08
ATGGAGCCAGTAGATCCTAGACTAGAGCCCTGGAAGCATCCAGGAAGTCAGCCTAAAACTGCTTGTACCCCTTGCTATTG
TAAAAAATGTTGCTTTCATTGCCAAGTCTGT---TTCACWAAAAAAGCWCTAGGAATCTCCTATGGCAGGAAGAAGCGGA
GACAG------CGACGAAGA---GCTCCTGAGGGCAGTCAGACTCATCAAGACTCTCTATCAAAGCAACCCACTTCC---
CAGTCCCGAGGG---GAC---CCGACAGGCCCGAAGGAACCGAAGAAGAAG---------GTGGAGAGCGAGACA-----
-GAGACAGATCCGACGGATCGG
>DQ322227/B/CA/-/HDM003V01
ATGGAGCCAATCGATCCTAGACTAGAGCCCTGGAAGCATCCAGGAAGTCAGCCTAATACTGCTTGTACCCCTTGCTATTG
TAAAAAGTGTTGCTTTCATTGCCAAGTCTGC---TTCTTAACAAAAGGCTTAGGCATCTCCTATGGCAGGAAGAAGCGGA
GACAG------CGACGAAGA---CCTCCTCTTGACAGTCAGAATCATCAAGCTTCTCTATCAAAGCAACCCACCTCC---
TGGTCCCGAGGG---GAC---CCGACAGGCCCGGAGGAATCGAAGAAGAAG---------GTGGAGAGAGAGACA-----
-GAGGCAGATCCGAGCAATTAG
>DQ322228/B/CA/-/HDM003V04
ATGGAGCCAATCGATCCTAGACTAGAGCCCTGGAAGCATCCAGGAAGTCAGCCTAATACTGCTTGTACCCCTTGCTATTG
TAAAAAGTGTTGCTTTCATTGCCAAGTCTGC---TTCTTAACAAAAGGCYTAGGCATCTCCTATGGCAGGAAGAAGCGGA
GACAG------CGACGAAGA---CCTCCTCTTGACAGTCAGAATCATCAAGCTTCTCYATCAAAGCAACCCACCTCC---
TGGTCCCGAGGG---GAC---CCGACAGGCCCGGAGGAATCGAAGAAGAAG---------GTGGAGAGAGAGACA-----
-GAGGCAGATCCGAGCAATTAG
>DQ322229/B/CA/-/HDM003V09_2
ATGGAGCCAATCGATCCTAGACTAGAGCCCTGGAAGCATCCAGGAAGTCAGCCTAATACTGCTTGTACCCCTTGCTATTG
TAAAAAGTGTTGCTTTCATTGCCAAGTCTGC---TTCTTAACAAAAGGCTTAGGCATCTCCTATGGCAGGAAGAAGAGGA
GACAG------CGACGAAGA---CCTCCTCCTGACAGTCAGAATCATCAAGCTTCTCTATCAAAGCAACCCACCTCC---
TGGTCCCGAGGG---GAC---CCGACAGGCCCGGAGGAATCGAAGAAGAAG---------GTGGAGAGAGAGACA-----
-GAGGCAGATCCGAGCAATTAG
>DQ322230/B/CA/-/HDM003V09_5
ATGGAGCCAATCGATCCTAGACTAGAGCCCTGGAAGCATCCAGGAAGTCAGCCTAATACTGCTTGTACCCCTTGCTATTG
TAAAAAGTGTTGCTTTCATTGCCAAGTCTGC---TTCTTAACAAAAGGCTTAGGCATCTCCTATGGCAGGAAGAAGAGGA
GACAG------CGACGAAGA---CCTCCTCCTGACAGTCAGAATCATCAAGCTTCTCTATCAAAGCAACCCACCTCC---
TGGTCCCGAGGG---GAC---CCGACAGGCCCGGAGGAATCGAAGAAGAAG---------GTGGAGAGAGAGACA-----
-GAGGCAGATCCGAGCAATTAG
>DQ322239/B/CA/-/HTM360V05_variant_3
ATGGAGCCAGTAGAYCCTAGACTAGAGCCCTGGAAGCATCCAGGAAGTCAGCCCAGGACTGCTTGTACCAATTGCTATTG
TAAAAGGTGTTGTTATCATTGCCAAAWKTGC---TTCATAACAAAAGGCTTAGGCATCTCCTATGGCAGGAAGAAGCGGA
GACAG------CGACGAMGA---GCTYCTCAAGRCAGTCAGACTCATCAAGACTCTCTATCARAGCAACCCGCCTCC---
CAACCCCGAGGG---GAC---CCGACAGGCCCGACGGAATCGAAGAAGAAG---------GTGGAGAGAGAGACA-----
-GAGACAGATCCACTCGATTAG
>DQ354112/B/TH/1996/M140
ATGGAGCCAGTAGATCCTAGGCTAGAGCCCTGGAAGCATCCAGGAAGTCAGCCTAGGACTGCTTGTAACAATTGCTATTG
TAAAAAGTGTTGCTTTCATTGCCAAGTTTGT---TTTATAAAAAAAGGCTTAGGCATCTCCTATGGCAGGAAGAAGCGGA
GACAG------CGACGAAGA---GCTCCTCAAGACAGTCAGACTCATCAAGCTTCTCTATCAAAGCAACCCGCTTCC---
CAGCCCCGAGGG---GAC---CCGACAGGCCCGAAGGAATCGAAGAAGAAG---------GTGGAGAGAGAGACA-----
-GAGACAGATCCGGTCGATTAG
>DQ354119/B/TH/1996/M149
ATGGAGCCAGTAGATCCTAGACTAGAGCCCTGGAAGCATCCAGGAAGCAAGCCTAAGACTGATTGTAACAATTGCTATTG
TAAAAAATGTAGCTTTCATTGCCAAGTGTGT---TTCATAAAAAAAGCCTTAGGCATCTCCTATGGCAGGAAGAAGCGGA
GACAG------CGACGAAGA---GCTCCTCAAAGCAGTCAGGATCATCAAATTCCTGTATCAGAGCAACCCGCAACC---
CAATCCCGAGGG---AAC---CCGACAGGCCCGAAGAAATCGGAGAAGAAG---------GTGGAGACAGAGACA-----
-GAGGTGGATCCACTCCATTAG
>DQ358805/B/BR/2002/02BR002
ATGGAGCCAGTAGATCCTAGACTAGAGCCCTGGAAGCATCCAGGAAGTCAGCCCAAGACTGCTTGTAACAAATGCTTTTG
TAAACAGTGTTGCTATCATTGCCAAAAGTGT---TTCTTAACAAAAGGCTTAGGCATTTCATATGGCAGGAAGAAGCGGA
GACAG------CGACGAAGA---GCTCCTCAAGACAGTCCGACTGATCAAGGACCTCTATCAAAGCAACCCGCCTCC---
CAGTTCCAAGGG---GAC---CCGACAGGCCCGAAGGAACCGAAGAAGAAG---------GTGGAGAAAGAGACA-----
-GAACTGGATCCACTCGCTTAG
>DQ358808/B/BR/2002/02BR008
ATGGATCCAGTAGATCCTAGACTAGAGCCCTGGAAGCACCCAGGAAGTCAGCCTAAGACTGCTTGTACCAATTGCTATTG
TAAAAAGTGTTGCTTTCATTGCCAAGTTTGT---TTCACAAAAAAAGCCTTAGGCATCTCCTATGGCAGGAAGAAGCGGA
GACCG------CGACGAAGA---CCTCCTTCAGACCGTCAGGTTCATCAAGTTTCTCTATCAAAGCAACCCACCTCC---
CAGCCTCGAGGG---GAC---CCGACAGGCCCGAAGGAATCGAAGAAGAAG---------GTGGAGAGCGAGACA-----
-GAGACAGATCGGGAGGATTAG
>DQ358809/B/BR/2002/02BR011
ATGGAGCCAGTAGATCCTAGATTAGAGCCCTGGAATCATCCAGGAAGTCAGCCTAAGACTGCTTGTACCAAATGCTATTG
TAAAAAGTGTTGCCTTCATTGCCAAGTTTGT---TTCATGACAAAAGGCTTAGGCATCTCCTATGGCAGGAAGAAGCGGA
GACAG------CGACGAAGA---GCTCCTCAGGGACGTCAGAATAATCAAGTTCCTCTATCAAAGCAACCCACCTCC---
CAGGCCCGAGGG---GAC---CAGACAGGCCCGAAGGAATCGAAGAAGAAG---------GTGGAGAGAGAGACA-----
-GAGACAGATCCAGAAGATTAG
>DQ358810/B/BR/2002/02BR013
ATGGAGCCAGTAGATCCTAGACTAGAGCCCTGGAAACATCCAGGAAGCCAGCCTAAGACTGCTTGTAACAAATGCTATTG
TAAAAAGTGTTGCTTTCATTGCCAAGTTTGT---TTCATGACAAAAGGCTTAGGCATCTCCTATGGCAGGAAGAAGCGGA
GACAG------CGACGAAGA---GCTTCTCAAGGCGGTCAGACTCATCAAGTTTCTCTATCAAAGCAACCCGCCTCC---
CAGCCACGAGGG---GAC---CCGACAGGCCAGAAGGAATCGAAGAAGAAG---------GTGGAGAGAGAGACA-----
-GAGACAGATCCGGTCGATTAG
>DQ383746/B/AR/2002/02AR114146
ATGGAGCCAGTAGATCCTAGACTAGAGCCCTGGAAGCATCCAGGAAGTCAGCCTAGGACTGCCTGTACATCATGCTATTG
TAAAAAGTGTTGCTTTCATTGCCAAGTTTGT---TTCACAACAAAAGGCTTAGGCATCTCCTATGGCAGGAAGAAGCGGA
GACAG------CGACGAAGA---CCTCCTCAAGACAGTGAGAATAATCAAGTTCCTCTATCAAAGCAACCCGCCTCC---
CAGCCCCGAGGG---GAC---CCGACAGGCCCGAAGGAATCGAAGAAGAAG---------GTGGAGAGAGAGACA-----
-GAGAAACATCCGGACGATTAG
>DQ383748/B/AR/2003/03AR137681
ATGGAGCCAGTAGATCCTAAACTAGAGCCCTGGAATCATCCAGGAAGTCAACCTAAGACTGCCTGTAACAATTGCTATTG
TAAAAAGTGCTGCCTTCATTGCCCAGTTTGT---TTTACAAAAAAAGGCTTAGGCATCTCCTATGGCAGGAAGAAGCGGA
AACAG------CGACGAAGA---GCTCATCCAGACAGTCAGAATCATCAAGTTTCTCTATCAAAGCAACCCGCTTCC---
CAGCCCCGAGGG---GAC---CCGACAGGCCCGAAGGAATGGAAGGAGAAG---------GTGGAGAGAGAGACA-----
-GAGACACATCCGGTCGGTTAG
>DQ383749/B/AR/2003/03AR138910
ATGGAGCCAGTAGATCCTAGGCTAGAGCCCTGGAAGCATCCAGGAAGTCAGCCTAAGACTGCTTGTACCCCCTGCTATTG
TAAAAAATGTTGCCTTCATTGCCAAGTTTGT---TTTACAAAAAAAGCCTTAGGCATCTCCTATGGCAGGAAGAAGCGAG
GACGG------CGACGAAGA---CCTCCTCAAGACTGTCAGACTAATCAAGAGAATCTATCAAAGCAACCCACCTCC---
CAACCCCGAGGG---GAC---CCGACAGGCCCGGAGGAATCGAAGAAGAAG---------GTGGAGAGAGAGACA-----
-GAGACAGATCCGGAGGATCAG
>DQ383751/B/AR/2004/04AR151263
ATGGAGCCAGTAGATCCTAGACTAGAGCCCTGGAAGCATCCAGGAAGTCAACCTAAGACTGCTTGTACCAATTGCTATTG
TAAAAAGTGTTGCTATCATTGCCAAAAGTGT---TTCTTAACAAAAGGCTTAGGCATCTTCTATGGCAGGAAGAACCGGA
GACAG------CGACGAAGA---GCTCCTCCAAACAGTCAGGCTCATCAAGCTTCTCTACCAAAGCAACCCGCTTCC---
CAGCCCAGAGGG---GAC---CCGACAGGCCCGGAGAAATCGAAGAAGAAG---------GTGGAGAGCAAGACA-----
-GATACAGATCCAATCAATTAG
>DQ383752/B/AR/2004/04AR151516
ATGGAGCCAGTAGATCCTAGACTAGAGCCCTGGAAGCATCCAGGAAGTCAGCCTAAGACTCCTTGTACCAAATGCTATTG
TAAAAAGTGTTGCTTTCACTGCCAAGTTTGT---TTTGTGACAAAAGGCTTAGGCATCTCCTATGGCAGGAAGAAGCGGA
GACAG------CGACGAAGA---CCTCCTCAAGACAGTCAGACTCATCAAGTTCCTCTATCAAAGCAACCCACCTCC---
CAGCTCCGAGGG---GAC---ACGACAGGCCCGGAGRAATCGAAGAAGAAG---------GTGGAGAGAGAGACA-----
-GAGACAGATCCAGACGCTTAG
>DQ396398/B/ZA/2003/03ZAPS045MB2
ATGGAGCCAGTAGATCCTAGGCTAGAGCCTTGGAAGCACCCAGGAAGTCAGCCTAAGACTGCTTGTACCCCTTGCTATTG
TAAAAAGTGTTGCTTTCATTGCCAAGTTTGT---TTCACGAAAAAAGGCTTAGGCATCGTCTATGGCAGGAAGAAGCGGA
GACAG------CGACGACGA---GCTCCTCAAGACAGTGAGACTCATCAGGTTCCTCTACCAAAGCAACCCGCCTCC---
CAGCCAGGAGGG---GAC---CCGACAGGCCCGAAGGAATCGAAGAAGAAG---------GTGGAGAGAGAGACA-----
-GAGACAGATCCAGTCCATTAG
>DQ487188/B/US/1993/WCD32P0793
ATGGAGCCAGTAGATCCTAGACTAGAGCCCTGGAAGCATCCAGGAAGTCAGCCTAAAACTGCTTGTACCAATTGCTATTG
TAAAAAGTGTTGCTTTCATTGCCAAGTTTGT---TTCATAACAAAAGGCTTAGGCATCTCCTATGGCAGGAAGAAGCGGA
GACAG------CGACGAAGA---GCTCCTCCAGACAGTCAAACTCATCAAGTTTCTCTACCAAAGCAACCCGCCTCC---
CAGCCTCGAGGG---GAC---CCGACAGGCCCGAAGGAATCGACGAAGAAG---------GTGGAGAGAGAGACA-----
-GAGACAGATCCGGTCTATTAG
>DQ487189/B/US/1995/WCD32P1195
ATGAAGCCAGTAGATCCTAGACTAGAGCCCTGGAAGCATCCAGGAAGTCAGCCTAAAACTGCTTGTACCAATTGCTATTG
TAAAAAGTGTTGCTTTCATTGCCAAGTTTGT---TTCATAACAAAAGGCTTAGGCATCTCCTATGGCAGGAAGAAGCGGA
GACAG------CGACGAAGA---GCTCCTTCAGACAGTCAAACTCATCAAGTTTCTCTACCAAAGCAACCCGCCTCC---
CAGCCTCGAGGG---GAC---CCGACAGGCCCGAAGGAATCGACGAAGAAG---------GTGGAGAGAGAGACA-----
-GAGACAGATCCGGTCTATTAG
>DQ487190/B/US/1993/WCM32P0793
ATGGAGCCAGTAGATCCTAAACTAGAGCCCTGGGAGCATCCAGGAAGTCAGCCTAAGACTGCTTGTACCACTTGCTATTG
TAAAAAGTGTTGCTTTCATTGCCAAGTTTGT---TTCATAACAAAAGGCTTAGGCATCTCCTATGGCAGGAAGAAGCGGA
GACAG------CGACGAAGA---GCTCCTCAAGACAGTCAGACTCATCAAGTTTCTCTATCAAAGCAATCCGCCTCC---
CAGCCTCGAGGG---GAC---CCGACAGGCCCGAAGGAATCGACGAAGAAG---------GTGGAGAGAGAGACA-----
-GAGGCAGATCCGGTCCATTAG
>DQ487191/B/US/1996/WCM32P0896
ATGGAGCCAGTAGATCCTAAACTAGAGCCCTGGGAGCATCCAGGAAGTCAGCCTAAGACTGCTTGTACCACTTGCTATTG
TAAAAAGTGTTGCTTTCATTGCCAAGTTTGT---TTCATAACAAAAGGCTTAGGCATCTCCTATGGCAGGAAGAAGCGGA
GACAG------CGACGAAGA---GCTCCTCAAGACAGTCAGACTCATCAAGTTTCTCTATCAAAGCAATCCGCCTCC---
CAGCCTCGAGGG---GAC---CCGACAGGCCCGAAGGAATCGACGAAGAAG---------GTGGAGAGAGAGACA-----
-GAGGCAGATCCGGTCCATTAG
>DQ672623/B/IT/2005/SG1
ATGGAGCCAGTAGATCCTAACCTAGAGCCCTGGAAGCATCCAGGAAGTCAACCCAAGACTGCTTGTACCACTTGCTATTG
TAAAAAGTGTTGCTATCACTGCCAATATTGT---TTCACATCAAAAGGCTTAGGCATTTCCTATGGCAGGAAGAAGCGGA
GACAG------CGACGAAGA---GCTCCTCAAGACAGTCCAACTGATCAAGTATCTCTATCAAAGCAACCCATTTCG---
CAGCCCCACGGG---GAC---CCGACAGGCCCGAAGGAATCGAAGAAGAAG---------GTGGAGAGAGAAACA-----
-GAGATGGATCCAGTCGCTTAG
>DQ676870/B/AU/2003/PS1038_Day0
ATGGAGCCAGTAGATCCTAGCCTAGAGCCCTGGAAGCATCCAGGAAGTCAGCCTAAGACTGCTTGTACCAATTGCTATTG
TAAAAGATGTTGCTTTCATTGCCAAGTCTGT---TTCACAAAAAAAGCCTTAGGCATTTCCTATGGCAGGAAGAAGCGGA
GACAG------CGACGAAGA---GCTCCTCAAGACAGTGAGACTCATCAAGCTTCTTTATCAAAGCAACCCACCTCC---
CAGYCAGGAGGG---GAC---YCGACAGGCCCGAAGGAATCGAAGAAGAAG---------GTGGAGACAACGACA-----
-GAGACAGATCCACTCKATTAG
>DQ676871/B/AU/2004/PS1038_Day174
ATGGAGCCAGTAGATCCTAGCCTAGAGCCCTGGAAGCATCCAGGAAGTCAGCCTAAGACTGCTTGTACCAATTGCTATTG
TAAAAGATGTTGCTTTCATTGCCAAGTCTGT---TTYACAAAAAAAGCCTTAGGCATTTCCTATGGCAGGAAGAAGCGGA
GACAG------CGACGAAGA---GCTCCTCAAGACAGTGAGACTCRTCAAGCTTCTTTATCAAAGCAACCCACCTCC---
CAGYCAGGAGGG---GAC---YCGACAGGCCCGAAGGAATCGAAGAAGAAG---------GTGGAGACAACGACA-----
-GAGACAGATCCACTCTATTAG
>DQ676874/B/AU/2002/PS2008_Day0
ATGGAACCAGTAGATCCTAGACTAGAGCCCTGGGAGCATCCAGGGAGTCAGCCTAAAACTGCTTGTACAAATTGCTATTG
TAAACGATGTTGCTTTCATTGCCAAGTTTGC---TTCACACGAAAAGGCTTAGGCATCTCCTATGGCAGGAAGAAGCGGA
GACAG------CGACGACGA---GCTCCTGAGGACCGTCAGAATCATCAAGTTTCTCTATCAAAGCAACCCGCCTCC---
CAGCCCAGAGGG---GAC---CCGACAGGCCCGAAGGAATCGAAGAAGAAG---------GTGGAGAGCAAGGCA-----
-GAGACAGATCCATACGCTTAG
>DQ676875/B/AU/2003/PS2008_Day182
ATGGAACCAGTAGATCCTAGACTAGAGCCCTGGGAGCATCCAGGGAGTCAGCCTAAAACTGCTTGTACAAATTGCTATTG
TAAACGATGTTGCTTTCATTGCCAAGTTTGC---TTCACACGAAAAGGCTTAGGCATCTCCTATGGCAGGAAGAAGCGGA
GACAG------CGACGACGA---GCTCCTGAGGACCGTCAGAATCATCAAGTTTCTCTATCAAAGCAACCCGCCTCC---
CAGCCCAGAGGG---GAC---CCGACAGGCCCGAAGGAATCGAAGAAGAAG---------GTGGAGAGCAAGGCA-----
-GAGACAGATCCATACGCTTAG
>DQ676876/B/AU/2003/PS2008_Day377
ATGGAACCAGTAGATCCTAGACTAGAGCCCTGGGAGCATCCAGGGAGTCAGCCYAAAACTGCTTGTACAAATTGCTATTG
TAAACGATGTTGCTTTCATTGCCAAGTTTGC---TTCACACGAAAAGGCTTAGGCATCTCCTATGGCAGGAAGAAGCGGA
GACAG------CGACGACGA---GCTCCTGAGGACCGTCAGAATCATCAAGTTTCTCTATCAAAGCAACCCGCCTCC---
CAGCCCAGAGGG---GAC---CCGACAGGCCCGAAGGAATCGAAGAAGAAG---------GTGGAGAGCAAGGCA-----
-GAGACAGATCCATACGCTTAG
>DQ676877/B/AU/2003/PS2016_Day0
ATGGAGCCAGTAGATCCTAGCCTAGAGCCCTGGAAGCATCCAGGAAGTCAGCCTAAGACTGCTTGTACCAACTGCTATTG
TAAACGATGTTGCTTTCATTGCCAAGTTTGC---TTTATACAAAAAGGCTTAGGCATCTCCTATGGCAGGAAGAAGCGGA
GACAA------CGACGAAGA---TCTCCTCAAGGCAGTAAGACTCATCAAGCGTATCTACCAAAGCAACCCGCCTCC---
CAACCCCGAGGG---GAC---CCGACAGGCCCGAAGGAATCGAAGAAGAAG---------GTGGAGAGCAAGGCA-----
-GAAGCAGATCCATACGATTAG
>DQ676878/B/AU/2003/PS2016_Day193
ATGGAGCCAGTAGATCCTAGCCTAGAGCCCTGGAAGCATCCAGGAAGTCAGCCTAAGACTGCTTGTACCAACTGCTATTG
TAAACGATGTTGCTTTCATTGCCAAGTTTGC---TTTATACAAAAAGGCTTAGGCATCTCCTATGGCAGGAAGAAGCGGA
GACAA------CGACGAAGA---TCTCCTCAAGGCAGTAAGACTCATCAAGCGTATCTACCAAAGCAACCCGCCTCC---
CAACCCCGAGGG---GAC---CCGACAGGCCMGAAGGAATCGAAGAAGAAG---------GTGGAGAGCAAGGCA-----
-GAAGCAGATCCRTACGMTTAG
>DQ676879/B/AU/2004/PS2016_Day380
ATGGAGCCAGTAGATCCTAGCCTAGAGCCCTGGAAGCATCCAGGAAGTCAGCCTAAGACTGCTTGTACCAACTGCTATTG
TAAACGATGTTGCTTTCATTGCCAAGTTTGC---TTTATACAAAAAGGCTTAGGCATCTCCTATGGCAGGAAGAAGCGGA
GACAA------CGACGAAGA---TCTCCTCAAGGCAGTAAGACTCATCAAGCGTATCTACCAAAGCAACCCGCCTCC---
CAACCCCGAGGG---GAC---CCGACAGGCCCGAAGGAATCGAAGAAGAAG---------GTGGAGAGCAAGGCA-----
-GAARCAGATCCRTACGMTTAG
>DQ676880/B/AU/2003/PS2019_Day0
ATGGAGCCAGTAGATCCTAGCCTAGAGCCCTGGAAGCATCCAGGAAGTCAGCCTAAGACTGCTTGTACCAAATGCTATTG
TAAACGATGTTGCCTTCATTGCCAAGTTTGC---TTTATACAAAAAGGCTTAGGCATCTCCCATGGCAGGAAGAAGCGGA
GACAA------CGACGAAGA---CCTCCTCAAGACAGTAAGACTCATCAAGCTTCTCTACCAAAGCAACCCGCCTCC---
CAACCCCGAGGG---GAC---CCGACAGGCCCGAAGGAATCGAAGAAGAAG---------GTGGAGAGCAAGGCA-----
-GAGACAGATCCGTACGATTAG
>DQ676881/B/AU/2003/PS2019_Day171
ATGGAGCCAGTAGATCCTAGCCTAGAGCCCTGGAAGCATCCAGGAAGTCARCCTAAGACTGCTTGTACCAAATGCTATTG
TAAACGATGTTGCYTTCATTGCCAAGTTTGC---TTTATRMRAAAAGGCTTAGGCATCTCCTATGGCAGGAAGAAGCGGA
GACAA------CGACGAAGA---CCTCCTCAAGACAGTAAGACTCATCAAGCTTCTCTACCAGAGCAACCCGCCTCC---
CAACCCCGAGGG---GAC---CCGACAGGCCCGAAGGAATCGAAGAAGAAG---------GTGGAGAGCAAGGCA-----
-GAGACAGCTCCATAAGATTAG
>DQ676882/B/AU/2004/PS2019_Day367
ATGGAGCCAGTAGATCCTAGCCTAGAGCCCTGGAAGCATCCAGGAAGTCARCCTAAGACTGCTTGTACCAAWTGCTATTG
TAAACGATGTTGCYTTCATTGCCAAGTTTGC---TTTATRWRAAAAGGCTTAGGCATCTCCTATGGCAGGAAGAAGCGGA
GACAA------CGACGAAGA---CCTCCTCAAGACAGTAAGACTCATCAAGCTTCTCTACCAGAGCAACCCGCCTCC---
CAACCCCGAGGG---GAC---CCGACAGGCCCGAAGGAATCGAAGAAGAAG---------GTGGAGAGCAAGGCA-----
-GAGACACCTCCATAAGATTAG
>DQ676883/B/AU/2002/PS3002_Day0
ATGGATCCAGTAGATCCTAGACTAGAGCCCTGGAAACATCCAGGAAGTCAGCCTAAGACCCCTTGTACCAACTGCTATTG
TAAACAATGTTGCTTTCATTGCCAAGTTTGC---TTCATACGAAAAGGCTTAGGCATCTCCTATGGCAGGAAGAAGCGGA
GACAGCAG---CGACGACGA---GCTCCTGAAGGCAGTCAAACTCATCAAGCTTCTCTATCAAAGCAACCCGCCACC---
CAAYCCCGAGGG---GAC---TCGACAGRCCCGAAGGAATCGAAGAAGAAG---------GTGGAGAGCAAGACA-----
-GAGACAGATCCATTCGCTTAG
>DQ676884/B/AU/2003/PS3002_Day199
ATGGATCCAGTAGATCCTAGACTAGAGCCCTGGAAACATCCAGGAAGTCAGCCTAAGACCCCTTGTACCAACTGCTATTG
TAAACAATGTTGCTTTCATTGCCAAGTTTGY---TTCATACGAAAAGGCTTAGGCATCTCCTATGGCAGGAAGAAGCGGA
GACAG------CGACGACGA---GCTCCTGAAGGCAGTCAGACTCATCAAGCTTCTCTATCAAAGCAACCCGCCACC---
CAACCCCGAGGG---GAC---TCGACAGGCCCGAAGGAATCGAAGAAGAAG---------GTGGAGAGCAAGACA-----
-GAGACAGATCCATTCGCTTAG
>DQ676885/B/AU/2003/PS3002_Day385
ATGGATCCAGTAGATCCTAGACTAGAGCCCTGGAAACATCCAGGAAGTCAGCCTAAGACCCCTTGTACCAACTGCTATTG
TAAACAATGTTGCTTYCATTGCCAAGTTTGC---TTCATAMGAAAAGGCTTAGGCATCTCCTATGGCAGGAAGAAGCGGA
GACAG------CGACGACGA---GCTCCTGAAGRCAGTCAGACTCATCAAGCTTCTCTATCAAAGCAACCCGCCACC---
CAACCCCGAGGG---GAC---TCGACAGGCCCGAAGGAATCGAAGAAGAAG---------GTGGAGAGCAAGACA-----
-GAGACAGATCCATTCGCTTAG
>DQ676886/B/AU/2003/PS4048_Day0
AYGGAGCCAATAGATCCTAGCCTAGAGCCCTGGAAGCATCCAGGAAGTCAGCCTAAGACTGCTTGTACCACTTGCTATTG
TAAAAAATGTTGCCTTCATTGCCAAGTTTGT---TTCATACAAAAAGGCTTAGGCATCTCCTATGGCAGGAAGAAGCGGA
GACAG------CGACGAAGA---GCTCCTCACGACAGTGAGATTCATCAAGKTCCTCTATCAAAGCAACCCACCTCC---
CAGCACAGAGGG---GAC---CAGACAGGCCCGAAGGAATCGAAGAAGAAG---------GTGGAGACAGAGACA-----
-GAGGCAGATCCGGTCTTTTAG
>DQ676887/B/AU/2004/PS4048_Day143
ATGGAGCCAATAGATCCTAGCCTAGAGCCCTGGAAGCATCCAGGAAGTCAGCCTAAGACTGCTTGTACCACTTGCTATTG
TAAAAAATGTTGCCTTCATTGCCAAGTTTGT---TTCATACAAAAAGGCTTAGGCATCTCCTATGGCAGGAAGAAGCGGA
GACRG------CGACGAAGA---GCTCCTCACGACRGTGAGATTCATCMAGTTCCTCTATCAAAGCAACCCACCTCC---
CAGCACAGAGGG---GAC---CAGACAGGCCCGAAGGAATCGAAGAAGAAG---------GTGGAGACAGAGACA-----
-GAGRCAGATCCGGTCTKTTAG
>DQ823362/B/UA/2001/01UAKV167
ATGGAGCCAGTAGATCCTAGACTAGAGCCCTGGAAGCATCCAGGAAGTCAGCCTAGGACTGCTTGCACCAAATGCTATTG
TAAAAAGTGTTGCTTTCATTGCCAAGTTTGT---TTCATGACAAAGGGCTTAGGCATCTCCTATGGCAGGAAGAAGCGGA
GACAG------CGACGAAGA---CCTCCTCAAGACAGTGAGGCTCATCAAGTACCTCTACCAAAGCAACCCGCCTCC---
CAACCCAGAGGG---GAC---CCGACAGGCCCGAAGGAATCGAAGGAGAAG---------GTGGAGAGCAAGACA-----
-GAGACAGATCCGGACCATTAG
>DQ823363/B/UA/2001/01UAKV252
ATGGATCCAGTAGATTCTAGACTAGAGCCCTGGCAGCATCCAGGAAGTCAGCCTAAGACTGCTTGTACCAATTGTTATTG
TAAAAAGTGTTGCTTTCATTGCCAAATATGT---TTCACAAGAAAAGCCTTAGGCATCTCCTATGGCAGGAAGAAGCGGA
GACAG------CGACGAAGA---CCTCCTCAAGACAGTCAGACTCATCAAGTTCCTCTACCAAAGCAACCCGCCTCC---
CAACCCCGAGGG---GAC---TCGACAGGCCCGAAGGAATCGAAGAAGAAG---------GTGGAGAGCAAGACA-----
-AAGACAGATCCGGACCATTAG
>DQ823364/B/UA/2001/01UAKV259
ATGGATCCAGTAGATCCTAGGCTAGAGCCCTGGCAGCATCCAGGAAGTCAGCCTAAGACTGCTTGTACCAATTGCTATTG
TAAAAAATGTTGCTTTCATTGCCAACTATGT---TTTACAAAGAAAGCCTTAGGCATCTTCTATGGCAGGAAGAAACGGA
GACAG------CGACGAAGA---TCTCCTCAAGACAGTGAGACTCATCAAGTTCCTCTACCAAAGCAACCCGCCTCC---
CAACCCCGAGGG---GAC---TCGACAGGCCCGAAGGAATCGAAGAAGAAG---------GTGGAGAGCAAGACA-----
-GAGACAGATCCGGACCATTAG
>DQ837381/B/KR/2005/05CSR3
ATGGAGCCAGTAGATCCTAGACTAGAGCCCTGGAATCATCCAGGAAGTAAGCCTGAGACTCCTTGTAACAATTGCTATTG
TAAAAAGTGCTGCTTACATTGCCAAGTTTGT---TTCACAAGAAAAGGCTTAGGCATCTCCTATGGCAGGAAGAAGCGGA
GACAG------CGACGACGA---GCTCCTCAAGACAGTCAGACTCATCAAGTTTCTCTATCAAAGCAACCCACCTCC---
CAGCCCCCAGGG---GAC---CCGACAGGCCCGAAGGAATCGAAGAAGAAG---------GTGGAGAGAGAGACA-----
-GAGACAGATCCAGTCAATCAG
>DQ853436/B/US/2000/14294_1
ATGGAGCCAGTAGATCCTAGACTAGACCCCTGGAAGCATCCAGGAAGTCAGCCTAAGACTGCTTGTAACAATTGCTATTG
TAAAAAGTGTTGCTTACATCGCCAAGTTTGC---TTCACACGAAAAGGCTTAGGCATCTCCTATGGCAGGAAGAAGCGGA
GACAG------CGACGAAGA---CCTGCTAAAGACAGTTCGACTAATCAAGTTTCTCTATCAAAGCAACCCGCCTCC---
CAACCCAGAGGG---GAC---CCGACAGGCCCGAAGGAATAGAAGAAGAAG---------GTGGAGAGAGAGACA-----
-GAGACAGATCCATACGATTAG
>DQ853437/B/US/2000/14297_1
ATGGAGCCAGTAGATCCTAGACTAGACCCCTGGAAGCATCCAGGAAGTCAGCCTAAGACTGCTTGTAACAATTGCTATTG
TAAAAAGTGTTGCTTACATTGCCAAGTTTGC---TTCACACGAGAAGGCTTAGGCATCTCCTATGGCAGGAAGAAGCGGA
GACAG------CGACGAAGA---CCTGCTAAAGACAGTTCGACTAATCAAGTTTCTCTATCAAAGCAACCCGCCTCC---
CAACCCAGAGGG---GAC---CCGACAGGCCCGAAGGAATAGAAGAAGAAG---------GTGGAGAGAGAGACG-----
-GAGACAGATCCATTCGATTAG
>DQ853438/B/US/2000/14300_1
ATGGAGCCAGTAGATCCTAGACTAGACCCCTGGAAGCATCCAGGAAGTCAGCCTAAGACTGCTTGTAACAATTGCTATTG
TAAAAAGTGTTGCTTACATTGCCAAGTTTGC---TTCACACGAAAAGGCTTAGGCATCTCCTATGGCAGGAAGAAGCGGA
GACAG------CGACGAAGA---CCTGCTAAAGACAGTTCGACTAATCAAGTTTCTCTATCAAAGCAACCCGCCTCC---
CAACCCAGAGGG---GAC---CCGACAGGCCCGAAGGAACAGAAGAAGAAG---------GTGGAGAGAGAGACA-----
-GAGACAGATCCATTCGATTAG
>DQ853439/B/US/2002/14186_1
ATGGATCCAGTAGATCCTAGACTAGAGCCCTGGAAGCATCCAGGAAGTCAGCCTAAGACTGCTTGTAACAATTGCTATTG
TAAAAAGTGTTGCTTACATTGCCAAGTTTGC---TTCACACGAAAAGGCTTAGGCATCTCCTATGGCAGGAAGAAGCGGA
GACAG------CGACGAAGA---CCTGCTAAAGACAGTTCGACTAATCAAGTTTCTCTACCAAAGCAACCCGCCTCC---
CAATCCAGAGGG---GAC---CCGACAGGCCCGAAGGAACAGAAGAAGAAG---------GTGGAGAGAGAGACA-----
-GAGACAGATCCATTCGATTAG
>DQ853440/B/US/2002/14182_1
ATGGAGCCAGTAGATCCTAGACTAGATCCCTGGAAGCATCCAGGAAGTCAGCCTAAGACTGCTTGTAACAATTGCTATTG
TAAAAAGTGTTGCTTACATTGCCAAGTTTGC---TTCATGCGAAAAGGCTTAGGCATCTCCTATGGCAGGAAGAAGCGGA
GACAG------CGACGACGA---GCTGCTAAAGACAGTTCGACTAATCAAGTTTCTCTACCAAAGCAACCCGCCTCC---
CAACCCAGAGGG---GAC---CCGACAGGCCCGAAGGAACAGAAGAAGAAG---------GTGGAGAGAGAGACA-----
-GAGACAGATCCATTCGATTAG
>DQ853441/B/US/2002/14189_1
ATGGAGCCAGTAGATCCTAAACTAGAGCCCTGGAAGCATCCAGGAAGTCAGCCTAGGACTGCTTGTAACAATTGCTATTG
TAAAAAGTGTTGCTTACATTGCCAAGTTTGC---TTCATGCGAAAAGGCTTAGGCATCTCCTATGGCAGGAAGAAGCGGA
GACAG------CGACGACGA---GCTGCTAAAGACAGTTCGACTAATCAAGTTTCTCTACCAAAGCAACCCGCCTCC---
CAACCCAGAGGG---GAC---CCGACAGGCCCGAAGGAACAGAAGAAGAAG---------GTGGAG--AGAGACA-----
-GAGACAGATCCATTCGATTAG
>DQ853442/B/US/2002/14184_1
ATGGAGCCAGTAGATCCTAGACTAGATCCCTGGAAGCATCCAGGAAGTCAGCCTAAGACTGCTTGTAACAATTGCTATTG
TAAAAAGTGTTGCTTACATTGCCAAGTTTGC---TTCATGCGAAAAGGCTTAGGAATCTCCTATGGCAGGAAGAAGCGGA
GACAG------CGACGAAGA---GCTGCTAAAGACAGTTCGACTAATCAAGTTTCTCTATCAAAGCAACCCGCCTCC---
CAACCCAGAGGG---GAC---CCGACAGGCCCGAAGGAACAGAAGAAGAAG---------GTGGAGAGAGAGACA-----
-GAGACAGATCCATTCGATTAG
>DQ853443/B/US/2002/14181_1
ATGGAGCCAGTAGATCCTAGACTAGACCCCTGGAAGCATCCAGGAAGTCAGCCTAAGACTGCTTGTAACAATTGCTATTG
TAAAAAGTGTTGCTTACATTGCCAAGTTTGC---TTCATGCGAAAAGGCTTAGGCATCTCCTATGGCAGGAAGAAGCGGA
GACAG------CGACGGCGA---GCTGCTAAAGACAGTTCGACTAATCAAGTTTCTCTACCAAAGCAACCCGCCCCC---
CAACCCAGAGGG---GAC---CCGACAGGCCCGAAGGAACAGAAGAGGAAG---------GTGGAGAGAGAGACA-----
-GAGACAGATCCATTCGATTAG
>DQ853444/B/US/2002/14183_1
ATGGAGCCAGTAGATCCTAGACTAGACCCCTGGAAGCATCCAGGAAGTCAGCCTAAGACCGCTTGTAACAATTGCTATTG
TAAAAAGTGTTGCTTACATTGCCAAGTTTGC---TTCATGCGAAAAGGCTTAGGAATCTCCTATGGCAGGAAGAAGCGGA
GACAG------CGACGAAGA---GCTGCTAAAGACAGTTCGACTAATCAAGTTTCTCTATCAAAGCAACCCGCCTCC---
CAACCCAGAGGG---GAC---CCGACAGGCCCGAAGGAACAGAAGAAGAAG---------GTGGAGAGAGAGACA-----
-GAGACAGATCCATTCGATTAG
>DQ853445/B/US/2002/14185_1
ATGGAGCCAGTAGATCCTAGACTAGACCCCTGGAAGCATCCAGGAAGTCAGCCTAAGACTGCTTGTAACAATTGCTATTG
TAAAAAGTGTTGCTTACATTGCCAAGTTTGC---TTCATGCGAAAAGGCTTAGGCATCTCCTATGGCAGGAAGAAGCGGA
GACAG------CGACGAAGA---GCTGCTAAGGACAGTTCGACTAATCAAGTTTCTCTGTCAAAGCAACCCGCCTCC---
CAACCCAGAGGG---GAC---CCGACAGGCCCGAAGGAACAGAAGAAGAAG---------GTGGAGAGAGAGACA-----
-GAGACAGATCCATTCGATTAG
>DQ853446/B/US/2002/14188_1
ATGGATCCAGTAGATCCTAGACTAGACCCCTGGAAGCATCCAGGAAGTCAGCCTAAGACTGCTTGTAACAATTGCTATTG
TAAAAAGTGTTGCTTACATTGCCAAGTTTGC---TTCACACGGAAAGGCTTAGGCATCTCCTATGGCAGGAAGAAGCGGA
GACAG------CGACGAAGA---CCTGCTAAAGACAGTTCGACCAATCAAGTTTCTCTATCAAAGCAACCCGCCTCC---
CAACCCAGAGGG---GAC---CCGACAGGCCCGAAGGAACAGAAGAAGAAG---------GTGGAGAGAGAGACA-----
-GAGACAGATCCATTCGATTAG
>DQ853447/B/US/2002/14187_1
ATGGATCCAGTAGATCCTAGACTAGAGCCCTGGAAGCATCCAGGAAGTCAGCCTAAGACTGCTTGTAACAATTGCTATTG
TAAAAAGTGTTGCTTACATTGCCAAGTTTGC---TTCACGCGAAAAGGCTTAGGCATCTCCTATGGCAGGAAGAAGCGGA
GACAG------CGACGAAGA---CCTGCTAAAGACAGTTCGACTAATCAAGTTTCTCTACCAAAGCAACCCGCCCCC---
CAACCCAGAGGG---GAC---CCGACAGGCCCGAAGGAACAGAAGAAGAAG---------GTGGAGAGAGAGACA-----
-GAGACAGATCCATTCGATTAG
>DQ853448/B/US/2002/14190_1
ATGGATCCAGTAGATCCTAGACTAGACCCCTGGAAGCATCCAGGAAGCCAGCCTAAGACTGCTTGTAACAATTGCTATTG
TAAAAAGTGTTGCTTACATTGCCAAGTTTGC---TTCACACGAAAAGGCTTAGGCATCTCCTATGGCAGGAAGAAGCGGA
GACAG------CGACGAAGA---CCTGCTAAAGACAGTTCGACTAATCAAGTTTCTCTACCAAAGCAACCCGCCTCC---
CAACCCAGAGGG---GAC---CCGACAGGCCCGAAGGAACAGAAGAAGAAG---------GTGGAGAGAGAGACA-----
-GAGACAGATCCATTCGATTAG
>DQ853449/B/US/2000/14299_1
ATGGAGCCAGTAGATCCTAGACTAGACCCCTGGAAGCATCCAGGAAGTCAGCCTAAGACTGCTTGTAACAATTGCTATTG
TAAAAAGTGTTGCTTACATTGCCAAGTTTGC---TTCACACGAAAAGGCTTAGGCATCTCCTATGGCAGGAAGAAGCGGA
GACAG------CGACGAAGA---CCTGCTAAAGACAGTTCGACTAATCAAGTTTCTCTATCAAAGCAACCCGCCTCC---
CAACCCAGAGGG---GAC---CCGACAGGCCCGAAGGAACAGAAGAAGAAG---------GTGGAGAGAGAGACA-----
-GAGACAGATCCATTCGATTAG
>DQ853450/B/US/2000/14302_1
ATGGAGCCAGTAGATCCTAGACTAGACCCCTGGAAGCATCCAGGAAGTCAGCCTAAGACTGCTTGTAACAATTGCTATTG
TAAAAAGTGTTGCTTACATTGCCAAGTTTGC---TTCACACGAAAAGGCTTAGGCATCTCCTATGGCAGGAAGAAGCGGA
GACAG------CGACGACGA---GCTGCTAAAGACAGTTCGACTAATCAAGTTTCTCTACCAAAGCAACCCGCCTCC---
CAACCCAGAGGG---GAC---CCGACAGGCCCGAAGGAATAGAAGAAGAAG---------GTGGAGAGAGAGACA-----
-GAGACAGATCCATACGATTAG
>DQ853451/B/US/2000/14303_1
ATGGAGCCAGTAGATCCTAGACTAGACCCCTGGAAGCATCCAGGAAGTCAGCCTAAGACTGCTTGTAACAATTGCTATTG
TAAAAAGTGTTGCTTACATTGCCAAGTTTGC---TTCACACGAAAAGGCTTAGGCATCTCCTATGGCAGGAAGAAGCGGA
GACAG------CGACGAAGA---CCTGCTAAAGACAGTTCGACTAATCAAGTTTCTCTACCAAAGCAACCCGCCTCC---
CAACCCAGAGGG---GAC---CCGACAGGCCCGAAGGAATAGAAGAAGAAG---------GTGGAGAGAGAGACA-----
-GAGACAGATCCATACGATTAG
>DQ853452/B/US/2000/14296_1
ATGGAGCCAGTAGATCCTAGACTAGACCCCTGGAAGCATCCAGGAAGTCAGCCTAAGACTGCTTGTAACAATTGCTATTG
TAAAAAGTGTTGCTTACATTGCCAAGTTTGC---TTCACACGAAAAGGCTTAGGCATCTCCTATGGCAGGAAGAAGCGGA
GACAG------CGACGACGA---GCTGCTAAAGACAGTTCGACTAATCAAGTTTCTCTACCAAAGCAACCCGCCTCC---
CAACCCAGAGGG---GAC---CCGACAGGCCCGAAGGAACAGAAGAAGAAG---------GTGGAGAGAGAGACA-----
-GAGACAGATCCATTCGATTAG
>DQ853453/B/US/2000/14298_1
ATGGAGCCAGTAGATCCTAAACTAGACCCCTGGAAGCATCCAGGAAGTCAGCCTAGGACTGCTTGTAACAATTGCTATTG
TAAAAAGTGTTGCTTACATTGCCAAGTTTGC---TTCATGCGAAAAGGCCTAGGCATCTCCTATGGCAGGAAGAAGCGGA
GACAG------CGACGAAGA---GCTGCTAAAGACAGTTCGACTAATCAAGTTCCTCTACCAAAGCAACCCGCCTCC---
CAACCCAGAGGG---GAC---CCGACAGGCCCGAAGGAATAGAAGAAGAGG---------GTGGAGAGAGAGACA-----
-GAGACAGATCCATACGATTAG
>DQ853454/B/US/2000/14295_1
ATGGAGCCAGTAGATCCTAGACTAGACCCCTGGAAGCATCCAGGAAGTCAGCCTAAGACTGCTTGTAACAATTGCTATTG
TAAAAAGTGTTGCTTACATTGCCAAGTTTGC---TTCACACGAAAAGGCTTAGGCATCTCCTATGGCAGGAAGAAGCGGA
GACAG------CGACGACGA---CCTGCTAAGGACAGTTCGACTAATCAAGTTTCTCTATCAAAGCAACCCGCCTCC---
CAACCCAGAGGG---GAC---CCGACAGGCCCGAAGGAACAGAAGAAGAAG---------GTGGAGAGAGAGACA-----
-GAGACAGATCCATACGATTAG
>DQ853455/B/US/1998/15387_1
ATGGAGCCAGTAGATCCTAGACTAGAGCCCTGGAAGCATCCAGGAAGTCAGCCTAAGACTGCTTGTAACAATTGCTATTG
TAAAAAGTGTTGCTTTCATTGCCAAGTTTGC---TTCATACGAAAAGGCTTAGGCATCTCCTATGGCAGGAAGAAGCGGA
GACAG------CGACGAAGA---GCTGCTAAAGACAGTCCGGCTAATCAAGTTTCTCTATCAAAGCAACCCTCCTCC---
CAACCCAGAGGG---GAC---CCGACAGGCCCGAAGGAATAGAAGAAGAAG---------GTGGAGAGAGAGACA-----
-GAGACAGATCCATACGATTAG
>DQ853456/B/US/1998/15388_1
ATGGAGCCAGTAGATCCTAGACTAGAGCCCTGGAAGCATCCAGGAAGTCAGCCTAAGACTGCTTGTAACAATTGCTATTG
TAAAAAGTGTTGCTTTCATTGCCAAGTTTGC---TTCATACGAAAAGGCTTAGGCATCTCCTATGGCAGGAAGAAGCTGA
GACAG------CGACGAAGA---GCTGCTAAAGACAGTCCGACTAATCAAGTTTCTCTATCAAAGCAACCCTCCTCC---
CAACCCAGAGGG---GAC---CCGACAGGCCCGAAGGAATAGAAGAAGAGG---------GTGGAGAGAGAGACA-----
-GAGACAGATCCATACGATTAG
>DQ853457/B/US/1998/15389_1
ATGGAGCCAGTAGATCCTAGACTAGAGCCCTGGAAGCATCCAGGAAGTCAGCCTAAGACTGCTTGTAACAATTGCTATTG
TAAAAAGTGTTGCTTTCATTGCCAAGTTTGC---TTCATACGAAAAGGCTTAGGCATCTCCTATGGCAGGAAGAAGCGGA
GACAG------CGACGAAGG---GCTGCTAAAGACAGTCCGACTAATCAAGTTTCTCTATCAAAGCAACCCTCCTCC---
CAACCCAGAGGG---GAC---CCGACAGGCCCGAAGGAATAGAAGAAGAAG---------GTGGAGAGAGAGACA-----
-GAGACAGATCCATACGATTAG
>DQ853458/B/US/1998/15390_1
ATGGAGCCAGTAGATCCTAGACTAGAGCCCTGGAAGCATCCAGGAAGTCAGCCTAAGACTGCTTGTAACAATTGCTATTG
TAAAAAGTGTTGCTTTCATTGCCAAGTTTGC---TTCATACGAAAAGGCTTAGGCATCTCCTATGGCAGGAAGAAGCGGA
GACAG------CGACGAAGA---GCTGCTAAAGACAGTCCGACTAATCAAGTTTCTCTATCAAAGCAACCCTCCTCC---
CAACCCAGAGGG---GAC---CCGACAGGCCCGAAGGAATAGAAGAAGAAG---------GTGGAGAGAGAGACA-----
-GAGACAGATCCATACGATTAG
>DQ853459/B/US/1998/15382_1
ATGGAGCCAGTAGATCCTAGACTAGAGCCCTGGAAGCATCCAGGAAGTCAGCCTAAGACTGCTTGTAACAATTGCTATTG
TAAAAAGTGTTGCTTTCATTGCCAAGTTTGC---TTCATACGAAAAGGCTTAGGCATATCCTATGGCAGGAAGAAGCGGA
GACAG------CGACGAAGA---ACTGATCAAGACAGTTCGACTCATCAAGTTTCTCTATCAAAGCAACCCTCCTCC---
CAACCCAGGGGG---GAC---CCGACAGGCCCGAAGGAATCGAAGAAGAAG---------GTGGAGAGAGAGACA-----
-GAGACAGATCCATAAGATTAG
>DQ853460/B/US/1998/15386_1
ATGGAGCCAGTAGATCCTAGACTAGAGCCCTGGAAGCATCCAGGAAGTCAGCCTAAGACTGCTTGTAACAATTGCTATTG
TAAAAAGTGTTGCTTTCATTGCCAAGTTTGC---TTCATACGAAAAGGCTTAGGCATATCCTATGGCAGGAAGAAGCGGA
GACAG------CGACGAAGA---ACTGATCAAGACAGTTCGACTCATCAAGTTTCTCTATCAAAGCAACCCTCCTCC---
CAACCCAGAGGG---GAC---CCGACAGGCCCGAAGGAATCGAAGAAGAAG---------GTGGAGAGAGAGACA-----
-GAGACAGATCCATAAGATTAG
>DQ853461/B/US/1998/15383_1
ATGGAGCCAGTAGATCCTAGACTAGAGCCCTGGAAGCATCCAGGAAGTCAGCCTAAGACTGCTTGTAACAATTGCTATTG
TAAAAAGTGTTGCTTTCATTGCCAAGCTTGC---TTCATACGAAAAGGCTTAGGCATATCCTATGGCAGGAAGAAGCGGA
GACAG------CGACGAAGA---ACTGATCAAGACAGTTCGACTCATCAAGTTTCTCTATCAAAGCAACCCTCCTCC---
CAACCCAGAGGG---GAC---CCGACAGGCCCGAAGGAATCGAAGAAGAAG---------GTGGAGAGAGAGACA-----
-GAGACAGATCCATAAGATTAG
>DQ853462/B/US/1998/15381_1
ATGGAGCCAGTAGATCCTAGACTAGAGCCCTGGAAGCATCCAGGAAGTCAGCCTAAGACTGCTCGTAACAATTGCTATTG
TAAAAAGTGTTGCTTTCATTGCCAAGTTTGC---TTCATACGAAAAGGCTTAGGCATATCCTATGGCAGGAAGAAGCGGA
GACAG------CGACGAAGA---ACTGATCAAGACAGTTCGACTCATCAAGTTTCTCTATCAAAGCAACCCTCCTCC---
CAACCCAGAGGG---GAC---CCGACAGGCCCGAAGGAATCGAAGAAGAAG---------GTGGAGAGAGAGACA-----
-GAGACAGATCCATAAGATTAG
>DQ853463/B/US/1998/15384_1
ATGGAGCCAGTAGATCCTAGACTAGAGCCCTGGAAGCATCCAGGAAGTCAGCCTAAGACTGCTTGTAACAATTGCTATTG
TAAAAAGTGTTGCTTTCATTGCCAAGTTTGC---TTCACACGAAAAGGCTTAGGCATCTCCTATGGCAGGAAGAAGCGGA
GACAG------CGACGAAGA---GCTGCTCAAGACTGTCCGACTAATCAAGTTTCTCTATCAAAGCAACCCTCCTCC---
CAACCCAGAGGG---GAC---CCGACAGGCCCGAAGGAATCGAAGAAGAAG---------GTGGAGAGAGAGACA-----
-GAGACAGATCCATAAGATTAG
>DQ853464/B/US/1998/15385_1
ATGGAGCCAGTAGATCCTAGACTAGAGCCCTGGAAGCATCCAGGAGGTCAGCCTAAGACTGCTTGTAACAATTGCTATTG
TAAAAAGTGTTGCTTTCATTGCCAAGTTTGC---TTCACACGAAAAGGCTTAGGCATCTCCTATGGCAGGAAGAAGCGGA
GACAG------CGACGAAGA---GCTGCTCAAGACTGTCCGACTAATCAAGTTTCTCTATCAAAGCAACCCTCCTCC---
CAACCCAGAGGG---GAC---CCGACAGGCCCGAAGGAATCGAAGAAGAAG---------GTGGAGAGAGAGACA-----
-GAGACAGATCCATAAGATTAG
>DQ854714/B/ES/1989/M61
ATGGAGCCAGTAGATCCTAGACTAGAGCCCTGGAAGCATCCAGGAAGTCAGCCTAGGACTGCTTGTACCAATTGCTATTG
TAAAAAGTGTTGCTTTCATTGCCAAGTTTGT---TTCATAACAAAAGGCTTAGGCATCTCCTATGGCAGGAAGAAGCGGA
GACAG------CGACGAAAA---GCTCCTCAAGACAGTCAGACTCATCAAGTTTCTCTATCAAAGCAACCCGCCTCC---
CAGCCAGGAGGG---GAC---CCGACAGGCCCGAAGGAATCGAAGAAGAAG---------GTGGAGAGAGAGACA-----
-GAGACAGATCCGGTCAATTAG
>DQ886031/B/US/-/F703
ATGGATCCAGTAGATCCTAGACTAGAGCCCTGGAAGCATCCAGGAAGTCAGCCTAAAACCGCTTGTACCAATTGCTATTG
TAAAAAGTGTTGCTTTCATTGTCAAGTTTGT---TTCACAACAAAAGGCTTAGGCATCTCCTATGGCAGGAAGAAGCGGA
GACAA------CGACGAAGA---GCTCCTCACGACAATCAGAGTAATCAAGTTCCTCTACCAAAGCAACCCGCCTCC---
AAGCCCCCAGGG---GAC---CCGACAGGCCCGAAGGAATCGAAGAAGAAG---------GTGGAGACAGAGACA-----
-GAGACAGATCCGTGCGCTTAG
>DQ886032/B/US/-/F7174
ATGGAGCCAGTAGATCCTAGCCTAGAGCCCTGGAAGCATCCAGGAAGTCAGCCTAAAACTGCTTGTAACAATTGCTATTG
TAAAAGGTGTTGCTTTCATTGCCAAAAGTGC---TTCACAACAAAAGGCTTAGGCATCTCCTATGGCAGGAAGAAGCGGA
GACAG------CGACGAAGA---GCTTCTCAAAACAGTCCAGATCATCAAGTTTCTCTATCAAAGCAACCCGCTTCC---
CAGCCCCAAGGG---GAC---CCGACAGGCCCGAAGGAATCGAAGAAGAAG---------GTGGAGAGAGAGACA-----
-GAAACGGATCCAGTCGCTTAG
>DQ886033/B/US/-/F7204
ATGGAGCCAGTAGATCCTAGACTAGAGCCCTGGAAGCATCCAGGAAGTCAGCCTAGGACTGCTTGTACCAAGTGCTATTG
TAAAAAGTGTTGCTTGCATTGCCAAGTATGC---TTCTTAACAAAAGGCTTAGGCATCTCCTATGGCAGGAAGAAGCGGA
GACAA------CGACGAAGA---CCTCCTCAGGACAGTCAGACTCATCAAAGTGATCTATCAAAGCAACCCACCGCC---
CAGCAGCGAGGG---GAC---CCGACAGGCCCGAAGGAATCGAAGAAGAAG---------GTGGAGAGAGAGACA-----
-GAGACAGATCCGGACCATTAG
>DQ886034/B/US/-/L8146
ATGGAGCCAGTAGACCCTAGACTAGAGCCCTGGAAGCATCCAGGAAGTCAGCCTAAGACTGCTTGTACCAATTGCTATTG
TAAAAAGTGTTGCCTTCATTGCCAAGTTTGC---TTCATAAAAAAAGGCTTAGGCATCTCCTATGGCAGGAAGAAGCGGA
GACAG------CGACGAAGA---GCTTCTCAAGACAGTCAGACTCATCAAGCGTCTCTATCAAAGCAACCCGCCTCC---
CAACCCCGAGGG---GAC---CCGACAGGCCCGAAGGAATCGAAGAAGAAG---------GTGGAGACAGAGACA-----
-GAGACAGATCCAGACAACCAG
>DQ886035/B/US/-/L8157
ATGGAGCCAGTAGATCCTAGACTAGAGCCCTGGAAGCATCCAGGAAGTCAGCCTAAGACTGCCTGTACCAATTGCTTTTG
TAAAAAGTGTTGCTTTCATTGCCAAGTTTGT---TTCATAACGAAAGGCTTAGGCATCTCCTATGGCAGGAAGAAGCGGA
GACAG------CGACGAAGA---GCTCCTCAGGACAGTGAGACTCATCAAGTTTCTCTATCAAAGCAATCCGCCTCC---
CAGGCCCGAGGG---GAC---CCGACAGGCCCGAAGGAATCGAAGAAGAAG---------GTGGAGAGAGAGACA-----
-GAGACAGATCCGGTCCATCAG
>DQ886036/B/US/-/L8185
ATGGAGCCAGTAGATCCTAGATTAGAGCCCTGGAAACATCCAGGAAGTCAGCCTAAGACTGCTTGCAATAGTTGCTATTG
TAAAAAGTGTTGCTTTCATTGCCAAGTGTGT---TTCACAAGAAAAGCCTTAGGCATCTCCTATGGCAGGAAGAAGCGGA
GACAG------CGACGAAGA---GCTCCTCAAGACAGTAAGACTCATCAAGCGTCTCTATCAGAGCAACCCGCTTCC---
CAGCCCCGAGGG---GAC---CCGACAGGCCCGAAGGAATCGAAGAAGAAG---------GTGGAGAGAGAGACA-----
-GAGACACATCAAGACCATTAG
>DQ886037/B/US/2005/L8249
ATGGAGCCAGTAGATCCTAGACTAGAGCCCTGGAAGCATCCAGGAAGTCAGCCTAAGACTGCTTGTACACCTTGCTTTTG
TAAAAAGTGTTGCTTTCATTGCCAAGTTTGT---TTCATGACAAAAGGCTTAGGCATCTCCTATGGCAGGAAGAAGCGGA
GACAG------CGACGAAGA---GCTTCTCAAGACAGTCAGACTCATCAAGACTATCTATCAAAGCAATCCGCCCCC---
CAGCTCCGAGGG---GAC---CCGACAGGCCCGAAGGAATCGAAGGAGAAG---------GTGGAGACAGAGACA-----
-ACGACAGATCCAGTCCATTAG
>DQ990880/B/CN/2005/05CNHB_hp3
ATGGAGCCAGTAGATCCTAGATTAGAGCCCTGGAAGCATCCAGGAAGTCAGCCTAAGACTGCTTGTAACAATTGCTATTG
TAAAAAATGCAGCTTTCATTGCCAAGTTTGT---TTCACAAAAAAAGGCTTAGGCATCTCCTATGGCAGGAAGAAGAGAA
GACAA------CGACGAAGA---ACTCCTCAAGACAGTCAAACTCATCAAGTTTCTCTACCAAAGCAACCCACTTCC---
CAACCCAGAGGG---GAC---CCGGAAGGCCCGAAGGAATCGAAGAAGAAG---------GTGGAGAGCGAGACA-----
-GAGGCAGATCCGAGAGATTAG
>EF057102/B/CN/2001/pCNHN24
ATGGAGCCAGTAGATCCTAGATTAGAGCCCTGGAAGCATCCAGGAAGTCGGCCTAAGACTGCTTGTACTAATTGCTTTTG
TAAAAAGTGCTGCTATCATTGCCAAGATTGT---TTCCTGAAAAAAGGCTTAGGCATCTCCTATGGCAGGAAGAAGAGAA
GACAG------CGACGAAGA---GCTCCTCAAGACAGTCAGACTCATCAAGCGTCTCTATCAAAGCAACCCGCTTCC---
CAGCCCAGAGGG---GAC---CCGGAAGGCCCGAAGGAATCGAAGAAGAAG---------GTGGAGAGCAAGACA-----
-GAGACAGATCCGAGAGATTAG
>EF175209/B/US/1998/WC3_0498_1
ATGGAGCCAGTAGACCCTAGGCTAGAGCCTTGGAAGCATCCAGGAAGTCAGCCTAAGACTGCTTGTACCAATTGCTATTG
TAAAAAGTGTTGCTTTCATTGCCAAGTTTGT---TTCATGACAAAAGGCTTAGGCATCTCCTATGGCAGGAAGAAGCGGA
GACAG------CGACGAAGA---GCTCCTCAAAGCAGCCCGAATCATCAAGTTTCTCTATCAAAGCAACCCGCCTCC---
CAGTCCCGAGGG---GAC---CCGACAGGCCCGAAGGAATCGAAGAAGAAG---------GTGGAGAGGGAGACA-----
-GAGACAGATCCAGTCGATTAG
>EF175210/B/US/1998/WC3_0498_2
ATGGAGCCAGTAGACCCTAGGCTAGAGCCTTGGAAGCATCCAGGAAGTCAGCCTAAGACTGCTTGTACCAATTGCTATTG
TAAAAAGTGTTGCTTTCATTGCCAAGTTTGT---TTCATGACAAAAGGCTTAGGCATCTCCTATGGCAGGAAGAAGCGGA
GACAG------CGACGAAGA---GCTCCTCAAAGCAGCCCGAATCATCAAGTTTCTCTATCAAAGCAACCCGCCTCC---
CAGTCCCGAGGG---GAC---CCGACAGGCCCGAAGGAATCGAAGAAGAAG---------GTGGAGAGGGAGACA-----
-GAGACAGATCCAGTCGATTAG
>EF175211/B/US/1998/WC3_0498_3
ATGGAGCCAGTAGACCCTAGGCTAGAGCCTTGGAAGCATCCAGGAAGTCAGCCTAAGACTGCTTGTACCAATTGCTATTG
TAAAAAGTGTTGCTTTCATTGCCAAGTTTGT---TTCATGACAAAAGGCTTAGGCATCTCCTATGGCAGGAAGAAGCGGA
GACAG------CGACGAAGA---GCTCCTCAAAGCAGCCCGAATCATCAAGTTTCTCTATCAAAGCAACCCGCCTCC---
CAGTCCCGAGGG---GAC---CCGACAGGCCCGAAGGAATCGAAGAAGAAG---------GTGGAGAGGGAGACA-----
-GAGACAGATCCAGTCGATTAG
>EF175212/B/US/1998/WC3_0498_4
ATGGAGCCAGTAGACCCTAGGCTAGAGCCTTGGAAGCATCCAGGAAGTCAGCCTAAGACTGCTTGTACCAATTGCTATTG
TAAAAAGTGTTGCTTTCATTGCCAAGTTTGT---TTCATGACAAAAGGCTTAGGCATCTCCTATGGCAGGAAGAAGCGGA
GACAG------CGACGAAGA---GCTCCTCAAAGCAGCCCGAATCATCAAGTTTCTCTATCAAAGCAACCCGCCTCC---
CAGTCCCGAGGG---GAC---CCGACAGGCCCGAAGGAATCGAAGAAGAAG---------GTGGAGAGGGAGACA-----
-GAGACAGATCCAGTCGATTAG
>EF178338/B/AU/2004/MS2004_37_040
ATGGAGCCCGTAGATCCTARKCTAGAGCCCTGGAAGCATCCAGGAAGTCAGCCTAGGACTGCTTGTACCAATTGCTATTG
TAAAAAGTGTTGCTGGCATTGCCAAGCTTGT---TTCTTAAAAAAGGGCTTAGGCATCTCNNATGGCAGGAAGAAGCGGA
GACAG------CGACGAGGA---CCTCCTTCAAGCAGTCCGAATCATCAAGTTCCTCTACCAAAGCAACCCAYTTCC---
CAGCCCCGCGGG---GAC---CCGACAGGCCCGAAGGAATCGGAGAAGAAG---------GTGGAGAGAGAGACA-----
-GAGACMCATCCAATCGATTAG
>EF178354/B/AU/2004/MS2004_37_056
ATGGAGCCAGTAGATCCTAGCCTAGAACCCTRGGAGCACCCAGGAAGTCAGCCTAGGACTGCTTGTAATAATTGCTATTG
TAAAAAGTGTTGCTTTCATTGCCAAGTTTGC---TTCATAAGAAAAGGCTTAGGCATCTCCTATGGCAGGAAGAAGCGGA
GACAG------CGACGAAGA---GCTCCTCAAGACAGTGAGACTCATCAAAGTCATCTATCAAAGCAACCCACCTCC---
CAACCCCGAGRG---GAC---CCGACAGGCCCGAAGGAATCGAAGAAGAAG---------GTGGAGAGAGAGACA-----
-GAGGCAGATCCGAGCGATTAG
>EF178358/B/AU/2004/MS2004_37_060
ATGGAGCCAGTAGATCCTAGACTAGAGCCCTGGAAGCATCCAGGAAGTCAGCCTAGGACTCCTTGTACCAATTGCTATTG
TAAAAAGTGCAGCTTTCATTGCCAAGTTTGC---TTCATAACAAAAGGCTTAGGCATCTCCTATGGCAGGAAGAAGCGGA
GACAG------CGACGAAGA---GCTCATCAAGACAGTCAGACKCATCAAGACTCTCTATCAAAGCAACCCTCCTCC---
CAGCCTCGAGGG---GAC---CCGACAGGCCCGAAGGAACAGAAGAAGAAG---------GTGGAGACAGAGGCA-----
-GAGACAGATCCACGCGATTGG
>EF363122/B/US/2000/ES1-16
ATGGAGCCAGTAGATCCTAGACTAGAGCCCTGGAAGCATCCAGGAAGTCAGCCTAAGACTCCTTGTACCACTTGCTATTG
TAAAAAGTGTTGCTTTCATTGCCAAGTTTGT---TTCACAAAAAAAGCCTTAGGCATCTCCTATGGCAGGAAGAAGCGGA
GACAG------CGAAGAAGA---GCTCCTCAAGGCCGTCAGACTCGTCAAGTTTCTCTATCAAAGCAACCCACCGCC---
CAGCCCCGCAGG---AAC---CCGACAGGCCCGAAGGAATCGAAGAAGAAG---------GTGGAGACAGAGACA-----
-GAGACAGATCCGGTCGCTTAG
>EF363123/B/US/2000/ES1-20
ATGGAGCCAGTAGATCCTAGACTAGAGCCCTGGAAGCATCCAGGAAGTCAGCCTAAGACTCCTTGTACCACTTGCTATTG
TAAAAAGTGTTGCTTTCATTGCCAAGTTTGT---TTCACAAAAAAAGCCTTAGGCATCTCCTATGGCAGGAAGAAGCGGA
GACAG------CGAAGAAGA---GCTCCTCAAGGCCGTCAGACTCATCAAGTTTCTCTATCAAAGCAACCCACCGCC---
CAGCCCCGCGGG---AAC---CCGACAGGCCCGAAGGAATCGAGGAAGAAG---------GTGGAGACAGAGACA-----
-GAGACAGATCCGGTCGCTTAG
>EF363124/B/US/2004/ES4-24
ATGGAGCCAGTAGATCCTAGACTAGAGCCCTGGAAGCATCCAGGAAGTCAGCCTAGGACTGCTTGTACCCCTTGCTATTG
TAAAAAGTGTTGCTTTCATTGCCAAGTTTGT---TTCACAACAAAAGGCTTAGGCATCTCCTATGGCAGGAAGAAGCGGA
GACAG------CGACGAAGA---GCTCCTCAAGACAGTCAGACTCATCAAGTTTCTCTATCAAAGCAACCCGCCTCC---
CAGCCCCGAGGG---GAC---CCGACAGGCCCGAAGGAATCGAAGAAGAAG---------ATGGAGAGAGAGACA-----
-GAGACAGATCAGGTCGATTAG
>EF363125/B/US/2004/ES8-17
ATGGAGCCAGTAGATCCTAGACTGGAGCCCTGGAAGCATCCGGGGAGCCAGCCTAGGACTGCCTGTACCACTTGCTATTG
TAAAAGGTGTTGCTATCATTGCCAAACTTGC---TTCATAACGAAAGGCTTAGGCATCTCCTATGGCAGGAAGAAGCGGA
GACAG------CGACGAGGA---GCTCATCAGGACAGTGAGACTCATCAAGCGTCTCTATCAGAGCAACCCGCCTCC---
CAGCTCAGAGGG---GAC---CCGACAGGCCCGAAGGAATCGAAGAAGAAG---------GTGGAGAGCGAGACA-----
-GAGACAGATCCGAATCCTTAG
>EF363126/B/US/2004/ES8-43
ATGGAGCCAGTAGATCCTAGACTGGAGCCCTGGAAGCATCCGGGGAGCCAGCCTAGGACTGCCTGTACCACTTGCTATTG
TAAAAGGTGTTGCTATCATTGCCAAACTTGC---TTCATAACGAAAGGCTTAGGCATCTCCTATGGCAGGAAGAAGCGGA
GACAG------CGACGAGGA---GCTCATCAGGACAGTGAGACTCATCAAGCGTCTCTATCAGAGCAACCCGCCTCC---
CAGCTCAGAGGG---GAC---CCGACAGGCCCGAAGGAATCGAAGAAGAAG---------GTGGAGAGCGAGACA-----
-GAGACAGATCCGAATCCTTAG
>EF363127/B/US/2004/ES10-53
ATGGAGCCAGTAGATCCTAGACTAGAGCCCTGGAAACATCCAGGAAGTCAGCCTAAAACTGCTTGTAACTCATGCTATTG
TAAAAAGTGTTGCTATCATTGCCCAGTGTGC---TTCATAACAAAAGGCTTAGGCATCTCCTATGGCAGGAAGAAGCGGA
GACAA------CGTCGAAGA---GCTACTAACGACAGTCAGAATCATCAAATTCCTCTATCAAAGCAATCCGCCCCC---
CAGCCAGGAGGG---GAC---CCGACAGGCCCGAAGGAATCGAAGGAGAAG---------GTGGAGAGAACGACA-----
-GAGACAGATCCGGACCCTTAG
>EF514697/B/DK/2004/PMVL_018
ATGGAGCCAGTAGATCCTAGCCTAGAGCCCTGGAAGCATCCAGGAAGTCAGCCTAAGACTGCTTGTAACAACTGCTATTG
TAAAAAGTGTTGCTTTCATTGCCAAGTTTGT---TTCACAAAAAAAGGCTTAGGCATCTCCTATGGCAGGAAGAAGCGGA
AACAG------CGACGAAGA---ACTCCTCAAGACAGTCAGACTCATCAAAGTTCTCTATCAAAGCAACCCTCCTCC---
CAGCACCGAGGG---GAC---CCGACAGGCCCGAAGGAACAGAAGAAGAAG---------GTGGAGAGAGAGACA-----
-GAGACAGATCCGGTCAATTAG
>EF514698/B/DK/2004/PMVL_027
ATGGAGCCAGTAGATCCTAGCCTAGAGCCCTGGAAGCATCCAGGAAGTCAGCCTAAAACTGCTTGTACCACTTGCTATTG
TAAAAAGTGTTGCTATCATTGTCAAAAGTGT---TTCATAACAAAAGGCTTAGGCATCTCCTATGGCAGGAAGAAGCGGA
GACAG------CGACGAACA---GCTCCTCCAGGCAGTCAGACTCATCAAGATTCTCTATCAAAGCAACCCGCCTCC---
CGGCCCAGAGGG---GAC---CCGACAGGCCCGAAGGAACCGAAGAAGAAG---------GTGGAGAGAGAGACA-----
-GAGACAGATCCGGTCGATTAG
>EF514699/B/DK/2004/PMVL_012
ATGGAGCCAGTAGATCCTAGACTAGAGCCCTGGAAGCACCCAGGAAGTCAGCCTAGGACTGCATGTACCAATTGTTATTG
TAAAAAGTGTTGCTTTCATTGCCAAGCTTGT---TTTACAAAAAAAGGCTTAGGCATCATCTATGGCAGGAAGAAGCGGA
GACAG------CGACGAAGA---TCTCCTCAAGACAGTCCGCCTAATCAAGCTTCTCTACCAAAGCAACCCGCCCCC---
CAGCTCCGAGGG---GAC---ACGACAGGCCCGAAGGAATCGGAGAAGAAG---------GTGGAGAGAGAGACA-----
-GAGACACATCCGGACCATTAG
>EF514700/B/DK/2004/PMVL_013
ATGGATCCAGTAGATCCTAGACTAGAGCCCTGGAAGCATCCAGGAAGTCAACCTAAGACTGCTTGTACCAATTGCTATTG
TAAAGAATGTTGCTTTCATTGTCAAGTTTGC---TTCACAAAAAAAGGCTTAGGCATCTCCTATGGCAGGAAGAAGCGGA
GACAG------CGACGAAGA---GCTCCTGAAGGTGGTCAGACTCATCAAGGCTCTCTATCAAAGCAACCCGCCTCC---
CAGCACAGAGGG---GAC---CCGACAGGCCAGAAGGAATCGAAGAAGGAG---------GTGGAGAACAAGACA-----
-GAGACAGATCAATTCGATTAG
>EF514701/B/DK/2004/PMVL_049
ATGGAGCCAATAGATCCTAGCCTAGAGCCTTGGAAGCATCCAGGAAGTCAGCCTAAGACTGCTTGTACCAAATGCTATTG
TAAACAGTGTTGCTATCATTGCCAAGTGTGT---TTCATAACAAAAGGCTTAGGCATCTCCTATGGCAGGAAGAAGCGGA
AACAG------CGACGAAGA---ACTCCTAACGACAGTCAGACTCATCAAGCTTCTCTATCAAAGCAACCCGCCTCC---
CAGCCCAGAGGG---GAC---CCGACAGGCCCGAAGGAACCGCAGAAGAAG---------GTGGAGAGAGAGACA-----
-GAGACACATCCGGACCCTTAG
>EF514702/B/DK/2004/PMVL_025
ATGGAGCCAGTAGATCCTAACCTAGAGCCCTGGAAGCACCCAGGAAGTCAGCCTAAGACTGCTTGTACCAATTGCTATTG
TAAACRATGTTGCTTTCATTGCCAAGTTTGT---TTCATAAAAAAAGGCTTAGGCATCTCCTATGGCAGGAAGAAGCGGA
GACAA------CGACGAGGA---CCTCCTCAAGACAGTCAGACTCATCAAGCAAATCTATCAAAGCAACCCGCCTCC---
CAACCCAGAGGG---GAC---CCGACAGGCCCGGAGGAATCGAAGAAGAAG---------GTGGAGAGAGAGACA-----
-GAGACACATCAAGACCATTAG
>EF514703/B/DK/2004/PMVL_039
ATGGAGCCAGTAGATCCTAGACTAGAGCCCTGGCAGCATCCAGGAAGTCAGCCTAGGACTGCTTGTACCAATTGCTATTG
TAAAAAATGTTGCCTTCATTGCCAAGTTTGT---TTCATGAAAAAAGGCTTAGGCATCTCCTATGGCAGGAAGAAGCGGA
GACAG------CGACGAAGA---GCTCCTCAAGACAGTCAGATTCATCAAGTTTCTCTATCAAAGCAACCCGCCTCC---
CAACCCCGAGGG---GAC---CCGACAGGCCCGAAGAAATCGAAGGAGAAG---------GTGGAGACAGAGACA-----
-GAGACAGATCCAGGCCATTAG
>EF514704/B/DK/2001/CTL_016
ATGGAGCCAGTAGATCCTAGACTAGAGCCTTGGAAGCATCCAGGAAGTAAACCTAAGACTCCTTGTAACAATTGCTATTG
TAAAAAGTGTTGCCTTCATTGCCAAGTTTGT---TTCACAAAAAAAGGCTTAGGCATCTCCTATGGCAGGAAGAAGCGGA
GACAG------CGACGCAGA---ACTCCTCCTGACAGCCAGAGTCATCAAGCATCTCTATCAAAGCAACCCACCTCC---
CAGCCAGGAGGG---GAC---CCGACAGGCCCGAAGGAATCGAAGAAGAAG---------GTGGAGAGAGAGACA-----
-GAGACAGATCCGGTCCATTAG
>EF514705/B/DK/2001/CTL_017
ATGGATCCAGTAGACCCTAGACTAGAGCCCTGGAAGCATCCAGGAAGTCAGCCCAAGACTGCTTGTACCTCTTGTTATTG
TAAAAGGTGTTGCTTTCATTGCCCAGTTTGT---TTCACAACAAAAGCCTTAGGTATCTCCTATGGCAGGAAGAAGCGGA
GACAG------CGACGAAGA---GCTTCTCAAGACAGTCAGACTCATCAAGCTTCTTTACCAAAGCAACCCGCCCCC---
CAGGCCCGAGGG---GTC---CCGACAGGCCCGAAGGAACAGAAGAAGAAG---------GTGGAGAACGAGACA-----
-GAGACAGATCCAGGCAATTAG
>EF514706/B/DK/2001/CTL_018
ATGGAACCAGTAGACCCTAGACTAGAGCCCTGGAAGCATCCAGGAAGTCAGCCTAAAACTGCTTGTACCAATTGCTATTG
TAAAAGGTGTTGTTTACATTGCCAAGTTTGT---TTCATGAAAAAAGGCTTAGGCATCTCCTATGGCAGGAAGAAGCGGA
GACAG------CGACGAAGA---ACTCCTCAAGACAGTAAGACTCATCAAACTTCTCTATCAAAGCAATCCACCTCC---
CAACCCAGAGGG---GAC---CCGACAGGCCCGAAGGAATCGAAGAAGAAG---------GTGGAGAGAGAGACA-----
-CAGACAGATCCGGAAGATTAG
>EF514707/B/DK/2001/CTL_023
ATGGAGCCRGTAGATCCTAGRYTAGAGCCYTGGAAGCATCCAGGAAGTCRRCCTMAGACTGCTTGTACCAATTGCTATTG
TAAAAAGTGTTGCTTTCATTGCCAAGTTTGT---TTTACAAAAAAAGCCTTAGGCATCTCCTATGGCAGGAAGAAGCGGA
GACAG------CGACGAAGA---GCTCTTAAAGACAGTCAGACTCATCAAACGTCTCTATCAAAGCAACCCGCTTCC---
CAGCCCAGAGGG---GAC---CCGGCAGGCCCGAAGGAATCGAAGAAGAAG---------GTGGAGAGAGAGACA-----
-GAGACACATCCGTGAGATTAG
>EF514708/B/DK/2001/CTL_030
ATGGAGCCAGTAGATCCTAGACTAGAGCCCTGGAAGCATCCAGGAAGCCAGCCTAAAACTGCTTGTACTAATTGCTATTG
TAAAAAGTGTTGCTTTCATTGCCAAGTTTGC---TTCATACAAAAAGCCTTAGGCATCTCCTATGGCAGGAAGAAGCGGA
GACAG------CGACGAAGA---CCTCCTCCAGGCAGTCAGACTCATCAAGTTTCTCTATCAAAGCAACCCTCCTCC---
CAGCCCCGAGGG---GAC---CCGACAGGCCCGAAGGAATCGAAGAAGAAG---------GTGGAGGCAGAGACA-----
-GAGACACATCAAGGCCGTTAG
>EF514709/B/DK/2001/CTL_033
ATGGAGCCAGTAGATCCTAGCCTAGAGCCCTGGAAGCATCCAGGAAGTCAGCCTAAAACTGCTTGTAACAATTGCTATTG
TAAAAAGTGCTGCTTTCATTGCCAAGTTTGT---TTCATGAGCAAAGGCTTAGGCATCTCCTATGGCAGGAAGAAGCGGA
GACAG------CGACGAAGA---GCTCCTCAAGACAGTCAGACTCATCAAGGCTATCTAYCAAAGCAACCCTCCTCC---
CAGCACCGAGGG---GAC---CCGACAGGCCCGAAGGAATCGGAGAAGAAG---------GTGGAGAGAGAGACA-----
-GAGACACATCCGGACCATTAG
>EF514710/B/DK/2001/CTL_035
ATGGAGCCAGTAGATCCTAGACTAGAACCTTGGAAGCATCCAGGAAGTAAACCTAAGACTCCTTGTACCAATTGCTATTG
TAAACAGTGTTGCTTTCATTGCCAAGTTTGT---TTCACAACAAAAGGCTTAGGCATCTCCTATGGCAGGAAGAAGCGGA
GACAGCAG---CGACGCAGA---GCTCCTCCTGACAGTCAGAGCCATCAAGCATCTCTATCAAAGCAACCCGCCTCC---
CAGCCAGGAGGG---GAC---CCGACAGGCCCGAAGGAATCGAAGAAGAAG---------GTGGAGAGAGAGACA-----
-GARACAGATCCGGTCCCTTAG
>EF514711/B/DK/2001/CTL_041
ATGGAGCCAGTAGATCCTAGACTAGAGCCCTGGAAGCATCCAGGAAGCCAGCCTAAAACTGCTTGTAACACTTGCTATTG
TAAAAAGTGCTGCCTTCATTGCCAAGTTTGT---TTCATGACAAAAGGCTTAGGCATTTCCTATGGCAGGAAGAAGCGGA
GACAG------CGACGAAGA---GCTCCTCAAAGCAGTGAGAGTCATCAAGTTTCTCTATCAAAGCAACCCGCCACC---
CAGCTCCGAGGG---GAC---CAGACAGGCCCGGAGGAACCGAAGAAGAAG---------GTGGAGAGAGAGACA-----
-GAGACGGATCCGGGCCATTAG
>EF514712/B/DK/2001/CTL_043
ATGGAGCCAGTAGATCCTAGACTAGAGCCCTGGAAGCATCCAGGAAGTCAGCCTAGGACTGCTTGTACCAATTGCTATTG
TAAAAAGTGCTGCTTTCATTGCCAAGTTTGT---TTCATGAAAAAAGGCTTAGGCATCTCCTATGGCAGGAAGAAGCGGA
GACAG------CGACGAAGA---GCTCCTCAAGACAGTCAGACTCATCAAGCTTCTCTATCAAAGCAACCCGCCTCC---
CAACCCCGAGGG---GAC---CCGACAGGCCCGAAGGAATCGAAGAAGAAG---------GTGGAGAGAGAGACA-----
-GAGAAACATCCGGACGATTAG
>EF637046/B/BR/2003/BREPM2012
ATGGAGCCAGTAGATCCTAGACTAGAGCCCTGGAAGCATCCAGGAAGTCAGCCTAAAACTCCTTGTACCAAATGCTATTG
TAAAAAGTGTTGCCTTCATTGCCAAGTTTGC---TTCATAAAAAAAGGCTTAGGCATTTCCTATGGCAGGAAGAAGCGGA
GACAG------CGACGAAGA---GCTCCTCAGGACAGTGAGAATCATCAAGTTTCTCTATCAAAGCAATCCGCCTCC---
CAACCCAGAGGG---GAC---CCGACAGGCCCGGAGGAATCGAAGAAGAAG---------GTGGAGAGCGAGACA-----
-GAGACAGATCCGAAAGATTAG
>EF637047/B/BR/2003/BREPM1040
ATGGAACCAGTAGATCCTAGACTAGAGCCCTGGAAGCATCCAGGAAGTCAACCTCAGACTCCTTGTACCAAATGCTATTG
TAAAAAGTGCTGCTTTCATTGCATAGTTTGT---TTCACAAGAAAAGGCTTAGGCATCTCCTATGGCAGGAAGAAGCGGA
GACAG------CGACGACGA---GCTCATCAAGGCAGTCCGCCTCATCAAGTTTCTCTACCAAAGCAACCCGCCTCC---
CAGCCCCGAGGG---GAC---CCGACAGGCCCGAAGAAATCGAAGAAGAAG---------GTGGAGAGAGAGACA-----
-CAGACAGGTCCAGAAGATTAG
>EF637048/B/BR/2003/BREPM1038
ATGGAGCCAGTAGATCATAGACTAGAGCCCTGGAAACATCCAGGAAGTCAGCCTAAGACTCCTTGTACCAATTGCTATTG
TAAAAAGTGCTGCTTTCATTGCCAAGTTTGT---TTCACAAAAAAAGCCTTAGGCATCTCCTATGGCAGGAAGAAGCGGA
GACAG------CGACGAGGA---GCTCCTCAAGGCAGTCCGACTCATCAAGTTCCTCTATCAAAGCAACCCGCCTCC---
CAGTCACGAGGG---GAC---CCGGCAGGCCCGAAGAAATCGAAGAAGGAG---------GTGGAGAGAGAGACA-----
-GAGACATATCAGGACGATTAG
>EF637049/B/BR/2003/BREPM1035
ATGGAGCCAGTAGATCCTAGACTAGAGCCCTGGAAGCATCCAGGAAGTCAGCCTAAGACTCCTTGTACTAAATGCTATTG
TAAACAGTGTTGCTTTCATTGTCAAGCTTGT---TTCATAACAAAAGGCTTAGGCATCTCCTATGGCAGGAAGAAGCGGA
GACAG------CGACGAAGA---GCTCCTCAAGACAATCAGAGTCCTCAAGTTTCTCTATCAAAGCAACCCGCTTCC---
CAGCTCCGAGGG---GAC---CCGACAGGCCCGAAGGAACAGAAGAAGAAG---------GTGGAGAGAGAGACA-----
-GAGACACATCCACAAGATTAG
>EF637051/B/BR/2003/BREPM1032
ATGGAGCCAGTAGATCCTAGACTAGAGCCCTGGAAGCATCCAGGAAGTCAGCCTAAAACTGCTTGTACTAAATGCTATTG
TAAAAAGTGTTGCTATCATTGCCCAGTTTGT---TTCATAAAAAAAGGCTTAGGCATCTCCTATGGCAGGAAGAAGCGGA
GACAG------CGACGAAGA---TCTCCTCAAGACAGTCAGACTCATCAAGTTTCTCTATCAAAGCAACCCGCCCCC---
CAGCCACGAGGG---GAC---CCGACAGGCCCGAAGGAATCGAAGAAGAAG---------GTGGAGAGAGAGACA-----
-GAGACAGATCCGGTCGGTTAG
>EF637053/B/BR/2003/BREPM1028
ATGGAGCCAGTAGATCCTAACCTAGAGCCCTGGAAGCATCCAGGAAGTCAGCCTAGGACTGCTTGTACCCCTTGCTATTG
TAAAAAGTGTTGCTATCATTGCCAAAGTTGC---TTCTTAACAAAAGGCTTAGGCATCTCCTATGGCAGGAAGAAGCGGA
GACAG------CGACGAGGA---ACTCCTCAAGACAGTCAGAGTCATCAAGTTTCTCTATCAAAGCAACCCACCTCC---
CAGCCCAGAGGG---GAC---CCGACAGGCCCGGAGGAATCGAAGAAGAAG---------GTGGAGAGAGAGACA-----
-ACGACAGATCCATTCGATTAG
>EF637054/B/BR/2003/BREPM1027
ATGGAACCAGTAGATCCTAGACTAGAGCCCTGGAAGCATCCAGGAAGTCAGCCTAAAACTGCTTGTACCCCTTGCTATTG
TAAAAAATGTTGCTATCACTGTCAAGTTTGT---TTCATAACAAAAGGCTTAGGCATCTCCTATGGCAGGAAGAAGCGGA
GACAG------CGACGAAGA---GATCATCAGAACAGTCCAGCTAATCAAGTTCCTCTATCAAAGCAACCCTCCTCCCAG
CCACCTCGAGGG---GAC---CCGACAGGCCCGAAGGAATCGGAGAAGAAG---------GTGGAGAGCCAGACA-----
-GAGACAGATCAACTCGCTTAG
>EF637056/B/BR/2003/BREPM1024
ATGGAGCCAGTAGATCCTAGACTAGAGCCCTGGAAGCATCCAGGAAGTCAGCCTAAGACTGCTTGTAACAAATGCTATTG
TAAAGGGTGTTGCTTACATTGCCAAGTTTGT---TTCATGACAAAAGGCTTAGGCATCTCCTATGGCAGGAAGAAGCGGA
GACAG------CGACGAAGA---CCTCCTCAAGACAGTCCGACTAATCAAAGATCTCTATCAGCTCAATCCGCCTCC---
CAGCTCAGAGGG---GAC---CCGACAGGCCCGGAGGAACAGAAGAAGAAG---------GTGGAGAGAGAGACA-----
-GAGACAGATCCGGACGATTAG
>EF637057/B/BR/2003/BREPM1023
ATGGATCCAGTAGATCCTAACCTAGAGCCTTGGAAGCATCCAGGAAGTCAGCCTAAGACTGCTTGTAACAATTGCTATTG
TAAAAAATGCTGCTTACATTGCCAAGTTTGT---TTCATGAAAAAAGGCTTAGGCATCTCCTATGGCAGGAAGAAGCGGA
GACAG------CGACGAAGA---CCTCCTCAAGACAGTGAGGCTTATCAAGCATCTCTACCAAAGCAACCCGCCTCC---
CAACCCAGAGGG---GAC---CCGACAGGCCCGAAGGAATCGAAGAAGAAG---------GTGGAGAGCAAGACA-----
-GAGGCAGCTCCATAAGATTAG
>EF694037/B/IN/-/11807
ATGGAGCCAGTAGATCCTAAACTAGAGCCCTGGAAGCATCCAGGAAGTCAGCCTAGGACTGCTTGTACCTCTTGCTATTG
TAAAAAGTGCTGCTTTCATTGCCAAGTTTGT---TTCATAACAAAAGGCTTAGGCATCTCATATGGCAGGAAGAAGCGGA
GACAG------AGACGACGA---GCTCCTCACGACTGTCAAGATCATCAAGTTTTTATACCAAAGCAACCCGCTTCC---
CAGGCCCAAGGG---GAC---CCGACAGGCCCGAAGGAATCGAAGGAGAAG---------GTGGAGAGAGAGACA-----
-GAGACAGATCCAGTCCATTAG
>EU541617/B/-/-/pIIIB
ATGGAGCCAGTAGATCCTAGACTAGAGCCCTGGAAGCATCCAGGAAGTCAGCCTAAAACTGCTTGTACCAATTGCTATTG
TAAAAAGTGTTGCTTTCATTGCCAAGTTTGT---TTCATAACAAAAGCCTTAGGCATCTCCTATGGCAGGAAGAAGCGGA
GACAG------CGACGAAGA---CCTCCTCAAGGCAGTCAGACTCATCAAGTTTCTCTATCAAAGCAACCCACCTCC---
CAATCCCGAGGG---GAC---CCGACAGGCCCGAAGGAATAGAAGAAGAAG---------GTGGAGAGAGAGACA-----
-GAGACAGATCCATTCGATTAG
>EU616639/B/US/-/AC160_T1_Day_22_Dom
ATGGAGCCAGTAGATCCTAGTCTAGAGCCCTGGAAGCATCCAGGAAGTCAGCCTAAGACTGCTTGTACCACTTGTTTTTG
TAAAAAGTGTTGCTTTCATTGCCAAGTTTGC---TTCATAACAAAAGGCTTAGGCATCTCCTATGGCAGGAAGAAGCGGA
GACAG------CGACGAAGA---CCTCCTCAAAGCAGTCAGACTCATCAAGATTCTCTATCAAAGCAACCCACCACC---
CAGCCCCAAGGG---GAC---CCGACAGGCCCGAAGGAATCGAAGAAGAAG---------GTGGAGAGAGAGACA-----
-GAGACAGATCCGGGCCATTAG
>EU616640/B/US/-/AC160_T2_Day_83_Dom
ATGGAGCCAGTAGATCCTAGTCTAGAGCCCTGGAAGCATCCAGGAAGTCAGCCTAAGACTGCTTGTACCACTTGTTTTTG
TAAAAAGTGTTGCTTTCATTGCCAAGTTTGC---TTCATAACAAAAGGCTTAGGCATCTCCTATGGCAGGAAGAAGCGGA
GACAG------CGACGAAGA---CCTCCTCAAAGCAGTCAGACTCATCAAGATTCTCTATCAAAGCAACCCACCACC---
CAGCCCCAAGGG---GAC---CCGACAGGCCCGAAGGAATCGAAGAAGAAG---------GTGGAGAGAGAGACA-----
-GAGACAGATCCGGGCCATTAG
>EU616641/B/US/-/AC160_T3_Day_419_Dom
ATGGAGCCAGTAGATCCTAGTCTAGAGCCCTGGAAGCATCCAGGAAGTCAGCCTAAGACTGCTTGTACCACTTGTTTTTG
TAAAAAGTGTTGCTTTCATTGCCAAGTTTGC---TTCATAACAAAAGGCTTAGGCATCTCCTATGGCAGGAAGAAGCGGA
GACAG------CGACGAAGA---CCTCCTCAAAGCAGTCAGACTCATCAAGATTCTCTATCAAAGCAACCCACCACC---
CAGCCCCGAGGG---GAC---CCGACAGGCCCGAAGGAATCGAAGAAGAAG---------GTGGAGAGAGAGACA-----
-GAGACAGATCCGGGCCATTAG
>EU616642/B/US/-/AC160_T4_Day_503_Dom
ATGGAGCCAGTAGATCCTAGACTAGAGCCCTGGAAGCATCCAGGAAGCCAGCCTAAGACTGCCTGTACCAATTGCTATTG
TAAAGGATGTTGCTTACATTGCCAAGTTTGT---TTCATGAAAAAAGCCTTAGGCATCTCCTATGGCAGGAAGAAGCGGA
GACAG------CGACGAAGA---GCTCCTGACAGCAGTCAGAATCATCAAGCTTCTCTATCAAAGCAACCCACCTCC---
CAGCCGCGAGGG---GAC---CCGGCAGGCCCGAAGGAATCGACGAAGAAG---------GTGGAGAGAGAGACA-----
-ACGACAGATCCGGGACATTAG
>EU616643/B/US/-/AC160_T5_Day_545_Dom
ATGGAGCCAGTAGATCCTAGACTAGAGCCCTGGAAGCATCCAGGAAGCCAGCCTAAGACTGCCTGTACCAATTGCTATTG
TAAAGGATGTTGCTTACATTGCCAAGTTTGT---TTCATGAAAAAAGCCTTAGGCATCTCCTATGGCAGGAAGAAGCGGA
GACAG------CGACGAAGA---GCTCCTGACAGCAGTCAGAATCATCAAGCTTCTCTATCAAAGCAACCCACCTCC---
CAGCCGCGAGGG---GAC---CCGGCAGGCCCGAAGGAATCGACGAAGAAG---------GTGGAGAGAGAGACA-----
-ACGACAGATCCGGGACATTAG
>EU616644/B/US/-/AC160_T6_Day_664_Dom
ATGGAGCCAGTAGATCCTAGACTAGAGCCCTGGAAGCATCCAGGAAGCCAGCCTAAGACTGCCTGTACCAATTGCTATTG
TAAAGGATGTTGCTTACATTGCCAAGTTTGT---TTCATGAAAAAAGCCTTAGGCATCTCCTATGGCAGGAAGAAGCGGA
GACAG------CGACGAAGA---GCTCCTGACGGCAGTCAGAATCATCAAGCTTCTCTATCAAAGCAACCCACCTCC---
CAGCCGCGAGGG---GAC---CCGGCAGGCCCGAAGGAATCGACGAAGAAG---------GTGGAGAGAGAGACA-----
-ACGACAGATCCGGGACATTAG
>EU616645/B/US/-/AC160_T7_Day_762_Dom
ATGGAGCCAGTAGATCCTAGACTAGAGCCCTGGAAGCATCCAGGAAGCCAGCCTAAGACTGCCTGTACCAATTGCTATTG
TAAAGGATGTTGCTTACATTGCCAAGTTTGT---TTCATGAAAAAAGCCTTAGGCATCTCCTATGGCAGGAAGAAGCGGA
GACAG------CGACGAAGA---GCTCCTGACAGCAGTGAGAATCATCAAGCTTCTCTATCAAAGCAACCCACCTCC---
CAGCCGCGAGGG---GAC---CCGGCAGGCCCGAAGGAATCGACGAAGAAG---------GTGGAGAGAGAGACA-----
-ACGACAGATCCGGGACATTAG
>EU616649/B/US/-/AC160_T9_Day_1034_Dom
ATGGAGCCAGTAGATCCTAGACTAGAGCCCTGGAAGCATCCAGGAAGCCAGCCTAAGACTGCCTGTACCAATTGCTATTG
TAAAGGATGTTGCTTACATTGCCAAGTTTGT---TTCATGAAAAAAGCCTTAGGCATCTCCTATGGCAGGAAGAAGCGGA
GACAG------CGACGAAGA---GCTCCTGACAGCAGTCAGAATCATCAAGCTTCTCTATCAAAGCAACCCACCTCC---
CAGCCGCGAGGG---GAC---CCGGCAGGCCCGAAGGAATCGACGAAGAAG---------GTGGAGAGAGAGACA-----
-ACGACAGATCCGGGACATTAG
>EU786672/B/ES/2005/X1890
ATGGAGCCAGTAGATCCTAGACTAGAGCCCTGGAAGCATCCAGGAAGCCGACCTAAGACTGCTTGTACCGATTGCTATTG
TAAAAAATGTTGCTTTCATTGCCAAGTTTGC---TTCATAAAAAAGGGCTTAGGCATCTCCTATGGCAGGAAGAAGCGGA
GACAG------CGACGAAGA---CCTCCTCAGGATCGTAAGACTCATCAGGTCTCTCTACCAAAGCAACCCACTTCC---
CAACCCCGAGGG---GAC---CCGACAGGCCCGAAGGAATCGAAGAAGAAG---------GTGGAGAGAAAGACA-----
-GAGACAGATCCGATCGATTAG
>EU786674/B/ES/2006/X1958
ATGGATCCAGTAGATCCTAGCCTAGAGCCCTGGCAGCATCCAGGAAGTCAGCCTAGGACTGCCTGTAACTCTTGCTATTG
CAAAAGGKGTTGCTTTCATTGCCAAATATGC---TTCATAAAAAAAGGCTTAGGCATCTCCTATGGCAGGAAGAAGCGGA
GACAG------CGACGAAGA---GCTCCTCAAGACAGTCAGACTCATCAAGCGCATCTACCAAAGCAACCCGCCTCC---
CAGTCCCGAGGG---GAC---CCGACAGGCCCGAAGGAATCGGAGAAGAAG---------GTGGAGAGAGAGACA-----
-GAGACAGATCCAAACCATTAG
>EU786675/B/ES/2006/X1959
ATGGAGCCAGTAGATCCTAGTCTAGAGCCCTGGAAGCATCCAGGAAGTCAGCCCAGGACTGCTTGTACAAAGTGCTATTG
TAAAAGGTGTTGCTTTCATTGCCAAGTTTGC---TTCATAACAAAAGGCTTAGGCATCTCCTATGGCAGGAAGAAGCGGA
GACAG------CGACGAAAA---RCTCCTCCAAACAGTCAGACTCATCAAGTTCCTCTACCAAAGCAACCCACCTCC---
CAACCCCGAGGG---GAC---CCGACAGGCCCGGAGGAATCGAAGAAGAAG---------GTGGAGAGAGAGACA-----
-GAGACACATCCGGTCGCTTAG
>EU786676/B/ES/2006/X1998
ATGGAGCCAGTAGATCCTAGACTAGAGCCCTGGAAGCATCCAGGAAGTCAACCTAGGACCGCTTGTAACAAATGCTATTG
TAAAAAATGTTGCTTACATTGCCAAGTTTGC---TTCACATCAAAAGGCTTAGGCATCTCCTATGGCAGGAAGAAGCGGA
GACGG------CGACGAAGA---GCTTATCCAGACAGTCAGACTGATCAGGCTCCTCTATCAAAGCAACCCACCTCC---
CAGCCCGGAGGG---GAC---CCGACAGGCCCGAAGGAATCGAAGAAGGAG---------ATGGAGAGAGAGACA-----
-GCGATGGATCCAGTCCATTAG
>EU786677/B/ES/2006/X2102
ATGGAGCCAGTAGATCCTAGACTAGAGCCCTGGAAGCATCCAGGAAGTCAACCTAAGACTCCTTGTAATAATTGTTACTG
TAAAAGATGTTGCCTTCATTGCCAAGTTTGT---TTCACAAAAAAAGGCTTAGGCATCTCCTATGGCAGGAAGAAGCGGA
GACAG------CGACGAAGA---GCTAATCAAGATAGCCAGATTCATCAAGCGTCTCTATCAAAGCAACCCACCTCC---
CAACCCAGAGGG---GAC---CCGACAGGCCCGAAGGAATCGAAGAAGAAG---------GTGGAGGGAGAGACA-----
-GAGACAGATCCGGTCTCTTAG
>EU786678/B/ES/2007/X2149
ATGGAGCCAGTAGATCCTAGACTAGAGCCCTGGAAGCATCCAGGAAGTCAGCCTAGGACTGCTTGTAACAATTGCTATTG
TAAAAAGTGTTGCTTTCATTGCCAAGTTTGC---TTCATAAAAAAAGGCTTAGGCATCTCCTATGGCAGGAAGAAGCGGA
GACAG------CGACGAAGA---ACTCCTCAAAGCAGTCAGACTCATCAAGTTCCTCTATCAAAGCAACCCACCACC---
CAGCCCCGAGGG---GAC---CCGACAGGCCCGAAGGAATCGAAGAAGAAG---------GTGGAGACAGAGACA-----
-GAGACAGATCCGGTCGCTTAG
>EU786679/B/ES/2007/X2210_3
ATGGATCCAGTAGATCCTAGACTAGAGCCCTGGAGGCATCCAGGAAGTCAGCCTGAGACTCCTTGTACCTCTTGCTATTG
TAAAAAGTGTTGCCTTCATTGCCAAGTCTGT---TTCATGAAAAAAGCTTTAGGCATCTCCTATGGCAGGAAGAAGCGGA
GACAG------CGACGAAGA---ACTCCTCAAGACCGTCAGACTCATCAAGTTTCTCTATCAAAGCAACCCACCTCC---
CAGCCCAGAGGG---GAC---CCGACAGGCCCGAAGGAATCGAAGAAGAAG---------GTGGAAACAGAGACA-----
-GAGACAGATCCAGTCGCTTAG
>EU786680/B/ES/2007/X2231
ATGGAGCCAGTAGATCCTAGACTAGAGCCCTGGAAGCATCCAGGAAGTAAACCTGGGACTCCTTGTACCACTTGCTATTG
CAAAAAATGTTGCTTACATTGCCAAGTTTGC---TTCATAACAAAAGGCTTAGGCATCTCCTATGGCAGGAAGAAGCGGA
GACAA------CGACGAAGA---GCTCCTCAGAGCAGTGAGACTCATCAGGTTTCTCTATCAAAACAACCCGTTTCC---
CAGCCCCAAGGG---GAC---CCGACAGGCCCGAAGGAACCGAAGAAGAAG---------GTGGAGAGCGAGACA-----
-GAGACAGATCCAGGACATTAG
>EU839596/B/DO/2005/05DO_162387
ATGGAGCCGGTAGATCCTAGACTAGAGCCCTGGGAGCATCCAGGAAGTCAGCCTAGGACTGCTTGTACCAATTGCTATTG
TAAAAGGTGTTGCTTTCATTGCCAAGTTTGY---TTTGCAACAAAAGCCTTAGGCATCTCCTATGGCAGGAAGAAGCGGA
GACAG------CGACGAMGA---GCTTCTCAAGACAGTCAGACTCATCAAAACTCTCTATCAAAGCAACCCGCTTCC---
CAGCCCCGAGGG---GAC---CCGACAGGCCAGAAGGAATCGAAGAAGAAG---------GTGGAGAGAGAGACA-----
-GAGACAGATCCGGTCGATTAG
>EU839597/B/DO/2005/05DO_160884
ATGGATCCAGTAGATCCTAGACTAGAGCCCTGGAAGCATCCAGGAAGTCAGCCTAGGACTSCTTGTAMCAATTGCTATTG
TAAAAARTGTTGCTWTCATTGCCAAGTTTGC---TTCRYAAAAAAAGCCTTAGGCATCTCCTATGGCAGGAAGAAGCGGA
GACAG------CGACGAMGA---GCTGATCAAGACAGTCAGAYTCATCAAGTTTCTCTATCAAAGCAACCCGCCTCC---
CAGCCCAGCGGG---GAC---CCGACAGGCCAGAAGGAATCGAAGAAGAAG---------GTGGAGACAGAGACA-----
-AAGGCAGATCCAGTCGATTAG
>EU839598/B/DO/2005/05DO_163007
ATGGAGCCGGTAGATCCTAGACTAGAGCCCTGGAAGCATCCAGGAAGTCAGCCTAAAACTGCTTGTAACAATTGCTATTG
CAAAAGGTGTTGTTGGCATTGTCAAGTTTGC---TTCTTAACAAAAGGCTTAGGCATCTCCTATGGCAGGAAGAAGCGGA
GACAG------AGACGAAGA---ACTCCTCAACRCAGTCAGGATCATCAAGTTCCTCTACCAAAGCAACCCACTTCC---
CAGCCCCGAGGG---GAC---CCGACAGGCCCGAAGGAACAGAAGAAGAAG---------ATGGAGAGAGAGACA-----
-GAGACAGATCCGTGCGTTTAG
>EU839600/B/HT/2005/05HT_129517
ATGGAGCCAGTAGATCCTAGGCTAGAGCCCTGGAAGCACCCAGGAAGTCAGCCTAGGACTCCTTGTACCAATTGCTTTTG
CAAAAAGTGTTGCTTTCATTGCCAAGTTTGC---TTCATAACAAAAGGCTTAGGCATCTCCTATGGCAGGAAGAAGCGGA
GACAG------CGACGAAGA---ACTCCTCAAGACAGTCAGACTCATCAARGTTCTCTAYCAAAGCAACCCGCCTCC---
CAGACCCGAGGG---GAC---CCGACAGGCCCGAAGGAACAGAAGAAGAAG---------GTGGAGAGAGAGACA-----
-GAGACAGATCCATTCGATTAG
>EU839601/B/HT/2005/05HT_129696
ATGGATCCAGTAGATCCTAGATTAGAGCCCTGGGAGCATCCAGGAAGTCAACCTAAGACTGCTTGTACAAATTGCTATTG
TAAAAAGTGTTGCTGGCATTGCCAAGTTTGC---TTCTTAACAAAAGGCTTAGGCATCTCCTATGGCAGGAAGAAGCGGA
GACAG------CGACGAAGA---GCTCCTCAAAACAGTCAGACTCATCAAGAGACTCTATCAAAGCAACCCTCCTCC---
TGGCCCCGAGGG---GAC---CCGACAGGCCCGAAGGAACCGAAGAAGAAG---------GTGGAGAGAGAGGCA-----
-GAGACAGATCCGGGGGATTTG
>EU839602/B/HT/2005/05HT_129389
ATGGAACTGGTAGATCCTAGACTAGAGCCCTGGAAGCATCCAGGGAGTCAGCCTAGGACTGCTTGTAMCAATTGTTACTG
TAAAARGTGTTGCTATCATTGCCAAGTTTGC---TTCTTAACAAAAGGCTTAGGCATCTCCTATGGCAGGAAGAAGAGGA
GACAG------CGACGAAGA---RCTTCTCAARACAGTCAGACTCATCAAGCAGCTCTATCAAAGCAACCCGCTTCC---
CAGCCCCGAGGG---GAC---CCGAAAGGCCCGAAGGAACAGAAGAAGAAG---------GTGGAGAGAGAGACA-----
-GAGACAGATCCACAAGATTGG
>EU839603/B/HT/2005/05HT_129473
ATGGAGCCAGTAGATCCTAGACTAGAGCCCTGGAAGCATCCAGGAAGTCAGCCTAAGACTCCTTGTACCAAATGCTATTG
TAAAAAGTGTTGCTTTCATTGCCAAGTTTGC---TTCATAACAAAAGGCTTAGGCATCTCCTATGGCAGGAAGAAGCGGA
GACAG------CGACGAAGA---CCTCCTCAAGACAGTAAGACTCATCAAGCTTCTCTACCAAAGCAACCCACCTCC---
CAGCTCCGAGGG---GAC---CCGACAGGCCCGAAGGAACAGAAGAAGAAG---------GTGGAGAGAGAGACA-----
-GAGACAGATCCAGTCGATTAG
>EU839604/B/HT/2005/05HT_129805
ATGGAGCCAGTAGATCCTAGACTAGAGCCCTGGAAGCATCCAGGGAGTCAGCCTCAGACTCCTTGTACCAAGTGCTATTG
TAAAAAGTGTTGCTTTCATTGCCAAGTTTGC---TTCATAACAAAAGGCTTAGGCATCTCCTATGGCAGGAAGAAGYGGA
GACCG------CGACGAAGA---ACTTCTCGAGACAGTGAGAATCATCAAAATTCTCTACCAAAGCAACCCTCCTCC---
CAGTCCCGAGGG---GAC---TCGACAGGCCCGAAGGAATAGAAGAAGAAG---------GTGGAGAAGGAGACA-----
-GAAGCAGATCCAGAATATTGG
>EU839605/B/JM/2005/05JM_KJ108
ATGGACCCAGTAGATCCTAGATTAGAGCCCTGGAAGCACCCAGGAAGTCAGCCTAGGACTCCTTGTACCAAATGCTATTG
TAAAAGCTGTTGCTTTCATTGCCAAGTTTGC---TTCATAACAAAAGGCTTAGGCATCTCCTATGGCAGGAAGAAGCGGA
GACCG------CGACGACGA---GCTCCTGAAGGCAGTTCGACTCATCAAATTTCTATATCAGAGCAACCCACTCCC---
CAGCCCCGCGGG---GAC---CCGACAGGCCCGAAGGAATCGAAGAAGAAG---------GTGGAGAGAGAGACA-----
-GAGACAGATCAGTTCGATTAG
>EU839606/B/TT/2000/00TT_CRC08767
ATGGAACCAGTAGATCCTAGATTAGAGCCCTGGAAGCATCCAGGAAGTCAGCCTAAGACTGCTTGTAACACTTGCYATTG
TAAAARATGTTGCTTTCATTGCCAAGTTTGC---TTCATAAAAAAGGGCTTAGGCATCTCCTATGGCAGGAAGAAGCGGA
GACCA------CGACGACGA---GCTCCTGAAGACAGTCAGGATCATCAAGTTTCTCTATCAAAGCAACCCACCTCC---
CAGCCAGGAGGG---AAC---CCGACAGGCCCGAAGGAACCGAAGGAGAAG---------GTGGAGAGCAAGACA-----
-AAGACAGATCAGTTCGCTTAG
>EU839607/B/TT/2000/00TT_CRC50018
ATGGAGCCAGTAGATCCTAGACTAGAGCCCTGGAAGCATCCAGGAAGTCAGCCTAAGACTCCTTGTACCAATTGTTATTG
TAAAAAATGTTGCTTTCATTGCCAAGTTTGC---TTCACAACAAAAGGCTTAGGCATCTCCTATGGCAGGAAGAAGCGGA
GACAG------CGACGAAGA---GCTCCTCAACACAATCAGACTCATCAAGTTCCTCTACCGAAGCAACCCACCACC---
CAGCCCCAGGGG---GAC---CCGACAGGCCCGGAGGAATCGAAGAAGAAG---------GTGGAGAGAGAGACA-----
-GAGGCAGATCTACTCGATTAG
>EU839608/B/TT/2001/01TT_CRC50069
ATGGAGCCAGTAGATCCTAGACTAGAGCCCTGGAAGCATCCAGGAAGTCAGCCTAGGACTGCTTGTAACAACTGCTATTG
TAAACAGTGTTGCTTTCATTGYCAAGTGTGC---TTCATAACAAAAGGCTTAGGCATCTGCTATGGCAGGAAGAAGAGGA
GACAG------CGACGAAGA---GCTCCTCGAGACAGTCAGATTCATCAAGTTTCTCTACCAAAGCAACCCTCCTCC---
CAGCTCCGAGGG---GAC---CCGACAGGCCCGACGGAACCGAAGGAGAAG---------GTGGAGAGAGAGACA-----
-GAGACAGATCTGTGCGATTAG
>EU839609/B/TT/2000/00TT_CRC50060
ATGGAGCCAGTAGATCCTAGACTAGAGCCCTGGAAGCATCCAGGAAGTCAGCCTAGGACTGCTTGTAACTCTTGTTATTG
TAAAAAGTGCTGCTTTCATTGCCAAGTTTGC---TTCACAACAAAAGGCTTAGGCATCTCCTATGGCAGGAAGAAGCGGA
GACRG------CGACGAAGA---ACTCCTCAAGACAGTCAGACTAATCCGGTTCCTCTATCAGAGCAACCCACCTCC---
CAGCCAGGAGGG---GAC---CCGACAGGCCCGAAGGAATCGAAGAAGAAG---------GTGGAGAGAGAGACA-----
-GAGAAGAATCAATTCGATTAG
>EU839610/B/TT/2001/01TT_CRC50077
ATGGAGCCAGTAGATCCTAGACTAGAGCCCTGGAAGCATCCAGGAAGTCAGCCTAGGACTGCTTGTAACTCTTGTTATTG
TAAAAAGTGCTGCTTTCATTGCCAAGTTTGC---TTCACAACAAAAGGCTTAGGCATCTCCTATGGCAGGAAGAAGCGGA
GACAG------CGACGAAGA---RCTCCTCAAGACAGTCAGACTAATCCGGTTCCTCTATCAGAGCAACCCACCTCC---
CAGCCAGGAGGG---GAC---CCGACAGGCCCGAAGGAATCGAAGAAGAAG---------GTGGAGAGAGAGACA-----
-GAGAAGAATCAATTCGATTAG
>FB341548/B/FR/1983/HXB2_patent
ATGGAGCCAGTAGATCCTAGACTAGAGCCCTGGAAGCATCCAGGAAGTCAGCCTAAAACTGCTTGTACCAATTGCTATTG
TAAAAAGTGTTGCTTTCATTGCCAAGTTTGT---TTCATAACAAAAGCCTTAGGCATCTCCTATGGCAGGAAGAAGCGGA
GACAG------CGACGAAGA---GCTCATCAGAACAGTCAGACTCATCAAGCTTCTCTATCAAAGCAACCCACCTCC---
CAACCCCGAGGG---GAC---CCGACAGGCCCGAAGGAATAGAAGAAGAAG---------GTGGAGAGAGAGACA-----
-GAGACAGATCCATTCGATTAG
>FB707281/B/FR/1983/HXB2-patent
ATGGAGCCAGTAGATCCTAGACTAGAGCCCTGGAAGCATCCAGGAAGTCAGCCTAAAACTGCTTGTACCAATTGCTATTG
TAAAAAGTGTTGCTTTCATTGCCAAGTTTGT---TTCATAACAAAAGCCTTAGGCATCTCCTATGGCAGGAAGAAGCGGA
GACAG------CGACGAAGA---GCTCATCAGAACAGTCAGACTCATCAAGCTTCTCTATCAAAGCAACCCACCTCC---
CAACCCCGAGGG---GAC---CCGACAGGCCCGAAGGAATAGAAGAAGAAG---------GTGGAGAGAGAGACA-----
-GAGACAGATCCATTCGATTAG
>FJ195086/B/BR/2004/BREPM1070
ATGGAGCCAGTAGATCCTAGACTAGAGCCATGGAAGCATCCAGGAAGTCAGCCTAAGACTGCTTGTACTAATTGCTATTG
TAAAAAGTGTTGCTTTCATTGCCAAGTTTGT---TTCACGAAAAAAGGCTTAGGCATCTCCTATGGCAGGAAGAAGCGGA
GACAG------CGACGACGA---ACTCCTGAAGACAATCAGACTCATCAAGTTTCTCTATCAGACCAACCCACCTCC---
CAGCAACGAGGG---GAC---CCGACAGGCCCGAAGGAAAAGAAGAAGACG---------GTGGAGAGCAAGACA-----
-GAGACAGATCAATACGCTTAG
>FJ195088/B/BR/2005/BREPM1084
ATGGAGCCAGTAGATCCTAGACTAGAGCCCTGGAAGCATCCAGGAAGTCAGCCTAAGACTGCTTGTACCAAATGCTATTG
TAAGAGGTGTTGCTTTCATTGCCAAGTTTGC---TTCATAAAAAAAGGCTTAGGCATCTCCTATGGCAGGAAGAAGCGGA
GACAG------CGACGAAGA---GCTCATCAAGGCAGTCCGACTCATCAAGTTTCTTTATCAAAGCAACCCGGCTCC---
CAGTCAGGAGGG---GAC---CCGACAGGCCCGAAGGAACCGAAGAAGAAG---------GTGGAGAGAGAGACA-----
-GAGACGGATCCAGTCGATTAG
>FJ195089/B/BR/2005/BREPM1093
ATGGAGCCAGTAGATCCTAGACTAGAGCCCTGGAAGCATCCAGGAAGCCAGCCTAAAACTGCTTGTACCAAGTGCTTTTG
TAAACAGTGTTGCTTTCACTGCCAAGTTTGT---TTCATAACCAAAGGCTTAGGCATCTCCTATGGCAGGAAGAAGCGGA
GACAG------CGACGACGA---GCTCCTCAAGACAGTCCAACTGATCAAACTCCTCTATCAAAGCAATCCGCTTCC---
CAGCCGAGAGGG---GAC---CAGACAGGCCCGAAGGAATCGAAGAAGAAG---------GTGGAGAGAGAGACA-----
-GAGAAAGATCCAGCAGATTAG
>FJ195090/B/BR/2004/BREPM1066
ATGGAGCCAGTAGATCCTAGACTAGAGCCCTGGAAGCATCCAGGAAGTCAGCCTAGGACTGCTTGTAACAATTGCTATTG
TAAAAAGTGTTGCTTTCATTGCCAAGTGTGT---TTCACAACCAAAGGCTTAGGCATCTCCTATGGCAGGAAGAAGCGGA
GACAG------CGACGAAGA---ACTCCTCAAAACAGTCAGGATCATCAAGTTTCTCTATCAAAGCAACCCGCCTCC---
CAGCAGCGAGGG---GAC---CCGACAGGCCCGAAGGAATCGAAGGAGAAG---------GTGGAGAGAGAGACA-----
-GAGAACAATCAACACGCTTAG
>FJ195091/B/BR/2005/BREPM1081
ATGGAGCCAGTAGATCCTAGACTAGAGCCCTGGAAGCATCCAGGAAGTCAGCCTAAAACTGCTTGCACTAATTGCTATTG
TAAAAAGTGTTGCTTTCATTGCCAAGTTTGC---TTCATTACAAAAGGCTTAGGCATCTCCTATGGCAGGAAGAAGCGGA
GACAG------CGACGAAGA---TCTCCTCAGGACTATCAGGCTCATCAAGATTCTCTATCAAAGCAACCCTCCTCC---
CAGTTCCGAGGG---GAC---CCGACAGGCCCGAAGGAATAGAAGAAGAAG---------GTGGAGACAGAGACA-----
-ACGGCAGATCAATTCGATTAG
>FJ388890/B/CY/2005/CY018
ATGGAGCCAGTAGATCCTAGCCTAGAGCCCTGGAAGCATCCAGGAAGTCAGCCTAAGACTGCTTGTACCACTTGCTATTG
TAAAGAATGTTGCTATCATTGCCAAGTTTGT---TTCATAAAAAAAGCCTTAGGCATCTCCTATGGCAGGAAGAAGCGGA
GACAG------CGACGAAGA---ACTCATCAAGACAGTCAGACTCATCAAGATTCTCTACCAAAGCAACCCACCTCC---
CAGCACAGAGGG---GAC---CCGACAGGCCCGAAGGAATCGAAGAAGAAG---------GTGGAGAGAGAGACA-----
-GAGACAGATCCATAAGATTAG
>FJ388891/B/CY/2005/CY020
ATGGAGCCAGTAGATCCTAGCTTAGAGCCCTGGAAGCATCCAGGAAGTCAGCCTAAGACTCCTTGTACCCCTTGCTATTG
TAAAGCGTGTTGCTTTCATTGCCAAGTTTGT---TTCATAAAAAAAGCCTTAGGCATCTCCTATGGCAGGAAGAAGCGGA
GACAG------CGACGAAGA---ACTCATCAGGACAGTCCGGATCATCAAGTTCCTCTATCAAAGCAACCCGCCTCC---
CAACCCCGAGGG---GAC---CCGACAGGCCCGAAGGAATCGAAGAAGAAG---------GTGGAGAGAGAGACA-----
-GAGACAGATCCGTTCAATTAG
>FJ388895/B/CY/2005/CY028
ATGGAGCCAGTAGATCCTAGACTAGAGCCCTGGAAGCATCCAGGAAGTCAGCCTAAGACTGCTTGTAACAATTGCTATTG
TAAAAAGTGCTGCTTACATTGCCAAGTTTGT---TTCACAAAAAAAGGCTTAGGCATCTCCTATGGCAGGAAGAAGCGGA
GACCG------CGACGAAGA---CCTCCTCCAGACAGTCAGACTCATCAAGCTTCTCTATCAAAGCAACCCACCTCC---
CAGCCTCGAGGG---GAC---CCGACAGGCCCGAAGGAATCGAAGAAGAAG---------GTGGAGAGAGAGACA-----
-GAGACAGATCCGTTCGATTAG
>FJ388898/B/CY/2005/CY032
ATGGAGCCAGTAGATCCTAGTTTAGAGCCCTGGAAGCATCCAGGAAGTCAACCTAGGACTCCTTGTACAAATTGCTATTG
TAAAAAGTGTTGCTTTCATTGCCAAGTGTGT---TTCATAAAAAAAGCCTTAGGCATCTCCTATGGCAGGAAGAAGAGGA
GACAG------CGACGAAGA---CCTCCTCAAGGCAATCAGACTCATCAAGTTTCTCTATCAAAGCAACCCGCCTCC---
CAAGCCCGAGGG---GAC---CCGACAGGCCCGAAGGAATAGAAGAAGAAG---------GTGGAGAGAAAGACA-----
-GAGACAGGTCCAGACCCATAG
>FJ388899/B/CY/2005/CY037
ATGGAGCCAGTAGATCCTAGCCTAGAGCCCTGGAAGCATCCAGGAAGTCAGCCTAGGACTGCTTGTACCAATTGTTATTG
TAAAAAGTGTTGCTGGCATTGCCAAGTGTGT---TTCTTAAAAAAAGGCTTAGGCATCTCATATGGCAGGAAGAAGCGGA
GACAGCAG---CGACGAAGT---GCTCCTCAAGACAGTTCGGCTTATCAAGACTCTCTATCAAAGCAATCCGCCCCC---
CAACCCAGAAGG---GAC---CCGACAGGCCCGAAGGAATCGAAGAAGGAG---------GTGGAGAGAGAGACA-----
-GAGACACATCCGGACGGTTAG
>FJ388904/B/CY/2005/CY055
ATGGAGCCAGTAGATCCTAGACTGGAGCCCTGGAAGCATCCGGGAAGCCAGCCTAGGACTGCTTGTACCAATTGCTATTG
TAAAAAGTGTTGCATGCATTGCCAAGTTTGC---TTCTTAACAAAAGGCTTAGGCATCTCCTATGGCAGGAAGAAGCGGA
GACAG------CGACGAAGA---ACTCCTCAGGGCAATCAGACTCATCAAGCAGATCTATCAAAGCAACCCGCTTCC---
CAGCCCAGGGGG---GAC---CCGACAGGCCCGAAGGAATCGAAGAAGAAG---------GTGGAGAGAGAGGCA-----
-GAGACAAATCCATAAGATTGG
>FJ388905/B/CY/2005/CY056
ATGGAGCCAGTAGATCCTAGTCTAGAGCCCTGGAAGCATCCAGGAAGTCAGCCTAAAACTGCTTGTACCAATTGCTATTG
TAAAAAGTGTTGCCTTCATTGCCAAGTTTGC---TTCACAACAAAAGGCTTAGGCATCTCCTATGGCAGGAAGAAGCGGA
GACAG------CGACGAAGA---GCTCCTCAAGACAGTAAGACTCATCAAGCTTCTCTATCAAAGCAACCCACCTCC---
CAACTCCGAGGAGGGGAC---CAGACAGGCCCGAAGGAACAGAAGAAGAAG---------GTGGAGAGAGAGGCA-----
-GAGACAAATCCGCGCGATTAG
>FJ388910/B/CY/2005/CY065
ATGGAGCCAGTAGATCCTAGACTAGAGCCCTGGAAGCATCCAGGGAGTCAGCCTAGGACTGCTTGTACCACTTGCTATTG
TAAAAGTTGCTGCTTGCATTGCATGGTTTGT---TTCACAACCAAAGGCTTAGGCATCTCCTATGGCAGGAAGAAGCGGA
GACGG------AGACGAAGA---GCTCCTAAAAGCCATCAGACTCATCAAGTTTCTCTACCAAAGCAACCCACTCCC---
CAGCTCCGAGGG---GAC---CCGACAGGCCCGAAGGAATCGAAGAAGGAG---------GTGGAGAGCAAGACA-----
-GAGACAGATCCGGTCGCTTAG
>FJ388911/B/CY/2005/CY067
ATGGAGCCAGTAGATCCTAGACTAGAGCCCTGGCAGCATCCAGGAAGCCAGCCTAGGACTGCTTGTAACAAGTGCTATTG
TAAAAAGTGTTGCTTTCATTGCCAAGTTTGT---TTCACAACAAAAGGCTTAGGCATCTCTTATGGCAGGAAGAAGCGGA
GACAG------CGACGAAGA---ACTCCTCAAGACAGTCAGAATCATCAAGTTTCTCTATCAAAGCAACCCGCTTCC---
CAGCCTCGGGGG---GAC---CCGACAGGCCCGGAGGAATCGAAGAAGAAG---------GTGGAGGGAGAGACA-----
-GAGACAGATCCAGGCCATTGG
>FJ388912/B/CY/2005/CY068
ATGGAGCCAGTAGATCCTAGCCTAGAGCCCTGGAAGCATCCAGGAAGTCAGCCTAAGACTGCTTGTACCAAATGCTATTG
TAAAAAGTGTTGCTTTCATTGCCAAGTTTGT---TTCACAACAAAAGGCTTAGGCATCTCCTATGGCAGGAAGAAGCGGA
GACAG------CGACGAAGA---GCTCCTAAAGACCATCAGAATCATCAAGTTTCTCTATCAAAGCAACCCGCCTCC---
CAGCTCAGAGGG---GAC---CCGACAGGCCCGGAGGAATCGAAGAAGGAG---------GTGGAGAGAACGACA-----
-GAGACAGATCCGGGCCGTTAG
>FJ388914/B/CY/2005/CY072
ATGGAGCCAGTAGATCCTAGCTTAGAGCCCTGGAAGCATCCAGGAAGTCAGCCTAAAACTCCTTGTACCCCTTGCTATTG
TAAAGCATGTTGCCTTCATTGCCAAGCTTGT---TTTATAAAAAAAGGCTTAGGCATCTCCTATGGCAGGAAGAAGCGGA
GACAG------CGACGAAGA---CCTCCTCAAGACAGTCCGACTGATCAAGCTTCTCTATCAAAGCAACCCACCTCC---
CAGCCCCGAGGG---GAC---CCGACAGGCCCGAAGGAATTGAAGAAGAAG---------GTGGAGAGAGAGACA-----
-GAGGTGGATCCGGTCGACCAG
>FJ388915/B/CY/2005/CY074
ATGGAGCCAGTAGATCCTAGATTAGAGCCCTGGAAGCATCCAGGAAGTCAGCCTAAGACTGCTTGTACCCCATGTTATTG
TAAAAAGTGTTGCTTTCATTGCCAAGTGTGT---TTCATAACAAAAGGCTTAGGCATCTCCTATGGCAGGAAGAAGCGGA
GACAG------CGACGAAGA---GCTCCTCAAGGCAGTGAGACTCATCAAGGTTCTCTACCAAAGCAACCCGCCTCC---
CAACCCAGAGGG---GAC---CCGACAGGCCCGAAGGAATCGAAGAAGAAG---------GTGGAGAGAGAGACA-----
-GAGACAGATCCGGACGCTTAG
>FJ388916/B/CY/2005/CY075
ATGGAGCCAGTAGATCCTAGACTAGAGCCCTGGAAGCATCCAGGAAGCCAGCCTAGGACTGCTTGTACCAAATGCTATTG
TAAAAAGTGTTGCTTGCATTGCCAAGTTTGC---TTCCTAACAAAAGGCTTAGGCATCTCCTATGGCAGGAAGAAGCGGA
GACAG------CGACGAAGA---ACTCATCAAGGCAGTCAGACTCATCAAGCAGATCTATCAAAGCAACCCGCTTCC---
CAGCCCCAGGGG---GAC---CCGACAGGCCCGAAGGAATTGAAGAAGAAG---------GTGGAGAGAGAGGCA-----
-GAGACAGATCCATAAGATTGG
>FJ388918/B/CY/2005/CY087
ATGGAGCCAGTAGATCCTAGACTAGAGCCCTGGAAGCATCCAGGAAGTCAGCCTAAGACTGCTTGTACCAAATGCTATTG
TAAACAGTGTTGCTTTCATTGCCAAGTGTGT---TTCATAACAAAAGGCTTAGGCATCTCCTATGGCAGGAAGAAGCGGA
GACAG------CGACGAAGA---ACTCCTCAGGGCAGTGAGACTCATCAAGGCTCTCTACCAAAGCAACCCGCCTCC---
CAACCCAGAGGG---GAC---CCGACAGGCCCGAAGGAATAGAAGAAGAAG---------GTGGAGAGAGAGACA-----
-GAGACAGGTCCGGACACTTAG
>FJ388919/B/CY/2005/CY088
ATGGAGCCAGTAGATCCTAGCTTAGAGCCCTGGAAGCATCCAGGAAGCCAGCCTAAGACCCCTTGTACCCCTTGCTATTG
CAAAGAATGTTGCTATCATTGTCAGTATTGT---TTCACAAAAAAAGCCTTAGGCATCTCCTATGGCAGGAAGAAGCGGA
GACAG------CGACGAAGA---GCTCCTCAAGACAGTCCGACTCATCAAGACTCTCTATCAAAACAACCCACCTCC---
CAGCACCGAGGG---GAC---CCGACAGGCCCGGAGGAATCGAAGAAGAAG---------GTGGAGAGAGAGACA-----
-GCGACAGATCCGGTCGATTAG
>FJ388920/B/CY/2005/CY089
ATGGAGCCAGTAGATCCTAGCTTAGAGCCCTGGAAGCATCCAGGAAGCCAGCCTAAAACCCCTTGTACCCCTTGCTATTG
CAAAAAATGTTGCTATCATTGCCAGTATTGT---TTCACAAAAAAAGCCTTAGGCATCTCCTATGGCAGGAAGAAGCGGA
GACAG------CGACGAAGA---CCTCCTCAAGACAGTCCGACTAATCAAGACTCTCTATCAAAACAACCCACCTCC---
CAGCACCGAGGG---GAC---CCGACAGGCCCGGAGGAATCGAAGAAGAAG---------GTGGAGAGAGAGACA-----
-GCGACAGATCCGGTCGATTAG
>FJ388923/B/CY/2005/CY093
ATGGAGCCAGTAGATCCTAGCTTAGAGCCCTGGAAGCATCCAGGAAGTCAGCCTAAGACTCCTTGTACCCCTTGCTATTG
TAAAGCGTGTTGCTTTCATTGCCAAGTTTGT---TTCATAAAAAAAGCCTTAGGCATCTCCTATGGCAGGAAGAAGCGGA
GACAT------ATGAGCAGC---ACTCCTCAAAACAGTCCGTCTCATCAAGGTCCTTTATCAAAGCAACCCACCTCC---
CAGCACAGAGGG---GAC---CCGACAGGCCCGAAGGAATAGAAGAAGAAG---------GTGGAGAGAGAGACA-----
-GAGACAGATCCGGTCGATTAG
>FJ388924/B/CY/2005/CY097
ATGGAGCCAGTAGATCCTAGCTTAGAGCCCTGGAAGCATCCAGGAAGCCAGCCTAAAACTCCTTGTACCCCTTGCTATTG
TAAAGTATGTTGCTATCATTGCCAGTATTGT---TTCACAAAAAAAGCCTTAGGCATCTCCTATGGCAGGAAGAAGCGGA
GACAG------CGACGAAGA---ACTCCTCAAGACAGTCCGACTCATCAAGACTCTCTATCAAAACAACCCACCTCC---
CAGCACCGAGGG---GAC---CCGACAGGCCCGGAGGAATCGAAGAAGAAG---------GTGGAGAGAGAGACA-----
-GAGACAGATCCGGTCGATTAG
>FJ388927/B/CY/2005/CY110
ATGGAGCCAGTAGATCCTAGACTAGAGCCCTGGAAACATCCAGGAAGTCAGCCTAAAACTGCTTGTAACAATTGCTATTG
TAAAAAGTGTTGCTTTCATTGCCAAGTTTGT---TTTGGAAAAAAAGCCTTAGGCATCTCCTATGGCAGGAAGAAGCGGA
GACAA------CGACGAAGA---TCTCCTCAAGGCAGTAAGACTCATCAAGTTTCTTCATCAAACCAACCCACCGCC---
CAGCTCCGAGGG---GAC---CCGACAGGCCAGAAGGAATCGAAGAAGAAG---------GTGGAGAGAGAGACA-----
-GAGACACATCCGAAGGATTAG
>FJ388930/B/CY/2005/CY113
ATGGAGCCAGTAGATCCTAGACTAGAGCCTTGGAAGCATCCAGGAAGTCAGCCTAAGACTGCTTGCACCCCTTGCTATTG
TAAAAAGTGTTGCTTTCATTGCCAAGTCTGT---TTCATAACAAAAGGCTTAGGCATCTCCTATGGCAGGAAGAAGCGGA
GACCG------CGACGAAGA---GCTCCTCAAGACAGTCAGGATCATCAAGTTTCTCTACCAAAGCAACCCGCCTCC---
CAGCTCAGAGGG---GAC---CCGACAGGCCCGAAGGAATCGAAGAAGAAG---------GTGGAGAGAGAGACA-----
-GAGACACATCCGGGAGATTAG
>FJ388931/B/CY/2005/CY120
ATGGAGCCAGTAGATCCTAGGCTAGCGCCCTGGCAACATCCAGGAAGTCAACCTAAGACTGGGTGTAACACTTGCTTTTG
TAAAAAGTGCTGCTTTCATTGCCAAGTTTGT---TTTACAAAAAAAGCCTTAGGCATCTCCTATGGCAGGAAGAAGCGGA
GACAG------CGACGAAGA---GCTCCTCAAGGCAGTCAGAATCATCAAGCTTCTCTATCAAAGCAACCCACCTCC---
CAAGCCCGAGGG---GAC---CCGACAGGCCCGGAGGAATCGAAGAAGAAG----------GTGAGAGAGAGACA-----
-GAGACACATCAA-AGATTTAG
>FJ388933/B/CY/2005/CY124
ATGGAGCCAGTAGATCCTAGCCTAGAGCCATGGAAGCATCCAGGAAGTCAGCCTAGCACTGCTTGTAATACTTGCTATTG
TAAAAAATGTTGCTATCATTGCCAAGTTTGT---TTCACAACAAAAGCCTTAGGCATCTCCTATGGCAGGAAGAAGCGGA
GACAG------CGACGAAGA---ACTCCTCAAGACAATCAGAATCATCAAGTTTCTCTATCAAAGCAACCCGCTTCC---
CAGCTCCAAGGG---GAC---CCGACAGGCCCGAAGGAATCGAAGAAGAAG---------GTGGAGAGAGAGACA-----
-GAGACAGATCCGGTCCATTAG
>FJ388934/B/CY/2005/CY130
ATGGAGCCAGTAGATCCTAGACTAGAGCCCTGGAAGCATCCAGGAAGTCAGCCTAAGACTGCTTGTACAAATTGCTATTG
TAAAAGGTGTTGCTTACATTGCCCAGTTTGT---TTCACAAAAAAAGGCTTAGGCATCTCCTATGGCAGGAAGAAGCGGA
GACAG------CGACGAAGA---TCTCCTAAAGGCAATCAGACTAATCAAGTTCCTCTACCAAAACAACCCGCCACC---
CAGGCCCAAGGG---GAC---CAGACAGGCCCGAAGGAATCGGAGAAGAAG---------GTGGAGAAGAAGACA-----
-GAGACAGATCCAGGATCTTAG
>FJ388935/B/CY/2005/CY131
ATGGAGCCAGTAGATCCTAATCTAGAACCCTGGAAGCATCCAGGAAGTCAGCCTAAGACTGCTTGTACCAAATGCTATTG
TAAAAAGTGTTGCTTACATTGCCAAGTTTGT---TTCATGACAAAAGGCTTAGGCATCTCCTATGGCAGGAAGAAGCGGA
GACAG------CGACGAAGA---CCTCCTCAAGACAGTAAGACTCATCAAACTCCTCTACCAAAGCAACCCACTTCC---
CAGCACCGAGGG---GAC---CCGACAGGCCCGAAGGTATGGAAGAAGAAG---------GTGGAGAAAGAAACA-----
-ACAACAGATCCATCAGATTAG
>FJ388936/B/CY/2005/CY132
ATGGAGCCAGTAGATCCTAGCCTAGAGCCCTGGAAGCATCCAGGAAGTCAGCCTAAGACTGCTTGTACCTCTTGCTATTG
TAAACAGTGTTGCTATCATTGCCAAGTTTGT---TTCATAAAAAAAGCCTTAGGCATCTCCTATGGCAGGAAGAAGCGGA
GACAG------CGACGAAGA---ACTCCTCAAGACAGTCAGACTCATCAAGATTCTCTATCAAAGCAACCCACCTCC---
CAGCTCCGAGGG---GAC---CCGACAGGCCCGAAGGAATTGAAGAAGAAG---------GTGGAGAGAGAGACA-----
-GAGACAGATCCGGAAGATTAG
>FJ388937/B/CY/2005/CY137
ATGGAGCCAGTAGATCCTAGGCTAGCGCCCTGGCAGCATCCAGGAAGTCAACCTAAGACTGGGTGTAACAATTGCTTTTG
TAAAAAGTGCTGCTTTCATTGCCAAGTTTGT---TTTGCAAAAAAAGCCTTAGGCATCTCCTATGGCAGGAAGAAGCGGA
GACAG------CGACGAAGA---GCTCCTCAAGACAGTCAGAATCATCAAGTTTCTCTATCAAAGCAACCCGCCTCC---
CAAACCCGAGGG---GAC---CCGGCAGGCCCGAAGGAATAGAAGAAGAAG---------GTGGAGAGAGAGACA-----
-GAGACACATCAAGGCCATTAG
>FJ388939/B/CY/2005/CY141
ATGGAGCCAGTAGATCCTAGACTAGAGCCCTGGAAACATCCAGGAAGTCAGCCTAAGACTGCTTGTACAAATTGCTATTG
TAAAAAGTGTTGCTTACATTGCCAAGTTTGT---TTCACAAGAAAAGGCTTAGGCATCTCCTATGGCAGGAAGAAGCGGA
GACAG------CGACGAAGA---TCTCCTAAAGGCAATCAGACTAATCAAGTTCCTCTATCAAAACAACCCGCCACC---
CAGGTCCCAGGG---GAC---CAGACAGGCCCGAAGGAATCGGAGAAGAAG---------GTGGAGAAGAAGACA-----
-GAGACAGATCCAGGATCTTAG
>FJ388940/B/CY/2005/CY149
ATGGAGCCAATAGATCCTAGACTAGAGCCCTGGAAGCATCCAGGAAGTCAGCCTAAGACTCCTTGTACCAATTGCTATTG
TAAACAGTGTTGTTTTCATTGCCAAGTTTGC---TTCACAACAAAAGGCTTAGGCATCTCCTATGGCAGGAAGAAGCGGA
GACAG------CGACGAAGA---CCTCCTCAAGGCAGTCAGACTAATCAAGCGTCTCTACCAAAGCAACCCACCACC---
CAGTCCCGAGGG---GAC---CCGACAGGCCCGAACGAATCGAAGAAGAAG---------GTGGAGAGCGAGACA-----
-GAGACAGATCCACTTACTTAG
>FJ388941/B/CY/2005/CY150
ATGGAGCCAGTAGATCCTAAACTAGAGCCCTGGAAGCATCCAGGAAGTCAGCCTAAGACTGCTTGTACCACTTGCTATTG
TAAACAGTGTTGCTTTCATTGCCAAGTTTGT---TTCATAACAAAAGGCTTAGGCATCTCCTATGGCAGAAAGAAGCGGA
GACAG------CGACGAAGA---CCTCCTCAAGACAGTCAGACTCATCAAGTGTCTCTACCAAACCAACCCACCTCC---
CAGCAACGAGGG---GAC---CCGACAGGCCCGAAGGAATCGAAGAAGAAG---------GTGGAGAGAGAGACA-----
-GAGACAGATCCGGTCAATTAG
>FJ388947/B/CY/2006/CY165
ATAGATCCAGTAGATCCTACCTGGAAGCCCTCGAAGCATCCGCGAAGTCAGCCTAATACTCCTTGTACCCCTAAATATTG
TAAAAGATGTTGCCAACATTGTCAAGCAAGT---TTCACAAAAAAAACCTTAGACATCTCGTAGGACAGGAAGAAGCGGA
GACAG------CGTCGAAGA---ACTCCTCAAGACAGTCAGGTTCATCAGGTTCCTCTACCAGAACAACCCACCTCC---
CAGCTCCGAGGG---GAC---CCGACAGGCCCGAAGGAATCGAAAAAAGAG---------CAGGGAATAGGAGCTATTCG
TTGAACGAATAAG-TACGTTAG
>FJ388949/B/CY/2006/CY168
ATGGATCCAGTAGATCCTAGGCTAGAGCCCTGGCAACATCCAGGAAGTCAGCCTAGGACTCCTTGTACCAATTGTTATTG
TAAAAAGTGTTGCTTTCATTGCCAAACATGT---TTCACACAAAAAGCCTTAGGCATTTCCTATGGCAGGAAGAAGCGGA
GACAG------CGACGAAGA---CCTCCTCAAGACAGTGAGACTCATCAAGTTCCTCTACCAAAGCAACCCGCCTCC---
CAAACCCGAGGG---GAC---CCGACAGGCCCGAAGGAATCGGAGAAGAAG---------GTGGAGAGCACGACA-----
-GAGACAGATCCAGACCATTAG
>FJ388955/B/CY/2006/CY180
ATGGAGCCAGTAGATCCTAGCCTAGATCCCTGGAAGCATCCAGGAAGTCAGCCTAAGACTGCTTGCACCAATTGCTATTG
TAAAAAGTGCTGCTTTCATTGCCAAGTTTGT---TTCATAACAAAAGGCTTAGGCATCTCCTATGGCAGGAAGAAGCGGA
GACAG------CGACGAAGA---GCTCCTCAGGGTAGCGAGACTCATCAAGACTCTCTACCGAAGCAACCCTCTTCC---
CAGCACCGAGGG---AAC---CCGACAGGCCCGGAGGAACCGAAGAAGAAG---------GTGGAGAGAGAGAGA-----
-GAGAGCGATCCAACAGATTAG
>FJ388957/B/CY/2005/CY033
ATGGAGCCAGTAGATCCTAGCTTAGAACCCTGGAAGCATCCAGGAAGTCAGCCTAAGACCCCTTGTACCCCTTGCTATTG
TAAAGTGTGTTGCTGGCATTGCCAAGCTTGT---TTCACGAAAAAAGCCTTAGGCATCTCCTATGGCAGGAAGAAGCGGA
GACAG------CGACGAAGA---ACTCCTCAAGACAGTCCGACTCATCAGGACTCTCTATCAAAGCAACCCACCTCC---
CAGCCCCGAGGG---GAC---CCGACAGGCCCGAAGGATTCGAAGAAGAAG---------GTGGAGAGAGAGACA-----
-GAGACAGATCCGGTCGATCAG
>FJ388958/B/CY/2005/CY035
ATGGAGCCAGTAGATCCTAGATTAGAGCCTTGGAAGCATCCAGGAAGTCAGCCTAAAACTGCTTGCACCAATTGCTATTG
TAAACGTTGTTGCCTTCATTGCCAAGTTTGT---TTCATAAAAAAAGGCTTAGGCATCTCCTATGGCAGGAAGAAGCGGA
GACAG------CGACGAAGA---ACTCCTCCAGACAGTCAAGGTCATCAAGTTCCTCTATCAGAGCAACCCGCTTCC---
CAATCCCGAGCG---GAC---CCGCCAGGCCCCAAGGAATAGAAGAAGAAG---------GTGGAGAGAGAGACA-----
-GAGACAGATCAACTCGCTTAG
>FJ388959/B/CY/2005/CY036
ATGGAGCCAGTAGATCCTAGCTTAGAGCCCTGGAAGCATCCAGGAAGTCAGCCTAAGACTCCTTGTACCTCTTGCTATTG
TAAAGTGTGTAGCTATCATTGCCAAGCTTGC---TTCTTAAACAAAGCCTTAGGCATCTCCTATGGCAGGAAGAAGCGGA
GACAG------CGACGAAGA---CCTCCTCAGGACAGTCCGACTCATCAAGCACCTCTATCAAAGCAACCCGCCTCC---
CCCCCCCGAGGG---GAC---CCCACAGGCCCGAAGGAATCGAAGAAGAAG---------GTGGAGAGAGAGACA-----
-GAGACAGATCCGGTGGATTAG
>FJ388960/B/CY/2005/CY070
ATGGAGCCAGTAGATCCTAGCCTAGAGCCCTGGAAGCATCCAGGAAGTCAGCCTAAGACTGCTTGTACCTCTTGCTATTG
TAAAAAGTGCTGCTATCATTGCCAAGTTTGT---TTTATAAAAAAAGCCTTAGGCATCTCCTATGGCAGGAAGAAGCGGA
GACAG------CGACGAAGA---CCTCCTCAAGGCAGTCAGACTCATCAAGCTTCTCTATCAAAGCAACCCTCCTCC---
CAGCCCCGAGGG---GAC---CCGACAGGCCCGAAGGAATCGAAGAAGAAG---------GTGGAGAGAGAAACA-----
-GAGACAGATCCGGTCGATTAG
>FJ388962/B/CY/2005/CY082
ATGGAGCCAGTAGATCCTAGCTTAGAGCCCTGGCAGCATCCAGGAAGTCAGCCTAAGACTCCTTGTACCCCTTGCTATTG
CAAAGCATGTTGCTATCATTGCCAGTTTTGT---TTCGAAAGAAAAGCCTTAGGCATCTCCTATGGCAGGAAGAAGCGGA
GACAG------CGACGAAGA---ACTCCTCAAGACAGTCCGACTCATCAGGGATCTCTATCAAAGCAACCCACCTCC---
CAGCAACGAGGG---GAC---CCGACAGGCCCGAAGGAATCGAAGAAGAAG---------GTGGAGAGCGAGACA-----
-GAGACAGATCCGGTCGCTTAG
>FJ388963/B/CY/2005/CY096
ATGGAGCCAGTAGATCCTAGATTAGAGCCTTGGAAGCACCCAGGAAGTCAGCCTAAAACTGCTTGCACCAATTGCTATTG
TAAACGTTGTTGCCTTCATTGCCAAGTTTGT---TTCATAAAAAAAGGCTTAGGCATCTCCTATGGCAGGAAGAAGCGGA
GACAG------CGACGAAGA---ACTCCTCAAGACAATCAAGGTCATCAAGTTCCTCTATCAGAGCAACCCGCTTCC---
CAACCCCGAAAG---GAC---CCGACAGGCTCGAAAGAACAGAAGAAGAAG---------GTGAAGAAAGAGACA-----
-GAGACAGATCCACTCGCTTAG
>FJ388964/B/CY/2005/CY100
ATGGAGCCAGTAGATCCTAGACTAGAGCCCTGGAAGCATCCAGGAAGTCAGCCTAGGACTGCTTGTACCAGTTGCTTTTG
CAAAAAGTGTTGCTATCATTGTCAAAAGTGT---TTCATAACAAAAGGCTTAGGCATCTCCTATGGCAGGAAGAAGCGGA
GACAG------CGACGAACT---GCTTCTCCAGGCAGTGAGACTCATCAAGTTTCTCTATCAAAGCAACCCGCCTCC---
CAGGCCCGAGGG---GAC---CCGACAGGCCCGAAGGAATCGAAGGAGAAG---------GTGGAGAGAGAGACA-----
-GAGACAGGTCCGAGCGCATAG
>FJ388965/B/CY/2005/CY142
ATGGAGCCAGTAGATCCTAGACTAGAGCCCTGGAAGCATCCAGGAAGTCAGCCTAGGACTGCTTGTACCTCTTGCTATTG
CAAAAGATGTTGCTTACATTGCCAAGTTTGC---TTCATAACAAAAGGCTTAGGCATCTCCTATGGCAGGAAGAAGCGGA
GACAG------CGACGAAGA---CCTCCTCAAGACAGTCAGACTAATCAAGTTTCTCTATCAAAGCAACCCACCTCC---
CAGCCCAGAGGG---GAC---CCGACAGGCCCGAAGGAATCGAAGAAGAAG---------GTGGAGAGAGAGACA-----
-GAGACAGATCCGGAAGATTAG
>FJ403482/B/CY/2005/CY122
ATGGAGCCAGTAGATCCTAGACTAGAGCCCTGGAAGCATCCAGGAAGTCAGCCTAAGACTCCTTGTAACAATTGCTATTG
TAAAAGATGTTGCTTTCATTGCCAAGTTTGT---TTCACAAAAAAAGGCTTAGGCATCTCCTATGGCAGGAAGAAGCGGA
GACAG------CGACGAAGA---CCTCCTCAAGACAGTCAGACTCATCAAGCGTCTCTATCAAAGCAACCCTCCTCC---
CAGCTCCGAGGG---GAC---CCGACAGGCCCGGAGGAACAGAAGAAGAAG---------GTAGAAAGAAAGACA-----
-GAGACAGATCCGATCAATTAG
>FJ460499/B/HK/2006/HK002
ATGGAGCCAGTAGATCCTAGACTAGAGCCCTGGAAGCATCCAGGAAGTCAGCCTAAGACTGCTTGTACCAAGTGCTATTG
TAAAAAGTGTTGCCTTCATTGTCAAGTCTGT---TTCATGCAAAAAGGCTTAGGCATCTCCTATGGCAGGAAGAAGCGGA
GACAG------CGACGAAGA---GCTCCTCCAGAAAGTCAGAATAATCAAGTTTCTCTACCAAAGCAACCCACCTCC---
CAGCTCCGAGGG---GAC---CCGACAGGCCCGGAGGAATCGAAGAAGAAG---------GTGGAGACAGAGACA-----
-GCGACAGATCCAGTCTATTAG
>FJ460500/B/HK/2006/HK003
ATGGAGCCAGTAGATCCTAGACTAGAGCCCTGGAAGCATCCAGGAAGTCAGCCTAAGACTGCTTGTACCAATTGCTATTG
TAAAAAATGTTGCCTTCATTGTCAAGTCTGT---TTCATGCAAAAAGGCTTAGGCATCTCCTATGGCAGGAAGAAGCGGA
GACAG------CGACGAAGA---GCTCCTCCAGAAAGTCAGAATCATCAAGTTTCTCTACCAAAGCAACCCACCTCC---
CAGTGCCGAGGG---GAC---CCGACAGGCCCGGAGGAATCGAAGAAGAAG---------GTGGAAACAGAGACA-----
-GCGACAGATCCAGTCCCTTAG
>FJ460501/B/HK/2006/HK004
ATGGAGCCAGTAGATCCTAGACTAGAGCCCTGGAAGCATCCAGGAAGTCAGCCTAAGACTGCTTGTACCAAGTGCTATTG
TAAAAAGTGTTGCCTTCATTGTCAAGTCTGT---TTCATGCAAAAAGGCTTAGGCATCTCCTATGGCAGGAAGAAGCGGA
GACAG------CGACGAAGA---GCTCCTCCAGAAAGTCAGAATCATCAAGTTTCTCTATCAAAGCAACCCACCTCC---
CAGGTCCGAGGG---GAC---CCGACAGGCCCGGAGGAATCGAAGAAGAAG---------GTGGAGACAAAGACA-----
-GAGACAGATCCAGTCCCTTAG
>FJ469682/B/US/2005/01144G
ATGGAGCCAGTAGATCCTAGACTAGAGCCCTGGAAGCATCCAGGAAGTCAACCTCAGACTGCTTGTACCAATTGCTATTG
TAAACAGTGTTGCTTTCATTGCCAAGTTTGT---TTCACAAAAAAAGCCTTAGGCATCTCCTATGGCAGGAAGAAGCGGA
GACAG------CGACGCCGA---GCTCCTCAAGACAGTCAGACTGATCAAGCTTCTCTATCAAAGCAACCCACCTCC---
CAGTCCCGAGGG---GAC---CCGACAGGCCCGAAGGAACAGAAGAAGAAG---------GTGGAGAGAGAGACA-----
-GAGACGGATCCGGACCATTAG
>FJ469683/B/US/2005/012286G
ATGGAGCCAGTAGATCCTAGACTAGAGCCCTGGAAGCATCCAGGAAGTCAGCCTAAAACTCCTTGTACTAAATGTTATTG
TAAAAGGTGTTGCTATCATTGCCAAGTTTGC---TTCATAACAAAAGGCTTAGGCATCTCCTATGGCAGGAAGAAGTGGA
GACAG------CGACGAAGA---AATCCTCAAGACAGTGAGACTCATCAAGCTCATCTATCAAAGCAACCCACCTCC---
CAGCACCGAGGG---GAC---CCGACAGGCCCGGAGGAATCGAAGAAGAAG---------GTGGAGAGAGAGACA-----
-GAGACAGATCAGTACGATTAG
>FJ469684/B/US/2004/014837G
ATGGAGCCAGTAGATCCTAGACTAGAGCCCTGGAAGCATCCAGGAAGTCAACCTAGAACTGCTTGTACCAAATGCTATTG
CAAAAAGTGTTGCTTTCATTGCCAAGTTTGT---TTCATAACAAAAGGCTTAGGCATCTCCTATGGCAGGAAGAAGCGGA
GACAG------CGACGAAGA---ACTCCTCTGGACAGTGAGACTCATCAGGTTTCTCTACCAAAGCAACCCACCACC---
CAGCCCCACGGG---AAC---CCGACAGGCCCGAAGGAATCGAAGGAGAAG---------GTGGAGAGAGAGACA-----
-GAGACACATCAAGACCATTAG
>FJ469685/B/US/-/1229I
ATGGAGCCAGTAGATCCTAGACTAGAGCCCTGGAAGCATCCAGGAAGTCAGCCTAAGACTGCTTGCAATGCTTGCTATTG
TAAAAAGTGTTGCTTTCATTGCCAAGTCTGT---TTCATGACAAAAGGCTTAGGCATCTCCTATGGCAGGAAGAAGCGGA
GACAG------CGACGAAGA---GCTCCTCAAGGCCATCCGGCTCATCAAGTTTCTCTATCAAAGCAACCCGCCTCC---
CAGCCCCGAGGG---GAC---CCGACAGGCCAGAAGGAATCGAAGAAGAAG---------GTGGAGACAAAGACA-----
-GAGACAGATCCGTTCGCTTAG
>FJ469686/B/US/2003/AT01480
ATGGAGCCAGTAGATCCTAGCCTAGAGCCCTGGAAGCATCCAGGAAGCCAGCCTAAAACTGCTTGTAATAATTGCTATTG
TAAAAGATGTTGTTATCATTGCCAAGCTTGT---TTCACAACAAAAGGCTTAGGCATCTCCTATGGCAGGAAGAAGCGGA
GACAG------CGACGAAGA---CCTCCTCAAGACAGTCAGACTAATCAAGCTTCTCTATCAAAGCAACCCACCTCC---
CAGCCCCGAGGG---GAC---CCGACAGGCCCGAAGGAATCGAAGAAGAAG---------GTGGAGAGAACGACA-----
-GAGACAGATCAATAAGATTGG
>FJ469687/B/US/2002/CR0017Q
ATGGAACCAGTAGACCCTAAGCTAGAGCCCTGGAACCATCCAGGAAGTCAGCCTAAGACTGCTTGTACCCCTTGCTATTG
TAAACAGGGTTGCTATCATTGCCAAGTATGT---TTCATAACAAAAGGCTTAGGCATCTCCTATGGCAGGAAGAAGCGGA
GACAG------CGACGAAGA---GCTCCTCCGAGCAGTCCGCCTAATCAAGTTTCTCTATCAAAGCAACCCGCCTCC---
CAGCCCAGAGGG---GAC---CCGACAGGCCCGAAGGAATCGAAGGAGAAG---------GTGGAGAGAGAGACA-----
-GAGACAGATCCAGGCCATTAG
>FJ469688/B/US/2002/CR0023W
ATGGAGCCAGTAGATCCTAGACTAGAGCCCTGGAAGCATCCAGGAAGTCAGCCTAAAACTGCTTGTACCAATTGCTATTG
TAAAAAATGTTGCTTTCATTGCCAAGTTTGT---TTCACAACAAAAGCCTTAGGCATCTCCTATGGCAGGAAGAAGCGGA
GACAG------CGACGAAGA---GCTCCTCAAGACAGTAAGATTCATCAAGCTTCTCTACCAAAGCAACCCGCCCCC---
CAGTCCCGAGGG---GAC---CCGACAGGCCCGAAGGAATCGAAGAAGGAG---------ATGGAGAGAGAGACA-----
-GAGACACATCCGGTCGATTAG
>FJ469689/B/US/2007/CR0027M
ATGGATCCAGTAGATCCTAGACTAGAGCCCTGGAAGCATCCAGGAAGTCAGCCTAAAACTGCTTGTACCAATTGCTATTG
TAAAAAGTGTTGCTTTCATTGCCAAGTTTGT---TTCATAACAAAAGGCTTAGGCATCTCCTATGGCAGGAAGAAGCGGA
GACAG------CGACGAAGA---GCTCCTCCAGACAATCAGAATCATCAAGTTTCTCTATCAAAGCAACCCGCCTCC---
CAGCTCCGAGGG---GAC---CCGACAGGCCCGAAGGAACAGAAGGAGAAG---------GTGGAGAGAGAGACA-----
-GAGACGGATCGGGTCAATTAG
>FJ469690/B/US/-/CR0036W
ATGGAGCCAGTAGATCCTAGTCTAGAGCCCTGGAAGCATCCAGGAAGCCAGCCTAAGACCGCTTGTACCAATTGCTATTG
TAAAAAATGCTGCTTTCATTGCCAAGTTTGT---TTCACAACAAAAGGCTTAGGAATCTCCTATGGCAGGAAGAAGCGGA
GACGG------CGACGAAGA---CCTCCTCAGAGCAGTCAGACTAATCAAGATCATCTACCAAAGCAACCCACCTCC---
CAGCACCGAGGG---GAC---CAGACAGGCCCGAAGGAATCGAAGAAGAAG---------GTGGAGAGAGAGACA-----
-GAGACAGGTCCGTGCGATTAG
>FJ469691/B/US/2006/CR0047U
ATGGAGCCAGTAGATCCTAGACTAGAGCCCTGGAAGCATCCAGGAAGTCAGCCTAAGACTGCTTGCAACCAATGCTATTG
TAAAAGGTGTTGCTTTCATTGCCAAGTTTGT---TTCACAAAAAAAGGCTTAGGCATCTCCTATGGCAGGAAGAAGCGGA
GACAG------CGACGAAGA---GCTCCTCAAGGCAGTCAGACTCATCAAGCGTCTCTATCAAAGCAACCCACCTCC---
CAACCCCGAGGG---GAC---CCGACAGGCCCGAAGGAATCGAAGAAGAAG---------GTGGAGAGAGAGACA-----
-GAGACACATCCAGACCCTTAG
>FJ469692/B/US/-/CR0050Z
ATGGAGCCAGTAGATCCTAGACTAGAGCCTTGGAAGCATCCAGGAAGCCAGCCTAAAACTGCTTGCACTAATTGCTATTG
TAAAAAATGTTGTTTTCATTGCCAAGTTTGT---TTCATAAGAAAAGGCTTAGGCATCTCCTATGGCAGGAAGAAGCGGA
GACAG------CGACGAAGA---ACTCCTCAAGGCAGTAAGACTCATCAAGTTTCTCTATCAAAGCAATCCTCCCCC---
CAGCTCCGAGGG---GAC---CCGACAGGCCAGACGGAATCGAAGAAGGAG---------GTGGAGAGAGAGGCA-----
-GAGATACATCCGGTCGATTAG
>FJ469693/B/US/2002/CR0058S
ATGGAGCCAGTAGATCCTAGCCTAGAGCCCTGGAAGCATCCAGGAAGTCAGCCTAAAACTGCTTGTACCCCTTGCTACTG
TAAAAAATGCTGCTTTCATTGCCAAGTTTGT---TTCATGACAAAAGGCTTAGGCATCTCCTATGGCAGGAAGAAGCGGA
GACAG------CGACGAACA---GCTCCTCAAAGCAGTCAGACTCATCAAGTCTCTCTATCAAAGCAACCCACCTCC---
CAGCAGCGAGGG---GAC---CCGACAGGCCCGAAGGAATCGAAGGAGAAG---------GTGGAGACAGAGACA-----
-GAGACAGATCCGGACCCTTAG
>FJ469694/B/US/-/CR0059T
ATGGATCCAGTAGATCCTAGACTAGAGCCCTGGGAGCATCCAGGAAGTCAGCCTAGGACCGCTTGTACCTCTTGCTATTG
TAAAAAATGCTGCTTTCATTGCCAAGTGTGT---TTCACAAAAAAAGCCTTAGGCATCTCCTATGGCAGGAAGAAGCGGA
GACAG------AGACGAAGA---GCTCCTCCAGACAGTCAAGATAATCAAGTTCCTCTACCAAAGCAACCCGCTTCC---
CAGCTCAGAGGG---GAC---CAGACAGGCCAGAAGGAATCGAAGAAGAAG---------GTGGAGAACGAGACA-----
-GAGACAGATCCGGGACATCAG
>FJ469695/B/US/2004/CR0068P
ATGGAGCCAGTAGATCCTAGGCTAGAGCCCTGGAAGCATCCAGGAAGTCAGCCTAGGACTGCTTGTAACACTTGCTATTG
TAAAAAGTGCTGCTTTCATTGCCAAGTTTGT---TTCACAACAAAAGGCTTAGGCATTTCCTATGGCAGGAAGAAGCGGA
GACAG------CGACGAAGA---CCTCCTCAAAACAGTCAGGCTGATCAAGTTTCTCTATCAAAGCAACCCACCTCC---
CAGTTCCGAGGG---AAC---CCGACAGGCCCGAAGGAATCGAAGGAGAAG---------GTGGAGAGAGAGACA-----
-GAGACACATCCGTGCGATTAG
>FJ469696/B/US/2006/CR0078
ATGGAGCCAGTAGATCCTAGACTAGAGCCCTGGAAGCATCCAGGAAGTCAGCCTAAAACTGCTTGTACCAACTGTTATTG
TAAAAAGTGTTGCTTTCATTGCCAAGTTTGT---TCCACAACAAAAGCCTTAGGCATCTCCTATGGCAGGAAGAAGCGGA
GACAG------CGACGAAGA---CCTCCTAAAGGCAGTCAGACTCATCAAAATCCTCTACCAAAGCAACCCGCCTCC---
CAACCCAGAGGG---GAC---CCGACAGGCCCGAAGGAATCGAAGAAGAAG---------GTGGAGAGAGAGACA-----
-GAGACAGATCCGGTCGATTAG
>FJ469697/B/US/2004/CR0080N
ATGGAGCCAGTAGATCCTAGCCTAGAGCCCTGGAGGCATCCAGGAAGTCAGCCTAGAACTGCTTGTACCACTTGCTATTG
TAAAAAGTGCTGCTTTCATTGCCAAGTTTGT---TTCACAAAAAAAGCCTTAGGCATCTCCTATGGCAGGAAGAAGCGGA
GACAG------CGACGAAGA---CCTCATCAGGACAGTCAGACTCATCAAGTCTCTCTATCAAAGCAACCCACCTCC---
CAGCCAGGAGGG---GAC---CCGACAGGCCCGAAGGAATCGAAGAAGAAG---------GTGGAGAAGGAGACA-----
-GAGACAGATCCATTCGATTAG
>FJ469698/B/US/2004/CR0116Y
ATGGAGCCCGTAGATCCTAACCTAGAGCCCTGGCAGCATCCAGGAAGTCAGCCTAAGACTGCTTGTACCAACTGCTATTG
TAAAAAGTGTTGCTTTCATTGTCAAGTTTGT---TTCACAACAAAAGGCTTAGGCATCTCCTATGGCAGGAAGAAGCGGA
GACAG------CGACGAAGA---CCTCATCAAAACAGTCAAACTCATCAAGGCTATCTACCAAAGCAACCCACCTCC---
CAGCCCCGAGGG---GAC---CCGACAGGCCCGAAGGAATCGAAGAAGGAG---------GTGGAGAGAGAGACA-----
-GAGACAGATCCAGGCAATTAG
>FJ469699/B/US/-/CR0127W
ATGGAGCCAGTAGATCCTAGCTTAGAGCCCTGGAAGCATCCAGGAAGTCAGCCTAAGACTGCTTGTACCTCTTGCTATTG
TAAAAAGTGTTGCTTTCATTGCCAAAAGTGT---TTCACAACAAAAGGCTTAGGCATCTCCTATGGCAGGAAGAAGCGGA
GACAG------CGACGAAGA---CCTCCTCAAGACAGTCAGACTCATCAAGTCTCTCTATCAAAGCAACCCACCACC---
CAGTTCCGAGGG---GAC---CCGACAGGCCCGGAGGAATCGAAGAAGAAG---------GTGGAGAGAGAGACA-----
-GAGACAGATCCGGTCGATTAG
>FJ469700/B/US/2006/CR0131
ATGGAGCCAGTAGATCCTAGATTAGAGCCCTGGAAGCACCCAGGAAGTCAGCCTAAAACTGCTTGTACCTCTTGCTATTG
TAAAGCGTGTTGCTTTCATTGCCAAGTTTGT---TTTACACAAAAAGGCTTAGGCATCTCCTATGGCAGGAAGAAGCGGA
GACAG------CGACGAAGA---GCTCCTCAAGACAATCAGAATCATCAAGTTCCTCTACCAAAGCAACCCACCTCC---
CAGTCCCGAGGG---GAC---CCGACAGGCCCGAAGGAATCGAAGGAGAAG---------GTGGAGAGCAAGACA-----
-GAGGCAGCTCAACTCGATTAG
>FJ469701/B/US/2003/CR0154X
ATGGAGCCAGTAGATCCTAGACTGGAGCCCTGGAAGCATCCAGGAAGCCGGCCTAGGACTGCCTGTACCAATTGCTATTG
TAAACAGTGTTGCTTTCATTGCCAAGTTTGC---TTCATAACAAAAGGCTTAGGCATCTCCTATGGCAGGAAGAAGCGGA
GGCAG------CGACGAAGA---CCTTCTCCAGGCAGTCAGACTGATCAAGCTTCTCTATCAAAGCAACCCGCCTCC---
CAACCCCGAGGG---GAC---CCGACAGGCCCGAAGGAATCGAAGAAGAAG---------GTGGAGAGAGAGACA-----
-GAGGCACATCAGGAATCTTAG
>FJ469702/B/US/-/CR0164U
ATGGAGCCAGTAGATCCTAGACTAGAGCCCTGGAAGCATCCAGGAAGTCAGCCTAGGACTGCTTGTACCAATTGCTATTG
TAAAAAGTGCTGCTTTCATTGCCAAGTTTGT---TTCATGAAAAAAGGCTTAGGCATCTCCTATGGCAGGAAGAAGCGGA
GACAG------CGACGAAGA---GCTCCTCAAGATAACCAGACTCATCAAGTTCCTCTATCAGAGCAACCCGCCTCC---
CAGTTCCGAGGG---GAC---CCGACAGGCCCGAAGGAATCGAAGAAGAAG---------GTGGAGAGAGAGACA-----
-GCGACAGATCCATACGATTAG
>FJ469703/B/US/2005/CR0175S
ATGGAGCCAGTAGATCCTAGACTAGAGCCCTGGAAACATCCAGGAAGTCGACCTAAGACTGCTTGTACCAATTGCTATTG
TAAAAAATGTTGCTATCATTGTCAAGCTTGC---TTCATAAGAAAAGCATTAGGCATCTCCTATGGCAGGAAGAAGCGGA
GACGA------CGACGAAGA---GCTCCTCAAGACAGTCAGACTAATCAAGTTTCTCTACCAAAGCAACCCACCACC---
CAGCAGCGAGGG---GAC---CCGACAGGCCCGAAGGAATCGAAGAAGAAG---------GTGGAGAGAGAGACA-----
-GAGACAGATCAGAACCATTAG
>FJ469704/B/US/-/CR0192W
ATGGAGCCAGTAGATCCTAGACTAGAGCCCTGGAAGCACCCAGGAAGTCAGCCTAGGACGGCCTGTACCACTTGCTATTG
TAAAATATGCTGCTTTCATTGCCAAGTTTGC---TTCATAACAAAAGGCTTAGGCATCTCCTATGGCAGGAAGAAGCGGA
GACAG------CGACGAAGA---ACTCCTCAAGACAGTGAGACTCATCAAGTTTCTCTATCGAAGCAACCCACCTCC---
CAGCCCCGAGGG---GAC---CCGACAGGCCCGACGGAATCGAAGAAGAAG---------ATGGAGAGCGAGACA-----
-GAGGCAGATCCACGAGATTAG
>FJ469705/B/US/-/CR0206U
ATGGAGCCAGTAGATCCTAGACTAGAGCCCTGGAAGCATCCAGGAAGTCAACCTAAGACTGCCTGTAACAATTGCTATTG
TAAAAAGTGTTGCTTTCATTGCCAAGTTTGT---TTCATAACAAAAGGCTTAGGCATCTCCTATGGCAGGAAGAAGCGGA
GACAG------CGACGAAGA---CCTCCTCAGGACAGTCAGGCTCATCAAGATTCTCTATCAAAGCAACCCGCCCCC---
CAGCCCCGAGGG---GAC---CCGACAGGCCCGAAGGAATCGAAGAAGAAG---------GTGGAGAGAGAGACA-----
-GAGACGGATCCGAACCATTAG
>FJ469706/B/US/2005/CR0208W
ATGGAACCAGTAGATCCTAGACTAGAGCCCTGGAAGCATCCAGGAAGTCAGCCTAAAACTCCTTGCACCCCTTGCTATTG
TAAAAAGTGTTGCCTTCATTGCCAAGTTTGT---TTTATGAAAAAAGGCTTAGGCATCTCCTATGGCAGGAAGAAGCGGA
GACAG------CGACGAAGA---ACTCCTCAAGGCAGTGAGACTCATCAAGCTTCTCTATCAGAGCAACCCACCTCC---
CAGGCCCCAGGG---GAC---CAGACAGGCCCGAAGGAATCGAAGAAGAAG---------GTGGAGAGAGAGAGA-----
-CAGAACGATCAGGGAGATTAG
>FJ469707/B/US/2007/CR0214
ATGGAGCCAGTAGATCCTAGACTAGAGCCCTGGAAGCATCCAGGAAGTCAGCCTAGGACTGCTTGTACCAAGTGCTATTG
TAAAAAGTGTTGCTTGCATTGCCAAGTCTGC---TTCTTAACAAAAGGCTTAGGCATCTCCTATGGCAGGAAGAAGCGGA
GACAA------CGACGACGA---ACTCCTAAGGACAGTCAGACTCATCAAGTTCCTCTACCAGAGCAACCCGCCTCC---
CAGCAGCGAGGG---GAC---CCGACAGGCCCGAAGGAATCGAAGAAGAAG---------GTGGAGAGAGAGACA-----
-GAGACAGATCCGGTCCATTAG
>FJ469708/B/US/2006/CR0215
ATGGAGCCAGTAGATCCTAGACTAGAGCCCTGGAAACATCCAGGAAGTCAGCCTAAAACTGCTTGCAACGGTTGCTATTG
TAAAAAGTGTTGCTTTCATTGCCAAGTTTGT---TTCATAAAAAAAGGCCAGTCCATCTTTTTTGGCAGGAAAAAGGGGA
GACAG------CGACGAAGA---ACTCCTCAAGACAGTCAGACTCATCAAGCGCCTCTATCAAAGCAACCCGCCTCC---
CAGCCAGGAGGG---GAC---CCGACAGGCCCGAAGGAATCGAAGAAGAAG---------GTGGAGAGAGAGACA-----
-GAGACACATCCATACCATTAG
>FJ469709/B/US/2006/CR0222X
ATGGATCCAGTAGACCCTAGACTAGAGCCCTGGAAGCATCCAGGAAGTCAGCCTAAGACTGCTTGTACCAATTGCTATTG
TAAAAAGTGTTGCTTTCATTGTCAAGTTTGC---TTCGTAACAAAAGGCTTAGGCATCTCCTATGGCAGGAAGAAGCGGA
GACAG------CGACGAAGA---ACTCCTCAGAGCAGTCAGACTCATCAAGGATCTCTATCAGAGCAACCCTCCTCC---
CAGTCTCGAGGG---GAC---CCGACAGGCCCGAAGGAACAGAAGAAGAAG---------GTGGAGAGAGAGACA-----
-GAGGCAGATCCATACGCTTAG
>FJ469710/B/US/2006/CR0228Q
ATGGATCCAGTAGATCCTAGACTAGAGCCCTGGAAGCATCCAGGAAGTCAGCCTAAGACTGCTTGTAACCAGTGCTATTG
TAAAAAGTGTTGCTTTCATTGCCAAATCTGC---TTCTTGAGAAAAGGCTTAGGCATCTCCTATGGCAGGAAGAAGCGGA
GACAA------CGACGAAGA---GCTCCTAGGAACAGTCCGACTCATCAGGCTTCTCTACCAAAGCAACCCACTTCC---
CAGTCCCGCGGG---GAC---CCGACAGGCCCGGAGGAATCGAAGAAGAAG---------GTGGAGAGAGAGACA-----
-GAGACAGATCCAATCAATTAG
>FJ469711/B/US/-/CR0234
ATGGAGCCAGTAGATCCTAGGCTAGAGCCCTGGAAGCATCCAGGAAGTCAGCCTAAGACTGCTTGTACCAACTGTTATTG
TAAAAAGTGTTGCTTTCATTGCCAAGTTTGT---TTCACAAAAAAAGCCTTAGGCATCTCCTATGGCAGGAAGAAGCGGA
GACAG------CGACGAAGA---TCTCCTCCAGACCATCAGACTCATCAAGCTTCTCTATCAAAGCAACCCGCTTCC---
CAGCCCCCAGGG---AAC---CAGACAGGCCCGAAGGAATCGAAGAAGGAG---------GTGGAGACAAAGACA-----
-GAGACAGATCAGTGCGATTAG
>FJ469712/B/US/-/CR0248X
ATGGATCCAGTAGATCCTAGCTTAGAGCCCTGGAAGCATCCAGGGAGTCAGCCTAGGACTCCTTGTACAAACTGTTATTG
TAAAAAGTGTTGCTTTCATTGCCAAAGTTGT---TTCACAAGAAAAGGCTTAGGCATCTCCTATGGCAGGAAGAAGCGAG
GACAG------CGAAGAAGA---GCTCCTCAAGACAGTGAGACTCATCAAGAGACTCTACCAAAGCAACCCTCCTCC---
CAACCCAGAGGG---GAC---CCGACAGGCCCGGAGGAATCGGAGAAGAAG---------GTGGAGAGAGAGACA-----
-GAGACACATCCGAACCCTTAG
>FJ469713/B/US/2007/CR0275
ATGGATCCAGTAGATCCTAGACTAGAGCCCTGGAATCATCCAGGAAGTCAGCCTAAGACTGCTTGCACCCCTTGTTATTG
TAAAAAGTGTTGCTATCATTGCCAAGTATGT---TTCACCACAAAAGGCTTAGGCATCTCCTATGGCAGGAAGAAGCGGA
GCCAG------CGACGAAGA---GCTCCTCAAGACAGTGCAACTCATCAAGAGCCTCTATCAAAGCAACCCTCCTCC---
CAGCCGCGAGGG---GAC---CCGACAGGCCCGAAGGAACAGGAGAAGAAG---------GTGGAGAGAGAGACA-----
-GAGACAGATCCGGGACATTAG
>FJ469714/B/US/2006/CR0276Z
ATGGAGCCAGTAGATCCTAGATTAGAGCCCTGGAAACATCCAGGAAGCCAGCCTAAGACTGCTTGTAATAATTGCTATTG
TAAAAAGTGTTGCCTTCATTGCCAAGTTTGT---TTTACAAAAAAAGGCTTAGGCATCTCCTATGGCAGGAAGAAGCGGA
GACAG------CGACGAAGA---GCTCCTCAAGACAGTCAGACTCATCAAATTTCTCTACCAAAGCAACCCACCTCC---
CAGCCACGAGGG---AAC---CCGACAGGCCCGAAGGAACAGAAGAAGAAG---------GTGGAGAGAGAGACA-----
-GAGACAGATCCGTTCGCTTAG
>FJ469715/B/US/-/CR0289Z
ATGGAGCCAGTAGATCCTAGACTAGAGCCCTGGAAGCATCCAGGAAGTCAGCCTAAAACTCCTTGCACAGCTTGCTATTG
TAAATATTGTTGCTTTCATTGCCAAGTCTGT---TTCACAAAAAAAGCCTTAGGCATCTCCTATGGCAGGAAGAAGCGGA
GACAG------CGACGAAGA---ACTCATCAAGACAGTCAGACTCATCAAGTTTCTCTACCAAAGCAACCCGCCTCC---
CAGCACAGAGGG---GAC---CCGACAGGCCCGAAGGAATCGAAGAAGAAG---------GTGGAGAGAGAGACA-----
-GAGACAGATCCACTCAATTAG
>FJ469716/B/US/2007/CR0295S
ATGGAGCCAGTAGATCCTAGGCTAGAGCCCTGGAAGCATCCAGGAAGTCAACCTAGGACTGCTTGTACCAATTGTTATTG
TAAACAGTGTTGCTATCATTGTCAAGTTTGC---TTCTTAACAAAAGGCTTAGGCATCTCCTATGGCAGGAAGAAGAGGA
GACAA------CGACGAAGC---ACTCCTAGAGACAGTCAGAATCATCAGGTTTCTCTACCAAAACAACCCTCCTCC---
CAACCCAGAGGG---AAC---CCGACAGGCCCGAAGGAATCGAAGAAGAAG---------GTGGAGAAAGAGGCA-----
-GAGATGGATCAGTTCGATTAG
>FJ469717/B/US/2005/CR0307R
ATGGAACCCGTAGATCCTAGCCTAGAGCCCTGGAAGCACCCAGGAAGCCAACCTAAGACTGCTTGTAACAATTGCTATTG
TAAAAAGTGTTGCTATCATTGCCAAGTTTGT---TTCATACAAAAAGGCTTAGGTATCCCCTATGGCAGGAAGAAGCGGA
GACAG------CGACGAAGA---CCTCCTCCAGACAATCAGAATCATCAAGTTCCTCTATCAGAGCAACCCACTTCC---
CAGCATCAAGGG---GAC---CCGACAGGCCAGAAGGAACAGAAGAAAAAA---------GTAGAGAGAGAGACA-----
-GAGGTGGATCCAGTCCATTAG
>FJ469718/B/US/2005/CR0312W
ATGGAGCCGGTAGATCCTAGATTAGAGCCCTGGAAGCATCCAGGAAGTCAGCCCAAGACTGCTTGTACCAATTGCTATTG
TAAAAAGTGTTGCTTTCATTGCCAAGTTTGT---TTTACAAAAAAAGCCTTAGGCATCTCCTATGGCAGGAAGAAGCGGA
GACAG------CGACGAAGA---ACTCATCAAGGCAGTGAGACTCATCAAGTTTCTCTATCAAAACAACCCACCTCC---
CAACCCAGAGGG---GAC---CAGACAGGCCCGAAGGAATCGAAGAAGAAG---------GTGGCGACAGAGACA-----
-GAGGCAGATCCGGTCCATTAG
>FJ469719/B/US/-/CR0317N
ATGGAGCCAGTAGATCCTAGACTAGAGCCCTGGAAGCATCCAGGAAGTCAGCCTAAGACTGCTTGTACCCCTTGCTATTG
TAAAAAGTGTTGCTATCATTGTCAAGTTTGT---TTCATAACAAAAGGCTTAGGCATCTCCTATGGCAGGAAGAAGCGGA
GACAG------CGACGAGGA---CCTCCTCAAGACTGTAAGACTCATCAAGTTTCTCTATCAAAGCAATCCGCCCCC---
CAGCCGCGAGGG---AAC---CCGACAGGCCCGAAGAAATCGAAGAAGGAG---------GTGGAGGGAGAGACA-----
-GAGGCAGATCCAATCAATTAG
>FJ469720/B/US/-/CR0331P
ATGGAGCCAGTAGATCCTAGACTAGAGCCCTGGAAGCATCCAGGAAGTCAACCTCAGACTGCTTGTACCAATTGCTATTG
TAAAAAGTGTTGCTTTCATTGCCAAGTTTGT---TTCATAAAAAAAGCCTTAGGCATCTCCTATGGCAGGAAGAAGCGGA
GACAG------CGACGCCGA---GCTCCTCAAGACAGTCAGACTGATCAAGCTTCTCTACCAAAGCAACCCGCCTCC---
CAGTTCCGAGGG---GAC---CCGACAGGCCCGAAGGAATCGAAGAAGAAG---------GTGGAGAGAGAGACA-----
-GAGACAGATCCGGACCATTAG
>FJ469721/B/US/2007/CR0339X
ATGGAGCCAGTAGATCCTAGGCTAGAGCCCTGGAAGCACCCAGGAAGTCAGCCTAAGACTCCTTGTACCACTTGCTATTG
TAAAAAGTGTTGCTTGCATTGTCAAGTCTGT---TTTATGACAAAAGGCTTAGGCATCTCCTATGGCAGGAAGAAGCGGA
GACAA------CGACGAAGA---GCTTCTCAAAACAGTCAGGCTGATCAAGTTCCTCTATCAAAGCAACCCTCCTCC---
CAGCCCCGAGGG---GAC---CCGACAGGCCCGAAGGAATCGAAGAAGAAG---------GTGGAGAGAGAGACA-----
-GAGACAGATCCGGTCGCTTAG
>FJ469722/B/US/2004/CR0345Q
ATGGAGCCCGTAGATCCTAGACTAGAGCCCTGGAAGCATCCAGGAAGTCAGCCTAAGACTGCTTGTACCCCTTGCTATTG
TAAAAAGTGTTGCTTTCATTGCCAAGTTTGT---TTCATAAAAAAAGGCTTAGGCATCTCCTATGGCAGGAAGAAGCGGA
AACAG------CGACGAAGA---GCTCCTCCAGACAGTGAGAATCATCAGGTTTCTCTATCAAAGCAACCCACTTCC---
CAGCCCCGAGGG---GAC---CAGACAGGCCCGAAGGAATCGAAGAAGGAG---------GTGGAGACAGAGACA-----
-GAGACAGATCCAGTCGCTTAG
>FJ469723/B/US/2006/CR0361T
ATGGAGCCAATAGATCCTAGACTAGAGCCCTGGAAGCATCCAGGAAGTCAGCCCAAGACTGCTTGCACCAAATGCTATTG
TAAACAATGTTGCTTTCATTGCCAAGTTTGT---TTCATAACAAAAGGCTTAGGCATCTCCTATGGCAGGAAGAAGCGGA
GACAG------CGACGAAGA---GCTCCTCCGGGCAGTCAGACTAATCAAGCTTCTATATCAAAGCAACCCACCTCC---
CAGCCCCGAGGG---GAC---CCGACAGGCCCGAAGGAATCGAAGAAGAAG---------ATGGAGAGAGAGACA-----
-GAGGCAGATCCGGACAATTAG
>FJ469724/B/US/2005/CR0367Z
ATGGAGCCAGTAGATCCTAGACTAGAGCCCTGGAAGCATCCAGGAAGTCAACCTCAGACTGCTTGTACCAATTGCTATTG
TAAAAGGTGTTGCTTTCATTGCCAAGTTTGT---TTTACAAAAAAAGCCTTAGGCATCTCCTATGGCAGGAAGAAGCGGA
GACAG------CGACGCCGA---GCTCCTCAAGACAGCCAGACTGATCAAGCTTCTCTATCAAAGCAACCCACCTCC---
CAGTTCCGAGGG---GAC---CCGACAGGCCCGAAGGAATCGAAGAAGAAG---------GTGGAGGGAGAGACA-----
-GAGACAGATCCGGACCATTAG
>FJ469725/B/US/-/CR0382N
ATGGAGCCAGTAGATCCTAAGCTAGAGCCCTGGCAGCATCCAGGAAGTCAGCCTAAGACGCCGTGTACTGCTTGCTATTG
TAAAAGGTGTTGCTTTCATTGCCAAGTTTGT---TTCATAAAAAAAGGCTTAGGCATCTCCCATGGCAGGAAGAAGTGGA
GACAG------CGACGAAGA---TCTCCTCAGGACAATAAGAATCATCAAGTTTCTCTACCAAAGCAACCCGCTTCC---
CAACCCCGAGGG---GAC---CCGACAGGCCAGAAGGAATCGAAGGAGAAG---------GTGGAGAGCAAGACA-----
-GAGGCAGATCCGGTCAATTAG
>FJ469726/B/US/-/CR0413T
ATGGAGCCAGTAGACCCTAGGTTGGAGCCCTGGAAGCATCCAGGAAGCCAGCCTAAGACTGCTTGTACCCCTTGTTATTG
TAAAAAGTGTTGCTATCATTGCCAAGTTTGC---TTCATAACAAAAGGCTTAGGCATCTCCTATGGCAGGAAGAAGCGGA
GACAG------CGACGAAGA---ACTCCTCAGGACAGTCAGACTCATCAAGCTTCTCTATCAAAGCAACCCACCTCC---
CAGTCCCGAGGG---GAC---CCGACAGGCCCGAAGGAACCGAAGAAGAAG---------GTGGAGAGAGAGGCA-----
-GAGACAGATCCGGACCATTAG
>FJ469727/B/US/-/F701
ATGGAGCCCATAGATCCTAGCCTAGAGCCCTGGAAGCATCCAGGAAGTCAGCCTAAGACTGCTTGTACCCCTTGCTATTG
TAAACAGTGCTGCTTTCATTGCATAGTTTGT---TTCACAAAAAAAGGCTTAGGCATCTCCTATGGCAGGAAGAAGCGGA
GACAG------CGACGAAGA---CCTCCTCAAGACAGTGAGGCTCATCAAGTCTCTCTATCAAAGCAACCCTCCTCC---
CAACCCCGAGGG---GAC---CCGACGGGCCCGGAGGAATCGAAGAAGAAG---------GTGGAGAGAGAGACA-----
-GAGGCAGATCCGGTCCATTAG
>FJ469729/B/US/-/F710
ATGGAGCCAGTAGATCCTAGACTAGAGCCCTGGAAGCATCCAGGAAGTCAGCCTAGGACTGCTTGTACCGGTTGCTATTG
TAAAAAGTGTTGCTTTCATTGCCAAGTTTGT---TTCATAACAAAAGGCTTAGGCATCTCATATGGCAGGAAGAAGCGGA
GACAG------CGACGAAGA---GCTCCTCAAAACAGTCCGACTCATCAAGTTCCTCTATCAAAGCAACCCGCCTCC---
CAACCCAGAGGG---GAC---CAGACAGGCCCGAAGGAATCGAAGAAGAAG---------GTGGAGAGAGAGACA-----
-GAGACAGATCCGGTCAATTAG
>FJ469730/B/US/2002/F714
ATGGAGCCAGTAGATCCTAGACTAGAGCCCTGGAAGCATCCAGGAAGTCAGCCTAGGACTGCTTGTACCAATTGCTATTG
TAAAAAGTGCTGCTTTCATTGCCAAGTTTGT---TTTACAACAAAAGGCTTAGGCATCTCCTATGGCAGGAAGAAGCGGA
GACAG------CGACGACGA---GCTCCTCAAAACAGTGAGACTTATCAAGTTTCTCTACCAAAGCAACCCACAACC---
CAGCCCCGCGGG---GAC---CCGACAGGCCCGAAGGAATCGAAGAAGAAG---------GTGGAGAGAGAGACA-----
-GAGACAGATCCGGTCGATTAG
>FJ469731/B/US/2003/F7157
ATGGAGCCAGTAGATCCTAGACTAGAGCCCTGGAAGCATCCAGGAAGTCGGCCTAAAACTGCTTGTACCAAATGCTATTG
TAAAAGGTGTTGCATGCATTGCCAAGTTTGT---TTCATAACCAAAGGCTTAGGCATCTCCTATGGCAGGAAGAAGCGGA
GACAG------CGACGAAGA---GCTCCTCAGGACAGTCAGAGTCATCAAGCTTCTCTACCAAAGCAACCCGCCTCC---
CAGTCCCAGGGG---GAC---CCGACAGGCCAGAAGGAACCGGAGAAGAAG---------GTGGAGAGAGAGACA-----
-GAGACAGATCCAGTCGCTTAG
>FJ469732/B/US/2004/F7165
ATGGAGCCAGTAGATCCTAGCCTAGAGCCCTGGAAGCACCCAGGAAGCCAGCCTAAGACTGCTTGTACCAATTGCTATTG
TAAAAAGTGTTGCTTTCATTGCCAAAAGTGT---TTCACAACAAAAGGCTTAGGCATCTCCTATGGCAGGAAGAAGCGGA
GACAG------CGACGAAGA---TCTCCTCAAGGTAGTCAGACTCATCAAGCGACTCTATCAAAGCAACCCGCCTCC---
CAGCCCAGAGGG---GAC---CCGACAGGCCCGACGGAATCGAAGAAGAAG---------GTGGAGAGAGAGACA-----
-GAGACAGATCCGGTCCATCAG
>FJ469733/B/US/2004/F7172
ATGGAGCCAGTAGATCCTAGACTAGAGCCCTGGAAGCATCCAGGAAGTCAGCCTAAAACTCCTTGCACAGCTTGCTATTG
TAAATTTTGTTGCTTTCATTGCCAAGTTTGT---TTCACAAAAAAAGCCTTAGGCATCTCCTATGGCAGGAAGAAGCGGA
GACAG------CGACGAAGA---GCTCATCAAGACAGTCAGACTCATCAAGTTTCTCTACCAAAGCAACCCGCCTCC---
CAGCACAGAGGG---GAC---CCGACAGGCCCGAAGGAATCGAAGAAGAAG---------GTGGAGAGAGAGACA-----
-GAGACAGATCCACTCAATTAG
>FJ469734/B/US/2002/F719
ATGGAGCCAGTAGATCCTAGCCTAGAGCCCTGGAAGCATCCAGGAAGTCAGCCTAAGACTGCTTGTACCCCTTGCTTTTG
TAAACAATGTTGCTATCATTGTCAAGTTTGT---TTCATAACAAAAGGCTTAGGCATCTCCTATGGCAGGAAGAAGCGGA
GACAG------CGACGAAGA---TCTCCTCAGGGCGGTGAGACTCATCAAGCGCCTCTATCAAAGCAACCCACCTCC---
CAACCCCGAGGG---GAC---CCGACAGGCCCGAAGGAATCGAAGAAGAAG---------GTGGAGAGAGAGACA-----
-GAGGCAGATCCGAAAGATTAG
>FJ469735/B/US/2002/F762P
ATGGAGCCAGTAGATCCTAGACTAGAGCCCTGGAAGCATCCAGGAAGTCAGCCTGAAACTGCTTGTACCAAATGCTATTG
TAAAAAGTGTTGCTTTCACTGTCAAGTTTGC---TTCTTAAAAAAAGGCTTAGGCATCTCCTATGGCAGGAAGAAGAGGA
GACAG------CGACGAAGA---ACTTCTAAGGACAATCAGAATCATCAAGTTTCTCTATCAAAGCAACCCACCTCC---
CAGCCCAGAGGG---GAC---CCGACAGGCCCGAAGGAATCGAAGAAGAAG---------GTGGAGAGAGAGACA-----
-GAGAAAGATCCACTCGCTTAG
>FJ469737/B/US/2002/F797
ATGGAGCCAGTAGATCCTAGACTAGAGCCCTGGAAACATCCAGGAAGTCAGCCTAAGACTGCTTGTACAAATTGCTACTG
TAAAAAATGTTGCTTTCATTGCCAAGTTTGT---TTCATAACAAAAGGCTTAGGCATCTCCTATGGCAGGAAGAAGCGGA
GACAG------CGACGAAGA---ACTCCTCAGAGCAGTCAGACTCATCAAGTCTCTCTATCAAAGCAACCCGCCTCC---
CAACCCAGAGGG---GAC---CAGACAGGCCCGAAGGAATCGAAGAAGAAG---------GTGGAGAGAGAGACA-----
-GAGACAGATCCGGACGATTAG
>FJ469738/B/US/2001/L805
ATGGAGCCAGTAGATCCTAGACTAGAGCCCTGGAAGCATCCAGGAAGTCAACCTGAGACTCCTTGTACCAATTGCTATTG
TAAAAAGTGTTGCTTTCATTGCCAAGTTTGT---TTCATAACAAAAGGCTTAGGCATCTCCTATGGCAGGAAGAAGCGGA
GACAG------CGACGAAGA---ACTCCTCAAGACTGTCAGACTCATCAAGTTTCTCTATCAAAGCAACCCGCCTCC---
CAGCTCAGAGGG---GAC---CCGACAGGCCCGAAGAAATCGAAGAAGGAG---------GTGGAGAGAGAGACA-----
-GAGACAGATCCGGACCCTTAG
>FJ469739/B/US/2003/L8107
ATGGAGCCAGTAGATCCTAGACTAGAGCCCTGGAAGCATCCAGGAAGTCAGCCTAAGACTCCTTGTACCCCTTGCTATTG
TAAAAAATGTTGCTATCATTGCCAAGTTTGC---TTCATAACAAAAGGCTTAGGCATCTCCTATGGCAGGAAGAAGCGGA
GACAG------CGACGAAGA---GCTCATCAAGGCGGTCAGACTGATCAAGTCGCTCTATCAAAGCAACCCTCCACC---
CAGCAGCGAGGG---GAC---CCGACAGGCCCGAAGGAATCGAAGAAGAAG---------GTGGAGACAGAAACA-----
-GAGACAGATCCACTCCCTTAG
>FJ469740/B/US/2003/L8116
ATGGAGCCAGTAGATCCTAGCCTAGAGCCCTGGAAACATCCAGGGAGTCAGCCTAAGACTGCTTGTACCTCTTGCTATTG
TAAAAAGTGTTGCTTTCATTGCCAAGTTTGT---TTCATAAAAAAAGCCTTAGGCATCTCCTATGGCAGGAAGAAGCGGA
GACAG------CGACGAAGA---ACTCCTGAGGACAGTCAGATTCATCAAGCTTCTCTATCAAAGCAACCCGCCTCC---
CAACCCAGAGGG---GAC---CCGACAGGCCCGAAGGAACCGAAGAAGAAG---------GTGGAGAGAGAGACA-----
-GAGACACATCCAGACCATTAG
>FJ469742/B/US/2003/L8152
ATGGAGCCAGTAGATCCTAGTCTAGAGCCTTGGAAGCATCCAGGAAGTCAGCCTCAGACTGCTTGTACCTCTTGCTATTG
TAAAAAGTGTTGCTTTCATTGCCAAGCTTGC---TTCATAACAAAAGGCTTAGGCATCTCCTATGGCAGGAAGAAGCGGA
GACAG------CGACGAAGA---CCTCCTCAGGACAGTAAGACTCATCAAGCAGCTCTATCAAAACAACCCACCTCC---
CAACCCAGAGGG---AAC---CCGACAGGCCCGGAGGAACAGAAGAAGAAG---------GTGGAGAAAGAGACA-----
-ACGACAGATCGAGACCCTTAG
>FJ469743/B/US/2003/L8180
ATGGAGCCAGTAGATCCTAGGCTAGAGCCCTGGAAGCATCCAGGAAGTCAGCCTAGGACTCCTTGTACCAAATGCTATTG
TAAAAGATGTTGCTTTCACTGCCCAACTTGC---TTCTTAACAAAAGGCTTAGGCATCTCCTATGGCAGGAAGAAGAGGA
GACAG------CGACGAAGA---ACTCCTCAAGACAGTCAGATTCATCAAGTTTCTCTATCAAAGCAACCCGCTTCC---
CAGCCCCGGGGG---GAC---CCGACAGGCCCGAAGGAACCGGAGAAGAAG---------GTGGAGAGAAAGACA-----
-GAGACAGATACAGTCGATTAG
>FJ469744/B/US/-/L8188
ATGGAGCCAGTAGATCCTAGACTAGAACCTTGGAAGCACCCAGGAAGTCAGCCTAAGACCCCTTGTACAACTTGCTATTG
TAAAAAGTGTTGCTTTCATTGCCAAGTTTGT---TTCACAACAAAAGGCTTAGGCATCTCCTATGGCAGGAAGAAGCGGA
GACAA------CGACGAAGA---CCTCCTCAAGACAGTCAGACTCATCAAGCTTCTCTATCAAAGCAACCCGCCTCC---
CAACCCAGAGGG---GAC---CCGACAGGCCAGAAGGAATCGAAGGAGAAG---------GTGGAGAGAGCGACA-----
-GAGACAGATCCGGTTCATTAG
>FJ469745/B/US/2004/L819
ATGGAGCCAGTAGATCCTAGACTAGAGCCCTGGAAGCATCCAGGAAGTCAGCCTAAGACTGCTTGCAACAATTGCTATTG
TAAAAAGTGTTGCTTTCATTGCCAAGTTTGT---TTCACAAAAAAAGGCTTAGGCATCTCCTATGGCAGGAAGAAGCGGA
GACAG------CGACGAAGA---GCTCCTCAAGACAGTAAGACTCATCAAGCGTCTCTATCAAAGCAACCCGCCTCC---
CAACCCCGAGGG---GAC---TCGACAGGCCCGAAGGAATAGAAGAAGAAG---------GTGGAGAGAGAGACA-----
-GAGACACATCAATACCATTAG
>FJ469746/B/US/2005/L8249
ATGGAGCCAGTAGATCCTAGACTAGAGCCCTGGAAGCATCCAGGAAGTCAGCCTAAGACTGCTTGTACACCTTGCTTTTG
TAAAAAGTGTTGCTTTCATTGCCAAGTTTGT---TTCATGACAAAAGGCTTAGGCATCTCCTATGGCAGGAAGAAGCGGA
GACAG------CGACGAAGA---GCTTCTCAAGACAGTCAGACTCATCAAGACTATCTATCAAAGCAATCCGCCCCC---
CAGCTCCGAGGG---GAC---CCGACAGGCCCGAAGGAATCGAAGGAGAAG---------GTGGAGACAGAGACA-----
-ACGACAGATCCAGTCCATTAG
>FJ469747/B/US/2005/L827
ATGGAGCCAGTAGATCCTAGACTAGAGCCCTGGAAGCATCCAGGAAGTCAGCCTAAAACGCCTTGTACCACTTGCTATTG
TAAAAAGTGTTGCTTTCATTGCCAAGTTTGT---TTCATAACAAAAGGCTTAGGCATCTCCTATGGCAGGAAGAAGCGGA
GACAG------CGACGAAGA---CCTCCTCAAGACAGTCAGACTCATCAAGTGTCTCTACCAAAGCAACCCACCTCC---
CAGCCAGGAGGG---AAC---CCGACAGGCCCGAAGGAATCGAAGAAGAAG---------GTGGAGAGAGAGACA-----
-GAGACAGATCCGGTTCATTAG
>FJ469748/B/US/2002/L861P
ATGGAGCCAGTAGATCCTAACCTAGAGCCCTGGAAACATCCAGGAAGTCAGCCTAAGACTGCTTGTACCCCTTGCTATTG
TAAAAAGTGTTGCTTTCATTGTCAAGTTTGC---TTCACAACAAAAGGCTTAGGCATCTCCTATGGCAGGAAGAAGCGGA
GACAG------CGACGAAGA---GCTCCTCAGAGCAGTCAGACTCATCAGGCTTCTCTATCAAAGCAACCCGCTTCC---
CAGCCCAGAGGG---GAC---CCGACAGGCCCGAAGGAATCGAAGAAGAAG---------GTGGAGAGCGAGACA-----
-GAGACAGATCCACTCCATTAG
>FJ469749/B/US/2002/L893P
ATGGAGCCAGTAGATCCTAAACTAGAGCCCTGGAAGCATCCAGGAAGTCAGCCTAAAACTGCTTGCAACAATTGCTATTG
TAAAAAGTGTTGCTTTCATTGCCAAGTTTGT---TTCACAAAAAAAGGCTTAGGCATCTCCTATGGCAGGAAGAAGCGGA
GACAG------CGACGAAGA---GCTCCTCAAGACAGTGAGACTCATCAAGCGTCTATATCAAAGCAACCCGCCTCC---
CAACCCCGAGGG---GAC---CCGACAGGCCCGAAGGAATCGAAGAAGAAG---------GTGGAGAGAGAGACA-----
-GAGACACATCAAGACCATTAG
>FJ469750/B/US/-/L896
ATGGAGCCAGTAGATCCTAGATTAGAGCCATGGAAGCATCCAGGAAGCCAGCCTAAGACTGCTTGTACCAATTGCTATTG
TAAAAAGTGTTGCTTTCATTGCCAAGTTTGT---TTCACAACAAAAGGCTTAGGCATTTCCTATGGCAGGAAGAAGCGGA
GACAG------CGACGAAGA---CCTCCTCAGGGCAGTCAGACTCATCAAGCAGATCTATCAAAGCAACCCACCTCC---
CAGCACCGAGGG---GAC---CCGACAGGCCCGAAGGAATCGAAGAAGAAG---------GTGGAGAGAGAGACA-----
-GAGACAGATCCGGTCAATTAG
>FJ469751/B/US/2002/MTF
ATGGAGCCAGTAGATCCTAGACTAGAGCCCTGGAAGCATCCAGGGAGTCAGCCTAAGACTGATTGTACAAATTGCTATTG
TAAAAAGTGTTGCTTTCATTGCCAAGTTTGT---TTCACAAAAAAAGGCTTAGGCATCTCCTATGGCAAGAAGAAGCGGA
GACAA------CGACGAAGA---CCTCCTCAAAACAATCAGGATCATCAAGTTCCTCTATCAAAGCAACCCACTTCC---
CAACCCAGAGAG---GAC---CCGACAGGCCCGGAAAAATCGAAGAAAACA---------GTGGAGAAAGAGACA-----
-GAGACACATCCACTCCATTAG
>FJ469752/B/US/-/NCQ
ATGGATCCAGTAGATCCTAACCTAGAGCCCTGGAATCATCCAGGAAGTCAGCCTAAAACTGCTTGTACCAATTGCTATTG
TAAAAGGTGTTGCATGCACTGCCAAGTTTGT---TTCATAACAAAAGGCTTAGGAATCTCCAATGGCAGGAAGAAGCGGA
GACAG------CGACGAGGA---GCTCCTCAAGACCGTCCGACTCATCAAGCGTCTCTATCAAAGCAATCCTCCACC---
CAGCCCCGCGGG---GAC---CCGACAGGCCCGAAGGAATCGGAGAAGAAG---------GTGGAGAGAGAGACA-----
-GAGACAGATCAAGACCATTAG
>FJ469753/B/US/2003/PRLS01
ATGGAACCAGTAGATCCTAGACTAGAGCCCTGGAAACATCCAGGAAGTCGGCCTAAAACTGCTTGTACCTCTTGTTATTG
TAAAAAGTGTTGCTTTCATTGCCAAGTTTGT---TTTATGACAAAAGGCTTAGGCATCTCCTATGGCAGGAAGAAGCGGA
GACAG------CGACGAAGA---ACTCCTCTGGGGAATCAGACTCATCAAGTTTCTCTATCAAAGCAACCCACCACC---
CAGCCTCGAGGG---GAC---CCGACAGGCCCGAAGGAATCGAAGAAGAAG---------GTGGAGGCAGAGACA-----
-GAGACAGATCCGATCCATTAG
>FJ469754/B/US/2002/PRLS02
ATGGAGCCAGTAGACCCTAGCCTAGAGCCCTGGAAGCATCCAGGAAGTCAGCCTAAGACTGCTTGTACCCCTTGCTTTTG
TAAACAATGTTGCTATCATTGTCAAGTTTGT---TTCATAACAAAAGGCTTAGGCATCTCCTATGGCAGGAAGAAGCGGA
GACAG------CGACGAAGA---TCTCCTCAGGGCAGTGAGACTCATCAAGCGCCTCTATCAAAGCAACCCACCTCC---
CAACCCCGAGGG---GAC---CCGACAGGCCCGAAGGAATCGAAGAAGAAG---------GTGGAGAGAGAGACA-----
-GAGGCAGATCCGAAAGATTAG
>FJ469755/B/US/2003/PRLS04
ATGGAGCCAGTAGATCCTAGACTAGAGCCCTGGAAGCATCCAGGAAGTCAGCCTAAGACTCCTTGTACCCCTTGCTATTG
TAAACAGTGTTGCTATCATTGCCAATTGTGC---TTCATAACAAAAGGCTTAGGCATCTCCTATGGCAGGAAGAAGCGGA
GACAG------CGACGAAGA---ACTCATCAAGGCTGTCAGACTGATCAAGTCACTCTACCAAAGCAACCCTCCACC---
CAGCAGCGAGGG---GAC---CCGACAGGCCCGAAGAAATCGAAGAAGGAG---------GTGGAGACAGAAACA-----
-GAGACAGATCCACTCTCTTAG
>FJ469756/B/US/-/PRLS05
ATGGAGCCAGTAGATCCTAACCTAGAGCCCTGGAAGCATCCAGGAAGTCAGCCTAAAACTGCTTGTACCTCTTGCTATTG
TAAAAAGTGTTGCTTTCATTGCCAAGTTTGT---TTCATAACAAAAGGCTTAGGCATCTCCTATGGCAGGAAGAAGCGGA
GACAG------CGACGAAGA---CCTCCTCAGGACGGTCAGACTCATCAAGTCTCTCTATCAAAGCAACCCGCCTCC---
CAGTTCCGAGGG---GAC---CCGACAGGCCCGAAGGAATCGAAGAAGAAG---------GTGGAGACAGAGGCA-----
-GAGACAGATCCACACCCTTAG
>FJ469757/B/US/2002/PRLS08
ATGGAGCCAGTAGATCATAGACTAGAGCCCTGGAAGCATCCAGGAAGTCAGCCTAAGACTGCTTGTAACAATTGCTATTG
CAAAAGGTGTTGCTTTCATTGCCAAGTTTGT---TTCACAAAAAAAGCCTTAGGCATCTCCTATGGCAGGAAGAAGCGGA
GACCG------CGACGAAGA---ACTCCTCAAGACAGTCAGACTCATCAAGTTCCTCTATCAAAGCAACCCGCCTCC---
CAACCCCGAGGG---GAC---CCGACAGGCCCGGAGGAATCGAAGAAGAAG---------GTGGAGAGAGAGACA-----
-GCGCCAGATCCGGTCCATTAG
>FJ469758/B/US/2002/PRLS09
ATGGAGCCAGTAGATCCTAGATTAGAGCCCTGGAAGCATCCAGGAAGTCAGCCTAAGACTGCTTGTACCCCTTGCTATTG
TAAAAAGTGTTGCTTTCATTGCCAAGTTTGT---TTCACGACAAAAGGCTTAGGCATCTCCTATGGCAGGAAGAAGCGGA
GACAG------CGACGAAGA---GCTCCTCAAGGCAGCCAGACTCATCAAGGCTCTCTATCAAAGCAACCCACCACC---
CAGCTCCGAGGG---GAC---CAGACAGGCCCGGAGGAATCGAAGAAGAAG---------GTGGAGAGAGAAACA-----
-GAGACACATCCGGTTACTTAG
>FJ469760/B/US/2002/PRLS16
ATGGAGCCAATAGATCCTAGATTAGAGCCCTGGAAGCATCCAGGAAGCCAGCCTAAAACTGCTTGTACCACTTGCTATTG
TAAAAAGTGTTGCTTTCATTGCCAAGTTTGT---TTCACAACAAAAGGCTTAGGCATCTCCTATGGCAGGAAGAAGCGGA
GACAG------CGACGAAGA---CCTCCTCAAGACAGTGAGACTCATCAAAGCTCTCTATCAAAGCAACCCGCCTCC---
CAGCAACGAGGG---GAC---CCGACAGGCCCGAAGGAATCGAAGAAGAAG---------GTGGAGAGAGAGACA-----
-GAGACAGATCCGGTCGATTAG
>FJ469761/B/US/-/PRLS17
ATGGAGCCAGTAGATCCTAGACTAGAGCCCTGGAAGCATCCAGGAAGTCAGCCTAAAACTGCTTGTACCCCTTGCTATTG
TAAAAAGTGTTGCTTTCATTGCCAAGTTTGC---TTCATAACAAAAGGCTTAGGCATCTCCTATGGCAGGAAGAAGCGGA
GACAG------CGACGAAGA---TCTCCTCAAAACAGTCAGACTCATCAGGATTCTCTATCAAAGCAACCCGCCTCC---
CAGCCTCGAGGG---GAC---CCGACAGGCCCGAAGGAATCGAAGAAGAAG---------GTGGAGAGAGAGACA-----
-GAGACAGATCCGGTCCATTAG
>FJ469762/B/US/2002/PRLS18
ATGGAGCCAGTAGATCCTAGCCTAGAGCCCTGGAAACATCCAGGGAGTCAGCCTAAGACTGCTTGTACCTCTTGCTATTG
TAAAAAGTGTTGCTTTCATTGCCAAGTTTGT---TTCACAAAAAAAGCCTTAGGCATCTCCTATGGCAGGAAGAAGCGGA
GACAG------CGACGAAGA---ACTCCTGAGGACAGTCAGATTCATCAAGCTTCTCTATCAAAGCAACCCGCCTCC---
CAACCCAGAGGG---GAC---CCGACAGGCCCGAAGGAACCGAAGAAGAAG---------GTGGAGAGAGAGACA-----
-GAGACACATCCAGACCATTAG
>FJ469763/B/US/-/PRLS19
ATGGAGCCAGTAGATCCTAGACTAGAGCCCTGGAAGCATCCGGGAAGTCAGCCTAGGACTGCTTGTACCTCTTGCTATTG
TAAACAGTGTTGCTTTCATTGCCAAGTTTGT---TTCATAACAAAAGGCTTAGGCATCTCCTATGGCAGGAAGAAGCGGA
GACAG------CGACGAAGA---GCTCCTCAAGGCAGTCAGACTCATCAAGTTTCTCTACCAAATCAACCCGCCCCC---
CAGCAGCGAGGG---GAC---CCGACAGGCCCGAAGGAATCGAAGAAGAAG---------GTGGAGACAGAGACA-----
-GAGACAGATCCGGTCCCTTAG
>FJ469764/B/US/2003/PRLS24
ATGGAGCCAGTAGATCCTAGACTAGAGCCCTGGAAGCATCCAGGAAGCCAACCTAAGACTGCTTGTACAAATTGCTATTG
TAAAAAGTGTTGCCTTCATTGCCAAGTTTGT---TTCACAAAAAAAGCCTTAGGTATTTCCTATGGCAGGAAGAAGCGGG
GACAG------CGAAGAAGA---ACTCATCAAGACAGTGAGACTCATCAAACTCATCTATCAAAGCAACCCACAACC---
CAGCTCCGAGGG---GAC---CAGACAGGCCCGAAGGAACCGAAGAAGAAG---------GTGGAGAGAGAGACA-----
-ACGACAGATCCGGAAGATTAG
>FJ469765/B/US/2003/PRLS25
ATGGAGCCCGTAGATCCTAGCCTAGAGCCCTGGAAGCATCCAGGAAGTCAGCCTAAGACTGCTTGTACCCCTTGCTATTG
TAAACAGTGCTGCTTTCATTGCATAGTTTGT---TTCACAAAAAAAGGCTTAGGCATCTCCTATGGCAGGAAGAAGCGGA
GACAG------CGACGAAGA---CCTCCTCAAGACAGTGAGGCTCATCAAGTCTCTCTATCAAAGCAACCCTCCTCC---
CAACCCCGAGGG---GAC---CCGACGGGCCCGGAGGAATCGAAGAAGAAG---------GTGGAGAGAGAGACA-----
-GAGGCAGATCCGGTCCATTAG
>FJ469766/B/US/-/PRLS28
ATGGACCCAGTAGATCCTAAACTAGAGCCCTGGAAGCATCCAGGAAGTCAGCCTAAGACTGCTTGTACCACTTGCTATTG
TAAAAAGTGTTGCTTTCATTGCCAAGTTTGT---TTCATAACAAAAGGCTTAGGCATCTCCTATGGCAGGAAGAAGCGGA
GACAG------CGACGAAGA---GCTCCTCAAGACAGTCAGGATCGTCAAGTTTCTCTATCAAAGCAACCCGCCCCC---
CAGCTCCGAGGG---GAC---TCGACAGGCCCGAAGGAATCGAAGAAGAAG---------GTGGAGAGAGAGACA-----
-GAGGTGGATCCGGACGATTAG
>FJ469767/B/US/-/SH8127
ATGGAGCCAGTAGATCCTAGCCTAGAGCCCTGGAAGCATCCAGGAAGTCAACCTGCGACTCCTTGTACCAATTGCTATTG
TAAAAGGTGTAGCTTTCATTGCCAAAAGTGC---TTCTTAACAAAAGGCTTAGGCATCTTCTATGGCAGGAAGAAGAGGA
GACAG------CGACGAAGA---ACTCCTCCAGACAGTCAGACTCATCAAGTTTCTCTATCAAAGCAACCCACTTCC---
CAGTCCCGAGGG---GAC---CCGACAGGCCCGAAGGAACAGAAGAAGAAG---------GTGGAGAGAGAGGCA-----
-GAGACGGATCAACTCGATTAG
>FJ469768/B/US/-/SH8183
ATGGAGCCAGTAGACCCTAGACTAGAGCCCTGGCAGCATCCAGGAAGTCAGCCTAAGACTGCTTGTACAAATTGCTATTG
TAAAAGATGTTGCTTTCATTGCCAAGTTTGC---TTTATGGACAAAGGCTTAGGCATCTCCTATGGCAGGAAGAAGCGGA
GACAG------CGACGAAGA---GCTCCTCAAGACAATCAGGCTCATCAAGTTTCTCTACCAAAGCAACCCACCGCC---
CAGCTCCGAGGG---GAC---CCGACAGGCCCGAAGGAATCGAAGAAGAAG---------GTGGAGGGAGAGACA-----
-GAGGCAGATCCGGTCCATTAG
>FJ469769/B/US/-/SH8229
ATGGAGCCAGTAGACCCTAGCCTAGAGCCCTGGAAGCATCCAGGAAGCCAGCCTAGAACTGCTTGTACAAAATGCTATTG
TAAAAAGTGCTGCTTACACTGCCAAGTTTGT---TTCATAACAAAAGGCTTAGGCATCTCCTATGGCAGGAAGAAGCGGA
GACAG------CGACGAAGA---GCTCCTCAAGGCAGTGAGAATCATCAAGTTCCTCTATCAAAGCAACCCGCCTCC---
CAGCCAGGAGGG---GAC---CCGACAGGCCCGGAGGAATCGAAGAAGAAG---------GTGGAGAGAGAGACA-----
-GAGACGAATCCAGTCGATTAG
>FJ469770/B/US/2003/SH8233
ATGGAGCCAGTAGATCCTAGGCTAGAGCCCTGGAAGCATCCAGGAAGTCGTCCTAGGACTGCTTGTACCAACTGCTATTG
TAAAAAATGTTGCTTTCATTGCCAAGTTTGT---TTCATACGAAAAGCTTTAGGCATCTCATATGGCAGGAAGAAGCGGA
GACAG------CGACGAAGA---CCTCCTCAAGACAGTGAGACTCATCAAACTCCTCTATCAAAGCAACCCACCTCC---
CAGCCCCGAGGG---GAC---CCGACAGGCCCGAAGGAATCGAAGAAGAAG---------GTGGAGAGAAAGGCA-----
-GAGACAGATCAGGACAATTAG
>FJ469772/B/US/2004/SH858
ATGGAGCCAGTAGATCCTAGACTAGAGCCCTGGAAGCATCCAGGAAGTCAGCCTAAGACTGCTTGCAACAACTGCTATTG
TAAAAAGTGTTGCTTTCATTGCCAAGTTTGT---TTCACAAAAAAAGGCTTAGGCATCTCCTATGGCAGGAAGAAGCGGA
GACAG------CGACGAAGA---GCTCCTCAAGACAGTGAGACTCATCAAGCGTCTCTATCAGAGCAACCCGCCTCC---
CAACCCCGAGGG---GAC---CCGACAGGCCCGAAGGAATAGAAGAAGAAG---------GTGGAGAGAGAGACA-----
-GAGACACATCAAGACCATTAG
>FJ495818/B/US/2006/CH40E_flA1
ATGGAGCCAGTAGATCCTAGATTAGAGCCCTGGAAGCATCCAGGAAGTCAACCTAGGACTGCTTGTACCAATTGCTATTG
TAAAAAGTGCTGCTTTCATTGCCAAGTTTGT---TTCATAACAAAAGGCTTAGGCATCTCCTATGGCAGGAAGAAGCGGA
GACAG------CGACGAAGA---GCTCCTCAAGACAGTCAGACTCATCAAGTTTCTCTATCAAAGCAACCCACCTCC---
CAGCCCAGAGGG---GAC---CCGACAGGCCCGAAGGAATCGGAGAAGAAG---------GTGGAGAGAGAGACA-----
-GAGACAGATCCGATCCATTAG
>FJ495819/B/US/2006/CH40E_flA2
ATGGAGCCAGTAGATCCTAGATTAGAGCCCTGGAAGCATCCAGGAAGTCAACCTAGGACTGCTTGTACCAATTGCTATTG
TAAAAAGTGCTGCTTTCATTGCCAAGTTTGT---TTCATAACAAAAGGCTTAGGCATCTCCTATGGCAGGAAGAAGCGGA
GACAG------CGACGAAGA---GCTCCTCAAGACAGTCAGACTCATCAAGTTTCTCTATCAAAGCAACCCACCTCC---
CAGCCCAGAGGG---GAC---CCGACAGGCCCGAAGGAATCGGAGAAGAAG---------GTGGAGAGAGAGACA-----
-GAGACAGATCCGATCCATTAG
>FJ495820/B/US/2006/CH40E_flA3
ATGGAGCCAGTAGATCCTAGATTAGAGCCCTGGAAGCATCCAGGAAGTCAACCTAGGACTGCTTGTACCAATTGCTATTG
TAAAAAGTGCTGCTTTCATTGCCAAGTTTGT---TTCATAACAAAAGGCTTAGGCATCTCCTATGGCAGGAAGAAGCGGA
GACAG------CGACGAAGA---GCTCCTCAAGACAGTCAGACTCATCAAGTTTCTCTATCAAAGCAACCCACCTCC---
CAGCCCAGAGGG---GAC---CCGACAGGCCCGAAGGAATCGGAGAAGAAG---------GTGGAGAGAGAGACA-----
-GAGACAGATCCGATCCATTAG
>FJ495821/B/US/2006/CH40E_flC7
ATGGAGCCAGTAGATCCTAGATTAGAGCCCTGGAAGCATCCAGGAAGTCAACCTAGGACTGCTTGTACCAATTGCTATTG
TAAAAAGTGCTGCTTTCATTGCCAAGTTTGT---TTCATAACAAAAGGCTTAGGCATCTCCTATGGCAGGAAGAAGCGGA
GACAG------CGACGAAGA---GCTCCTCAAGACAGTCAGACTCATCAAGTTTCTCTATCAAAGCAACCCACCTCC---
CAGCCCAGAGGG---GAC---CCGACAGGCCCGAAGGAATCGGAGAAGAAG---------GTGGAGAGAGAGACA-----
-GAGACAGATCCGATCCATTAG
>FJ495822/B/US/2006/CH40E_flF10
ATGGAGCCAGTAGATCCTAGATTAGAGCCCTGGAAGCATCCAGGAAGTCAACCTAGGACTGCTTGTACCAATTGCTATTG
TAAAAAGTGCTGCTTTCATTGCCAAGTTTGT---TTCATAACAAAAGGCTTAGGCATCTCCTATGGCAGGAAGAAGCGGA
GACAG------CGACGAAGA---GCTCCTCAAGACAGTCAGACTCATCAAGTTTCTCTATCAAAGCAACCCACCTCC---
CAGCCCAGAGGG---GAC---CCGACAGGCCCGAAGGAATCGGAGAAGAAG---------GTGGAGAGAGAGACA-----
-GAGACAGATCCGATCCATTAG
>FJ495823/B/US/2006/CH40E_flF7
ATGGAGCCAGTAGATCCTAGATTAGAGCCCTGGAAGCATCCAGGAAGTCAACCTAGGACTGCTTGTACCAATTGCTATTG
TAAAAAGTGCTGCTTTCATTGCCAAGTTTGT---TTCATAACAAAAGGCTTAGGCATCTCCTATGGCAGGAAGAAGCGGA
GACAG------CGACGAAGA---GCTCCTCAAGACAGTCAGACTCATCAAGTTTCTCTATCAAAGCAACCCACCTCC---
CAGCCCAGAGGG---GAC---CCGACAGGCCCGAAGGAATCGGAGAAGAAG---------GTGGAGAGAGAGACA-----
-GAGACAGATCCGATCCATTAG
>FJ495824/B/US/2006/CH40E_flF9
ATGGAGCCAGTAGATCCTAGATTAGAGCCCTGGAAGCATCCAGGAAGTCAACCTAGGACTGCTTGTACCAATTGCTATTG
TAAAAAGTGCTGCTTTCATTGCCAAGTTTGT---TTCATAACAAAAGGCTTAGGCATCTCCTATGGCAGGAAGAAGCGGA
GACAG------CGACGAAGA---GCTCCTCAAGACAGTCAGACTCATCAAGTTTCTCTATCAAAGCAACCCACCTCC---
CAGCCCAGAGGG---GAC---CCGACAGGCCCGAAGGAATCGGAGAAGAAG---------GTGGAGAGAGAGACA-----
-GAGACAGATCCGATCCATTAG
>FJ495825/B/US/2006/CH40E_flG3
ATGGAGCCAGTAGATCCTAGATTAGAGCCCTGGAAGCATCCAGGAAGTCAACCTAGGACTGCTTGTACCAATTGCTATTG
TAAAAAGTGCTGCTTTCATTGCCAAGTTTGT---TTCATAACAAAAGGCTTAGGCATCTCCTATGGCAGGAAGAAGCGGA
GACAG------CGACGAAGA---GCTCCTCAAGACAGTCAGACTCATCAAGTTTCTCTATCAAAGCAACCCACCTCC---
CAGCCCAGAGGG---GAC---CCGACAGGCCCGAAGGAATCGGAGAAGAAG---------GTGGAGAGAGAGACA-----
-GAGACAGATCCGATCCATTAG
>FJ495826/B/US/2006/CH40E_flG6
ATGGAGCCAGTAGATCCTAGATTAGAGCCCTGGAAGCATCCAGGAAGTCAACCTAGGACTGCTTGTACCAATTGCTATTG
TAAAAAGTGCTGCTTTCATTGCCAAGTTTGT---TTCATAACAAAAGGCTTAGGCATCTCCTATGGCAGGAAGAAGCGGA
GACAG------CGACGAAGA---GCTCCTCAAGACAGTCAGACTCATCAAGTTTCTCTATCAAAGCAACCCACCTCC---
CAGCCCAGAGGG---GAC---CCGACAAGCCCGAAGGAATCGGAGAAGAAG---------GTGGAGAGAGAGACA-----
-GAGACAGATCCGATCCATTAG
>FJ495937/B/US/2006/CH58E_flA1
ATGGAGCCAGTAGATCCTAATCTAGAGCCCTGGAAGCATCCAGGAAGTCAGCCTAAAACTGCTTGTACCAATTGCTTTTG
CAAAAAGTGTTGCTTTCATTGCCAAGTTTGT---TTCATAACAAAAGGCTTAGGCATCTCCTATGGCAGGAAGAAGCGGA
GACAA------CGACGAAGA---CATCCTCAAGACAGTCAGACTAATCAAGCACCTCTACCAAAGCAACCCGCCTCC---
CAGCAGCGAGGG---GAC---CAGACAGGCCCGAAGGAATCGAAGAAGACG---------GTGGAGAGAGAGACA-----
-GAGACAGATCCAACGGATTAG
>FJ495939/B/US/2006/CH58E_flA7
ATGGAGCCAGTAGATCCTAATCTAGAGCCCTGGAAGCATCCAGGAAGTCAGCCTAAAACTGCTTGTACCAATTGCTTTTG
CAAAAAGTGTTGCTTTCATTGCCAAGTTTGT---TTCATAACAAAAGGCTTAGGCATCTCCTATGGCAGGAAGAAGCGGA
GACAA------CGACGAAGA---CATCCTCAAGACAGTCAGACTAATCAAGCACCTCTACCAAAGCAACCCGCCTCC---
CAGCAGCGAGGG---GAC---CAGACAGGCCCGAAGGAATCGAAGAAGACG---------GTGGAGAGAGAGACA-----
-GAGACAGATCCAACGGATTAG
>FJ495940/B/US/2006/CH58E_flA8
ATGGAGCCAGTAGATCCTAATCTAGAGCCCTGGAAGCATCCAGGAAGTCAGCCTAAAACTGCTTGTACCAATTGCTTTTG
CAAAAAGTGTTGCTTTCATTGCCAAGTTTGT---TTCATAACAAAAGGCTTAGGCATCTCCTATGGCAGGAAGAAGCGGA
GACAA------CGACGAAGA---CATCCTCAAGACAGTCAGACTAATCAAGCACCTCTACCAAAGCAACCCGCCTCC---
CAGCAGCGAGGG---GAC---CAGACAGGCCCGAAGGAATCGAAGAAGACG---------GTGGAGAGAGAGACA-----
-GAGACAGATCCAACGGATTAG
>FJ495941/B/US/2006/CH58E_flA9
ATGGAGCCAGTAGATCCTAATCTAGAGCCCTGGAAGCATCCAGGAAGTCAGCCTAAAACTGCTTGTACCAATTGCTTTTG
CAAAAAGTGTTGCTTTCATTGCCAAGTTTGT---TTCATAACAAAAGGCTTAGGCATCTCCTATGGCAGGAAGAAGCGGA
GACAA------CGACGAAGA---CATCCTCAAGACAGTCAGACTAATCAAGCACCTCTACCAAAGCAACCCGCCTCC---
CAGCAGCGAGGG---GAC---CAGACAGGCCCGAAGGAATCGAAGAAGACG---------GTGGAGAGAGAGACA-----
-GAGACAGATCCAACGGATTAG
>FJ495942/B/US/2006/CH58E_flC4
ATGGAGCCAGTAGATCCTAATCTAGAGCCCTGGAAGCATCCAGGAAGTCAGCCTAAAACTGCTTGTACCAATTGCTTTTG
CAAAAAGTGTTGCTTTCATTGCCAAGTTTGT---TTCATAACAAAAGGCTTAGGCATCTCCTATGGCAGGAAGAAGCGGA
GACAA------CGACGAAGA---CATCCTCAAGACAGTCAGACTAATCAAGCACCTCTACCAAAGCAACCCGCCTCC---
CAGCAGCGAGGG---GAC---CAGACAGGCCCGAAGGAATCGAAGAAGACG---------GTGGAGAGAGAGACA-----
-GAGACAGATCCAACGGATTAG
>FJ495943/B/US/2006/CH58E_flC5
ATGGAGCCAGTAGATCCTAATCTAGAGCCCTGGAAGCATCCAGGAAGTCAGCCTAAAACTGCTTGTACCAATTGCTTTTG
CAAAAAGTGTTGCTTTCATTGCCAAGTTTGT---TTCATAACAAAAGGCTTAGGCATCTCCTATGGCAGGAAGAAGCGGA
GACAA------CGACGAAGA---CATCCTCAAGACAGTCAGACTAATCAAGCACCTCTACCAAAGCAACCCGCCTCC---
CAGCAGCGAGGG---GAC---CAGACAGGCCCGAAGGAATCGAAGAAGACG---------GTGGAGAGAGAGACA-----
-GAGACAGATCCAACGGATTAG
>FJ496000/B/US/2006/CH77E_flA1
ATGGATCCCGTAGATCCTAGATTAGAGCCCTGGAAGCACCCAGGAAGTCAGCCTAAGACTGCTTGCACCTCTTGCTATTG
TAAAAAGTGTTGCTTTCATTGCCAAGTTTGT---TTCACAACAAAAGGCTTAGGCATCTCCTATGGCAGGAAGAAGCGGA
GACAG------CGACGAAGA---CCTGCTCAAGACAGTAAGACTAATCAAGCGCCTCTACCAAAGCAACCCACCTCC---
CAGCTCCGAGGG---GAC---CCGACAGGCCCGAAGGAATCGAAGAAGAAG---------GTGGAGAGAGAGACA-----
-GAGACAGATCCGAACACTTAG
>FJ496001/B/US/2006/CH77E_flA2
ATGGATCCCGTAGATCCTAGATTAGAGCCCTGGAAGCACCCAGGAAGTCAGCCTAAGACTGCTTGCACCTCTTGCTATTG
TAAAAAGTGTTGCTTTCATTGCCAAGTTTGT---TTCACAACAAAAGGCTTAGGCATCTCCTATGGCAGGAAGAAGCGGA
GACAG------CGACGAAGA---CCTGCTCAAGACAGTAAGACTAATCAAGCGCCTCTACCAAAGCAACCCACCTCC---
CAGCTCCGAGGG---GAC---CCGACAGGCCCGAAGGAATCGAAGAAGAAG---------GTGGAGAGAGAGACA-----
-GAGACAGATCCGAACACTTAG
>FJ496002/B/US/2006/CH77E_flB3
ATGGATCCCGTAGATCCTAGATTAGAGCCCTGGAAGCACCCAGGAAGTCAGCCTAAGACTGCTTGCACCTCTTGCTATTG
TAAAAAGTGTTGCTTTCATTGCCAAGTTTGT---TTCACAACAAAAGGCTTAGGCATCTCCTATGGCAGGAAGAAGCGGA
GACAG------CGACGAAGA---CCTGCTCAAGACAGTAAGACTAATCAAGCGCCTCTACCAAAGCAACCCACCTCC---
CAGCTCCGAGGG---GAC---CCGACAGGCCCGAAGGAATCGAAGAAGAAG---------GTGGAGAGAGAGACA-----
-GAGACAGATCCGAACACTTAG
>FJ496003/B/US/2006/CH77E_flC3
ATGGATCCCGTAGATCCTAGATTAGAGCCCTGGAAGCACCCAGGAAGTCAGCCTAAGACTGCTTGCACCTCTTGCTATTG
TAAAAAGTGTTGCTTTCATTGCCAAGTTTGT---TTCACAACAAAAGGCTTAGGCATCTCCTATGGCAGGAAGAAGCGGA
GACAG------CGACGAAGA---CCTGCTCAAAACAGTAAGATTAATCAAGCGCCTCTACCAAAGCAACCCACCTCC---
CAGCTCCGAGGG---GAC---CCGACAGGCCCGAAGGAATCGAAGAAGAAG---------GTGGAGAGAGAGACA-----
-GAGACAGATCCGAACACTTAG
>FJ496004/B/US/2006/CH77E_flC4
ATGGATCCCGTAGATCCTAGATTAGAGCCCTGGAAGCACCCAGGAAGTCAGCCTAAGACTGCTTGCACCTCTTGCTATTG
TAAAAAGTGTTGCTTTCATTGCCAAGTTTGT---TTCACAACAAAAGGCTTAGGCATCTCCTATGGCAGGAAGAAGCGGA
GACAG------CGACGAAGA---CCTGCTCAAGACAGTAAGACTAATCAAGCGCCTCTACCAAAGCAACCCACCTCC---
CAGCTCCGAGGG---GAC---CCGACAGGCCCGAAGGAATCGAAGAAGAAG---------GTGGAGAGAGAGACA-----
-GAGACAGATCCGAACACTTAG
>FJ496005/B/US/2006/CH77E_flC7
ATGGATCCCGTAGATCCTAGATTAGAGCCCTGGAAGCACCCAGGAAGTCAGCCTAAGACTGCTTGCACCTCTTGCTATTG
TAAAAAGTGTTGCTTTCATTGCCAAGTTTGT---TTCACAACAAAAGGCTTAGGCATCTCCTATGGCAGGAAGAAGCGGA
GACAG------CGACGAAGA---TCTGCTCAAGACAGTAAGATTAATCAAGCGCCTCTACCAAAGCAACCCACCTCC---
CAGCTCCGAGGG---GAC---CCGACAGGCCCGAAGGAATCGAAGAAGAAG---------GTGGAGAGAGAGACA-----
-GAGACAGATCCGAACACTTAG
>FJ496006/B/US/2006/CH77E_flC9
ATGGATCCCGTAGATCCTAGATTAGAGCCCTGGAAGCACCCAGGAAGTCAGCCTAAGACTGCTTGCACCTCTTGCTATTG
TAAAAAGTGTTGCTTTCATTGCCAAGTTTGT---TTCACAACAAAAGGCTTAGGCATCTCCTATGGCAGGAAGAAGCGGA
GACAG------CGACGAAGA---CCTGCTCAAGACAGTAAGACTAATCAAGCGCCTCTACCAAAGCAACCCACCTCC---
CAGCTCCGAGGG---GAC---CCGACAGGCCCGAAGGAATCGAAGAAGAAG---------GTGGAGAGAGAGACA-----
-GAGACAGATCCGAACACTTAG
>FJ496007/B/US/2006/CH77E_flD5
ATGGATCCCGTAGATCCTAGATTAGAGCCCTGGAAGCACCCAGGAAGTCAGCCTAAGACTGCTTGCACCTCTTGCTATTG
TAAAAAGTGTTGCTTTCATTGCCAAGTTTGT---TTCACAACAAAAGGCTTAGGCATCTCCTATGGCAGGAAGAAGCGGA
GACAG------CGACGAAGA---CCTGCTCAAGACAGTAAGACTAATCAAGCGCCTCTACCAAAGCAACCCACCTCC---
CAGCTCCGAGGG---GAC---CCGACAGGCCCGAAGGAATCGAAGAAGAAG---------GTGGAGAGAGAGACA-----
-GAGACAGATCCGAACACTTAG
>FJ496072/B/US/2002/04013226_2_flA8
ATGGAGCCAGTAGATCCTAGGCTAGAGCCTTGGAAACATCCAGGAAGTCAGCCTAGGACTCCTTGTACCAATTGCTATTG
TAAAAGGTGTTGCTTTCATTGCCAAGTTTGC---TTCATAACAAAAGGCTTAGGCATCTCCTATGGCAGGAAGAAGCGGA
GACAG------CGACGAAGA---TCTCCTGAAAACAGTCAGACTCATCAAGATTCTCTATCAAAGCAACCCACCTCC---
CAGTTCCGAGGG---GAC---CCGACAGGCCCGAAGGAATCGACGAAGAAG---------GTGGAGAGCAAGGCA-----
-GAGACAGATCAATTCGATTAG
>FJ496073/B/US/2002/04013226_2_flA9
ATGGAGCCAGTAGATCCTAGGCTAGAGCCTTGGAAACATCCAGGAAGTCAGCCTAGGACTCCTTGTACCAATTGCTATTG
TAAAAGGTGTTGCTTTCATTGCCAAGTTTGC---TTCATAACAAAAGGCTTAGGCATCTCCTATGGCAGGAAGAAGCGGA
GACAG------CGACGAAGA---TCTCCTGAAAACAGTCAGACTCATCAAGATTCTCTATCAAAGCAACCCACCTCC---
CAGTTCCGAGGG---GAC---CCGACAGGCCCGAAGGAATCGACGAAGAAG---------GTGGAGAGCAAGGCA-----
-GAGACAGATCAATTCGATTAG
>FJ496074/B/US/2002/04013226_2_flB10
ATGGAGCCAGTAGATCCTAGGCTAGAGCCTTGGAAACATCCAGGAAGTCAGCCTAGGACTCCTTGTACCAATTGCTATTG
TAAAAGGTGTTGCTTTCATTGCCAGGTTTGC---TTCATAACAAAAGGCTTAGGCATCTCCTATGGCAGGAAGAAGCGGA
GACAG------CGACGAAGA---TCTCCTGAAAACAGTCAGACTCATCAAGATTCTCTATCAAAGCAACCCACCTCC---
CAGTTCCGAGGG---GAC---CCGACAGGCCCGAAGGAATCGACGAAGAAG---------GTGGAGAGCAAGGCA-----
-GAGACAGATCAATTCGATTAG
>FJ496075/B/US/2002/04013226_2_flC1
ATGGAGCCAGTAGATCCTAGGCTAGAGCCTTGGAAACATCCAGGAAGTCAGCCTAGGACTCCTTGTACCAATTGCTATTG
TAAAAGGTGTTGCTTTCATTGCCAAGTTTGC---TTCATAACAAAAGGCTTAGGCATCTCCTATGGCAGGAAGAAGCGGA
GACAG------CGACGAAGA---TCTCCTGAAAACAGTCAGACTCATCAAGATTCTCTATCAAAGCAACCCACCTCC---
CAGTTCCGAGGG---GAC---CCGACAGGCCCGAAGGAATCGACGAAGAAG---------GTGGAGAGCAAGGCA-----
-GAGACAGATCAATTCGATTAG
>FJ496076/B/US/2002/04013226_2_flD12
ATGGAGCCAGTAGATCCTAGGCTAGAGCCTTGGAAACATCCAGGAAGTCAGCCTAGGACTCCTTGTACCAATTGCTATTG
TAAAAGGTGTTGCTTTCATTGCCAAGTTTGC---TTCATAACAAAAGGCTTAGGCATCTCCTATGGCAGGAAGAAGCGGA
GACAG------CGACGAAGA---TCTCCTGAAAACAGTCAGACTCATCAAGATTCTCTATCAAAGCAACCCACCTCC---
CAGTTCCGAGGG---GAC---CCGACAGGCCCGAAGGAATCGACGAAGAAG---------GTGGAGAGCAAGGCA-----
-GAGACAGATCAATTCGATTAG
>FJ496077/B/US/2002/04013226_2_flD7
ATGGAGCCAGTAGATCCTAGGCTAGAGCCTTGGAAACATCCAGGAAGTCAGCCTAGGACTCCTTGTACCAATTGCTATTG
TAAAAGGTGTTGCTTTCATTGCCAAGTTTGC---TTCATAACAAAAGGCTTAGGCATCTCCTATGGCAGGAAGAAGCGGA
GACAG------CGACGAAGA---TCTCCTGAAAACAGTCAGACTCATCAAGATTCTCTATCAAAGCAACCCACCTCC---
CAGTTCCGAGGG---GAC---CCGACAGGCCCGAAGGAATCGACGAAGAAG---------GTGGAGAGCAAGGCA-----
-GAGACAGATCAATTCGATTAG
>FJ496078/B/US/2002/04013226_2_flH11
ATGGAGCCAGTAGATCCTAGGCTAGAGCCTTGGAAACATCCAGGAAGTCAGCCTAGGACTCCTTGTACCAATTGCTATTG
TAAAAGGTGTTGCTTTCATTGCCAAGTTTGC---TTCATAACAAAAGGCTTAGGCATCTCCTATGGCAGGAAGAAGCGGA
GACAG------CGACGAAGA---TCTCCTGAAAACAGTCAGACTCATCAAGATTCTCTATCAAAGCAACCCACCTCC---
CAGTTCCGAGGG---GAC---CCGACAGGCCCGAAGGAATCGACGAAGAAG---------GTGGAGAGCAAGGCA-----
-GAGACAGATCAATTCGATTAG
>FJ496079/B/US/2002/04013226_2_flH5
ATGGAGCCAGTAGATCCTAGGCTAGAGCCTTGGAAACATCCAGGAAGTCAGCCTAGGACTCCTTGTACCAATTGCTATTG
TAAAAGGTGTTGCTTTCATTGCCAAGTTTGC---TTCATAACAAAAGGCTTAGGCATCTCCTATGGCAGGAAGAAGCGGA
GACAG------CGACGAAGA---TCTCCTGAAAACAGTCAGACTCATCAAGATTCTCTATCAAAGCAACCCACCTCC---
CAGTTCCGAGGG---GAC---CCGACAGGCCCGAAGGAATCGACGAAGAAG---------GTGGAGAGCAAGGCA-----
-GAGACAGATCAATTCGATTAG
>FJ496080/B/US/2002/04013226_2_flH6
ATGGAGCCAGTAGATCCTAGGCTAGAGCCTTGGAAACATCCAGGAAGTCAGCCTAGGACTCCTTGTACCAATTGCTATTG
TAAAAGGTGTTGCTTTCATTGCCAAGTTTGC---TTCATAACAAAAGGCTTAGGCATCTCCTATGGCAGGAAGAAGCGGA
GACAG------CGACGAAGA---TCTCCTGAAAACAGTCAGACTCATCAAGATTCTCTATCAAAGCAACCCACCTCC---
CAGTTCCGAGGG---GAC---CCGACAGGCCCGAAGGAATCGACGAAGAAG---------GTGGAGAGCAAGGCA-----
-GAGACAGATCAATTCGATTAG
>FJ496081/B/US/2005/04013396_0_flE6
ATGGAGCCAGTAGATCCTAGACTAGAGCCCTGGAAGCATCCAGGAAGTCAGCCTAGGACTCCTTGCAACAATTGTTATTG
TAAAAAGTGCTGCTTTCATTGCCAAGTGTGT---TTCATAAAAAAAGCCTTAGGAATCTCCTATGGCAGGAAGAAGCGGA
GACAG------CGACGAAGA---GCTCCTCAAGGCCGTCAGACTCATCAAGGCTCTCTACCAGAGCAATCCACCCCC---
CAGCTCCGAGGG---GAC---CCGACAGGCCCGAAGGAACAGAAGGAGAAG---------GTGGAGAGAAAGACA-----
-GAGACACATCCATTCCATCAG
>FJ496082/B/US/2005/04013396_0_flF3
ATGGAGCCAGTAGATCCTAGACTAGAGCCCTGGAAGCATCCAGGAAGTCAGCCTAGGACTCCTTGCAACAATTGTTATTG
TAAAAAGTGCTGCTTTCATTGCCAAGTGTGT---TTCATAAAAAAAGCCTTAGGAATCTCCTATGGCAGGAAGAAGCGGA
GACAG------CGACGAAGA---GCTCCTCAAGGCCGTCAGACTCATCAAGGCTCTCTACCAGAGCAATCCACCCCC---
CAGCTCCGAGGG---GAC---CCGACAGGCCCGAAGGAACAGAAGGAGAAG---------GTGGAGAGAAAGACA-----
-GAGACACATCCATTCCATCAG
>FJ496083/B/US/2005/04013396_0_flF4
ATGGAGCCAGTAGATCCTAGACTAGAGCCCTGGAAGCATCCAGGAAGTCAGCCTAGGACTCCTTGCAACAATTGTTATTG
TAAAAAGTGCTGCTTTCATTGCCAAGTGTGT---TTCATAAAAAAAGCCTTAGGAATCTCCTATGGCAGGAAGAAGCGGA
GACAG------CGACGAAGA---GCTCCTCAAGGCCGTCAGACTCATCAAGGCTCTCTACCAGAGCAATCCACCCCC---
CAGCTCCGAGGG---GAC---CCGACAGGCCCGAAGGAACAGAAGGAGAAG---------GTGGAGAGAAAGACA-----
-GAGACACATCCATTCCATCAG
>FJ496084/B/US/2005/04013396_0_flG7
ATGGAGCCAGTAGATCCTAGACTAGAGCCCTGGAAGCATCCAGGAAGTCAGCCTAGGACTCCTTGCAACAATTGTTATTG
TAAAAAGTGCTGCTTTCATTGCCAAGTGTGT---TTCATAAAAAAAGCCTTAGGAATCTCCTATGGCAGGAAGAAGCGGA
GACAG------CGACGAAGA---GCTCCTCAAGGCCGTCAGACTCATCAAGGCTCTCTACCAGAGCAATCCACCCCC---
CAGCTCCGAGGG---GAC---CCGACAGGCCCGAAGGAACAGAAGGAGAAG---------GTGGAGAGAAAGACA-----
-GAGACACATCCATTCCATCAG
>FJ496085/B/US/2005/04013396_0_flG8
ATGGAGCCAGTAGATCCTAGACTAGAGCCCTGGAAGCATCCAGGAAGTCAGCCTAGGACTCCTTGCAACAATTGTTATTG
TAAAAAGTGCTGCTTTCATTGCCAAGTGTGT---TTCATAAAAAAAGCCTTAGGAATCTCCTATGGCAGGAAGAAGCGGA
GACAG------CGACGAAGA---GCTCCTCAAGGCCGTCAGACTCATCAAGGCTCTCTACCAGAGCAATCCACCCCC---
CAGCTCCGAGGG---GAC---CCGACAGGCCCGAAGGAACAGAAGGAGAAG---------GTGGAGAGAAAGACA-----
-GAGACACATCCATTCCATCAG
>FJ496145/B/US/1991/SUMA_flC5
ATGGAGCCAGTAGATCCTAACCTAGAGCCCTGGAAGCATCCAGGAAGTCAGCCTAAGACTGCTTGTACCACTTGCTATTG
TAAAAAGTGTTGCTTTCATTGCCAAGTTTGT---TTCATGACAAAAGGCTTAGGCATCTCCTATGGCAGGAAGAAGCGGA
GACAG------CGACGAAGA---GCTCCTCAAGACAGTCAAAATCATCAAGTTTCTCTATCAAAGCAACCCGCCTCC---
CAGTTCCGAGGG---GAC---CCGACAGGCCCGAAGGAATCGAAGAAGAAG---------GTGGAGACAGAGACA-----
-GAGACAGATCCAGTCGCTTAG
>FJ496146/B/US/1991/SUMA_flC7
ATGGAGCCAGTAGATCCTAACCTAGAGCCCTGGAAGCATCCAGGAAGTCAGCCTAAGACTGCTTGTACCACTTGCTATTG
TAAAAAGTGTTGCTTTCATTGCCAAGTTTGT---TTCATGACAAAAGGCTTAGGCATCTCCTATGGCAGGAAGAAGCGGA
GACAG------CGACGAAGA---GCTCCTCAAGACAGTCAAAATCATCAAGTTTCTCTATCAAAGCAACCCGCCTCC---
CAGTTCCGAGGG---GAC---CCGACAGGCCCGAAGGAATCGAAGAAGAAG---------GTGGAGACAGAGACA-----
-GAGACAGATCCAGTCGCTTAG
>FJ496147/B/US/1991/SUMA_flD10
ATGGAGCCAGTAGATCCTAACCTAGAGCCCTGGAAGCATCCAGGAAGTCAGCCTAAGACTGCTTGTACCACTTGCTATTG
TAAAAAGTGTTGCTTTCATTGCCAAGTTTGT---TTCATGACAAAAGGCTTAGGCATCTCCTATGGCAGGAAGAAGCGGA
GACAG------CGACGAAGA---GCTCCTCAAGACAGTCAAAATCATCAAGTTTCTCTATCAAAGCAACCCGCCTCC---
CAGTTCCGAGGG---GAC---CCGACAGGCCCGAAGGAATCGAAGAAGAAG---------GTGGAGACAGAGACA-----
-GAGACAGATCCAGTCGCTTAG
>FJ496148/B/US/1991/SUMA_flD3
ATGGAGCCAGTAGATCCTAACCTAGAGCCCTGGAAGCATCCAGGAAGTCAGCCTAAGACTGCTTGTACCACTTGCTATTG
TAAAAAGTGTTGCTTTCATTGCCAAGTTTGT---TTCATGACAAAAGGCTTAGGCATCTCCTATGGCAGGAAGAAGCGGA
GACAG------CGACGAAGA---GCTCCTCAAGACAGTCAAAATCATCAAGTTTCTCTATCAAAGCAACCCGCCTCC---
CAGTTCCGAGGG---GAC---CCGACAGGCCCGAAGGAATCGAAGAAGAAG---------GTGGAGACAGAGACA-----
-GAGACAGATCCAGTCGCTTAG
>FJ496149/B/US/1991/SUMA_flE5
ATGGAGCCAGTAGATCCTAACCTAGAGCCCTGGAAGCATCCAGGAAGTCAGCCTAAGACTGCTTGTACCACTTGCTATTG
TAAAAAGTGTTGCTTTCATTGCCAAGTTTGT---TTCATGACAAAAGGCTTAGGCATCTCCTATGGCAGGAAGAAGCGGA
GACAG------CGACGAAGA---GCTCCTCAAGACAGTCAAAATCATCAAGTTTCTCTATCAAAGCAACCCGCCTCC---
CAGTTCCGAGGG---GAC---CCGACAGGCCCGAAGGAATCGAAGAAGAAG---------GTGGAGACAGAGACA-----
-GAGACAGATCCAGTCGCTTAG
>FJ496150/B/US/1991/SUMA_flE7
ATGGAGCCAGTAGATCCTAACCTAGAGCCCTGGAAGCATCCAGGAAGTCAGCCTAAGACTGCTTGTACCACTTGCTATTG
TAAAAAGTGTTGCTTTCATTGCCAAGTTTGT---TTCATGACAAAAGGCTTAGGCATCTCCTATGGCAGGAAGAAGCGGA
GACAG------CGACGAAGA---GCTCCTCAAGACAGTCAAAATCATCAAGTTTCTCTATCAAAGCAACCCGCCTCC---
CAGTTCCGAGGG---GAC---CCGACAGGCCCGAAGGAATCGAAGAAGAAG---------GTGGAGACAGAGACA-----
-GAGACAGATCCAGTCGCTTAG
>FJ496151/B/US/2001/TRJO_flA1
ATGGAGCCCGTAGATCCTAGACTAGAGCCCTGGAAGCATCCAGGAAGCCAGCCTAGGACTGCTTGTACCAATTGCTATTG
TAAAAAGTGTTGCTTTCATTGCCAAGTTTGT---TTCACAACAAAAGCCTTAGGCATCTCCTATGGCAGGAAGAAGCGGA
GACAG------CGACGAAGA---GCTCCTCAGAACAGTCAGACTGATCAAGCTTATCTACCAGAGCAACCCACCTCC---
CAAACTCGAGGG---GAC---CCGACAGGCCCAGAGGAATCGAAGAAGAAG---------GTGGAGAGAGAGACA-----
-ACGGCAGATCCAGACCATTAG
>FJ496152/B/US/2001/TRJO_flA2
ATGGAGCCCGTAGATCCTAGACTAGAGCCCTGGAAGCATCCAGGAAGCCAGCCTAGGACTGCTTGTACCAATTGCTATTG
TAAAAAGTGTTGCTTTCATTGCCAAGTTTGT---TTCACAACAAAAGCCTTAGGCATCTCCTATGGCAGGAAGAAGCGGA
GACAG------CGACGAAGA---GCTCCTCAGAACAGTCAGACTGATCAAGCTTATCTACCAGAGCAACCCACCTCC---
CAAACTCGAGGG---GAC---CCGACAGGCCCGGAGGAATCGAAGAAGAAG---------GTGGAGAGAGAGACA-----
-ACGGCAGATCCAGACCATTAG
>FJ496153/B/US/2001/TRJO_flA9
ATGGAGCCCGTAGATCCTAGACTAGAGCCCTGGAAGCATCCAGGAAGCCAGCCTAGGACTGCTTGTACCAATTGCTATTG
TAAAAAGTGTTGCTTTCATTGCCAAGTTTGT---TTCACAACAAAAGCCTTAGGCATCTCCTATGGCAGGAAGAAGCGGA
GACAG------CGACGAAGA---GCTCCTCAGAACAGTCAGACTGATCAAGCTTATCTACCAGAGCAACCCACCTCC---
CAAACTCGAGGG---GAC---CCGACAGGCCCGGAGGAATCGAAGAAGAAG---------GTGGAGAGAGAGACA-----
-ACGGCAGATCCAGACCATTAG
>FJ496154/B/US/2001/TRJO_flB1
ATGGAGCCCGTAGATCCTAGACTAGAGCCCTGGAAGCATCCAGGAAGCCAGCCTAGGACTGCTTGTACCAATTGCTATTG
TAAAAAGTGTTGCTTTCATTGCCAAGTTTGT---TTCACAACAAAAGCCTTAGGCATCTCCTATGGCAGGAAGAAGCGGA
GACAG------CGACGAAGA---GCTCCTCAGAACAGTCAGACTGATCAAGCTTATCTACCAGAGCAACCCACCTCC---
CAAACTCGAGGG---GAC---CCGACAGGCCCGGAGGAATCGAAGAAGAAG---------GTGGAGAGAGAGACA-----
-ACGGCAGATCCAGACCATTAG
>FJ496155/B/US/2001/TRJO_flC6
ATGGAGCCCGTAGATCCTAGACTAGAGCCCTGGAAGCATCCAGGAAGCCAGCCTAGGACTGCTTGTACCAATTGCTATTG
TAAAAAGTGTTGCTTTCATTGCCAAGTTTGT---TTCACAACAAAAGCCTTAGGCATCTCCTATGGCAGGAAGAAGCGGA
GACAG------CGACGAAGA---GCTCCTCAGAACAGTCAGACTGATCAAGCTTATCTACCAGAGCAACCCACCTCC---
CAAACTCGAGGG---GAC---CCGACAGGCCCGGAGGAATCGAAGAAGAAG---------GTGGAGAGAGAGACA-----
-ACGGCAGATCCAGACCATTAG
>FJ496156/B/US/2001/TRJO_flC9
ATGGAGCCCGTAGATCCTAGACTAGAGCCCTGGAAGCATCCAGGAAGCCAGCCTAGGACTGCTTGTACCAATTGCTATTG
TAAAAAGTGTTGCTTTCATTGCCAAGTTTGT---TTCACAACAAAAGCCTTAGGCATCTCCTATGGCAGGAAGAAGCGGA
GACAG------CGACGAAGA---GCTCCTCAGAACAGTCAGACTGATCAAGCTTATCTACCAGAGCAACCCACCTCC---
CAAACTCGAGGG---GAC---CCGACAGGCCCGGAGGAATCGAAGAAGAAG---------GTGGAGAGAGAGACA-----
-ACGGCAGATCCAGACCATTAG
>FJ496157/B/US/2001/TRJO_flD3
ATGGAGCCCGTAGATCCTAGACTAGAGCCCTGGAAGCATCCAGGAAGCCAGCCTAGGACTGCTTGTACCAATTGCTATTG
TAAAAAGTGTTGCTTTCATTGCCAAGTTTGT---TTCACAACAAAAGCCTTAGGCATCTCCTATGGCAGGAAGAAGCGGA
GACAG------CGACGAAGA---GCTCCTCAGAACAGTCAGACTGATCAAGCTTATCTACCAGAGCAACCCACCTCC---
CAAACTCGAGGG---GAC---CCGACAGGCCCGGAGGAATCGAAGAAGAAG---------GTGGAGAGAGAGACA-----
-ACGGCAGATCCAGACCATTAG
>FJ496158/B/US/1990/WEAU_flA11
ATGGAGCCAGTAGATCATAGACTAGAGCCCTGGAAGCATCCAGGAAGTCAGCCTAAGACTGCTTGTACCAATTGCTATTG
TAAAAGATGTTGCTTTCATTGCCAAGTTTGT---TTCATGACAAAAGGCTTAGGCATCTCCTATGGCAGGAAGAAGCGGA
GACAG------CGACGAAGA---TCTCCTCAAAACAGTCAGACTCATCAAGATTCTCTATCAAAGCAACCCACCTCC---
CAGCCCCGAGGG---GAC---CCGACAGGCCCGAAGGAATCGAAGAAGAAG---------GTGGAGAGAGAGACA-----
-GAGACAGATCCGGAAGATTAG
>FJ496159/B/US/1990/WEAU_flE1
ATGGAGCCAGTAGATCATAGACTAGAGCCCTGGAAGCATCCAGGAAGTCAGCCTAAGACTGCTTGTACCAATTGCTATTG
TAAAAGATGTTGCTTTCATTGCCAAGTTTGT---TTCATGACAAAAGGCTTAGGCATCTCCTATGGCAGGAAGAAGCGGA
GACAG------CGACGAAGA---TCTCCTCAAAACAGTCAGACTCATCAAGATTCTCTATCAAAGCAACCCACCTCC---
CAGCCCCGAGGG---GAC---CCGACAGGCCCGAAGGAATCGAAGAAGAAG---------GTGGAGAGAGAGACA-----
-GAGACAGATCCGGAAGATTAG
>FJ496160/B/US/1990/WEAU_flE3
ATGGAGCCAGTAGATCATAGACTAGAGCCCTGGAAGCATCCAGGAAGTCAGCCTAAGACTGCTTGTACCAATTGCTATTG
TAAAAGATGTTGCTTTCATTGCCAAGTTTGT---TTCATGACAAAAGGCTTAGGCATCTCCTATGGCAGGAAGAAGCGGA
GACAG------CGACGAAGA---TCTCCTCAAAACAGTCAGACTCATCAAGATTCTCTATCAAAGCAACCCACCTCC---
CAGCCCCGAGGG---GAC---CCGACAGGCCCGAAGGAATCGAAGAAGAAG---------GTGGAGAGAGAGACA-----
-GAGACAGATCCGGAAGATTAG
>FJ496161/B/US/1990/WEAU_flE8
ATGGAGCCAGTAGATCATAGACTAGAGCCCTGGAAGCATCCAGGAAGTCAGCCTAAGACTGCTTGTACCAATTGCTATTG
TAAAAGATGTTGCTTTCATTGCCAAGTTTGT---TTCATGACAAAAGGCTTAGGCATCTCCTATGGCAGGAAGAAGCGGA
GACAG------CGACGAAGA---TCTCCTCAAAACAGTCAGACTCATCAAGATTCTCTATCAAAGCAACCCACCTCC---
CAGCCCCGAGGG---GAC---CCGACAGGCCCGAAGGAATCGAAGAAGAAG---------GTGGAGAGAGAGACA-----
-GAGACAGATCCGGAAGATTAG
>FJ496162/B/US/1990/WEAU_flF2
ATGGAGCCAGTAGATCATAGACTAGAGCCCTGGAAGCATCCAGGAAGTCAGCCTAAGACTGCTTGTACCAATTGCTATTG
TAAAAGATGTTGCTTTCATTGCCAAGTTTGT---TTCATGACAAAAGGCTTAGGCATCTCCTATGGCAGGAAGAAGCGGA
GACAG------CGACGAAGA---TCTCCTCAAAACAGTCAGACTCATCAAGATTCTCTATCAAAGCAACCCACCTCC---
CAGCCCCGAGGG---GAC---CCGACAGGCCCGAAGGAATCGAAGAAGAAG---------GTGGAGAGAGAGACA-----
-GAGACAGATCCGGAAGATTAG
>FJ496163/B/US/1990/WEAU_flF5
ATGGAGCCAGTAGATCATAGACTAGAGCCCTGGAAGCATCCAGGAAGTCAGCCTAAGACTGCTTGTACCAATTGCTATTG
TAAAAGATGTTGCTTTCATTGCCAAGTTTGT---TTCATGACAAAAGGCTTAGGCATCTCCTATGGCAGGAAGAAGCGGA
GACAG------CGACGAAGA---TCTCCTCAAAACAGTCAGACTCATCAAGATTCTCTATCAAAGCAACCCACCTCC---
CAGCCCCGAGGG---GAC---CCGACAGGCCCGAAGGAATCGAAGAAGAAG---------GTGGAGAGAGAGACA-----
-GAGACAGATCCGGAAGATTAG
>FJ496164/B/US/1990/WEAU_flF6
ATGGAGCCAGTAGATCATAGACTAGAGCCCTGGAAGCATCCAGGAAGTCAGCCTAAGACTGCTTGTACCAATTGCTATTG
TAAAAGATGTTGCTTTCATTGCCAAGTTTGT---TTCATGACAAAAGGCTTAGGCATCTCCTATGGCAGGAAGAAGCGGA
GACAG------CGACGAAGA---TCTCCTCAAAACAGTCAGACTCATCAAGATTCTCTATCAAAGCAACCCACCTCC---
CAGCCCCGAGGG---GAC---CCGACAGGCCCGAAGGAATCGAAGAAGAAG---------GTGGAGAGAGAGACA-----
-GAGACAGATCCGGAAGATTAG
>FJ496165/B/US/1990/WEAU_flF7
ATGGAGCCAGTAGATCATAGACTAGAGCCCTGGAAGCATCCAGGAAGTCAGCCTAAGACTGCTTGTACCAATTGCTATTG
TAAAAGATGTTGCTTTCATTGCCAAGTTTGT---TTCATGACAARAGGCTTAGGCATCTCCTATGGCAGGAAGAAGCGGA
GACAG------CGACGAAGA---TCTCCTCAAAACAGTCAGACTCATCAAGATTCTCTATCAAAGCAACCCACCTCC---
CAGCCCCGAGGG---GAC---CCGACAGGCCCGAAGGAATCGAAGAAGAAG---------GTGGAGAGAGAGACA-----
-GAGACAGATCCGGAAGATTAG
>FJ496166/B/US/1990/WEAU_flF9
ATGGAGCCAGTAGATCATAGACTAGAGCCCTGGAAGCATCCAGGAAGTCAGCCTAAGACTGCTTGTACCAATTGCTATTG
TAAAAGATGTTGCTTTCATTGCCAAGTTTGT---TTCATGACAAAAGGCTTAGGCATCTCCTATGGCAGGAAGAAGCGGA
GACAG------CGACGAAGA---TCTCCTCAAAACAGTCAGACTCATCAAGATTCTCTATCAAAGCAACCCACCTCC---
CAGCCCCGAGGG---GAC---CCGACAGGCCCGAAGGAATCGAAGAAGAAG---------GTGGAGAGAGAGACA-----
-GAGACAGATCCGGAAGATTAG
>FJ496167/B/US/2000/WITO_flA1
ATGGAGCCAGTAGATCCTAGACTAGAGCCCTGGAAGCATCCAGGAAGTCAGCCTAAAACTCCTTGTAACAATTGCTATTG
TAAAAAATGTTGCTTTCATTGCCAAGTTTGC---TTCACAAAGAAAGGCTTAGGCATCTCCTATGGCAGGAAGAAGCGGA
GTCAG------CGACGAAGA---ACTCCTAACGACAGTCAGGATCATCAAGCTTCTCTATCAAAGCAACCCGCCTCC---
CAAACCCGAGGG---GAC---CCGACAGGCCAGAAGAAACAGAAGGAGAAG---------GTGGAGAGAGAGACA-----
-GAGACAGATCCGCACGATTAG
>FJ496168/B/US/2000/WITO_flA2
ATGGAGCCAGTAGATCCTAGACTAGAGCCCTGGAAGCATCCAGGAAGTCAGCCTAAAACTCCTTGTAACAATTGCTATTG
TAAAAAATGTTGCTTTCATTGCCAAGTTTGC---TTCACAAAGAAAGGCTTAGGCATCTCCTATGGCAGGAAGAAGCGGA
GTCAG------CGACGAAGA---ACTCCTAACGACAGTCAGGATCATCAAGCTTCTCTATCAAAGCAACCCGCCTCC---
CAAACCCGAGGG---GAC---CCGACAGGCCAGAAGAAACAGAAGGAGAGG---------GTGGAGAGAGAGACA-----
-GAGACAGATCCGCACGATTAG
>FJ496169/B/US/2000/WITO_flB3
ATGGAGCCAGTAGATCCTAGACTAGAGCCCTGGAAGCATCCAGGAAGTCAGCCTAAAACTCCTTGTAACAATTGCTATTG
TAAAAAATGTTGCTTTCATTGCCAAGTTTGC---TTCACAAAGAAAGGCTTAGGCATCTCCTATGGCAGGAAGAAGCGGA
GTCAG------CGACGAAGA---ACTCCTAACGACAGTCAGGATCATCAAGCTTCTCTATCAAAGCAACCCGCCTCC---
CAAACCCGAGGG---GAC---CCGACAGGCCAGAAGAAACAGAAGGAGAAG---------GTGGAGAGAGAGACA-----
-GAGACAGATCCGCACGATTAG
>FJ496170/B/US/2000/WITO_flC1
ATGGAGCCAGTAGATCCTAGACTAGAGCCCTGGAAGCATCCAGGAAGTCAGCCTAAAACTCCTTGTAACAATTGCTATTG
TAAAAAATGTTGCTTTCATTGCCAAGTTTGC---TTCACAAAGAAAGGCTTAGGCATCTCCTATGGCAGGAAGAAGCGGA
GTCAG------CGACGAAGA---ACTCCTAACGACAGTCAGGATCATCAAGCTTCTCTATCAAAGCAACCCGCCTCC---
CAAACCCGAGGG---GAC---CCGACAGGCCAGAAGAAACAGAAGGAGAAG---------GTGGAGAGAGAGACA-----
-GAGACAGATCCGCACGATTAG
>FJ496171/B/US/2000/WITO_flC10
ATGGAGCCAGTAGATCCTAGACTAGAGCCCTGGAAGCATCCAGGAAGTCAGCCTAAAACTCCTTGTAACAATTGCTATTG
TAAAAAATGTTGCTTTCATTGCCAAGTTTGC---TTCACAAAGAAAGGCTTAGGCATCTCCTATGGCAGGAAGAAGCGGA
GTCAG------CGACGAAGA---ACTCCTAACGACAGTCAGGATCATCAAGCTTCTCTATCAAAGCAACCCGCCTCC---
CAAACCCGAGGG---GAC---CCGACAGGCCAGAAGAAACAGAAGGAGAAG---------GTGGAGAGAGAGACA-----
-GAGACAGATCCGCACGATTAG
>FJ496172/B/US/2000/WITO_flC3
ATGGAGCCAGTAGATCCTAGACTAGAGCCCTGGAAGCATCCAGGAAGTCAGCCTAAAACTCCTTGTAACAATTGCTATTG
TAAAAAATGTTGCTTTCATTGCCAAGTTTGC---TTCACAAAGAAAGGCTTAGGCATCTCCTATGGCAGGAAGAAGCGGA
GTCAG------CGACGAAGA---ACTCCTAACGACAGTCAGGATCATCAAGCTTCTCTATCAAAGCAACCCGCCTCC---
CAAACCCGAGGG---GAC---CCGACAGGCCAGAAGARACAGAAGGAGAAG---------GTGGAGAGAGAGACA-----
-GAGACAGATCCGCACGATTAG
>FJ496174/B/US/2000/WITO_flC9
ATGGAGCCAGTAGATCCTAGACTAGAGCCCTGGAAGCATCCAGGAAGTCAGCCTAAAACTCCTTGTAACAATTGCTATTG
TAAAAAATGTTGCTTTCATTGCCAAGTTTGC---TTCACAAAGAAAGGCTTAGGCATCTCCTATGGCAGGAAGAAGCGGA
GTCAG------CGACGAAGA---ACTCCTAACGACAGTCAGGATCATCAAGCTTCTCTATCAAAGCAACCCGCCTCC---
CAAACCCGAGGG---GAC---CCGACAGGCCAGAAGAAACAGAAGGAGAAG---------GTGGAGAGAGAGACA-----
-GAGACAGATCCGCACGATTAG
>FJ496175/B/US/2000/WITO_flD5
ATGGAGCCAGTAGATCCTAGACTAGAGCCCTGGAAGCATCCAGGAAGTCAGCCTAAAACTCCTTGTAACAATTGCTATTG
TAAAAAATGTTGCTTTCATTGCCAAGTTTGC---TTCACAAAGAAAGGCTTAGGCATCTCCTATGGCAGGAAGAAGCGGA
GTCAG------CGACGAAGA---ACTCCTAACGACAGTCAGGATCATCAAGCTTCTCTATCAAAGCAACCCGCCTCC---
CAAACCCGAGGG---GAC---CCGACAGGCCAGAAGAAACAGAAGGAGAAG---------GTGGAGAGAGAGACA-----
-GAGACAGATCCGCACGATTAG
>FJ496176/B/US/2000/WITO_flE1
ATGGAGCCAGTAGATCCTAGACTAGAGCCCTGGAAGCATCCAGGAAGTCAGCCTAAAACTCCTTGTAACAATTGCTATTG
TAAAAAATGTTGCTTTCATTGCCAAGTTTGC---TTCACAAAGAAAGGCTTAGGCATCTCCTATGGCAGGAAGAAGCGGA
GTCAG------CGACGAAGA---ACTCCTAACGACAGTCAGGATCATCAAGCTTCTCTATCAAAGCAACCCGCCTCC---
CAAACCCGAGGG---GAC---CCGACAGGCCAGAAGAAACAGAAGGAGAAG---------GTGGAGAGAGAGACA-----
-GAGACAGATCCGCACGATTAG
>FJ496177/B/US/2000/WITO_flE10
ATGGAGCCAGTAGATCCTAGACTAGAGCCCTGGAAGCATCCAGGAAGTCAGCCTAAAACTCCTTGTAACAATTGCTATTG
TAAAAAATGTTGCTTTCATTGCCAAGTTTGC---TTCACAAAGAAAGGCTTAGGCATCTCCTATGGCAGGAAGAAGCGGA
GTCAG------CGACGAAGA---ACTCCTAACGACAGTCAGGATCATCAAGCTTCTCTATCAAAGCAACCCGCCTCC---
CAAACCCGAGGG---GAC---CCGACAGGCCAGAAGAAACAGAAGGAGAAG---------GTGGAGAGAGAGACA-----
-GAGACAGATCCGCACGATTAG
>FJ496178/B/US/2000/WITO_flE11
ATGGAGCCAGTAGATCCTAGACTAGAGCCCTGGAAGCATCCAGGAAGTCAGCCTAAAACTCCTTGTAACAATTGCTATTG
TAAAAAATGTTGCTTTCATTGCCAAGTTTGC---TTCACAAAGAAAGGCTTAGGCATCTCCTATGGCAGGAAGAAGCGGA
GTCAG------CGACGAAGA---ACTCCTAACGACAGTCAGGATCATCAAGCTTCTCTATCAAAGCAACCCGCCTCC---
CAAACCCGAGGG---GAC---CCGACAGGCCAGAAGAAACAGAAGGAGAAG---------GTGGAGAGAGAGACA-----
-GAGACAGATCCGCACGATTAG
>FJ496179/B/US/2000/WITO_flE2
ATGGAGCCAGTAGATCCTAGACTAGAGCCCTGGAAGCATCCAGGAAGTCAGCCTAAAACTCCTTGTAACAATTGCTATTG
TAAAAAATGTTGCTTTCATTGCCAAGTTTGC---TTCACAAAGAAAGGCTTAGGCATCTCCTATGGCAGGAAGAAGCGGA
GTCAG------CGACGAAGA---ACTCCTAACGACAGTCAGGATCATCAAGCTTCTCTATCAAAGCAACCCGCCTCC---
CAAACCCGAGGG---GAC---CCGACAGGCCAGAAGAAACAGAAGGAGAAG---------GTGGAGAGAGAGACA-----
-GAGACAGATCCGCACGATTAG
>FJ496180/B/US/2000/WITO_flE3
ATGGAGCCAGTAGATCCTAGACTAGAGCCCTGGAAGCATCCAGGAAGTCAGCCTAAAACTCCTTGTAACAATTGCTATTG
TAAAAAATGTTGCTTTCATTGCCAAGTTTGC---TTCACAAAGAAAGGCTTAGGCATCTCCTATGGCAGGAAGAAGCGGA
GTCAG------CGACGAAGA---ACTCCTAACGACAGTCAGGATCATCAAGCTTCTCTATCAAAGCAACCCGCCTCC---
CAAACCCGAGGG---GAC---CCGACAGGCCAGAAGAAACAGAAGGAGAAG---------GTGGAGAGAGAGACA-----
-GAGACAGATCCGCACGATTAG
>FJ496181/B/US/2000/WITO_flF2
ATGGAGCCAGTAGATCCTAGACTAGAGCCCTGGAAGCATCCAGGAAGTCAGCCTAAAACTCCTTGTAACAATTGCTATTG
TAAAAAATGTTGCTTTCATTGCCAAGTTTGC---TTCACAAAGAAAGGCTTAGGCATCTCCTATGGCAGGAAGAAGCGGA
GTCAG------CGACGAAGA---ACTCCTAACGACAGTCAGGATCATCAAGCTTCTCTATCAAAGCAACCCGCCTCC---
CAAACCCGAGGG---GAC---CCGACAGGCCAGAAGAAACAGAAGGAGAAG---------GTGGAGAGAGAGACA-----
-GAGACAGATCCGCACGATTAG
>FJ496182/B/US/2000/WITO_flF4
ATGGAGCCAGTAGATCCTAGACTAGAGCCCTGGAAGCATCCAGGAAGTCAGCCTAAAACTCCTTGTAACAATTGCTATTG
TAAAAAATGTTGCTTTCATTGCCAAGTTTGC---TTCACAAAGAAAGGCTTAGGCATCTCCTATGGCAGGAAGAAGCGGA
GTCAG------CGACGAAGA---ACTCCTAACGACAGTCAGGATCATCAAGCTTCTCTATCAAAGCAACCCGCCTCC---
CAAACCCGAGGG---GAC---CCGACAGGCCAGAAGAAACAGAAGGAGAAG---------GTGGAGAGAGAGACA-----
-GAGACAGATCCGCACGATTAG
>FJ496184/B/US/2000/WITO_flH3
ATGGAGCCAGTAGATCCTAGACTAGAGCCCTGGAAGCATCCAGGAAGTCAGCCTAAAACTCCTTGTAACAATTGCTATTG
TAAAAAATGTTGCTTTCATTGCCAAGTTTGC---TTCACAAAGAAAGGCTTAGGCATCTCCTATGGCAGGAAGAAGCGGA
GTCAG------CGACGAAGA---ACTCCTAACGACAGTCAGGATCATCAAGCTTCTCTATCAAAGCAACCCGCCTCC---
CAAACCCGAGGG---GAC---CCGACAGGCCAGAAGAAACAGAAGGAGAAG---------GTGGAGAGAGAGACA-----
-GAGACAGATCTGCACGATTAG
>FJ647145/B/ZA/1985/R84
ATGGAGCCAGTAGATCCTAGACTAGAGCCCTGGAAGCATCCAGGAAGTCAGCCTAAGACTGCTTGTACCCCTTGCTATTG
TAAAAGGTGTTGCTTTCATTGCCAAGTTTGT---TTCATAAAAAAAGCTTTAGGCATCTCCTATGGCAGGAAGAAGCGGA
GACAG------CGACGAAGA---GCTCCTCAAAGCAGTCAGACTCATCAAGTTTCTCTATCAAAGCAACCCGCCTGCCAG
CAGCCTCGAGGG---GAC---CCGACAGGCCCGAAGGAATCGAAGAAGAAG---------GTGGAGAGAGAGACA-----
-GAGACAGATCCGGTGGATTAG
>FJ670524/B/ES/2008/X2400-3
ATGGAGCCAGTAGATCCTAGACTAGAGCCCTGGAAGCATCCAGGAAGTAAACCTGGGACTCCTTGTACCGCTTGCTATTG
CAAAAAATGTTGCTTTCATTGCCAACTTTGC---TTCACAACAAAAGGCTTAGGCATCTCCTATGGCAGGAAGAAGCGGA
GACAA------CGACGAAGA---GCTCCTCAGAACAGTGAGAATCATCAGGTTTCTCTATCAAAACAACCCGTTTCC---
CAGCCCCGAGGG---GAC---CCGACAGGCCCGAAGGAACCGAAGAAGAAG---------GTGGAGAGCGAGACA-----
-GAGACAGATCCAGGCCATTAG
>FJ670525/B/ES/2008/X2425-2
ATGGATCCAGTAGATCCTAGACTAGAGCCCTGGAAGCACCCAGGAAGTCAGCCTAAAACTGCTTGTACCAATTGCTATTG
TAAAAAGTGTTGCTTTCATTGCCAAGTTTGT---TTCATAAAAAAAGGCTTAGGCATCTCCTATGGCAGGAAGAAGCGGA
GACAA------CGACGAAGA---TCTCCTCAACACAGTGAGATTCATCAAGATTCTCTATCAAAGCAACCCACCTCC---
CAATTCCGAGGG---GAC---CCGACAGGCCAGAAGGAACAGAAGGAGAAG---------GTGGAGAGAGAGACA-----
-GAGGCACATCCACGAGATTAG
>FJ670531/B/ES/2008/P2008
ATGGAGCCAGTAGATCCTAGACTAGAGCCCTGGAAGCATCCAGGAAGTCAACCTAGGACTGCGTGTAACTCTTGCTATTG
TAAAAAGTGTTGCTTTCATTGCCAAGTTTGT---TTTACAACAAAAGGCTTAGGCATCTCCTATGGCAGGAAGAAGCGGA
GACAG------CGACGAAGA---GCTTCTCAAGGCAGTCAGACTCGTCAAGTTTCTCTACCAAAGCAACCCACCTCC---
CAGCCCAGAGGG---GAC---CCGACAGGCCCGAAGGAATCGAAGAAGAAG---------GTGGAGAGAGCGACA-----
-GAGACAGATCCGGTCGCTTAG
>FJ694790/B/DK/2007/PMVL_011
ATGGAGCCAGTAGATCCTAGACTAGAGCCCTGGAATCATCCAGGAAGTCAGCCTAAGACTGCGTGTAACAAATGCTATTG
TAAAAAGTGTTGCCTTCATTGCCAAGTTTGT---TTCATGAAAAAAGGCTTAGGCATCTCCTATGGCAGGAAGAAGCGGA
GACAG------CGACGAAGA---CCTCCTCAAGACAGTGAGACTCATCAAGTTTCTCTATCAAAGCAACCCACCTCC---
CAGCTCCGAGGG---GAC---CCGACAGGCCAGAAGGAACAGAAGAAGAAG---------GTGGAGAGAGAGACA-----
-GAGGCACATCCGGTCGATTAG
>FJ853620/B/ES/2008/P2021-3
ATGGATCCAGTAGATCCTAATCTAGAGCCCTGGAAGCATCCAGGAAGTCAGCCTAAGACTGCTTGTACCACTTGCTATTG
TAAAAAGTGCTGCTTTCATTGCCAAGTTTGT---TTCATAACAAAAGGCTTAGGCATCTCCTATGGCAGGAAGAAGCGGA
GACAG------CGACGAAGA---CCTCCTCAAGACAGTCAGACTAATCAAGTTCCTCTACCAAAGCAACCCACCTCC---
CAAACCCGAGGG---GAC---CCGACAGGCCCGAAGGAACAGAAGAAGAAG---------GTGGAGAGAGAGACA-----
-GGGGCAGATCCGGACGATTAG
>FJ853622/B/ES/2008/X2510_2
ATGGATCCAGTAGATCCTAGACTAGAGCCCTGGAAACATCCAGGAAGTCAGCCTGAGACTCCCTGTACCCCTTGCTATTG
CAAAAAGTGTTGCTTTCATTGCCAAGTCTGT---TTTACAAAAAAAGCCTTAGGCATCTCCTATGGCAGGAAGAAGCGGA
GACAG------CGACGAAGA---ACTCCTCAAGGCCGTCAGACTAATCAAGTTTCTCTATCAAAGCAATCCTCCTCC---
CAACTCCGAGGG---GAC---CCGACAGGCCCGAAGGAATCGAAGAAGAAG---------GTGGAGAGAGAGACA-----
-GAGACAGATCCGGTCCATTAG
>FW555696/B/FR/1985/pNL43_patent
ATGGAGCCAGTAGATCCTAGACTAGAGCCCTGGAAGCATCCAGGAAGTCAGCCTAAAACTGCTTGTACCAATTGCTATTG
TAAAAAGTGTTGCTTTCATTGCCAAGTTTGT---TTCATGACAAAAGCCTTAGGCATCTCCTATGGCAGGAAGAAGCGGA
GACAG------CGACGAAGA---GCTCATCAGAACAGTCAGACTCATCAAGCTTCTCTATCAAAGCAACCCACCTCC---
CAATCCCGAGGG---GAC---CCGACAGGCCCGAAGGAATAGAAGAAGAAG---------GTGGAGAGAGAGACA-----
-GAGACAGATCCATTCGATTAG
>GQ372988/B/ES/2008/ES_X2515_3
ATGGAGCCAGTAGATCCTAGACTAGAGCCCTGGAAGCATCCAGGAAGCCAGCCTAAAACTCCTTGTACCAAATGCTATTG
TAAAAGCTGTTGCTTTCATTGTCAAGTTTGT---TTCATAACGAAAGGCTTAGGCATCTCCTATGGCAGGAAGAAGCGGA
GACAG------CGACGAAGA---CCTCATCAGGACAGTTCGCCTGATCAAGTTTCTCTATCAAAGCAATCCGCCTCC---
CAGGACAGAGGG---GAC---CCGACAGGCCCGAAGGAATCGAAGAAGAAG---------GTGGAGAGAGAGACA-----
-GAGAAAGATCCAATCTATTAG
>GQ372990/B/ES/2008/ES_X2556_3
ATGGAGCCAGTAAACCCTAGTCTAGAGCCCTGGGAGCACCCAGGGAGCCGGCCTAGGACCGCTTGTACCCGTTGCTACTG
CAAAAAATGCTGCTTTCATTGTCCAAAGTGT---TTCTTAACAAAAGGCTTAGGCATCTCCTATGGCAGGAAGAAGCGGA
GACAG------CGACGAAAA---TCTCCTCAAGACAGTAAGACTCATCAAGTTTCTCTATCAAAGCAACCCGCCTCC---
CAGCCCAGAGGG---GAC---CCGACAGGCCCGGAGGAATCGAAGAAGAAG---------GTGGAGAGCAAGACA-----
-GAGACAGATCCGGTCCCTTAG
>GQ386779/B/ES/1989/G1p1
ATGGAGCCAGTAGATCCTAGACTAGAGCCCTGGAAGCATCCAGGAAGTCAGCCTAGAACTGCTTGTACCAATTGCTATTG
TAAAAAGTGTTGCTTTCATTGCCAAGTTTGT---TTCATAACAAAAGGCTTAGGCATCTCCTATGGCAGGAAGAAGCGGA
GACAG------CGACGAAGA---GCTCCTCAAGACAGTCAGACTCATCAAGTTTCTCTATCAAAGCAACCCGCCTCC---
CAGCCAGGAGGG---GAC---CCGACAGGCCCGAAGGAATCGAAGAAGAAG---------GTGGAGAGAGAGACA-----
-GAGACAGATCCGGTCAATTAG
>GQ386780/B/ES/1989/G1p11
ATGGAGCCAGTAGATCCTAGACTAGAGCCCTGGAAGCATCCAGGAAGTCAGCCTAGAACTGCTTGTACCAATTGCTATTG
TAAAAAGTGTTGCTTTCATTGCCAAGTTTGT---TTCATAACAAAAGGCTTAGGCATCTCCTATGGCAGGAAGAAGCGGA
GACAG------CGACGAAGA---GCTCCTCAAGACAGTCAGACTCATCAAGTTTCTCTATCAAAGCAACCCGCCTCC---
CAGCCAGGAGGG---GAC---CCGACAGGCCCGAAGGAATCGAAGAAGAAG---------GTGGAGAGAGAGACA-----
-GAGACAGATCCGGTCAATTAG
>GQ386781/B/ES/1989/G1_5p11
ATGGAGCCAGTAGATCCTAGACTAGAGCCCTGGAAGCATCCAGGAAGTCAGCCTAGAACTGCTTGTACCAATTGCTATTG
TAAAAAGTGTTGCTTTCATTGCCAAGTTTGT---TTCATAACAAAAGGCTTAGGCATCTCCTATGGCAGGAAGAAGCGGA
GACAG------CGACGAAGA---GCTCCTCAAGACAGTCAGACTCATCAAGTTTCTCTATCAAAGCAACCCGCCTCC---
CAGCCAGGAGGG---GGC---CCGACAGGCCCGAAGGAATCGAAGAAGAAG---------GTGGAGAGAGAGACA-----
-GAGACAGATCCGGTCAATTAG
>GQ386782/B/ES/1989/G2p1
ATGGAGCCAGTAGATCCTAGACTAGAGCCCTGGAAGCATCCAGGAAGTCAGCCTAGAACTGCTTGTACCAATTGCTATTG
TAAAAAGTGTTGCTTTCATTGCCAAGTTTGT---TTCATAACAAAAGGCTTAGGCATCTCCTATGGCAGGAAGAAGCGGA
GACAG------CGACGAAGA---GCTCCTCAAGACAGTCAGACTCATCAAGTTTCTCTATCAAAGCAACCCGCCTCC---
CAGCCAGGAGGG---GAC---CCGACAGGCCCGAAGGAATCGAAGAAGAAG---------GTGGAGAGAGAGACA-----
-GAGACAGATCCGGTCAATTAG
>GQ386783/B/ES/1989/G2p11
ATGGAGCCAGTAGATCCTAGACTAGAGCCCTGGAAGCATCCAGGAAGTCAGCCTAGAACTGCTTGTACCAATTGCTATTG
TAAAAAGTGTTGCTTTCATTGCCAAGTTTGT---TTCATAACAAAAGGCTTAGGCATCTCCTATGGCAGGAAGAAGCGGA
GACAG------CGACGAAGA---GCTCCTCAAGACAGTCAGACTCATCAAGTTTCTCTATCAAAGCAACCCGCCTCC---
CAGCCAGGAGGG---GAC---CCGACAGGCCCGAAGGAATCGAAGAAGAAG---------GTGGAGAGAGAGACA-----
-GAGACAGATCCGGTCAATTAG
>GQ386784/B/ES/1989/I1p1
ATGGAGCCAGTAGATCCTAGACTAGAGCCCTGGAAGCATCCAGGAAGTCAGCCTAGGACTGCTTGTACCAATTGCTATTG
TAAAAAGTGTTGCTTTCATTGCCAAGTTTGT---TTCATAACAAAAGGCTTAGGCATCTCCTATGGCAGGAAGAAGCGGA
GACAG------CGACGAAGA---GCTCCTCAAGACAGTCAGACTCATCAAGTTTCTCTATCAAAGCAACCCGCCTCC---
CAGCCAGGAGGG---GAC---CCGACAGGCCCGAAGGAATCGAAGAAGAAG---------GTGGAGAGAGAGACA-----
-GAGACAGATCCGGTCAATTAG
>GQ386785/B/ES/1989/I1p11
ATGGAGCCAGTAGATCCTAGACTAGAGCCCTGGAAGCATCCAGGAAGTCAGCCTAGGACTGCTTGTACCAATTGCTATTG
TAAAAAGTGTTGCTTTCATTGCCAAGTTTGT---TTCATAACAAAAGGCTTAGGCATCTCCTATGGCAGGAAGAAGCGGA
GACAG------CGACGAAGA---GCTCCTCAAGACAGTCAGACTCATCAAGTTTCTCTATCAAAGCAACCCGCCTCC---
CAGCCAGGAGGG---GAC---CCGACAGGCCCGAAGGAATCGAAGAAGAAG---------GTGGAGAGAGAGACA-----
-GAGACAGATCCGGTCAATTAG
>GQ386786/B/ES/1989/I5p1
ATGAAGCCAGTAGATCCTAGACTAGAGCCCTGGAAGCATCCAGGAAGTCAGCCTAGGACTGCTTGTACCAATTGCTATTG
TAAAAAGTGTTGCTTTCATTGCCAAGTTTGT---TTCATAACAAAAGGCTTAGGCATCTCCTATGGCAGGAAGAAGCGGA
GACAG------CGACGAAGA---GCTCCTCAAGACAGTCAGACTCATCAAGTTTCTCTATCAAAGCAACCCGCCTCC---
CAGCCAGGAGGG---GAC---CCGACAGGCCCGAAGGAATCGAAGAAGAAG---------GTGGAGAGAGAGACA-----
-GAGACAGATCCGGTCAATTAG
>GQ386787/B/ES/1989/I5p11
ATGAAGCCAGTAGATCCTAGACTAGAGCCCTGGAAGCATCCAGGAAGTCAGCCTAGGACTGCTTGTACCAATTGCTATTG
TAAAAAGTGTTGCTTTCATTGCCAAGTTTGT---TTCATAACAAAAGGCTTAGGCATCTCCTATGGCAGGAAGAAGCGGA
GACAG------CGACGAAGA---GCTCCTCAAGACAGTCAGACTCATCAAGTTTCTCTATCAAAGCAACCCGCCTCC---
CAGCCAGGAGGG---GAC---CCGACAGGCCCGAAGGAATCGAAGAAGAAG---------GTGGAGAGAGAGACA-----
-GAGACAGATCCGGTCAATTAG
>GQ386792/B/ES/1989/E1_5p1
ATGGAGCCAGTAGATCCTAGACTAGAGCCCTGGAAGCATCCAGGAAGTCAGCCTAGGACTGCTTGTACCAATTGCTATTG
TAAAAAGTGTTGCTTTCATTGCCAAGTTTGT---TTCATAACAAAAGGCTTAGGCATCTCCTATGGCAGGAAGAAGCGGA
GACAG------CGACGAAGA---GCTCCTCAAGACAGTCAGACTCATCAAGTTTCTCTATCAAAGCAACCCGCCTCC---
CAGCCAGGAGGG---GAC---CCGACAGGCCCGAAGGAATCGAAGAAGAAG---------GTGGAGAGAGAGACA-----
-GAGACAGATCCGGTCAATTAG
>GQ386793/B/ES/1989/E1_5p11
ATGGAGCCAGTAGATCCTAGACTAGAGCCCTGGAAGCATCCAGGAAGTCAGCCTAGGACTGCTTGTACCAATTGCTATTG
TAAAAAGTGTTGCTTTCATTGCCAAGTTTGT---TTCATAACAAAAGGCTTAGGCATCTCCTATGGCAGGAAGAAGCGGA
GACAG------CGACGAAGA---GCTCCTCAAGACAGTCAGACTCATCAAGTTTCTCTATCAAAGCAACCCGCCTCC---
CAGCCAGGAGGG---GAC---CCGACAGGCCCGAAGGAATCGAAGAAGAAG---------GTGGAGAGAGAGACA-----
-GAGACAGATCCGGTCAATTAG
>GU177863/B/CN/1999/plwj
ATGGAGCCAGTAGATCCTAGATTAGAGCCTTGGAAGCATCCAGGAAGTCAGCCTAAGACTGCTTGTACCAATTGCTATTG
TAAAAAGTGCTGCTTTCATTGCCAAGTTTGT---TTCATGAAAAAAGGCTTAGGCATCTCCTATGGCAGGAAGAAGAGAA
GACAG------CGACGACCA---GCTCATCAAGACAGTCAAACTCATCAAGCTTCTCTATCAAAGCAACCCACTTCC---
CAACCCAGAGGG---GAC---CCGGCAGGCCCGAAGGAATCGAAGAAGAAG---------GTGGAGAGCGAGACA-----
-GAGACAGATCCGAGATATTAG
>GU362881/B/ES/2009/P2149_3
ATGGAGCCAGTAGATCCTAAATTAAAGCCCTGGAAGCATCCAGGAAGTCAGCCTAGCACGGCTTGTACAAATTGCTATTG
TAAAAGGTGCTGCTTTCATTGCCAACTTTGC---TTCACAAGAAAAGGCTTAGGCATCTCCTATGGCAGGAAGAAGCGGA
GACAG------CGACGAGGA---CCTCCTCAGGACGGTCAGACTCATCAAGTTTCTCTACCAAAGCAACCCTCCTCC---
CAAACCCGAGGG---GAC---CCGACAGGCCCGGAGGAATCGAAGAAGAAG---------GTGGAGAGAGAGACA-----
-GAGACAGATCCGATCGATTAG
>GU362883/B/ES/2008/X2555_2
ATGGAGCCAGTAGATCCTAACTTAGAGCCCTGGAAGCATCCAGGAAGTCAGCCTAAGACTGCTTGTACCACTTGCTATTG
TAAAAAGTGTTGTTTACATTGCCAAGTTTGT---TTCATGACAAAAGGCTTAGGCATATCCTATGGCAGGAAGAAGCGGA
GACAG------CGACGAAAA---CCTCCTCAAAACAGTCAGACTCATCAAGTTTCTCTATCAAAGCAACCCGCCTCC---
CAACCCAGAGGG---GAC---CCGACAGGCCCGGAGGAATCGAAGAAGAAG---------GTGGAGAGAGAGACA-----
-GAGGCACATCCGAACCGTTAG
>GU362885/B/ES/2009/X2689_2
ATGGAGCCAGTAGATCCTAGGCTAGAGCCCTGGAAGCATCCAGGAAGTCAGCCTCAGACCCCCTGTACCAATTGCTATTG
TAAAAAATGTTGCCTTCATTGCCAAGTTTGT---TTCACGAAAAAAGCCTTAGGCATCTCCTATGGCAGGAAGAAGCGGA
GACAG------CGACGAAGA---TCTCCTCCAGACAGTAAGAATCATCAGACTTCTCTATCAAAGCAACCCGCTTCC---
CAGCCCCGAGGG---GAC---CCGACAGGCCCGAAGGAATCGAAGAAGAAG---------GTGGAGAGAGAGACA-----
-GAGACACATCCAGGCGATTAG
>GU362886/B/ES/2008/X2574_2
ATGGAGCCAGTAGATCCTAGATTAGAGCCATGGAAGCATCCAGGAAGCCAGCCTAAAACTGCTTGTACCAATTGCTATTG
TAAACAGTGTTGCTTTCATTGCCAAGTTTGT---TTCATAAAAAAGGGCTTAGGCATCTCCTATGGCAGGAAGAAGCGGA
GACAG------CGACGAAGA---ACTCCTCAAGGCAGTCAGACTCATCAAGGCGCTCTACAAACTCAACCCACCTCC---
CAACCCCGAGGG---GAC---CCGACAGGCCAGGAGGAATCGAAGAAGAAG---------GTGGAGACAGAGACA-----
-GAGGCACATCAACACGATTAG
>GU647196/B/CN/1999/plwj11_6
ATGGAGCCAGTAGATCCTAGATTAGAGCCTTGGAAGCATCCAGGAAGTCAGCCTAAGACTGCTTGTACCAATTGCTATTG
TAAAAAGTGCTGCTTTCATTGCCAAGTTTGT---TTCATGAAAAAAGGCTTAGGCATCTCCTATGGCAGGAAGAAGAGAA
GACAG------CGACGACCA---GCTCATCAAGACAGTCAAACTCATCAAGCTTCTCTATCAAAGCAACCCACTTCC---
CAACCCAGAGGG---GAC---CCGGCAGGCCCGAAGGAATCGAAGAAGAAG---------GTGGAGAGCGAGACA-----
-GAGACAGATCCGAGATATTAG
>GU647197/B/CN/1999/plwj5_6
ATGGAGCCAGTAGATCCTAGATTAGAGCCTTGGAAGCATCCAGGAAGTCAGCCTAAGACTGCTTGTACCAATTGCTATTG
TAAAAAGTGCTGCTTTCATTGCCAAGTTTGT---TTCATGAAAAAAGGCTTAGGCATCTCCTATGGCAGGAAGAAGAGAA
GACAG------CGACGACCA---GCTCATCAAGACAGTCAAACTCATCAAGCTTCTCTATCAAAGCAACCCACTTCC---
CAACCCAGAGGG---GAC---CCGGCAGGCCCGAAGGAATCGAAGAAGAAG---------GTGGAGAGCGAGACA-----
-GAGACAGATCCGAGATATTAG
>GU647198/B/CN/1999/plwj2_6
ATGGAGCCAGTAGATCCTAGATTAGAGCCTTGGAAGCATCCAGGAAGTCAGCCTAAGACTGCTTGTACCAATTGCTATTG
TAAAAAGTGCTGCTTTCATTGCCAAGTTTGT---TTCATGAAAAAAGGCTTAGGCATCTCCTATGGCAGGAAGAAGAGAA
GACAG------CGACGACCA---GCTCATCAAGACAGTCAAACTCATCAAGCTTCTCTATCAAAGCAACCCACTTCC---
CAACCCAGAGGG---GAC---CCGGCAGGCCCGAAGGAATCGAAGAAGAAG---------GTGGAGAGCGAGACA-----
-GAGACAGATCCGAGATATTAG
>HH978650/B/FR/1983/HXB2_patent
ATGGAGCCAGTAGATCCTAGACTAGAGCCCTGGAAGCATCCAGGAAGTCAGCCTAAAACTGCTTGTACCAATTGCTATTG
TAAAAAGTGTTGCTTTCATTGCCAAGTTTGT---TTCATAACAAAAGCCTTAGGCATCTCCTATGGCAGGAAGAAGCGGA
GACAG------CGACGAAGA---GCTCATCAGAACAGTCAGACTCATCAAGCTTCTCTATCAAAGCAACCCACCTCC---
CAACCCCGAGGG---GAC---CCGACAGGCCCGAAGGAATAGAAGAAGAAG---------GTGGAGAGAGAGACA-----
-GAGACAGATCCATTCGATTAG
>HI964165/B/FR/1983/HXB2_patent
ATGGAGCCAGTAGATCCTAGACTAGAGCCCTGGAAGCATCCAGGAAGTCAGCCTAAAACTGCTTGTACCAATTGCTATTG
TAAAAAGTGTTGCTTTCATTGCCAAGTTTGT---TTCATAACAAAAGCCTTAGGCATCTCCTATGGCAGGAAGAAGCGGA
GACAG------CGACGAAGA---GCTCATCAGAACAGTCAGACTCATCAAGCTTCTCTATCAAAGCAACCCACCTCC---
CAACCCCGAGGG---GAC---CCGACAGGCCCGAAGGAATAGAAGAAGAAG---------GTGGAGAGAGAGACA-----
-GAGACAGATCCATTCGATTAG
>HM469975/B/ES/2009/S61_E1_5p21
ATGGAGCCAGTAGATCCTAGACTAGAGCCCTGGAAGCATCCAGGAAGTCAGCCTAGGACTGCTTGTACCAATTGCTATTG
TAAAAAGTGTTGCTTTCATTGCCAAGTTTGT---TTCATAACAAAAGGCTTAGGCATCTCCTATGGCAGGAAGAAGCGGA
GACAG------CGACGAAGA---GCTCCTCAAGACAGTCAGACTCATCAAGTTTCTCTATCAAAGCAACCCGCCTCC---
CAGCCAGGAGGG---GAC---CCGACAGGCCCGAAGGAATCGAAGAAGAAG---------GTGGAGAGAGAGACA-----
-GAGACAGATCCGGTCAATTAG
>HM469977/B/ES/2009/S61_G2p21
ATGGAGCCAGTAGATCCTAGACTAGAGCCCTGGAAGCATCCAGGAAGTCAGCCTAGAACTGCTTGTACCAATTGCTATTG
TAAAAAGTGTTGCTTTCATTGCCAAGTTTGT---TTCATAACAAAAGGCTTAGGCATCTCCTATGGCAGGAAGAAGCGGA
GACAG------CGACGAAGA---GCTCCTCAAGACAGTCAGACTCATCAAGTTTCTCTATCAAAGCAACCCGCCTCC---
CAGCCAGGAGGG---GAC---CCGACAGGCCCGAAGGAATCGAAGAAGAAG---------GTGGAGAGAGAGACA-----
-GAGACAGATCCGGTCAATTAG
>HM469978/B/ES/2009/S61_G1_5p21
ATGGAGCCAGTAGATCCTAGACTAGAGCCCTGGAAGCATCCAGGAAGTCAGCCTAGAACTGCTTGTACCAATTGCTATTG
TAAAAAGTGTTGCTTTCATTGCCAAGTTTGT---TTCATAACAAAAGGCTTAGGCATCTCCTATGGCAGGAAGAAGCGGA
GACAG------CGACGAAGA---GCTCCTCAAGACAGTCAGACTCATCAAGTTTCTCTATCAAAGCAACCCGCCTCC---
CAGCCAGGAGGG---GAC---CCGACAGGCCCGAAGGAATCGAAGAAGAAG---------GTGGAGAGAGAGACA-----
-GAGACAGATCCGGTCAATTAG
>HM469979/B/ES/2009/S61_H1_5p21
ATGGAGCCAGTAGATCCTAGACTAGAGCCCTGGAAGCATCCAGGAAGTCAGCCTAGAACTGCTTGTACCAATTGCTATTG
TAAAAAGTGTTGCTTTCATTGCCAAGTTTGT---TTCATAACAAAAGGCTTAGGCATCTCCTATGGCAGGAAGAAGCGGA
GACAG------CGACGAAGA---GCTCCTCAAGACAGTCAGACTCATCAAGTTTCTCTATCAAAGCAACCCGCCTCC---
CAGCCAGGAGGG---GAC---CCGACAGGCCCGAAGGAATCGAAGAAGAAG---------GTGGAGAGAGAGACA-----
-GAGACAGATCCGGTCAATTAG
>HM469980/B/ES/2009/S61_I1p21
ATGGAGCCAGTAGATCCTAGACTAGAGCCCTGKAAGCATCCAGGAAGTCAGCCTAGGACTGCTTGTACCAATTGCTATTG
TAAAAAGTGTTGCTTTCATTGCCAAGTTTGT---TTCATAACAAAAGGCTTAGGCATCTCCTATGGCAGGAAGAAGCGGA
GACAG------CGACGAAGA---GCTCCTCAAGACAGTCAGACTCATCAAGTTTCTCTATCAAAGCAACCCGCCTCC---
CAGCCAGGAGGG---GAC---CCGACAGGCCCGAAGGAATCGAAGAAGAAG---------GTGGAGAGAGAGACA-----
-GAGACAGATCCGGTCAATTAG
>HM469981/B/ES/2009/S61_I5p21
ATGAAGCCAGTAGATCCTAGACTAGAGCCCTGGAAGCATCCAGGAAGTCAGCCTAGGACTGCTTGTACCAATTGCTATTG
GAAAAAGGGTTGCTTTCATTGCCAAGTTTGT---TTCATAACAAAAGGCTTAGGCATCTCCTATGGCAGGAAGAAGCGGA
GACAG------CGACGAAGA---GCTCCTCAAGACAGTCAGACTCATCAAGTTTCTCTATCAAAGCAACCCGCCTCC---
CAGCCAGGAGGG---GAC---CCGACAGGCCCGAAGGAATCGAAGAAGAAG---------GTGGAGAGAGAGACA-----
-GAGACAGATCCGGTCAATTAG
>HM586187/B/GB/2003/MM33d12p
ATGGAGCCAGTAGATCCTAGACTAGAGCCCTGGAAGCATCCAGGAAGCCAGCCTAGGACTCGTTGTACCTCTTGCTATTG
TAAAAAGTGTTGCTTTCATTGCCAAGTTTGT---TTCATACAAAAAGCCTTAGGCATCTCCTATGGCAGGAAGAAGCGGA
GACAG------CGACGAAGA---CCTCCTCAAGACAGTAAGACTCATCAAGAATCTCTATCAAAGCAACCCACCTCC---
CAGTCAGGAGGG---GAC---CCGACGGGCCCGAAGGAACAGAAGAAGAAG---------GTGGAGAGAGAGACA-----
-GAGGCAGATCCGGTCGATTAG
>HM586193/B/GB/2004/MM39d11p
ATGGAGCCAGTAGATCCTAGACTAGAGCCCTGGAAGCATCCAGGAAGTCAGCCTAGGACTCCTTGTACCACCTGCTACTG
TAAAAAGTGTTGCTTTCATTGCCAAGTTTGC---TTCATATCAAAAGGCTTAGGCATCTCCTATGGCAGGAAGAAGCGGA
GACAG------CGACGAAGA---GCTCCTCAAGGCAGTAAGAGCCATCAAGATTCTCTACCAAAGCAACCCCCTGCC---
CAGTCTCGAGGG---GAC---CCGACAGGCCCGAAGGAATCGAAGAAGAAG---------GTGGAGACAGAGACA-----
-GAGACAGATCCACTCGATTAG
>HM586198/B/GB/2004/MM42d22_GN1
ATGGAGCCAGTAGATCCTAGACTAGAGCCCTGGAAGCATCCAGGAAGTCAGCCTAAGACTGCTTGTTCCAATTGCTATTG
CAAAAAGTGTTGCTTTCATTGCCAAGTTTGT---TTCACAACAAAAGCCTTAGGCATCTCCTATGGCAGGAAGAAGCGGA
GACAG------CGACGAAGA---GCTCCTCAAGATAGTCAGACTCATCAAGCTTCTCTATCAAAGCAACCCACCCCC---
CAGCTCCGAGGG---GAC---CCGACAGGCCCGAAGGAATCGAAGAAGAAG---------GTGGAGAGAGAGACA-----
-GAGACACATCCGGACGATCAG
>HM586200/B/GB/2004/MM42d92_GN1
ATGGAGCCAGTAGATCCTAGACTAGAGCCCTGGAAGCATCCAGGAAGTCAGCCTAAGACTGCTTGTTCCAATTGCTATTG
CAAAAAGTGTTGCTTTCATTGCCAAGTTTGT---TTCAYAACAAAAGCCTTAGGCATCTCCTATGGCAGGAAGAAGCGGA
GACAG------CGACGAAGA---GCTCCTCAAGATAGTCAGACTCATCAAGCTTCTCTATCAAAGCAACCCACCCCC---
CAGCTCCGAGGG---GAC---CCGACAGGCCCGAAGGAATCGAAGAAGAAG---------GTGGAGAGAGAGACA-----
-GAGACACATCCGGACGATCAG
>HM586202/B/GB/2005/MM42d183_GN1
ATGGAGCCAGTAGATCCTAGACTAGAGCCCTGGAAGCATCCAGGAAGTCAGCCTAAGACTGCTTGTTCCAATTGCTATTG
CAAAAATTGTTGCTTTCATTGCCAAGTTTGT---TTCACAACAAAAGCCTTAGGCATCTCCTATGGCAGGAAGAAGCGGA
GACAG------CGACGAAGA---GCTCCTCAAGATAGTCAGACTCATCAAGCTTCTCTATCAAAGCAACCCACCCCC---
CAGCTCCGAGGG---GAC---CCGACAGGCCCGAAGGAATCGAAGAAGAAG---------GTGGAGAGAGAGACA-----
-GAGACACATCCGGACGATCAG
>HM586204/B/GB/2005/MM42d324_GN1
ATGGAGCCAGTAGATCCTAGACTAGAGCCCTGGAAGCATCCAGGAAGTCAGCCTAAGACTGCTTGTTCCAATTGCTATTG
CAAAAATTGTTGCTTTCATTGCCAAGTTTGT---TTCACAAAAAAAGCCTTAGGCATCTCCTATGGCAGGAAGAAGCGGA
GACAG------CGACGAAGA---GCTCCTCAAGATAGTCAGACTCATCAAGCTTCTCTATCAAAGCAACCCACCCCC---
CAGCTCCGAGGG---GAC---CCGACAGGCCCGAAGGAATCGAAGAAGAAG---------GTGGAGAGAGAGACA-----
-GAGACACATCCGGACGATCAG
>HM586206/B/GB/2004/MM43d21_GN1
ATGGAGCCAGTAGATCCTAGCCTAGAGCCCTGGAAGCATCCAGGAAGTCAGCCTAAAACTGCTTGTACCCCTTGCTATTG
TAAAAGGTGTTGCTATCATTGCCAAGTTTGC---TTCTTAACAAAAGGCTTAGGCATCTCCTATGGCAGGAAGAAGCGGA
GCCAG------CGACGAGGA---CCTCCTAAAGACAGTCAGACTCATCAAGCTTCTCTATCAAAGCAACCCGCCTCC---
CAACCCCGAGGG---GAC---CCGACAGGCCCGAAGGAATCGAAGAAGAAG---------GTGGAGAGGAAAACA-----
-GAGGCAGATCCAGACGATTAG
>HM586207/B/GB/2005/MM43d101_GN1
ATGGAGCCAGTAGATCCTAGCCTAGAGCCCTGGAAGCATCCAGGAAGTCAGCCTAAAACTGCTTGTACCCCTTGCTATTG
TAAAAGGTGTTGCTATCATTGCCMAGTTTGC---TTCTTAACAAAAGGCTTAGGCATCTCCTATGGCAGGAAGAAGCGGA
GCCAG------CGACGAGGA---CCTCCTAAAGACAGTCAGACTCATCAAGCTTCTCTATCAAAGCAACCCGCCTCC---
CAACCCCGAGGG---GAC---CCGACAGGCCCGAAGGAATCGAAGAAGAAG---------GTGGAGAGGAAAACA-----
-GAGGCAGATCCAGACGATTAG
>HM586208/B/GB/2005/MM43d228_GN1
ATGGAGCCAGTAGATCCTAGCCTAGAGCCCTGGAAGCATCCAGGAAGTCAGCCTAAAACTGCTTGTAMCCCTTGCTATTG
TAAAAAGTGTTGCTATCATTGCCAAGTTTGC---TTCTTAACAAAAGGCTTAGGCATCTCCTATGGCAGGAAGAAGCGGA
ACCAG------CGACGAGGA---CCTCCTAAAGACAGTCAGACTCATCAAGCTTCTCTATCAAAGCAACCCGCCTCC---
CAACCCCGAGGG---GAC---CCGACAGGCTCGAAGGAATCGAAGAAGAAG---------GTGGAGAGGAAAACA-----
-GAGGCAGATCCAGACGATTAG
>HM586209/B/GB/2005/MM43d368_GN1
ATGGAGCCAGTAGATCCTAGCCTAGAGCCCTGGAAGCATCCAGGAAGTCAGCCTAAAACTGCTTGTAACCCTTGCTATTG
TAAAAGGTGTTGCTATCATTGCCAAGTTTGC---TTCATAACAAAAGGCTTAGGCATTTCCTATGGCAGGAAGAAGCGGA
GCCAG------CGACGAGGA---CCTCCTAAAGACAGTCAGACTCATCAAGCTTCTCTATCAAAGCAACCCGCCTCC---
CAACCCCGAGGG---GAC---CCGACAGGCCCGAAGGAATCGAAGAAGAAG---------GTGGAGAGGAAGACA-----
-GAGGCAGATCCAGACGATTAG
>HM586210/B/GB/2005/MM45d22_GN1
ATGGAGCCAGTAGATCCTAGACTAGAGCCTTGGAAGCATCCAGGAAGTCAGCCTAAGACTGCTTGTACCAATTGTTATTG
TAAAAGGTGTTGCTTTCATTGTCAAGTTTGC---TTCATAAAAAAAGGCTTAGGCATTTCCAATGGCAGGAAGAAGCGGA
GACAG------CGACGAAGA---CCTTCTGAAGGCAGTCAGACTCATCAAGATTCTCTATCAAAGCAACCCACCTCC---
CAACCCCGAGGG---GAC---CAGACAGGCCCGAAGGAATCGAAGGAGAAG---------GTGGAGAGAGAGACA-----
-GAGACAGATCCGGGGGATTGG
>HM586211/B/GB/2005/MM45d87_GN1
ATGGAGCCAGTAGATCCTAGACTAGAGCCTTGGAAGCATCCAGGAAGTCAGCCTAAGACTGCTTGTACCAATTGTTATTG
TAAAAGGTGTTGCTTTCATTGTCAAGTTTGC---TTCATAAAAAAAGGCTTAGGCATTTCCAATGGCAGGAAGAAGCGGA
GACAG------CGACGAAGA---CCTTCTGAAGGCAGTCAGACTCATCAAGATTCTCTATCAAAGCAACCCACCTCC---
CAACCCCGAGGG---GAC---CAGACAGGCCCGAAGGAATCGAAGGAGAAG---------GTGGAGAGAGARACA-----
-GAGACAGATCCGGGGGATTGG
>HM586212/B/GB/2005/MM45d213_GN1
ATGGAGCCAGTAGATCCTAGACTAGAGCCTTGGAAGCATCCAGGAAGTCAGCCTAAGACTGCTTGTACCAATTGTTATTG
TAAAAGGTGTTGCTTTCATTGTCAAGTTTGC---TTCATAAAAAAAGGCTTAGGCATTTCCAATGGCAGGAAGAAGCGGA
GACAG------CGACGAAGA---CCTTCTGAAGGCAGTCAGACTCATCAAGATTCTCTATCAAAGCAACCCACCTCC---
CAACCCCGAGGG---GAC---CAGACAGGCCCGAAGGAATCGAAGGAGAAG---------GTGGAGAGAGAGACA-----
-GAGACAGATCCGGGGGATTGG
>HQ215554/B/CN/2008/1106
ATGGAGCCGGTAGATCCTAGGCTAGAGCCCTGGAAGCATCCAGGAAGTCAGCCTAGCACTCCTTGTAACAATTGCTATTG
TAAAAAGTGTTGCTTTCATTGCCAAGTTTGT---TTCACAAAAAAAGGCTTAGGCATCTCCTATGGCAGGAAGAAGCGGG
GACAG------CGACGAAGA---GCTCATCAAGACAGTCCGCCTGATCAAGCAACTCTATCAAAGCAACCCGCCTCC---
CAGCTCAGAGGG---GAC---CCGACAGGCCCGAAGGAATAGAAGAAGAAG---------GTGGAGAGAGAGACA-----
-GAGACACATCCACTCGATTAG
>HQ215556/B/CN/2009/1121
ATGGAGCCAGTAGATCCTAGGCTAGAGCCCTGGAAGCATCCAGGAAGTCAGCCTAGCACCCCTTGTAACAGTTGCTATTG
TAAAAAGTGTTGCTATCATTGCCAAGTTTGT---TTCCTGAAAAAAGGCTTAGGCATCTCCTATGGCAGGAAGAAGCGGA
GACAG------CGACGAAGA---GCTCCTCAAGGCAGTCCGCCTCATCAAACAGCTGTATCAGAGCAACCCGCCACC---
CAGCTCAGGGGG---GAC---CCGACAGGCCCGAAGGAACCGAAGGAGAAG---------GTGGAGACAGAGACA-----
-GAAGCAGATCCACACTCTTAG
>JA806687/B/FR/1983/HXB2-patent
ATGGAGCCAGTAGATCCTAGACTAGAGCCCTGGAAGCATCCAGGAAGTCAGCCTAAAACTGCTTGTACCAATTGCTATTG
TAAAAAGTGTTGCTTTCATTGCCAAGTTTGT---TTCATAACAAAAGCCTTAGGCATCTCCTATGGCAGGAAGAAGCGGA
GACAG------CGACGAAGA---GCTCATCAGAACAGTCAGACTCATCAAGCTTCTCTATCAAAGCAACCCACCTCC---
CAACCCCGAGGG---GAC---CCGACAGGCCCGAAGGAATAGAAGAAGAAG---------GTGGAGAGAGAGACA-----
-GAGACAGATCCATTCGATTAG
>JF320003/B/US/2006/502_0341_FL05
ATGGATCCAGTAGATCCTAAACTAGAGCCCTGGAAGCATCCAGGGAGCCAGCCTAAGACTGCTTGTACACCTTGCTATTG
TAAAAAGTGTTGCTTTCATTGCCAAGTTTGT---TTTATACAAAAAGGCTTAGGCATCTCCTATGGCAGGAAGAAGCGGA
GACAG------CGACGAAGA---GCTCATCAGAGCAGTCAGACTCATCAAGTTTCTCTATCAAAGCAACCCACCTCC---
CAGCCCAGAGGG---GAC---CCGACAGGCCCGAAGGAATCGAAGAAGAAG---------GTGGAGACAGAGGCA-----
-GAGGCAGATCCGGTCTCTTAG
>JF320005/B/US/2006/502_0341_FL04
ATGGATCCAGTAGATCCTAAACTAGAGCCCTGGAAGCATCCAGGGAGCCAGCCTAAGACTGCTTGTACACCTTGCTATTG
TAAAAAGTGTTGCTTTCATTGCCAAGTTTGT---TTTATACAAAAAGGCTTAGGCATCTCCTATGGCAGGAAGAAGCGGA
GACAG------CGACGAAGA---GCTCATCAGAGCAGTCAGACTCATCAAGTTTCTCTATCAAAGCAACCCACCTCC---
CAGCCCAGAGGG---GAC---CCGACAGGCCCGAAGGAATCGAAGAAGAAG---------GTGGAGACAGAGGCA-----
-GAGGCAGATCCGGTCTCTTAG
>JF320006/B/US/2006/502_0341_FL07
ATGGATCCAGTAGATCCTAAACTAGAGCCCTGGAAGCATCCAGGGAGCCAGCCTAAGACTGCTTGTACACCTTGCTATTG
TAAAAAGTGTTGCTTTCATTGCCAAGTTTGT---TTTATACAAAAAGGCTTAGGCATCTCCTATGGCAGGAAGAAGCGGA
GACAG------CGACGAAGA---GCTCATCAGAGCAGTCAGACTCATCAAGTTTCTCTATCAAAGCAACCCACCTCC---
CAGCCCAGAGGG---GAC---CCGACAGGCCCGAAGGAATCGAAGAAGAAG---------GTGGAGACAGAGGCA-----
-GAGGCAGATCCGGTCTCTTAG
>JF320008/B/PE/2006/502_0524_FL04
ATGGAGCCAGTAGATCCTAAGCTAGAGCCCTGGAAGCATCCAGGAAGTCAGCCTAAGACTCCTTGTACCAATTGCTATTG
TAAGAAATGCTGCTTTCATTGCCAAGTTTGT---TTCACAAAAAAAGGCTTAGGCATCTCCTATGGCAGGAAGAAGCGGA
GACAG------CGACGAAGA---CCTCCTCAAGACAGTCAGACTCATCAAAATTCTCTATCAAAGCAACCCACCTCC---
TCGGTCCGAGGG---GAC---CCGACAGGCCCGAAGGAATAGAAGAAGAAG---------GTGGAGAAAGAGACA-----
-GAGGCAGATCCGTGCGCTTAG
>JF320009/B/PE/2006/502_0524_FL05
ATGGAGCCAGTAGATCCTAAGCTAGAGCCCTGGAAGCATCCAGGAAGTCAGCCTAAGACTCCTTGTACCAATTGCTATTG
TAAGAAATGCTGCTTTCATTGCCAAGTTTGT---TTCACAAAAAAAGGCTTAGGCATCTCCTATGGCAGGAAGAAGCGGA
GACAG------CGACGAAGA---CCTCCTCAAGACAGTCAGACTCATCAAAATTCTCTATCAAAGCAACCCACCTCC---
TCGGTCCGAGGG---GAC---CCGACAGGCCCGAAGGAATAGAAGAAGAAG---------GTGGAGAAAGAGACA-----
-GAGGCAGATCCGTGCGCTTAG
>JF320010/B/PE/2006/502_0524_FL06
ATGGAGCCAGTAGATCCTAAGCTAGAGCCCTGGAAGCATCCAGGAAGTCAGCCTAAGACTCCTTGTACCAATTGCTATTG
TAAGAAATGCTGCTTTCATTGCCAAGTTTGT---TTCACAAAAAAAGGCTTAGGCATCTCCTATGGCAGGAAGAAGCGGA
GACAG------CGACGAAGA---CCTCCTCAAGACAGTCAGACTCATCAAAATTCTCTATCAAAGCAACCCACCTCC---
TCGGTCCGAGGG---GAC---CCGACAGGCCCGAAGGAATAGAAGAAGAAG---------GTGGAGAAAGAGACA-----
-GAGGCAGATCCGTGCGCTTAG
>JF320012/B/PE/2007/502_1399_wg6
ATGGATCCAGTAGATCCTAGACTAGAGCCCTGGAAACATCCAGGAAGTCAGCCCAAGACTGCTTGTAACAATTGCTATTG
TAAAAAGTGTTGCTTTCATTGCCAAAAGTGT---TTCCTGACAAAAGGCTTAGGCATTTACTATGGCAGGAAGAAGCGGA
GACAG------CGACGAAGA---CATCCTCAAGACAGCCAGACTCATCAAGCTTCTCTATCAAAGCAACCCACCTCC---
CAACCCCGAGGG---GAC---TCGACAGGCCCGGAGGAATCGAAGAAGAAG---------GTGGAGAGAGAGACA-----
-GAGACACATCCGGTGGATTAG
>JF320013/B/PE/2007/502_1399_wg4
ATGGATCCAGTAGATCCTAGACTAGAGCCCTGGAAACATCCAGGAAGTCAGCCCAAGACTGCTTGTAACAATTGCTATTG
TAAAAAGTGTTGCTTTCATTGCCAAAAGTGT---TTCCTGACAAAAGGCTTAGGCATTTACTATGGCAGGAAGAAGCGGA
GACAG------CGACGAAGA---CATCCTCAAGACAGTCAGACTCATCAAGCTTCTCTATCAAAGCAACCCACCTCC---
CAACCCCGAGGG---GAC---CCGACAGGCCCGGAGGAATCGAAGAAGAAG---------GTGGAGAGAGAGACA-----
-GAGACACATCCGGTGGATTAG
>JF320014/B/PE/2007/502_1399_wg5
ATGGATCCAGTAGATCCTAGACTAGAGCCCTGGAAACATCCAGGAAGTCAGCCCAAGACTGCTTGTAACAATTGCTATTG
TAAAAAGTGTTGCTTTCATTGCCAAAAGTGT---TTCCTGACAAAAGGCTTAGGCATTTACTATGGCAGGAAGAAGCGGA
GACAG------CGACGAAGA---CATCCTCAAGACAGTCAGACTCATCAAGCTTCTCTATCAAAGCAACCCACCTCC---
CAACCCCGAGGG---GAC---CCGACAGGCCCGGAGGAATCGAAGAAGAAG---------GTGGAGAGAGAGACA-----
-GAGACACATCCGGTGGATTAG
>JF320015/B/PE/2007/502_1399_wg1
ATGGATCCAGTAGATCCTAGACTAGAGCCCTGGAAACATCCAGGAAGTCAGCCCAAGACTGCTTGTAACAATTGCTATTG
TAAAAAGTGTTGCTTTCATTGCCAAAAGTGT---TTCCTGACAAAAGGCTTAGGCATTTACTATGGCAGGAAGAAGCGGA
GACAG------CGACGAAGA---CATCCTCAAGACAGTCAGACTCATCAAGCTTCTCTATCAAAGCAACCCACCTCC---
CAACCCCGAGGG---GAC---TCGACAGGCCCGGAGGAATCGAAGAAGAAG---------GTGGAGGGAGAGACA-----
-GAGACACATCCGGTGGATTAG
>JF320016/B/PE/2007/502_1399_wg3
ATGGATCCAGTAGATCCTAGACTAGAGCCCTGGAAACATCCAGGAAGTCAGCCCAAGACTGCTTGTAACAATTGCTATTG
TAAAAAGTGTTGCTTTCATTGCCAAAAGTGT---TTCCTGACAAAAGGCTTAGGCATTTACTATGGCAGGAAGAAGCGGA
GACAG------CGACGAAGA---CATCCTCAAGACAGTCAGACTCATCAAGCTTCTCTATCAAAGCAACCCACCTCC---
CAACCCCGAGGG---GAC---CCGACAGGCCCGGAGGAATCGAAGAAGAAG---------GTGGAGAGAGAGACA-----
-GAGACACATCCGGTGGATTAG
>JF320017/B/PE/2007/502_2649_wg2
ATGGAGCCAGTAGATCCTAGACTAGAGCCCTGGAAGCACCCAGGAAGTCAGCCCAAGACTGCTTGTAACAAGTGCTATTG
TAAAACGTGTTGCTATCATTGCCAATTGTGC---TTCGTAACAAAAGGCTTAGGCATCTCCTATGGCAGGAAGAAGCGGA
GACAG------CGACGAGCA---GCTCCTCAAGACAGTAAGACTCATCAAGATTCTCTATCAAAGCAATCCCCTTCC---
CAGCCCCGAGGG---GAC---CCGACAGGCCCGAAGGAATCGGAGAAGAAG---------GTGGAGAGAGAGACA-----
-GAGACAGATACGGGACATTAG
>JF320018/B/PE/2007/502_2254_FL6
ATGGAGCCAGTAGATCCTAGATTAGAACCCTGGAAACATCCAGGAAGTCAGCCTGTGACTCCTTGTACCAAATGTTATTG
CAAGCAGTGTTGCTTTCATTGCCAAGTTTGC---TTCATTACAAAAGGCTTAGGCATCTCCTATGGCAGGAAGAAGCGGA
GACAG------CGACGACGA---GCTGATCAAGACAGTGCAGCTCATCAAGCAAATCTATCAAAGCAACCCACCACC---
CAGCTCCGAGGG---GAC---CCGACAGGCCCGACGAAACCGACGAAGAAG---------GTGGAGAGAGAGACA-----
-GAGACACATCCGGGAGATTAG
>JF320019/B/PE/2007/502_2649_wg8
ATGGAGCCAGTAGATCCTAGACTAGAGCCCTGGAAGCACCCAGGAAGTCAGCCCAAGACTGCTTGTAACAAGTGCTATTG
TAAAGAGTGTTGCTATCATTGCCAATTGTGC---TTCGTAACAAAAGGCTTAGGCATCTCCTATGGCAGGAAGAAGCGGA
GACAG------CGACGAGCA---GCTCCTCAAGACAGTAAGACTCATCAAGATTCTCTATCAAAGCAATCCCCTTCC---
CAGCCCCGAGGG---GAC---CCGACAGGCCCGAAGGAATCGGAGAAGAAG---------GTGGAGAGAGAGACA-----
-GAGACAGATACGGGACATTAG
>JF320020/B/PE/2007/502_2254_FL2
ATGGAGCCAGTAGATCCTAGATTAGAACCCTGGAAACATCCAGGAAGTCAGCCTGTGACTCCTTGTACCAAATGTTATTG
CAAGCAGTGTTGCTTTCATTGCCAAGTTTGC---TTCATTACAAAAGGCTTAGGCATCTCCTATGGCAGGAAGAAGCGGA
GACAG------CGACGACGA---GCTGATCAAGACAGTGCAGCTCATCAAGCAAATCTATCAAAGCAACCCACCACC---
CAGCTCCGAGGG---GAC---CCGACAGGCCCGACGGAACCGACGAAGAAG---------GTGGAGAGAGAGACA-----
-GAGACACATCCGGGAGATTAG
>JF320021/B/PE/2007/502_2254_FL5
ATGGAGCCAGTAGATCCTAGATTAGAACCCTGGAAACATCCAGGAAGTCAGCCTGTGACTCCTTGTACCAAATGTTATTG
CAAGCAGTGTTGCTTTCATTGCCAAGTTTGC---TTCATTACAAAAGGCTTAGGCATCTCCTATGGCAGGAAGAAGCGGA
GACAG------CGACGACGA---GCTGATCAAGACAGTGCAGCTCATCAAGCAAATCTATCAAAGCAACCCACCACC---
CAGCTCCGAGGG---GAC---CCGACAGGCCCGACGGAACCGACGAAGAAG---------GTGGAGAGAGAGACA-----
-GAGACACATCCGGGAGATTAG
>JF320022/B/PE/2007/502_2649_wg7
ATGGAGCCAGTAGATCCTAGACTAGAGCCCTGGAAGCACCCAGGAAGTCAGCCCAAGACTGCTTGTAACAAGTGCTATTG
TAAAACGTGTTGCTATCATTGCCAATTGTGC---TTCGTAACAAAAGGCTTAGGCATCTCCTATGGCAGGAAGAAGCGGA
GACAG------CGACGAGCA---GCTCCTCAAGACAGTAAGACTCATCAAGATTCTCTATCAAAGCAATCCCCTTCC---
CAGCCCCGAGGG---GAC---CCGACAGGCCCGAAGGAATCGGAGAAGAAG---------GTGGAGAGAGAGACA-----
-GAGACAGATACGGGACATTAG
>JF320023/B/PE/2007/502_2254_FL3
ATGGAGCCAGTAGATCCTAGATTAGAACCCTGGAAACATCCAGGAAGTCAGCCTGTGACTCCTTGTACCAAATGTTATTG
CAAGCAGTGTTGCTTTCATTGCCAAGTTTGC---TTCATTACAAAAGGCTTAGGCATCTCCTATGGCAGGAAGAAGCGGA
GACAG------CGACGACGA---GCTGATCAAGACAGTGCAGCTCATCAAGCAAATCTATCAAAGCAACCCACCACC---
CAGCTCCGAGGG---GAC---CCGACAGGCCCGACGGAACCGACGAAGAAG---------GTGGAGAGAGAGACA-----
-GAGACACATCCGGGAGATTAG
>JF320024/B/PE/2007/502_2254_FL1
ATGGAGCCAGTAGATCCTAGATTAGAACCCTGGAAACATCCAGGAAGTCAGCCTGTGACTCCTTGTACCAAATGTTATTG
CAAGCAGTGTTGCTTTCATTGCCAAGTTTGC---TTCATTACAAAAGGCTTAGGCATCTCCTATGGCAGGAAGAAGCGGA
GACAG------CGACGACGA---GCTGATCAAGACAGTGCAGCTCATCAAGCAAATCTATCAAAGCAACCCACCACC---
CAGCTCCGAGGG---GAC---CCGACAGGCCCGACGGAACCGACGAAGAAG---------GTGGAGAGAGAGACA-----
-GAGACACATCCGGGAGATTAG
>JF320025/B/PE/2007/502_2649_wg10
ATGGAGCCAGTAGATCCTAGACTAGAGCCCTGGAAGCACCCAGGAAGTCAGCCCAAGACTGCTTGTAACAAGTGCTATTG
TAAAGAGTGTTGCTATCATTGCCAATTGTGC---TTCGTAACAAAAGGCTTAGGCATCTCCTATGGCAGGAAGAAGCGGA
GACAG------CGACGAGCA---GCTCCTCAAGACAGTAAGACTCATCAAGATTCTCTATCAAAGCAATCCCCTTCC---
CAGCCCCGAGGG---GAC---CCGACAGGCCCGAAGGAATCGGAGAAGAAG---------GTGGAGAGAGAGACA-----
-GAGACAGATACGGGACATTAG
>JF320026/B/PE/2007/502_2254_FL4
ATGGAGCCAGTAGATCCTAGATTAGAACCCTGGAAACATCCAGGAAGTCAGCCTGTGACTCCTTGTACCAAATGTTATTG
CAAGCAGTGTTGCTTTCATTGCCAAGTTTGC---TTCATTACAAAAGGCTTAGGCATCTCCTATGGCAGGAAGAAGCGGA
GACAG------CGACGACGA---GCTGATCAAGACAGTGCAGCTCATCAAGCAAATCTATCAAAGCAACCCACCACC---
CAGCTCCGAGGG---GAC---CCGACAGGCCCGACGGAACCGACGAAGAAG---------GTGGAGAGAGAGACA-----
-GAGACACATCCGGGAGATTAG
>JF320027/B/PE/2007/502_2649_wg5
ATGGAGCCAGTAGATCCTAGACTAGAGCCCTGGAAGCACCCAGGAAGTCAGCCCAAGACTGCTTGTAACAAGTGCTATTG
TAAAAAGTGTTGCTATCATTGCCAATTGTGC---TTCGTAACAAAAGGCTTAGGCATCTCCTATGGCAGGAAGAAGCGGA
GACAG------CGACGAGCA---GCTCCTCAAGACAGTAAGACTCATCAAGATTCTCTATCAAAGCAATCCCCTTCC---
CAGCCCCGAGGG---GAC---CCGACAGGCCCGAAGGAATCGGAGAAGAAG---------GTGGAGAGAGAGACA-----
-GAGACAGATACGGGACATTAG
>JF320028/B/PE/2007/502_2349_wg2
ATGGAGCCAGTAGATCCTAGACTAGAGCCCTGGAAGCATCCAGGAAGTCAGCCTAAAACTGCCTGTAACAACTGCTATTG
TAAAAAGTGCTGCTTACATTGCCAAGTTTGT---TTCATAAAAAAAGGCTTAGGCATCTCCTATGGCAGGAAGAAGCGGA
GACAG------CGACGACGA---GCTCCTCAAGACAGTGAGACTCATCAAGGTTATCTATCAAAGCAACCCTCTTCC---
CAGCCCCGAGGG---GAC---CCGACAGGCCCGAAGGAATCGAAGAAGAAG---------GTGGAGAGAGAGACA-----
-GAGACAGATCCGGGACATTAG
>JF320029/B/PE/2007/502_2349_wg9
ATGGAGCCAGTAGATCCTAGACTAGAGCCCTGGAAGCATCCAGGAAGTCAGCCTAAAACTGCCTGTAACAACTGCTATTG
TAAAAAGTGCTGCTTACATTGCCAAGTTTGT---TTCATAAAAAAAGGCTTAGGCATCTCCTATGGCAGGAAGAAGCGGA
GACAG------CGACGACGA---GCTCCTCAAGACAGTGAGACTCATCAAGGTTATCTATCAAAGCAACCCTCTTCC---
CAGCCCCGAGGG---GAC---CCGACAGGCCCGAAGGAATCGAAGAAGAAG---------GTGGAGAGAGAGACA-----
-GAGACAGATCCGGGACATTAG
>JF320030/B/PE/2007/502_2649_wg3
ATGGAGCCAGTAGATCCTAGACTAGAGCCCTGGAAGCACCCAGGAAGTCAGCCCAAGACTGCTTGTAACAAGTGCTATTG
TAAAACGTGTTGCTATCATTGCCAATTGTGC---TTCGTAACAAAAGGCTTAGGCATCTCCTATGGCAGGAAGAAGCGGA
GACAG------CGACGAGCA---GCTCCTCAAGACAGTAAGACTCATCAAGATTCTCTATCAAAGCAATCCCCTTCC---
CAGCCCCGAGGG---GAC---CCGACAGGCCCGAAGGAATCGGAGAAGAAG---------GTGGAGAGAGAGACA-----
-GAGACAGATACGGGACATTAG
>JF320031/B/PE/2007/502_2349_wg4
ATGGAGCCAGTAGATCCTAGACTAGAGCCCTGGAAGCATCCAGGAAGTCAGCCTAAAACTGCCTGTAACAACTGCTATTG
TAAAAAGTGCTGCTTACATTGCCAAGTTTGT---TTCATAAAAAAAGGCTTAGGCATCTCCTATGGCAGGAAGAAGCGGA
GACAG------CGACGACGA---GCTCCTCAAGACAGTGAGACTCATCAAGGTTATCTATCAAAGCAACCCTCTTCC---
CAGCCCCGAGGG---GAC---CCGACAGGCCCGAAGGAATCGAAGAAGAAG---------GTGGAGAGAGAGACA-----
-GAGACAGATCCGGGACATTAG
>JF320032/B/PE/2007/502_2349_wg5
ATGGAGCCAGTAGATCCTAGACTAGAGCCCTGGAAGCATCCAGGAAGTCAGCCTAAAACTGCCTGTAACAACTGCTATTG
TAAAAAGTGCTGCTTACATTGCCAAGTTTGT---TTCATAAAAAAAGGCTTAGGCATCTCCTATGGCAGGAAGAAGCGGA
GACAG------CGACGACGA---GCTCCTCAAGACAGTGAGACTCATCAAGGTTATCTATCAAAGCAACCCTCTTCC---
CAGCCCCGAGGG---GAC---CCGACAGGCCCGAAGGAATCGAAGAAGAAG---------GTGGAGAGAGAGACA-----
-GAGACAGATCCGGGACATTAG
>JF320033/B/PE/2007/502_2649_wg4
ATGGAGCCAGTAGATCCTAGACTAGAGCCCTGGAAGCACCCAGGAAGTCAGCCCAAGACTGCTTGTAACAAGTGCTATTG
TAAAACGTGTTGCTATCATTGCCAATTGTGC---TTCGTAACAAAAGGCTTAGGCATCTCCTATGGCAGGAAGAAGCGGA
GACAG------CGACGAGCA---GCTCCTCAAGACAGTAAGACTCATCAAGATTCTCTATCAAAGCAATCCCCTTCC---
CAGCCCCGAGGG---GAC---CCGACAGGCCCGAAGGAATCGGAGAAGAAG---------GTGGAGAGAGAGACA-----
-GAGACAGATACGGGACATTAG
>JF320034/B/PE/2007/502_2649_wg1
ATGGAGCCAGTAGATCCTAGACTAGAGCCCTGGAAGCACCCAGGAAGTCAGCCCAAGACTGCTTGTAACAAGTGCTATTG
TAAAACGTGTTGCTATCATTGCCAATTGTGC---TTCGTAACAAAAGGCTTAGGCATCTCCTATGGCAGGAAGAAGCGGA
GACAG------CGACGAGCA---GCTCCTCAAGACAGTAAGACTCATCAAGATTCTCTATCAAAGCAATCCCCTTCC---
CAGCCCCGAGGG---GAC---CCGACAGGCCCGAAGGAATCGGAGAAGAAG---------GTGGAGAGAGAGACA-----
-GAGACAGATACGGGACATTAG
>JF320035/B/PE/2007/502_2649_wg9
ATGGAGCCAGTAGATCCTAGACTAGAGCCCTGGAAGCACCCAGGAAGTCAGCCCAAGACTGCTTGTAACAAGTGCTATTG
TAAAGAGTGTTGCTATCATTGCCAATTGTGC---TTCGTAACAAAAGGCTTAGGCATCTCCTATGGCAGGAAGAAGCGGA
GACAG------CGACGAGCA---GCTCCTCAAGACAGTAAGACTCATCAAGATTCTCTATCAAAGCAATCCCCTTCC---
CAGCCCCGAGGG---GAC---CCGACAGGCCCGAAGGAATCGGAGAAGAAG---------GTGGAGAGAGAGACA-----
-GAGACAGATACGGGACATTAG
>JF320036/B/US/2006/502_0227_FL05
ATGGATCCAGTAGATCCTAGACTAGCGCCCTGGCAGCATCCAGGAAGTCAGCCTAAAACTGCTTGTACCAATTGCTATTG
TAAAGCGTGTTGCTTGCATTGCCAAGTTTGT---TTCACCAGAAAAGGCTTAGGCATCTCCTATGGCAGGAAGAAGCGGA
GACAG------CGACGAAGA---ACTCCTCAAGACAGTCAGACTAATCAAGAAGATCTACCAAAGCAACCCACTTCC---
CAGCCCAGAGGG---GAC---CCGACAGGCCCGAAGGAATCGAAGAAGAAG---------GTGGAGACAGAGACA-----
-GAAACAGATCCAGGACATTAG
>JF320038/B/US/2006/502_0572_FL06
ATGGAGCCCGTAGATCCTAGACTAGAGCCCTGGAAGCATCCAGGAAGTCAGCCTAAGACTGCTTGTACCAATTGCTACTG
CAAAAAGTGTTGCTTTCATTGCCAAGTTTGC---TTCCTAAAGAAAGGCTTAGGCATCTCCCATGGCAGGAAGAAGCGGA
GACAG------CGAAGAACA---GCTACTCGAGACAGTCAGACTGATCAAGAGGCTCTATCAAAGCAACCCTCCTCC---
CAGCTCAGAGGG---GAC---CCGACAGGCCCGAAGAAATCGAAGAAGGAG---------GTGGAGAGCGAGACA-----
-GAGACAGATCCGTTCGATTAG
>JF320039/B/US/2006/502_0572_FL02
ATGGAGCCCGTAGATCCTAGACTAGAGCCCTGGAAGCATCCAGGAAGTCAGCCTAAGACTGCTTGTACCAATTGCTACTG
CAAAAAGTGTTGCTTTCATTGCCAAGTTTGC---TTCCTAAAGAAAGGCTTAGGCATCTCCCATGGCAGGAAGAAGCGGA
GACAG------CGACGAACA---GCTACTCGAGACAGTCAGACTGATCAAGAGGCTCTATCAAAGCAACCCTCCTCC---
CAGCTCAGAGGG---GAC---CCGACAGGCCCGAAGAAATCGAAGAAGGAG---------GTGGAGAGCGAGACA-----
-GAGACAGATCCGTTCGATTAG
>JF320040/B/US/2006/502_0572_FL07
ATGGAGCCCGTAGATCCTAGACTAGAGCCCTGGAAGCATCCAGGAAGTCAGCCTAAGACTGCTTGTACCAATTGCTACTG
CAAAAAGTGTTGCTTTCATTGCCAAGTTTGC---TTCCTAAAGAAAGGCTTAGGCATCTCCCATGGCAGGAAGAAGCGGA
GACAG------CGACGAACA---GCTACTCGAGACAGTCAGACTGATCAAGAGGCTCTATCAAAGCAACCCTCCTCC---
CAGCTCAGAGGG---GAC---CCGACAGGCCCGAAGAAATCGAAGAAGGAG---------GTGGAGAGCGAGACA-----
-GAGACAGATCCGTTCGATTAG
>JF320041/B/US/2006/502_0572_FL01
ATGGAGCCCGTAGATCCTAGACTAGAGCCCTGGAAGCATCCAGGAAGTCAGCCTAAGACTGCTTGTACCAATTGCTACTG
CAAAAAGTGTTGCTTTCATTGCCAAGTTTGC---TTCCTAAAGAAAGGCTTAGGCATCTCCCATGGCAGGAAGAAGCGGA
GACAG------CGACGAACA---GCTACTCGAGACAGTCAGACTGATCAAGAGGCTCTATCAAAGCAACCCTCCTCC---
CAGCTCAGAGGG---GAC---CCGACAGGCCCGAAGAAATCGAAGAAGGAG---------GTGGAGAGCGAGACA-----
-GAGACAGATCCGTTCGATTAG
>JF320042/B/US/2006/502_0572_FL03
ATGGAGCCCGTAGATCCTAGACTAGAGCCCTGGAAGCATCCAGGAAGTCAGCCTAAGACTGCTTGTACCAATTGCTACTG
CAAAAAGTGTTGCTTTCATTGCCAAGTTTGC---TTCCTAAAGAAAGGCTTAGGCATCTCCCATGGCAGGAAGAAGCGGA
GACAG------CGACGAACA---GCTACTCGAGACAGTCAGACTGATCAAGAGGCTCTATCAAAGCAACCCTCCTCC---
CAGCTCAGAGGG---GAC---CCGACAGGCCCGAAGAAATCGAAGAAGGAG---------GTGGAGAGCGAGACA-----
-GAGACAGATCCGTTCGATTAG
>JF320043/B/US/2005/502_1400_FL02
ATGGATCCAGTAGATCCTAGACTAGAGCCCTGGAAGCATCCAGGAAGCCAGCCTAAGACTGCTTGTAATACTTGCTATTG
TAAAAAGTGTTGCTTTCATTGTCAAGTTTGC---TTCATGAAAAAAGGCTTAGGCATCTCCTATGGCAGGAAGAAGCGGA
GACAG------CGACGAAGA---ACTTCTCCAAACAGTCAGGATCATCAAGCTTCTCTACAAAAGCAACCCACTTCC---
CAGCCCCGAGGG---GAC---CAGAAGGGCCCGGAGGAATCGAAGAAGAAG---------GTGGAGGGAGAGACA-----
-GAGACACATCAAGGCCATTAG
>JF320044/B/US/2006/502_1174_FL07
ATGGAGCCAGTAGATCCTAGACTAGAGCCCTGGAAGCATCCAGGAAGTCAGCCTAAAACTGCTTGTACCAAATGCTATTG
TAAAAAGTGTTGTTTTCATTGCCAAGTTTGT---TTCATAAGCAAAGGCTTAGGCATCTTCTATGGCAGGAAGAAGCGAA
GACAG------CGACGAAGA---TCTCCTCAAAACAGTCAGACTCATCAAGCGGATCTATCAAAGCAACCCACCGCC---
CAGCTCGGAGGG---GAC---CCGACAGGCCCGAAGGAATCGAAGAAGAAG---------GTGGAGAGAAAGACA-----
-GAGACAGATCCAGTTGCTTAG
>JF320045/B/US/2007/502_1115_wg1
ATGGAGCCAGTAGATCCTAGACTAGAGCCCTGGAAGCATCCAGGAAGTCAGCCTAAGACTGCTTGTACCACGTGCTATTG
TAAAAAGTGTTGCTTTCATTGCCAAGTTTGT---TTCACAACAAAAGGCTTAGGCATCTCCTATGGCAGGAAGAAGCGGA
GACAG------CGACGAAGA---GCTCCTCAAGATAGTGAGACTCATCAAGCAGCTCTATCAAAGCAACCCGCTTCC---
CAGCCCCGAGGG---GAC---CCGACAGGCCCGAAGGAATCGAAGAAGAAG---------GTGGAGAGAGAGACA-----
-GAGACAGATCAACTGGATCAG
>JF320046/B/US/2005/502_1400_FL05
ATGGATCCAGTAGATCCTAGACTAGAGCCCTGGAAGCATCCAGGAAGCCAGCCTAAGACTGCTTGTAATACTTGCTATTG
TAAAAAGTGTTGCTTTCATTGTCAAGTTTGC---TTCATGAAAAAAGGCTTAGGCATCTCCTATGGCAGGAAGAAGCGGA
GACAG------CGACGAAGA---ACTTCTCCAAACAGTCAGGATCATCAAGCTTCTCTACAAAAGCAACCCACTTCC---
CAGCCCCGAGGG---GAC---CAGAAGGGCCCGGAGGAATCGAAGAAGAAG---------GTGGAGGGAGAGACA-----
-GAGACACATCAAGGCCATTAG
>JF320047/B/US/2006/502_1174_FL06
ATGGAGCCAGTAGATCCTAGACTAGAGCCCTGGAAGCATCCAGGAAGTCAGCCTAAAACTGCTTGTACCAAATGCTATTG
TAAAAAGTGTTGTTTTCATTGCCAAGTTTGT---TTCATAAGCAAAGGCTTAGGCATCTTCTATGGCAGGAAGAAGCGAA
GACAG------CGACGAAGA---TCTCCTCAAAACAGTCAGACTCATCAAGCGGATCTATCAAAGCAACCCACCGCC---
CAGCTCGGAGGG---GAC---CCGACAGGCCCGAAGGAATCGAAGAAGAAG---------GTGGAGAGAAAGACA-----
-GAGACAGATCCAGTTGCTTAG
>JF320048/B/US/2006/502_0309_wg13
ATGGAGCCAGTAGATCCTAGACTAGAGCCCTGGAAGCATCCAGGAAGTCAACCTAAGACTGCCTGTAATACTTGCTATTG
TAAAAAGTGTTGCTTTCATTGCCAAGTTTGT---TTCACAAAAAAAGGCTTAGGCATCTCCTATGGCAGGAAGAAGCGGA
AACAG------CGACGAAGA---CCTCCTCACGACAATCAGAATCATCAGGTTTCTCTATCAAAGCAACCCTCCTCC---
CAGTTCCGAGGG---GAC---CAGACAGGCCCGGAGGAATCGAAGAAGAAG---------GTGGAGAGAGAGACA-----
-GAGACAGATCCGGCTACTTAG
>JF320049/B/US/2006/502_1174_FL02
ATGGAGCCAGTAGATCCTAGACTAGAGCCCTGGAAGCATCCAGGAAGTCAGCCTAAAACTGCTTGTACCAAATGCTATTG
TAAAAAGTGTTGTTTTCATTGCCAAGTTTGT---TTCATAAGCAAAGGCTTAGGCATCTTCTATGGCAGGAAGAAGCGAA
GACAG------CGACGAAGA---TCTCCTCAAAACAGTCAGACTCATCAAGCGGATCTATCAAAGCAACCCACCGCC---
CAGCTCGGAGGG---GAC---CCGACAGGCCCGAAGGAATCGAAGAAGAAG---------GTGGAGAGAAAGACA-----
-GAGACAGATCCAGTTGCTTAG
>JF320050/B/US/2005/502_1400_FL01
ATGGATCCAGTAGATCCTAGACTGGAGCCCTGGAAGCATCCAGGAAGCCAGCCTAAGACTGCTTGTAATACTTGCTATTG
TAAAAAGTGTTGCTTTCATTGTCAAGTTTGC---TTCATGAAAAAAGGCTTAGGCATCTCCTATGGCAGGAAGAAGCGGA
GACAG------CGACGAAGA---ACTTCTCCAAACAGTCAGGATCATCAAGCTTCTCTACAAAAGCAACCCACTTCC---
CAGCCCCGAGGG---GAC---CAGAAGGGCCCGGAGGAATCGAAGAAGAAG---------GTGGAGGGAGAGACA-----
-GAGACACATCAAGGCCATTAG
>JF320051/B/US/2006/502_1174_FL01
ATGGAGCCAGTAGATCCTAGACTAGAGCCCTGGAAGCATCCAGGAAGTCAGCCTAAAACTGCTTGTACCAAATGCTATTG
TAAAAAGTGTTGTTTTCATTGCCAAGTTTGT---TTCATAAGCAAAGGCTTAGGCATCTTCTATGGCAGGAAGAAGCGAA
GACAG------CGACGAAGA---TCTCCTCAAAACAGTCAGACTCATCAAGCGGATCTATCAAAGCAACCCACCGCC---
CAGCTCGGAGGG---GAC---CCGACAGGCCCGAAGGAATCGAAGAAGAAG---------GTGGAGAGAAAGACA-----
-GAGACAGATCCAGTTGCTTAG
>JF320052/B/US/2007/502_1115_wg3
ATGGAGCCAGTAGATCCTAGACTAGAGCCCTGGAAGCATCCAGGAAGTCAGCCTAAGACTGCTTGTACCACGTGCTATTG
TAAAAAGTGTTGCTTTCATTGCCAAGTTTGT---TTCACAACAAAAGGCTTAGGCATCTCCTATGGCAGGAAGAAGCGGA
GACAG------CGACGAAGA---GCTCCTCAAGATAGTGAGACTCATCAAGCAGCTCTATCAAAGCAACCCGCTTCC---
CAGCCCCGAGGG---GAC---CCGACAGGCCCGAAGGAATCGAAGAAGAAG---------GTGGAGAGAGAGACA-----
-GAGACAGATCAACTGGATCAG
>JF320053/B/US/2006/502_1174_FL09
ATGGATCCAGTAGATCCTAGACTAGAGCCCTGGAAACATCCAGGAAGTCAGCCTAGGACTGCTTGTACCAAATGCTATTG
TAAAAAGTGTTGCTTTCATTGCCAAGTTTGT---TTCATAAGAAAAGGCTTAGGCATCTCCTATGGCAGGAAGAAGCGGA
GACAG------CGACGAAGA---TCTCCTCAAAACAGTCAGACTCATCAAGCGGATCTATCAAAGCAACCCACCGCC---
CAGCTCGGAGGG---GAC---CCGACAGGCCCGAAGGAATCGAAGAAGAAG---------GTGGAGAGAAAGACA-----
-GAGACAGATCCAGTTGCTTAG
>JF320054/B/US/2005/502_2495_wg02
ATGGAGCCAGTAGATCCTAGACTAGAACCCTGGAAGCATCCAGGAAGTCAGCCTAAGACTCCTTGTACTGCTTGCTATTG
TAAAAAGTGTTGCTATCATTGTCAAGCTTGT---TTCATAACAAAAGGCTTAGGCATCTACTATGGCAGGAAGAAGCGGA
GACAG------AGACGAAGA---GCTCCTCGAGACAGTCAAGCTCATCAAGATTCTCCATCAGAGCAACCCACCTCC---
CAGCTCGGAGGG---GAC---CCGACAGGCCCGAAGGAATCGAAGAAGAAG---------GTGGAGAGAGAGACA-----
-GAGACAGATCCGGTGGATTAG
>JF320055/B/US/2006/502_1174_FL04
ATGGATCCAGTAGATCCTAGACTAGAGCCCTGGAAACATCCAGGAAGTCAGCCTAGGACTGCTTGTACCAAATGCTATTG
TAAAAAGTGTTGCTTTCATTGCCAAGTTTGT---TTCATAAGAAAAGGCTTAGGCATCTCCTATGGCAGGAAGAAGCGGA
GACAG------CGACGAAGA---TCTCCTCAAAACAGTCAGACTCATCAAGCGGATCTATCAAAGCAACCCACCGCC---
CAGCTCGGAGGG---GAC---CCGACAGGCCCGAAGGAATCGAAGAAGAAG---------GTGGAGAGAAAGACA-----
-GAGACAGATCCAGTTGCTTAG
>JF320056/B/US/2006/502_0309_wg02
ATGGAGCCAGTAGATCCTAGACTAGAGCCCTGGAAGCATCCAGGAAGTCAACCTAAGACTGCCTGTAATACTTGCTATTG
TAAAAAGTGTTGCTTTCATTGCCAAGTTTGT---TTCACAAAAAAAGGCTTAGGCATCTCCTATGGCAGGAAGAAGCGGA
AACAG------CGACGAAGA---CCTCCTCACGACAATCAGAATCATCAGGTTTCTCTATCAAAGCAACCCTCCTCC---
CAGTTCCGAGGG---GAC---CAGACAGGCCCGGAGGAATCGAAGAAGAAG---------GTGGAGAGAGAGACA-----
-GAGACAGATCCGGCTACTTAG
>JF320058/B/US/2006/502_1174_FL05
ATGGATCCAGTAGATCCTAGACTAGAGCCCTGGAAACATCCAGGAAGTCAGCCTAGGACTGCTTGTACCAAATGCTATTG
TAAAAAGTGTTGCTTTCATTGCCAAGTTTGT---TTCATAAGAAAAGGCTTAGGCATCTCCTATGGCAGGAAGAAGCGGA
GACAG------CGACGAAGA---TCTCCTCAAAACAGTCAGACTCATCAAGCGGATCTATCAAAGCAACCCACCGCC---
CAGCTCGGAGGG---GAC---CCGACAGGCCCGAAGGAATCGAAGAAGAAG---------GTGGAGAGAAAGACA-----
-GAGACAGATCCAGTTGCTTAG
>JF320059/B/US/2005/502_0223_wg1
ATGGAGCCAGTAGATCCTAGACTAGAGCCCTGGAAGCATCCAGGAAGTCAGCCTAAGACTGCTTGTAATCCTTGCTATTG
TAAAAAGTGTTGCTTTCATTGCCAAGTTTGT---TTCACAACAAAAGGCTTAGGCATCTCCTATGGCAGGAAGAAGCGGA
GACAG------CGACGAAGA---GCTTCTCAAGGCAGTCAGACTCATCAAGTATCTCCATCAAACCAACCCGCCCCC---
CGGCCCAGAGGG---GAC---ACGACAGGCCCGGAGGAATCGAAGAAGAAG---------GTGGAGAGAGAGACA-----
-GAGACAGATCCGGACAATTAG
>JF320060/B/US/2006/502_1174_FL08
ATGGATCCAGTAGATCCTAGACTAGAGCCCTGGAAACATCCAGGAAGTCAGCCTAGGACTGCTTGTACCAAATGCTATTG
TAAAAAGTGTTGCTTTCATTGCCAAGTTTGT---TTCATAAGAAAAGGCTTAGGCATCTCCTATGGCAGGAAGAAGCGGA
GACAG------CGACGAAGA---TCTCCTCAAAACAGTCAGACTCATCAAGCGGATCTATCAAAGCAACCCACCGCC---
CAGCTCGGAGGG---GAC---CCGACAGGCCCGAAGGAATCGAAGAAGAAG---------GTGGAGAGAAAGACA-----
-GAGACAGATCCAGTTGCTTAG
>JF320061/B/US/2005/502_2495_wg03
ATGGAGCCAGTAGATCCTAGACTAGAACCCTGGAAGCATCCAGGAAGTCAGCCTAAGACTCCTTGTACTGCTTGCTATTG
TAAAAAGTGTTGCTATCATTGTCAAGCTTGT---TTCATAACAAAAGGCTTAGGCATCTACTATGGCAGGAAGAAGCGGA
GACAG------AGACGAAGA---GCTCCTCGAGACAGTCAAGCTCATCAAGATTCTCCATCAGAGCAACCCACCTCC---
CAGCTCGGAGGG---GAC---CCGACAGGCCCGAAGGAATCGAAGAAGAAG---------GTGGAGAGAGAGACA-----
-GAGACAGATCCGGTGGATTAG
>JF320062/B/US/2006/502_1174_FL11
ATGGAGCCAGTAGATCCTAGACTAGAGCCCTGGAAGCATCCAGGAAGTCAGCCTAAAACTGCTTGTACCAAATGCTATTG
TAAAAAGTGTTGTTTTCATTGCCAAGTTTGT---TTCATAAGCAAAGGCTTAGGCATCTCCTATGGCAGGAAGAAGCGGA
GACAG------CGACGAAGA---TCTCCTCAAAACAGTCAGACTCATCAAGCGGATCTATCAAAGCAACCCACCGCC---
CAGCTCGGAGGG---GAC---CCGACAGGCCCGAAGGAATCGAAGAAGAAG---------GTGGAGAGAAAGACA-----
-GAGACAGATCCAGTTGCTTAG
>JF320064/B/US/2006/502_1174_FL03
ATGGAGCCAGTAGATCCTAGACTAGAGCCCTGGAAGCATCCAGGAAGTCAGCCTAAAACTGCTTGTACCAAATGCTATTG
TAAAAAGTGTTGTTTTCATTGCCAAGTTTGT---TTCATAAGAAAAGGCTTAGGCATCTCCTATGGCAGGAAGAAGCGGA
GACAG------CGACGAAGA---TCTCCTCAAAACAGTCAGACTCATCAAGCGGATCTATCAAAGCAACCCACCGCC---
CAGCTCGGAGGG---GAC---CCGACAGGCCCGAAGGAATCGAAGAAGAAG---------GTGGAGAGAAAGACA-----
-GAGACAGATCCAGTTGCTTAG
>JF320065/B/US/2006/502_0309_wg14
ATGGAGCCAGTAGATCCTAGACTAGAGCCCTGGAAGCATCCAGGAAGTCAACCTAAGACTGCCTGTAATACTTGCTATTG
TAAAAAGTGTTGCTTTCATTGCCAAGTTTGT---TTCACAAAAAAAGGCTTAGGCATCTCCTATGGCAGGAAGAAGCGGA
AACAG------CGACGAAGA---CCTCCTCACGACAATCAGAATCATCAGGTTTCTCTATCAAAGCAACCCTCCTCC---
CAGTTCCGAGGG---GAC---CAGACAGGCCCGGAGGAATCGAAGAAGAAG---------GTGGAGAGAGAGACA-----
-GAGACAGATCCGGCTACTTAG
>JF320066/B/US/2005/502_1400_FL03
ATGGATCCAGTAGATCCTAGACTAGAGCCCTGGAAGCATCCAGGAAGCCAGCCTAAGACTGCTTGTAATACTTGCTATTG
TAAAAAGTGTTGCTTTCATTGTCAAGTTTGC---TTCATGAAAAAAGGCTTAGGCATCTCCTATGGCAGGAAGAAGCGGA
GRCAG------CGACGAAGA---ACTTCTCCAAACAGTCAGGATCATCAAGCTTCTCTACAAAAGCAACCCACTTCC---
CAGCCCCGAGGG---GAC---CAGAAGGGCCCGGAGGAATCGAAGAAGAAG---------GTGGAGGGAGAGACA-----
-GAGACACATCAAGGCCATTAG
>JF320067/B/US/2005/502_1400_FL04
ATGGATCCAATAGATCCTAGACTAGAGCCCTGGAAGCATCCAGGAAGCCAGCCTAAGACTGCTTGTAMTACTTGCTATTG
TAAAAAGTGTTGCTTTCATTGTCAAGTTTGC---TTCATGAAAAAAGGCTTAGGCATCTCCTATGGCAGGAAGAAGCGGA
GACAG------CGACGAAGA---ACTTCTCCAAACAGTCAGGATCATCAAGCTTCTCTACAAAAGCAACCCACTTCC---
CAGCCCCGAGGG---GAC---CAGAAGGGCCCGGAGGAATCGAAGAAGAAG---------GTGGAGGGAGAGACA-----
-GAGACACATCAAGGCCATTAG
>JF320068/B/US/2006/502_0309_wg12
ATGGAGCCAGTAGATCCTAGACTAGAGCCCTGGAAGCATCCAGGAAGTCAACCTAAGACTGCCTGTAATACTTGCTATTG
TAAAAAGTGTTGCTTTCATTGCCAAGTTTGT---TTCACAAAAAAAGGCTTAGGCATCTCCTATGGCAGGAAGAAGCGGA
AACAG------CGACGAAGA---CCTCCTCACGACAATCAGAATCATCAGGTTTCTCTATCAAAGCAACCCTCCTCC---
CAGTTCCGAGGG---GAC---CAGACAGGCCCGGAGGAATCGAAGAAGAAG---------GTGGAGAGAGAGACA-----
-GAGACAGATCCGGCTACTTAG
>JF320069/B/US/2007/502_1115_wg2
ATGGAGCCAGTAGATCCTAGACTAGAGCCCTGGAAGCATCCAGGAAGTCAGCCTAAGACTGCTTGTACCACGTGCTATTG
TAAAAAGTGTTGCTTTCATTGCCAAGTTTGT---TTCACAACAAAAGGCTTAGGCATCTCCTATGGCAGGAAGAAGCGGA
GACAG------CGACGAAGA---GCTCCTCAAGATAGTGAGACTCATCAAGCAGCTCTATCAAAGCAACCCGCTTCC---
CAGCCCCGAGGG---GAC---CCGACAGGCCCGAAGGAATCGAAGAAGAAG---------GTGGAGAGAGAGACA-----
-GAGACAGATCAACTGGATCAG
>JF320070/B/US/2007/502_1115_wg6
ATGGAGCCAGTAGATCCTAGACTAGAGCCCTGGAAGCATCCAGGAAGTCAGCCTAAGACTGCTTGTACCACGTGCTATTG
TAAAAAGTGTTGCTTTCATTGCCAAGTTTGT---TTCACAACAAAAGGCTTAGGCATCTCCTATGGCAGGAAGAAGCGGA
GACAG------CGACGAAGA---GCTCCTCAAGATAGTGAGACTCATCAAGCAGCTCTATCAAAGCAACCCGCTTCC---
CAGCCCCGAGGG---GAC---CCGACAGGCCCGAAGGAATCGAAGAAGAAG---------GTGGAGAGAGAGACA-----
-GAGACAGATCAACTGGATCAG
>JF320071/B/US/2006/502_0309_wg04
ATGGAGCCAGTAGATCCTAGACTAGAGCCCTGGAAGCATCCAGGAAGTCAACCTAAGACTGCCTGTAATACTTGCTATTG
TAAAAAGTGTTGCTTTCATTGCCAAGTTTGT---TTCACAAAAAAAGGCTTAGGCATCTCCTATGGCAGGAAGAAGCGGA
AACAG------CGACGAAGA---CCTCCTCACGACAATCAGAATCATCAGGTTTCTCTATCAAAGCAACCCTCCTCC---
CAGTTCCGAGGG---GAC---CAGACAGGCCCGGAGGAATCGAAGAAGAAG---------GTGGAGAGAGAGACA-----
-GAGACAGATCCGGCTACTTAG
>JF320081/B/US/2006/502_0341_FL06
ATGGATCCAGTAGATCCTAAACTAGAGCCCTGGAAGCATCCAGGGAGCCAGCCTAAGACTGCTTGTACACCTTGCTATTG
TAAAAAGTGTTGCTTTCATTGCCAAGTTTGT---TTTATACAAAAAGGCTTAGGCATCTCCTATGGCAGGAAGAAGCGGA
GACAG------CGACGAAGA---GCTCATCAGAGCAGTCAGACTCATCAAGTTTCTCTATCAAAGCAACCCACCTCC---
CAGCCCAGAGGG---GAC---CCGACAGGCCCGAAGGAATCGAAGAAGAAG---------GTGGAGACAGAGGCA-----
-GAGGCAGATCCGGTCTCTTAG
>JF320082/B/US/2006/502_0341_FL03
ATGGATCCAGTAGATCCTAAACTAGAGCCCTGGAAGCATCCAGGGAGCCAGCCTAAGACTGCTTGTACACCTTGCTATTG
TAAAAAGTGTTGCTTTCATTGCCAAGTTTGT---TTTATACAAAAAGGCTTAGGCATCTCCTATGGCAGGAAGAAGCGGA
GACAG------CGACGAAGA---GCTCATCAGAGCAGTCAGACTCATCAAGTTTCTCTATCAAAGCAACCCACCTCC---
CAGCCCAGAGGG---GAC---CCGACAGGCCCGAAGGAATCGAAGAAGAAG---------GTGGAGACAGAGGCA-----
-GAGGCAGATCCGGTCTCTTAG
>JF320097/B/US/2006/502_0346_wg02
ATGGAGCCAGTAGATCCTAGACTAGCGCCCTGGGAGCAACCAGGAAGTCAGCCTAGGACTGCTTGTACCAAGTGCTATTG
TAAAAAATGTTGCCTTCATTGCCAAGTTTGT---TTCATGAAAAAAGGCTTAGGCATCTCCTATGGCAGGAAGAAGCGGA
GGCAA------CGACGAAGA---TCTCCTCAGGACAGTAAGAATCATCAAGATCCTCTACCAAAGCAACCCACCTCC---
CAATCCCGAGGG---AAC---CCGACAGGCCCGAAGGAATCGAAGAAGAAG---------GTGGAGAAAGAGACA-----
-GAGACAGATCCACTCGATTAG
>JF320098/B/US/2006/502_0346_wg01
ATGGAGCCAGTAGATCCTAGACTAGCGCCCTGGGAGCAACCAGGAAGTCAGCCTAGGACTGCTTGTACCAAGTGCTATTG
TAAAAAATGTTGCCTTCATTGCCAAGTTTGT---TTCATGAAAAAAGGCTTAGGCATCTCCTATGGCAGGAAGAAGCGGA
GGCAA------CGACGAAGA---TCTCCTCAGGACAGTAAGAATCATCAAGATCCTCTACCAAAGCAACCCACCTCC---
CAATCCCGAGGG---AAC---CCGACAGGCCCGAAGGAATCGAAGAAGAAG---------GTGGAGAAAGAGACA-----
-GAGACAGATCCACTCGATTAG
>JF320120/B/US/2006/502_1619_FL09
ATGGAGCCAGTAGACCCTAGACTAGAGCCATGGAAGCATCCAGGGAGTCAGCCTAAGACTTCTTGTAACAAATGTTATTG
TAAAAAGTGCTGCTTTCATTGCCAAGTTTGT---TTTATAAGCAAAGGCTTAGGCATCTCCTATGGCAGGAAGAAGCGGA
GACAG------CGACGAAGA---GCTCCTCAAGACAGTAAGACTCATCAAGAGTATCTACCAAAGCAACCCTCCTCC---
CAAACCCGAGGG---GAC---CCGACAGGCCCGAAGGAATCGAAGAAGACG---------GTGGAGAAGGAAACA-----
-GCAGATCATCCGTCAGATTAG
>JF320121/B/US/2006/502_1619_FL08
ATGGAGCCAGTAGACCCTAGACTAGAGCCATGGAAGCATCCAGGGAGTCAGCCTAAGACTTCTTGTAATAAATGTTATTG
TAAAAAGTGCTGCTTTCATTGCCAAGTTTGT---TTTATAAGCAAAGGCTTAGGCATCTCCTATGGCAGGAAGAAGCGGA
GACAG------CGACGAAGA---GCTCCTCAAGACAGTAAGACTCATCAAGAGTATCTACCAAAGCAACCCTCCTCC---
CAAACCCGAGGG---GAC---CCGACAGGCCCGAAGGAATCGAAGAAGACG---------GTGGAGAAGGAAACA-----
-GCAGATCATCCGTCAGATTAG
>JF320122/B/US/2006/502_1619_FL03
ATGGAGCCAGTAGACCCTAGACTAGAGCCATGGAAGCATCCAGGGAGTCAGCCTAAGACTTCTTGTAACAAATGTTATTG
TAAAAAGTGCTGCTTTCATTGCCAAGTTTGT---TTTATAAGCAAAGGCTTAGGCATCTCCTATGGCAGGAAGAAGCGGA
GACAG------CGACGAAGA---GCTCCTCAAGACAGTAAGACTCATCAAGAGTATCTACCAAAGCAACCCTCCTCC---
CAAACCCGAGGG---GAC---CCGACAGGCCCGAAGGAATCGAAGAAGACG---------GTGGAGAAGGAAACA-----
-GCAGATCATCCGTCAGATTAG
>JF320123/B/US/2006/502_1619_FL01
ATGGAGCCAGTAGACCCTAGACTAGAGCCATGGAAGCATCCAGGGAGTCAGCCTAAGACTTCTTGTAATAAATGTTATTG
TAAAAAGTGCTGCTTTCATTGCCAAGTTTGT---TTTATAAGCAAAGGCTTAGGCATCTCCTATGGCAGGAAGAAGCGGA
GACAG------CGACGAAGA---GCTCCTCAAGACAGTAAGACTCATCAAGAGTATCTACCAAAGCAACCCTCCTCC---
CAAACCCGAGGG---GAC---CCGACAGGCCCGAAGGAATCGAAGAAGACG---------GTGGAGAAGGAAACA-----
-GCAGATCGTCCGTCAGATTAG
>JF320124/B/US/2006/502_1619_FL10
ATGGAGCCAGTAGACCCTAGACTAGAGCCATGGAAGCATCCAGGGAGTCAGCCTAAGACTTCTTGTAATAAATGTTATTG
TAAAAAGTGCTGCTTTCATTGCCAAGTTTGT---TTTATAAGCAAAGGCTTAGGCATCTCCTATGGCAGGAAGAAGCGGA
GACAG------CGACGAAGA---GCTCCTCAAGACAGTAAGACTCATCAAGAGTATCTACCAAAGCAACCCTCCTCC---
CAAACCCGAGGG---GAC---CCGACAGGCCCGAAGGAATCGAAGAAGACG---------GTGGAGAAGGAAACA-----
-GCAGATCATCCGTCAGATTAG
>JF320125/B/US/2006/502_1619_FL05
ATGGAGCCAGTAGACCCTAGACTAGAGCCATGGAAGCATCCAGGGAGTCAGCCTAAGACTTCTTGTAATAAATGTTATTG
TAAAAAGTGCTGCTTTCATTGCCAAGTTTGT---TTTATAAGCAAAGGCTTAGGCATCTCCTATGGCAGGAAGAAGCGGA
GACAG------CGACGAAGA---GCTCCTCAAGACAGTAAGACTCATCAAGAGTATCTACCAAAGCAACCCTCCTCC---
CAAACCCGAGGG---GAC---CCGACAGGCCCGAAGGAATCGAAGAAGACG---------GTGGAGAAGGAAACA-----
-GCAGATCATCCGTCAGATTAG
>JF320126/B/US/2006/502_1619_FL06
ATGGAGCCAGTAGACCCTAGACTAGAGCCATGGAAGCATCCAGGGAGTCAGCCTAAGACTTCTTGTAACAAATGTTATTG
TAAAAAGTGCTGCTTTCATTGCCAAGTTTGT---TTTATAAGCAAAGGCTTAGGCATCTCCTATGGCAGGAAGAAGCGGA
GACAG------CGACGAAGA---GCTCCTCAAGACAGTAAGACTCATCAAGAGTTTCTACCAAAGCAACCCTCCTCC---
CAAACCCGAGGG---GAC---CCGACAGGCCCGAAGGAATCGAAGAAGACG---------GTGGAGAAGGAAACA-----
-GCAGATCATCCGTCAGATTAG
>JF320127/B/US/2006/502_1619_FL04
ATGGAGCCAGTAGACCCTAGACTAGAGCCATGGAAGCATCCAGGGAGTCAGCCTAAGACTTCTTGTAATAAATGTTATTG
TAAAAAGTGCTGCTTTCATTGCCAAGTTTGT---TTTATAAGCAAAGGCTTAGGCATCTCCTATGGCAGGAAGAAGCGGA
GACAG------CGACGAAGA---GCTCCTCAAGACAGTAAGACTCATCAAGAGTATCTACCAAAGCAACCCTCCTCC---
CAAACCCGAGGG---GAC---CCGACAGGCCCGAAGGAATCGAAGAAGACG---------GTGGAGAAGGAAACA-----
-GCAGATCATCCGTCAGATTAG
>JF320128/B/US/2006/502_1619_FL07
ATGGAGCCAGTAGACCCTAGACTAGAGCCATGGAAGCATCCAGGGAGTCAGCCTAAGACTTCTTGTAATAAATGTTATTG
TAAAAAGTGCTGCTTTCATTGCCAAGTTTGT---TTTATAAGCAAAGGCTTAGGCATCTCCTATGGCAGGAAGAAGCGGA
GACAG------CGACGAAGA---GCTCCTCAAGACAGTAAGACTCATCAAGAGTATCTACCAAAGCAACCCTCCTCC---
CAAACCCGAGGG---GAC---CCGACAGGCCCGAAGGAATCGAAGAAGACG---------GTGGAGAAGGAAACA-----
-GCAGATCATCCGTCAGATTAG
>JF320129/B/US/2006/502_1619_FL02
ATGGAGCCAGTAGACCCTAGACTAGAGCCATGGAAGCATCCAGGGAGTCAGCCTAAGACTTCTTGTAATAAATGTTATTG
TAAAAAGTGCTGCTTTCATTGCCAAGTTTGT---TTTATAAGCAAAGGCTTAGGCATCTCCTATGGCAGGAAGAAGCGGA
GACAG------CGACGAAGA---GCTCCTCAAGACAGTAAGACTCATCAAGAGTATCTACCAAAGCAACCCTCCTCC---
CAAACCCGAGGG---GAC---CCGACAGGCCCGAAGGAATCGAAGAAGACG---------GTGGAGAAGGAAACA-----
-GCAGATCATCCGTCAGATTAG
>JF320144/B/US/2006/502_1211_FL04
ATGGAGCCAGTAGATCCTAGCCTAGAGCCCTGGAAGCATCCAGGAAGTCAGCCTAAAACTGCTTGTACCCCTTGCTATTG
TAAACAGTGTTGCTTTCATTGCCAAGTTTGT---TTCATGAACAAAGGCTTAGGCATCTCCTATGGCAGGAAGAAGCGGA
GACAA------CGACGAAGA---GCTCCTCAGGGCAGTGAGACTCATCAAATTTCTCTACCAAAGCAACCCTCCTCC---
CAACCCAGAGGG---GAC---CAGACAGGCCCGGAGGAATCGAAGAAGAAG---------GTGGAGAGAGAGACA-----
-GAGACACATCCGGACAATTAG
>JF320145/B/US/2006/502_2667_FL03
ATGGAGCCCGTAGATCCTAGACTAGAGCCCTGGAAGCATCCAGGAAGTCAGCCTAAAACTGCTTGTACCCAATGCTATTG
TAAAAGATGCTGCTTTCATTGCCAAGTTTGT---TTCATAAAAAAGGGCTTAGGCATCTCCTATGGCAGGAAGAAGCGGA
GCCAG------CGACGAAGA---CCTCCTCCAGGTGGTCAGGATCATCAAGATTCTCTACCAGAGCAACCCACCTCC---
CAACCCCGAGGG---GAC---CCGACAGGCCCGAAGGAATCGAAGAAGAAG---------GTGGAGAGCAAGACA-----
-GAGGCAGATCAGCGAGATTAG
>JF320146/B/US/2006/502_1211_FL05
ATGGAGCCAGTAGATCCTAGCCTAGAGCCCTGGAAGCATCCAGGAAGTCAGCCTAAAACTGCTTGTACCCCTTGCTATTG
TAAACAGTGTTGCTTTCATTGCCAAGTTTGT---TTCATGAACAAAGGCTTAGGCATCTCCTATGGCAGGAAGAAGCGGA
GACAA------CGACGAAGA---GCTCCTCAGGGCAGTGAGACTCATCAAATTTCTCTACCAAAGCAACCCTCCTCC---
CAACCCAGAGGG---GAC---CAGACAGGCCCGGAGGAATCGAAGAAGAAG---------GTGGAGAGAGAGACA-----
-GAGACACATCCGGACAATTAG
>JF320147/B/US/2006/502_2667_FL01
ATGGAGCCCGTAGATCCTAGACTAGAGCCCTGGAAGCATCCAGGAAGTCAGCCTAAAACTGCTTGTACCCAATGCTATTG
TAAAAGATGCTGCTTTCATTGCCAAGTTTGT---TTCATAAAAAAGGGCTTAGGCATCTCCTATGGCAGGAAGAAGCGGA
GCCAG------CGACGAAGA---CCTCCTCCAGGTGGTCAGGATCATCAAGATTCTCTACCAGAGCAACCCACCTCC---
CAACCCCGAGGG---GAC---CCGACAGGCCCGAAGGAATCGAAGAAGAAG---------GTGGAGAGCAAGACA-----
-GAGGCAGATCAGCGAGATTAG
>JF320148/B/US/2006/502_1211_FL02
ATGGAGCCAGTAGATCCTAGCCTAGAGCCCTGGAAGCATCCAGGAAGTCAGCCTAAAACTGCTTGTACCCCTTGCTATTG
TAAACAGTGTTGCTTTCATTGCCAAGTTTGT---TTCATGAACAAAGGCTTAGGCATCTCCTATGGCAGGAAGAAGCGGA
GACAA------CGACGAAGA---GCTCCTCAGGGCAGTGAGACTCATCAAATTTCTCTACCAAAGCAACCCTCCTCC---
CAACCCAGAGGG---GAC---CAGACAGGCCCGGAGGAATCGAAGAAGAAG---------GTGGAGAGAGAGACA-----
-GAGACACATCCGGACAATTAG
>JF320149/B/US/2006/502_1211_FL03
ATGGAGCCAGTAGATCCTAGCCTAGAGCCCTGGAAGCATCCAGGAAGTCAGCCTAAAACTGCTTGTACCCCTTGCTATTG
TAAACAGTGTTGCTTTCATTGCCAAGTTTGT---TTCATGAACAAAGGCTTAGGCATCTCCTATGGCAGGAAGAAGCGGA
GACAA------CGACGAAGA---GCTCCTCAGGGCAGTGAGACTCATCAAATTTCTCTACCAAAGCAACCCTCCTCC---
CAACCCAGAGGG---GAC---CAGACAGGCCCGGAGGAATCGAAGAAGAAG---------GTGGAGAGAGAGACA-----
-GAGACACATCCGGACAATTAG
>JF320150/B/US/2007/502_1478_wg4
ATGGAGCCAGTAGATCCTAGACTAGAGCCCTGGAAGCATCCAGGAAGTCAGCCTAAAACTGCTTGTAACAATTGCTATTG
CAAAAAGTGTTGCTTTCATTGCCAAGTTTGT---TTCACAAAAAAAGGCTTAGGTATCTCCTATGGCAGGAAGAAGCGGA
GACAG------CGACGAAGA---GCTCCTCAAGACAGTCAGACTCATCAAGCTTCTATATCAAAGCAATCCACCCCC---
CAGCTCCGAGGG---GAC---CCGACAGGCCCGGAGGAATCGAAGAAGGAG---------GTGGAGAGAGAGACA-----
-GAGACACATCCGGACGCTTAG
>JF320151/B/US/2006/502_1211_FL01
ATGGAGCCAGTAGATCCTAGCCTAGAGCCCTGGAAGCATCCAGGAAGTCAGCCTAAAACTGCTTGTACCCCTTGCTATTG
TAAACAGTGTTGCTTTCATTGCCAAGTTTGT---TTCATGAACAAAGGCTTAGGCATCTCCTATGGCAGGAAGAAGCGGA
GACAA------CGACGAAGA---GCTCCTCAGGGCAGTGAGACTCATCAAATTTCTCTACCAAAGCAACCCTCCTCC---
CAACCCAGAGGG---GAC---CAGACAGGCCCGGAGGAATCGAAGAAGAAG---------GTGGAGAGAGAGACA-----
-GAGACACATCCGGACAATTAG
>JF320152/B/US/2006/502_2667_FL02
ATGGAGCCCGTAGATCCTAGACTAGAGCCCTGGAAGCATCCAGGAAGTCAGCCTAAAACTGCTTGTACCCAATGCTATTG
TAAAAGATGCTGCTTTCATTGCCAAGTTTGT---TTCATAAAAAAGGGCTTAGGCATCTCCTATGGCAGGAAGAAGCGGA
GCCAG------CGACGAAGA---CCTCCTCCAGGTGGTCAGGATCATCAAGATTCTCTACCAGAGCAACCCACCTCC---
CAACCCCGAGGG---GAC---CCGACAGGCCCGAAGGAATCGAAGAAGAAG---------GTGGAGAGCAAGACA-----
-GAGGCAGATCAGCGAGATTAG
>JF320153/B/US/2006/502_2667_FL04
ATGGAGCCCGTAGATCCTAGACTAGAGCCCTGGAAGCATCCAGGAAGTCAGCCTAAAACTGCTTGTACCCAATGCTATTG
TAAAAGATGCTGCTTTCATTGCCAAGTTTGT---TTCATAAAAAAGGGCTTAGGCATCTCCTATGGCAGGAAGAAGCGGA
GCCAG------CGACGAAGA---CCTCCTCCAGGTGGTCAGGATCATCAAGATTCTCTACCAGAGCAACCCACCTCC---
CAACCCCGAGGG---GAC---CCGACAGGCCCGAAGGAATCGAAGAAGAAG---------GTGGAGAGCAAGACA-----
-GAGGCAGATCAGCGAGATTAG
>JF320154/B/US/2006/502_2667_FL05
ATGGAGCCCGTAGATCCTAGACTAGAGCCCTGGAAGCATCCAGGAAGTCAGCCTAAAACTGCTTGTACCCAATGCTATTG
TAAAAGATGCTGCTTTCATTGCCAAGTTTGT---TTCATAAAAAAGGGCTTAGGCATCTCCTATGGCAGGAAGAAGCGGA
GCCAG------CGACGAAGA---CCTCCTCCAGGTGGTCAGGATCATCAAGATTCTCTACCAGAGCAACCCACCTCC---
CAACCCCGAGGG---GAC---CCGACAGGCCCGAAGGAATCGAAGAAGAAG---------GTGGAGAGCAAGACA-----
-GAGGCAGATCAGCGAGATTAG
>JF320155/B/US/2007/502_1478_wg2
ATGGAGCCAGTAGATCCTAGACTAGAGCCCTGGAAGCATCCAGGAAGTCAGCCTAAAACTGCTTGTAACAATTGCTATTG
CAAAAAGTGTTGCTTTCATTGCCAAGTTTGT---TTCACAAAAAAAGGCTTAGGTATCTCCTATGGCAGGAAGAAGCGGA
GACAG------CGACGAAGA---GCTCCTCAAGACAGTCAGACTCATCAAGCTTCTATATCAAAGCAATCCACCCCC---
CAGCTCCGAGGG---GAC---CCGACAGGCCCGGAGGAATCGAAGAAGGAG---------GTGGAGAGAGAGACA-----
-GAGACACATCCGGACGCTTAG
>JF320156/B/US/2007/502_1478_wg3
ATGGAGCCAGTAGATCCTAGACTAGAGCCCTGGAAGCATCCAGGAAGTCAGCCTAAAACTGCTTGTAACAATTGCTATTG
CAAAAAGTGTTGCTTTCATTGCCAAGTTTGT---TTCACAAAAAAAGGCTTAGGTATCTCCTATGGCAGGAAGAAGCGGA
GACAG------CGACGAAGA---GCTCCTCAAGACAGTCAGACTCATCAAGCTTCTATATCAAAGCAATCCACCCCC---
CAGCTCCGAGGG---GAC---CCGACAGGCCCGGAGGAATCGAAGAAGGAG---------GTGGAGAGAGAGACA-----
-GAGACACATCCGGACGCTTAG
>JF320157/B/US/2007/502_1478_wg5
ATGGAGCCAGTAGATCCTAGACTAGAGCCCTGGAAGCATCCAGGAAGTCAGCCTAAAACTGCTTGTAACAATTGCTATTG
CAAAAAGTGTTGCTTTCATTGCCAAGTTTGT---TTCACAAAAAAAGGCTTAGGTATCTCCTATGGCAGGAAGAAGCGGA
GACAG------CGACGAAGA---GCTCCTCAAGACAGTCAGACTCATCAAGCTTCTATATCAAAGCAATCCACCCCC---
CAGCTCCGAGGG---GAC---CCGACAGGCCCGGAGGAATCGAAGAAGGAG---------GTGGAGAGAGAGACA-----
-GAGACACATCCGGACGCTTAG
>JF320158/B/US/2007/502_1478_wg1
ATGGAGCCAGTAGATCCTAGACTAGAGCCCTGGAAGCATCCAGGAAGTCAGCCTAAAACTGCTTGTAACAATTGCTATTG
CAAAAAGTGTTGCTTTCATTGCCAAGTTTGT---TTCACAAAAAAAGGCTTAGGTATCTCCTATGGCAGGAAGAAGCGGA
GACAG------CGACGAAGA---GCTCCTCAAGACAGTCAGACTCATCAAGCTTCTATATCAAAGCAATCCACCCCC---
CAGCTCCGAGGG---GAC---CCGACAGGCCCGGAGGAATCGAAGAAGGAG---------GTGGAGAGAGAGACA-----
-GAGACACATCCGGACGCTTAG
>JF320160/B/US/2006/502_0923_wg07
ATGGAGCCAGTAGATCCTAGGCTAGAGCCCTGGAATCATCCAGGAAGTCAGCCTAGGACTGCCTGTACCAAGTGCTATTG
TAAAAAGTGTTGCTTTCATTGCCAAGTTTGC---TTCTTAACAAAAGGCTTAGGCATCTCCTATGGCAGGAAGAAGCGGA
GACAG------CGACGAGGA---CCTCATCAGGACTGTCAGAATCATCAAGGACCTCTACCAAAGCAACCCACTTCC---
CAGCCCCGAGGG---GAC---CCGACAGGCCCGAAGGAATCGAAGAAGAAG---------GTGGAGAAAGAGACA-----
-GAGAGAGATCCGGCTACTTAG
>JF320161/B/US/2006/502_0923_wg04
ATGGAGCCAGTAGATCCTAGGCTAGAGCCCTGGAATCATCCAGGAAGTCAGCCTAGGACTGCCTGTACCAAGTGCTATTG
TAAAAAGTGTTGCTTTCATTGCCAAGTTTGC---TTCTTAACAAAAGGCTTAGGCATCTCCTATGGCAGGAAGAAGCGGA
GACAG------CGACGAGGA---CCTCATCAGGACTGTCAGAATCATCAAGGACCTCTACCAAAGCAACCCACTTCC---
CAGCCCCGAGGG---GAC---CCGACAGGCCCGAAGGAATCGAAGAAGAAG---------GTGGAGAAAGAGACA-----
-GAGAGAGATCCGGCTACTTAG
>JF320162/B/US/2006/502_0923_wg01
ATGGAGCCAGTAGATCCTAGGCTAGAGCCCTGGAATCATCCAGGAAGTCAGCCTAGGACTGCCTGTACCAAGTGCTATTG
TAAAAAGTGTTGCTTTCATTGCCAAGTTTGC---TTCTTAACAAAAGGCTTAGGCATCTCCTATGGCAGGAAGAAGCGGA
GACAG------CGACGAGGA---CCTCATCAGGACTGTCAGAATCATCAAGGACCTCTACCAAAGCAACCCACTTCC---
CAGCCCCGAGGG---GAC---CCGACAGGCCCGAAGGAATCGAAGAAGAAG---------GTGGAGAAAGAGACA-----
-GAGAGAGATCCGGCTACTTAG
>JF320163/B/US/2006/502_0923_wg02
ATGGAGCCAGTAGATCCTAGGCTAGAGCCCTGGAATCATCCAGGAAGTCAGCCTAGGACTGCCTGTACCAAGTGCTATTG
TAAAAAGTGTTGCTTTCATTGCCAAGTTTGC---TTCTTAACAAAAGGCTTAGGCATCTCCTATGGCAGGAAGAAGCGGA
GACAG------CGACGAGGA---CCTCATCAGGACTGTCAGAATCATCAAGGACCTCTACCAAAGCAACCCACTTCC---
CAGCCCCGAGGG---GAC---CCGACAGGCCCGAAGGAATCGAAGAAGAAG---------GTGGAGAAAGAGACA-----
-GAGAGAGATCCGGCTACTTAG
>JF320164/B/US/2006/502_0923_wg08
ATGGAGCCAGTAGATCCTAGGCTAGAGCCCTGGAATCATCCAGGAAGTCAGCCTAGGACTGCCTGTACCAAGTGCTATTG
TAAAAAGTGTTGCTTTCATTGCCAAGTTTGC---TTCTTAACAAAAGGCTTAGGCATCTCCTATGGCAGGAAGAAGCGGA
GACAG------CGACGAGGA---CCTCATCAGGACTGTCAGAATCATCAAGGACCTCTACCAAAGCAACCCACTTCC---
CAGCCCCGAGGG---GAC---CCGACAGGCCCGAAGGAATCGAAGAAGAAG---------GTGGAGAAAGAGACA-----
-GAGAGAGATCCGGCTACTTAG
>JF320165/B/US/2006/502_0923_wg03
ATGGAGCCAGTAGATCCTAGGCTAGAGCCCTGGAATCATCCAGGAAGTCAGCCTAGGACTGCCTGTACCAAGTGCTATTG
TAAAAAGTGTTGCTTTCATTGCCAAGTTTGC---TTCTTAACAAAAGGCTTAGGCATCTCCTATGGCAGGAAGAAGCGGA
GACAG------CGACGAGGA---CCTCATCAGGACTGTCAGAATCATCAAGGACCTCTACCAAAGCAACCCACTTCC---
CAGCCCCGAGGG---GAC---CCGACAGGCCCGAAGGAATCGAAGAAGAAG---------GTGGAGAAAGAAACA-----
-GAGAGAGATCCGGCTACTTAG
>JF320166/B/US/2006/502_0923_wg06
ATGGAGCCAGTAGATCCTAGGCTAGAGCCCTGGAATCATCCAGGAAGTCAGCCTAGGACTGCCTGTACCAAGTGCTATTG
TAAAAAGTGTTGCTTTCATTGCCAAGTTTGC---TTCTTAACAAAAGGCTTAGGCATCTCCTATGGCAGGAAGAAGCGGA
GACAG------CGACGAGGA---CCTCATCAGGACTGTCAGAATCATCAAGGACCTCTACCAAAGCAACCCACTTCC---
CAGCCCCGAGGG---GAC---CCGACAGGCCCGAAGGAATCGAAGAAGAAG---------GTGGAGAAAGAGACA-----
-GAGAGAGATCCGGCTACTTAG
>JF320167/B/US/2006/502_0923_wg05
ATGGAGCCAGTAGATCCTAGGCTAGAGCCCTGGAATCATCCAGGAAGTCAGCCTAGGACTGCCTGTACCAAGTGCTATTG
TAAAAAGTGTTGCTTTCATTGCCAAGTTTGC---TTCTTAACAAAAGGCTTAGGCATCTCCTATGGCAGGAAGAAGCGGA
GACAG------CGACGAGGA---CCTCATCAGGACTGTCAGAATCATCAAGGACCTCTACCAAAGCAACCCACTTCC---
CAGCCCCGAGGG---GAC---CCGACAGGCCCGAAGGAATCGAAGAAGAAG---------GTGGAGAAAGAGACA-----
-GAGAGAGATCCGGCTACTTAG
>JF320169/B/US/2006/502_1055_FL01
ATGGAGCCAGTAGATCCTAGACTAGAGCCCTGGAAGCATCCAGGAAGTCAGCCTAAAACTGCTTGTAGCAAGTGCTATTG
TAAACAGTGTTGCTTTCATTGCCAAGTTTGT---TTCATAACAAAAGGCTTAGGCATCTCCTATGGCAGGAAGAAGCGGA
GACAG------CGACGAAGA---GCTCATCAAGGCAGTGAGACTCATCAAGTTCCTCTATCAAAGCAACCCACTCCC---
CAGCCCCGAGGG---GAC---CCGACAGGCCCGAAGGAATCGAAGAAGAAG---------GTGGAGAGAGAGACA-----
-GAGACAGATCCGGACGATTAG
>JF320171/B/US/2006/502_1055_FL02
ATGGAGCCAGTAGATCCTAGACTAGAGCCCTGGAAGCATCCAGGAAGTCAGCCTAAAACTGCTTGTAGCAAGTGCTATTG
TAAACAGTGTTGCTTTCATTGCCAAGTTTGT---TTCATAACAAAAGGCTTAGGCATCTCCTATGGCAGGAAGAAGCGGA
GACAG------CGACGAAGA---GCTCATCAAGGCAGTGAGACTCATCAAGTTCCTCTATCAAAGCAACCCACTCCC---
CAGCCCCGAGGG---GAC---CCGACAGGCCCGAAGGAATCGAAGAAGAAG---------GTGGAGAGAGAGACA-----
-GAGACAGATCCGGACGATTAG
>JF320179/B/US/2007/502_1897_wg2
ATGGAGCCAGTAGATCATAACCTAGAGCCCTGGAAGCATCCAGGAAGTCGGCCTAAAACTGACTGTACCAATTGTTATTG
TAAAAGGTGTTGCTATCATTGCCAAGCTTGT---TTTATAAGAAAAGCCTTAGGCATCTCCTATGGCAGGAAGAAGCGGA
GACAG------CGTCGAAGA---GCTCATCGAAACAGTCAAGATCATCAAGTTCCTCTACCAAAGCAATCCCCTGCC---
CAACCTCGAGGG---GAC---CCGACAGGCCCGAAGGAATCGAAGAAGAAG---------GTGGAGAAAGAGACA-----
-AAGGTGGATCCGGTCCATCAG
>JF320181/B/US/2007/502_1897_wg4
ATGGAGCCAGTAGATCATAACCTAGAGCCCTGGAAGCATCCAGGAAGTCGGCCTAAAACTGACTGTACCAATTGTTATTG
TAAAAGGTGTTGCTATCATTGCCAAGCTTGT---TTTATAAGAAAAGCCTTAGGCATCTCCTATGGCAGGAAGAAGCGGA
GACAG------CGTCGAAGA---GCTCATCGAAACAGTCAAGATCATCAAGTTCCTCTACCAAAGCAATCCCCTGCC---
CAACCTCGAGGG---GAC---CCGACAGGCCCGAAGGAATCGAAGAAGAAG---------GTGGAGAAAGAGACA-----
-AAGGTGGATCCGGTCCATCAG
>JF320182/B/US/2007/502_1897_wg6
ATGGAGCCAGTAGATCATAACCTAGAGCCCTGGAAGCATCCAGGAAGTCGGCCTAAAACTGACTGTACCAATTGTTATTG
TAAAAGGTGTTGCTATCATTGCCAAGCTTGT---TTTATAAGAAAAGCCTTAGGCATCTCCTATGGCAGGAAGAAGCGGA
GACAG------CGTCGAAGA---GCTCATCGAAACAGTCAAGATCATCAAGTTCCTCTACCAAAGCAATCCCCTGCC---
CAACCTCGAGGG---GAC---CCGACAGGCCCGAAGGAATCGAAGAAGAAG---------GTGGAGAAAGAGACA-----
-AAGGTGGATCCGGTCCATCAG
>JF320183/B/PE/2006/502_0491_wg5
ATGGAGCCAGTAGATCCTAAACTAGAGCCCTGGAAGCATCCAGGAAGTCAGCCTAGGACTCCTTGTACCAATTGCTATTG
TAAAAGGTGTTGCTTTCATTGTCAAGTTTGT---TTCATAAAAAAAGGCTTAGGCATCTCCTATGGCAGGAAGAAGCGGA
GACAA------CGACGAAGA---TCTCCTGAAAGCAGTCAGACTCATCAAGATTCTCTATCAAAGCAACCCACCTCC---
TGGCCCCGAGGG---AAC---CCGACAGGCCCGAAGGAATCGAAGGAGAAG---------GTGGAGAGAGAGACA-----
-GCGACAGATCCATACGATTAG
>JF320185/B/US/2005/502_2136_FL02
ATGGATCCAGTAGATCCTAGACTAGAGCCCTGGAAGCATCCAGGAAGCCAGCCTAGGACTGCTTGTACCAATTGCTATTG
TAAAAAGTGTTGCTGGCATTGTCAAGTCTGT---TTCTTGAAAAAAGGCTTAGGCATCTCCTATGGCAGGAAGAAGCGGA
GACAG------CGACGAAGA---TCTCCTCAAAACAGTCAGACTCATCAGGACTCTCTATCAAAGCAACCCTCCTCC---
CAGCACCGAGGG---GAC---CCGACAGGCCCGAAGGAACAGAAGAAGAAG---------GTGGAGAGAGAGACA-----
-GAGACAGATCCGGAACATTAG
>JF320186/B/PE/2006/502_0648_FL03
ATGGAACCAATAGATCCTAGGCTAGAGCCCTGGAAGCATCCAGGAAGTCAACCTAGGACTCCTTGTACCTCTTGCTATTG
TAAAAAGTGTTGCTTTCATTGCCAAGTTTGC---TTCTTAACAAAAGGCTTAGGCATCTCCTATGGCAGGAAGAAGCGGA
GACAG------CGACGAAGA---GCTCCTCCAGGCCATCAGGCTCATCAAGCTTCTCTATCAGAACAACCCGCTTCC---
CAGCCCCACGGG---GAC---TCGACAGGCCCGAAGGAATCGAAGAAGGAG---------GTGGAGAGCAAGACA-----
-GAGACAGATCCAGTCCATTAG
>JF320187/B/PE/2006/502_0491_wg3
ATGGAGCCAGTAGATCCTAAACTAGAGCCCTGGAAGCATCCAGGAAGTCAGCCTAGGACTCCTTGTACCAATTGCTATTG
TAAAAGGTGTTGCTTTCATTGTCAAGTTTGT---TTCATAAAAAAAGGCTTAGGCATCTCCTATGGCAGGAAGAAGCGGA
GACAA------CGACGAAGA---TCTCCTGAAAGCAGTCAGACTCATCAAGATTCTCTATCAAAGCAACCCACCTCC---
TGGCCCCGAGGG---AAC---CCGACAGGCCCGAAGGAATCGAAGGAGAAG---------GTGGAGAGAGAGACA-----
-GCGACAGATCCGTACGATTAG
>JF320188/B/US/2005/502_2136_FL03
ATGGATCCAGTAGATCCTAGACTAGAGCCCTGGAAGCATCCAGGAAGCCAGCCTAGGACTGCTTGTACCAATTGCTATTG
TAAAAAGTGTTGCTGGCATTGTCAAGTCTGT---TTCTTGAAAAAAGGCTTAGGCATCTCCTATGGCAGGAAGAAGCGGA
GACAG------CGACGAAGA---TCTCCTCAAAACAGTCAGACTCATCAGGACTCTCTATCAAAGCAACCCTCCTCC---
CAGCACCGAGGG---GAC---CCGACAGGCCCGAAGGAACAGAAGAAGAAG---------GTGGAGAGAGAGACA-----
-GAGACAGATCCGGAACATTAG
>JF320189/B/PE/2007/502_2622_wg1
ATGGAGCCGGTAGATCCTAGACTAGAGCCCTGGAATCATCCAGGAAGTCAGCCTAGGACTGCTTGCACCTCTTGCTATTG
TAAAAAGTGTTGCTATCATTGCCAAGTTTGT---TTTGTAACAAAAGGCTTAGGCATCTCCTATGGCAGGAAGAAGCGGA
GACAG------CGACGAGCA---GCTCCTACAGACAATAAGATTCATCAAGTTTCTCTACCAAAGCAACCCGCCCCC---
CAGTCCCGAGGG---GAC---CCGACAGGCCCGAAGGAATCGAAGAAGAAG---------GTGGAGAACAAGACA-----
-GAGACAAATCCAGTCGATTAG
>JF320190/B/US/2005/502_2136_FL05
ATGGATCCAGTAGATCCTAGACTAGAGCCCTGGAAGCATCCAGGAAGCCAGCCTAGGACTGCTTGTACCAATTGCTATTG
TAAAAAGTGTTGCTGGCATTGTCAAGTCTGT---TTCTTGAAAAAAGGCTTAGGCATCTCCTATGGCAGGAAGAAGCGGA
GACAG------CGACGAAGA---TCTCCTCAAAACAGTCAGACTCATCAGGACTCTCTATCAAAGCAACCCTCCTCC---
CAGCACCGAGGG---GAC---CCGACAGGCCCGAAGGAACAGAAGAAGAAG---------GTGGAGAGAGAGACA-----
-GAGACAGATCCGGAACATTAG
>JF320191/B/PE/2007/502_0525_wg5
ATGGAGCCAGTAGATCCTAATTTAGAGCCCTGGAAGCACCCAGGAAGTCAGCCTAGGACTGCTTGTAATAATTGTTATTG
TAAAAAATGTTGCTGGCATTGTCAAGTTTGC---TTCTCAACAAAAGGCTTAGGCATCTCCTATGGCAGGAAGAAGCGGA
GACAG------CGACGAAGA---GCTCCTAAGGACAGTCAGACTCATCAGGCTCCTATATCAAAGCAACCCACCTCC---
CAACCCCGAGGG---GAC---CCGGCAGGCCCGAAGGAATCGAAGAAGAAG---------GTGGAGACAGAAACA-----
-GAGACACATCCGCACGATTAG
>JF320192/B/US/2005/502_2136_FL04
ATGGATCCAGTAGATCCTAGACTAGAGCCCTGGAAGCATCCAGGAAGCCAGCCTAGGACTGCTTGTACCAATTGCTATTG
TAAAAAGTGTTGCTGGCATTGTCAAGTCTGT---TTCTTGAAAAAAGGCTTAGGCATCTCCTATGGCAGGAAGAAGCGGA
GACAG------CGACGAAGA---TCTCCTCAAAACAGTCAGACTCATCAGGACTCTCTATCAAAGCAACCCTCCTCC---
CAGCACCGAGGG---GAC---CCGACAGGCCCGAAGGAACAGAAGAAGAAG---------GTGGAGAGAGAGACA-----
-GAGACAGATCCGGAACATTAG
>JF320193/B/PE/2006/502_0648_FL05
ATGGAACCAATAGATCCTAGGCTAGAGCCCTGGAAGCATCCAGGAAGTCAACCTAGGACTCCTTGTACCTCTTGCTATTG
TAAAAAGTGTTGCTTTCATTGCCAAGTTTGC---TTCTTAACAAAAGGCTTAGGCATCTCCTATGGCAGGAAGAAGCGGA
GACAG------CGACGAAGA---GCTCCTCCAGGCCATCAGGCTCATCAAGCTTCTCTATCAGAACAACCCGCTTCC---
CAGCCCCACGGG---GAC---TCGACAGGCCCGAAGGAATCGAAGAAGGAG---------GTGGAGAGCAAGACA-----
-GAGACAGATCCAGTCCATTAG
>JF320194/B/US/2005/502_2136_FL01
ATGGATCCAGTAGATCCTAGACTAGAGCCCTGGAAGCATCCAGGAAGCCAGCCTAGGACTGCTTGTACCAATTGCTATTG
TAAAAAGTGTTGCTGGCATTGTCAAGTCTGT---TTCTTGAAAAAAGGCTTAGGCATCTCCTATGGCAGGAAGAAGCGGA
GACAG------CGACGAAGA---TCTCCTCAAAACAGTCAGACTCATCAGGACTCTCTATCAAAGCAACCCTCCTCC---
CAGCACCGAGGG---GAC---CCGACAGGCCCGAAGGAACAGAAGAAGAAG---------GTGGAGAGAGAGACA-----
-GAGACAGATCCGGAACATTAG
>JF320195/B/PE/2007/502_0525_wg2
ATGGAGCCAGTAGATCCTAATTTAGAGCCCTGGAAGCACCCAGGAAGTCAGCCTAGGACTGCTTGTAATAATTGTTATTG
TAAAAAATGTTGCTGGCATTGTCAAGTTTGC---TTCTCAACAAAAGGCTTAGGCATCTCCTATGGCAGGAAGAAGCGGA
GACAG------CGACGAAGA---GCTCCTAAGGACAGTCAGACTCATCAGGCTCCTATATCAAAGCAACCCACCTCC---
CAACCCCGAGGG---GAC---CCGGCAGGCCCGAAGGAATCGAAGAAGAAG---------GTGGAGACAGAAACA-----
-GAGACACATCCGCACGATTAG
>JF320196/B/PE/2006/502_0841_FL03
ATGGAGCCAATAGATCCTAGACTAGAACCCTGGAATCATCCAGGAAGTCAGCCTAAGACTGCTTGTACCTCTTGCTATTG
TAAAAGGTGTTGCTATCATTGCCAGCTGTGC---TTTATACACAAAGGCTTAGGCATCTCCTATGGCAGGAAGAAGCGGA
GACAG------CGACGAAGA---CCTCCTCCAGATAACCAGACTCATCAAGCTTCTCTATCAAAGCAACCCGCTTCC---
CAGCCCAGAGGG---GAC---CCGACAGGCCCGGAGGAACAGAAGAAGAAG---------GTGGAGAACAAGACA-----
-GAGACAGATCCAGTCAATTAG
>JF320197/B/US/2007/502_2289_05
ATGGATCCAGTAGATCCTAGCCTAGAGCCCTGGAAGCATCCAGGAAGCAAGCCTAAGACTGAGTGTACAAATTGCTATTG
TAAAAGGTGTTGCTTTCATTGCCAAGTTTGT---TTCATAACAAAAGGCTTAGGCATCTCCTATGGCAGGAAGAAGCGGA
GACAG------CGACGAAGA---GCTCCTCAAAGCAGTGAGACTCATCAAGTTCCTCTACCGAAGCAACCCACCTCC---
CAGCGCAGAGGG---GAC---CAGACAGGCCCGGAGGAACAGAAGAAGAAG---------GTGGAGAGAGAGGCA-----
-GAGACAGATCCGGACCATTAG
>JF320198/B/PE/2007/502_1047_wg4
ATGGAGCCAGTAGACCCTAGACTAGAGCCCTGGAAGCATCCAGGAAGTCAGCCTAGGACCGCTTGTAACAATTGCTATTG
TAAAAAGTGTTGCTGGCATTGTCAAGTTTGC---TTCTTAAAAAAAGGCTTAGGCATCTCCTATGGCAGGAAGAAGCGGA
GACAA------CGACGAAGA---GCTCCTCAAGACAGTGAGGATCATCAAGATTCTCTACCAAAGCAATCCTCCTCC---
CAAACCAGAGGG---GAC---CAGACAGGCCCGAAGGAATCGAAGAAGAAG---------GTGGAGACAGAGACA-----
-GAGAGACATCAAGAAGATTAG
>JF320199/B/PE/2007/502_0525_wg4
ATGGAGCCAGTAGATCCTAATTTAGAGCCCTGGAAGCACCCAGGAAGTCAGCCTAGGACTGCTTGTAATAATTGTTATTG
TAAAAAATGTTGCTGGCATTGTCAAGTTTGC---TTCTCAACAAAAGGCTTAGGCATCTCCTATGGCAGGAAGAAGCGGA
GACAG------CGACGAAGA---GCTCCTAAGGACAGTCAGACTCATCAGGCTCCTATATCAAAGCAACCCACCTCC---
CAACCCCGAGGG---GAC---CCGGCAGGCCCGAAGGAATCGAAGAAGAAG---------GTGGAGACAGAAACA-----
-GAGACACATCCGCACGATTAG
>JF320200/B/US/2007/502_2289_06
ATGGATCCAGTAGATCCTAGCCTAGAGCCCTGGAAGCATCCAGGAAGCAAGCCTAAGACTGAGTGTACAAATTGCTATTG
TAAAAGGTGTTGCTTTCATTGCCAAGTTTGT---TTCATAACAAAAGGCTTAGGCATCTCCTATGGCAGGAAGAAGCGGA
GACAG------CGACGAAGA---GCTCCTCAAAGCAGTGAGACTCATCAAGTTCCTCTACCAAAGCAACCCATCTCC---
CAGCGCAGAGGG---GAC---CAGACAGGCCCGGAGGAACAGAAGAAGAAG---------GTGGAGAGAGAGGCA-----
-GAGACAGATCCGGACCATTAG
>JF320201/B/PE/2006/502_0648_FL04
ATGGAACCAATAGATCCTAGGCTAGAGCCCTGGAAGCATCCAGGAAGTCAACCTAGGACTCCTTGTACCTCTTGCTATTG
TAAAAAGTGTTGCTTTCATTGCCAAGTTTGC---TTCTTAACAAAAGGCTTAGGCATCTCCTATGGCAGGAAGAAGCGGA
GACAG------CGACGAAGA---GCTCCTCCAGGCCATCAGGCTCATCAAGCTTCTCTATCAGAACAACCCGCTTCC---
CAGCCCCACGGG---GAC---TCGACAGGCCCGAAGGAATCGAAGAAGGAG---------GTGGAGAGCAAGACA-----
-GAGACAGATCCAGTCCATTAG
>JF320202/B/US/2007/502_2289_02
ATGGATCCAGTAGATCCTAGCCTAGAGCCCTGGAAGCATCCAGGAAGCAAGCCTAAGACTGAGTGTACAAATTGCTATTG
TAAAAGGTGTTGCTTTCATTGCCAAGTTTGT---TTCATAACAAAAGGCTTAGGCATCTCCTATGGCAGGAAGAAGCGGA
GACAG------CGACGAAGA---GCTCCTCAAAGCAGTGAGACTCATCAAGTTCCTCTACCAAAGCAACCCAYCTCC---
CRGCGCAGAGGG---GAC---CAGACAGGCCCGGAGGAACAGAAGAAGAAG---------GTGGAGAGAGAGGCA-----
-GAGACAGATCCGGACCATTAG
>JF320203/B/PE/2006/502_0524_FL03
ATGGAGCCAGTAGATCCTAAGCTAGAGCCCTGGAAGCATCCAGGAAGTCAGCCTAAGACTCCTTGTACCAATTGCTATTG
TAAGAAATGCTGCTTTCATTGCCAAGTTTGT---TTCACAAAAAAAGGCTTAGGCATCTCCTATGGCAGGAAGAAGCGGA
GACAG------CGACGAAGA---CCTCCTCAAGACAGTCAGACTCATCAAAATTCTCTATCAAAGCAACCCACCTCC---
TCGGTCCGAGGG---GAC---CCGACAGGCCCGAAGGAATAGAAGAAGAAG---------GTGGAGAAAGAGACA-----
-GAGGCAGATCCGTGCGCTTAG
>JF320204/B/PE/2007/502_0525_wg1
ATGGAGCCAGTAGATCCTAATTTAGAGCCCTGGAAGCACCCAGGAAGTCAGCCTAGGACTGCTTGTAATAATTGTTATTG
TAAAAAATGTTGCTGGCATTGTCAAGTTTGC---TTCTCAACAAAAGGCTTAGGCATCTCCTATGGCAGGAAGAAGCGGA
GACAG------CGACGAAGA---GCTCCTAAGGACAGTCAGACTCATCAGGCTCCTATATCAAAGCAACCCACCTCC---
CAACCCCGAGGG---GAC---CCGGCAGGCCCGAAGGAATCGAAGAAGAAG---------GTGGAGACAGAAACA-----
-GAGACACATCCGCACGATTAG
>JF320205/B/US/2007/502_2289_03
ATGGATCCAGTAGATCCTAGCCTAGAGCCCTGGAAGCATCCAGGAAGCAAGCCTAAGACTGAGTGTACAAATTGCTATTG
TAAAAGGTGTTGCTTTCATTGCCAAGTTTGT---TTCATAACAAAAGGCTTAGGCATCTCCTATGGCAGGAAGAAGCGGA
GACAG------CGACGAAGA---GCTCCTCAAAGCAGTGAGACTCATCAAGTTCCTCTACCAAAGCAACCCATCTCC---
CAGCGCAGAGGG---GAC---CAGACAGGCCCGGAGGAACAGAAGAAGAAG---------GTGGAGAGAGAGGCA-----
-GAGACAGATCCGGACCATTAG
>JF320206/B/PE/2007/502_2622_wg3
ATGGAGCCGGTAGATCCTAGACTAGAGCCCTGGAATCATCCAGGAAGTCAGCCTAAGACTGCTTGCACCTCTTGCTATTG
TAAAAAGTGTTGCTATCATTGCCAAAGTTGT---TTTGTAACAAAAGGCTTAGGCATCTCCTATGGCAGGAAGAAGCGGA
GACAG------CGACGAGCA---GCTCCTACAGACAATAAGACTCATCAAGCTTCTCTACCAAAGCAACCCGCCCCC---
CAGTCCCGAGGG---GAC---CCGACAGGCCCGAAGGAATCGAAGAAGAAG---------GTGGAGAACAAGACA-----
-GAGACAAATCCAGTCGATTAG
>JF320207/B/US/2007/502_2289_04
ATGGATCCAGTAGATCCTAGCCTAGAGCCCTGGAAGCATCCAGGAAGCAAGCCTAAGACTGAGTGTACAAATTGCTATTG
TAAAAGGTGTTGCTTTCATTGCCAAGTTTGT---TTCATAACAAAAGGCTTAGGCATCTCCTATGGCAGGAAGAAGCGGA
GACAG------CGACGAAGA---GCTCCTCAAAGCAGTGAGACTCATCAAGTTCCTCTACCAAAGCAACCCATCTCC---
CAGCGCAGAGGG---GAC---CAGACAGGCCCGGAGGAACAGAAGAAGAAG---------GTGGAGAGAGAGGCA-----
-GAGACAGATCCGGACCATTAG
>JF320208/B/PE/2006/502_0841_FL04
ATGGAGCCAATAGATCCTAGACTAGAACCCTGGAATCATCCAGGAAGTCAGCCTAAGACTGCTTGTACCTCTTGCTATTG
TAAAAGGTGTTGCTATCATTGCCAGCTGTGC---TTTATACACAAAGGCTTAGGCATCTCCTATGGCAGGAAGAAGCGGA
GACAG------CGACGAAGA---CCTCCTCCAGATAACCAGACTCATCAAGCTTCTCTATCAAAGCAACCCGCTTCC---
CAGCCCAGAGGG---GAC---CCGACAGGCCCGGAGGAACAGAAGAAGAAG---------GTGGAGAACAAGACA-----
-GAGACAGATCCAGTCAATTAG
>JF320209/B/PE/2006/502_0491_wg1
ATGGAGCCAGTAGATCCTAAACTAGAGCCCTGGAAGCATCCAGGAAGTCAGCCTAGGACTCCTTGTACCAATTGCTATTG
TAAAAGGTGTTGCTTTCATTGTCAAGTTTGT---TTCATAAAAAAAGGCTTAGGCATCTCCTATGGCAGGAAGAAGCGGA
GACAA------CGACGAAGA---TCTCCTGAAAGCAGTCAGACTCATCAAGATTCTCTATCAAAGCAACCCACCTCC---
TGGCCCCGAGGG---AAC---CCGACAGGCCCGAAGGAATCGAAGGAGAAG---------GTGGAGAGAGAGACA-----
-GCGACAGATCCGTACGATTAG
>JF320211/B/PE/2007/502_2622_wg5
ATGGAGCCGGTAGATCCTAGACTAGAGCCCTGGAATCATCCAGGAAGTCAGCCTAAGACTGCTTGCACCTCTTGCTATTG
TAAAAAGTGTTGCTATCATTGCCAAGTTTGT---TTTGTAACAAAAGGCTTAGGCATCTCCTATGGCAGGAAGAAGCGGA
GACAG------CGACGAGCA---GCTCCTACAGACAATAAAATTCATCAAGCTTCTCTACCAAAGCAACCCGCCCCC---
CAGTCCCGAGGG---GAC---CCGACAGGCCCGAAGGAATCGAAGAAGAAG---------GTGGAGAACAAGACA-----
-GAGACAAATCCAGTCGATTAG
>JF320212/B/PE/2006/502_0491_wg4
ATGGAGCCAGTAGATCCTAAACTAGAGCCCTGGAAGCATCCAGGAAGTCAGCCTAGGACTCCTTGTACCAATTGCTATTG
TAAAAGGTGTTGCTTTCATTGTCAAGTTTGT---TTCATAAAAAAAGGCTTAGGCATCTCCTATGGCAGGAAGAAGCGGA
GACAA------CGACGAAGA---TCTCCTGAAAGCAGTCAGACTCATCAAGATTCTCTATCAAAGCAACCCACCTCC---
TGGCCCCGAGGG---AAC---CCGACAGGCCCGAAGGAATCGAAGGAGAAG---------GTGGAGAGAGAGACA-----
-GCGACAGATCCGTACGATTAG
>JF320213/B/PE/2007/502_0525_wg3
ATGGAGCCAGTAGATCCTAATTTAGAGCCCTGGAAGCACCCAGGAAGTCAGCCTAGGACTGCTTGTAATAATTGTTATTG
TAAAAAATGTTGCTGGCATTGTCAAGTTTGC---TTCTCAACAAAAGGCTTAGGCATCTCCTATGGCAGGAAGAAGCGGA
GACAG------CGACGAAGA---GCTCCTAAGGACAGTCAGACTCATCAGGCTCCTATATCAAAGCAACCCACCTCC---
CAACCCCGAGGG---GAC---CCGGCAGGCCCGAAGGAATCGAAGAAGAAG---------GTGGAGACAGAAACA-----
-GAGACACATCCGCACGATTAG
>JF320214/B/PE/2006/502_0524_FL08
ATGGAGCCAGTAGATCCTAAGCTAGAGCCCTGGAAGCATCCAGGAAGTCAGCCTAAGACTCCTTGTACCAATTGCTATTG
TAAGAAATGCTGCTTTCATTGCCAAGTTTGT---TTCACAAAAAAAGGCTTAGGCATCTCCTATGGCAGGAAGAAGCGGA
GACAG------CGACGAAGA---CCTCCTCAAGACAGTCAGACTCATCAAAATTCTCTATCAAAGCAACCCACCTCC---
TCGGTCCGAGGG---GAC---CCGACAGGCCCGAAGGAATAGAAGAAGAAG---------GTGGAGAAAGAGACA-----
-GAGGCAGATCCGTGCGCTTAG
>JF320215/B/PE/2006/502_0648_FL02
ATGGAACCAATAGATCCTAGGCTAGAGCCCTGGAAGCATCCAGGAAGTCAACCTAGGACTCCTTGTACCTCTTGCTATTG
TAAAAAGTGTTGCTTTCATTGCCAAGTTTGC---TTCTTAACAAAAGGCTTAGGCATCTCCTATGGCAGGAAGAAGCGGA
GACAG------CGACGAAGA---GCTCCTCCAGGCCATCAGGCTCATCAAGCTTCTCTATCAGAACAACCCGCTTCC---
CAGCCCCACGGG---GAC---TCGACAGGCCCGAAGGAATCGAAGAAGGAG---------GTGGAGAGCAAGACA-----
-GAGACAGATCCAGTCCATTAG
>JF320216/B/PE/2007/502_1047_wg3
ATGGAGCCAGTAGACCCTAGACTAGAGCCCTGGAAGCATCCAGGAAGTCAGCCTAGGACCGCTTGTAACAATTGCTATTG
TAAAAAGTGTTGCTGGCATTGTCAAGTTTGC---TTCTTAAAAAAAGGCTTAGGCATCTCCTATGGCAGGAAGAAGCGGA
GACAA------CGACGAAGA---GCTCCTCAAGACAGTGAGGATCATCAAGATTCTCTACCAAAGCAATCCTCCTCC---
CAAACCAGAGGG---GAC---CAGACAGGCCCGAAGGAATCGAAGAAGAAG---------GTGGAGACAGAGACA-----
-GAGAGACATCAAGAAGATTAG
>JF320217/B/PE/2007/502_2622_wg2
ATGGAGCCGGTAGATCCTAGACTAGAGCCCTGGAATCATCCAGGAAGTCAGCCTAGGACTGCTTGCACCTCTTGCTATTG
TAAAAAGTGTTGCTATCATTGCCAAGTTTGT---TTTGTAACAAAAGGCTTAGGCATCTCCTATGGCAGGAAGAAGCGGA
GACAG------CGACGAGCA---GCTCCTACAGACAATAAGACTCATCAAGCTTCTCTACCAAAGCAACCCGCCCCC---
CAGTCCCGAGGG---GAC---CCGACAGGCCCGAAGGAATCGAAGAAGAAG---------GTGGAGAACAAGACA-----
-GAGACAAATCCAGTCGATTAG
>JF320218/B/PE/2006/502_0841_FL05
ATGGAGCCAATAGATCCTAGACTAGAACCCTGGAATCATCCAGGAAGTCAGCCTAAGACTGCTTGTACCTCTTGCTATTG
TAAAAGGTGTTGCTATCATTGCCAGCTGTGC---TTTATACACAAAGGCTTAGGCATCTCCTATGGCAGGAAGAAGCGGA
GACAG------CGACGAAGA---CCTCCTCCAGATAACCAGACTCATCAAGCTTCTCTATCAAAGCAACCCGCTTCC---
CAGCCCAGAGGG---GAC---CCGACAGGCCCGGAGGAACAGAAGAAGAAG---------GTGGAGAACAAGACA-----
-GAGACAGATCCAGTCAATTAG
>JF320219/B/PE/2006/502_0524_FL07
ATGGAGCCAGTAGATCCTAAGCTAGAGCCCTGGAAGCATCCAGGAAGTCAGCCTAAGACTCCTTGTACCAATTGCTATTG
TAAGAAATGCTGCTTTCATTGCCAAGTTTGT---TTCACAAAAAAAGGCTTAGGCATCTCCTATGGCAGGAAGAAGCGGA
GACAG------CGACGAAGA---CCTCCTCAAGACAGTCAGACTCATCAAAATTCTCTATCAAAGCAACCCACCTCC---
TCGGTCCGAGGG---GAC---CCGACAGGCCCGAAGGAATAGAAGAAGAAG---------GTGGAGAAAGAGACA-----
-GAGGCAGATCCGTGCGCTTAG
>JF320220/B/PE/2007/502_2622_wg4
ATGGAGCCGGTAGATCCTAGACTAGAGCCCTGGAATCATCCAGGAAGTCAGCCTAAGACTGCTTGCACCTCTTGCTATTG
TAAAAAGTGTTGCTATCATTGCCAAAGTTGT---TTTGTAACAAAAGGCTTAGGCATCTCCTATGGCAGGAAGAAGCGGA
GACAG------CGACGAGCA---GCTCCTACAGACAATAAGATTCATCAAGCTTCTCTACCAAAGCAACCCGCCCCC---
CAGTCCCGAGGG---GAC---CCGACAGGCCCGAAGGAATCGAAGAAGAAG---------GTGGAGAACAAGACA-----
-GAGACAAATCCAGTCGATTAG
>JF320221/B/PE/2006/502_0524_FL02
ATGGAGCCAGTAGATCCTAAGCTAGAGCCCTGGAAGCATCCAGGAAGTCAGCCTAAGACTCCTTGTACCAATTGCTATTG
TAAGAAATGCTGCTTTCATTGCCAAGTTTGT---TTCACAAAAAAAGGCTTAGGCATCTCCTATGGCAGGAAGAAGCGGA
GACAG------CGACGAAGA---CCTCCTCAAGACAGTCAGACTCATCAAAATTCTCTATCAAAGCAACCCACCTCC---
TCGGTCCGAGGG---GAC---CCGACAGGCCCGAAGGAATAGAAGAAGAAG---------GTGGAGAAAGAGACA-----
-GAGGCAGATCCGTGCGCTTAG
>JF320222/B/PE/2006/502_0524_FL09
ATGGAGCCAGTAGATCCTAAGCTAGAGCCCTGGAAGCATCCAGGAAGTCAGCCTAAGACTCCTTGTACCAATTGCTATTG
TAAGAAATGCTGCTTTCATTGCCAAGTTTGT---TTCACAAAAAAAGGCTTAGGCATCTCCTATGGCAGGAAGAAGCGGA
GACAG------CGACGAAGA---CCTCCTCAAGACAGTCAGACTCATCAAAATTCTCTATCAAAGCAACCCACCTCC---
TCGGTCCGAGGG---GAC---CCGACAGGCCCGAAGGAATAGAAGAAGAAG---------GTGGAGAAAGAGACA-----
-GAGGCAGATCCGTGCGCTTAG
>JF320223/B/PE/2006/502_0841_FL07
ATGGAGCCAATAGATCCTAGACTAGAACCCTGGAATCATCCAGGAAGTCAGCCTAAGACTGCTTGTACCTCTTGCTATTG
TAAAAGGTGTTGCTATCATTGCCAGCTGTGC---TTTATACACAAAGGCTTAGGCATCTCCTATGGCAGGAAGAAGCGGA
GACAG------CGACGAAGA---CCTCCTCCAGATAACCAGACTCATCAAGCTTCTCTATCAAAGCAACCCGCTTCC---
CAGCCCAGAGGG---GAC---CCGACAGGCCCGGAGGAACAGAAGAAGAAG---------GTGGAGAACAAGACA-----
-GAGACAGATCCAGTCAATTAG
>JF320224/B/PE/2006/502_0524_FL01
ATGGAGCCAGTAGATCCTAAGCTAGAGCCCTGGAAGCATCCAGGAAGTCAGCCTAAGACTCCTTGTACCAATTGCTATTG
TAAGAAATGCTGCTTTCATTGCCAAGTTTGT---TTCACAAAAAAAGGCTTAGGCATCTCCTATGGCAGGAAGAAGCGGA
GACAG------CGACGAAGA---CCTCCTCAAGACAGTCAGACTCATCAAAATTCTCTATCAAAGCAACCCACCTCC---
TCGGTCCGAGGG---GAC---CCGACAGGCCCGAAGGAATAGAAGAAGAAG---------GTGGAGAAAGAGACA-----
-GAGGCAGATCCGTGCGCTTAG
>JF320225/B/PE/2007/502_1047_wg2
ATGGAGCCAGTAGACCCTAGACTAGAGCCCTGGAAGCATCCAGGAAGTCAGCCTAGGACCGCTTGTAACAATTGCTATTG
TAAAAAGTGTTGCTGGCATTGTCAAGTTTGC---TTCTTAAAAAAAGGCTTAGGCATCTCCTATGGCAGGAAGAAGCGGA
GACAA------CGACGAAGA---GCTCCTCAAGACAGTGAGGATCATCAAGATTCTCTACCAAAGCAATCCTCCTCC---
CAAACCAGAGGG---GAC---CAGACAGGCCCGAAGGAATCGAAGAAGAAG---------GTGGAGACAGAGACA-----
-GAGAGACATCAAGAAGATTAG
>JF320226/B/PE/2007/502_1047_wg5
ATGGAGCCAGTAGACCCTAGACTAGAGCCCTGGAAGCATCCAGGAAGTCAGCCTAGGACCGCTTGTAACAATTGCTATTG
TAAAAAGTGTTGCTGGCATTGTCAAGTTTGC---TTCTTAAAAAAAGGCTTAGGCATCTCCTATGGCAGGAAGAAGCGGA
GACAA------CGACGAAGA---GCTCCTCAAGACAGTGAGGATCATCAAGATTCTCTACCAAAGCAATCCTCCTCC---
CAAACCAGAGGG---GAC---CAGACAGGCCCGAAAGAATCGAAGAAGAAG---------GTGGAGACAGAGACA-----
-GAGAGACATCAAGAAGATTAG
>JF320227/B/PE/2007/502_1047_wg1
ATGGAGCCAGTAGACCCTAGACTAGAGCCCTGGAAGCATCCAGGAAGTCAGCCTAGGACCGCTTGTAACAATTGCTATTG
TAAAAAGTGTTGCTGGCATTGTCAAGTTTGC---TTCTTAAAAAAAGGCTTAGGCATCTCCTATGGCAGGAAGAAGCGGA
GACAA------CGACGAAGA---GCTCCTCAAGACAGTGAGGATCATCAAGATTCTCTACCAAAGCAATCCTCCTCC---
CAAACCAGAGGG---GAC---CAGACAGGCCCGAAGGAATCGAAGAAGAAG---------GTGGAGACAGAGACA-----
-GAGAGACATCAAGAAGATTAG
>JF320241/B/PE/2006/502_2794_FL01
ATGGAGCCAGTAGATCCTAGACTAGAGCCCTGGAAGCATCCAGGAAGTCAGCCTAGGACTCCTTGTAACAATTGCTATTG
TAAAAGGTGTTGCTGGCATTGTCAAGTTTGC---TTCACAACAAAAGGCTTAGGCATCTCCTATGGCAGGAAGAAGCGGA
GACAG------CGACGAAGA---GCTCATCAAGACAGTCAAACTCATCAAGCAAATCTATCAGAGCAACCCGCCTCC---
CAAACCCGAGGG---GAC---CCGACAGGCCCGAAGGAATCGAAGAAGAAG---------GTGGAGAGCAAGGCA-----
-GAGACAGATCAATACGATTAG
>JF320242/B/PE/2006/502_2794_FL03
ATGGAGCCAGTAGATCCTAGACTAGAGCCCTGGAAGCATCCAGGAAGTCAGCCTAGGACTCCTTGTAACAATTGCTATTG
TAAAAGGTGTTGCTGGCATTGTCAAGTTTGC---TTCACAACAAAAGGCTTAGGCATCTCCTATGGCAGGAAGAAGCGGA
GACAG------CGACGAAGA---GCTCATCAAGACAGTCAAACTCATCAAGCAAATCTATCAGAGCAACCCGCCTCC---
CAAACCCGAGGG---GAC---CCGACAGGCCCGAAGGAATCGAAGAAGAAG---------GTGGAGAGCAAGGCA-----
-GAGACAGATCAATACGATTAG
>JF320243/B/PE/2006/502_2794_FL02
ATGGAGCCAGTAGATCCTAGACTAGAGCCCTGGAAGCATCCAGGAAGTCAGCCTAGGACTCCTTGTAACAATTGCTATTG
TAAAAGGTGTTGCTGGCATTGTCAAGTTTGC---TTCACAACAAAAGGCTTAGGCATCTCCTATGGCAGGAAGAAGCGGA
GACAG------CGACGAAGA---GCTCATCAAGACAGTCAAACTCATCAAGCAAATCTATCAGAGCAACCCGCCTCC---
CAAACCCGAGGG---GAC---CCGACAGGCCCGAAGGAATCGAAGAAGAAG---------GTGGAGAGCAAGGCA-----
-GAGACAGATCAATACGATTAG
>JF320244/B/PE/2006/502_2794_FL05
ATGGAGCCAGTAGATCCTAGACTAGAGCCCTGGAAGCATCCAGGAAGTCAGCCTAGGACTCCTTGTAACAATTGCTATTG
TAAAAGGTGTTGCTGGCATTGTCAAGTTTGC---TTCACAACAAAAGGCTTAGGCATCTCCTATGGCAGGAAGAAGCGGA
GACAG------CGACGAAGA---GCTCATCAAGACAGTCAAACTCATCAAGCAAATCTATCAGAGCAACCCGCCTCC---
CAAACCCGAGGG---GAC---CCGACAGGCCCGAAGGAATCGAAGAAGAAG---------GTGGAGAGCAAGGCA-----
-GAGACAGATCAATACGATTAG
>JF320245/B/PE/2006/502_2794_FL04
ATGGAGCCAGTAGATCCTAGACTAGAGCCCTGGAAGCATCCAGGAAGTCAGCCTAGGACTCCTTGTAACAATTGCTATTG
TAAAAGGTGTTGCTGGCATTGTCAAGTTTGC---TTCACAACAAAAGGCTTAGGCATCTCCTATGGCAGGAAGAAGCGGA
GACAG------CGACGAAGA---GCTCATCAAGACAGTCAAACTCATCAAGCAAATCTATCAGAGCAACCCGCCTCC---
CAAACCCGAGGG---GAC---CCGACAGGCCCGAAGGAATCGAAGAAGAAG---------GTGGAGAGCAAGGCA-----
-GAGACAGATCAATACGATTAG
>JF320247/B/US/2006/502_0227_FL06
ATGGATCCAGTAGATCCTAGACTAGCGCCCTGGCAGCATCCAGGAAGTCAGCCTAAAACTGCTTGTACCAATTGCTATTG
TAAAGCGTGTTGCTTGCATTGCCAAGTTTGT---TTCACCAGAAAAGGCTTAGGCATCTCCTATGGCAGGAAGAAGCGGA
GACAG------CGACGAAGA---ACTCCTCAAGACAGTCAGACTAATCAAGAAGATCTACCAAAGCAACCCACTTCC---
CAGCCCAGAGGG---GAC---CCGACAGGCCCGAAGGAATCGAAGAAGAAG---------GTGGAGACAGAGACA-----
-GAAACAGATCCAGGACATTAG
>JF320250/B/US/2006/502_0227_FL10
ATGGATCCAGTAGATCCTAGACTAGCGCCCTGGCAGCATCCAGGAAGTCAGCCTAAAACTGCTTGTACCAATTGCTATTG
TAAAGCGTGTTGCTTGCATTGCCAAGTTTGT---TTCACCAGAAAAGGCTTAGGCATCCTCTATGGCAGGAAGAAGCGGA
GACAG------CGACGAAGA---ACTCCTCAAGACAGTCAAGGTCATCAAGTTTCTCTATCAAAGCAACCCGCCTCC---
CAACCCAGAGGG---GAC---CCGACAGGCCCGAAGGAATCGAAGAAGAAG---------GTGGAGACAGAGACA-----
-GAAACAGATCCAGGACATTAG
>JF320251/B/US/2006/502_0227_FL08
ATGGATCCAGTAGATCCTAGACTAGCGCCCTGGCAGCATCCAGGAAGTCAGCCTAAAACTGCTTGTACCAATTGCTATTG
TAAAGCGTGTTGCTTGCATTGCCAAGTTTGT---TTCACCAGAAAAGGCTTAGGCATCTCCTATGGCAGGAAGAAGCGGA
GACAG------CGACGAAGA---ACTCCTCAAGACAGTCAGACTAATCAAGAAGATCTACCAAAGCAACCCACTTCC---
CAGCCCAGAGGG---GAC---CCGACAGGCCCGAAGGAATCGAAGAAGAAG---------GTGGAGACAGAGACA-----
-GAAACAGATCCAGGACATTAG
>JF320253/B/US/2006/502_0227_FL02
ATGGATCCAGTAGATCCTAGACTAGCGCCCTGGCAGCATCCAGGAAGTCAGCCTAAAACTGCTTGTACCAATTGCTATTG
TAAAGCGTGTTGCTTGCATTGCCAAGTTTGT---TTCACCAGAAAAGGCTTAGGCATCCTCTATGGCAGGAAGAAGCGGA
GACAG------CGACGAAGA---ACTCCTCAAGACAGTCAAGGTCATCAAGTTTCTCTATCAAAGCAACCCGCCTCC---
CAACCCAGAGGG---GAC---CCGACAGGCCCGAAGGAATCGAAGAAGAAG---------GTGGAGACAGAGACA-----
-GAAACAGATCCAGGACATTAG
>JF320255/B/US/2006/502_0227_FL09
ATGGATCCAGTAGATCCTAGACTAGCGCCCTGGCAGCATCCAGGAAGTCAGCCTAAAACTGCTTGTACCAATTGCTATTG
TAAAGCGTGTTGCTTGCATTGCCAAGTTTGT---TTCACCAGAAAAGGCTTAGGCATCTCCTATGGCAGGAAGAAGCGGA
GACAG------CGACGAAGA---ACTCCTCAAGACAGTCAGACTAATCAAGAAGATCTACCAAAGCAACCCACTTCC---
CAGCCCAGAGGG---GAC---CCGACAGGCCCGAAGGAATCGAAGAAGAAG---------GTGGAGACAGAGACA-----
-GAAACAGATCCAGGACATTAG
>JF320256/B/US/2006/502_0227_FL03
ATGGATCCAGTAGATCCTAGACTAGCGCCCTGGCAGCATCCAGGAAGTCAGCCTAAAACTGCTTGTACCAATTGCTATTG
TAAAGCGTGTTGCTTGCATTGCCAAGTTTGT---TTCACCAGAAAAGGCTTAGGCATCCTCTATGGCAGGAAGAAGCGGA
GACAG------CGACGAAGA---ACTCCTCAAGACAGTCAAGGTCATCAAGTTTCTCTATCAAAGCAACCCGCCTCC---
CAACCCAGAGGG---GAC---CCGACAGGCCCGAAGGAATCGAAGAAGAAG---------GTGGAGACAGAGACA-----
-GAAACAGATCCAGGACATTAG
>JF320257/B/US/2006/502_0227_FL07
ATGGATCCAGTAGATCCTAGACTAGCGCCCTGGCAGCATCCAGGAAGTCAGCCTAAAACTGCTTGTACCAATTGCTATTG
TAAAGCGTGTTGCTTGCATTGCCAAGTTTGT---TTCACCAGAAAAGGCTTAGGCATCCTCTATGGCAGGAAGAAGCGGA
GACAG------CGACGAAGA---ACTCCTCAAGACAGTCAAGGTCATCAAGTTTCTCTATCAAAGCAACCCGCCTCC---
CAACCCAGAGGG---GAC---CCGACAGGCCCGAAGGAATCGAAGAAGAAG---------GTGGAGACAGAGACA-----
-GAAACAGATCCAGGACATTAG
>JF320263/B/US/2006/502_0839_wg01
ATGGAGCCAGTAGATCCTAAACTAGAGCCCTGGAAGCATCCAGGAAGTCAGCCTAAGACTGCTTGTACCAATTGCTATTG
TAAAAAGTGTTGCTATCATTGCCAAGTTTGC---TTCATAACGAAAGGCTTAGGCATCTCCTATGGCAGGAAGAAGCGGA
GACAG------CGACGAAGA---GCTCCTCAGGGCAGTGAGACTCATCAAGGAGATCTATCAAAGCAACCCACCTCC---
CAGCTCCGAGGG---GAC---CCGACAGGCCAGAAGGAATCGAAGGAGGAG---------GTGGAGAGAGAGACA-----
-GAGACACATCCGGACGCTTGG
>JF320267/B/US/2006/502_0839_wg04
ATGGAGCCAGTAGATCCTAAACTAGAGCCCTGGAAGCATCCAGGAAGTCAGCCTAAGACTGCTTGTACCAATTGCTATTG
TAAAAAGTGTTGCTATCATTGCCAAGTTTGC---TTCATAACGAAAGGCTTAGGCATCTCCTATGGCAGGAAGAAGCGGA
GACAG------CGACGAAGA---GCTCCTCAGGGCAGTGAGACTCATCAAGGAGATCTATCAAAGCAACCCACCTCC---
CAGCTCCGAGGG---GAC---CCGACAGGCCAGAAGGAATCGAAGGAGGAG---------GTGGAGAGAGAGACA-----
-GAGACACATCCGGACGCTTGG
>JF320268/B/US/2006/502_0839_wg03
ATGGAGCCAGTAGATCCTAAACTAGAGCCCTGGAAGCATCCAGGAAGTCAGCCTAAGACTGCTTGTACCAATTGCTATTG
TAAAAAGTGTTGCTATCATTGCCAAGTTTGC---TTCATAACGAAAGGCTTAGGCATCTCCTATGGCAGGAAGAAGCGGA
GACAG------CGACGAAGA---GCTCCTCAGGGCAGTGAGACTCATCAAGGAGATCTATCAAAGCAACCCACCTCC---
CAGCTCCGAGGG---GAC---CCGACAGGCCAGAAGGAATCGAAGGAGGAG---------GTGGAGAGAGAGACA-----
-GAGACACATCCGGACGCTTGG
>JF320269/B/US/2006/502_0839_wg02
ATGGAGCCAGTAGATCCTAAACTAGAGCCCTGGAAGCATCCAGGAAGTCAGCCTAAGACTGCTTGTACCAATTGCTATTG
TAAAAAGTGTTGCTATCATTGCCAAGTTTGC---TTCATAACGAAAGGCTTAGGCATCTCCTATGGCAGGAAGAAGCGGA
GACAG------CGACGAAGA---GCTCCTCAGGGCAGTGAGACTCATCAAGGAGATCTATCAAAGCAACCCACCTCC---
CAGCTCCGAGGG---GAC---CCGACAGGCCAGAAGGAATCGAAGGAGGAG---------GTGGAGAGAGAGACA-----
-GAGACACATCCGGACGCTTGG
>JF320271/B/US/2006/502_0839_wg05
ATGGAGCCAGTAGATCCTAAACTAGAGCCCTGGAAGCATCCAGGAAGTAAGCCTAAGACTGCTTGTACCAATTGCTATTG
TAAAAAGTGTTGCTATCATTGCCAAGTTTGC---TTCATAACGAAAGGCTTAGGCATCTCCTATGGCAGGAAGAAGCGGA
GACAG------CGACGAAGA---GCTCCTCAGGGCAGTGAGACTCATCAAGGAGATCTATCAAAGCAACCCACCTCC---
CAGCTCCGAGGG---GAC---CCGACAGGCCAGAAGGAATCGAAGGAGGAG---------GTGGAGAGAGAGACA-----
-GAGACACATCCGGACGCTTGG
>JF320356/B/US/2006/502_1512_FL01
ATGGAGCCAATAGATCCTAGGCTAGAGCCCTGGAAGCATCCAGGAAGTCAGCCTAAAACGCCTTGTAACAATTGCTATTG
TAAAAAGTGTTGCTTTCATTGCCAAGTCTGT---TTCACAAAAAAAGCCTTAGGCATCTCCTATGGCAGGAAGAAGCGGA
GACAG------CGACGAAGA---ACTCATCAGGACAGTCAGACTCATCAAGCTTCTCTACCAAAGCAACCCTCCTCC---
CAGCGCAGAGGG---GAC---CCGACAGGCCCGAAGGAATCGAAGAAGAAG---------GTGGAGAGAGAGACA-----
-GAGAGCGATCCGTACGATTAG
>JF320361/B/US/2005/502_1926_FL01
ATGGAGCCAGTAGATCCTAAACTAGCGCCCTGGCAGCATCCAGGAAGTCAGCCTAAAACTGCTTGTACCGCTTGCTATTG
TAAAAGATGCTGCTATCATTGTCCAAGGTGT---TTCCTAACAAAAGGCTTAGGCATCTCCCATGGCAGGAAGAAGCGGA
GTCAG------CGACGAAGA---GCTCCTCCGGACAGTCAGAGTAATCAAGCTTCTCTACCAAAGCAACCCACCTCC---
CAACCCCGAGGG---GAC---CCGACAGACCCGAAGGAACCGAAGAAGAAG---------GTGGAGAAAGAGACA-----
-GAGACAGATCCATTCGATTAG
>JF320363/B/US/2006/502_0176_FL06
ATGGAGCCAGTAGATCCTAGACTAGAGCCCTGGAAGCACCCAGGAAGTCAGCCTAGGACTGCTTGTACCCCTTGCTATTG
TAAAAAGTGCTGCTTTCATTGCCAAGTTTGT---TTCATAAAAAAAGCCTTAGGCATCTCCTATGGCAGGAAGAAGCGGA
GACAG------CGACGAAGA---GCTCCTCCAGATAATCAGACTCATCAGGTTTCTCTATCAAAGCAACCCACCTCC---
CAGCTCCGAGGG---GAC---CCGACAGGCCCGAAGGAATCGAAGAAGGAG---------GTGGAGACAGAGACG-----
-GGGACAGATCCGGTCAATTAG
>JF320364/B/US/2006/502_0176_FL09
ATGGAGCCAGTAGATCCTAGACTAGAGCCCTGGAAGCACCCAGGAAGTCAGCCTAGGACTGCTTGTACCCCTTGCTATTG
TAAAAAGTGCTGCTTTCATTGCCAAGTTTGT---TTCATAAAAAAAGCCTTAGGCATCTCCTATGGCAGGAAGAAGCGGA
GACAG------CGACGAAGA---GCTCCTCCAGATAATCAGACTCATCAGGTTTCTCTATCAAAGCAACCCACCTCC---
CAGCTCCGAGGG---GAC---CCGACAGGCCCGAAGGAATCGAAGAAGGAG---------GTGGAGACAGAGACG-----
-GGGACAGATCCGGTCAATTAG
>JF320365/B/US/2006/502_0176_FL02
ATGGAGCCAGTAGATCCTAGACTAGAGCCCTGGAAGCACCCAGGAAGTCAGCCTAGGACTGCTTGTACCCCTTGCTATTG
TAAAAAGTGCTGCTTTCATTGCCAAGTTTGT---TTCATAAAAAAAGCCTTAGGCATCTCCTATGGCAGGAAGAAGCGGA
GACAG------CGACGAAGA---GCTCCTCCAGATAATCAGACTCATCAGGTTTCTCTATCAAAGCAACCCACCTCC---
CAGCTCCGAGGG---GAC---CCGACAGGCCCGAAGGAATCGAAGAAGGAG---------GTGGAGACAGAGACG-----
-GGGACAGATCCGGTCAATTAG
>JF320366/B/US/2006/502_0176_FL10
ATGGAGCCAGTAGATCCTAGACTAGAGCCCTGGAAGCACCCAGGAAGTCAGCCTAGGACTGCTTGTACCCCTTGCTATTG
CAAAAAGTGCTGCTTTCATTGCCAAGTTTGT---TTCATAAAAAAAGCCTTAGGCATCTCCTATGGCAGGAAGAAGCGGA
GACAG------CGACGAAGA---GCTCCTCCAGATAATCAGACTCATCAGGTTTCTCTATCAAAGCAACCCACCTCC---
CAGCTCCGAGGG---GAC---CCGACAGGCCCGAAGGAATCGAAGAAGGAG---------GTGGAGACAGAGATG-----
-GGGACAGATCCGGTCAATTAG
>JF320374/B/US/2006/502_0176_FL04
ATGGAGCCAGTAGATCCTAGACTAGAGCCCTGGAAGCACCCAGGAAGTCAGCCTAGGACTGCTTGTACCCCTTGCTATTG
TAAAAAGTGCTGCTTTCATTGCCAAGTTTGT---TTCATAAAAAAAGCCTTAGGCATCTCCTATGGCAGGAAGAAGCGGA
GACAG------CGACGAAGA---GCTCCTCCAGATAATCAGACTCATCAGGTTTCTCTATCAAAGCAACCCACCTCC---
CAGCTCCGAGGG---GAC---CCGACAGGCCCGAAGGAATCGAAGAAGGAG---------GTGGAGACAGAGACT-----
-GGGACAGATCCGGTCAATTAG
>JF320411/B/CA/2006/502_1027_wg02
ATGGAGCCAGTAGATCCTAGCCTAGAGCCCTGGAAGCATCCAGGAAGTCAGCCTAAAACTGCTTGTACCACTTGCTATTG
TAAAAAGTGTTGCTTTCATTGCCAAGTTTGC---TTCATAAAAAAAGGCTTAGGCATCTCCTATGGCAGGAAGAAGCGGA
GACAG------CGACGAAGA---GCTCCTCAAGACAGTCAGAATCATCAAGTTTCTCTATCAAAGCAACCCGCCTCC---
CAACCCCGAGGG---GAC---CCGACAAGCCCGAAGGAATCGAAGAAGAAG---------GTGGAGAGAGAGACA-----
-GAGGCAGATCCGGACCATTAG
>JF320412/B/CA/2006/502_1027_wg10
ATGGAGCCAGTAGATCCTAGCCTAGAGCCCTGGAAGCATCCAGGAAGTCAGCCTAAAACTGCTTGTACCACTTGCTATTG
TAAAAAGTGTTGCTTTCATTGCCAAGTTTGC---TTCATAAAAAAAGGCTTAGGCATCTCCTATGGCAGGAAGAAGCGGA
GACAG------CGACGAAGA---GCTCCTCAAGACAGTCAGAATCATCAAGTTTCTCTATCAAAGCAACCCGCCTCC---
CAACCCCGAGGG---GAC---CCGACAAGCCCGAAGGAATCGAAGAAGAAG---------GTGGAGAGAGAGACA-----
-GAGGCAGATCCGGACCATTAG
>JF320413/B/CA/2006/502_1027_wg01
ATGGAGCCAGTAGATCCTAGCCTAGAGCCCTGGAAGCATCCAGGAAGTCAGCCTAAAACTGCTTGTACCACTTGCTATTG
TAAAAAGTGTTGCTTTCATTGCCAARTTTGC---TTCATAAAAAAAGGCTTAGGCATCTCCTATGGCAGGAAGAAGCGGA
GACAG------CGACGAAGA---GCTCCTCAAGACAGTCAGAATCATCAAGTTTCTCTATCAAAGCAACCCGCCTCC---
CAACCCCGAGGG---GAC---CCGACAAGCCCGAAGGAATCGAAGAAGAAG---------GTGGAGAGAGAGACA-----
-GAGGCAGATCCGGACCATTAG
>JF320414/B/CA/2006/502_1027_wg09
ATGGAGCCAGTAGATCCTAGCCTAGAGCCCTGGAAGCATCCAGGAAGTCAGCCTAAAACTGCTTGTACCACTTGCTATTG
TAAAAAGTGTTGCTTTCATTGCCAAGTTTGC---TTCATAAAAAAAGGCTTAGGCATCTCCTATGGCAGGAAGAAGCGGA
GACAG------CGACGAAGA---GCTCCTCAAGACAGTCAGAATCATCAAGTTTCTCTATCAAAGCAACCCGCCTCC---
CAACCCCGAGGG---GAC---CCGACAAGCCCGAAGGAATCGAAGAAGAAG---------GTGGAGAGAGAGACA-----
-GAGGCAGATCCGGACCATTAG
>JF320415/B/CA/2006/502_1027_wg07
ATGGAGCCAGTAGATCCTAGCCTAGAGCCCTGGAAGCATCCAGGAAGTCAGCCTAAAACTGCTTGTACCACTTGCTATTG
TAAAAAGTGTTGCTTTCATTGCCAAGTTTGC---TTCATAAAAAAAGGCTTAGGCATCTCCTATGGCAGGAAGAAGCGGA
GACAG------CGACGAAGA---GCTCCTCAAGACAGTCAGAATCATCAAGTTTCTCTATCAAAGCAACCCGCCTCC---
CAACCCCGAGGG---GAC---CCGACAAGCCCGAAGGAATCGAAGAAGAAG---------GTGGAGAGAGAGACA-----
-GAGGCAGATCCGGACCATTAG
>JF320416/B/CA/2006/502_1027_wg04
ATGGAGCCAGTAGATCCTAGCCTAGAGCCCTGGAAGCATCCAGGAAGTCAGCCTAAAACTGCTTGTACCACTTGCTATTG
TAAAAAGTGTTGCTTTCATTGCCAAGTTTGC---TTCATAAAAAAAGGCTTAGGCATCTCCTATGGCAGGAAGAAGCGGA
GACAG------CGACGAAGA---GCTCCTCAAGACAGTCAGAATCATCAAGTTTCTCTATCAAAGCAACCCGCCTCC---
CAACCCCGAGGG---GAC---CCGACAAGCCCGAAGGAATCGAAGAAGAAG---------GTGGAGAGAGAGACA-----
-GAGGCAGATCCGGACCATTAG
>JF320417/B/CA/2006/502_1027_wg11
ATGGAGCCAGTAGATCCTAGCCTAGAGCCCTGGAAGCATCCAGGAAGTCAGCCTAAAACTGCTTGTACCACTTGCTATTG
TAAAAAGTGTTGCCTTCATTGCCAAGTTTGC---TTCATAAAAAAAGGCTTAGGCATCTCCTATGGCAGGAAGAAGCGGA
GACAG------CGACGAAGA---GCTCCTCAAGACAGTCAGAATCATCAAGTTTCTCTATCAAAGCAACCCGCCTCC---
CAACCCCGAGGG---GAC---CCGACAAGCCCGAAGGAATCGAAGAAGAAG---------GTGGAGAGAGAGACA-----
-GAGGCAGATCCGGACCATTAG
>JF320418/B/CA/2006/502_1027_wg05
ATGGAGCCAGTAGATCCTAGCCTAGAGCCCTGGAAGCATCCAGGAAGTCAGCCTAAAACTGCTTGTACCACTTGCTATTG
TAAAAAGTGTTGCTTTCATTGCCAAGTTTGC---TTCATAAAAAAAGGCTTAGGCATCTCCTATGGCAGGAAGAAGCGGA
GACAG------CGACGAAGA---GCTCCTCAAGACAGTCAGAATCATCAAGTTTCTCTATCAAAGCAACCCGCCTCC---
CAACCCCGAGGG---GAC---CCGACAAGCCCGAAGGAATCGAAGAAGAAG---------GTGGAGAGAGAGACA-----
-GAGGCAGATCCGGACCATTAG
>JF320419/B/CA/2006/502_1027_wg03
ATGGAGCCAGTAGATCCTAGCCTAGAGCCCTGGAAGCATCCAGGAAGTCAGCCTAAAACTGCTTGTACCACTTGCTATTG
TAAAAGGTGTTGCTTTCATTGCCAAGTTTGC---TTCATAACAAAAGGCTTAGGCATCTCCTATGGCAGGAAGAAGCGGA
GACAG------CGACGAAGA---GCTCCTCAAGACAGTCAGAATCATCAAGTTTCTCTATCAAAGCAACCCGCCTCC---
CAACCCCGAGGG---GAC---CCGACAAGCCCGAAGGAATCGAAGAAGAAG---------GTGGAGAGAGAGACA-----
-GAGGCAGATCCGGACCATTAG
>JF320420/B/CA/2006/502_1027_wg06
ATGGAGCCAGTAGATCCTAGCCTAGAGCCCTGGAAGCATCCAGGAAGTCAGCCTAAAACTGCTTGTACCACTTGCTATTG
TAAAAAGTGTTGCTTTCATTGCCAAGTTTGC---TTCATAAAAAAAGGCTTAGGCATCTCCTATGGCAGGAAGAAGCGGA
GACAG------CGACGAAGA---GCTCCTCAAGACAGTCAGAATCATCAAGTTTCTCTATCAAAGCAACCCGCCTCC---
CAACCCCGAGGG---GAC---CCGACAAGCCCGAAGGAATCGAAGAAGAAG---------GTGGAGAGAGAGACA-----
-GAGGCAGATCCGGACCATTAG
>JF320423/B/CA/2007/502_1191_05
ATGGAGCCAATAGATCCTAGCCTAGAGCCCTGGAAGCACCCAGGAAGTCAGCCTAAGACTGCTTGTAATAATTGCTATTG
TAAAAAATGCTGCTTTCATTGCCAAGTTTGC---TTCATAAAAAAGGGCTTAGGCATCTCCTATGGCAGGAAGAAGAGGA
GACAG------CGACGAAGA---TCTCCTCAAAGCAGTAAGATTGATCAAGCGCCTCTATCAAAGCAACCCGCCTCC---
CAGCACAGAGGG---GAC---CCGACAGGCCCGAAGGAACCGAAGAAGGAG---------GTGGAGAGAGAGACA-----
-GAGACACATCAGGTTGGCTAG
>JF320424/B/CA/2007/502_1191_03
ATGGAGCCAATAGATCCTAGCCTAGAGCCCTGGAAGCACCCAGGAAGTCAGCCTAAGACTGCTTGTAATAATTGCTATTG
TAAAAAATGCTGCTTTCATTGCCAAGTTTGC---TTCATAAAAAAGGGCTTAGGCATCTCCTATGGCAGGAAGAAGAGGA
GACAG------CGACGAAGA---TCTCCTCAAAGCAGTAAGATTGATCAAGCGCCTCTATCAAAGCAACCCGCCTCC---
CAGCACAGAGGG---GAC---CCGACAGGCCCGAAGGAACCGAAGAAGGAG---------GTGGAGAGAGAGACA-----
-GAGACACATCAGGTTGGCTAG
>JF320425/B/CA/2007/502_1191_07
ATGGAGCCAATAGATCCTAGCCTAGAGCCCTGGAAGCACCCAGGAAGTCAGCCTAAGACTGCTTGTAATAATTGCTATTG
TAAAAAATGCTGCTTTCATTGCCAAGTTTGC---TTCATAAAAAAGGGCTTAGGCATCTCCTATGGCAGGAAGAAGAGGA
GACAG------CGACGAAGA---TCTCCTCAAAGCAGTAAGATTGATCAAGCGCCTCTATCAAAGCAACCCGCCTCC---
CAGCACAGAGGG---GAC---CCGACAGGCCCGAAGAAACCGAAGAAGGAG---------GTGGAGAGAGAGACA-----
-GAGACACATCAGGTTGGCTAG
>JF320426/B/CA/2007/502_1191_06
ATGGAGCCAATAGATCCTAGCCTAGAGCCCTGGAAGCACCCAGGAAGTCAGCCTAAGACTGCTTGTAATAATTGCTATTG
TAAAAAATGCTGCTTTCATTGCCAAGTTTGC---TTCATAAAAAAGGGCTTAGGCATCTCCTATGGCAGGAAGAAGAGGA
GACAG------CGACGAAGA---TCTCCTCAAAGCAGTAAGATTGATCAAGCGCCTCTATCAAAGCAACCCGCCTCC---
CAGCACAGAGGG---GAC---CCGACAAGCCCGAAGGAACCGAAGAAGGAG---------GTGGAGAGAGAGACA-----
-GAGACACATCAGGTTGGCTAG
>JF320427/B/CA/2006/502_1799_FL02
ATGGAGCCAGTAGATCCTAGACTAGAGCCCTGGCAGCATCCAGGAAGTCAGCCTAGGACTGATTGTAATAATTGCTATTG
TAAAGCGTGTTGCTTCCATTGCCAAAGTTGC---TTCATAAAAAAAGGCTTAGGCATCTCCTATGGCAGGAAGAAGCGGA
GACAA------CGACGAAGA---TCTCCTCAAGACAGTGAGATTCATCAAGCAGCTTTATCAAAGCAACCCGCCACC---
CAGCTCCGAGGG---GAC---CCGACAGGCCCGAAGGAACCGAAGAAGAAG---------GTGGAGAGCAAGACA-----
-GAGACAGATCCACACCATTAG
>JF320428/B/CA/2006/502_1799_FL03
ATGGAGCCAGTAGATCCTAGACTAGAGCCCTGGCAGCATCCAGGAAGTCAGCCTAGGACTGATTGTAATAATTGCTATTG
TAAAGCGTGTTGCTTCCATTGCCAAAGTTGC---TTCATAAAAAAAGGCTTAGGCATCTCCTATGGCAGGAAGAAGCGGA
GACAA------CGACGAAGA---TCTCCTCAAGACAGTGAGATTCATCAAGCAGCTTTATCAAAGCAACCCGCCACC---
CAGCTCCGAGGG---GAC---CCGACAGGCCCGAAGGAACCGAAGAAGAAG---------GTGGAGAGCAAGACA-----
-GAGACAGATCCACACCATTAG
>JF320429/B/CA/2006/502_1799_FL01
ATGGAGCCAGTAGATCCTAGACTAGAGCCCTGGCAGCATCCAGGAAGTCAGCCTAGGACTGATTGTAATAATTGCTATTG
TAAAGCGTGTTGCTTCCATTGCCAAAGTTGC---TTCATAAAAAAAGGCTTAGGCATCTCCTATGGCAGGAAGAAGCGGA
GACAA------CGACGAAGA---TCTCCTCAAGACAGTGAGATTCATCAAGCAGCTTTATCAAAGCAACCCGCCACC---
CAGCTCCGAGGG---GAC---CCGACAGGCCCGAAGGAACCGAAGAAGAAG---------GTGGAGAGCAAGACA-----
-GAGACAGATCCACACCATTAG
>JF320430/B/CA/2006/502_1799_FL05
ATGGAGCCAGTAGATCCTAGACTAGAGCCCTGGCAGCATCCAGGAAGTCAGCCTAGGACTGATTGTAATAATTGCTATTG
TAAAGCGTGTTGCTTCCATTGCCAAAGTTGC---TTCATAAAAAAAGGCTTAGGCATCTCCTATGGCAGGAAGAAGCGGA
GACAA------CGACGAAGA---TCTCCTCAAGACAGTGAGATTCATCAAGCAGCTTTATCAAAGCAACCCGCCACC---
CAGCTCCGAGGG---GAC---CCGACAGGCCCGAAGGAACCGAAGAAGAAG---------GTGGAGAGCAAGACA-----
-GAGACAGATCCACACCATTAG
>JF320431/B/CA/2006/502_1799_FL04
ATGGAGCCAGTAGATCCTAGACTAGAGCCCTGGCAGCATCCAGGAAGTCAGCCTAGGACTGATTGTAATAATTGCTATTG
TAAAGCGTGTTGCTTCCATTGCCAAAGTTGC---TTCATAAAAAAAGGCTTAGGCATCTCCTATGGCAGGAAGAAGCGGA
GACAA------CGACGAAGA---TCTCCTCAAGACAGTGAGATTCATCAAGCAGCTTTATCAAAGCAACCCGCCACC---
CAGCTCCGAGGG---GAC---CCGACAGGCCCGAAGGAACCGAAGAAGAAG---------GTGGAGAGCAAGACA-----
-GAGACAGATCCACACCATTAG
>JF320460/B/US/2007/502_1709_07
ATGGAGCCAGTAGATCCTAGGCTAGAGCCCTGGAATCATCCAGGAAGTCAGCCTAAGACTGCTTGCACCAATTGTTATTG
TAAAAAGTGTTGCTTTCATTGCCAAGTTTGT---TTCACAACAAAAGGCTTAGGCATCTCCTATGGCAGGAAGAAGCGGA
GACAG------CGACGAAGA---GCTCCTCAAAACAGTCAGACTCATCAAGTATCTCTACCAAAGCAACCCACCTCC---
CAGTCCCGAGGG---AAC---CCGACAGGCCCGAAGGAACCGGAGAAGAAG---------GTGGAGAGAGAGACA-----
-GAGACAGATCCGTACGATTAG
>JF320461/B/US/2007/502_1709_10
ATGGAGCCAGTAGATCCTAGACTAGAGCCCTGGAATCATCCAGGAAGTCAGCCTAAGACTGCTTGCACCAATTGTTATTG
TAAAAAGTGTTGCTTTCATTGCCAAGTTTGT---TTCACAACAAAAGGCTTAGGCATCTCCTATGGCAGGAAGAAGCGGA
GACAG------CGACGAAGA---GCTCCTCACAACAGTCAGACTCATCAAGTATCTCTACCAAAGCAACCCGCCTCC---
CAGACACGAGGG---GAC---CCGACAGGCCCGAAGGAATAGAAGAAGAAG---------GTGGAGAGAGAGGCA-----
-GAGACAGATCCGGTCCCTTAG
>JF320462/B/US/2007/502_1709_06
ATGGAGCCAGTAGATCCTAGACTAGAGCCCTGGAATCATCCAGGAAGTCAGCCTAAGACTGCTTGCACCAATTGTTATTG
TAAAAAGTGTTGCTTTCATTGCCAAGTTTGT---TTCACAACAAAAGGCTTAGGCATCTCCTATGGCAGGAAGAAGCGGA
GACAG------CGACGAAGA---CCTCCTCAAAACAGTCAGACTCATCAAGTATCTCTACCAAAGCAACCCGCCTCC---
CAGACACGAGGG---GAC---CCGACAGGCCCGAAGGAATAGAAGAAGAAG---------GTGGAGAGAGAGGCA-----
-GAGACAGATCCGGTCCCTTAG
>JF320463/B/US/2007/502_1709_14
ATGGAGCCAATAGATCCTAGACTAGAGCCCTGGAATCATCCAGGAAGTCAGCCTAAGACTGCTTGCACCAATTGTTATTG
TAAAAAGTGTTGCTTTCATTGCCAAGTTTGT---TTCACAACAAAAGGCTTAGGCATCTCCTATGGCAGGAAGAAGCGGA
GACAG------CGACGAAGA---GCTCCTCAAAACAGTCAGAATCATCAAGTATCTCTACCAAAGCAACCCGCCTCC---
CAGACACGAGGG---GAC---CCGACAGGCCCGAAGGAATAGAAGAAGAAG---------GTGGAGAGAGAGGCA-----
-GAGACAGATCCGGTCCCTTAG
>JF320464/B/US/2007/502_1709_09
ATGGAGCCAGTAGATCCTAGACTAGAGCCCTGGAATCATCCAGGAAGTCAGCCTAAGACTGCTTGCACCAATTGTTATTG
TAAAAAGTGTTGCTTTCATTGCCAAGTTTGT---TTCACAACAAAAGGCTTAGGCATCTCCTATGGCAGGAAGAAGCGGA
GACAG------CGACGAAGA---GCTCCTCAAAACAGTCAGAATCATCAAGTATCTCTACCAAAGCAACCCGCCTCC---
CAGACACGAGGG---GAC---CCGACAGGCCCGAAGGAATAGAAGAAGAAG---------GTGGAGAGAGAGGCA-----
-GAGACAGATCCGGTCCCTTAG
>JF320465/B/US/2007/502_1709_11
ATGGAGCCAGTAGATCCTAGACTAGAGCCCTGGAATCATCCAGGAAGTCAGCCTAAGACTGCTTGCACCAATTGTTATTG
TAAAAAGTGTTGCTTTCATTGCCAAGTTTGT---TTCACAACAAAAGGCTTAGGCATCTCCTATGGCAGGAAGAAGCGGA
GACAG------CGACGAAGA---GCTCCTCACAACAGTCAGACTCATCAAGTATCTCTACCAAAGCAACCCGCCTCC---
CAGACACGAGGG---GAC---CCGACAGGCCCGAAGGAATAGAAGAAGAAG---------GTGGAGAGAGAGGCA-----
-GAGACAGATCCGGTCCCTTAG
>JF320466/B/US/2007/502_1709_02
ATGGAGCCAGTAGATCCTAGACTAGAGCCCTGGAATCATCCAGGAAGTCAGCCTAAGACTGCTTGCACCAATTGTTATTG
TAAAAAGTGTTGCTTTCATTGCCAAGTTTGT---TTCACAACAAAAGGCTTAGGCATCTCCTATGGCAGGAAGAAGCGGA
GACAG------CGACGAAGA---GCTCCTCACAACAGTCAGACTCATCAAGTATCTCTACCAAAGCAACCCGCCTCC---
CAGACACGAGGG---GAC---CCGACAGGCCCGAAGGAATAGAAGAAGAAG---------GTGGAGAGAGAGGCA-----
-GAGACAGATCCGGTCCCTTAG
>JF320467/B/US/2007/502_1709_04
ATGGAGCCAGTAGATCCTAGACTAGAGCCCTGGAATCATCCAGGAAGTCAGCCTAAGACTGCTTGCACCAATTGTTATTG
TAAAAAGTGTTGCTTTCATTGCCAAGTTTGT---TTCACAACAAAAGGCTTAGGCATCTCCTATGGCAGGAAGAAGCGGA
GACAG------CGACGAAGA---GCTCCTCAACACAGTCAGACTCATCAAGTATCTCTACCAAAGCAACCCGCCTCC---
CAGACACGAGGG---GAC---CCGACAGGCCCGAAGGAATAGAAGAAGAAG---------GTGGAGAGAGAGGCA-----
-GAGACAGATCCGGTCCCTTAG
>JF320468/B/US/2007/502_1709_03
ATGGAGCCAGTAGATCCTAGACTAGAGCCCTGGAGTCATCCAGGAAGTCAGCCTAAGACTGCTTGCACCAATTGTTATTG
TAAAAAGTGTTGCTTTCATTGCCAAGTTTGT---TTCACAACAAAAGGCTTAGGCATCTCCTATGGCAGGAAGAAGCGGA
GACAG------CGACGAAGA---GCTCCTCACAACAGTCAGACTCATCAAGTATCTCTACCAAAGCAACCCGCCTCC---
CAGACACGAGGG---GAC---CCGACAGGCCCGAAGGAATAGAAGAAGAAG---------GTGGAGAGAGAGGCA-----
-GAGACAGATCCGGTCCCTTAG
>JF320469/B/US/2007/502_1709_08
ATGGAGCCAGTAGATCCTAGACTAGAGCCCTGGAATCATCCAGGAAGTCAGCCTAAGACTGCTTGCACCAATTGTTATTG
TAAAAAGTGTTGCTTTCATTGCCAAGTTTGT---TTCACAACAAAAGGCTTAGGCATCTCCTATGGCAGGAAGAAGCGGA
GACAG------CGACGAAGA---GCTCCTCCAAACAGTCAGACTCATCAAGTATCTCTACCAAAGCAACCCGCCTCC---
CAGACACGAGGG---GAC---CCGACAGGCCCGAAGGAATAGAAGAAGAAG---------GTGGAGAGAGAGGCA-----
-GAGACAGATCCGGTCCCTTAG
>JF320470/B/US/2007/502_1709_12
ATGGAGCCAGTAGATCCTAGACTAGAGCCCTGGAATCATCCAGGAAGTCAGCCTAAGACTGCTTGCACCAATTGTTATTG
TAAAAAGTGTTGCTTTCATTGCCAAGTTTGT---TTCACAACAAAAGGCTTAGGCATCTCCTATGGCAGGAAGAAGCGGA
GACAG------CGACGAAGA---GCTCCTCAAAGCAGTCAGACTCATCAAGTATCTCTACCAAAGCAACCCGCCTCC---
CAGACACGAGGG---GAC---CCGACAGGCCCGAAGGAATAGAAGAAGAAG---------GTGGAGAGAGAGGCA-----
-GAGACAGATCCGGTCCCTTAG
>JF320477/B/US/2005/502_1926_FL04
ATGGAGCCAGTAGATCCTAAACTAGCGCCCTGGCAGCATCCAGGAAGTCAGCCTAAAACTGCTTGTACCGCTTGCTATTG
TAAAAGATGCTGCTATCATTGTCCAAGGTGT---TTCCTAACAAAAGGCTTAGGCATCTCCCATGGCAGGAAGAAGCGGA
GTCAG------CGACGAAGA---GCTCCTCCGGACAGTCAGAGTAATCAAGCTTCTCTACCAAAGCAACCCACCTCC---
CAACCCCGAGGG---GAC---CCGACAGACCCGAAGGAACCGAAGAAGAAG---------GTGGAGAAAGAGACA-----
-GAGACAGATCCATTCGATTAG
>JF320478/B/US/2005/502_1926_FL03
ATGGAGCCAGTAGATCCTAAACTAGCGCCCTGGCAGCATCCAGGAAGTCAGCCTAAAACTGCTTGTACCGCTTGCTATTG
TAAAAGATGCTGCTATCATTGTCCAAGGTGT---TTCCTAACAAAAGGCTTAGGCATCTCCCATGGCAGGAAGAAGCGGA
GTCAG------CGACGAAGA---GCTCCTCCGGACAGTCAGAGTAATCAAGCTTCTCTACCAAAGCAACCCACCTCC---
CAACCCCGAGGG---GAC---CCGACAGACCCGAAGGAACCGAAGAAGAAG---------GTGGAGAAAGAGACA-----
-GAGACAGATCCATTCGATTAG
>JF320482/B/US/2005/502_2008_FL12
ATGGAGCCAGTAGATCCTAGACTAGAGCCCTGGAAGCATCCAGGAAGTCAGCCTAGTACTCCTTGTACCAATTGCTATTG
TAAAAAGTGTTGCTTTCATTGCCAAAAGTGT---TTCATACAAAAGGGCTTAGGCATCTCCTATGGCAGGAAGAAGCGGA
GACAG------CGACGAAGA---GCTCATCAAGACAGTCAGACTCATCAAGCGCCTCTATCAGAGCAACCCGCTTCC---
CAGCCCCGAGGG---GAC---CAGACAGGCCCGAAGGAATCGAAGAAGAAG---------GTGGAGAGAGAGACA-----
-GAGACAGATCCACAAGATTGG
>JF320483/B/US/2005/502_1926_FL02
ATGGAGCCAGTAGATCCTAAACTAGCGCCCTGGCAGCATCCAGGAAGTCAGCCTAAAACTGCTTGTACCGCTTGCTATTG
TAAAAGATGCTGCTATCATTGTCCAAGGTGT---TTCCTAACAAAAGGCTTAGGCATCTCCCATGGCAGGAAGAAGCGGA
GTCAG------CGACGAAGA---GCTCCTCCGGACAGTCAGAGTAATCAAGCTTCTCTACCAAAGCAACCCACCTCC---
CAACCCCGAGGG---GAC---CCGACAGACCCGAAGGAACCGAAGAAGAAG---------GTGGAGAAAGAGACA-----
-GAGACAGATCCATTCGATTAG
>JF320484/B/US/2005/502_2008_FL04
ATGGAGCCGGTAGATCCTAGACTAGAGCCCTGGAAGCATCCAGGAAGTCAGCCTAGTACTCCTTGTACCAATTGCTATTG
TAAAAAGTGTTGCTTTCATTGCCAAAAGTGT---TTCATACAAAAGGGCTTAGGCATCTCCTATGGCAGGAAGAAGCGGA
GACAG------CGACGAAGA---GCTCATCAAGACAATCAGACTCATCAAGCGCCTCTATCAGAGCAACCCGCTTCC---
CAGCCCCGAGGG---GAC---CAGACAGGCCCGAAGGAATCGAAGAAGAAG---------GTGGAGAGAGAGACA-----
-GAGACAGATCCACAAGATTGG
>JF320485/B/US/2005/502_2008_FL08
ATGGAACCAGTAGATCCTAGATTAGAGCCCTGGAAGCATCCAGGAAGTCAGCCTAATACTCCTTGTACAAATTGCTATTG
TAAAAAGTGTTGCTTTCATTGCCAAAAGTGT---TTCATACAAAAGGGCTTAGGCATCTCCTATGGCAGGAAGAAGCGGA
GACAG------CGACGAAGA---GCTCATCAAGACAGTCAGGCTCATCAAGCGCCTCTATCAGAGCAACCCGCTTCC---
CAGCCCCGAGGG---GAC---CAGACAGGCCCGAAGGAATCGAAGAAGAAG---------GTGGAGAGAGAGACA-----
-GAGACAGATCCACAAGATTGG
>JF320486/B/US/2005/502_2008_FL03
ATGGAACCAGTAGATCCTAGATTAGAGCCCTGGAAGCATCCAGGAAGTCAGCCTAATACTCCTTGTACAAATTGCTATTG
TAAAAAGTGTTGCTTTCATTGCCAAAAGTGT---TTCATACAAAAGGGCTTAGGCATCTCCTATGGCAGGAAGAAGCGGA
GACAG------CGACGAAGA---GCTCATCAAGACAGTCAGACTCATCAAGCGCCTCTATCAGAGCAACCCGCTTCC---
CAGCCCCGAGGG---GAC---CAGACAGGCCCGAAGGAATCGAAGAAGAAG---------GTGGAGAGAGAGACA-----
-GAGACAGATCCACAAGATTGG
>JF320487/B/US/2005/502_2008_FL01
ATGGAGCCGGTAGATCCTAGACTAGAGCCCTGGAAGCATCCAGGAAGTCAGCCTAGTACTCCTTGTACCAATTGCTATTG
TAAAAAGTGTTGCTTTCATTGCCAAAAGTGT---TTCATACAAAAGGGCTTAGGCATCTCCTATGGCAGGAAGAAGCGGA
GACAG------CGACGAAGA---GCTCATCAAGACAATCAGACTCATCAAGCGCCTCTATCAGAGCAACCCGCTTCC---
CAGCCCCGAGGG---GAC---CAGACAGGCCCGAAGGAATCGAAGAAGAAG---------GTGGAGAGAGAGACA-----
-GAGACAGATCCACAAGATTGG
>JF320488/B/US/2005/502_2008_FL10
ATGGAACCAGTAGATCCTAGACTAGAGCCCTGGAAGCATCCAGGAAGTCAGCCTAATACTCCTTGTACAAATTGCTATTG
TAAAAAGTGTTGCTTTCATTGCCAAAAGTGT---TTCATACAAAAGGGCTTAGGCATCTCCTATGGCAGGAAGAAGCGGA
GACAG------CGACGAAGA---GCTCATCAAGACAGTCAGACTCATCAAGCGCCTCTATCAGAGCAACCCGCTTCC---
CAGCCCCGAGGG---GAC---CAGACAGGCCCGAAGGAATCGAAGAAGAAG---------GTGGAGAGAGAGACA-----
-GAGACAGATCCACAAGATTGG
>JF320489/B/US/2005/502_2008_FL11
ATGGAACCAGTAGATCCTAGACTAGAGCCCTGGAAGCATCCAGGAAGTCAGCCTAGTACTCCTTGTACCAATTGCTATTG
TAAAAAGTGTTGCTTTCATTGCCAAAAGTGT---TTCATACAAAAGGGCTTAGGCATCTCCTATGGCAGGAAGAAGCGGA
GACAG------CGACGAAGA---GCTCCTCAAGACAATCAGACTCATCAAGCGCCTCTATCAGAGCAACCCGCTTCC---
CAGCCCCGAGGG---GAC---CAGACAGGCCCGAAGGAATCGAAGAAGAAG---------GTGGAGAGAGAGACA-----
-GAGACAGATCCACAAGATTGG
>JF320490/B/US/2005/502_2008_FL02
ATGGAACCAGTAGATCCTAGACTAGAGCCCTGGAAGCATCCAGGAAGTCAGCCTAGTACTCCTTGTACCAATTGCTATTG
TAAAAAGTGTTGCTTTCATTGCCAAAAGTGT---TTCATACAAAAGGGCTTAGGCATCTCCTATGGCAGGAAGAAGCGGA
GACAG------CGACGAAGA---GCTCATCAAGACAGTCAGACTCATCAAGCGCCTCTATCAGAGCAACCCGCTTCC---
CAGCCCCGAGGG---GAC---CAGACAGGCCCGAAGGAATCGAAGAAGAAG---------GTGGAGAGAGAGACA-----
-GAGACAGATCCACAAGATTGG
>JF320491/B/US/2005/502_2008_FL09
ATGGAGCCAGTAGATCCTAGATTAGAGCCCTGGAAGCATCCAGGAAGTCAGCCTAATACTCCTTGTACAAATTGCTATTG
TAAAAAGTGTTGCTTTCATTGCCAAAAGTGT---TTCATACAAAAGGGCTTAGGCATCTCCTATGGCAGGAAGAAGCGGA
GACAG------CGACGAAGA---GCTCATCAAGACAGTCAGACTCATCAAGCGCCTCTATCAGAGCAACCCGCTTCC---
CAGCCCCGAGGG---GAC---CAGACAGGCCCGAAGGAATCGAAGAAGAAG---------GTGGAGAGAGAGACA-----
-GAGACAGATCCACAAGATTGG
>JF320492/B/US/2005/502_2008_FL07
ATGAAGCCAGTAGATCCTAGACTAGAGCCCTGGAAGCATCCAGGAAGTCAGCCTAGTACTCCTTGTACCAATTGCTATTG
TAAAAAGTGTTGCTTTCATTGCCAAAAGTGT---TTCATACAAAAGGGCTTAGGCATCTCCTATGGCAGGAAGAAGCGGA
GACAG------CGACGAAGA---GCTCATCAAGACAATCAGACTCATCAAGCGCCTCTATCAGAGCAACCCGCTTCC---
CAGCCCCGAGGG---GAC---CAGACAGGCCCGAAGGAATCGAAGAAGAAG---------GTGGAGAGAGAGACA-----
-GAGACAGATCCACAAGATTGG
>JF320515/B/US/2006/502_0176_FL07
ATGGAGCCAGTAGATCCTAGACTAGAGCCCTGGAAGCACCCAGGAAGTCAGCCTAGGACTGCTTGTACCCCTTGCTATTG
TAAAAAGTGCTGCTTTCATTGCCAAGTTTGT---TTCATAAAAAAAGCCTTAGGCATCTCCTATGGCAGGAAGAAGCGGA
GACAG------CGACGAAGA---GCTCCTCCAGATAATCAGACTCATCAGGTTTCTCTATCAAAGCAACCCACCTCC---
CAGCTCCGAGGG---GAC---CCGACAGGCCCGAAGGAATCGAAGAAGGAG---------GTGGAGACAGAGACG-----
-GGGACAGATCCGGTCAATTAG
>JF320516/B/US/2006/502_0176_FL01
ATGGAGCCAGTAGATCCTAGACTAGAGCCCTGGAAGCACCCAGGAAGTCAGCCTAGGACTGCTTGTACCCCTTGCTATTG
TAAAAAGTGCTGCTTTCATTGCCAAGTTTGT---TTCATAAAAAAAGCCTTAGGCATCTCCTATGGCAGGAAGAAGCGGA
GACAG------CGACGAAGA---GCTCCTCCAGATAATCAGACTCATCAGGTTTCTCTATCAAAGCAACCCACCTCC---
CAGCTCCGAGGG---GAC---CCGACAGGCCCGAAGGAATCGAAGAAGGAG---------GTGGAGACAGAGACT-----
-GGGACAGATCCGGTCAATTAG
>JF320518/B/US/2006/502_0176_FL03
ATGGAGCCAGTAGATCCTAGACTAGAGCCCTGGAAGCACCCAGGAAGTCAGCCTAGGACTGCTTGTACCCCTTGCTATTG
TAAAAAGTGCTGCTTTCATTGCCAAGTTTGT---TTCATAAAAAAAGCCTTAGGCATCTCCTATGGCAGGAAGAAGCGGA
GACAG------CGACGAAGA---GCTCCTCCAGATAATCAGACTCATCAGGTTTCTCTATCAAAGCAACCCACCTCC---
CAGCTCCGAGGG---GAC---CCGACAGGCCCGAAGGAATCGAAGAAGGAG---------GTGGAGACAGAGACG-----
-GGGACAGATCCGGTCAATTAG
>JF320519/B/US/2006/502_0176_FL05
ATGGAGCCAGTAGATCCTAGACTAGAGCCCTGGAAGCACCCAGGAAGTCAGCCTAGGACTGCTTGTACCCCTTGCTATTG
TAAAAAGTGCTGCTTTCATTGCCAAGTTTGT---TTCATAAAAAAAGCCTTAGGCATCTCCTATGGCAGGAAGAAGCGGA
GACAG------CGACGAAGA---GCTCCTCCAGATAATCAGACTCATCAGGTTTCTCTATCAAAGCAACCCACCTCC---
CAGCTCCGAGGG---GAC---CCGACAGGCCCGAAGGAATCGAAGAAGGAG---------GTGGAGACAGAGACG-----
-GGGACAGATCCGGTCAATTAG
>JF320526/B/US/2006/502_0717_FL02
ATGGAGCCAGTAGATCCTAGACTAGAGCCCTGGAAGCATCCAGGAAGCCAGCCTAGGACTGAGTGTACCAATTGCTATTG
TAAAAAGTGTTGCTTTCATTGCCAAGTTTGC---TTCTTAAAAAAAGGCTTAGGCATCTCCTATGGCAGGAAGAAGCGGA
ACCAG------CGACGCAGA---ACTCCTCTGGACAGTAAGAATCATCAAGCTTCTCTATCAAAGCAACCCGCCTCC---
CAGTCCCGAGGG---GAC---CCGACAGGCCAGAAGGAATCGAAGAAGAAG---------GTGGAGAACGAGACA-----
-GAGACAGATCCGGTCCATTAG
>JF320529/B/US/2006/502_0717_FL01
ATGGAGCCAGTAGATCCTAGACTAGAGCCCTGGAAGCATCCAGGAAGCCAGCCTAGGACTGAGTGTACCAATTGCTATTG
TAAAAAGTGTTGCTTTCATTGCCAAGTTTGC---TTCTTAAAAAAAGGCTTAGGCATCTCCTATGGCAGGAAGAAGCGGA
ACCAG------CGACGCAGA---ACTCCTCTGGACAGTAAGAATCATCAAGCTTCTCTATCAAAGCAACCCGCCTCC---
CAGTCCCGAGGG---GAC---CCGACAGGCCAGAAGGAATCGAAGAAGAAG---------GTGGAGAACGAGACA-----
-GAGACAGATCCGGTCCATTAG
>JF320530/B/US/2007/502_0823_05
ATGGAGCCAGTAGATCCTAGCCTAGAGCCCTGGAAGCATCCAGGAAGTCAGCCTAGGACTGCTTGTAACAATTGCTATTG
TAAAAGGTGTTGCTTTCATTGCCAAGTGTGC---TTTATAAAAAAGGGCTTAGGCATCTTCTATGGCAGGAAGAAGCGGA
GACAG------AGACGAAGA---CCTCATCAAGACAGTCAGAATCATCAAATTTCTCTATCAAAGCAATCCGCCTCC---
CAACCCCGAGGG---GAC---TCGACAGGCCCGAAGGAACAGGAGAAGAAG---------GTGGAGAGAGAGACA-----
-GAGACACATCAGGGCCGTTAG
>JF320531/B/US/2007/502_0823_04
ATGGAGCCAGTAGATCCTAGCCTAGAGCCCTGGAAGCATCCAGGAAGTCAGCCTAGGACTGCTTGTAACAATTGCTATTG
TAAAAGGTGTTGCTTTCATTGCCAAGTGTGC---TTTATAAAAAAGGGCTTAGGCATCTTCTATGGCAGGAAGAAGCGGA
GACAG------AGACGAAGA---CCTCATCAAGACAGTCAGAATCATCAAATTTCTCTATCAAAGCAATCCGCCTCC---
CAACCCCGAGGG---GAC---TCGACAGGCCCGAAGGAACAGGAGAAGAAG---------GTGGAGAGAGAGACA-----
-GAGACACATCAGGGCCGTTAG
>JF320532/B/US/2007/502_0823_02
ATGGAGCCAGTAGATCCTAGCCTAGAGCCCTGGAAGCATCCAGGAAGTCAGCCTAGGACTGCTTGTAACAATTGCTATTG
TAAAAGGTGTTGCTTTCATTGCCAAGTGTGC---TTTATAAAAAAGGGCTTAGGCATCTTCTATGGCAGGAAGAAGCGGA
GACAG------AGACGAAGA---CCTCATCAAGACAGTCAGAATCATCAAATTTCTCTATCAAAGCAATCCGCCTCC---
CAACCCCGAGGG---GAC---TCGACAGGCCCGAAGGAACAGGAGAAGAAG---------GTGGAGAGAGAGACA-----
-GAGACACATCAGGGCCGTTAG
>JF320533/B/US/2007/502_0823_01
ATGGAGCCAGTAGATCCTAGCCTAGAGCCCTGGAAGCATCCAGGAAGTCAGCCTAGGACTGCTTGTAACAATTGCTATTG
TAAAAGGTGTTGCTTTCATTGCCAAGTGTGC---TTTATAAAAAAGGGCTTAGGCATCTTCTATGGCAGGAAGAAGCGGA
GACAG------AGACGAAGA---CCTCATCAAGACAGTCAGAATCATCAAATTTCTCTATCAAAGCAATCCGCCTCC---
CAACCCCGAGGG---GAC---TCGACAGGCCCGAAGGAACAGGAGAAGAAG---------GTGGAGAGAGAGACA-----
-GAGACACATCAGGGCCGTTAG
>JF320534/B/US/2007/502_0823_06
ATGGAGCCAGTAGATCCTAGCCTAGAGCCCTGGAAGCATCCAGGAAGTCAGCCTAGGACTGCTTGTAACAATTGCTATTG
TAAAAGGTGTTGCTTTCATTGCCAAGTGTGC---TTTATAAAAAAGGGCTTAGGCATCTTCTATGGCAGGAAGAAGCGGA
GACAG------AGACGAAGA---CCTCATCAAGACAGTCAGAATCATCAAATTTCTCTATCAAAGCAATCCGCCTCC---
CAACCCCGAGGG---GAC---TCGACAGGCCCGAAGGAACAGGAGAAGAAG---------GTGGAGAGAGAGACA-----
-GAGACACATCAGGGCCGTTAG
>JF320535/B/US/2007/502_0823_03
ATGGAGCCAGTAGATCCTAGCCTAGAGCCCTGGAAGCATCCAGGAAGTCAGCCTAGGACTGCTTGTAACAATTGCTATTG
TAAAAGGTGTTGCTTTCATTGCCAAGTGTGC---TTTATAAAAAAGGGCTTAGGCATCTTCTATGGCAGGAAGAAGCGGA
GACAG------AGACGAAGA---CCTCATCAAGACAGTCAGAATCATCAAATTTCTCTATCAAAGCAATCCGCCTCC---
CAACCCCGAGGG---GAC---TCGACAAGCCCGAAGGAACAGGAGAAGAAG---------GTGGAGAGAGAGACA-----
-GAGACACATCAGGGCCGTTAG
>JF320536/B/US/2007/502_0823_07
ATGGAGCCAGTAGATCCTAGCCTAGAGCCCTGGAAGCATCCAGGAAGTCAGCCTAGGACTGCTTGTAACAATTGCTATTG
TAAAAGGTGTTGCTTTCATTGCCAAGTGTGC---TTTATAAAAAAGGGCTTAGGCATCTTCTATGGCAGGAAGAAGCGGA
GACAG------AGACGAAGA---CCTCATCAAGACAGTCAGAATCATCAAATTTCTCTATCAAAGCAATCCGCCTCC---
CAACCCCGAGGG---GAC---TCGACAGGCCCGAAGGAACAGGAGAAGAAG---------GTGGAGAGAGAGACA-----
-GAGACACATCAGGGCCGTTAG
>JF320559/B/US/2007/502_0364_wg5
ATGGAGCCAGTAGACCCTAGCCTAGAGCCCTGGAAGCATCCAGGAAGTCAGCCTAAGACTGCTTGTAACCCTTGCTATTG
CAAAAAGTGTTGCTTTCATTGCCAAAAATGT---TTCATAACAAAAGGCTTAGGCATCTCCTATGGCAGGAAGAAGCGGA
GACAG------CGACGAAGA---ACTCCTCAAGACAGTGAGACTCATCAAGCTTCTCTATCAAAGCAACCCGCTACC---
CAGTTCCGAGGG---GAC---CCGACAGGCCCGAAGGAATCGAAGAAGAAG---------GTGGAGAGCAAGACA-----
-GAGGCAGATCCAGTCTCTTAG
>JF320561/B/US/2007/502_0364_wg4
ATGGAGCCAGTAGACCCTAGCCTAGAGCCCTGGAAGCATCCAGGAAGTCAGCCTAAGACTGCTTGTAACCCTTGCTATTG
CAAAAAGTGTTGCTTTCATTGCCAAAAATGT---TTCATAACAAAAGGCTTAGGCATCTCCTATGGCAGGAAGAAGCGGA
GACAG------CGACGAAGA---ACTCCTCAAGACAGTGAGACTCATCAAGCTTCTCTATCAAAGCAACCCGCTACC---
CAGTTCCGAGGG---GAC---CCGACAGGCCCGAAGGAATCGAAGAAGAAG---------GTGGAGAGCAAGACA-----
-GAGGCAGATCCAGTCTCTTAG
>JF320562/B/US/2007/502_0364_wg1
ATGGAGCCAGTAGACCCTAGCCTAGAGCCCTGGAAGCATCCAGGAAGTCAGCCTAAGACTGCTTGTAACCCTTGCTATTG
CAAAAAGTGTTGCTTTCATTGCCAAAAATGT---TTCATAACAAAAGGCTTAGGCATCTCCTATGGCAGGAAGAAGCGGA
GACAG------CGACGAAGA---ACTCCTCAAGACAGTGAGACTCATCAAGCTTCTCTATCAAAGCAACCCGCTACC---
CAGTTCCGAGGG---GAC---CCGACAGGCCCGAAGGAATCGAAGAAGAAG---------GTGGAGAGCAAGACA-----
-GAGGCAGATCCAGTCTCTTAG
>JF320563/B/US/2007/502_0364_wg2
ATGGAGCCAGTAGACCCTAGCCTAGAGCCCTGGAAGCATCCAGGAAGTCAGCCTAAGACTGCTTGTAACCCTTGCTATTG
CAAAAAGTGTTGCTTTCATTGCCAAAAATGT---TTCATAACAAAAGGCTTAGGCATCTCCTATGGCAGGAAGAAGCGGA
GACAG------CGACGAAGA---ACTCCTCAAGACAGTGAGACTCATCAAGCTTCTCTATCAAAGCAACCCGCTACC---
CAGTTCCGAGGG---GAC---CCGACAGGCCCGAAGGAATCGAAGAAGAAG---------GTGGAGAGCAAGACA-----
-GAGGCAGATCCAGTCTCTTAG
>JF320564/B/US/2006/502_1046_FL04
ATGGAGCCAGTAGATCCTAGCCTAGAGCCCTGGAGGCATCCAGGAAGTCAGCCTAAGACTCCTTGTACCAATTGCTATTG
TAAAAAGTGTTGTCTTCACTGCCAAGTTTGT---TTTATACAAAAAGGCTTAGGCATCTCCTATGGCAGGAAGAAGCGGA
GACAG------CGACGAAGA---GCTCCTCAAAACAGTCCAAGTCGTCAAGTTCCTCTACCAAAGCAATCCGCCTCC---
CAAACCCGAGGG---GAC---CCGACAGGCCAGAAGGAATCGAAGAAGAAG---------GTGGAGAGAGAGACA-----
-AAGACAGATCCAGGCCCTTAG
>JF320565/B/US/2006/502_1046_FL05
ATGGAGCCAGTAGATCCTAGCCTAGAGCCCTGGAGGCATCCAGGAAGTCAGCCAAAGACTCCTTGTACCAATTGCTATTG
TAAAAAGTGTTGTCTTCACTGCCAAGTTTGT---TTTATACAAAAAGGCTTAGGCATCTCCTATGGCAGGAAGAAGCGGA
GACAG------CGACGAAGA---GCTCCTCAAAACAGTCCAAGTCGTCAAGTTCCTCTACCAAAGCAATCCGCCTCC---
CAAACCCGAGGG---GAC---CCGACAGGCCAGAAGGAATCGAAGAAGAAG---------GTGGAGAGAGAGACA-----
-AAGACAGATCCAGGCCCTTAG
>JF320566/B/US/2006/502_1046_FL01
ATGGAGCCAGTAGATCCTAGCCTAGAGCCCTGGAGGCATCCAGGAAGTCAGCCTAAGACTCCTTGTACCAATTGCTATTG
TAAAAAGTGTTGTCTTCACTGCCAAGTTTGT---TTTATACAAAAAGGCTTAGGCATCTCCTATGGCAGGAAGAAGCGGA
GACAG------CGACGAAGA---GCTCCTCAAAACAGTCCAAGTCGTCAAGTTCCTCTACCAAAGCAATCCGCCTCC---
CAAACCCGAGGG---GAC---CCGACAGGCCAGAAGGAATCGAAGAAGAAG---------GTGGAGAGAGAGACA-----
-AAGACAGATCCAGGCCCTTAG
>JF320567/B/US/2006/502_1046_FL03
ATGGAGCCAGTAGATCCTAGCCTAGAGCCCTGGAGGCATCCAGGAAGTCAGCCTAAGACTCCTTGTACCAATTGCTATTG
TAAAAAGTGTTGTCTTCACTGCCAAGTTTGT---TTTATACAAAAAGGCTTAGGCATCTCCTATGGCAGGAAGAAGCGGA
GACAG------CGACGAAGA---GCTCCTCAAAACAGTCCAAGTCGTCAAGTTCCTCTACCAAAGCAATCCGCCTCC---
CAAACCCGAGGG---GAC---CCGACAGGCCAGAAGGAATCGAAGAAGAAG---------GTGGAGAGAGAGACA-----
-AAGACAGATCCAGGCCCTTAG
>JF320568/B/US/2006/502_1046_FL02
ATGGAGCCAGTAGATCCTAGCCTAGAGCCCTGGAGGCATCCAGGAAGTCAGCCTAAGACTCCTTGTACCAATTGCTATTG
TAAAAAGTGTTGTCTTCACTGCCAAGTTTGT---TTTATACAAAAAGGCTTAGGCATCTCCTATGGCAGGAAGAAGCGGA
GACAG------CGACGAAGA---GCTCCTCAAAACAGTCCAAGTCGTCAAGTTCCTCTACCAAAGCAATCCGCCTCC---
CAAACCCGAGGG---GAC---CCGACAGGCCAGAAGGAATCGAAGAAGAAG---------GTGGAGAGAGAGACA-----
-AAGACAGATCCAGGCCCTTAG
>JF320577/B/US/2007/502_2305_01
ATGGAGCCAGTAGATCCTAGACTAGCGCCCTGGCAGCATCCAGGAAGTCAGCCTAAGACTGCTTGTACCAATTGCTATTG
TAAAAAATGCTGCTTTCATTGCCAAAAGTGT---TTCATAACAAAAGGCTTAGGCATCTCCTATGGCAGGAAGAAGTGGA
GACAG------CGACGAAGA---CCTCCTCAGGACAGTAAGACTCATCAAGTTTCTCTACCAAAGCAACCCACCTCC---
CAGGCCCGAGGG---GAC---CCGACAGGCCCGACGGAATCGAAGAAGAAG---------GTGGAGAGAGAGACA-----
-GAGGCAGATCCAGACAATTAG
>JF320613/B/US/2006/502_0062_FL04
ATGGAGCCCGTAGACCCTAGACTAGAGCCCTGGAAGCATCCAGGAAGTCAGCCTAAGACTCCGTGTACTAATTGCTATTG
TAAAAAGTGCTGCTTTCATTGCCAAGTTTGT---TTCACAACAAAAGGCTTAGGCATCTCCTATGGCAGGAAGAAGCGGA
GACAG------CGACGAAGA---GCTCATCAAGACAGTCAGACTCATCAAGCTTCTCTATCAAAGCAACCCACCCCC---
CAGCACCGAGGG---GAC---CCGACAGGTCAGAAGGAATCGAAGAAGAAG---------GTGGAGAGAGAGACA-----
-GAGACAGATCAATTCGATTAG
>JF320615/B/US/2006/502_0053_wg06
ATGGAGCCAGTAGATCCTAGCCTAGAGCCCTGGAAGCATCCAGGAAGTCAGCCTGCGACTGCTTGTAACAAATGCTATTG
TAAAAAGTGTTGCTTTCATTGCCAAGTTTGT---TTTACGAAAAAAGGCTTAGGCATCTCCTATGGCAGGAAGAAGCGGA
GACAG------CGACGAAGA---GCTCCTCAAGACAGTGAGGCTCATCAAGATCCTCTATCAAAGCAACCCGCTTCC---
CAGCCCAGAGGG---GAC---CCGACAGGCCCGAAGGAATCGAAGGAGAAG---------GTGGAGAGAGAGACA-----
-GAGACAGATCCGGGACATCAG
>JF320616/B/US/2006/502_0062_FL02
ATGGAGCCCGTAGACCCTAGACTAGAGCCCTGGAAGCATCCAGGAAGTCAGCCTAAGACTCCGTGTACTAATTGCTATTG
TAAAAAGTGCTGCTTTCATTGCCAAGTTTGT---TTCACAACAAAAGGCTTAGGCATCTCCTATGGCAGGAAGAAGCGGA
GACAG------CGACGAAGA---GCTCATCAAGACAGTCAGACTCATCAAGCTTCTCTATCAAAGCAACCCACCCCC---
CAGCACCGAGGG---GAC---CCGACAGGCCAGAAGGAATCGAAGAAGAAG---------GTGGAGAGAGAGACA-----
-GAGACAGATCAATTCGATTAG
>JF320617/B/US/2006/502_0053_wg01
ATGGAGCCAGTAGATCCTAGCCTAGAGCCCTGGAAGCATCCAGGAAGTCAGCCTGCGACTGCTTGTAACAAATGCTATTG
TAAAAAGTGTTGCTTTCATTGCCAAGTTTGT---TTTACGAAAAAAGGCTTAGGCATCTCCTATGGCAGGAAGAAGCGGA
GACAG------CGACGAAGA---GCTCCTCAAGACAGTGAGGCTCATCAAGATCCTCTATCAAAGCAACCCGCTTCC---
CAGCCCAGAGGG---GAC---CCGACAGGCCCGAAGGAATCGAAGGAGAAG---------GTGGAGAGAGAGACA-----
-GAGACAGATCCGGGACATCAG
>JF320619/B/US/2006/502_0062_FL06
ATGGAGCCCGTAGACCCTAGACTAGAGCCCTGGAAGCATCCAGGAAGTCAGCCTAAGACTCCGTGTACTAATTGCTATTG
TAAAAAGTGCTGCTTTCATTGCCAAGTTTGT---TTCACAACAAAAGGCTTAGGCATCTCCTATGGCAGGAAGAAGCGGA
GACAG------CGACGAAGA---GCTCATCAAGACAGTCAGACTCATCAAGCTTCTCTATCAAAGCAACCCACCCCC---
CAGCACCGAGGG---GAC---CCGACAGGCCAGAAGGAATCGAAGAAGAAG---------GTGGAGAGAGAGACA-----
-GAGACAGATCAATTCGATTAG
>JF320620/B/US/2006/502_0053_wg10
ATGGAGCCAGTAGATCCTAGCCTAGAGCCCTGGAAGCATCCAGGAAGTCAGCCTGCGACTGCTTGTAACAAATGCTATTG
TAAAAAGTGTTGCTTTCATTGCCAAGTTTGT---TTTACGAAAAAAGGCTTAGGCATCTCCTATGGCAGGAAGAAGCGGA
GACAG------CGACGAAGA---GCTCCTCAAGACAGTGAGGCTCATCAAGATCCTCTATCAAAGCAACCCGCTTCC---
CAGCCCAGAGGG---GAC---CCGACAGGCCCGAAGGAATCGAAGGAGAAG---------GTGGAGAGAGAGACA-----
-GAGACAGATCCGGGACATCAG
>JF320621/B/US/2006/502_0053_wg09
ATGGAGCCAGTAGATCCTAGCCTAGAGCCCTGGAAGCATCCAGGAAGTCAGCCTGCGACTGCTTGTAACAAATGCTATTG
TAAAAAGTGTTGCTTTCATTGCCAAGTTTGT---TTTACGAAAAAAGGCTTAGGCATCTCCTATGGCAGGAAGAAGCGGA
GACAG------CGACGAAGA---GCTCCTCAAGACAGTGAGGCTCATCAAGATCCTCTATCAAAGCAACCCGCTTCC---
CAGCCCAGAGGG---GAC---CCGACAGGCCCGAAGGAATCGAAGGAGAAG---------GTGGAGAGAGAGACA-----
-GAGACAGATCCGGGACATCAG
>JF320622/B/US/2006/502_0062_FL05
ATGGAGCCCGTAGACCCTAGACTAGAGCCCTGGAAGCATCCAGGAAGTCAGCCTAAGACTCCGTGTACTAATTGCTATTG
TAAAAAGTGCTGCTTTCATTGCCAAGTTTGT---TTCACAACAAAAGGCTTAGGCATCTCCTATGGCAGGAAGAAGCGGA
GACAG------CGACGAAGA---GCTCATCAAGACAGTCAGACTCATCAAGCTTCTCTATCAAAGCAACCCACCCCC---
CAGCACCGAGGG---GAC---CCGACAGGCCAGAAGGAATCGAAGAAGAAG---------GTGGAGAGAGAGACA-----
-GAGACAGATCAATTCGATTAG
>JF320624/B/US/2006/502_0053_wg04
ATGGAGCCAGTAGATCCTAGCCTAGAGCCCTGGAAGCATCCAGGAAGTCAGCCTGCGACTGCTTGTAACAAATGCTATTG
TAAAAAGTGTTGCTTTCATTGCCAAGTTTGT---TTTACGAAAAAAGGCTTAGGCATCTCCTATGGCAGGAAGAAGCGGA
GACAG------CGACGAAGA---GCTCCTCAAGACAGTGAGGCTCATCAAGATCCTCTATCAAAGCAACCCGCTTCC---
CAGCCCAGAGGG---GAC---CCGACAGGCCCGAAGGAATCGAAGGAGAAG---------GTGGAGAGAGAGACA-----
-GAGACAGATCCGGGACATCAG
>JF320626/B/US/2006/502_0053_wg05
ATGGAGCCAGTAGATCCTAGCCTAGAGCCCTGGAAGCATCCAGGAAGTCAGCCTGCGACTGCTTGTAACAAATGCTATTG
TAAAAAGTGTTGCTTTCATTGCCAAGTTTGT---TTTACGAAAAAAGGCTTAGGCATCTCCTATGGCAGGAAGAAGCGGA
GACAG------CGACGAAGA---GCTCCTCAAGACAGTGAGGCTCATCAAGATCCTCTATCAAAGCAACCCGCTTCC---
CAGCCCAGAGGG---GAC---CCGACAGGCCCGAAGGAATCGAAGGAGAAG---------GTGGAGAGAGAGACA-----
-GAGACAGATCCGGGACATCAG
>JF320627/B/US/2006/502_0053_wg07
ATGGAGCCAGTAGATCCTAGCCTAGAGCCCTGGAAGCATCCAGGAAGTCAGCCTGCGACTGCTTGTAACAAATGCTATTG
TAAAAAGTGTTGCTTTCATTGCCAAGTTTGT---TTTACGAAAAAAGGCTTAGGCATCTCCTATGGCAGGAAGAAGCGGA
GACAG------CGACGAAGA---GCTCCTCAAGACAGTGAGGCTCATCAAGATCCTCTATCAAAGCAACCCGCTTCC---
CAGCCCAGAGGG---GAC---CCGACAGGCCCGAAGGAATCGAAGGAGAAG---------GTGGAGAGAGAGACA-----
-GAGACAGATCCGGGACATCAG
>JF320628/B/US/2006/502_0062_FL03
ATGGAGCCCGTAGACCCTAGACTAGAGCCCTGGAAGCATCCAGGAAGTCAGCCTAAGACTCCGTGTACTAATTGCTATTG
TAAAAAGTGCTGCTTTCATTGCCAAGTTTGT---TTCACAACAAAAGGCTTAGGCATCTCCTATGGCAGGAAGAAGCGGA
GACAG------CGACGAAGA---GCTCATCAAGACAGTCAGACTCATCAAGCTTCTCTATCAAAGCAACCCACCCCC---
CAGCACCGAGGG---GAC---CCGACAGGCCAGAAGGAATCGAAGAAGAAG---------GTGGAGAGAGAGACA-----
-GAGACAGATCAATTCGATTAG
>JF320629/B/US/2006/502_0062_FL01
ATGGAGCCCGTAGACCCTAGACTAGAGCCCTGGAAGCATCCAGGAAGTCAGCCTAAGACTCCGTGTACTAATTGCTATTG
TAAAAAGTGCTGCTTTCATTGCCAAGTTTGT---TTCACAACAAAAGGCTTAGGCATCTCCTATGGCAGGAAGAAGCGGA
GACAG------CGACGAAGA---GCTCATCAAGACAGTCAGACTCATCAAGCTTCTCTATCAAAGCAACCCACCCCC---
CAGCACCGAGGG---GAC---CCGACAGGCCAGAAGGAATCGAAGAAGAAG---------GTGGAGAGAGAGACA-----
-GAGACAGATCAATTCGATTAG
>JF683736/B/CY/2007/CY181
ATGGAGCCAGTAGATCCTAGACTAGAACCCTGGAAGCATCCAGGAAGTCAGCCTAGGACTCCATGTACTCCTTGCTATTG
TAAAAAGTGTTGCTATCATTGCCAAAGGTGT---TTTTTGACAAAAGGCTTAGGCATCTCCTATGGCAGGAAGAAGCGGA
GACAG------CGACGAAGA---ACTTCTGAAGGCAGTCAGACTCATCAAGCTTCTCTACCAAAGCAACCCTCCTCC---
CAACCCCGAGGG---GAC---CCGACAGGCCCGAAGGAATCGAAGAAGGAG---------GTGGAGAGAGAGACA-----
-GAGACACATCCG-AACCTTGG
>JF683738/B/CY/2007/CY184
ATGGAGCCAGTAGATCCTAGATTAGAGCCCTGGAAGCATCCAGGAAGTCAGCCTAAGACTGCTTGTACAAATTGCTATTG
TAAAAGGTGTTGTTTTCATTGCCAAGTTTGT---TTCACAACAAAAGGCTTAGGCATTTCCTATGGCAGGAAGAAGCGGA
GACAG------CGACGAAGA---CCTCCTCAAAACAATCAGAATAATCAAGTTTCTCTACCAAAGCAACCCGCCTCC---
CAGCTCCGAGGG---GAC---CCGACAGGCCCGAAGGAATCGAAGAAGAAG---------GTGGAGAGAGAGACA-----
-GAGACAGATCCGGTCCATTAG
>JF683741/B/CY/2007/CY188
ATGGAGCCAGTAGATCCTAGACTAGAGCCCTGGAATCATCCAGGAAGCCAGCCTAGGACTGCTTGTACCAATTGCTATTG
TAAAAAGTGTTGCTTTCATTGCCAAGTTTGT---TTCACAAAAAAAGCCTTAGGCATCTCCTATGGCAGGAAGAAGCGGA
GACAG------AGACGAAGA---TCTCCTCAAGACAGTAAGACTCATCAAGCTTCTGTATCAAAGCAACCCTCCTCC---
CAACCCAGAGGG---GAC---CCGACAGGCCCGAAGGAATAGAAGAAGAAG---------GTGGAGAGCAAGACA-----
-GAGGCAGATCCGGGATCTTAG
>JF683742/B/CY/2007/CY189
ATGGAGCCAGTAGATCCTAGCCTAGAGCCCTGGAAGCATCCAGGAAGTCAGCCTAAGACTCCTTGTACCCCTTGCTATTG
TAAAAAGTGCTGCTATCATTGCGTAGCTTGT---TTCACAAAAAAAGCCTTAGGCATCTCCTATGGCAGGAAGAAGCGGA
GACAG------CGACGAAGA---ACTCCTCAAGGCAGTCAAAGCCATCAAGATTCTCTACCAAAGCAACCCGCCTCC---
CAACCCCGAGGG---GAC---CCGACAGGCCCGAAGAAATCGAAGAAGGAG---------GTGGAGACAGAGACA-----
-GAGACAGATCACATCGCTTAG
>JF683743/B/CY/2007/CY190
ATGGAGCCAGTAGACCCTAGCCTAGAGCCATGGAAGCATCCAGGAAGCCAGCCTAGGACTGCCTGTAATACTTGCTATTG
TAAAAAGTGTTGCTTACATTGCCAAGTTTGT---TTCACAAAAAAAGGCTTAGGCATCTCCTATGGCAGGAAGAAGCGGA
GACAG------CGACGAAGA---ACTCCTCAAGGCAATCAGAGTCATCAAGTTTCTCTACCAAAGCAACCCACCTCC---
CAGCTCAGAGGG---GAC---CCGACAGGCCCGAAGGAACCGAAGAAGAAG---------GTGGAGAGAGAGACA-----
-GAGGCAGATCCACTCACTTAG
>JF683746/B/CY/2007/CY194
ATGGAGCCAGTAGACCCTAGCCTAGAGCCATGGAAGCATCCAGGAAGCCAGCCTAGGACTGCCTGTAATACTTGCTATTG
TAAAAAGTGTTGCTTACATTGCCAAGTTTGT---TTCACAAAAAAAGGCTTAGGCATCTCCTATGGCAGGAAGAAGCGGA
GACAG------CGACGAAGA---ACTCCTCAAGGCAATCAGAGTCATCAAGTTTCTCTACCAAAGCAACCCACCCCC---
CAGCTCAGAGGG---GAC---CCGACAGGCCCGAAGGAACCGAAGAAGAAG---------GTGGAGAGAGAGACA-----
-GAGGCAGATCCACTCACTTAG
>JF683747/B/CY/2007/CY195
ATGGAGCCAGTAGATCCTAGCTTAGAGCCCTGGAAGCATCCAGGAAGTCAACCTAAGACTGCTTGTACAAATTGCTATTG
TAAACAATGTTGCTTTCATTGCCAAGTTTGC---TTCACGAAAAAAGGCTTAGGCATCTCCTATGGCAGGAAGAAGCGGA
GAAAG------CGACAACGA---GCTCCTGAACACAGTCAGACTCATCAAGCTTCTCTATCAAAGCAACCCGCCTCC---
CAACCCCGAGGG---GAC---CCGACAGGCCCGAAGAAATCGACGAAGAAG---------GTGGAGAGCAAGGCA-----
-GAGACAGATCCATTCGATTAG
>JF683749/B/CY/2007/CY197
ATGGATCCAGTAGATCCTAGACTAGAGCCCTGGCAACATCCAGGAAGTCAGCCTAAGACTGCTTGCACCAAATGCTATTG
TAAAAAGTGTTGCTTTCATTGCCAAGTGTGT---TTCATAACAAAAGGCTTAGGCATCTCCTATGGCAGGAAGAAGCGGG
GACAG------CGACGAAGA---ACTCCTCAAGACAGTCAGACTCATCAAGAAGCTCTATCAAAGCAACCCACCACC---
CAGCTCCGAGGG---GAC---CCGACAGGCACGAAGGAACAGAAGAAGAAG---------GTGGAGAGAGAGACA-----
-GAGACAGATCCAGAGAATTAG
>JF683750/B/CY/2007/CY198
ATGGAGCCAGTAGATCCTAGCCTAGAGCCCTGGAATCATCCAGGAAGTCAACCTAAGACTGCTTGTACCCCTTGCTTTTG
CAAAAAGTGTTGTTATCATTGCCAAGTTTGC---TTCATAACAAAAGGCTTAGGCATCTCCTATGGCAGGAAGAAGCGGA
GACAG------CGACGAAGA---TCTCCTCCGGACAGTCAGACTCATCAAGCTTCTCTATCAGAGCAACCCACCTCC---
CAACCCCGAGGG---GAC---CCGACAGGCCCGAAGGAACAGAAGAAGAAG---------GTGGAGAGAGAGACA-----
-GAGGCACATCCGGTCTCTTAG
>JF683751/B/CY/2007/CY199
ATGGAGCCAGTAGATCCTAGCCTAGAGCCCTGGAAGCATCCAGGAAGTCAGCCTAAAACTGCTTGTAACAAATGCTATTG
TAAAAGTTGCTGCTTTCATTGCCAAGTTTGT---TTCATAAGCAAAGGCTTAGGCATCTCCTATGGCAGGAAGAAGCGGA
GACAG------CGACGCAGA---GCTCCTCAAGACAGTCAGACTCATCAAGACCATCTATCAAAGCAACCCTCCTCC---
CAGTACCGAGGG---AAC---CCGACAGGCCCGAAGGAATCGGAGAAGAAG---------GTGGAGAGAGAAGCA-----
-GAGACACATCCGGTCAATTAG
>JF683753/B/CY/2007/CY201
ATGGAGCCAGTAGATCCTAGACTAGAGCCCTGGAAGCATCCAGGAAGTCAGCCTAAGACTGCTTGTACCAATTGTTATTG
TAAAAAGTGCTGCTTTCATTGCCAAATGTGT---TTCATAAGAAAAGGCTTAGGCATCTACTATGGCAGGAAGAAGCGGA
GACAG------CGACGAAGA---GCTCATCAAGACAGTCAGACTCATCAAGCTTCTCTACCAAAGCAACCCACCTCC---
CAAACCCGAGGG---GAC---CCGACAGGCCCGAAGGAACGGAAGAAGAAG---------GTGGAGAGCGAGACA-----
-GAGACAGATCAAGTTCATTAG
>JF683754/B/CY/2007/CY202
ATGGAGCCAGCAGATCCTAGCTTAGAGGCCTGGCAGCATCCAGGAAGTCAGCATAAAACTCCTTGTACTCCCCGCTATTG
TAAAGCATGTTGCTATCATTGCCAAAAGTGT---TTCACAGAAAAAACATTAGGCATCTTCTATGGCAGGAAGAAGCGGA
GACAA------CGACGAAGA---ACTCCTCAAGACAGTTGGACTCATCAGGAGCATCTTCCAAAGCAACCCACCTCC---
CAGCAACGAGGG---GAC---CCGACAGGCCCGAAGAAATCGAAGAAGAAG---------GTGGAGAGAGAGGCA-----
-GAGACAGATCCAGTCGATTAG
>JF683756/B/CY/2007/CY204
ATGGAGCCAGTAGATCCTAGACTAGAGCCCTGGAAGCATCCAGGAAGTCAGCCTAAAACTGCTTGTACAAATTGCTATTG
CAAAAAGTGTTGCTTTCATTGCCAAGTTTGT---TTCATAAAAAAAGGCTTAGGCATCTCCTATGGCAGGAAGAAGCGGA
GACAG------CGAAGAAGA---CCTCCTTCAAACAGTCAGATTCATCAAGTTCCTCTACCAAAGCAACCCTCCTCC---
CAACCTCGAGGG---GAC---ACGACAGGCCCGAAGGAATCGGAGAAGAAG---------GTGGAGAGAGAGACA-----
-AAGGCAGATCCGGTACCTTAG
>JF683764/B/CY/2007/CY214
ATGGAGCCAGTAGATCCTAGACTAGAGCCCTGGAAACATCCAGGAAGTCAGCCTAAAACTGCTTGTACCTCTTGCTATTG
TAAAAAGTGCTGCTTTCATTGCCAAGTTTGC---TTCATAACAAAAGGCTTAGGCATCTCCTATGGCAGGAAGAAGCGGA
GACAG------CGACGAAGA---CCTCCTCAAGGCGGTCAGACTCATCAAGATTCTCTATCAGAGCAACCCGGCTCCAAC
CAACTACGAGGG---GAC---CCGACAGGCCCGAAGGAACAGAAGAAGAAG---------GTGGAGAGAGAGACA-----
-GAGACAGATCCGTTCGATTAG
>JF683765/B/CY/2007/CY216
ATGGAGCCAGTAGATCCTAGACTAGAGCCCTGGAAGCATCCAGGAAGCCAACCTAAGACTGCTTGTACAAATTGCTATTG
TAAAAAATGTTGCTTTCATTGTCAAGTCTGC---TTCACAAAGAAAGCTTTAGGCATCTCCTATGGCAGGAAGAAGCGGA
GACAA------CGAAGAAGA---GCTCCTCAAGACAGTCAGACTAATCAAGTTTCTCTATCAAAGCAACCCGCCACC---
CAGCAGCGAGGG---GAC---CCGACAGGCCCGAAGGAATCGAAGAAGAAG---------GTGGAGAGAGAGACA-----
-GAGACAGATCAGAAACATTAG
>JF683769/B/CY/2008/CY220
ATGGAGCCAGTAGATCCTAATCTAGAGCCCTGGAAGCATCCAGGAAGCCAGCCTAAAACTGCTTGTACAAATTGCTATTG
TAAAAAATGTTGCTTTCATTGCCAAGTTTGT---TTCATGAAAAAAGCCTTAGGCATCTCCCATGGCAGGAAGAAGCGGA
GACAG------CGACGAAGA---GCTCCTCAAGGCAGTCAGACTAATCAAGTTTCTCTATCAAAGCAACCCACCACC---
CAGGTCCGAGGG---GAC---CCGACAGGCCCGAAGGAATCGAAGAAGAAG---------GTGGAGAGAGAGACA-----
-GAGACACATCCGGTCCCTTAG
>JF683773/B/CY/2008/CY224
ATGGAGCCAGTAGATCCTAGACTAGAGCCCTGGAAGCATCCAGGAAGCCGACCCAAAACTGCTTGTAACAATTGCTATTG
TAAAATGTGTTGCTATCATTGCCAACTTTGC---TTCACAAAGAAAGGCTTAGGCATCTCCTATGGCAGGAAGAAGCGGA
GACAG------CGACGAAGA---TCTCCTCAAGACAGTCAGACTAATCAAGCTTCTCTATCAAAGCAACCCTCTTCC---
CAACCCCGAGGG---GAC---TCGGCAGGCCCGAAGGAATCGAAGAAGAAG---------GTGGAGAAGGAAACA-----
-ACGACAGATCCATACGCTTAG
>JF683775/B/CY/2008/CY226
ATGGAGCCAGTAGATCCTAGGCTAGAGCCCTGGAAACACCCAGGAAGTCAACCTAAGACTCCTTGTACAAATTGCTATTG
CAAAAAGTGTTGCTTTCATTGCCAAGTTTGT---TTTACAAAAAAAGCCTTAGGCATCTCCTATGGCAGGAAGAAGCGGA
GACAG------CGACGAAGA---GATCCTCAAGGCCATCAGACTCATCAAGTTTCTCTATCAAAGCAACCCACCACC---
CAGTCTCGAGGG---GAC---CCGACAGGCCCGAAGGAACAGAAGAAGAAG---------GTGGAGACAAAGACA-----
-GAGACAGATCCGGTCTATTAG
>JF683778/B/CY/2008/CY229
ATGGATCCAGTAGATCCTAGACTAGAGCCCTGGAAGCATCCAGGAAGCCAGCCTAAGACTGCTTGTACCAAGTGCTATTG
TAAAAAGTGTTGCTTTCATTGCCAAGTGTGT---TTCATAAAAAAAGCCTTAGGCATCTCCTATGGCAGGAAGAAGCGGA
GACAG------CGAAGAAGA---ACTCCTCAAGGCAGTGAGACTCATCAAGTTTCTCTACCAAAGCAACCCTCTTCC---
CAGCTCCGAGGG---GAC---CCGACAGGCCCGGAGGAATCGAAGAAGAAG---------GTGGAGAGCGAGACA-----
-GAGACAGATCCGGTCGATTAG
>JF683781/B/CY/2008/CY232
ATGGAGCCAGTAGATCCTAGACTAGAGCCTTGGCAGCATCCAGGAAGTCAGCCTAAAACTGCTTGTACCAATTGCTATTG
TAAAAAGTGCTGCCTTCATTGTCAAGTTTGT---TTCACGAAAAAAGCATTAGGCATCTCCTATGGCAGGAAGAAGCGGA
GACAG------CGACGAAGA---CCTCCTCAAGGCAGTCAGACTCATCAAGTTTCTCTACCAAAGCAACCCGCTTCC---
CAGTCCCGGGGG---GAC---CCGACAGGCCCGACGGAATCGCAGAAGAAG---------GTGGAGAGAGAAACA-----
-GAGACAGATCCACGCGATTAG
>JF683784/B/CY/2008/CY237
ATGGAGCCAGTAGATCCTAACCTAGAGCCCTGGAAGCATCCAGGAAGTCAGCCTAAGACTGCTTGTACCAGTTGCTATTG
TAAAAAGTGCTGCTATCATTGCATCGCTTGT---TTCACGAAAAAAGGCTTAGGCATTTCCTATGGCAGGAAGAAGCGGA
GACAG------AGACGAAGA---TCTCCTCAAGACAGTAAAGCTCATCAAGCAGCTCTATCAAAGCAACCCGCCTCC---
CAGCACAGAGGG---GAC---CCGACAGGCCCGAAGGAATCGAAGAAGAAG---------GTGGAGAGAGAGACA-----
-GAAACAGATCCGGACCTTTAG
>JF683785/B/CY/2008/CY238
ATGGAGCCAGTAGATCCTAGACTAGAGCCCTGGAAGCATCCAGGAAGTCAGCCTAAAACTGCTTGCACCAATTGCTATTG
TAAAAAATGTTGCTTTCATTGCCAAGTTTGT---TTCACGAAAAAAGGCTTAGGCATCTCCTATGGCAGGAAGAAGCGGA
GACAG------CGACGAAGA---CCTCCTCAAGATAGTCAGACTCATCAAGAATCTCTACCAAAGCAACCCTCCTCC---
CAACCCAGAGGG---GAC---CCGACAGGCCCGAAGGAATCGACGAAGAAG---------GTGGAGAGAGAGACA-----
-GAGGCAGATCCAGAAGATTAG
>JF683787/B/CY/2009/CY241
ATGGAGCCAGTAGACCCTAGCCTAGAGCCCTGGAAGCATCCGGGAAGTCAGCCTAAGACTGCTTGCACTCCTTGCTATTG
TAAAAAGTGTTGCTTTCATTGTCAAGTTTGC---TTTACAAAAAAAGCCTTAGGCATCTCCTATGGCAGGAAGAAGCGGA
GACAG------CGACGAAGA---GCTTCTCAACACAGTCAGACTCATCAAGATTCTCTATCAAAGCAACCCACCTCC---
CAGCACCGAGGG---GAC---CCGACAGGCCCGAAGGAATCGAAGAAGAAG---------GTGGAGAGAGAGACA-----
-GAGACAGATCCGGAAGATTAG
>JF683788/B/CY/2009/CY242
ATGGAGCCAGTAGATCCTAACTTAGAGCCCTGGAAACATCCAGGAAGTCAGCCTAAGACTGAATGTACCACTTGCTATTG
TAAAAAGTGTTGCTATCATTGTCAAAAGTGT---TTCCTAACAAAAGGCTTAGGCATCTCCTATGGCAGGAAGAAGCGGA
GACAG------CGACGAAGA---ACTCCTCAAGACTGTCAGACTCATCAAGTTCCTCTATCAAAGCAACCCGCCTCC---
CAGCTCAGAGGG---GAC---CCGACAGGCCCGAAGGAATCGAAGAAGAAG---------GTGGAGAGAGAGACA-----
-GAGACAGATCCAGAGCATTAG
>JF683790/B/CY/2009/CY244
ATGGAGCCAGTAGATCCTAGTCTAGAGCCCTGGAAGCACCCAGGAAGTCAGCCTAAGACTCCTTGTACTTCTTGCTATTG
TAAAAAGTGTTGCTATCATTGTCAAGCTTGC---TTCATAACAAAAGGCTTAGGCATCTCCTATGGCAGGAAGAAGCGGA
GACAG------CGACGAAGA---ACTCCTCTGGACAGTGAGAGCCATCAAGCTTCTCTATCAAAGCAACCCGCCTCC---
CAACCCAGAGGG---GAC---CCGACAGGCCCGAAGGAACAGAAGAAGAAG---------GTGGAGAGAGAGACA-----
-GAGACAGATCCGGGACATTAG
>JF683791/B/CY/2009/CY246
ATGGAGCCAGTAGATCCTAGACTAGAGCCCTGGAAACATCCAGGAAGCCAACCTAAGACTGCTTGTACCAATTGCTATTG
TAAAAATTGTTGCTTTCATTGTCAAGTCTGC---TTCACAAAGAAAGCTTTAGGCATCTCCTATGGCAGGAAGAAGCGGA
GACAA------CGAAGAAGA---GCTCCTCAAGACAGTCAGACTAATCAAGCTTCTCTATCAAAGCAACCCGCCACC---
CAGCAGCGAGGG---GAC---CCGACAGGCCCGAAGGAATCGAAGAAGAAG---------GTGGAGAGAGAGACA-----
-GAGACAGATCAGAAACATTAG
>JF683793/B/CY/2009/CY250
ATGGAGCCCGTAGATCCTAGTCTAGAACCTTGGAAGCATCCAGGAAGTCAGCCTAAGACTGCTTGTACCACTTGCTATTG
TAAAAAGTGTTGCTTTCATTGCCAAGTTTGC---TTCATAACAAAAGGCTTAGGCATCTCCTATGGCAGGAAGAAGCGGA
GACAG------CGACGAAGA---ACTCCTCAAGACAGTCAGACTCATCAAGGCTATCTATCAAAGCAACCCGCCTCC---
CAGTTCCGAAGG---GAC---CCGACAGGCCCGAAGGAATCGAAGAAGAAG---------GTGGAGACAGAGACA-----
-GAGACAGATCCAGTCCATTAG
>JF683794/B/CY/2009/CY251
ATGGAGCCAGTAGATCCTAGGCTAGAGCCTTGGAAGCATCCAGGAAGTCAGCCTAAGACTGCTTGTACCAATTGCTATTG
TAAAAAATGTTGCTTTCATTGCCAAGTCTGT---TTCACAAAAAAAGCCTTAGGCATCTCCTATGGCAGGAAGAAGCGGA
GACAGCGA---CGACGAAGA---CCTCCTCAAGACAGTAAGACTCATCAAGTATCTCTACCAAAGCAACCCACTTCC---
CAGCCCCGAGGG---GAC---CCGACAGGCCCGGAGGAATCGAAGAAGAAG---------GTGGAGACAGAGACA-----
-GAGACAGATCCACGCAATTGG
>JF683796/B/CY/2009/CY253
ATGGATCCAGTAGATCCTAGACTAGAGCCCTGGAAGCATCCAGGAAGTCAACCCAAGACTGCTTGTACCAAATGCTATTG
TAAAAAGTGTTGCTTTCATTGCCAAGTTTGT---TTCATAACAAAAGGCTTAGGCATCTCCAATGGCAGGAAGAAGAGGA
GACAG------CGACGAAGA---ACTCCTCAAGACAGTAAGACTCATCAAGCAGATCTATCAAAGCAACCCACCTCC---
CAGTTCCGAGGG---GAC---CCGACAGGCCCGAAGGAATCAAAGAAGAAG---------GTGGAGAGAGAGACA-----
-GAGGCAGATCCGAAAGATTAG
>JF683797/B/CY/2009/CY254
ATGGAGCCAGTAGATCCTAGACTAGAGCCCTGGAAGCATCCAGGAAGCCAGCCTAAAACTGCTTGTAACACTTGCTATTG
TAAGAGGTGTTGCCTTCATTGCCAAGTTTGT---TTCATACGAAAAGGCTTAGGCATCTCCTATGGCAGGAAGAAGCGGA
GACAG------CGACGCAGA---ACTCATCTGGACAGTCAGAGTGATCAAGATTCTCTATCAAAGCAACCCACCTCC---
CAACCCCGCGGG---GAC---CAGACAGGCCCGAAGGAATCGAAGAAGAAG---------GTGGAGAAGGAGACA-----
-GAACCAGATCAGTGCGCTTAG
>JF683801/B/CY/2009/CY258
ATGGAGCCAGTAGATCCTAGCCTAGAGCCCTGGAAGCATCCAGGAAGTCAGCCTAGGACTGCCTGTAACAATTGCTATTG
TAAGATGTGTTGCTTTCATTGCCAAGTTTGC---TTCACAAGAAAAGGCTTAGGCATCTCCTATGGCAGGAAGAAGCGGA
GACAG------CGACGACGA---GCTCCTCAAGGCAGTGAGACTCATCAAAGCGCTATATCAGAGCAACCCTCCTCC---
CAACCCCGAGGG---GAC---CCGACAGGCCCGAAGGAACAGAAGGAGAAG---------GTGGAGAGAGAGACA-----
-AAGACACATCCATAAGATTAG
>JF683804/B/CY/2009/CY262
ATGGAGCCAATAGATCCTAGCCTAGAGCCCTGGAAGCATCCAGGAAGTCAGCCTAAGACTGCTTGTAACAATTGCTATTG
TAAAAAATGTAGTTGGCATTGCCAAAGGTGC---TTCTTAACAAAAGGCTTAGGCATCTCCTATGGCAGGAAGAAGCGGA
GACAG------CGACGAAGA---CCTCCTCAAGACAGTCAGACTAATCAAGCTCCTCTACCAAAGCAACCCACTTCC---
CAACCCCGAGGG---GAG---CCGACAGGCCCGAAGGAATCGAAGAAGAAG---------GTGGAGAGAGAGACA-----
-ACGGCAGATCCGGTCCCTTAG
>JF683805/B/CY/2009/CY263
ATGGAACCAGTAGATCCTAGACTAGAGCCCTGGAAGCACCCAGGAAGTCAGCCTAGGACTGCTTGCAACAATTGCTATTG
TAAAATATGTTGCTTACATTGCCAAGTTTGT---TTCACAAAGAAAGGCTTAGGCATCTCCTATGGCAGGAAGAAGCGGA
GACAG------CGACGAAAA---GCTCCTCACGGCAGTAAGACTCATCAAGCTCCTCTACCAAAGCAACCCACTTCC---
CAGCCCCGAGGG---GAC---CCGACAGGCCCGGAGGAATCGAAGAAGAAG---------GTGGAGAGAGAGACA-----
-GAGAACAATCCGTTCGATTAG
>JF683807/B/CY/2009/CY266
ATGGAGCCAGTAGATCCTAGGCTAGAGCCCTGGAAGCATCCAGGAAGTCAGCCTAGGACTCCTTGTACCAGTTGCTATTG
TAAAATATGTTGCTTTCATTGCCAACTATGT---TTTACGAGAAAAGCCTTAGGCATCTCCTATGGCAGGAAGAAGCGGA
GACAG------CGACGAAGA---ACTCCTCAAGACTGTGAGACTCATCAAGCTTCTCTACCAAAGCAACCCACCTCC---
CAGCACAGCGGG---GAC---CCGACAGGCCCGACGGAATCGACGAAGAAG---------GTGGAGGGAGAGACA-----
-GAGACAGATCCGAACCATTAG
>JF683808/B/CY/2009/CY267
ATGGAGCCAGTAGATCCTAGACTAGAGCCCTGGAAACATCCAGGAAGCCAACCTAAGACTGCTTGTACCAATTGCTATTG
TAAAATTTGTTGCTTACATTGTCAAGTCTGC---TTCACAAAGAAAGCTTTAGGCATCTCCTATGGCAGGAAGAAGCGGA
GACAA------CGAAGAAGA---GCTCCTCAAGACAGTCAGACTAATCAAGTCTCTCTATCAAAGCAACCCGCCACC---
CAGCAGCGAGGG---GAC---CCGACAGGCCCGAAGGAATCGAAGAAGAAG---------GTGGAGAGAGAGACA-----
-GAGGCAGATCAGAAACATTAG
>JF683809/B/CY/2009/CY268
ATGGAGCCAGTAGACCCTAGCCTAGAGCCATGGAAGCATCCAGGAAGCCAGCCTAGGACTGCCTGTAATACTTGCTATTG
TAAAAAATGTTGCTTACATTGCCAAGTTTGT---TTCACAAAAAAAGGCTTAGGCATCTCCTATGGCAGGAAGAAGCGGA
GACAG------CGACGAAGA---ACTCCTCAAAGCAATCAGAGTCATCAAGTTTCTCTACCAAAGCAACCCACCTCC---
CAGCTCGGAGGG---GAC---CCGACAGGCCCGAAGGAATCGAAGAAGAAGAAGAAGAAGGTGGAGAGAGAGACA-----
-GAGACAGATCCACTTCATTAG
>JF689852/B/US/2005/05US_SAJ_NVS12
ATGGAGCCAGTAGATCCTAGACTAGAGCCCTGGAAGCATCCAGGAAGTCAGCCTAGGACTGCCTGTACCACTTGCTTTTG
TAAAAAGTGTTGCTTTCATTGCCAAGTTTGT---TTCATAACAAAAGGCTTAGGCATCTCCTATGGCAGGAAGAAGCGGA
GACAG------CGACGAAGA---GCTCCTCAACACGATCCGGCTCATCAAGTTTCTCTATCAAAGCAACCCGCCTCC---
CAGGCCCGAGGG---GAC---CCGACAGGCCCGAAGGAATCGAAGAAGAAG---------GTGGAGAGAGAGACA-----
-GAGACAGATCCGGGCAATTAG
>JF689854/B/US/2005/05US_SAJ_NVS16
ATGGAGCCAGTAGATCCTAGACTAGAGCCCTGGAAGCATCCAGGAAGTCAGCCTAAGACTGCTTGTAACAATTGCTATTG
CAAAAGGTGTTGCTTTCATTGCCAAGTTTGT---TTCACAAAAAAAGCCTTAGGCATCTCCTATGGCAGGAAGAAGCGGA
GACAG------CGACGAAGA---GCTCCTCAAGACAGTCAGACTTATCAGGCTTCTCTACCAAAGCAACCCGCCTCC---
CAGCCCAGAAGG---GAC---CCGACAGGCCCGAAGGAATCGAAGAAGAAG---------ATGGAGAGCGAGACA-----
-GAGACAGGTCAAAGCGATTGG
>JF689856/B/US/2005/05US_SAJ_NVS3
ATGGAGCCAGTAGATCCTAGACTAGAGCCCTGGAAACATCCAGGAAGTCAGCCTAAGACTGCTTGTACCAATTGCTACTG
TAAAAAGTGTTGCTTTCATTGCCAAGTTTGT---TTCATAACAAAAGGCTTAGGCATCTCCTATGGCAGGAAGAAGCGGA
GACAG------CGACGAAGA---TCTCCTCAAGACAGTCAGACTCATCAAGCTTCTCTATCAAAGCAACCCGCCTCC---
CAGTCCCGAGGG---GAC---CAGACAGGCCCGAAGGAATCGAAGAAGAAG---------GTGGAGAGAGAGACA-----
-GAGACAGATCCGGACCATTAG
>JF689857/B/US/2005/05US_SAJ_NVS5
ATGGAGCCAGTAGATCCTAGTCTAGAGCCATGGAAGCATCCAGGAAGTCAGCCTAAGACTCCCTGTACCTCTTGCTATTG
TAAAAAGTGCTGCTTTCATTGCCCAGCTTGT---TTTACGAGAAAAGGCTTAGGCATCTTCTATGGCAGGAAGAAGCGGA
AACAG------CGACGAAGA---GCTCCTCAAGACAGTCAGACTCATCAAGTTTCTCTATCAAAGCAACCCGCCTCC---
CAACCCCGAGGG---GAC---CCGACAGGCCCGGAGGAATCGAAGAAGAAG---------GTGGAGAGAGAGACA-----
-GAGACAGATCCATTCGATTAG
>JF689859/B/US/2005/05US_SAJ_NVS8
ATGGAGCCAGTAGATCCTAGACTAGAGCCCTGGAAGCATCCAGGAAGTCAGCCTAGGACTGCTTGTACCACTTGCTATTG
TAAAAAGTGCTGCTTTCATTGCCAAGTTTGC---TTCATAACAAAAGGCTTAGGCATCTCCTATGGCAGGAAGAAGCGGA
GACAG------CGACGAAGA---GCTCCTCAAGGCAGTCAGACTCATCAAGATTCTCTATCAAAGCAACCCGCCTCC---
CAGCCCCGAGGG---GAC---CCGACAGGCCCGAAGGAATCGAAGAAGAAG---------GTGGAGAGAGAGACA-----
-GAGACAGATCCGGTCTCTTGG
>JF689860/B/US/2005/05US_SAJ_NVS9
ATGGAGCCAGTAGATCCTAGACTGGAGCCCTGGAAACATCCAGGAAGCCAGCCTAGGACTACTTGTACCCCTTGCTATTG
TAAAAAGTGTTGCTATCATTGCCAAGTCTGT---TTTGTAACAAAAGGCTTAGGCATCTCCTATGGCAGGAAGAAGCGGA
GACAG------CGACGAAGA---ACTCCTCAAGACAGTGAGACTCATCAAGACTATCTATCAAAGCAACCCACCTCC---
CAGCCCGCAGGG---AAC---CCGACAGGCCCGCAGGAATCGAAGAAGAAG---------GTGGAGAGAGAGACA-----
-GAGACAGATCCGGACGATTAG
>JF689862/B/US/2006/06US_SAJ_C164_SC
ATGGAGCCAGTAGATCCTAGATTAGAGCCCTGGAAGCATCCAGGGAGTCAGCCTAAAACTCCTTGTAACCAATGCTATTG
TAAAAAGTGTTGCTTTCATTGCCAAGTTTGC---TTCATAAGAAAAGGCTTAGGCATCTCCTATGGCAGGAAGAAGCGGA
GACAG------CGACGAAGA---ACTGATCAAGACAGTCAGAGTCATCAAGTTTCTCTACCAAAGCAACCCGCCTCC---
CAACTCAGAGGG---GAC---CCGACAGGCCAGGAGAAACAGAAGAAGAAG---------GTGGAGACAGAGACA-----
-GAGACAGATCCACACGATTAG
>JF689863/B/US/2006/06US_SAJ_C165_TJ
ATGGAGCCGGTAGATCCTAGACTAGAGCCCTGGAAGCATCCAGGAAGTCAGCCTAATACTGCTTGTACAAAATGCTATTG
TAAAGTGTGTTGTTTTCATTGCCAAGTTTGC---TTCACACAAAAAGGCTTAGGCATCTCCTATGGCAGGAAGAAGCGGA
GACAG------CGACGAAGA---GCTCATCAAGACAGTCAGACTCATCAAGAGTATCTATCAAAGCAACCCACCTCC---
CAGTTCCGAGGG---GAC---CCGACAGGCCAGAAGGAATCGAAGAAGAAG---------GTGGAGAGAGAGACA-----
-GAGACAGATCATATCGATTAG
>JF689864/B/US/2006/06US_SAJ_C166_SG
ATGGAGCCAGTAGATCCTAGATTAGAGCCCTGGAGGCATCCAGGAAGTCAGCCTCAGACTCCTTGCACCCCTTGCTATTG
TAAAAAGTGTTGCTTTCATTGCCAAGTCTGT---TTCACAAAAAAAGCCTTAGGCATCTCCTATGGCAGGAAGAAGCGGA
GACAG------CATCGAAGA---GCTCCTCGCGACAGTCAGGATCATCAAGATTCTCTACCAAAGCAACCCTCCTCC---
CAACCCCGAGGG---GAC---CCGACAGGCCCGGAGGAATCGAAGRAGAAG---------GTGGAGAGAGAGACA-----
-GAGACACATCCGGTGGATTAG
>JF689865/B/US/2006/06US_SAJ_C167_LH
ATGGAGCCAGTAGATCCTAGCCTAGAGCCCTGGAAGCATCCAGGAAGTCAGCCTAGGACTCCCTGTACACCTTGCTATTG
TAAAAAGTGTTGCTTTCATTGCCAAGTTTGT---TTCATAACAAAAGGCTTAGGCATCTCCTATGGCAGGAAGAAGCGGA
GACAA------CGACGAAGA---GCTCCTCCAGACAGTCAGACTCATCAAGTTTCTCTATCAAAGCAATCCGCCCCC---
CAGCTCCGAGGG---GAC---CCGACAGGCCCGAAGGAATAGAAGAAGAAG---------GTGGAGAGAGAGACA-----
-GAGACAGATCCGGTCCATTAG
>JF689866/B/US/2006/06US_SAJ_C168_LS
ATGGATCCAGTAGATCCTAATCTAGAGCCCTGGAAGCATCCAGGAAGTCAGCCTAGCACTGCTTGTAACTCTTGTTTTTG
TAAAAGGTGTTGTTATCATTGCCAAGTTTGT---TTCATAACAAAAGGCTTAGGCATCTCCTATGGCAGGAAGAAGCGGA
GACAG------CGACGAAGA---GCTCCTCAAGACAGTCCGCCTCATCAAGCTTCTCTATCAAAGCAACCCACCTCC---
CAGCCAGGAGGG---GAC---CCGACAGGCCAGAAGGAATCGAAGAAGAAG---------GTGGAGAGAGAGACA-----
-GAGACAGATCCGGTCCATTAG
>JF689867/B/US/2006/06US_SAJ_C169_JS
ATGGAGCCAGTAGATCCTAGACTAGAGCCCTGGAAGCATCCAGGAAGTCAGCCTAGGACTGCCTGTACCACTTGCTTTTG
TAAAAAGTGTTGCTATCATTGCATGAAGTGT---TTCCTAACAAAAGGCTTAGGCATTTCCTATGGCAGGAAGAAGCGGA
GACAA------CGACGAAGA---TCTCCTCAAAACAGTGAGACTCATCAAGTTTCTGTATCAAAGCAATCCGCCCCC---
CAGCCCCGAGGG---GAC---CCGACAGGCCCGGAGGAATCGAAGAAGAAG---------GTGGAGAGAGAGACA-----
-GAGACAGATCCGGACAATTAG
>JF689870/B/US/2006/06US_SAJ_NVS22
ATGGAGCCAGTAGATCCTAGACTAGAGCCCTGGAAGCATCCAGGAAGTCAGCCTAGGACTGCCTGTACCACATGCTTTTG
TAAAAAGTGTTGCTTTCATTGCCAAGTTTGT---TTCATAACGAAAGGCTTAGGCATCTCCTATGGCAGGAAGAAGCGGA
GACAG------CGACGAAGA---ACTCCTCAAGACAGTAAGACTCATCAGGCTTCTCTATCAAAGCAACCCGCCTCC---
CAGCCCCGAGGG---GAC---CCGACAGGCCCGAAGGAATCGAAGAAGAAG---------GTGGAGAGAGAGACA-----
-GAGGCAGATCCAGTCGATTAG
>JF689871/B/US/2006/06US_SAJ_NVS23
ATGGAGCCGGTAGATCCTAGACTAGAGCCCTGGAAGCATCCAGGAAGTCAGCCTAAAACTGCTTGCACAAATTGCTATTG
TAAAGTGTGTTGCTTTCATTGCCAAGTTTGC---TTCACAACAAAAGGCTTAGGCATCTCCTATGGCAGGAAGAAGCGGA
GACAG------CGACGAAAA---CCTCCTCAGGACAGTCCAAATCATCAAGCGCCTCTATCAAAGCAACCCGCCTCC---
CAGCCCCGAGGG---GAC---CCGACAGGCCCGAAGGAATCGAAGAAGAAG---------GTGGAGAGAGAGACA-----
-GAGACAGATCCATTCGATTAG
>JF689872/B/US/2006/06US_SAJ_NVS27
ATGGAGCCAGTAGATCCTAGACTAGAGCCCTGGGAGCATCCAGGAAGTCAGCCTAAGACCCCTTGTACCAATTGCTATTG
TAAAAAATGTTGCTTACATTGCCAAGTCTGC---TTCATAACAAAAGGCTTAGGCATCTCCTATGGCAGGAAGAAGCGGA
GACAA------CGACGTAGA---GCTCCTCAAGACCGTCAGACTCATCAAGTTTCTCTATCAAAGCAACCCACCCCC---
CAGCCCAGAGGG---AAC---CCGACAGGCCCGAAGGAATCGAAGAAGAAG---------GTGGAGAGAGAGACA-----
-GAGACAGATCCGGGCAATTAG
>JF689873/B/US/2006/06US_SAJ_NVS31
ATGGRGCCAGTAGATCCTAGACTAGAGCCCTGGAAGCATCCAGGGAGTCAGCCTAAGACTGCTTGTACCACTTGCTATTG
TAAAAAGTGTTGCTTTCATTGCCAAAGTTGT---TTCATGACAAAAGCCTTAGGCATCTCCTATGGCAGGAAGAAGCGGA
GACAG------CGACGAAGA---ACTCCTCAAGACAGTCAGACTCATCAAGTTTCTCTATCAAAGCAACCCTCCTCC---
CAGCCTCGAGGG---GAC---CCGACAGGCCCGAAGGAATCGAAGAAGAAG---------GTGGAGAGAGAGACA-----
-GAGACAGATCCGGTCGATTAG
>JF689874/B/US/2006/06US_SAJ_NVS32
ATGGATCCGGTAGATCCTAGACTAGAGCCCTGGAAGCATCCAGGAAGTCAGCCTAAGACTCCTTGTACCCCTTGCTATTG
TAAAAAGTGTTGCTTTCATTGTCAAGTTTGC---TTCATGACAAAAGGCTTAGGCATCTCCTATGGCAGGAAGAAGCGGA
GACAG------CGACGAAGA---ACTCCTCAAGGCAGTCAGACTCATCAAGCGTCTCTATCAAAGCAACCCACCTCC---
CAGCCAGGAGGG---GAC---CCGACAGGCCCGAAGGAATCGAAGAAGAAG---------GTGGAGAGAGAGACA-----
-GAGACAGATCCGGACCATTAG
>JF689875/B/US/2006/06US_SAJ_NVS35
ATGGAGCCAGTAGATCCTAGACTAGAGCCCTGGAAGCATCCAGGAAGTCAGCCTAGGACTGCTTGTACCCCTTGCTTTTG
TAAAAGGTGTTGCTTTCATTGCCAAGTTTGT---TTCATAACGAAAGGCTTAGGCATCTCCTATGGCAGGAAGAAGCGGA
GACAG------CGACGAAGA---GCTCCTCAAGGCAGTGAGACTCATCAAGTTTCTCTATCAAAACAACCCGCCTCC---
CAACCTCGAGGG---GAC---CCGACAGGCCAGAAGGAACCGAAGAAGAAG---------GTGGAGAGCGAGACA-----
-GAGACAGATCCAGTCCATTAG
>JF689876/B/US/2006/06US_SAJ_NVS39
ATGGAGCCAGTAGATCCTAGACTAGAGCCCTGGCAGCATCCAGGAAGTCAGCCTAGGACTGCCTGTACCACTTGCTATTG
TAAAAAGTGTTGCTTTCATTGCCAAGTTTGT---TTCACAACGAAAGGCTTAGGCATCTCCTATGGCAGGAAGAAGCGGA
GACAG------CGACGAAGA---GCTCCTCAAGGCAGTCAGACTCATCAAGTTCCTCTATCAAAGCAACCCGCCACC---
CAGGCCCGAGGG---GAC---CCGACAGGCCCGAAGGAATCGAAGGAGAAG---------GTGGAGAGAGAGACA-----
-GAGGCAGATCCAATCAATTAG
>JF689877/B/US/2007/07US_SAJ_C154
ATGGAGCCAGTAGATCCTAGACTAGAGCCCTGGAAGCATCCAGGAAGTCAGCCTAGGACTCCTTGTAACAATTGCTATTG
TAAAGCATGTTGCCTTCATTGCCAAGTTTGC---TTCACAAGAAAAGGCTTAGGCATCTCCTATGGCAGGAAGAAGCGGA
GACAG------CGACGAAGA---GCTTCTCAAGACAGTCAGACTTATCAAGCTCCTCTATCAAAGCAACCCACCTCC---
CAACCTCGAGGG---GAC---CCGACAGGCCAGAAGGAACCGGAGAAGAAG---------GTGGAGAGAGAGACA-----
-GAGACAGATCCGATCGATTAG
>JF689879/B/US/2007/07US_SAJ_C156
ATGGAGCCAGTAGATCCTAGACTAGAGCCCTGGAAGCATCCAGGAAGTCAACCTAAAACTGCTTGTACCCCTTGCTATTG
TAAAAAGTGTTGCTATCATTGCCAAGTCTGC---TTCTTAACAAAAGGCTTAGGCATCTTCTATGGCAGGAAGAAGCGGA
GACAG------CGACGAAGA---GCTCATCAAGACAGTAAGACTCATCAAGCTTCTCTATCAAAGCAACCCGCCTCC---
CAACTCAGAGGG---GAC---CCGACAGGCCCGAAGGAATYGAAGAAGAAG---------GTGGAGACAGAGACA-----
-GAGACAGATCCAGACCATTAG
>JF689883/B/US/2007/07US_SAJ_C161_H1
ATGGAGCCAGTAGACCCTAGACTAGAGCCTTGGAAGCATCCAGGAAGTCAGCCTAAGACTGCTTGTACCTCTTGCTATTG
TAAAAAGTGTTGCTTGCATTGCCAAGTTTGT---TTCATGACAAAAGCTTTAGGCATCTCCTATGGCAGGAAGAAGCGGG
GACAG------CGACGAAGA---GCTCCTCAGAACAGTGAGAGTAATCAAACTCCTCTACCAAAGCAACCCGCCTCC---
CAGCCCAGAGGG---GAC---CAGACAGGCCCGAAGGAACAGAAGAAGAAG---------GTGGAGAGAGAGACA-----
-ACGACAGATCCAGTCGCTTAG
>JF689884/B/US/2007/07US_SAJ_C162_H2
ATGGAGCCAGTAGATCCTAGCCTAGAGCCCTGGAAGCATCCAGGAAGTCAGCCTAGGACTCCCTGTACMCCTTGCTATTG
TAAAAAGTGTTGCTTTCATTGCCAAGTTTGT---TTCATAACAAAAGGCTTAGGCATCTCCTATGGCAGGAAGAAGCGGA
GACAR------CGACGAAGA---GCTCCTCCAGACAGTCAGACTCATCAAGTTTCTCTATCAAAGCAATCCGCCCCC---
CAGCTCCGAGGG---GAC---CCGACAGGCCCGAAGGAATAGAAGAAGAAG---------GTGGAGAGAGAGACA-----
-GAGACAGATCCGGTCCATTAG
>JF689885/B/US/2007/07US_SAJ_C163_H3
ATGGAGCCAGTAGATCCTAGTCTAGAACCCTGGAAGCATCCAGGAAGTCAGCCTAAAACTCCTTGTAACAATTGCTATTG
TAAAAAGTGTTGCTTACATTGCCAAGTTTGT---TTCACGAAAAAAGGCTTAGGCATCTCCTATGGCAGGAAGAAGCGGA
GACAG------CGACGAAGA---CCTCCTCAGGACAGTCAGACTCATCAAGTCTCTCTATCAAAGCAACCCTCCTCC---
CAGCTCCGAGGG---GAC---TCGACAGGCCAGAAGGAACCGAAGAAGAAG---------GTGGAGAGAGAGACA-----
-GAGACAGATCCGTGCGCTTAG
>JF689886/B/US/2007/07US_SAJ_C166_MS
ATGGAGCCAGTAGACCCTAGTCTAGAGCCCTGGAAGCATCCAGGAAGTCAGCCTAGAACTGCTTGTACCAATTGCTATTG
CAAAAGATGTTGCTTTCATTGCCAAGTTTGT---TTCACAAAAAAAGGCTTAGGCATCTCCTATGGCAGGAAGAAGCGGA
GACAG------CGACGAAGA---ACTCCTGAGGACACTCAGACTCATCAGAGTTCTCTATCAAAGCAACCCACCTCC---
CAGACAGGAGGG---GAC---CCGACAGGCCCGGAGGAATCGGAGAAGAAG---------GTGGAGAGAGAGACA-----
-GAGACAGATCCAGTCACTTAG
>JF689887/B/US/2007/07US_SAJ_C200
ATGGAGCCCGTAGATCCTAGACTAGAGCCCTGGCAGCATCCAGGAAGCCAGCCTAAGACTGMTTGTAACMARTGCTATTG
TAAAAAGTGTTGCTATCATTGTCAAGTTTGC---TTCATAACAAAAGGCTTAGGCATCTGCTATGGCAGGAAGAAGAGGA
GACAG------CGACGAAGA---ACTCCTCACAGCAGTCAGACTCATCAAACTTCTCTATCAAAGCAACCCGCCTCC---
CAACCCCGAGGG---GAC---TCGACAGGCCCGAAGGAATCGAAGAAGGAG---------GTGGAGAGAGAGACA-----
-GAGACACATCCGGCTCGTCAG
>JF689889/B/US/2007/07US_SAJ_NVS42
ATGGAGCCAGTAGATCCTAGACTAGAGCCCTGGCAGCATCCAGGAAGTCAGCCTAAGACTGCTTGTACCCCTTGCTATTG
TAAAAAGTGCTGCTTTCATTGCCAAGTTTGT---TTCACAAAAAAAGCCTTAGGCATCTCCTATGGCAGGAAGAAGCGGA
GACAG------CGACGAAGA---CCTCCTCAAGGCAATCAGAATAATCAAGTTTCTCTACCAAAGCAACCCACCGCC---
CAGCCTCGCGGG---GAC---CCGACAGGCCCGAAGGAATCGAAGAAGAAG---------GTGGAGAGAGAGACA-----
-GAGACAGATCCAGTCCATTAG
>JF689890/B/US/2007/07US_SAJ_NVS48
ATGGATCCAGTAGATCCTAGTCTAGAGCCCTGGAAGCATCCAGGAAGTCAGCCTAAGACTGCTTGTACCCCTTGCTATTG
TAAAAGATGTTGCTTTCATTGCCAAGTTTGT---TTCACAACAAAAGGCTTAGGCATCTCCTATGGCAGGAAGAAGCGGA
GACAG------CGACGAAGA---GCTCATCAAGACAGTGAGACTCATCAAGTTTCTCTATCAAAGCAACCCGCCACC---
CAGCTCAGAGGG---GAC---CCGACAGGCCCGAAGGAATCGAAGAAGAAG---------GTGGAGAGAGAGACA-----
-GAGACAGATCCGGTCAATTAG
>JF689892/B/US/2007/07US_SAJ_NVS54
ATGGATCCAGTAGATCCTAGACTAGAGCCCTGGAAGCATCCAGGAAGTCAGCCTAAGACTCCTTGTACCAATTGCTATTG
TAAAAAGTGTTGCTTTCATTGCCAAGTTTGC---TTCATAACAAAAGGCTTAGGCATCTCCTATGGCAGGAAGAAGCGGA
GACAG------AGACGAAGA---GCTCCTCACGACAGTCAAACTCATCAAGGTTCTCTATCAAAGCAACCCACCTCC---
CAGCCGCGAGGG---GAC---CCGACAGGCCCGAAGGAATCGAAGAAGAAG---------GTGGAGAGAGAGACA-----
-GAGACAGATCCAGTCCATTAG
>JF689894/B/US/2008/08US_SAJ_C202
ATGGAGCCAGTAGATCCTAGGCTAGAGCCCTGGAAGCATCCAGGAAGTCAGCCTAGGACTGCCTGTACCTCTTGCTATTG
TAAAAAGTGTTGCTTTCATTGCCAAGTTTGC---TTCATAACGAAAGGCTTAGGCATCTCCTATGGCAGGAAGAAGCGGA
GACAG------CGACGAAGA---CCTCCTCAAGACAGTAAGACTCATCAAGTTCCTCTACCAGAGCAACCCACCTCC---
CAGCTCCGAGGG---GAC---CCGACAGGCCCGAAGAAATCGAAGGAGACG---------GTGGAGAGAGAGRCA-----
-GCGACAGATCAAGACCATTAG
>JF689895/B/US/2008/08US_SAJ_C203
ATGGAGCCAGTAGATCCTAGCCTAGAGCCCTGGAAGCAGCCAGGAAGTCAGCCTAGAACTGCTTGCACCAATTGCTATTG
TAAAAAGTGTTGCTTTCATTGCCAAGTTTGT---TTCGTAACAAAAGGCTTAGGCATCTCCTATGGCAGGAAGAAGCGGA
GACAG------CGACGAAGA---GCTCCTGAAGATAGCCAGACTCATCAAGTTTCTCTATCAAAGCAACCCGCCACC---
CAGCTCCGAGGG---GAC---CCGACAGGCCCGGAGGAATCGAAGAAGAAG---------GTGGAGAGAGAGACA-----
-GAGACAGATCCGGGCCGTTAG
>JF689896/B/US/2008/08US_SAJ_C204
ATGGAGCCAGTAGATCCTAGACTAGAGCCCTGGAAGCATCCAGGAAGTCAGCCTAGGACTCCTTGTACCACTTGCTATTG
TAAAAAGTGTTGCTTTCATTGCCAAGTTTGT---TTCATAACGAAAGGCTTAGGAATCTCCTATGGCAGGAAGAAGCGGA
GACAG------CGACGAAGA---GCTCCTCAAGACGATCAGACTCATCAAGTTTCTCTATCAAAGCAACCCGCCTCC---
CAGCTCCGAGGG---GAC---CCGACAGGCCCGAAGGAATCGAAGGAGAAG---------GTGGAGAGAGAGACA-----
-GAGACAGATCCGGTCAATTAG
>JF689897/B/US/2008/08US_SAJ_C205
ATGGAGCCAGTAGATCCTAGACTAGRGCCCTGGCAGCATCCAGGAAGTCAGCCCAGGACTGCTTGTACAAATTGCTATTG
TAAAAAATGTTGCTATCATTGCCAAGCTTGT---TTCATAACAAAAGCCTTAGGCATTTCCTATGGCAGGAAGAAGCGGA
GGCAG------CGACGAAGA---GCTTCTMGAGACAGTCAGACTCATCAAGCTTCTCTATCAAAACAACCCGCGCCC---
CAGCCCCGAGGG---GAC---CAGACAGGCCCGGAGGAATCGAAGAAGAAG---------GTGGAGAGAGAGACA-----
-GAGACAGATCCAGTCCATTAG
>JF932470/B/CN/2007/AH070017
ATGGAGCCAGTAGATCCTAGATTAGAGCCCTGGAAGCACCCAGGAAGTCAGCCTAAGACTGCTTGTACAAATTGCTATTG
TAAAAAGTGCTGCCTTCACTGCCAAGTTTGT---TTCATGAAAAAGGGCTTAGGCATCTCCTATGGCAGGAAGAAGAGGA
GACAG------CGACGAAGA---GCTTCTCAAGGCAATCAGACTCATCAAGATTCTCTATCAAAGCAACCCACTTCC---
CAGCCCAGAGGG---GAC---CCGACAGGCCCGAAGGAATCGAAGAAGAAG---------GTGGAGAGCGAGACA-----
-GAGACAGATCCGAGAGATTAG
>JF932471/B/CN/2007/AH070018
ATGGAGCCAGTAGATCCTAGCTTAGAGCCTTGGAAGCATCCAGGAAGTCAGCCTAAGACTGCTTGTACCAATTGCTATTG
TAAAGCGTGCTGCCTTCATTGCCAAGTTTGT---TTCATGCAAAAAGGCTTAGGCATCTCCTATGGCAGGAAGAAGAGAA
GACAG------CGACGAAGA---GCTCGTCAAGACAGTCAGACTCATCAAGCTTCTCTATCAAAGCAACCCACCTCC---
CAACCCAGAGGG---GAC---CCGGCAGGCCCGAAGGAATCGAAGAAGAAG---------GTGGAGAGCAAGACA-----
-GAGGCAGATCCAAGAGATTAG
>JF932473/B/CN/2007/BJ070030
ATGGAGCCAGTAGATCCTAGACTAGAGCCTTGGAAGCATCCAGGAAGTCAGCCTAGGACTGCTTGTACCAATTGCTATTG
TAAAAAGTGCTGCCTCCATTGCCAAGTTTGT---TTCCTGAAAAAAGGCTTAGGCATCTCCTATGGCAGGAAGAAGAGAA
GACAG------CGACGAAGA---ACTCCTCAAGGCAGTCAGAATAATCAAGATTCTCTATCAAAGCAACCCACTTCC---
CAGCCCAGAGGG---GAC---CCGGCAGGCCAGAAGGAATCGGAGAAGAAG---------GTGGAGAGCGAGACA-----
-GAGACAGATCCGAGCGCTCAG
>JF932474/B/CN/2007/CBJC261
ATGGAGCCAGTAGATCCTAGATTAGAGCCCTGGAAGCATCCAGGAAGTCAGCCTAAGACTGCTTGTACCAATTGCTATTG
CAAAAAATGCTGCTTTCATTGCCAAGTTTGT---TTCACGAAAAAAGGCTTAGGCATCTCCTATGGCAGGAAGAAGAGAA
GACAG------CGACGAAGA---GCTCCTCAAGACAGTCAAACTCATCAAGCTTCTCTATCAGAGCAACCCACTTCC---
CAACCCAGAGGG---GAC---CCGGCAGGCCAGAAGGAACCGAAGAAGAAG---------GTGGAGAGCGAGACA-----
-GAGACAGATCCGAGAGATTAG
>JF932475/B/CN/2007/CBJC392
ATGGAGCCAGTAGATCCTAGATTAGAGCCCTGGAAGCATCCAGGAAGTCAGCCTAAGACTGCTTGTACAAATTGCTATTG
TAAAAAGTGCTGCCTTCATTGCCAAGTTTGT---TTCATGAAAAAAGGCTTAGGCATCTCCTATGGCAGGAAGAAGAGAA
GACAG------CGACGAAGA---TCTCCTCAAGACAGTAAGAATCATCAAGCTCCTCTACCAAAGCAACCCGCTTCC---
CAACCCAGAGGG---GAC---CCGACAGGCCCGAAGGAACCGAAGAAGAAG---------GTGGAGAGAGAGACA-----
-GAGACAGATCCGACAGCTTAG
>JF932478/B/CN/2008/CBJC476
ATGGAGCCAGTAGATCCTAGATTAGAGCCCTGGAAGCATCCAGGAAGTCAGCCTAAGACTGCTTGTACCAATTGCTATTG
TAAAAAGTGCTGCCTTCATTGCCAAGTTTGT---TTCACGAAAAAAGGCTTAGGCATCTCCTATGGCAGGAAGAAGAGAA
GACAG------CGACGAAGA---GCTCCTCAAGACAGTCAAGCTCATCAAGCTTCTCTACCAAAGCAACCCACTTCC---
CAACCCAGAGGG---GAC---CCGGCAGGCCCGAAGGAATCGAAGAAGAAG---------GTGGAGAGCGAGACA-----
-GAGACAGATCCGAGAGATTAG
>JF932479/B/CN/2008/CBJC489
ATGGATCCAGTAGATCCTAGCTTAGAACCCTGGAAGCATCCAGGAAGTCAGCCTAAGACTGCTTGTACCAATTGCTATTG
TAAAAAGTGCTGCTTTCATTGCCAAGTTTGT---TTCATGAAAAAGGGCTTAGGCATCTCCTATGGCAGGAAGAAGAGAA
GACAG------CGACGAAGA---TCTCCTCAAGGCAGTGAGGCTCATCAAGTTTCTCTATCAAAGCAACCCGTTTCC---
CAGCTCAGAGGG---GAC---CCGACAGGCCCGAAGGAACCGAAGAAGAAG---------GTGGAGAGAGAGACA-----
-GAGACAGATCCGGTCGATTGG
>JF932480/B/CN/2008/CBJC500
ATGGAGCCAGTAGATCCTAGATTAGAGCCCTGGAAGCATCCAGGAAGTCAGCCTAAGACTGCTTGTACCAATTGCTATTG
TAAAAAGTGCTGCCTTCATTGCCAAGTTTGT---TTCATGAAAAAAGGCTTAGGCATCTCCTATGGCAGGAAGAAGAGAA
GACAG------CGACGAAGA---GATCCTCAAGACAGTCAAACTAATCAAGCTTCTCTACCAAAGCAACCCGCCTCC---
CAACCCAGAGGG---GAC---CCGGCAGGCCCGAAGGAATCGAAGAAGAAG---------GTGGAGAGCAAGACA-----
-GAGACAGATCCGGGAGTTTAG
>JF932482/B/CN/2006/CC056
ATGGAGCCAGTAGATCCTAGATTAGAGCCCTGGAAGCATCCAGGAAGTCAGCCTAAGACTGCCTGTACCAATTGCTATTG
TAAAAAGTGCAGCTTTCATTGCCAAGTTTGT---TTCATGAAAAAAGCCTTAGGCATCTCATATGGCAGGAAGAAGAGAA
GACAG------CGACGAAGA---GCTCATCAAGGCAGTCAGACTCATCAGGATTCTCTATCAAAGCAACCCGCTTCC---
CAACCCAGAGGG---GAC---CCGGAAGGCCCGAAGGAATCGAAGGAGAAG---------GTGGAGAGCAAGACA-----
-GAGACAGATCCGAGAGATTAG
>JF932483/B/CN/2007/FJ070016
ATGGAGCCAGTAGATCCTAGATTAGAGCCCTGGAGGCATCCAGGAAGTCAGCCCAAGACCGCTTGTACCAAATGCTATTG
TAAGAAATGCTGCTTTCATTGCCAAGTTTGT---TTCCTGAAAAAAGGCTTAGGCATCTCCTATGGCAGGAAGAAGAGAC
GACAG------CGACGAAGA---TCTCCTCAAGGCAGTCAGACTAATCAAGATTCTCTATCAAAGCAACCCGCTTCC---
CAGCCCAGAGGG---GAC---CCGGCAGGCCCGAAGAAATCGAAGAAGAAG---------GTGGAGAGAGAGACA-----
-GAGACAGATCCGAGCGATTAG
>JF932484/B/CN/2007/GS070017
ATGGAGCCAGTAGATCCTAGATTAGAGCCCTGGAAGCATCCAGGAAGCCAGCCTAAGACTGCTTGTACCAATTGCTATTG
TAAAAAGTGCTGCCTTCATTGCCAAGTTTGT---TTCATGAAAAAAGGCTTAGGCATCTCCTATGGCAGGAAGAAGAGAA
GACAG------CGACGAAGA---GCTTCTCAAGACAGTCAAACTCATCAGGATTCTCTATCAAAGCAACCCACCTCC---
CAACCCAGAGGG---GAC---CCGGAAGGCCCGAAGGAATCGAAGAAGAAG---------GTGGAGAGCAAGACA-----
-GAGACAGATCCGAGAGATTAG
>JF932485/B/CN/2007/GZ070002
ATGGAGCCAGTAGATCCTAGATTAGAGCCCTGGAAGCATCCAGGAAGTCAGCCTAAGACTGCTTGTACCAATTGCTACTG
TAAAAAGTGCTGCCTTCATTGCCAAGTTTGT---TTCATGAAAAAAGCCTTAGGCATCTCCTATGGCAGGAAGAAGAGAA
GAAAG------CGACGAAGA---GCTCCTCAAGACAGTCAGACTTATCAAGCTTCTCTATCAAAGCAACCCGCTTCC---
CAGCCCAGAGGG---GAC---CCGGCAGGCCCGAAGGAATCGAAGAAGAAG---------GTGGAGAGCAAGACA-----
-GAGACAGATCCGAGAGATTGG
>JF932486/B/CN/2007/GZ070030
ATGGAGCCAGTAGATCCTAGCTTAGAGCCCTGGAAGCATCCAGGAAGTCAGCCTAAGACTGCTTGTACCAATTGCTATTG
TAAAAAGTGCTGCCTTCATTGCCTAGTTTGT---TTCATAAAAAAAGGCTTAGGCATCTCCTATGGCAGGAAGAAGAGAA
GACAG------CGACGAAGA---GCTCCTCAAGACAGTCAGACTCATCAAGCGTCTCTATCAAAGCAACCCGCTTCC---
CAACCCAGAGGG---GAC---CAGGAAGGCCCGAAGGAATCGAAGAAGAAG---------GTGGAGAGCAAGACA-----
-GAGACAGATCCGAGAGATTAG
>JF932487/B/CN/2007/HB070006
ATGGAGCCAGTAGATCCTAGATTAGAGCCTTGGAAACATCCAGGAAGTCAGCCTAAGACTGCTTGTACCAATTGTTATTG
TAAAAAGTGCTGCCTTCATTGCCAAGTTTGT---TTCATGCAAAAAGGCTTAGGCATCTCCTATGGCAGGAAGAAGAGAA
GACAG------CGACGAAGA---GCTCCTCAAGACAGTCAAGCTCATCAAGCTTCTCTATCAAAGCAACCCACTTCC---
CAACCCAGAGGG---GAC---CCGACAGGCCCGAAGGAATCGAAGAAGAAG---------GTGGAGAGCGAGACA-----
-GAGACAGATCCGAGAGATTAG
>JF932488/B/CN/2007/HB070022
ATGGAGCCAGTAGATCCTAGATTAGAGCCCTGGAAGCATCCAGGAAGTCAGCCTAAGACTGCTTGTACCAATTGCTATTG
TAAAAAGTGCTGCCTTCATTGCCAAGTGTGT---TTCATGAAAAAAGGCTTAGGCATCTCCTATGGCAGGAAGAAGAGAA
GACAA------CGACGAAGA---GCTCATCAAGACAGTCAGACTCATCAAGCTTCTCTATCAAAGCAACCCGCTTCC---
CAACCCAGAGGG---GAC---CCGACAGGCCCGCAGGAATCGAAGAAGAAG---------GTGGAGAGCAAGACA-----
-GAGACAGATCCGAGAGATTAG
>JF932489/B/CN/2007/HB070035
ATGGAGCCAGTAGATCCTAGATTAGAGCCCTGGAAGCATCCAGGAAGTCAGCCTAAGACTGCTTGTACAAATTGCTATTG
TAAAAAGTGCTGCTTTCATTGCCAAGTTTGT---TTCATGAAAAAAGGCTTAGGCATCTCCTATGGCAGGAAGAAGAGAA
GACAG------CGACGAAGA---GCTTATCAAGACAGTCAAAATCATCAAGTTTCTCTATCAAAGCAACCCGCTTCC---
CAACCCAGAGGG---GAC---CCGACAGGCCCGAAGGAATCGAAGAAGAAG---------GTGGAGAGCGAGACA-----
-GAGACAGATCCGAGACATTAG
>JF932490/B/CN/2007/JL070038
ATGGAGCCAGTAGATCCTAGATTAGAGCCCTGGAAGCATCCAGGAAGTCAGCCTAAGACTGCTTGTACCAACTGTTATTG
TAAAAAGTGCTGCTTTCATTGCCAAGTTTGT---TTCATGAAAAAAGGCTTAGGCATCTCCTATGGCAGGAAGAAGAGAA
GACAA------CGACGAAGA---ACTCATCAAGACAGTCAAACTAATCAAGCTTCTCTATCAAAGCAACCCGCCTCC---
CAACCCAGAGGG---GAC---CCGACAGGCCCGAAGGAATCGAAGAAGAAG---------GTGGAGAGCGAGACA-----
-GAGGCAGATCCGAGAGATTGG
>JF932491/B/CN/2007/JS070389
ATGGAGCCAGTAGATCCTAGATTAGAGCCCTGGAAGCACCCAGGAAGTCAGCCTAAGACTGCTTGTACCAATTGCTACTG
TAAAATATGCTGCCTTCATTGCCAAGTTTGT---TTCATGAAAAAAGGCTTAGGCATTTCCTATGGCAGGAAGAAGAGAA
GACAG------CGACGAAGA---ACTCCTCAAGACAGTCAGACTCATCAAGTATCTTTATCAAAGCAACCCGCCTCC---
CAGCTCAGAGGG---GAC---CCGGCAGGCCCGAAGGAATCGGAGAAGAAG---------GTGGAGAGCAAGACA-----
-GAGACAGATCCGAGAGCTTAG
>JF932494/B/CN/2009/YN09P0014
ATGGAGCCAGTAGACCCTAGTTTAGAGCCTTGGAAGCATCCAGGAAGTCAGCCTAAGACTGCTTGTAACAATTGCTATTG
TAAAAAGTGCAGCTTTCATTGCCAAGTTTGT---TTCATAAAAAAAGGCTTAGGCATCTTCTATGGCAGGAAGAAGCGAA
GACAG------AGACGACGA---GCTCCTCAAGGCAGTCAGACTCATCAAGCTTCTCTATCAAAGCAACCCGCTTCC---
CAGCTCAGAGGG---GAC---TCGGCAGGCCCGAAGGAATCGAAGAAGAAG---------GTGGAGAGCGAGACA-----
-GAGACAGGTCCGAGCGATTAG
>JF932498/B/CN/2008/cbjc468
ATGGAGCCAGTAGATCCTAGATTAGAGCCCTGGAAGCACCCAGGAAGTCAGCCTAAGACTGCTTGTACCAATTGCTATTG
TAAAAAGTGCTGCCTTCACTGCCAAGTTTGT---TTCATGAAAAAAGGCTTAGGCATCTCCTATGGCAGGAAGAAGAGAA
GACAG------CGACGAAGA---GCTCCTCAAGGCAATCAGACTCATCAAGATTCTCTATCAAAGCAACCCGCTTCC---
CAACTCAGAGGG---GAC---CCGGCAGGCCCGAAGGAATCGAAGAAGAAG---------GTGGAGAGCAAGACA-----
-GAGGCAGATCCGAGAGATTAG
>JF932499/B/CN/2007/hb070025
ATGGAGCCAGTAGATCCTAGATTAGAGCCCTGGAAGCATCCAGGAAGCCAGCCTAAGACTGCTTGTACCAACTGCTATTG
TAAAAAGTGCTGCTTTCATTGCCAAGTTTGT---TTCACGCGAAAGGGCTTAGGCATCTTCTATGGCAGGAAGAAGAGAA
GACAG------CGACGAAGA---GCTCATCAAGACAGTCAGACTCATCAAGCTTCTCTATCAAAGCAACCCACCTCC---
CAACCCAGAGGG---GAC---CCGGCAGGCCCGAAGGAATCGAAGAAGAAG---------GTGGAGAGCAAGACA-----
-GAGACAGATCCGAGAGATTAG
>JF932500/B/CN/2007/hen1345
ATGGAGCCAGTAGATCCTAGATTAGAGCCCTGGAAGCATCCAGGAAGTCAGCCTAAGACTGCTTGTACCAATTGCTATTG
CAAAAAATGCAGCTTTCATTGCCAAGTTTGT---TTCATACAAAAAGGCTTAGGCATCTCCTATGGCAGGAAGAAGAGAA
GACAG------CGACGAAGA---GCTCATCAAGACAGTCAGACTCATCAAGATTCTCTATCAAAGCAACCCACTTCC---
CAACCCAGAGGG---GAC---CCGGAAGGCCCGAAGGAATCGAAGAAGAAG---------GTGGAGAGCGAGACA-----
-GAGGCAGATCCGAGAGATTAG
>JN024100/B/US/2004/USPI83747EI6y04121pcWG2B5
ATGGATCCAGTAGATCCTAGTCTAGCACCCTGGCAGCATCCAGGAAGTCAGCCTAAGACTGCTTGTACCAATTGCTATTG
TAAAGCGTGTTGTATGCATTGCCAAGTTTGT---TTCATCAGAAAAGGCTTAGGCATCTCCCATGGCAGGAAGAAGCGGA
GACAG------CGACGAAGA---ACTCCTCAGGACGGTCAAAGTCATCAAGTTTCTCTATCAAAGCAACCCACCTCC---
CAGCTCAGAGGG---GAC---CCGACAGGCCCGAAGGAATCGAAGAAGAAG---------GTGGAGACAGAGACA-----
-GAGACAGATCCAGGCCCTTAG
>JN024101/B/US/2004/USPI83747EI6y04121pcWG2B1
ATGGATCCAGTAGATCCTAGTCTAGCACCCTGGCAGCATCCAGGAAGTCAGCCTAAGACTGCTTGTACCAATTGCTATTG
TAAAGCGTGTTGTATGCATTGCCAAGTTTGT---TTCATCAGAAAAGGCTTAGGCATCTCCCATGGCAGGAAGAAGCGGA
GACAG------CGACGAAGA---ACTCCTCAGGACAGTCAAAGTCATCAAGTTTCTCTATCAAAGCAACCCACCTCC---
CAGCTCAGAGGG---GAC---CCGACAGGCCCGAAGGAATCGAAGAAGAAG---------GTGGAGACAGAGACA-----
-GAGACAGATCCAGGCCCTTAG
>JN024103/B/US/2004/USPI83747EI6y04121pcWG2B7
ATGGATCCAGTAGATCCTAGTCTAGCACCCTGGCAGCATCCAGGAAGTCAGCCTAAGACTGCTTGTACCAATTGCTATTG
TAAAGCGTGTTGTATGCATTGCCAAGTTTGT---TTCATCAGAAAAGGCTTAGGCATCTCCCATGGCAGGAAGAAGCGGA
GACAG------CGACGAAGA---ACTCCTCAGGACAGTCAAAGTCATCAAGTTTCTCTATCAAAGCAACCCACCTCC---
CAGCTCAGAGGG---GAC---CCGACAGGCCCGAAGGAATCGAAGAAGAAG---------GTGGAGACAGAGACA-----
-GAGACAGATCCAGGCCCTTAG
>JN024104/B/US/2004/USPI83747EI6y04121pcWG2B8
ATGGATCCAGTAGATCCTAGTCTAGCACCCTGGCAGCATCCAGGAAGTCAGCCTAAGACTGCTTGTACCAATTGCTATTG
TAAAGCGTGTTGTATGCATTGCCAAGTTTGT---TTCATCAGAAAAGGCTTAGGCATCTCCCATGGCAGGAAGAAGCGGA
GACAG------CGACGAAGA---ACTCCTCAGGACAGTCAAAGTCATCAAGTTTCTCTATCAAAGCAACCCACCTCC---
CAGCTCAGAGGG---GAC---CCGACAGGCCCGAAGGAATCGAAGAAGAAG---------GTGGAGACAGAGACA-----
-GAGACAGATCCAGGCCCTTAG
>JN024105/B/US/2004/USPI83747EI6y04121pcWG2B10
ATGGATCCAGTAGATCCTAGTCTAGCACCCTGGCAGCATCCAGGAAGTCAGCCTAAGACTGCTTGTACCAATTGCTATTG
TAAAGCGTGTTGTATGCATTGCCAAGTTTGT---TTCATCAGAAAAGGCTTAGGCATCTCCCATGGCAGGAAGAAGCGGA
GACAG------CGACGAAGA---ACTCCTCAGGACAGTCAAAGTCATCAAGTTTCTCTATCAAAGCAACCCACCTCC---
CAGCTCAGAGGG---GAC---CCGACAGGCCCGAAGGAATCGAAGAAGAAG---------GTGGAGACAGAGACA-----
-GAGACAGATCCAGGCCCTTAG
>JN024106/B/US/2004/USPI83747EI6y04121pcWG2B9
ATGGATCCAGTAGATCCTAGTCTAGCACCCTGGCAGCATCCAGGAAGTCAGCCTAAGACTGCTTGTACCAATTGCTATTG
TAAAGCGTGTTGTATGCATTGCCAAGTTTGT---TTCATCAGAAAAGGCTTAGGCATCTCCCATGGCAGGAAGAAGCGGA
GACAG------CGACGAAGA---ACTCCTCAGGACAGTCAAAGTCATCAAGTTTCTCTATCAAAGCAACCCACCTCC---
CAGCTCAGAGGG---GAC---CCGACAGGCCCGAAGGAATCGAAGAAGAAG---------GTGGAGACAGAGACA-----
-GAGACAGATCCAGGCCCTTAG
>JN024107/B/US/2004/USPI83747EI6y04121pcWG2B3
ATGGATCCAGTAGATCCTAGTCTAGCACCCTGGCAGCATCCAGGAAGTCAGCCTAAGACTGCTTGTACCAATTGCTATTG
TAAAGCGTGTTGTATGCATTGCCAAGTTTGT---TTCATCAGAAAAGGCTTAGGCATCTCCCATGGCAGGAAGAAGCGGA
GACAG------CGACGAAGA---ACTCCTCAGGACAGTCAAAGTCATCAAGTTTCTCTATCAAAGCAACCCACCTCC---
CAGCTCAGAGGG---GAC---CCGACAGGCCCGAAGGAATCGAAGAAGAAG---------GTGGAGACAGAGACA-----
-GAGACAGATCCAGGCCCTTAG
>JN024108/B/US/2004/USPI83747EI6y04121pcWG2B4
ATGGATCCAGTAGATCCTAGTCTAGCACCCTGGCAGCATCCAGGAAGTCAGCCTAAGACTGCTTGTACCAATTGCTATTG
TAAAGCGTGTTGTATGCATTGCCAAGTTTGT---TTCACCAGAAAAGGCTTAGGCATCTCCCATGGCAGGAAGAAGCGGA
GACAG------CGACGAAGA---ACTCCTCAGGACAGTCAAAGTCATCAAGTTTCTCTATCAAAGCAACCCACCTCC---
CAGCTCAGAGGG---GAC---CCGACAGGCCCGAAGGAATCGAAGAAGAAG---------GTGGAGACAGAGACA-----
-GAGACAGATCCAGGCCCTTAG
>JN024109/B/US/2004/USPI83747EI6y04121pcWG2B2
ATGGATCCAGTAGATCCTAGTCTAGCACCCTGGCAGCATCCAGGAAGTCAGCCTAAGACTGCTTGTACCAATTGCTATTG
TAAAGCGTGTTGTATGCATTGCCAAGTTTGT---TTCATCAGAAAAGGCTTAGGCATCTCCCATGGCAGGAAGAAGCGGA
GACAG------CGACGAAGA---ACTCCTCAGGACAGTCAAAGTCATCAAGTTTCTCTATCAAAGCAACCCACCTCC---
CAGCTCAGAGGG---GAC---CCGACAGGCCCGAAGGAATCGAAGAAGAAG---------GTGGAGACAGAGACA-----
-GAGACAGATCCAGGCCCTTAG
>JN024110/B/US/2004/USPI83747EI12y04121pcWG2B10
ATGGATCCAGTAGATCCTAGTCTAGCACCCTGGCAGCATCCAGGAAGTCAGCCTAAGACTGCTTGTACCAATTGCTATTG
TAAAGCGTGTTGTATGCATTGCCAAGTTTGT---TTCATCAGAAAAGGCTTAGGCATCTCCCATGGCAGGAAGAAGCGGA
GACAG------CGACGAAGA---ACTCCTCAGGACAGTCAAAGTCATCAAGTTTCTCTATCAAAGCAACCCACCTCC---
CAGCTCAGAGGG---GAC---CCGACAGGCCCGAAGGAATCGAAGAAGAAG---------GTGGAGACAGAGACA-----
-GAGACAGATCCAGGCCCTTAG
>JN024111/B/US/2004/USPI83747EI12y04121pcWG2B3
ATGGATCCAGTAGATCCTAGTCTAGCACCCTGGCAGCATCCAGGAAGTCAGCCTAAGACTGCTTGTACCAATTGCTATTG
TAAGGCGTGTTGTATGCATTGCCAAGTTTGT---TTCATCAGAAAAGGCTTAGGCATCTCCCATGGCAGGAAGAAGCGGA
GACAG------CGACGAAGA---ACTCCTCAGGACAGTCAAAGTCATCAAGTTTCTCTATCAAAGCAACCCACCTCC---
CAGCTCAGAGGG---GAC---CCGACAGGCCCGAAGGAATCGAAGAAGAAG---------GTGGAGACAGAGACA-----
-GAGACAGATCCAGGCCCTTAG
>JN024112/B/US/2004/USPI83747EI12y04121pcWG2B7
ATGGATCCAGTAGATCCTAGTCTAGCACCCTGGCAGCATCCAGGAAGTCAGCCTAAGACTGCTTGTACCAATTGCTATTG
TAAAGCGTGTTGTATGCATTGCCAAGTTTGT---TTCATCAGAAAAGGCTTAGGCATCTCCCATGGCAGGAAGAAGCGGA
GACAG------CGACGAAGA---ACTCCTCAGGACAGTCAAAGTCATCAAGTTTCTCTATCAAAGCAACCCACCTCC---
CAGCTCAGAGGG---GAC---CCGACAGGCCCGAAGGAATCGAAGAAGAAG---------GTGGAGACAGAGACA-----
-GAGACAGATCCAGGCCCTTAG
>JN024113/B/US/2004/USPI83747EI12y04121pcWG2B2
ATGGATCCAGTAGATCCTAGTCTAGCACCCTGGCAGCATCCAGGAAGTCAGCCTAAGACTGCTTGTACCAATTGCTATTG
TAAAGCGTGTTGTATGCATTGCCAAGTTTGT---TTCATCAGAAAAGGCTTAGGCATCTCCCATGGCAGGAAGAAGCGGA
GACAG------CGACGAAGA---ACTCCTCAGGACAGTCAAAGTCATCAAGTTTCTCTATCAAAGCAACCCACCTCC---
CAGCTCAGAGGG---GAC---CCGACAGGCCCGAAGGAATCGAAGAAGAAG---------GTGGAGACAGAGACA-----
-GAGACAGATCCAGGCCCTTAG
>JN024114/B/US/2004/USPI83747EI12y04121pcWG2B6
ATGGATCCAGTAGATCCTAGTCTAGCACCCTGGCAGCATCCAGGAAGTCAGCCTAAGACTGCTTGTACCAATTGCTATTG
TAAAGCGTGTTGTATGCATTGCCAAGTTTGT---TTCATCAGAAAAGGCTTAGGCATCTCCCATGGCAGGAAGAAGCGGA
GACAG------CGACGAAGA---ACTCCTCAGGACAGTCAAAGTCATCAAGTTTCTCTATCAAAGCAACCCACCTCC---
CAGCTCAGAGGG---GAC---CCGACAGGCCCGAAGGAATCGAAGAAGAAG---------GTGGAGACAGAGACA-----
-GAGACAGATCCAGGCCCTTAG
>JN024115/B/US/2004/USPI83747EI12y04121pcWG2B5
GTGGATCCAGTAGATCCTAGTCTAGCACCCTGGCAGCATCCAGGAAGTCAGCCTAAGACTGCTTGTACCAATTGCTATTG
TAAAGCGTGTTGTATGCATTGCCAAGTTTGT---TTCATCAGAAAAGGCTTAGGCATCTCCCATGGCAGGAAGAAGCGGA
GACAG------CGACGAAGA---ACTCCTCAGGACAGTCAAAGTCATCAAGTTTCTCTATCAAAGCAACCCACCTCC---
CAGCTCAGAGGG---GAC---CCGACAGGCCCGAAGGAATCGAAGAAGAAG---------GTGGAGACAGAGACA-----
-GGGACAGATCCAGGCCCTTAG
>JN024116/B/US/2004/USPI83747EI12y04121pcWG2B8
ATGGATCCAGTAGATCCTAGTCTAGCACCCTGGCAGCATCCAGGAAGTCAGCCTAAGACTGCTTGTACCAATTGCTATTG
TAAAGCGTGTTGTATGCATTGCCAAGTTTGT---TTCATCAGAAAAGGCTTAGGCATCTCCCATGGCAGGAAGAAGCGGA
GACAG------CGACGAAGA---ACTCCTCAGGACAGTCAAAGTCATCAAGTTTCTCTATCAAAGCAGCCCACCTCC---
CAGCTCAGAGGG---GAC---CCGACAGGCCCGAAGGAATCGAAGAAGAAG---------GTGGAGACAGAGACA-----
-GAGACAGATCCAGGCCCTTAG
>JN024117/B/US/2004/USPI83747EI12y04121pcWG2B1
ATGGATCCAGTAGATCCTAGTCTAGCACCCTGGCAGCATCCAGGAAGTCAGCCTAAGGCTGCTTGTACCAATTGCTATTG
TAAAGCGTGTTGTATGCATTGCCAAGTTTGT---TTCATCAGAAAAGGCTTAGGCATCTCCCATGGCAGGAAGAAGCGGA
GACAG------CGACGAAGA---ACTCCTCAGGACAGTCAAAGTCATCAAGTTTCTCTATCAAAGCAACCCACCTCC---
CAGCTCAGAGGG---GAC---CCGACAGGCCCGAAGGAATCGAAGAAGAAG---------GTGGAGACAGAGACA-----
-GAGACAGATCCAGGCCCTTAG
>JN024118/B/US/2004/USPI83747EI12y04121pcWG2B4
ATGGATCCAGTAGATCCTAGTCTAGCACCCTGGCAGCATCCAGGAAGTCAGCCTAAGACTGCTTGTACCAATTGCTATTG
TAAAGCGTGTTGTATGCATTGCCAAGTTTGT---TTCATCAGAAAAGGCTTAGGCATCTCCCATGGCAGGAAGAAGCGGA
GACAG------CGACGAAGA---ACTCCTCAGGACAGTCAAAGTCATCAAGTTTCTCTATCAAAGCAACCCACCTCC---
CAGCTCAGAGGG---GAC---CCGACAGGCCCGAAGGAATCGAAGAAGAGG---------GTGGAGACAGAGACA-----
-GAGACAGATCCAGGCCCTTAG
>JN024119/B/US/2004/USPI83747EI12y04121pcWG2B9
ATGGATCCAGTAGATCCTAGTCTAGCACCCTGGCAGCATCCAGGAAGTCAGCCTAAGACTGCTTGTACCAATTGCTATTG
TAAAGCGTGTTGTATGCATTGCCAAGTTTGT---TTCATCAGAAAAGGCTTAGGCATCTCCCATGGCAGGAAGAAGCGGA
GACAG------CGACGAAGA---ACTCCTCAGGACAGTCAAAGTCATCAAGTTTCTCTATCAAAGCAACCCACCTCC---
CAGCTCAGAGGG---GAC---CCGACAGGCCCGAAGGAATCGAAGAAGAAG---------GTGGAGACAGAGACA-----
-GAGACAGATCCAGGCCCTTAG
>JN024120/B/US/2005/USPI83747EI21y05011pcWG2B5
ATGGATCCAGTAGATCCTAGTCTAGCACCCTGGCAGCATCCAGGAAGTCAGCCTAAGACTGCTTGTACCAATTGCTATTG
TAAAGCGTGTTGTATGCATTGCCAAGTTTGT---TTCATCAGAAAAGGCTTAGGCATCTCCCATGACAGGAAGAAGCGGA
GACAG------CGACGAAGA---ACTCCTCAGGACAGTCAAAGTCATCAAGTTTCTCTATCAAAGCAACCCACCTCC---
CAGCTCAGAGGG---GAC---CCGACAGGCCCGAAGGAATCGAAGAAGAAG---------GTGGAGACAGAGACA-----
-GAGACAGATCCAGGCCCTTAG
>JN024121/B/US/2005/USPI83747EI21y05011pcWG2B4
ATGGATCCAGTAGATCCTAGTCTAGCACCCTGGCAGCATCCAGGAAGTCAGCCTAAGACTGCTTGTACCAATTGCTATTG
TAAAGCGTGTTGTATGCATTGCCAAGTTTGT---TTCATCAGAAAAGGCTTAGGCATCTCCCATGGCAGGAAGAAGCGGA
GACAG------CGACGAAGA---ACTCCTCAGGACAGTCAAAGTCATCAAGTTTCTCTATCAAAGCAACCCACCTCC---
CAGCTCAGAGGG---GAC---CCGACAGGCCCGAAGGAATCGAAGAAGAAG---------GTGGAGACAGAGACA-----
-GAGACAGATCCAGGCCCTTAG
>JN024122/B/US/2005/USPI83747EI21y05011pcWG2B10
ATGGATCTAGTAGATCCTAGTCTAGCACCCTGGCAGCATCCAGGAAGTCAGCCTAAGACTGCTTGTACCAATTGCTATTG
TAAAGCGTGTTGTATGCATTGCCAAGTTTGT---TTCATCAGAAAAGGCTTAGGCATCTCCCATGGCAGGAAGAAGCGGA
GACAG------CGACGAAGA---ACTCCTCAGGACAGTCAAAGTCATCAAGTTTCTCTATCAAAGCAACCCACCTCC---
CAGCTCAGAGGG---GAC---CCGACAGGCCCGAAGGAATCGAAGAAGAAG---------GTGGAGACAGAGACA-----
-GAGACAGATCCAGGCCCTTAG
>JN024123/B/US/2005/USPI83747EI21y05011pcWG2B1
ATGGATCCAGTAGATCCTAGTCTAGCACCCTGGCAGCATCCAGGAAGTCAGCCTAAGACTGCTTGTACCAATTGCTATTG
TAAAGCGTGTTGTATGCATTGCCAAGTTTGT---TTCATCAGAAAAGGCTTAGGCATCTCCCATGGCAGGAAGAAGCGGA
GACAG------CGACGAAGA---ACTCCTCAGGACAGTCAAAGTCATCAAGTTTCTCTATCAAAGCAACCCACCTCC---
CAGCTCAGAGGG---GAC---CCGACAGGCCCGAAGGAATCGAAGAAGAAG---------GTGGAGACAGAGACA-----
-GAGACAGATCCAGGCCCTTAG
>JN024124/B/US/2005/USPI83747EI21y05011pcWG2B8
ATGGATCCAGTAGATCCTAGTCTAGCACCCTGGCAGCATCCAGGAAGTCAGCCTAAGACTGCTTGTACCAATTGCTATTG
TAAAGCGTGTTGTATGCATTGCCAAGTTTGT---TTCATCAGAAAAGGCTTAGGCATCTCCCATGGCAGGAAGAAGCGGA
GACAG------CGACGAAGA---ACTCCTCAGGACAGTCAAAGTCATCAAGTTTCTCTATCAAAGCAACCCACCTCC---
CAGCTCAGAGGG---GAC---CCGACAGGCCCGAAGGAATCGAAGAAGAAG---------GTGGAGACAGAGACA-----
-GAGACAGATCCAGGCCCTTAG
>JN024125/B/US/2005/USPI83747EI21y05011pcWG2B3
ATGGATCCAGTAGATCCTAGTCTAGCACCCTGGTAGCATCCAGGAAGTCAGCCTAAGACTGCTTGTACCAATTGCTATTG
TAAAGCGTGTTGTATGCATTGCCAAGTTTGT---TTCATCAGAAAAGGCTTAGGCATCTCCCATGGCAGGAAGAAGCGGA
GACAG------CGACGAAGA---ACTCCTCAGGACAGTCAAAGTCATCAAGTTTCTCTATCAAAGCAACCCACCTCC---
CAGCTCAGAGGG---GAC---CCGACAGGCCCGAAGGAATCGAAGAAGAAG---------GTGGAGACAGAGACA-----
-GAGACAGATCCAGGCCCTTAG
>JN024126/B/US/2005/USPI83747EI21y05011pcWG2B6
ATGGATCCAGTAGATCCTAGTCTAGCACCCTGGCAGCATCCAGGAAGTCAGCCTAAGACTGCTTGTACCAATTGCTATTG
TAAAGCGTGTTGTATGCATTGCCAAGTTTGT---TTCATCAGAAAAGGCTTAGGCATCTCCCATGGCAGGAAGAAGCGGA
GACAG------CGACGAAGA---ACTCCTCAGGACAGTCAAAGTCATCAAGTTTCTCTATCAAAGCAACCCACCTCC---
CAGCTCAGAGGG---GAC---CCGACAGGCCCGAAGGAATCGAAGAAGAAG---------GTGGAGACAGAGACA-----
-GAGACAGATCCAGGCCCTTAG
>JN024127/B/US/2005/USPI83747EI21y05011pcWG2B7
ATGGATCCAGTAGATCCTAGTCTAGCACCCTGGCAGCATCCAGGAAGTCAGCCTAAGACTGCTTGTACCAATTGCTATTG
TAAAGCGTGTTGTATGCATTGCCAAGTTTGT---TTCATCAGAAAAGGCTTAGGCATCTCCCATGGCAGGAAGAAGCGGA
GACAG------CGACGAAGA---ACTCCTCAGGACAGCCAAAGTCATCAAGGTTCTCTATCAAAGCAACCCACCTCC---
CAGCTCAGAGGG---GAC---CCGACAGGCCCGAAGGAATCGAAGAAGAAG---------GTGGAGACAGAGACA-----
-GAGACAGATCCAGGCCCTTAG
>JN024128/B/US/2005/USPI83747EI21y05011pcWG2B2
ATGGATCCAGTAGATCCTAGTCTAGCACCCTGGCAGCATCCAGGAAGTCAGCCTAAGACTGCTTGTACCAATTGCTATTG
TAAAGCGTGTTGTATGCATTGCCAAGTTTGT---TTCATCAGAAAAGGCTTAGGCATCTCCCATGGCAGGAAGAAGCGGA
GACAG------CGACGAAGA---ACTCCTCAGGACAGTCAAAGTCATCAAGTTTCTCTATCAAAGCAACCCACCTCC---
CAGCTCAGAGGG---GAC---CCGACAGGCCCGAAGGAATCGAAGAAGAAG---------GTGGAGACAGAGACA-----
-GAGACAGATCCAGGCCCTTAG
>JN024129/B/US/2005/USPI83747EI21y05011pcWG2B9
ATGGATCCAGTAGATCCTAGTCTAGCACCCTGGCAGCATCCAGGAAGTCAGCCTAAGACTGCTTGTACCAATTGCTATTG
TAAAGCGTGTTGTATGCATTGCCAAGTTTGT---TTCATCAGAAAAGGCTTAGGCATCTCCCATGGCAGGAAGAAGCGGA
GACAG------CGACGAAGA---ACTCCTCAGGACAGTCAAAGTCATCAAGTTTCTCTATCAAAGCAACCCACCTCC---
CAGCTCAGAGGG---GAC---CCGACAGGCCCGAAGGAATCGAAGAAGAAG---------GTGGAGACAGAGACA-----
-GAGACAGATCCAGGCCCTTAG
>JN024130/B/US/2005/USPI83747EI42y05011pcWG2B3
ATGGATCCAGTAGATCCTAGTCTAGCACCCTGGCAGCATCCAGGAAGTCAGCCTAAGACTGCTTGTACCAATTGCTATTG
TAAAGCGTGTTGTATGCATTGCCAAGTTTGT---TTCATCAGAAAAGGCTTAGGCATCTCCCATGGCAGGAAGAAGCGGA
GACAG------CGACGAAGA---ACTCCTCAGGACAGTCAAAGTCATCAAGTTTCTCTATCAAAGCAACCCACCTCC---
CAGCTCAGAGGG---GAC---CCGACAGGCCCGAAGGAATCGAAGAAGAAG---------GTGGAGACAGAGACA-----
-GAGACAGATCCAGGCCCTTAG
>JN024131/B/US/2005/USPI83747EI42y05011pcWG2B8
ATGGATCCAGTAGATCCTAGTCTAGCACCCTGGCAGCATCCAGGAAGTCAGCCTAAGACTGCTTGTACCAATTGCTATTG
TAAAGCGTGTTGTATGCATTGCCAAGTTTGT---TTCATCAGAAAAGGCTTAGGCATCTCCCATGGCAGGAAGAAGCGGA
GACAG------CAACGAAGA---ACTCCTCAGGACAGTCAAAGTCATCAAGTTTCTCTATCAAAGCAACCCACCTCC---
CAGCTCAGAGGG---GAC---CCGACAGGCCCGAAGGAATCGAAGAAGAAG---------GTGGAGACAGAGACA-----
-GAGACAGATCCAGGCCCTTAG
>JN024132/B/US/2005/USPI83747EI42y05011pcWG2B10
ATGGATCCAGTAGGTCCTAGTCTAGCACCCTGGCAGCATCCAGGAAGTCAGCCTAAGACTGCTTGTACCAATTGCTATTG
TAAAGCGTGTTGTATGCATTGCCAAGTTTGT---TTCATCAGAAAAGGCTTAGGCATCTCCCATGGCAGGAAGAAGCGGA
[truncated: 274,734 more chars]
