# Supplementary material for: An integrated map of HIV genome-wide variation from a population perspective
Source: Retrovirology. 2015 Feb 15;12:18. doi: 10.1186/s12977-015-0148-6 (PMC4358901; doi:10.1186/s12977-015-0148-6)
Supplement: Additional file 3: — Software. Our Matlab toolbox developed for data visualization, genomic diversity analysis and HIV genomic alignment. Our sequence datasets are also included. [file 12977_2015_148_MOESM3_ESM.zip › HIVGenomeAnalysisToolbox/TemporaryData/Matrix_AminoAcidAlignment.fasta]

>K03455/B/FR/1983/HXB2-LAI-IIIB-BRU
MGARASVLSGGELDRWEKIRLRPGGKKKYKLKHIVWASRELERFAVNPGLLETSEGCRQILGQLQPSLQTGSEELRSLYN
TVATLYCVHQRIEIKDTKEALDKIEEEQNKSKKKAQQAAA--D-TGHSNQV-SQNY
>A04321/B/FR/1983/IIIB_LAI
MGARASVLSGGELDRWEKIRLRPGGKKKYKLKHIVWASRELERFAVNPGLLETSEGCRQILGQLQPSLQTGSEELRSLYN
TVATLYCVHQRIEIKDTKEALDKIEEEQNKSKKKAQQAAA--D-TGHSSQV-SQNY
>A07867/B/FR/1983/LAI-J19
MGARASVLSGGELDRWEKIRLRPGGKKKYKLKHIVWASRELERFAVNPGLLETSEGCRQILGQLQPSLQTGSEELRSLYN
TVATLYCVHQRIEIKDTKEALDKIEEEQNKSKKKAQQAAA--D-TGHSSQV-SQNY
>AB078005/B/US/1997/ARES2
MGARASVLSGGQLDRWEKIRLRPGGKKMYKLKHIVWASRELERFAVNPGLLETSEGCRQILGQLQPVLQTGSEELRSLYN
TIAVLYCVHRRIEVKDTKEALDKIQEEQNKSKKKEQQAAA--D-TGNSSQV-SQNY
>AB221005/B/US/1985/Ba_L
MGARASVLSGGELDRWEKIRLRPGGKKKYRLKHIVWASRELERFAVNPGLLETSEGCRQILGQLQPSLQTGSEELRSLYN
TVATLYCVHQKIEVKDTKEALDKIEEEQNKCKKKAQQAAA--D-TGNSGQV-SQNF
>AB253432/B/US/1985/Ba_L
MGARASVLSGGELDRWEKIRLRPGGKKKYRLKHIVWASRELERFAVNPGLLETSEGCRQILGQLQPSLQTGSEELRSLYN
TVATLYCVHQKIEVKDTKEALDKIEEEQNKCKKKAQQAAA--D-TGNSGQV-SQNF
>AB286955/B/JP/2004/DR6089
MGARASVLSGGELDRWEKIRLRPGGKKRYRLKHVVWASRELERFAVNPGLLETSEGCKQILVQLQPSLQTGSEELRSLYN
TIAVLYCVHQRIDVKDTKEALDKIEEEQNKSKKKAQQAEAAAA-TGNSSQV-SQNY
>AB286956/B/JP/2004/DR6089
MGARASVLSGGELDRWEKIRLRPGGKKRYRLKHVVWASRELERFAVNPGLLETSEGCKQILVQLQPSLQTGSEELRSLYN
TVAVLYCVHQRIDVKDTKEALDKIEEEQNKSKKKAQQAEAAAA-TGNSSQV-SQNY
>AB287363/B/JP/2005/DR6538
MGARASVLSGGELDKWEKIRLRPGGKKKYKLKHIVWASRELERFAVNPGLLETAEGCKQILGQLQPALQTGSEELKSLFN
TIAVLYCVHQKIAIQDTKEALEKIEEEQNKSKKKAQQAAA--D-TGNSSQV-SQNY
>AB287364/B/JP/2005/DR6737
MGARASVLSGGELDKWEKIRLRPGGKKKYQLKHIVWASRELERFAVNPGLLETSEGCRQILGQLQSSLQTGSEELKSLYN
TIAVLYCVHQRIEIKDTKEALDKIEEEQNKSKKKAQQEAAAAS-SGSSSQV-SQNY
>AB287365/B/JP/2005/DR6737
MGARASVLSGGELDKWEKIRLRPGGKKKYQLKHIVWASRELERFAVNPGLLETSEGCRQILGQLQSSLQTGSEELKSLYN
TIAVLYCVHQRIEIKDTKEALDKIEEEQNKSKKKAQQEAAAAS-SGSSSQV-SQNY
>AB287366/B/JP/2005/DR7060
MGARASILSGGELDRWEKIRLRPGGKKKYKLKHLVWASRELERFAVNPGLLETTEGCRQILGQLQPSLQTGSEELKSLYN
AVAVLYCVHQRIEVKDTKEALDKIEEEQNKSKKKAQQAAAA-D-TGNSSQV-SQNY
>AB287367/B/JP/2005/DR7060
MGARASILSGGELDRWEKIRLRPGGKKKYKLKHLVWASRELERFAVNPGLLETTEGCRQILGQLQPSLQTGSEELKSLYN
AVAVLYCVHQRIEVKDTKEALDKIEEEQNKSKKKAQQAAAA-D-TGNSSQV-SQNY
>AB287368/B/JP/2005/DR7065
MGARASVLSGGKLDHWEKIRLRPGGKKKYKLKHLVWASRELERFAVNPGLLETAEGCRQIVGQLQPSLQTGSEELKSLYN
TVATLYCVHQKIDIKDTKEALDRIEEEQNKSKKKAQPAAA--D-TGNNSQV-SQNY
>AB287369/B/JP/1999/DR1348
MGARASVLSAGELDRWERIRLRPGGKKKYRLKHIVWASRELERFAVNPGLLESSEGCRQILGQLQPSLQTGSEELRSLYN
TVATLYCVHQKIEVKDTKEALDRIEEEQNKSKKKAQQAAA--D-TKNSNQVSSQNY
>AB287370/B/JP/1999/DR1348
MGARASVLSAGELDRWERIRLRPGGKKKYRLKHIVWASRELERFAVNPGLLESSEGCRQILGQLQPSLQTGSEELRSLYN
TVATLYCVHQKIEVKDTKEALDRIEEEQNKSKKKAQQAAA--D-TKNSNQVSSQNY
>AB287371/B/JP/2000/DR2510
MGARASVLSAGELDRWERIRLRPGGKKKYRLKHIVWASRELERFAVNPGLLESSEGCRQILGQLQPSLQTGSEELRSLYN
TVATLYCVHQKIEVKDTKEALDKIEEEQNKSKKKAQQAAA--D-AKNNSQV-SQNY
>AB287372/B/JP/2000/DR2510
MGARASVLSAGELDRWERIRLRPGGKKKYRLKHIVWASRELERFAVNPGLLESSEGCKQILGQLQPSLQTGSEELRSLYN
TVATLYCVHQKIEVKDTKEALDKIEEEQNKSKKKAQQAAA--D-AKNNSQV-SQNY
>AB289587/B/JP/2000/DR2508
MGARASVLSGGKLDAWERIRLRPGGKKKYHLKHIVWASRELERFAVNPGLLETAEGCRQILQQLQPSLQTGSEELKSLFN
TIAVLYCVHQRIEIKDTKEALDKIEEEQNKSKKIAQQAAA--D-TGNSSSSQSQNY
>AB289588/B/JP/2000/DR2508
MGARASVLSGGKLDAWERIRLRPGGKKKYHLKHIVWASRELERFAVNPGLLETAEGCRQILQQLQPSLQTGSEELKSLFN
TIAVLYCVHQRIEIKDTKEALDKIEEEQNKSKKIAQQAAA--D-TGNSSSSQSQNY
>AB289589/B/JP/2001/DR388
MGARASVLSGGKLDRWEKIRLRPGGKKKYKLKHLVWASRELERFAVNPGLLETAEGCRQILGQLQPSLQTGSEELKSLFN
AVATLYCVHQGIDVKDTKEALEKVEEEQNKSKKKAQQAAAAAA-TGSSSQV-SQNY
>AB289590/B/JP/2001/DR388
MGARASVLSGGKLDRWEKIRLRPGGKKKYKLKHLVWASRELERFAVNPGLLETAEGCRQILGQLQPSLQTGSEELKSLFN
AVATLYCVHQGIDVKDTKEALEKVEEEQNKSKKKAQQAAAAAA-TGSSSQV-SQNY
>AB428551/B/JP/2000/117
MGARASVLSGGELDKWERIRLRPGGKKKYRLKHIVWASRELERFAVNPGLLETSEGCRQILGQLQPALQTGSEELRSLFN
TVAVLYCVHQRIEVKDTKEALDKIEEEQNKSKQKAQQAAAA-D-TGNSSQV-SQNY
>AB428552/B/JP/2001/134
MGARASVLSGGELDRWEKIRLRPGGKKKYRLKHIVWASRELERFAVNPGLLETSEGCRQILGQLQPSLQTGSEELKSLFN
AVAVLYCVHQRIDVKDTKEALDKIEEEQNKSKKKAQQAAAA-D-TGNSSQV-SQNY
>AB428553/B/JP/2002/194
MGARASVLSGGELDRWEKIRLRPGGKKKYRLKHIVWASRELERFAVNPGLLETSEGCRQILGQLQPSLQTGSEELKSLFN
TVAVLYCVHQRIEVKDTKEALDKIEEEQNKSKKKAQQAAAA-D-TGNSSQV-SQNY
>AB428554/B/JP/2002/197
MGARASVLSGGELDRWEKIRLRPGGKKKYRLKHIVWASRELERFAVNPGLLETSEGCRQILGQLQPSLQTGSEELKSLFN
TVAVLYCVHQRIEVKDTKEALDKIEEEQNKSKKKAQQAAAA-D-TGNSSQV-SQNY
>AB428555/B/JP/2003/227
MGARASVLSGGKLDTWEKIRLRPGGKKKYRLKHLVWASRELERFAVNPGLLETSEGCRQILGQLQPALQTGSEELKSLFN
AVAVLYCVHQRIDVRDTKEALDKIEEEQNKSKKKAQQAAAA-D-TGNSSQV-SQNY
>AB428556/B/JP/2005/426
MGARASVLSGGKLDRWEKIRLRPGGKKKYRLKHLVWASRELERFAVNPGLLETSEGCRQILGQLQPSLQTGSEELKSLFN
AIAVLYCVHQXIDVKDTKEALDKIEEEQNKSKKKAQQAAAA-D-TGNSSHV-SQNY
>AB428557/B/JP/2005/436
MGARASVLSGGKLDQWERIRLRPGGKKKYRLKHLVWASRELERFAVNPGLLETSEGCRQILGQFQXSLQTGSEELXSLFN
TVAVLYCVHQRIDVKDTKEALDKIEEEQNKSKQKARQAAAA-D-TGNSSQV-SQNY
>AB428558/B/JP/2003/285
MGARASIISGGELDKWEKIRLRQGGKKKYRLKHLVWASRELERFAINPGLLETSEGCKQIIGQLQPSLQTGSEELRSLFN
TVAVLYCVHQRIEVKDTKEALDKIEEEQSKSKKKAQQTAA--D-TGNSSQV-SQNY
>AB428559/B/JP/2004/329
MGARASIISGGELDKWEKIRLRQGGKKKYRLKHLVWASRELERFAINPGLLETSEGCKQIIGQLQPSLQTGSEELRSLFN
TVAVLYCVHQRIEVKDTKEALDKIEEEQSKSKKKALQTAA--D-TGNSXQV-SQNY
>AB428560/B/JP/2005/398
MGARASIISGGELDKWEKIRLRQGGKKKYRLKHLVWASRELERFAINPGLLETSEGCKQIIGQLQPSLQTGSEELRSLFN
TVAVLYCVHQRIEVKDTKEALDKIEEEQSKSKKKAQQTAA--D-TGXSSQV-SQNY
>AB428561/B/JP/2006/472
MGARASVISGGELDKWEKIRLRPGGAKKYRLKHLVWASRELERFALNPGLLETSEGCKQIIGQLQPSLQTGSEELRSLFN
TVAVLYCVHQRIEVKDTKEALDKIEEEQNKSKKKAQQAAA--D-TGKSSQV-SQNY
>AB428562/B/JP/2006/574
MGARASIISGGELDKWEKIRLRPGGKKKYRLKHLVWASRELERFALNPGLLETSEGCRQIIGQLQPSLQTGSEELKSLFN
TVAVLYCVHQRIEVKDTKEALDKIEEEQSKSKKKAQQTAA--D-TGKSSQV-SQNY
>AB480692/B/JP/2004/DR6174
MGARASVISGGELDRWEKIRLRPGGNKKYRLKHIVWASRELERFALNPGLLETSEGCRQIMEQIQPSLQTGSEELRSLFN
TVAVLYCVHQRIEVKDTKEALDKIEEEQSKSKKRAQQAAAAAD-TRNNSQV-SQNY
>AB480693/B/JP/2004/DR6174
MGARASVISGGELDRWEKIRLRPGGNKKYRLKHIVWASRELERFALNPGLLETSEGCKQIMGQIQPSLQTGSEELRSLFN
TVAVLYCVHQRIEVKDTKEALDKIEEEQNKSKKRAQQAAA--D-TGSNSQV-SQNY
>AB480694/B/JP/2004/DR6175
MGARASVLSGGELDRWEKIRLRPGGKKTYRLKHIVWASRELERFAVNPGLLETSGGCRQILEQLEPTLKTGSEEIKSLFN
LIAVLYCVHQRIEVRDTKEALDKIEEERNKSKKKAQQAAA--D-TGNSSQI-SQNY
>AB480695/B/JP/2004/DR6175
MGARASVLSGGELDRWEKIRLRPGGKKTYRLKHIVWASRELERFAVNPGLLETSGGCRQILEQLEPTLKTGSEEIKSLFN
LIAVLYCVHQRIEVRDTKEALDKIEEERNKSKKKAQQAAA--D-TGNSSQI-SQNY
>AB480696/B/JP/2004/DR5913
MGARASVLSGGELDRWEKIRLRPGGRKKYKLKHIVWASRELERFAVNPGLLETSEGCRQILGQLQPSLQTGSEELRSLFN
TVATLYCVHQKIEVKDTKEALEKIEEEQNKSKKKAQQAAA--N-TGNSSQV-SQNY
>AB480697/B/JP/2004/DR5913
MGARASVLSGGELDRWEKIRLRPGGRKKYKLKHIVWASRELERFAVNPGLLETSEGCRQILGQLQPSLQTGSEELRSLYN
TVATLYCVHQKIEVKDTKEALEKIEEEQNKSKKKAQQAAA--N-TGNSSQV-SQNY
>AB480698/B/JP/1998/DR1120
MGARASVLSGSELDKWERIRLRPGGKKKYKLKHIVWASRELERFAVNPGLLETSGGCRQILEQLQPSLQTGSEELKSLFN
TVATLYCVHQRIEVKDTKEALDKIEEEQNKSKKKAQQAAAAAD-TENRNQV-SQNY
>AB485638/B/US/1991/US2
MGARASVLSGGELDRWEKIRLRPGGKKKYRLKHIVWASRELERFAVNPGLLETSEGCKQILGQLQPALQTGSEELRSLFN
TVATLYCVHQRIDVKDTKEALDKIEEEQNKSKKKAQQAAA--D-TGNSSQV-SQNY
>AB485639/B/US/1991/US2
MGARASVLSGGELDRWEKIRLRPGGKKKYRLKHIVWASRELERFAVNPGLLETSEGCKQILGQLQPALQTGSEELRSLFN
TVATLYCVHQRIDVKDTKEALDKIEEEQNKSKKKAQQAAA--D-TGNSSQV-SQNY
>AB485640/B/US/1991/US2
MGARASVLSGGELDRWEKIRLRPGGKKKYRLKHIVWASRELERFAVNPGLLETSEGCKQILGQLQPALQTGSEELRSLFN
TVATLYCVHQRIDVKDTKEALDKIEEEQNKSKKKAQQAAA--D-TGNSSQV-SQNY
>AB485641/B/BR/1990/BZ167
MGARASVLSGGELDRWEKIRLRPGGKKKYGLKHVVWASRELERFAVNPGLLETAAGCRQILGQLQPSLQTGSEELRSLYN
TVATLYCVHQKIDVRDTKEALEKVEEEQNKSKEKAQQAAAA-D-AGTSSQV-SQNY
>AB485642/B/BR/1990/BZ167
MGARASVLSGGELDKWEKIRLRPGGKKKYRLKHVVWASRELERFAVNPGLLETAAGCRQILGQLQPSLQTGSEELRSLYN
TVATLYCVHQKIDVRDTKEALEKVEEEQNKSKKKAQQAAAA-D-AGTSSQV-SQNY
>AB564744/B/JP/-/DR1673
MGARASVLSGGELDRWEKIRLRPGGRKKYKLKHIVWASRELERFAVNPGLLETSEGCRQILEQLQPSLQTGSEELRSLFN
TIATLFCVHQRIEVKDTKEALDKIEEEQNKSKKKAQQAAAAAD-TGTNKQV-SQNY
>AB564745/B/JP/-/DR1673
MGARASVLSGGELDRWEKIRLRPGGRKKYKLKHIVWASRELERFAVNPGLLETSEGCRQILEQLQPSLQTGSEELRSLFN
TIATLFCVHQRIDVKDTKEALDKIEEERNKSKKKAQQAAAAAL-TGNNKQV-SQNY
>AB564746/B/JP/-/DR2735
MGARASVLSGGELDRWEKIRLRPGGRKKYKLKHIVWASRELERFAVNPGLLETSEGCRQILEQLQPSLQTGSEELRSLFN
TIATLFCVHQRIDVKDTKEALDKIEEEQNKSKKKAQQAAAAAL-TGNNKQV-SQNY
>AB565495/B/JP/-/JRC03B
MGARASVISGGELDRWEKIRLRPGGNKKYKLKHIVWASRELERFALNPGLLETAEGCKQIIGQLQPALQTGSEEFRSLFN
TVAVLYCVHQRIEVKDTKEALDKIEEEQNKSKKKAQQAAA--D-TGSNKQV-SQNY
>AB565496/B/JP/-/JRC03B
MGARASVISGGELDRWEKIRLRPGGNKKYKLKHIVWASRELERFALNPGLLETAEGCKQIIGQLQPALQTGSEEFRSLFN
TVAVLYCVHQRIEVKDTKEALDKIEEEQNKSKKKAQQTAA--D-TGSNKQV-SQNY
>AB565497/B/JP/-/JRC05B
MGARASVLSGGELDRWEKIRLRPGGKKKYRLKHLVWASRELERFAVNPGLLETAEGCRQILGQLQPALQTGSEELKSLHN
TVAVLYCVHQRITVKDTKEALEKIEEEQNKSKKKAQQAAA--D-TGNSSQV-SQNY
>AB565498/B/JP/-/JRC05B
MGARASVLSGGELDRWEKIRLRPGGKKKYRLKHLVWASRELERFAVNPGLLETAEGCRQILGQLQPALQTGSEELKSLHN
TVAVLYCVHQRITVKDTKEALEKIEEEQNKSKKKAQQAAA--D-TGNSSQV-SQNY
>AB565499/B/JP/-/JRC53B
MGARASVISGGELDKWEKIRLRPGGRKKYRLKHIVWASRELERFALNPGLLETSEGCRQLLGQLQPSLQTGSEELRSLFN
TIAVLFCVHQRIDIKDTKEALDKIEEEQSKSKKKAQQAAA--D-TGNNSQV-SHNY
>AB565500/B/JP/-/JRC53B
MGARASVISGGELDKWEKIRLRPGGRKKYRLKHIVWASRELERFALNPGLLETSEGCRQLLGQLQPSLQTGSEELRSLFN
TIAVLFCVHQRIDIKDTKEALDKIEEEQSKSKKKAQQAAA--D-TGNNSQV-SHNY
>AB565501/B/JP/-/JRC65B
MGARASVLSGGQLDRWEKIRLRPGGKKKYRLKHLVWASRELERFAINPGLLETAEGCRQILEQLQPSLQTGSEEIKSLHN
TVATLYCVHMRIDIKDTKEALDKIEEEQNKRKKKAQQAAA--D-TGNSSPV-SQNY
>AB565502/B/JP/-/JRC65B
MGARASVLSGGQLDRWEKIRLRPGGKKKYRLKHLVWASRELERFAINPGLLETAEGCRQILEQLQPSLQTGSEEIKSLHN
TVATLYCVHMRIDIKDTKEALDKIEEEQNKRKKKAQQAAA--D-TGNSSPV-SQNY
>AB604948/B/JP/-/DR1777
MGARASVLSGGKLDKWEKIRLRPGGRKKYHLKHIVWASRELERFAVNPGLLETADGCRQILVQLQPSLKTGSEELKSLYN
TIAVLYCVHQNIEIKDTKEALDKIEEEQNKSKKKAQQAAA--D-TGNNSQV-SQNY
>AB604949/B/JP/-/DR2735
MGARASVLSGGELDRWEKIRLRPGGRKKYKLKHIVWASRELERFAVNPGLLETSEGCRQILEQLQPSLQTGSEELRSLFN
TIATLFCVHQRIDVKDTKEALDKIEEEQNKSKKKAQQAAAAAL-TGNNKQV-SQNY
>AB604950/B/JP/-/DR5929
MGARASVLSGGELDKWEKIRLRPGGKKKYRLKHIVWASRELERFAVNPGLLETSEGCRQILGQLQPSLQTGSEELRSLYN
TVATLYCVHQRIDVKDTKEALEKIEEEQNKSKKRAQQAAA--D-TGNSSKV-SQNF
>AB604951/B/JP/-/DR5929
MGARASVLSGGELDKWEKIRLRPGGKKKYRLKHIVWASRELERFAVNPGLLETSEGCRQILGQLQPSLQTGSEELRSLYN
TVATLYCVHQRIDVKDTKEALEKIEEEQNKSKKKAQQAAA--D-TGNSSKV-SQNF
>AB641836/B/JP/-/pJRC57B09
MGARASVLSGGELDKWEKIRLRPGGKKKYRLKHIVWASRELERFALNPGLLETSEGCRQILGQLQPSLQTGSEELKSLHN
TVAVLYCVHQRIEIRDTKEALEKIEEEQNKNKKKAQQAAA--D-TGNSNNV-SQNY
>AB641837/B/JP/-/pJRC57B05
MGARASVLSGGELDKWEKIRLRPGGKKKYRLKHIVWASRELERFALNPGLLETSEGCRQILGQLQPSLQTGSEELKSLHN
TVAVLYCVHQRIEIRDTKEALEKIEEEQNKSKKKAQQAAA--D-TGNSNNV-SQNY
>AB731663/B/JP/2008/08JP_NMC104_clone_01
MGARASVLSGGELDRWEKIRLRPGGKKKYKLKHIVWASRELDRFALNPGLLETAEGCKQILGQLHPSLQTGSEEVKSLYN
TVAVLYCVHQRIDVKDTKEALDKIEEEQNKIKKRAQQAAAAAD-TGNSSQI-SQNY
>AB731664/B/JP/2008/08JP_NMC104_clone_09
MGARASVLSGGELDRWEKIRLRPGGKKKYKLKHIVWASRELDRFALNPGLLETAEGCKQILGQLHPSLQTGSEEVKSLYN
TVAVLYCVHQRIDVKDTKEALDKIEEEQNKIKKRAQQAAAAAD-TGNSSQI-SQNY
>AB731669/B/JP/2011/11JP_NMC851C_clone_13
MGARASVLSGGELDKWERIRLRPGGRKKYRLKHIVWASRELERFAVNPGLLETSEGCRQILGQLQPSLQTGSEELKSLFN
TVAVLYCVHQRIEVKDTKEALDKIEEEQNKSKKRAQQAAAA-D-TGNSGQV-SQNY
>AB731670/B/JP/2011/11JP_NMC851C_clone_48
MGARASVLSGGELDKWEKIRLRPGGRKKYRLKHIVWASRELERFAVNPGLLETSEGCRQILGQLQPSLQTGSEELKSLFN
TVAVLYCVHQRIEVKDTKEALDKIEEEQNKSKKRAQQAAAA-D-TGNSGQV-SQNY
>AF003887/B/FR/1985/NL43xWC001
MGARASVLSGGELDRWEKIRLRPGGKKKYKLKHIVWASRELERFAVNPGLLETSEGCRQILGQLQPALQTGSEELRSLHN
TVAVLYCVHQRIEVKDTKEALEKIEEEQNKSKKTAQQAAA--D-TGNSNKV-SQNY
>AF003888/B/FR/1985/NL43WC001
MGARASVLSGGELDRWEKIRLRPGGKKKYKLKHIVWASRELERFAVNPGLLETSEGCRQILGQLQPALQTGSEELRSLHN
TVAVLYCVHQRIEVKDTKEALEKIEEEQNKSKKTAQQAAA--D-TGNSNKV-SQNY
>AF004394/B/US/1986/AD87_ADA
MGARASVLSGGKLDRWEKIRLRPGGKKKYKLKHIVWASRELERFAVNPGLLETSEGCRQILGQLQPSLQTGSEELKSLFN
TVATLYCVHQNIDVRDTKEALDKIEEEQNKSKKKAQQAAA--D-AEKSSQV-SQNY
>AF033819/B/FR/1983/HXB2_copy_LAI
MGARASVLSGGELDRWEKIRLRPGGKKKYKLKHIVWASRELERFAVNPGLLETSEGCRQILGQLQPSLQTGSEELRSLYN
TVATLYCVHQRIEIKDTKEALDKIEEEQNKSKKKAQQAAA--D-TGHSNQV-SQNY
>AF042100/B/AU/1986/MBC200
MGARASVLSGGELDRWEKIRLRPGGKKQYRLKHIVWASRELERFAVNPGLLETSEGCRQILGQLQPSLKTGSEEIKSLYN
TVATLYCVHQKIEVKDTKEALEKIEEEQNKSKKKAQQAAA--D-TENSSQV-SQNY
>AF042101/B/AU/1987/MBC925
MGARASVLSGGELDRWERIRLRPRGKKKYQLKHIVWASRELERFSVNPGLLETSEGCRQILRQLQPALQTGSEDFRSLYN
TVATLYCVHQRIEVKDTKEALERVEEEQNKSKEKAQQAAA--D-TGNSSNR-SQNY
>AF042102/B/AU/1993/MBC18_MBCC18
MGARASILSGGKLDRWEKIRLRPGGKKKYKLKHIVWASRELERFAVNPGLLETSEGCRQILGQLHPSLQTGSEELKSVYN
AVAVLYCVHQNIDIKDTKEALEKIEEEQNKCKKKAQQAAA--G-TGNSNPV-SQNY
>AF042103/B/AU/1995/MBCC54
MGARASILSGGELDRWEKIRLRPGGKKKYQLKHIVWASRELERFAVNPGLLETSEGCRQILGQLQPALQTGSEELRSLYN
TVATLYCVHQRIEIKDTKEALEKIEEEQNKSKKKTQQAAA--G-TGNSSQV-SQNY
>AF042105/B/AU/1996/MBCD36
MGARASVLSGEELDRWEKIRLRPGGRKKYQLKHIVWASRELERFAVNPGLLETSEGCRQILGQLHPTLPTGSEELKSLYN
TVAVLYCVHQRLEVKDTKEALEKIEEEQNKCKKKAQQAAA--G-TGNSSQV-SQNY
>AF042106/B/AU/1993/MBCC18R01_C18R01
MGARASILSGGKLDRWEKIRLRPGGKKKYKLKHIVWASRELERFAVNPGLLETSEGCRQILGQLHPSLQTGSEELKSVYN
AVAVLYCVHQNIDIKDTKEALEKIEEEQNKCKKKAQQAAA--G-TRNSSPA-SQNC
>AF049494/B/US/-/499JC16
MGARASVLSGGDLDRWEKIRLRPGGKKKYMLKHIVWASRELERFAVNPGLLETSEGCRQVLEQLQPSLQTGSEELRSLYN
TIATLYGVHQKIEVKDTKEALDKIEEEQNKSKKKAQQAAA--D-TGHSSQV-SQNY
>AF049495/B/US/-/NC7
MGARASVLSGGDLDRWEKIRLRPGGKKKYMLKHIVWASRELERFAVNPGLLETAEGCRQILEQLQPSLQTGSEELRSLYN
TIATLYCVHQKIEVKDTKEALEKIEEEQNKSKKKVQQAAAATG-TGNSSQV-SQNY
>AF069140/B/US/1991/DH12_3
MGARASVLSGGKLDSWEKIRLRPGGKKKYKLKHIVWASRELERFAVNPGLLETSEGCRQILGQLQPSLQTGSEELRSLYN
TVATLYCVHERIEVKDTKEALDKVEEEQNKSKKKAQQAAA--D-TGNSSQV-SQNY
>AF070521/B/FR/1985/NL43E9_LAI_IIIB_NY5
MGARASVLSGGELDKWEKIRLRPGGKKLYKLKHIIWASRELERFAVNPGLLETSEGCRQILGQLQPSLQTGSEELRSLYN
TIAALYCVHQRIDVKDTKEALDKIEEEQNKSKKKAQQAAA--D-TGNNSQV-SQNY
>AF086817/B/TW/1994/TWCYS_LM49
MGARASILSAGELDKWERVRLRPGGKKKYRLKHLVWASRELERFAVNPGLLETSEGCRQILGQLQSSLQTGSEELRSLYN
TVATLYCIHQKIEIKDTKDALEKIEEEQNKSKKKAQQAAT--G-TGNNSPV-SQNY
>AF146728/B/AU/-/VH_VHPCR
MGARASVLSGGELDRWEKIRLRPGGKKTYKLKHIVWASRELERFAVNPGLLETSEGCRQILVQLQPSLPTGSEELKSLFN
TVATLYCVHQKIEIRDTKEALEKIEEEQNKSKKKAQQAAADAD-AGNSSKV-SQNY
>AF224507/B/KR/1997/WK
MGARASILSGGELDQWEKIRLRPGGKKKYRLKHLVWASRELERFAVNPGLLETSEGCRQILGQLQPSLQTGSEELKSLFN
AVAVLYCVHQRIEIKDTKEALEKIEEEQSKSKKKAQQATA--D-TGSSSQV-SQNY
>AF256204/B/ES/1989/S61I1
MGARASILSGGGLDRWEKIRLRPGGKKKYRLKHLVWASRELERFAVNPGLLETSEGCRQILGQLQPSLQTGSEELRSLYN
TVATLYCVHQKIDVKDTKEALDKIEEEQNKSKKKAQQAAA--D-TGNSSQV-SQNY
>AF256206/B/ES/1989/S61G1
MGARASILSGGGLDRWEKIRLRPGGKKKYRLKHLVWASRELERFAVNPGLLETSEGCRQILGQLQPALQTGSEELRSLYN
TVATLYCVHQKIDVKDTKEALEKIEEEQNKSKKKAQQAAA--D-TGNSSQV-SQNY
>AF256207/B/ES/1989/S61G7
MGARASILSGGGLDRWEKIRLRPGGKKKYRLKHLVWASRELERFAVNPGLLETSEGCRQILGQLQPALQTGSEELRSLYN
TVATLYCVHQKIDVKDTKEALEKIEEEQNKSKKKAQQAAA--D-TGNSSQV-SQNY
>AF256208/B/ES/1989/S61I15
MGARASILSGGGLDRWEKIRLRPGGKKKYRLKHLVWASRELERFAVNPGLLETSEGCRQILGQLQPALQTGSEELRSLYN
TVATLYCVHQKIDVKDTKEALDKIEEEQNKSKKKAQQAAA--D-TGNSSQV-SQNY
>AF286365/B/US/1988/WR27
MGARASILSGGELDKWEKIRLRPGGKKKYRLKHLVWASRELEQFAINPGLLETAEGCRQILGQLQSALQTGSEELRSLYN
TVATLYCVHQRIEVKDTKEALEKIEEEQNKSKKKAQQAAA--G-TGNSSNV-SQNY
>AF538302/B/AU/1999/1181
MGARASVLSGGELDRWEKIRLRPGGKKKYKLKHIVWASRELERFAVNPGLLETSEGCRQILAQLQPSLQTGSEELKSLFN
TVATLYCVHQRIEVKDTKEALEKIEEEQTKSKKKAQQAAA--D-TGNSSQV-SQNY
>AF538303/B/AU/1999/1182
MGARASVLSGGKLDRWEKIRLRPGGKKKYKLKHIVWASRELERFAVNPGLLETSDGCRQILAQLQPSLQTGSEELKSLFN
TVATLYCVHQNIEVKDTKEALEKIEEEQNKSKKKAQQAAA--D-TGNSSQV-SQNY
>AF538304/B/AU/1995/C24
MGARASVLSGGELDKWEKIRLRPGGKKKYKLKHIVWASRELERFAVNPGLLETSGGCRQILAQLQPSLQTGSEELKSLYN
TVATLYCVHQKIEIKDTKEALEKIEEEQNKSKKKAQQAAA--D-TGNSSQV-SQNY
>AF538305/B/AU/1995/C42
MGARASILSGGKLDQWEKIRLRPGGKKKYKFKHLVWASRELERFAVNPGLLETSEGCIQILGQLQPSLQTGSEELKSLFN
TVATLYCVHQRIDVRDPKEALDKIEEEQNQIKKKAQQAAA--D-TGKHSKV-SQNY
>AF538306/B/AU/1995/C76
MGARASLLSGGELDKWEKIRLRPGGKKRYKLKHIVWASRELERFAVNPGLLETSEGCRQILGQLQPSLQTGSEELKSLYN
TVAVLYCVHQRIEVKDTKEALDKIEEEQNKSKKKAQQAAA--D-TRSSSQV-SQNY
>AF538307/B/AU/1995/C92
MGARASVLSGGKLDKWEKIRLRPGGKKKYKLKHIVWASRELERFAVNPGLLETSEGCRQILGQLQPSLQTGSEELRSLYN
TVATHYCVHQGIGVKDTKEALDKIEEEQNKSKKKAQQAAA--D-TGNSSQV-SQNY
>AJ271445/B/GB/1986/GB8_46R
MGARASVLSGGELDRWEKIRLRPGGKKKYRLKHVVWASRELERFAVNPGLLETSEGCRQILEQLQPSLQTGSEERRSLFN
TVATLYCVHQRIDVKDTKEALDKIEEEQSKSKKKAQQAAA--D-KGNSNQV-SQNY
>AX032749/B/FR/1985/pNL43_patent
MGARASVLSGGELDKWEKIRLRPGGKKQYKLKHIVWASRELERFAVNPGLLETSEGCRQILGQLQPSLQTGSEELRSLYN
TIAVLYCVHQRIDVKDTKEALDKIEEEQNKSKKKAQQAAA--D-TGNNSQV-SQNY
>AX078307/B/FR/1983/LAI-patent
MGARASVLSGGELDRWEKIRLRPGGKKKYKLKHIVWASRELERFAVNPGLLETSEGCRQILGQLQPSLQTGSEELRSLYN
TVATLYCVHQRIEIKDTKEALDKIEEEQNKSKKKAQQAAA--D-TGHSSQV-SQNY
>AY037268/B/AR/1998/ARCH054
--AGASVLSGGKLDRWEKIRLRPGGKKKYKLKHIVWASRELERFAVNPGLLETSEGCRRILEQLHPSLQTGSEELKSLYN
TVATLYCVHQNIEVRDTKDALEKIEEEQNKIKKRAQQAAA--D-TGNSNPV-SQNY
>AY037269/B/AR/2000/ARMS008
--ARASVLSGGELDKWEKIRLRPGGKKKYQLKHLVWASRELERFAVNPGLLETSEGCRQILGQLQPSLQTGSEELKSLYN
TVATLYCVHQKIEVKDTKEALDKIEEEQNKSKKKAQQAAAA-D-TGKNNQV-SQNY
>AY037270/B/BO/1999/BOL0122
--ARASVLSAGELDKWEKIRLRPGGKKKYRLKHIVWASRELERFAVNPGLLETSGGCRQILGQLQPSLQTGSEELRSLYN
TVAVLFCVHQKIEVKDTKEALDKIEEEQNKSKKKAQQAAA--D-TGNSNQV-SHNF
>AY037282/B/AR/1999/ARMA132
--ARASVLSGGELDKWEKIRLRPGGKKKYKLKHIVWASRELERFAVNPGLLETSEGCRQILGQLQPSLQTGSEELKSLYN
TVAVLYCVHQRIEIKDTKEALDKIEEEQSKSKKKAQQAAA--D-TGNNNQV-SQNY
>AY173951/B/TH/1990/BK132
MGARASVLSGGQLDRWEKIRLRPGGKKKYRLKHIVWASRELERFAVNPGLLETSEGCRQILGQLQPSLQTGSEELRSLYN
TIAVLYCVHQKIEVKDTKEALEKIEEEQNKSKKKAQQAAA--N-TENSSQV-SQNY
>AY173952/B/US/1990/US1
MGARASVLSGGELDKWEKIRLRPGGKKQYKLKHIVWASRELERFAVNPGLLETSDGCRQILGQLQPALQTGSEELKSLYN
TVATLYCVHQRIDVRDTKEALDKIEEEQNKSKKKAQQAAA--D---NSSQV-SQNY
>AY173953/B/US/1990/US2
MGARASVLSGGELDRWEKIRLRPGGKKKYRLKHIVWASRELERFAVNPGLLETSEGCKQILGQLQPALQTGSEELRSLFN
TVATLYCVHQRIDVKDTKEALDKIEEEQNKSKKKAQQAAA--D-TGNSSQV-SQNY
>AY173954/B/US/1990/US3
MGARASVLSGGKLDKWEKIRLRPGGKKKYKLKHIVWASRELERFALNPGLLETSEGCRQILGQLQPALKTGSEELKSLFN
TVATLYCVHQNIEVRDTKEALDKIEEEQNKSKKKAQQAAA--D-TGSSSQV-SQNY
>AY173955/B/US/1990/US4
MGARASVLSGGELDKWEKIRLRPGGKKRYRLKHIVWASRELERFAVNPGLLETADGCKQIIAQLQPSLQTGSEELRSLFN
TVVTLYCVHKKIEVKDTKEALEKVEEEQNKSKKKAQQAAA--D-TGSNSPV-SQNF
>AY173956/B/BR/1989/BZ167
MGARASVLSGGELDRWEKIRLRPGGKKKYRLKHVVWASRELERFAVNPGLLETAAGCRQILGQLQPSLQTGSEELRSLYN
TVATLYCVHQKIDVRDTKEALEKVEEEQNKSKKKAQQAAAA-D-AGTSSQV-SQNY
>AY180905/B/CN/2001/CNHN24
MGARASVLSGGQLDRWEKIRLRPGGKKKYRLKHLVWASRELERFAVNPGLLETAEGCRQILEQLQPSLQTGSEELRSLFN
TVATLYCVHQRIEIKDTKEALEKIEEEQNKSKKKTQQTAA--D-TGNSSQV-SQNY
>AY308760/B/US/1996/1333_d2
MGARASVLSGGELDRWEKIRLRPGGKKQYKLKHIVWASRELERFAINPGLLETSEGCRQILGQLQPSLQTGSEELRSLYN
TVAVLYCVHQKIEVKDTKEALDKIEEEQNKSKKKEQQAAA--N-TGNSSQV-SQNY
>AY308761/B/US/1996/1299_d22
MGARASVLSGGELDRWEKIRLRPGGKKQYKLKHIVWASRELERFAINPGLLETSGGCRQILGQIQPSLQTGSEELRSLYN
TIAVLYCVHQRIEVRDTKEALDKIEEEQNKSKKKEQQAAA--N-TGNSSQV-SQNY
>AY308762/B/US/1996/1304_d31
MGARASVLSGGELDRWEKIRLRPGGKKQYKLKHIVWASRELERFAINPGLLETSXGCRQILGQIQPSLQTGSEELRSLYN
TIAVLYCVHQRIEVRDTKEALDKIEEEQNKSKKKEQQAAA--N-TGNSSQV-SQNY
>AY314044/B/CA/1996/WC10P_1
MGARASILSGGELDRWEKIRLRPGGKKKYRLKHIVWASRELERFAVNPGLLETSEGCRQILGQLQPSLQTGSEELRSLYN
TVATLYCVHQKIDVKDTKEALEKVEEEQNKS--KAQQAAA--D-TGNSNQASSQNY
>AY314045/B/CA/1996/WC10P_2
MGARASILSGGELDRWEKIRLRPGGKKKYRLKHIVWASRELERFAVNPGLLETSEGCRQILGQLQPSLQTGSEELRSLYN
TVATLYCVHQKIDVKDTKEALEKVEEEQNKSKKKAQQAAA--D-TGNSNQASSQNY
>AY314046/B/CA/1996/WC10P_3
MGARASILSGGELDRWEKIRLRPGGKKKYRLKHIVWASGELERFAVNPGLLEASEGCRQILGQLQPSLQTGSEELRSLYN
TVATLYCVHQKIDVKDTKEALEKVEEEQNKSKKKAQQAAA--D-TGNSNQASSQNY
>AY314047/B/CA/1996/WC10P_4
MGARASILSGGELDRWEKIRLRPGGKKKYRLKHIVWASRELERFAVNPGLLETSEGCRQTLGQLQPSHQTGSEELRSLYN
TVATLYCVHQKIDVKDTKEALEKVEEEQNKSKKKAQQAAA--D-TGNSNQASSQNY
>AY314048/B/CA/1996/WC10P_6
MGARASILSGGELDRWEKIRLRPGGKKKYRLKRIVWASRELERFAVNPGLLETSEGCRQILGQLQPSLQTGSEELRSLYN
TVATLYCVHQKIDVKDTKEALEKVEEEQNKSKKKAQQAAA--D-TGNSNQASSQNY
>AY314049/B/CA/1996/WC10P_7
MGARASILSGGELDRWEKIRLRPGGKKKYRLKHIVWASRELERFAVNPGLLETSEGCRQILGQLQPSLQTGSEELRLLYN
TVATLYCVHQKIDVKDTKEALEKVEEEQNKSKKKAQQAAA--D-TGNSNQASSQNY
>AY314050/B/CA/1996/WC10P_8
MGARASILSGGELDRWEKIRLRPGGKKKYRLKHIVWASRELERFAVNPGLLETSEGCRQILGQLQPSLQTGSEELRLLYN
TVATLYCVHQKIDVKDTKEALEKVEEEQNKSKKKAQQAAA--D-TGNSNQASSQNY
>AY314051/B/CA/1996/WC10P_9
MGARASILSGGELDRWEKIRLRPGGKKKYRLKHIVWASRELERFAVNPGLLETSEGCRQILGQLQPSLQTGSEELRSLYN
TVATLYCVHQKIDVKDTKEALEKVEEEQNKS--KAQQAAA--D-TGNSNQASSQNY
>AY314052/B/CA/1996/WC10P_10
MGARASILSGGELDRWEKIRLRPGGKKKYRLKHIVWASGELERFAVNPGLLEASEGCRQILGQLQPSLQTGSEELRSLYN
TVATLYCVHQKIDVKDTKEALEKVEEEQNKSKKKAQQAAA--D-TGNSNQASSQNY
>AY314053/B/CA/1996/WC10P_11
MGARASILSGGELDRWEKIRLRPGGKKKYRLKHIVWASRELERFAVNPGLLETSEGCRQTLGQLQPSHQTGSEELRSLYN
TVATLYCVHQKIDVKDTKEALEKVEEEQNKSKKKAQQAAA--D-TGNSNQASSQNY
>AY314054/B/CA/1996/WC10C_1
MGARASILSGGELDRWEKIRLRPGGKKKYRLKHIVWASRELERFAVNPGLLETSEGCRQILGQLQPSLQTGSEELRSLYN
TVATLYCVHQKIDVKDTKEALEKVEEEQNKSKKKAQQAAA--D-TGNSNQASSQNY
>AY314055/B/CA/1996/WC10C_3
MGARASILSGGELDRWEKIRLRPGGKKKYRLKHIVWASRELERFAVNPGLLETSEGCRQILGQLQPSLQTGSEELRSLYN
TVATLYCVHQKIDIKDTKEALEKVEEEQNKSKKKAQQAAA--D-TGNSNQASSQNY
>AY314056/B/CA/1996/WC10C_4
MGARASILSGGELDRWEKIRLRPGGKKKYRLKHIVWASRELERFAVNPGLLETSEGCRQILGQLQPSLQTGSEELRSLYN
TVATLYCVHQKIDVKDTKEALEKVEEEQNKSKKKAQQAAA--D-TGNSNQASSQNY
>AY314057/B/CA/1996/WC10C_5
MGARASILSGGELDRWEKIRLRPGGKKKYRLKHIVWASRELERFAVNPGLFETSEGCRQILGQLQPSLQTGSEELRSLYN
TVATLYCVHQKIDVKDTKEALEKVEEGQNKSKKKAKQAAA--D-TGNSNQASSQNY
>AY314058/B/CA/1996/WC10C_6
MGARASILSGGELDRWEKIRLRPGGKKKYRLKHIVWASRELERFAVNPGLLETSQGCRQILGQLQPSPQTGSEELRSLYN
TVATLYCVHQKIDVKDTKEALEKVEEEQNKSKKKAQQAAA--D-TGNSNQASSQNY
>AY314059/B/CA/1996/WC10C_8
MGARASILSGGELDRWEKIRLRPGGKKKYRLKHIVWASRELERFAVNPGLLETSEGCRQILGQLQPSLQTGSEELRSLYN
TVATLYCVHQKIDVKDTKEALEKVEEEQNKSKKKAQQAAA--D-TGNSNQASSQNY
>AY314060/B/CA/1996/WC10C_9
MGARASILSGGELDRWEKIRLRPGGKKKYRLKHIVWASRELERFAVNPGLFETSEGCRQILGQLQPSLQTGSEELRSLYN
TVATLYCVHQKIDVKDTKEALEKVEEGQNKSKKKAKQAAA--D-TGNSNQASSQNY
>AY314061/B/CA/1996/WC10C_10
MGARASILSGGELDRWEKIRLRPGGKKKYRLKHIVWASRELERFAVNPGLLETSEGCRQILGQLQPSLQTGSEELRSLYN
TVATLYCVHQKIDVKDTKEALEKVEEEQNKSKKKAQQAAA--D-TGNSNQASSQNY
>AY314062/B/CA/1996/WC10C_11
MGARASILSGGELDRWEKIRLRPGGKKKYRLKHIVWASRELERFAVNPGLLETSEGCRQILGQLQPSLQTGSEELRSLYN
TVATLYCVHQKIDVKDTKEALEKVEEEQNKSKKKAQQAAA--D-TGNSNQASSQNY
>AY314063/B/CA/1996/WC10C_12
MGARASILSGGELDRWEKIRLRPGGKKKYRLKHIVWASREQERFAVNPGLLETSEGCRQILGQLQPSLQTGSEELRSLYN
TVATLYCVHQKIDVKDTKEALEKVEEEQNKSKKKAQQAAA--D-TGNSNQASSQNY
>AY331282/B/US/1997/1001_07
MGARASVLSGGELDRWEKIRLRPGGKKKYKLKHIVWASRELERFAVNPGLLETAEGCRQILGQLQPALQTGSEELKSLFN
TVATLYCVHQKIEIKDTKEALDKIEEEQNKSKKKAQQAAA--D-AGNSSQV-SQNY
>AY331283/B/US/1997/1001_09
MGARASVLSGGELDRWEKIRLRPGGKKKYKLKHIVWASRELERFAVNPGLLETAEGCRQILGQLQPALQTGSEELKSLFN
TVATLYCVHQKIEIKDTKEALDKIEEEQNKSKKKAQQAAA--D-AGNSSQV-SQNY
>AY331284/B/US/1997/1006_08
MGARASVLSGGKLDKWEKIRLRPGGKKKYKLKHLVWASRELERFAVNPGLLETSEGCRQILRQLQPSLQTGSEELKSLFN
TVAVLYCVHQNIEIKDTKEALDEIEEEQNKSKKKAQQAAA--D-TGSSSQV-SQNY
>AY331285/B/US/1997/1012_08
MGARASVLSGGELDKWEKIRLRPGGKKXYKLKHIVWASRELERFAVNPGLLETSEGCRQILGQLQPSLQTGSEELRSLYN
TVATLYCVHQKIEVKDTKEALEKIEEEQNKSKKKAQQEAA--D-TGKSSQV-SQNY
>AY331286/B/US/1997/1012_11
MGARASVLSGGELDQWERIRLRPGGKKXYKLKHIVWASRELERFAVNPGLLETSEGCRQILGQLQPSLQTGSEELRSLYN
TVATLYCVHQKIEVKDTKEALEKIEEEQNKSKKKAQQEAA--D-TGKSSQV-SQNY
>AY331287/B/US/1997/1013_03
MGARASVLSGGKLDAWEKIRLRPGGKKQYKLKHIVWASRELERFAVNPGLLETSDGCRQILEQLQPALQTGSEELRSLFN
TVAVLYCVHQRIDVKDTKEALDKIEEEQNKSKKKAQQAAA--G-TGNSSQV-SQNY
>AY331288/B/US/1997/1013_07
MGARASVLSGGKLDXWEKIRLRPGGKKQYKLKHIVWASRELERFAVNPGLLETSDGCRQILEQLQPALQTGSEELRSLFN
TVAVLYCVHQRIDVKDTKEALDKIEEEQNKSKKKAQQAAA--G-TGNSSQV-SQNY
>AY331289/B/US/1997/1018_06
MGARASVLSGGQLDXWERIRLRPGGKKQYKLKHLIWAGRELERFAVNPGLLETSEGCRQIIKQLQPSLQTGSEELRSLFN
TVATLYCVHQRIDVKDTKEALDKIEEEQNKCKKKAEQAAA--D-TGNSSQV-SQNY
>AY331290/B/US/1997/1018_10
MGARASILSGGQLDRWEKIRLRPGGKKQYKLKHLIWAGRELERFAVNPGLLETSEGCRQIIKQLQPSLQTGSEELRSLFN
TVATLYCVHQRIDVKDTKEALDKIEEEQNKCKKKAEQAAA--D-TGNSSQV-SQNY
>AY331291/B/US/1996/1027_05
---RASILSGGKLDRWEKIRLRPGGKKKYKLKHIVWASRELERFAVNPGLLETSEGCRQILGQLQPSLPTGSEELKSLFN
TVATLYCVHQNIDVKDTKEALEKIEEEQNKSKKKAQQAAA--D-TGNSSQG-SQNY
>AY331292/B/US/1996/1057_01
MGARASVLSGGKLDKWEKIRLRPGGKKKYKLKHIVWASRELERFAVNPGLLETTEGCRQILGQLQPSLQTGTEELRSLYN
TIAVLYCVHQRIDIKDTKEALDKIEEEQDKSKQKAQQAAA--D-TGNSNTR-SQNY
>AY331293/B/US/1996/1057_09
MGARASVLSGGKLDKWEKIRLRPGGKKKYKLKHIVWASRELERFAVNPGLLETTEGCRQILGQLQPSLQTGTEELRSLYN
TIAVLYCVHQRIDIKDTKEALDKIEEEQDKSKQKAQQAAA--D-TGNSNTR-SQNY
>AY331294/B/US/1998/1058_08
----ASVLSGGKLDTWEKIRLRPGGKKKYKLKHIVWASRELERFALNPGLLETAEGCRQLLGQLQPSLQTGSEELKSLFN
TIATLYCVHQRIEVRDTKEALDKIEEEQNKSKKKAQQAAAAAD-TGNSSQV-SQNY
>AY331295/B/US/1998/1058_11
----ASVLSGGKLDTWEKIRLRPGGKKKYKLKHIVWASRELERFALNPGLLETAEGCRQLLGQLQPSLQTGSEELKSLFN
TIATLYCVHQRIEVRDTKEALDKIEEEQNKSKKKAQQAAAAAD-TGNSSQV-SQNY
>AY331296/B/US/1999/PRB959_03
MGARASVLSGGKLDQWERIRLRPGGNKRYKLKHIVWASRELERFAVNPGLLETAEGCRQILGQLQPSLQTGSEELKSLYN
TIATLYCVHQRIDVKDTKEALDKIEEEQNKSKKKAQQAAA--A-TGNNSQSSSQNY
>AY331297/B/US/1999/PRB959_05
MGARASVLSGGKLDQWERIRLRPGGNKRYKLKHIVWASRELERFAVNPGLLETAEGCRQILGQLQPSLQTGSEELKSLYN
TIATLYCVHQRIDVKDTKEALDKIEEEQNKSKKKAQQAAA--A-TGNNSQSSSQNY
>AY332236/B/US/1997/1006_10
MGARASVLSGGKLDKWEKIRLRPGGKKKYKLKHLVWASRELERFAVNPGLLETSEGCRQILRQLQPSLQTGSEELKSLFN
TVAVLYCVHQNIEIKDTKEALDEIEEEQNKSKKKAQQAAA--D-TGSSSQV-SQNY
>AY332237/B/US/1996/1027_03
---RASILSGGKLDRWEKIRLRPGGKKKYKLKHIVWASRELERFAVNPGLLETSEGCRQILGQLQPSLPTGSEELKSLFN
TVATLYCVHQNIDVKDTKEALEKIEEEQNKSKKKAQQAAA--D-TGNSSQG-SQNY
>AY352275/B/US/1984/SF33
MGARASVLSAGELDKWEKIRLRPGGRKKYKLKHIIWASRELERFAVNPGLLETSEGCRQILGQLQPSLQTGSEELRSLFN
TVATLYCVHQKIEVKDTKEALEKVEEEQNKSKKKAQQAAA--D-TGKGSQV-SQNY
>AY423381/B/NL/1999/671_99T12
MGARASVLSGGELDRWEKIRLRPGGKKKYKLKHIVWASRELERFAVNPGLLETSEGCRQILGQLQPALQTGSEELKSLFN
TVATLYCVHARIEVKDTKEALEKIEEEQNKSKKQAQQAEA--D-AGKNNPV-SQNY
>AY423382/B/NL/2000/671_00T93
MGARASVLSGGELDRWEKIRLRPGGKKKYKLKHIVWASRELERFAVNPGLLETSEGCRQILGQLQPALQTGSEELKSLFN
TVATLYCVHARIEVKDTKEALEKIEEEQNKSKKQAQQAEA--D-AGKNNPV-SQNY
>AY423383/B/NL/2000/671_00T162
MGARASVLSGGELDRWEKIRLRPGGKKRYXXKHIVWASRELERFAVNPGLLETSEGCRQILGQLQPALQTGSEELKSLFN
TVATLYCVHARIEVKDTKEALEKIEEEQNKSKKQAQQAEA--D-AGKNNPV-SQNY
>AY423384/B/NL/2000/671_00T167
MGARASVLSGGELDRWEKIRLRPGGKKRYKLKHIVWASRELERFAVNPGLLETSEGCRQILGQLQPALQTGSEELKSLFN
TVATLYCVHARIEVKDTKEALEKIEEEQNKSKKQAQQAEA--D-AGKNNPV-SQNY
>AY423385/B/NL/2000/671_00T169
MGARASVLSGGELDRWEKIRLRPGGKKRYKLKHIVWASRELERFAVNPGLLETSEGCRQILGQLQPALQTGSEELKSLFN
TVATLYCVHARIDVKDTKEALEKIEEEQNKSKKQAQQAEA--D-AGKHNPV-SQNY
>AY423386/B/NL/2000/671_00T103
MGARASVLSGGELDRWEKIRLRPGGKKRYKLKHIVWASRELERFAVNPGLLETSEGCRQILGQLQPALQTGSEELKSLFN
TVATLYCVHARIDVKDTKEALEKIEEEQNKSXKQAQQAEA--D-AGKNNPV-SQNY
>AY423387/B/NL/2000/671_00T36
MGARASVLSGGELDRWEKIRLRPGGKKRYKLKHIVWASRELERFAVNPGLLETSEGCRQILGQLQPALQTGSEELKSLFN
TVATLYCVHARIEVKDTKEALEKIEEEQNKSKKQAQQAEA--D-AGKNNPV-SQNY
>AY560107/B/US/1998/98USHVTN1925c1
MGARASVLSGGKLDRWEKIRLRPGGKKKYKLKHIVWASRELERFAVNPGLLETSEGCRQILGQLQPSLQTGSEELKSLYN
TIAVLYCVHQNIDVKDTKEALDMIEEEQNKSKKKAQQAAAAAD-TGNSGNV-SQNY
>AY560108/B/US/1998/98USHVTN3605c9
MGARASVLSGGELDRWEKIRLRPGGKKKYKLKHIVWASRELERFAVNPSLLETSEGCRQILGQLQPSLQTGSEELKSLFN
TVATLYCVHQRIEVKDTKEALEKIEEEQNKSKKKAQQAAA--D-TGNSGQV-SQNY
>AY560109/B/US/1998/98USHVTN8229c6
MGARASVLSGGELDRWEKIRLRPGGKKQYKLKHIVWASRELERFAVNPGLLETSEGCRQILAQLQPALQTGSEELKSLYN
TVATLYCVHQKIEVRDTKEALDKIEEEQNKSKKMAQQAAA--G-TGNSSQV-SQNY
>AY560110/B/US/1998/98USHVTN941c1
MGARASVLSGGELDKWEKIRLRPGGKKQYKLKHIVWASRELERFAVNPGLLETSEGCRQILRQLQPSLQTGSEELKSLFN
TVAVLYCVHQRIEVRDTKEALDKIEEEQNKSKKQAQQAAAGTN-TGNNSQV-SQNY
>AY561236/B/CO/2001/PCM001
--ARASVLSGGELDRFEKIRLRPGGKKKYKLKHIVWASRELERFAVNPGLLESSEGCRQILGQLQPSLQTGSEELKSLFN
TIAVLYCVHQRIEVKDTKEALDRIEEEQNKSKKKAQQAAA--D-TGNSSQV-SQNY
>AY561237/B/CO/2001/PCM013
--ARASILSGGKLDHWEKIRLRPGGKKKYRLKHLVWASRELERFAVNPGLLETSEGCRQILGQLQPSLQTGSEELKSLYN
TIATLYCVHQRIEIKDTKEALEKIEEEQNKR--KAQQAAA--N-TGNNSQV-SQNY
>AY561239/B/CO/2001/PCM039
--ARASVLSGGKLDQWEKIRLRPGGSKRYRLKHLVWASRELERFAVNPGLLETSEGCRQILGQLQPSLQTGSEELKSLYN
AVAVLYCVHQRIDVKDTKEALDKIEEEQNKSKKKAQQAAA--D-TGNNSQV-SQNY
>AY561240/B/CO/2001/PCM074
--ARASVLSGGELDKWEKIRLRPGGKKKYRLKHIVWASRELERFAVNPGLLETSEGCRQILAQLQPSLPTGSEELRSLYN
TIAVLYCVHQRIEVKDTKEALDKIEEEQNKSKKKAQPAAA--D-TGSNSQVSSQNY
>AY586542/B/CU/1999/Cu19
MGARASVISGGELDRWEKIRLRPGGAKKYRLKHIVWASKELERFAVNPGLLETSEGCRQILTQLQPSLQTGSEELKSLYN
TVAVLYCVHQKIEVKDTKEALDRIEEEQNKSKKKAQLAAA--D-TGSSSQV-SQNY
>AY586543/B/CU/1999/Cu43
MGARASVISGGKLDKWEGIRLRPGGSKKYKLKHIIWASKELERFAVNPGLLETSDGCKRILEQLQPSLQTGSEELKSLYN
TVAVLWCVHQRIDVKDTKEALDKIEEEQNKSKKKAQPVAA--D-TGNSSQV-SQNY
>AY682547/B/RU/2004/04RU128005
XGARASILSAGELDKWEKIRLRPGGKKKYRLKHIVXASRELERFAVNPGLLETSEGCRQILEQLQPSLQTGSEELRSLYN
TIAVLYCVHQKIEVKDTKEALEKIEEEQNKSKKKAQQAAA--S-TGNSSQV-SQNY
>AY713408/B/TH/1996/96TH_NP1538
--ARASVLSGGELDRWEKIRLRPGGKKKYRLKHVVWASRELERFAVNPGLLETSGGCRQILEQLQPALQTGSEELRSVYN
TVATLYCVHEKIEIKDTKEALEKIEEEQNKSKKKAQQTAA--D-TGNNSQV-SHNY
>AY713409/B/US/1985/BAL_85US_Ba_L
--ARASVLSGGELDRWEKIRLRPGGKKKYRLKHIVWASRELERFAVNPGLLETSEGCRQILGQLQPSLQTGSEEIRSLYN
TIATLYCVHQKIEVKDTKEALDKIEEEQNKSKKKAQQAAA--D-TGNSGQV-SQNF
>AY713410/B/US/1994/94US_33931N
--ARASVLSGGQLDKWEKIRLRPGGKKRYQLKHIVWASRELERFAVNPGLLETSEGCRQILGQLQPALQTGSEELKSLFN
TVATLYCVHQRIDVRDTKEALDKIEEEQNKSKKKTQQAAA--D-TENSSQV-SQNY
>AY713411/B/FR/1992/92FR_BX08
--ARASVLSAGELDKWEKIRLRPGGKKKYRLKHIVWASRELERFAVNPGLLETXEGCRQILGQLQPSLQTGSEELRSLFN
TVATLYCVHQKVDVRDTKEALERIEEEQNKSKKKAQQAAA--D-XGNSSQV-SQNY
>AY713412/B/US/1990/90US_873
--ARASVLSGGELDRWERIRLRPGGKKKYRLKHVVWASRELERFAVNPGLLETSEGCRQILGQLQPALQTGSEELRSLYN
TVATLYCVHQKIEIKDTKEALEKIEEEQNKSKKKAQQAAA--D-TGNSSQV-SQNY
>AY751406/B/RU/2004/04RU129005
MGARASILSGGKLDKWEKIRLRPGGKKKYQLKHLVWASRELERFAVNPGLLETSEGCRXIIXQLHPSLQTGSEELKSLYN
TVATLYCVHQNIDVADTKEALEKIEEEQNKSKKKAQQAAA--D-AGNSSQV-SQNY
>AY751407/B/RU/2004/04RU139089
MGARASVLSGGELDRWEKIRLRPGGKKKYRLKHIVWASRELERFAVNPGLLETSGGCRQILEQLQPALQTGSEELRSLYN
TIATLYCVHSKIEVKDTKEALEKIEEEQNKSKKRTQQAAA--D-TGNSGQV-SQNY
>AY779550/B/CA/1998/CANA3FULL
MGARASVLSGGDLDRWEKIRLRPGGKKQYKLKHIVWASRELERFAVNPGLLETAGGCRHILEQLQPSLQTGSEELKSLYN
TVATLYCVHQKIEVRDTKEALDKIEEEQNKSKKKAQQAAA--G-TGNSSQV-SQNY
>AY779551/B/CA/1999/CANA5FULL
MGARASVLSGGDLNRWEKIRLRPGGKQQYKLQHIVWASRELERFAVNPGLLKTAGGCRQILEQLQPSLQTGSEELKSLYN
TVATLYCVHQKIEVKDTKEALDKIEEEQNKSKKKAQQAAA--G-TGNSSQV-SQNY
>AY779552/B/CA/2000/CANA6FULL
MGARASVLSGGDLDRWETIRLRPGGKKQYRLKHIVWASRELERFAVNPGLLETSEGCRQILEQLQPSLQTGSEELRSLYN
TIAVLYCVHQKIDVKDTKEALDKIEEEQNKSKKKAQQAAA--G-TGNSSQV-SQNY
>AY779553/B/CA/1997/CANB3FULL
MGARASVLSGGDLDRWERIRLRPGGKKKYRLKHIVWASRELERFAVNPGLLETSGGCRQILEQLQPSLQTGSEELRSLYN
TIAVLYCVHQKIEVKDTKEALDKIEEEQNKSKKKAQQAAA--G-TENSSQV-SQNY
>AY779554/B/CA/1998/CANB4FULL
MGARASVLSGGDLDRWEKIRLRPGGKKQYKLKHIVWASRELERFAVNPGLLETSGGCRQILEQLQPSLQTGSEELRSLYN
TIAVLYCVHQKIEVKDTKEALDKIEEEQNKSKKKAQQAAA--G-TGNSSQV-SQNY
>AY779555/B/CA/1998/CANB5FULL
MGARASVLSGGELDRWERIRLRPGGKKQYRLKHIVWASRELERFAVNPGLLETSGGCRQILEQLQPSLQTGSEELRSLYN
TIAVLYCVHQKIEVKDTKEALDKIEEEQNKSKKKAQQAAA--G-TGNSSQV-SQNY
>AY779557/B/CA/1998/CANC10FULL
MGARASVLSGGDLDRWEKIRLRPGGRKKYKLKHIVWASRELERFAVNPGLLETSEGCRQILKQLQPSLQTGSEELRSLYN
TVVVLYCVHQKIEVKDTKEALDKIEEEQNKSEKKAQQAAAAAG-TGNSSPV-SQNY
>AY779558/B/CA/1999/CAN11FULL
MGARASVLSGGDLDRWEKIRLRPGGRKKYKLKHIVWASRELERFAVNPGLLETSEGCRQILKQLQPSLQTGSEELRSLYN
TVVVLYCVHQKIEVKDTKEALDKIEEEQNKSEKKAQQAAAAAD-TGNSSPV-SQNY
>AY779559/B/CA/1992/CANC2FULL
MGARASVLSGGDLDRWEKIRLRPGGRKKYKLKHIVWASRELERFAVNPGLLETSGGCRQILEQLQPSLQTGSEELRSLYN
TVATLYCMHQKIEVKDTKEALEKIEEEQNKSKKKAQQAAA--G-TGNSSPV-SQNY
>AY779560/B/CA/1994/CANC3FULL
MGARASVLSGGDLDRWEKIRLRPGGRKKYKLKHIVWASRELERFAVNPGLLETSGGCRQILEQLQPSLQTGSEELRSLYN
TVATLYCVHQKIEVKDTKEALEKIEEEQNKSKKKAQQAAAAAG-TGNSSPV-SQNY
>AY779561/B/CA/1992/CANC5FULL
MGARASVLSGGDLDRWEKIRLRPGGRKKYKLKHIVWASRELERFAVNPGLLETSGGCRQILEQLQPSLQTGSEELRSLYN
TVATLYCVHQKIEVKDTKEALEKIEEEQNKSKKKAQQAAA--G-TGNSSPV-SQNY
>AY779562/B/CA/1993/CANC6FULL
MGARASVLSGGDLDRWEKIRLRPGGRKKYKLKHIVWASRELERFAVNPGLLETSEGCRQILKQLQPSLQTGSEELRSLYN
TVVVLYCVHQKIEVKDTKEALDKIEEEQNKSEKKAQQAAAAAG-TGNSSPV-SQNY
>AY779563/B/CA/1996/CANC8FULL
MGAGASVLSGGDLDRWEKIRLRPGGRKKYKLKHIVWASRELERFAVNPGLLETSEGCRQILKQLQPSLKTGSEELRSLYN
TVAVLYCVHQKRDVKDTKEALEKIEEEQKKSKKKAQQAAAAAD-TGNSSPV-SQNY
>AY779564/B/CA/1996/CANA1FULL
MGARASVLSGGDLDRWEKIRLRPGGKKQYKLKHIVWASRELERFAVNPGLLEKTGGCRQILEQLQPSLQTGSEELKSLYN
TVATLYCVHQKIEVRDTKEALEKIEEEQNKSKKKAQQAAA--G-TGNSSQV-SQNY
>AY781127/B/UY/2001/01UYTRA1179
--ARASILSGGQLDRWEKIRLRPGGKKKYRLKHIVWASRELERFAVNPGLLETSEGCRQILQQLQPALQTGSEELKSLFN
TVATLYCVHQRINVKDTKEALEKIEEEQNKSKKKVQQAAD--D-TGNSSQV-SQNY
>AY795904/B/YE/2002/02YE507
--ARASVLSGGKLDRWERIRLRPGGNKKYKLKHIVWASRELERFAVNPGLLETAEGCRQILGQLQPSLQTGSEELKSLFN
TVAVLYCVHQQIDVKDTKEALDKIEEEQNKSKKKAQQAAA--D-TGSSSQV-SQNY
>AY795905/B/YE/2002/02YE508
--ARASILSGGELDRWEKIRLRPGGKKKYKLKHIVWASRELERFAVNPGLLETSEGCIQILGQLQPSLQTGSEELKSLFN
TVAVLYCVHQRIEVKDTKEALDKIEEEQNKSKKQAQQAAA--D-TGSSSQV-SQNY
>AY818644/B/AU/2004/Phcsffull04
MGARASVLSGGELDRWEKIRLRPGGKKKYKLKHIVWASRELERFAVNPGLLETSEGCRQILEQLQPALQTGSEELKSLYN
TVATLYCVHQRIEIKDTKEALEKIEEEQNKSKKKAQQAAA--D-TGNSSSR-SQNY
>AY819715/B/RU/2004/04RU139095
MGARASVLSGGELDRWEKIRLRPGGRKKYRLKHIVWASRELERFALNPGLLETSEGCRQILGQLQPSLQTGSEELRSLYN
TVATLYCVHQKIEVKDTKEALDKIEEEQNKSKKKAQQAAA--G-TGNNSQV-SQNY
>AY835748/B/US/1983/5096_83
MGARASVLSGGNIDRWEKIRLRPGGKKQYRLKHIVWASRELERFAVNPGLLETAEGCRQILGQLQPALQTGSEELRSLYN
TIATLYCVHQGIEVRDTKEALDKIEEEQNKSKKKAQQAAA--D-TGNSSQV-SQNY
>AY835749/B/US/1986/5096_86
MGARASVLSGGKLDRWEKIRLRPGGKKQYRLKHIVWASRELERFAVNPGLLETAEGCKQILGQLQPALQTGSEELRSLFN
TVATLYCVHQGIEVRDTKEALDKIEEEQNKSKKKAQQAAA--D-TGNSSQV-SQNY
>AY835750/B/US/1989/5096_89
MGARASVLSGGELDKWEKIRLRPGGKKQYKLKHIVWASRELERFAVNPGLLETSEGCRQILGQLQPSLQTGSEELRSLYN
TIAVLYCVHQRIDVKDTKEALDKIEEEQNKSKKKAQQAAA--D-TGNNSQV-SQNY
>AY835751/B/US/1990/5096_90
MGARASVLSGGKLDRWEKIRLRPGGKKQYRLKHIVWASRELERFALNPGLLETAEGCRQILGQLQPALQTGSEELRSLYN
TVATLYCVHQGIEVRDTKEALDKIAEEQNKSKKKAQQAAA--D-TGNSSQV-SQNY
>AY835752/B/US/1992/5096_92
MGARASVLSGGKLDRWEKIRLRPGGKKQYRLKHIVWASRELERFAVNPGLLETAEGCRQILGQLQPSLQTGSEELRSLYN
TIATLYCVHQGIEVRDTKEALDKIEEEQNKSKKKAQQAAA--D-TGNSSQV-SQNY
>AY835753/B/US/1996/5155_96
MGARASVLSGGELDRWEKIRLRPGGKKKYKLKHIVWASRELERFAVNPSLLETSEGCRQILRQLQPSLQTGSEELKSLYN
TVATLYCVHQRIEIKDTKEALDKIEEEQNKSKKKAQQTAA--D-TGNSSQV-SQNY
>AY835754/B/US/1983/5084_83
MGARASVLSGGQLDRWEKIRLRPGGKKRYRLKHIVWASRELERFAVNPGLLETSEGCRQILGQLQPSLQTGSEELRSLYN
TIATLYCVHQRIEVKDTKEALEKIEEEQNKSKKKAQQAAA--D-TGNSSTV-SQNY
>AY835755/B/US/1985/5157_85
MGARASVLSGGELDKWERIRLRPGGRKKYKLKHIVWASRELERFAVNPGLLETSEGCRQILEQLQPSLQTGSEELRSLFN
TVATLYCVHQKIDVKDTKEALEKIEEEQNKSKKKAQQAAA--D-TGNSGKV-SQNY
>AY835756/B/US/1986/5157_86
MGARASVLSGGELDKWERIRLRPGGKKKYKLKHVVWASRELERFAVNPGLLETSEGCRQILEQLQPSLQTGSEELRSLFN
TVATLYCVHQKIEVKDTKEALEKIEEEQNKSKKKAQQAAA--D-TGNSGKV-SQNY
>AY835757/B/US/1986/5113_86
MGARASVLSGGELDRWEKIRLRPGGKKKYKLKHIVWASRELERFAVNPGLLETSEGCRQILGQLQPSLQTGSEELRSLYN
TIATLYCVHQKIDVKDTKEALEKIEEEQNKSKKKAQQAAA--D-TGNSSKV-SQNY
>AY835758/B/US/1987/5113_87
MGARASVLSGGELDRWEKIRLRPGGRKKYQLKHIVWASRELERFAINPGLLETSEGCRQILGQLQPSLQTGSEELRSLYN
TIATLYCVHQKIDVKDTKEALERIEEEQNKSK--TQQAAA--D-TGNSSKV-SQNY
>AY835759/B/US/1982/5048_82
MGARASVLSGGELDKWEKIRLRPGGKKKYKLKHIVWASRELERFAVNPGLLETSEGCRQILGQLQPSLQTGSEELRSLYN
TVATLYCVHQRIEIKDTKEALEKIEEEQNKSKKKAQQAAA--D-TRNSSQV-SQNY
>AY835760/B/US/1987/5048_87
MGARASVLSGGELDKWEKIRLRPGGKKKYKLKHIVWASRELERFAVNPGLLETAEGCRQILGQLQPSLQTGSEELRSLFN
TVATLYCVHQRIEIKDTKEALEKIEEEQNKSKKKAQQAAA--D-TRNSSAR-SQNY
>AY835761/B/US/1991/5048_91
MGARASVLSGGELDKWEKIRLRPGGRKKYKLKHIVWASRELERFAVNPGLLETAEGCRQILGQLQPSLQTGSEELRSLFN
TVATLYCVHQRIEIKDTKEALDKIEEEQNKSKKKAQQAAA--D-TKNSSQV-SQNY
>AY835762/B/US/1984/5160_84
MGARASVLSGGKLDRWEKIRLRPGGKKKYKLKHIVWASRELERFAVNPGLLETSEGCRQILGQLQPSLQTGSEELKSLYN
TVATLYCVHQRIEVKDTKEALEKIEEEQNKSKKKAQQTAA--D-TGNSSQV-SQNF
>AY835763/B/US/1988/5160_88
MGARASVLSGGKLDRWEKIRLRPGGKKKYKLKHLVWASRELERFAVNPGLLETSEGCRQILGQLQPSLQTGSEELKSLFN
TIATLYCVHQRIEVKDTKEALEKIEEEQNKSKKKAQQTAA--D-TGNSNQV-SQNF
>AY835764/B/US/1992/5160_92
MGARASVLSGGKMDRWEKIRLRPGGKKKYKLKHLVWASRELERFAVNPGLLETAEGCRQILGQLQPSLQTGSEELKSLFN
TIATLYCVHQRIEVKDTKEALEKIEEEQNKSKKKAQQTAA--D-TGSSNQV-SQNF
>AY835765/B/US/1984/5084_84
MGARASILSGGELDRWEKIRLRPGGKKQYRLKHIVWASRELERFAVNPGLLETSEGCRQILGQLQPSLQTGSEELRSLYN
TIATLYCVHQRIEVKDTKEALDKIEEEQNKSKKKAQQAAA--D-TGNSSTV-SQNY
>AY835766/B/US/1989/5073_89
MGARASVLSGGKLDSWEKIRLRPGGKKKYRLKHIVWASRELERFAVNPGLLETAEGCKQILGQLQPALQTGSEELRSLFN
TVATLYCVHQRIEVKDTKEALDKIEEEQNKSKKKAQQAAA--D-TGNNSQV-SQNY
>AY835767/B/US/1993/5073_93
MGARASVLSGGKLDSWERIRLRPGGKKKYRLKHIVWASRELERFAVNPGLLETAEGCRQILEQLQPALQTGSEELRSLYN
TIATLYCVHQRIEVRDTKEALDKIEEEQNKSKKKAQQAAA--D-TGKGSQV-SQNY
>AY835768/B/US/1995/5073_95
MGARASVLSGGKLDSWERIRLRPGGKKKYRLKHIVWASRELERFAVNPGLLETAEGCKQILEQLQPALRTGSEELRSLYN
TIATLYCVHQRIEVKDTKEALDKIEEEQNKSKKKAQQAAA--D-TGNNSQV-SQNY
>AY835769/B/US/1985/5077_85
MGARASVLSGGELDRWEKIRLRPGGKKKYRLKHIVWASRELERFAVNPGLLETSEGCRQILGQLQPALQTGSEELRSLYN
TVATLYCVHQRIEIKDTKEALDKIEEEQNKSKKKAQPAAA--D-TGNSTQV-SQNY
>AY835770/B/US/1983/5082_83
MGARASVLSGGELDKWEKIRLRPGGKKRYKLKHIVWASRELERFAVNPGLLETSEGCRQILGQLQPALQTGSEELRSLYN
TVATLYCVHQRIEVKDTKEALEKIEEEQNKSKKKAQQAAA--D-AGKNNQV-SQNY
>AY835771/B/US/1986/5082_86
MGARASVLSGGELDKWEKIRLRPGGKKRYKLKHIVWASRELERFAVNPGLLETSEGCRQILGQLQPSLQTGSEELRSLYN
TVATLYCVHQRIEVKDTKEALEKIEEEQNKSKKKAQQAAA--D-TGKNNQV-SQNY
>AY835772/B/US/1997/5082_97
MGARASVLSGGELDKWEKIRLRPGGKKRYKLKHIVWASRELERFAVNPGLLETSEGCRQIIGQLQPSLQTGSEELRSLYN
TVATLYCVHQRRDVKDTKEALDKIEEEQNKSKQKAQQAAA--D-AGKNNQV-SQNY
>AY835773/B/US/1994/5082_94
MGARASVLSGGELDKWEKIRLKPGGKKTYKLKHIVWASRELEQFAVNPGLLETSKGCRQILGQLQPSLQTGSEELRSLYN
TVATLYCVHQRIEVKDTKEALDKIEEEQNKSKQKAQQAAA--D-AGKNTQA-SQNY
>AY835774/B/US/1986/5127_86
MGARASVLSGGELDRWEKIRLRPGGKKKYKLKHIVWASRELERFAVNPGLLETSEGCRQILGQLQPSLQTGSEELKSFYN
TIATLYCVHQKIEVKDTKEALEKIEEEQNKSKKKAQQAAA--D-TGKGSQV-SQNY
>AY835775/B/US/1986/5084_86
MGARASVLSGGELDRWEKIRLRPGGKKTYKLKHIVWASRELERFAVNP--LETSEGCRQILGQLQPSLQTGSEELRSLYN
TVATLYCVHQRIEVKDTKEALDKIEEEQNKGKKKAQQAAA--D-TGNSSTV-SQNY
>AY835776/B/US/1993/5127_93
MGARASVLSGGELDRWEKIRLRPGGKKKYKLKHIVWASRELERFAVNPGLLETSEGCRQILGQLQPSLQTGSEELKSLYN
TIAVLYCVHQKIEVKDTKEALEKIEEEQNKSKKKAQQAAA--D-TGKGSPV-SQNY
>AY835777/B/US/1983/5018_83
MGARASVLSGGELDKWEKIRLRPGGKKKYRLKHIVWASRELGRFAINPGLLETSEGCRQILGQLQPALQTGSEELRSLFN
TVATLYCVHQKIEVKDTKEALEKIEEEQNKSKKKAQQAAA--D-TRNSSQV-SQNY
>AY835778/B/US/1986/5018_86
MGARASVLSGGELDRWEKIRLRPGGKKQYELKHIVWASRELERFALNPGLLETSEGCRQILGQLQPALQTGSEELRSLYN
TVATLYCVHQKIEVRDTKEALDKIEEEQNKSKKKAQQATA--D-IGNSSQV-SQNY
>AY835779/B/US/1984/5019_84
MGARASVLSGGELDRWERIRLRPGGKKKYRLKHIVWASRELERFAVNPGLLETSEGCRQILGQLQPSLQTGSEELRSLYN
TVATLYCVHQKIDVKDTKEALEKIEEEQNKSKKKAQQAAA--D-TRNSSQV-SQNY
>AY835780/B/US/1986/5019_86
MGARASVLSGGELDRWEKIRLRPGGKKKYRLKHIIWASRELERFAVNPGLLETSEGCRQILGQLQPSLQTGSEELRSLYN
TVATLYCVHQKIEVKDTKDALEKIEEEQNKSKKKAQQAAA--D-TRNSSQV-SQNY
>AY835781/B/US/1983/5157_83
MGARASVLSGGELDKWERIRLRPGGRKKYKLKHIVWASRELERFAVNPGLLETSEGCRQILEQLQPALQTGSEELRSLFN
TVATLYCVHQKIDVKDTKEALEKIEEEQNKSKKKAQQAAA--D-TGNSGKV-SQNY
>AY839827/B/KR/2004/04LHS6
MGARASILSGGELDRLEKIRLRPGGKKKYRLKHLVWASRELERYAVNPGLLETSEGCRKIIGQLQPALQTGSEELKSLFN
TVATLYCVHQRIDIKDTNEALKKIEEEQNKSKKKAQQATA--D-TGNSSQV-SQNY
>AY857022/B/AU/-/2870718
MGARASVLSGGKLDKWERIRLRPGGKKKYRLKHIVWASRELERFAVNPGLLETSEGCRQILGQLQPSLQTGSEELRSLYN
TXATLYCVHQGIDVKDTKEALDKIEEEQNKSKKKAQQAAAAAD-TGNSGQG-SQNY
>AY857144/B/AU/-/8634991
MGARASVLSGGELDRWEKIRLRPGGKKKYRLKHIVWASRELERFAVNPGLLETSGGCRQILEQLQPSLQTGSEELRSLYN
TVATLYCVHQKIEVKDTKEALDKIEEEQNKSKKQA--QAA--G-TGSNSQA-SQNY
>AY857165/B/AU/-/9125091
MGARASVLSGGELDRWEKIRLRPGGKKKYQLKHIVWASRELERFAVNPGLLETSEGCKQILGQLQPALQTGSEELKSLYN
TVATLYCVHQRIDVKDTKEALDKIEEEQNKSKKKAQQAACS-D-TGNSSQV-SQNY
>AY970946/B/NL/1986/H434-8-A3
MGARASVLSGGELDKWEKIRLRPGGKKKYHLKHIVWASRELERFAVNPGLLETAEGCRQILGQLQPALQTGSEELRSLFN
TVATLYCVHQKIEVKDTKEALDKIEEEQNKSKKKAQQAAA--G-TGNNSQV-SQNY
>AY970947/B/NL/1986/H434-8-F4
MGARASVLSGGELDKWEKIRLRPGGKKKYRLKHIVWASRELERFAVNPGLLETAEGCRQILGQLQPALQTGSEELRSLFN
TVATLYCVHQKIEVKDTKEALDKIEEEQNKSKKKAQQAAA--G-TGNNSQV-SQNY
>AY970948/B/NL/1996/H434-42-A1
MGARASVLSGGELDRWEKIRLRPGGKKKYRLKHIVWASRELERFAVNPGLLETAEGCRQILGQLQPSLQTGSEELRSLFN
TIATLYCVHQRIEVKDTKEALDKIEEEQNKSKKKAQQAAAGAG-TGNNSQV-SQNY
>AY970949/B/NL/1996/H434-42-C1
MGARASVLSGGELDRWEKIRLRPGGKKKYRLKHIVWASRELERFAVNPGLLETAEGCRQILGQLQPSLQTGSEELRSLFN
TIATLYCVHQRIEVKDTKEALDKIEEEQNKSKKKAQQAAAGAG-TGNNSQV-SQNY
>AY970950/B/NL/1996/H434-42-E12
MGARASVLSGGELDRWEKIRLRPGGKKKYRLKHIVWASRELERFAVNPGLLETAEGCRQILGQLQPSLQTGSEELRSLFN
TIATLYCVHQRIEVKDTKEALDKIEEEQNKSKKKAQQAAAGAG-TGNNSQV-SQNY
>BD238372/B/FR/1985/pNL43_patent
MGARASVLSGGELDKWEKIRLRPGGKKQYKLKHIVWASRELERFAVNPGLLETSEGCRQILGQLQPSLQTGSEELRSLYN
TIAVLYCVHQRIDVKDTKEALDKIEEEQNKSKKKAQQAAA--D-TGNNSQV-SQNY
>BD298114/B/FR/1983/BH10_patent
MGARASVLSGGELDRWEKIRLRPGGKKKYKLKHIVWASRELERFAVNPGLLETSEGCRQILGQLQPSLQTGSEELRSLYN
TVATLYCVHQRIEIKDTKEALDKIEEEQNKSKKKAQQAAA--D-TGHSSQV-SQNY
>CS272319/B/FR/1985/pNL43_patent
MGARASVLSGGELDKWEKIRLRPGGKKQYKLKHIVWASRELERFAVNPGLLETSEGCRQILGQLQPSLQTGSEELRSLYN
TIAVLYCVHQRIDVKDTKEALDKIEEEQNKSKKKAQQAAA--D-TGNNSQV-SQNY
>D10112/B/GB/1983/CAM1
MGARASVLSGGELDKWEKIRLRPGGKKKYKLKHIVWASRELERFAVNPGLLETSEGCRQILGQLQPSLQTGSEELRSLYN
TVATLYCVHQKIDVKDTKEALEKIEEEQNKSKKKAQQAAA--G-TGNSSQV-SQNY
>D86068/B/FR/1983/MCK1_LAI_IIIB
MGARASVLSGGELDRWEKIRLRPGGKKKYKLKHIVWASRELERFAVNPGLLETSEGCRQILGQLQPSLQTGSEELRSLYN
TVATLYCVHQRIEIKDTKEALDKIEEEQNKSKKKAQQAAA--D-TGHSSQV-SQNY
>D86069/B/FR/1983/PM213_LAI_IIIB
MGARASVLSGGKLDRWEKIRLRPGGKKKYKLKHIVWASRELERFAVNPGLLETSEGCRQILGQLQPSLQTGSEERRSLYN
TVATLYCVHQRIEIKDTKEALDKIEEEQNKSKKKAQQAAA--N-TGHSSQV-SQNY
>DD153311/B/FR/1985/pNL43-patent
MGARASVLSGGELDKWEKIRLRPGGKKQYKLKHIVWASRELERFAVNPGLLETSEGCRQILGQLQPSLQTGSEELRSLYN
TIAVLYCVHQRIDVKDTKEALDKIEEEQNKSKKKAQQAAA--D-TGNNSQV-SQNY
>DD153312/B/FR/1985/pNL43-patent
MGARASVLSGGELDKWEKIRLRPGGKKQYKLKHIVWASRELERFAVNPGLLETSEGCRQILGQLQPSLQTGSEELRSLYN
TIAVLYCVHQRIDVKDTKEALDKIEEEQNKSKKKAQQAAA--D-TGNNSQV-SQNY
>DL260745/B/FR/1983/HXB2_patent
MGARASVLSGGELDRWEKIRLRPGGKKKYKLKHIVWASRELERFAVNPGLLETSEGCRQILGQLQPSLQTGSEELRSLYN
TVATLYCVHQRIEIKDTKEALDKIEEEQNKSKKKAQQAAA--D-TGHSNQV-SQNY
>DL464814/B/FR/1983/HXB2_patent
MGARASVLSGGELDRWEKIRLRPGGKKKYKLKHIVWASRELERFAVNPGLLETSEGCRQILGQLQPSLQTGSEELRSLYN
TVATLYCVHQRIEIKDTKEALDKIEEEQNKSKKKAQQAAA--D-TGHSNQV-SQNY
>DM111087/B/FR/1985/pNL43-patent
MGARASVLSGGELDKWEKIRLRPGGKKQYKLKHIVWASRELERFAVNPGLLETSEGCRQILGQLQPSLQTGSEELRSLYN
TIAVLYCVHQRIDVKDTKEALDKIEEEQNKSKKKAQQAAA--D-TGNNSQV-SQNY
>DQ007901/B/CN/2002/02HNsmx2
MGARASVLSGGQLDRWEKIRLRPGGKKRYRLKHLVWASRELERFAVNPGLLESSEGCRQILEQLQPALKTGSEEFRSLFN
TVATLYCVHQRIEIKDTKEALDKIEEEQNKSKKKAQQTAA--D-TGNNSQV-SQNY
>DQ127534/B/US/-/AC_04_0_Days_Consen_fa
MGARASVLSGGKLDRWEKIRLRPGGKKKYKLKHIVWASRELERFAVNPGLLETAEGCRQILGQLQPSLQTGSEELKSLFN
TVATLYCVHQNIEVKDTKEALDKVEEEQNKSKKKAQQAAA--D-TGNNSQV-SQNY
>DQ127535/B/US/-/AC_04_1650_Days_Seq1_fa
MGARASVLSGGKLDRWEKIRLRPGGKKKYKLKHIVWASRELERFAVNPGLLETAEGCRQILGQLQPSLQTGSEELKSLFN
TVATLYCVHQNIEVKDTKEALDKVEEEQNKSKKKAQPAAA--D-TGNNSQV-SQNY
>DQ127536/B/US/-/AC_04_1650_Days_Seq2_fa
MGARASVLSGGKLDRWEKIRLRPGGKKKYKLKHIVWASRELERFAVNPGLLETAEGCRQILGQLQPSLQTGSEELKSLFN
TVATLYCVHQNIEVKDTKEALDKVEEEQNKSKKKAQPAAA--D-TGNNSQV-SQNY
>DQ127537/B/US/-/AC_16_0_Days_Consen_fa
MGARASVLSGGKLDQWEKIRLRPGGKKKYKLKHIVWASRELERFAVNPGLLETSEGCRQILRHLQPSLQTGSEELKSLYN
TVATLYCVHQRMDVKDTKEALDKIEEEQNKSKKQAQQTAA--D-AGNSSQV-SQNY
>DQ127538/B/US/-/AC_16_1934_Days_Seq1_fa
MGARASVLSGGKLDQWEKIRLRPGGKKKYKLKHIVWASRELERFAVNPGLLETSEGCRQILRQIQPSLQTGSEELKSLYN
TVATLYCVHQRMDVKDTKEALDKIEEEQNKSKKQAQQTAA--D-AGKSSQV-SQNY
>DQ127539/B/US/-/AC_16_1934_Days_Seq2_fa
MGARASVLSGGKLDQWEKIRLRPGGKKKYKLKHIVWASRELERFAVNPGLLETSEGCRQILRQIQPSLQTGSEELKSLYN
TVATLYCVHQRMDVKDTKEALDKIEEEQNKSKKQAQQTAA--D-AGKSSQV-SQNY
>DQ127548/B/US/-/AC_59_41_Days_Seq1_fa
MGARASVLSGGELDRWEKIRLRPGGKKKYRLKHIVWASRELERFALNPSLLETSEGCRQILGQLQSSLQTGTEEIKSLYN
TVATLYCVHQRIDVKDTKEALDKIEEEKNKSKKKAQAAAA--G-TGNSSQV-SQNY
>DQ127549/B/US/-/AC_59_41_Days_Seq2_fa
MGARASVLSGGELDRWEKIRLRPGGKKKYRLKHIVWASRELERFALNPSLLETSEGCRQILGQLQSSLQTGTEEIKSLYN
TVATLYCVHQRIDVKDTKEALDKIEEEKNKSKKKAQAAAA--G-TGNSSQV-SQNY
>DQ127550/B/US/-/AC_59_111_Days_Seq1_fa
MGARASVLSGGELDRWEKIRLRPGGKKKYRLKHIVWASRELERFALNPSLLETSEGCRQILGQLQSSLQTGTEEIKSLYN
TVATLYCVHQRIDVKDTKEALDKIEEEKNKSKKKAQAAAA--G-TGNSSQV-SQNY
>DQ127551/B/US/-/AC_59_111_Days_Seq2_fa
MGARASVLSGGELDRWEKIRLRPGGKKKYRLKHIVWASRELERFALNPSLLETSEGCRQILGQLQSSLQTGTEEIKSLYN
TVATLYCVHQRIDVKDTKEALDKIEEEKNKSKKKAQAAAA--G-TGNSSQV-SQNY
>DQ207940/B/GE/2003/03GEMZ004
--ARASVLSGGKLDQWEKIRLRPGGKKKYNLKHIVWASRELERFAVNPGLLETSEGCKQILQQLQPSLQTGSEELKSLFN
TVAVLYCVHQGIEVKDTKEALDKIEEEQNKSKEKVQQAAA--D-KGT-----SQNY
>DQ207942/B/GE/2003/03GEMZ010
--ARASVLSGGKLDQWEKIRLRPGGKKQYKLKHIVWAGRELERYAVNPGLLETSEGCKQIIGQLQPSLPTGSEELKSLYN
TVAVLYCVHQRIGVKDTQEALEKIEEEQNKSKKKAQQAAA--D-TENKNQV-SQNY
>DQ295192/B/KR/2004/04LSK7
MGARASILSGGKLDAWEKIRLRPGGKKKYRLKHLVWASRELERFAVNPGLLETPEGCRQILGQLQPSLQTGSEELKSLYN
TIATLYCVHQRIEIRDTKEALEKIEEEQNKSKKQAQQAAA--D-TGNSSQV-SQNY
>DQ295193/B/KR/2004/04KMH5
MGARASVLSGGKLDKWERIRLRPGGKKKYRLKHLVWASRELERFAVNPGLLETSEGCRQILAQLQPSLQTGSEELKSLFN
TVATLYCVHQGIEIRDTKEALEKIEEEQNKSKKKAQQATA--G-AGNSSQV-SQNY
>DQ295194/B/KR/2004/04WK7_HIV_1_wk
MGARASILSGGKLDQWEKIRLRPGGKKKYRLKHLVWASRELERFAVNPGLLETSEGCRQILGQLQPSLQTGSEELKSLFN
AVAVLYCVHQRIEXKDTKEALEKIEEEQNKSKKKAQQATA--D-TGSSSQV-SQNY
>DQ295196/B/KR/2004/04KYR8
MGARASILSGGKLDAWEKIRLRPGGKKKYRLKHLVWASRELERFAVNPGLLETTEGCRQILGQLQPSLQTGSEELKSLFN
TIATLYCVHQRIEIRDTKEALDKIEEEQNKSKKKAQQATA--D-TGNSSQV-SQNY
>DQ322223/B/CA/-/GOL016V01
MGARASVLSGGKLDKWEKIRLRPGGKKKYQFKHIMWASRELERFAVNPGLLETSDGCRKILVQLQPSLPTGSEELKSLYN
TVATLYCVHQGIEVRDTKEALDKVEEEQNKSKKKEQPVAA--D-TGSSSHV-SQNY
>DQ322224/B/CA/-/GOL016V10
MGARASVLSGGKLDKWEKIRLRPGGKKKYQFKHIMWASRELERFAVNPGLLETSDGCRKILVQLQPSLPAGSEELKSLYN
TVATLYCVHQGIEVRDTKEALDKVEEEQNKSKKKEQPVAA--D-TGSSSHV-SQNY
>DQ322225/B/CA/-/HND_DRPI039V01
MGARASVLSGGKLDKWERIRLRPGGKKKYQLKHIVWASRELERFAVNPGLLETSDGCRQILGQLHPSLQTGSEELKSLYN
TIATLYCVHQGIDVKDTKEALDKIEEEQNKSKKKAQQAAA--D-TGNSNQV-SQNY
>DQ322226/B/CA/-/HND_DRPI039V08
MGARASVLSGGKLDKWERIRLRPGGKKKYQLKHIVWASRELERFAVNPGLLETSDGCRQILGQLHPSLQTGSEELKSLYN
TIATLYCVHQGIDVKDTKEALDKIEEEQNKSKKKAQQAAA--D-TGNSNQV-SQNY
>DQ322227/B/CA/-/HDM003V01
MGARASVLSGGKLDTWEKIRLRPGGKKKYKLKHLVWASRELERFAVNPGLLETSEGCKQIIQQLQPSLQTGSEELKSLFN
TVATLYCVHQRIDVRDTKEALDKIEEEQAKSNKKVQQAAA--D-TGNNSQV-SQNY
>DQ322228/B/CA/-/HDM003V04
MGARASVLSGGKLDTWEKIRLRPGGKKKYKLKHLVWASRELERFAVNPGLLETSEGCKQIIQQLQPSLQTGSEELKSLFN
TVATLYCVHQRIDVRDTKEALDKIEEEQAKSNKKVQQAAA--D-TGNNSQV-SQNY
>DQ322229/B/CA/-/HDM003V09_2
MGARASVLSGGKLDTWEKIRLRPGGRKRYKLKHLVWASRELERFAVNPGLLETSEGCKQIIQQLQPSLQTGSEELKSLFN
TVATLYCVHQRIDVRDTKEALDKIEEEQAKSNKKVQQAAA--D-TGNNSQV-SQNY
>DQ322230/B/CA/-/HDM003V09_5
MGARASVLSGGKLDTWEKIRLRPGGRKRYKLKHLVWASRELERFAVNPGLLETSEGCKQIIQQLQPSLQTGSEELKSLFN
TVATLYCVHQRIDVRDTKEALDKIEEEQAKSNKKVQQAAA--D-TGNNSQV-SQNY
>DQ322239/B/CA/-/HTM360V05_variant_3
MGARASVLSGGELDRWEKIRLRPGGKKQYKLKHIVWASRELERFAVNPGLLETSEGCRQILGQLQPXLRTGSEELQSLFN
TVAVLYCVHQRIEIKDTKEALEKIEEEQNKS--KAQQAAA--D-TGKSSQV-SQNY
>DQ354112/B/TH/1996/M140
--ARASVISGGKLDAWEKIRLRPGGSKKYKLKHIVWASRELERFAVNPGLLETSEGCRQILGQLQPSLQTGSEELKSLFN
TVAVLYCVHQRIEIKDTKEALDKIEEEQNKSKKKAQQAAA--D-TGHSSQV-SQNY
>DQ354119/B/TH/1996/M149
--ARASVLSGGELDRWEKIRLRPGGKKKYQLKHIVWASRELERFAVNPGLLETSEGCRQILTQLQPALQTGSEELKSLFN
TVATLYCVHQNIEVKDTKEALEKIEEEQNKSNKRAQQAAA--D-TGNRSQV-SQNY
>DQ358805/B/BR/2002/02BR002
MGARASVLSGGELDRWEKIRLRPGGKKKYRLKHIVWASRELERFAVNPGLLETSEGCRQIMEQLQPTLKTGSEEIKSLYN
TVATLYCVHQRIDIK--KEAL-KIEEEQNNSKKKAKQAAA--D-TGNNSQV-SQNY
>DQ358808/B/BR/2002/02BR008
MGARASVLSGGELDKWEKIRLRPGGKKQYKLKHIVWASRELERFAVNPGLLETAEGCRQILAQLQPSLQTGSEELRSLYN
TVATLYCVHQKIDVKDTKEALDKIEEEQNKCKQKAQQAAA--D-AGNSKPV-SQNY
>DQ358809/B/BR/2002/02BR011
MGARASVLSGGKLDKWEKIRLRPGGKKHYKLKHIVWASRELERFALNPGLLETGEGCRQILGQLQSSLQTGSEELKSLFN
AVAVLYCVHQNIEVKDTKEALDKIEEEQNKSRKKAQPAEA--D-TGNSSKV-SQNY
>DQ358810/B/BR/2002/02BR013
MGARASVLSGGEWDKWEKIRLRPGGRKKYKLKHIVWASRELERFAVNPGLLETAEGCRQILGQLQPSLQTGSEELRSLFN
TVATLYCVHQKIEVKDPKEALEKIEEEQNKSKKKAQQAAA--D-TKNSSQV-SQNY
>DQ383746/B/AR/2002/02AR114146
--ARASVLSGGELDRWEKIRLRPGGKKKYRLKHIVWASRELERFAVNPGLLETSEGCRKILGQLHPSLQTGSEELRSLYN
TIATLYCVHQKIEVKDTKEALDKIEEEQNKSKKKAQQAAA--D-TGNNNPV-SQNY
>DQ383748/B/AR/2003/03AR137681
--ARASVLNGGELDRWEKIRLRPGGKKQYRLKHVVWASRELERFAINPGLLETSGGCRQILGQLQPSLQTGSEELRSLYN
TVATLYCVHQKIEVRDTKEALEKIEEEQNKSKKKAQQAAA--D-TENNSQV-SQNY
>DQ383749/B/AR/2003/03AR138910
--ARASVLSGGELDRWEKIRLRPGGKKKYRLKHIVWASRELERFAVNPGLLETAEGCRQILGQLQPSLQTGSEELKSLYN
TLAVLYCVHQRIEIKDTKEALDKIEEEQNKSKKKTQQTAA--D-TGEKSQV-SQNY
>DQ383751/B/AR/2004/04AR151263
--ARASVLSGGELDRWEKIRLRPGGKKQYKLKHIVWASRELERFAVNPGLLETSEGCRQILGQLQPSLQTGSEELQSLFN
TIAVLYCVHQRIDVKDTKEALEKIEEEQNKCKKKAQQAAA--D-AGNNSQV-SQNY
>DQ383752/B/AR/2004/04AR151516
--ARASVISGGKLDRWEKIRLRPGGHKKYRLKHIVWASRELERFAVNPGLLETSEGCRQILEQLQPALKTGSEEFRSLYN
TVATLYCVHQKMDVKDTKEALDKIEEEQNSSKKKAQQAAT--D-TGNNSQV-SQNY
>DQ396398/B/ZA/2003/03ZAPS045MB2
MGARASVLSGGELDRWEKIRLRPGGKKKYRLKHIVWASRELERFAINPGLLETSAGCRQILGQLHPSLQTGSEELRSLYN
TVATLYCVHQKIEIKDTKEALDKIEEEQNKSKNRAQQTAA--G-TGNSNQV-SQNY
>DQ487188/B/US/1993/WCD32P0793
MGARASVLSGGELDRWEKIRLRPGGKKKYRLKHIVWASRELERFAVNPGLLETSEGCRQILGQLQPSLQTGSEELRSLFN
TVATLYCVHQKIDVKDTKEALDKIQEEQNKCKKKVQQAAA--D-TGNSSQV-SQNY
>DQ487189/B/US/1995/WCD32P1195
MGARASVLSGGELDRWEKIRLRPGGKKKYRLKHVVWASRELERFAVNPGLLETSEGCKQILEQLQPSLQTGSEELKSLFN
TVATLYCVHRKIDVKDTKEALDKIQEEQNKSKKKAQQAAA--D-TGNSSQV-SQNY
>DQ487190/B/US/1993/WCM32P0793
MGARASILSGGELDRWEKIRLRPGGKKKYKLKHIVWASRELERFAVNPGLLETSAGCRQILGQLQPSLQTGSEELKSLFN
TVATLYCVHQKIDVKDTKEALEKIEEEQNKNKKKAQQAAA--D-TGNSSQV-SQNY
>DQ487191/B/US/1996/WCM32P0896
MGARASVLSGGELDRWEKIRLRPGGKKKYKLKHIVWASRELERFAVNPGLLETSAGCRQILGQLQPSLQTGSEELKSLFN
TVATLYCVHQKIDVKDTKEALEKIEEEQNKCKKKAQQAAA--D-TGNSSQV-SQNY
>DQ672623/B/IT/2005/SG1
MGARASLXCGGKLDRWEKIRLRPGGKKKYQLKHIVWASRELERFAVNPGLLETSGGCRQILGQLQPSLQTGSEELKSLYN
TVAVLYCVHQGIEIKDTKEALEKIEEEQNKSKKKAQQVAAA-D-TGNNSQG-SQNY
>DQ676870/B/AU/2003/PS1038_Day0
MGARASVLSGGKLDKWEKIRLRPGGKKRYKLKHLVWASRELERFAVNPGLLETAEGCRQILGQLQPSLQTGSEELKSLYN
TIAVLYCVHQEIEVKDTKEALDKIEEEQNKSKKKAQQAAA--G-TGNSSQA-SQNY
>DQ676871/B/AU/2004/PS1038_Day174
MGARASVLSGGKLDKWEKIRLRPGGKKRYKLKHLVWASRELERFAVNPGLLETAEGCRQILGQLQPSLQTGSEELKSLYN
TIAVLYCVHQEIEVKDTKEALDKIEEEQNKSKKKAQQAAA--G-TGNSSQX-SQNY
>DQ676874/B/AU/2002/PS2008_Day0
MGARASVLSGGELDRWEKIRLRPGGKKKYKLKHIVWASRELERFAVNPGLLETSEGCRQILGQLHPSLQTGSEELKSLYN
TIATLYCVHQKIDVKDTKEALDKIEEEQNKCKKKAQQAAA--D-AGNSSQV-SQNY
>DQ676875/B/AU/2003/PS2008_Day182
MGARASVLSGGELDRWEKIRLRPGGKKKYKLKHIVWASRELERFAVNPGLLETSEGCRQILGQLHPSLQTGSEELKSLYN
TIATLYCVHQKIDVKBTKEALDKIEEEQNKCKXKAQQAAA--D-AGNSSQV-SQNY
>DQ676876/B/AU/2003/PS2008_Day377
MGARASVLSGGELDRWEKIRLRPGGKKKYKLKHIVWASRELERFAVNPGLLETSEGCRQILGQLHPSLQTGSEELKSLYN
TIATLYCVHQKIDVKDTKEALDKIEEEQNKCKXKAQQAAA--D-AGNSSQV-SQNY
>DQ676877/B/AU/2003/PS2016_Day0
MGARASVLSGGQLDRWEKIRLRPGGKKRYKLKHIVWASRELERFAVNPGLLETSEGCRQILEQLQPSIQTGSEELKSLFN
TVATLYCVHKRIEVKDTKEALDKVEEEQNKGKKKAQQAAA--D-TGNRSQV-SQNY
>DQ676878/B/AU/2003/PS2016_Day193
MGARASVLSGXQLDXWEKIRLRPGGKKXYXLKHIVWASRELERFAVNPGLLETSEGCRQILEQLQPSIQTGSEELKSLFN
TVATLYCVHKRIEVKDTKEALDKVEEEQNKGKKKAQQAAA--D-TGNRSQV-SQNY
>DQ676879/B/AU/2004/PS2016_Day380
MGARASVLSGGQLDXWEXIRLRPGGKKXYXLKHIVWASRELERFAVNPGLLETSEGCRQILEQLQPSIQTGSEELKSLFN
TVATLYCVHKRIEVKDTKEALDKVEEEQNKGKKKAQQAAA--D-TGNRSQV-SQNY
>DQ676880/B/AU/2003/PS2019_Day0
MGARASVLSGGQLDRWEKIRLRPGGKKKYRLKHIVWASRELERFAVNPGLLETAEGCRQILEQLQPAIQTGSEEIKSLFN
TVATLYCVHQRIEVKDTKEALDKVEEEQNKRKKKAQQAAA--D-TGNRSQV-SQNY
>DQ676881/B/AU/2003/PS2019_Day171
MGARASVLSGGQLDRWEKIRLRPGGKKKYRLKHIVWASRELERFAVNPGLLETAEGCRQILEQLQPAIQTGSEEIKSLFN
TVATLYCVHQRIEVKDTKEALDKXEEEQNKRKKKAQQAAA--D-TGNRSQV-SQNY
>DQ676882/B/AU/2004/PS2019_Day367
MGARASVLSGGQLDRWEKIRLRPGGKKKYRLKHIVWASRELERFAVNPGLLETAEGCRQILEQLQPAIQTGSEEIKSLFN
TVATLYCVHQRIEVKDTKEALDKVEEEQNKRKKKAQQAAA--D-TGNRSQV-SQNY
>DQ676883/B/AU/2002/PS3002_Day0
MGARASILSGGELDRWEKIRLRPGGKKKYRLKHIVWASRELERFAVNPGLLETAEGCRQILGQLQPALQTGSEEIKSLYN
TVATLYCVHQKIEVKDTKEALDKIEEEQNKSKKKXQQAAA--D-TENSKQV-SQNF
>DQ676884/B/AU/2003/PS3002_Day199
MGARASILSGGELDRWEKIRLRPGGKKKYRLKHIVWASRELERFAVNPGLLETAEGCRQILGQLQPALQTGSEEIKSLYN
TVATLYCVHQKIEVKDTKEALDKIEEEQNKSKKKAQQAAA--D-TENSKQX-SQNF
>DQ676885/B/AU/2003/PS3002_Day385
MGARASILSGGELDRWEKIRLRPGGKKKYRLKHIVWASRELERFAVNPGLLETAEGCRQILGQLQPALQTGSEEIKSLYN
TVATLYCVHQKIEVKDTKEALDKIEEEQNKSKKKAQQAAA--D-TENSKQV-SQNF
>DQ676886/B/AU/2003/PS4048_Day0
MGARASILSGGELDKWEKIRLRPGGKKTYKLKHIVWASRELERFAVNPGLLETSDGCRQILVQLQPSLKTGSEELKSLYN
TVATLYCVHQRIDVRDTKEALBKIEEEQNKSKKKTQQAAAAAD-TGNSSQV-SQNY
>DQ676887/B/AU/2004/PS4048_Day143
MGARASILSGGELDKWEKIRLRPGGKKTYKLKHIVWASRELERFAVNPGLLETSDGCRQILVQLQPSLKTGSEELKSLYN
TVATLYCVHQRIDVRDTKEALDKIEEEQNKSKKKTQQAAAAAD-TGNSSQV-SQNY
>DQ823362/B/UA/2001/01UAKV167
--ARASVLSGGALDKWEKIRLRPGGKKKYKLKHIVWASRELERFAVNPGLLETSEGCRQILGQLQPSLQTGSEELKSLYN
TVAVLYCVHQKIEIKDTKEALDKIEEEQNKSKKKAQQAAA--D-AANKSQV-SQNY
>DQ823363/B/UA/2001/01UAKV252
--ARASVLSGGELDKWEKIRLRPGGKKTYKLKHIVWASRELERFAVNPGLLETSEGCRQILGQLQPALQTGSEELKSLYN
TVATLYCVHQRIDVKDTKEALDKIEEEQNKSKKKTQQAAA--D-TGDRNQV-SQNY
>DQ823364/B/UA/2001/01UAKV259
--ARASVLSGGKLDAWEKIRLRPGGKKKYHLKHIVWASRELERFAVNPGLLETAEGCRQILGQLQPSLQTGSEELKSLFN
TVAVLYCVHQRIEVKDTKEALEKIEEEQNKSKKKAQQAAA--D-TGDRKQV-SQNY
>DQ837381/B/KR/2005/05CSR3
MGARASVLSGGQLDRWEKIRLRPGGKKKYKLKHLVWASRELERFAVNPSLLETAEGCRQIIGQLQPSLQTGSEELKSLHN
AIATLYCVHRRIDVKDTKEALEKVAEEQSKSKKTAQQAAA--D-TASNSQV-SQNY
>DQ853436/B/US/2000/14294_1
MGARASILSGGELDRWEKIRLRPGGKKKYKLKHLVWASRELERFAVNPGLLETSEGCRQILAQLQPALQTGPEELKSVYN
TVATLYCVHQRIDVKDTREALDKIEEEQNKSKKKAQQAAA--D-TGNSSQV-SQNY
>DQ853437/B/US/2000/14297_1
MGARASILSGGELDRWEKIRLRPGGKKKYKLKHLVWASRELERFAVNPGLLETSEGCRQILAQLQPALQTGSEELKSVYN
TVATLYCVHQRIDVKDTEEALDKIEEEQNKSKKKAQQAAA--D-TGNSSHSSSQNY
>DQ853438/B/US/2000/14300_1
MGARASILSGGELDRWEKIRLRPGGKKKYKLKHLVWASRELERFAVNPGLLETSEGCRQILAQLQPALQTGSEELKSVYN
TVATLYCVHQRIDVKDTEEALDKIEEEQNKSKKKAQQAAA--D-TGNSSHSSSQNY
>DQ853439/B/US/2002/14186_1
MGARASILSGGELDRWEKIRLRPGGKKKYKLKHLVWASRELERFAVNPGLLETSEGCRQILAQLQPALQTGSEELKSVYN
TVATLYCVHQRIDVKDTKEALDRIEEEQNKSKK-AQQAAA--D-TGNSSHSSSQNY
>DQ853440/B/US/2002/14182_1
MGARASILSGGELDRWEKIRLRPGGKKKYKFKHLVWASRELERFAVNPGLLETSEGCRQILAQLQPALQTGSEELKSVYN
TVATLYCVHQRIDVKDTREALDRIEEEQNKSKKKAQQAAA--D-AGNSSQV-SQNY
>DQ853441/B/US/2002/14189_1
MGARASILSGGELDRWEKIRLRPGGKKKYKFKHLVWASRELERFAVNPGLLETSEGCRQILAQLQPALQTGSEELKSVYN
TVATLYCVHQRIDVKDTREALDRIEEEQNKSKKKAQQAAA--D-TGNSSQV-SQNY
>DQ853442/B/US/2002/14184_1
MGARASILSGGELDRWEKIRLRPGGKKKYKLKHLVWASRELERFAVNPGLLETSEGCRQILAQLQPALQTGSEELKSVYN
TVATLYCVHQRIDVKDTREALDRIEEEQNKSKKKAQQAAA--D-TGNSSHSSSQNY
>DQ853443/B/US/2002/14181_1
MGARASTLSGGELDRWEKIRLRPGGRK-YKFKHLVWASRELERFAVNPGLLETSEGCRQILAQLQPALQTGSEELKSVYN
TVATLYCVHQRIEVKDTREALDRMEEEQNKSKKKAQQAAA--D-TGNSSHSSSQNY
>DQ853444/B/US/2002/14183_1
MGARASILSGGELDRWEKIRLRPGGKKKYKFKHLVWASRELERFAVNPGLLETSEGCRQILAQLQPALQTGSEELKSVYN
TVATLYCVHQRIDVKDTREALDRIEEEQNKSKKKAQQAAA--D-TGNSSHSSSQNY
>DQ853445/B/US/2002/14185_1
MGARASILSGGELDRWEKIRLRPGGKKKYKFKHLVWASRELERFAVNPGLLETSEGCRQILAQLQPALQTGSEELKSVYN
TVATLYCVHQRIDVKDTREALDRIEEEQNKSKKRAQQAAA--D-TGNSSQV-SQNY
>DQ853446/B/US/2002/14188_1
MGARASILSGGELDRWEKIRLRPGGKKKYKLKHLVWASRELERFAVNPGLLETSEGCRQILAQLQPALQTGSEELKSVYN
TVATLYCVHQRIDVKDTKEALDKIEEEQNKSKKKAQQAAA--D-TGNSSQV-SQNY
>DQ853447/B/US/2002/14187_1
MGARASILSGGELGRWEKIRLRPGGKKKYKLKHLVWASRELERFAVNPGLLETSEGCRQILAQLQPALQTGSEELKSVYN
TVATLYCVHQRIDVKDTKEALDKIEEEQNKSKEKAQQAAA--D-TGNSSQV-SQNY
>DQ853448/B/US/2002/14190_1
MGARASILSGGELDRWEKIRLRPGGKKKYKLKHLVWASRELERFAVNPGLLETSEGCRQILAQLQPALQTGSEELKSVYN
TVATLYCVHQRIDVKDTKEALDKIEEEQNKSKKKAQQAAA--D-TGNSSQV-SQNY
>DQ853449/B/US/2000/14299_1
MGARASILSGGELDRWEKIRLRPGGKKKYKLKHLVWASRELERFAVNPGLLETSEGCRQILAQLQPALQTGSEELKSVYN
TVATLYCVHQRIDVKDTKEALDKIEEEQNKSKKKAQQAAA--D-TGNSSHSSSQNY
>DQ853450/B/US/2000/14302_1
MGARASILSGGELDRWEKIRLRPGGKKKYKLKHLVWASRELERFAVNPGLLETSEGCKQILAQLQPALQTGSEELKSVYN
TVATLYCVHQRIDVKDTKEALDKIEEEQNKSKKKAQQAAA--D-TGNSSHSSSQNY
>DQ853451/B/US/2000/14303_1
MGARASILSGGELDRWEKIRLRPGGKKKYKLKHLVWASRELERFAVNPGLLETSEGCRQILAQLQPALQTGSEELKSVYN
TVATLYCVHQRIDVKDTREALDRIEEEQNKSKKKAQQAAA--D-TGNSSKV-SQNY
>DQ853452/B/US/2000/14296_1
MGARASILSGGELDRWEKIRLRPGGKKKYKLKHLVWASRELERFAVNPGLLETSEGCRQILAQLQPALQAGSEELKSVYN
TVATLYCVHQRIDVKDTREALDRIEEEQNKSKKKAQQAAA--N-TGNSSQV-SQNY
>DQ853453/B/US/2000/14298_1
MGARASILSGGELDRWEKIRLRPGGKKKYKFKHLVWASRELERFAVNPGLLETSEGCRQVLAQLQPALQTGSEELKSVYN
TVATLYCVHQRIDVKDTREALDRIEEEQNKSKKKAQQAAA--D-TGNSSQV-SQNY
>DQ853454/B/US/2000/14295_1
MGARASILSGGELDRWEKIRLRPGGKKKYKLKHLVWASRELERFAVNPGLLETSEGCRQILAQLHPALQTGSEELKSVYN
TVATLYCVHQRIDVKDTREALDRIEEEQNKSKKKAQQAAA--D-TGNSSQV-SQNY
>DQ853455/B/US/1998/15387_1
MGARASILSGGELDRWEKIRLRPGGKKKYKFKHLVWASRELERFAVNPGLLETSEGCRQILAQLQPSLQTGSEELKSVYN
TVATLYCVHQRIDVKDTKEALDKIEEEQNKSKKKAQQAAA--D-TGNSGQV-SQNY
>DQ853456/B/US/1998/15388_1
MGARASILSGGELDRWEKIRLRPGGKKKYKFKHLVWASRELERFAVNPGLLETSEGCRQILAQLQPSLQTGSEELKSVYN
TVATLYCVHQRIDVKDTKEALDKIEEEQNKSKKKAQQAAA--D-TGNSGQV-SQNY
>DQ853457/B/US/1998/15389_1
MGARASILSGGELDRWEKIRLRPGGKKKYKFKHLVWASRELERFAVNPGLLETSEGCRQILAQLQPSLQTGSEELKSVYN
TVATLYCVHQRIDVKDTKEALDKIEEEQNKSKKKAQQAAA--D-TGNSGQV-SQNY
>DQ853458/B/US/1998/15390_1
MGARASILSGGELDRWEKIRLRPGGKKKYKFKHLVWASRELERFAVNPGLLETSEGCRQILAQLQPSLQTGSEELKSVYN
TVATLYCVHQRIDVKDTKEALDKIEEEQNKSKKKAQQAAA--D-TGNSGQV-SQNY
>DQ853459/B/US/1998/15382_1
MGARASILSGGELDRWEKIRLRPGGKKKYKLKHLVWASRELERFAVNPGLLETSEGCRQILAQLQPSLQTGSEELKSVYN
TIATLYCVHQRIDVKDTKEALDRIEEEQNKSKKKAQQAAA--D-TGNSSQV-SQNY
>DQ853460/B/US/1998/15386_1
MGARASILSGGELDRWEKIRLRPGGKKKYKLKHLVWASRELERFAVNPGLLETSEGCRQILAQLQPSLQTGSEELKSVYN
TIATLYCVHQRIDVKDTKEALDRIEEEQNKSKKKAQQAAA--D-TGNSSQV-SQNY
>DQ853461/B/US/1998/15383_1
MGARASILSGGELDRWEKIRLRPGGKKKYKLKHLVWASRELERFAVNPGLLETSEGCRQILAQLQPSLQTGSEELKSVYN
TIATLYCVHQRIDVKDTKEALDRIEEEQNKSKKKAQQAAA--D-TGNSSQV-SQNY
>DQ853462/B/US/1998/15381_1
MGARASILSGGELDRWEKIRLRPGGKKKYKFKHLVWASRELERFAVNPGLLETSEGCRQILAQLQPSLQTGSEELKSVYN
TVATLYCVHQRIDVKDTKEALDKIEEEQNKSKKKAQQAAA--D-TGNSGQV-SQNY
>DQ853463/B/US/1998/15384_1
MGARASILSGGELDRWEKIRLRPGGKKKYKLKHLVWASRELERFAVNPGLLETSEGCRQILTQLQPSLQTGSEELKSVYN
TIATLYCVHQRIDVKDTKEALDKIEEEQNKCKKKAQQAAA--D-TGNSSQV-SQNY
>DQ853464/B/US/1998/15385_1
MGARASILSGGELDRWEKIRLRPGGKKKYKFKHLVWASRELERFAVNPGLLETSEGCRQILAQLQPSLQTGSEELKSVYN
TVATLYCVHQRIDVKDTKEALDKIEEEQNKSKKKAQQAAA--D-TGNSGQV-SQNY
>DQ854714/B/ES/1989/M61
MGARASILSGGGLDRWEKIRLRPGGKKKYRLKHLVWASRELERFAVNPGLLETSEGCRQILGQLQPALQTGSEELRSLYN
TVATLYCVHQKIDVKNTKEALDKIEEEQNKSKKKAQQAAA--D-TGNSSQV-SQNY
>DQ886031/B/US/-/F703
MGARASVLSGGQLDKWEKIRLRPGGKKKYQLKHLVWASRELERFAVNPGLLETAGGCRQILGQLHPSLQTGSEELRSLYN
TIATLYCVHQNIEVKDTKEALEKIEEEQNKSKKKAQQAAA--D-TANSSQVSSQNY
>DQ886032/B/US/-/F7174
MGARASVLRGGQLDTWEKIRLRPGGKKQYRLKHLVWASRELERFAINPGLLETAEGCRQIIGQLQPALQTGSEEVKSLFN
TVATLYCVHQNIEVRDTKEALDKIEEEQNKSKKKAQQAAA--D-TGNSSQV-SQNY
>DQ886033/B/US/-/F7204
MGARASVLSGGELDKWEKIRLRPGGRKQYKLKHIVWASRELERFAVNPGLLETSEGCRQILGQLQPSLQTGSEELNSLSN
TIAVLYCVHQRIDIKDTKEALDKIEEEQNKSKKKVQQAAA--D-TGNSNQV-SQNY
>DQ886034/B/US/-/L8146
MGARASVLSGGELDRWEKIRLRPGGKKKYRLKHIVWASRELERFAVNPSLLETSEGCRQILRQLQPSLQTGSEELKSLYN
TIATLYCVHQRIEVKDTKEALDKIEEEQNKSKKKAQQAAA--D-MGNSSQASSQNY
>DQ886035/B/US/-/L8157
MGARASVLSGGELDRWEKIRLRPGGKKKYRLKHIVWASRELERFAVNPGLLETSEGCRQILGQLQPSLQTGSEELRSLYN
TVATLYCVHQKIDVKDTKEALEKVEEEQNKSKKKAQQAAA--D-TGNSSKV-SQNY
>DQ886036/B/US/-/L8185
MGARASVLSGGELDRWEKIRLRPGGKKRYKLKHIVWASRELERFAVNPGLLETSEGCRQILGQLQPALQTGSEELKSLYN
TVATLYCVHQRIDVKDTKEALDKIEEEQNKSKKKAQQAAA--D-TGNSSQV-SQNY
>DQ886037/B/US/2005/L8249
MGARASVLSGGELDRWEKIRLRPGGRKKYKLKHIVWASRELERFAVNPGLLETTAGCRQILEQLQPSLQTGSEELKSLYN
TVATLYCVHQKIDVRDTKEALDKIEEEQNKSKRKAQQAAA--D-TGNSSQV-SQNY
>DQ990880/B/CN/2005/05CNHB_hp3
MGARASVLSGGQLDRWERIRLRPGGKKKYKLKHIVWASRELERFAVNPGLLETAEGCRQILQQLQPSLQTGSEELKSLFN
AVAVLYCVHQRIEVKDTKEALEKIEEEQNKSKKKAQQAAAA-D-TGNNSQV-SHNY
>EF057102/B/CN/2001/pCNHN24
MGARASVLSGGQLDRWEKIRLRPGGKKKYRLKHLVWASRELERFAVNPGLLETAEGCRQILGQLQPNLQTGSEELRSLFN
TVATLYCVHQRIEIKDTKEALEKIEEEQNKSKKKAQQAAA--D-TGNSSQV-SQNY
>EF175209/B/US/1998/WC3_0498_1
MGARASILSGGELDRWEKIRLRPGGKKKYKLKHIVWASRELERFAVNPGLLETAEGCRQILEQLQPSLQTGSEELKSLFN
TIATLYCVHQRIEIKDTKEALEKIEEEQNKSKKKAQQAAA--D-TGNSKQV-SQNY
>EF175210/B/US/1998/WC3_0498_2
MGARASILSGGELDRWEKIRLRPGGKKKYKLKHIVWASRELERFAVNPGLLETSEGCRQILEQLQPSLQTGSEELKSLFN
TIATLYCVHQRIEIKDTKEALEKIEEEQNKSKKKAQQAAA--D-TGNSKQV-SQNY
>EF175211/B/US/1998/WC3_0498_3
MGARASILSGGELDRWEKIRLRPGGKKKYKLKHIVWASRELERFAVNPGLLETSEGCRQILEQLQPSLQTGSEELKSLFN
TIATLYCVHQRIEIKDTKEALEKIEEEHNRSKKKAQQAAA--D-TGNSKQV-SQNY
>EF175212/B/US/1998/WC3_0498_4
MGARASILSGGELDRWEKIRLRPGGKKKYKLKHIVWASRELERFAVNPGLLETSEGCRQILEQLQPSLQTGSEELKSLFN
TIATLYCVHQRIEIKDTKEALEKIEEEQNKSKKKAQQAAA--D-TGNSKQV-SQNY
>EF178338/B/AU/2004/MS2004_37_040
MGXXASVXXXXELDRWXXIXXRXXGKXKYKLXXXXWASRELXRFAXXPGLLETSEGXRQXXGQLXXSLXTGSXKLXSLXN
TXXTLYCVXQRIEVKDXXXALXKVEXEQNXSEXKAXQXAA--D-TGNSSXV-SQXF
>EF178354/B/AU/2004/MS2004_37_056
XGARASVLSGGELDR*EKIRLRPXXRKKYKLKHIV*ASKELERFAVNPGLLETAEGCRQILGQLHPALQTGSEELRSLFN
TIATLYCVHKKIEVKDTKXALDKIEEXQNKSQEKVQQAAA--G-TGNSSKV-SQNY
>EF178358/B/AU/2004/MS2004_37_060
MGARASVLSGEKLDRWEKIRLRPGGKKKYQLKHIVWASRELERFAVNPGLLETSEGCRQILGQLQPSLQTGSEELKSLYN
TIATLYCVHQRIDVKDTKEALDRIEEEQNKSKKKAQQAAAAAD-TGNSSQV-SQNY
>EF363122/B/US/2000/ES1-16
MGARASVLSGGELDKWEKIRLRPGGKKQYKLKHIVWASRELERFALNPGLLETSEGCRQILGQLQPSLQTGSEELRSLYN
TVATLYCVHQRIDVKDTKEALEKIEEEQNKSKKKAQQAAA--N-TGNNSQV-SQNY
>EF363123/B/US/2000/ES1-20
MGARASVLSGGELDKWEKIRLRPGGKKQYKLKHIVWASRELERFALNPGLLETSEGCRQILGQLQPSLQTGSEELRSLYN
TVATLYCVHQRIDVKDTKEALEKIEEEQNKSKKKAQQAAA--N-TGNNSQV-SQNY
>EF363124/B/US/2004/ES4-24
MGARASVLSGGKLDKWEKIRLRPGGKKKYKLKHIVWASRELERFAVNPGLLETSEGCRQILGQLQPALQTGSEELRSLYN
TVATLYCVHQRIEVKDTKEALERIEEEQNKSKKKAQQAAA--N-TGNSSQV-SQNY
>EF363125/B/US/2004/ES8-17
MGARASVLSGGELDRWEKIRLRPGGKKKYKLKHIVWASRELERFAVNPGLLETSGGCRQILGQLQPSLQTGSEELRSLYN
TVATLYCVHQKIDVKDTKEALEKIEEEQNKSKKKAQQAAA--D-TGNSSQV-SQNY
>EF363126/B/US/2004/ES8-43
MGARASVLSGGELDRWEKIRLRPGGKKKYKLKHIVWASRELERFAVNPGLLETSGGCRQILGQLQPSLQTGSEELRSLYN
TVATLYCVHQKIDVKDTKEALEKIEEEQNKSKKKAQQAAA--D-TGNSSQV-SQNY
>EF363127/B/US/2004/ES10-53
MGARASVLSGGKLDKWEKIRLRPGGKKTYKLKHIVWASRELERFAVNPGLLETAEGCRQIMGHLHPSLQTGSEELRSLYN
AVATLYCVHQRIDVRDTKEALDRVEEEQNKCKKKAQQAAANTN-TGNSSQV-SQNY
>EF514697/B/DK/2004/PMVL_018
MGARASVLSGGELDRWEKIRLRPGGKKKYRLKHIVWASRELERFAVNPGLLETSEGCRQILGQLQPSLQTGSEELKSLYN
TVAVLYCVHQRIEVKDTKEALDRIEEEQNKSKKKAQQAAQQAD-TGNSSRR-SQNY
>EF514698/B/DK/2004/PMVL_027
MGARASILSGGELDRWEKIRLRPGGKKKYKLKHIVWASRELERFAVNPGLLETSEGCRQILGQLQPALQTGSEELKSLFN
TVATLYCVHQKIEVKDTKEALDKIEEEQNKSKKKAQQAAT--D-TGNSSAR-SQNY
>EF514699/B/DK/2004/PMVL_012
MGARASXLSGGELDRWEKIRLRPGGKKKYRLKHIVWASRELERFAVNPGLLETSEGCRQILAQLQPSLQTGSEELKSLYN
TXATLYCVHQKIDVRDTKEALXXVEEEQNKSKKKAQQAAA--A-TGNSNXV-SQNY
>EF514700/B/DK/2004/PMVL_013
MGARASVLSGGKLDKWEKIRLRPGGKKKYQLKHLVWASRELERFAVNPGLLETSDGCRQILGQLQPSLQTGSEELKSLYN
TVAVLYCVHQGIEVKDTKEALDKIEEEQNKSKKKAQQAAAA-D-TGN-NPV-SQNY
>EF514701/B/DK/2004/PMVL_049
MGARASVLSGGKLDAWERIRLRPGGKKKYKLKHIVWASRELERFAVNPGLLESAEGCRQILGQLQPALQTGSEELKSLYN
TVATLYCVHQRIEIKDTKEALDKIEEEQTKSKKKAQQTAAAAD-TGNSSQV-SQNY
>EF514702/B/DK/2004/PMVL_025
MGARASILSGGELDKWEKIRLRPGGKKQYKLKHLVWASRELERFAVNPGLLETSAGCRQILGQLQPSLQTGSEELKSLYN
TVAVLYCVHQRIEVRDTKEALDKIEEEQNKSKKKAQQAAADTN-TGNNSQV-SQNY
>EF514703/B/DK/2004/PMVL_039
MGARASVLSGGELDRLEKIRLRPGGKKKYRLKHIIWASRELERFAVNPGLLETSEGCRQILGQLQPSLQTGSEELRSLFN
AVAVLYCVHQRIEVKDTKEALDKIEEEQSQSKKKAQQAAA--G-AGNSSQEASQNY
>EF514704/B/DK/2001/CTL_016
MGARASVLSGGELDRWEKIRLRPGGKKKYKLKHIVWASRELERFAVNPGLLETSEGCRKILGQLQPSLQTGSEELKSLYN
TVATLYCVHQKIDIKDTKEALDKIEEEQNKSKKKAQPAAAAAD-AGNSNQV-SQNY
>EF514705/B/DK/2001/CTL_017
MGARASVLSGGKLDKWEKIRLRPGGKKKYRLKHIVWASRELERFAVNPGLLETAEGCRQILEQLQPALKTGSEELRSLNN
AIAVLYCVHQNIDVADTKEALEKIEEEQNKSKKKAQQAAAAAD-TGNSSQV-SQNY
>EF514706/B/DK/2001/CTL_018
MGARASVLSGGELDRWEKIRLRPGGKKKYQLKHIVWASRELERFAVNPGLLETXEGCRQILGQLQPSLQTGSEELKSLFN
TVATLYCVHQRIEVKDTKEALEKIEEEQNKSKAKAQQAAAQQA-TGNSSQI-SQNY
>EF514707/B/DK/2001/CTL_023
MGARASVLSGGELDRWEKIRLRPGGKKTYKLKHLVWASRELERFAVNPGLLETSEGCRQILGQLQPALQTGSEELKSLYN
TVATIYCVHQRIHVKDTKEALDKVEEEQNKSKKKAQQAAA--D-TGNSSNSQSQNY
>EF514708/B/DK/2001/CTL_030
MGARASVLSGGKLDKWEKIRLRPGGRKKYQLKHLVWASRELERFAVNPGLLETAEGCRQIIGQLQPALQTGTEELRSLFN
TVATLYCVHQNIEVKDTKEALEKVEEEQNKSKKKVQQAAAATD-TAXSSQV-SQNY
>EF514709/B/DK/2001/CTL_033
MGARASILSGGELDRWEKIRLRPGGKKKYKLKHLVWASRELERFAVNPGLLETSEGCRQILGQLQPXLQTGSEELKSVYN
TVATLYCVHRKIEIKDTKEALDKIEEEQNKSKSKAQQAAA--D-TGNSSKV-SQNY
>EF514710/B/DK/2001/CTL_035
MGARASVLSGGELDRWEKIRLRPGGKKKYKLKHIVWASRELERFAVNPSLLETSEGCRQILGQLQPALQTGSEELKSLYN
TVATLYCVHQRIDIQDTKEALDKIEEEQNKSKKKAQPAAAAAA-AGNSNQV-SQNY
>EF514711/B/DK/2001/CTL_041
MGARASVLSGGELDKWEKIRLRPGGKKKYRLKHLVWASRELERFAINPGLLETSEGCRQILEQIQPSLQTGSEELRSLFN
TVATIYCVHQRIEVKDTKEALEKVEEEQNKSKKKAQQAAA--G-TGSSSQA-SQNY
>EF514712/B/DK/2001/CTL_043
MGARASVLSGGELDRWEKIRLRPGGKKKYQLKHIVWASRELERFAVNPGLLETSEGCRQILTQLQPSLQTGSEELKSLYN
TVAVLYCVHQRIDVKDTKEALEKVEEEQNKSKKKAQQAAA--D-TGNSSQV-SQNY
>EF637046/B/BR/2003/BREPM2012
MGARASVLSGGQLDKWERIRLRPGGKKKYRLKHIVWASRELERFAVNPGLLESSDGCRQILEQLQPSLKTGSEELRSLYN
TVAVLYCVHQRVDVKDTKEALEKIEEEQNKSKKKAQQAAA--N-TGNNSQV-SQNY
>EF637047/B/BR/2003/BREPM1040
MGARASILSGGELDKWEKIRLRPGGKKKYRLKHIVWASRELERFAVNPGLLETSEGCRQILGQLQPSLQTGSEELKSLYN
TVAVLYCVHQRIDIKDTKEALERIEEEQNKIKKKAQQAAA--D-TGNNSQV-SQNY
>EF637048/B/BR/2003/BREPM1038
MGARASVLSGGELDKREKIRLRPGGKKKYRLKHIVWASRELERFAVNPGLLETAEGCRQIIGQLQPSLKTGSEELRSLFN
TVATLYCVHQKIDVKDTKEALDKIEEEQNKSKKKAQLAAAA-D-TGSTNQV-SQNY
>EF637049/B/BR/2003/BREPM1035
MGARASVLSGGELDKWEKIRLRPGGKKRYKLKHIVWASRELERFAINPGLLETSEGCRQILGQLQPSLQTGSEELKSLHN
TVATLYCVHQRIDVKDTKEALDKIEEEQNKSKKKAQQAAA--G-IGNSNQV-SQNY
>EF637051/B/BR/2003/BREPM1032
MGARASVLSGGKLDQWEKIRLRPGGKKKYRLKHLVWASRELERFAVNPGLLETSEGCRQILEQLQPALKTGSEELKSLFN
TVATLYWVHQRIDVRDTKEALEKIEEEQNKSKKRAQQAAA--D-TGNSSAR-SQNY
>EF637053/B/BR/2003/BREPM1028
MGARASVLSGGELDRWEKIRLRPGGKKKYRLKHVVWASRELERFAINPGLLETAGGCRQILEQLQPALQTGSEEFRSLFN
TVATLYCVHQKIEIKDTKEALEKIEEEQNKSKKKTQQAAA--D-TGN-SQV-SHNY
>EF637054/B/BR/2003/BREPM1027
MGARASVLSGGELDRWEKIRLRPGGRKKYRLKHLVWASRELERFAVNPGLLETSEGCRQILGQLQPSLQTGSEELRSLYN
TVAVLYCVHQKIEVKDTKEALDKIEEEQNKSKKKAQQAAA--A-TGNSSQV-SQNF
>EF637056/B/BR/2003/BREPM1024
MGARASVLSGGELDKWEKIRLRPGGKKKYQLKHIVWASRELERFAVNPSLLETSEGCRKIMEQLQPSLRTGSEELKSLYN
TVATLYCVHQKIDVKDTKEALDKIEEEQNKSKKRAQQAAA--D-TGSNNQV-SQNY
>EF637057/B/BR/2003/BREPM1023
MGARASVLSGGELDRWEKIRLRPGGKKKYRLKHIVWASRELERFAVNPGLLETSEGCRQILGQLQPSLQTGSEELKSLYN
TIATLYCVHQKIEVKDTKEALEKIEEEQNKSKKKAQQAAAAAD-AGKSSQV-SQNY
>EF694037/B/IN/-/11807
MGARASVLSGGELDRWERIRLRPGGKKKYRLKHIVWASRELERFALNPGLLETSEGCRQILGQIQPALQTGSEELRSLYN
TVATLYCAHQKIEVKDTKEALDKIEEEQSKSKKKAQQAAA--D-TGHSSTV-SQNY
>EU541617/B/-/-/pIIIB
MGARASVLSGGKLDRWEKIRLRPGGKKKYKLKHIVWASRELERFAVNPGLLETSEGCRQILGQLQPSLQTGSEERRSLYN
TVATLYCVHQRIEIKDTKEALDKIEEEQNKSKKKAQQAAA--D-TGHSSQV-SQNY
>EU616639/B/US/-/AC160_T1_Day_22_Dom
MGARASVLSGGELDRWEKIRLRPGGKKKYRLKHIVWASRELERFAVNPGLLETSEGCRQILTQLQPALQTGSEEFKSLFN
TVAVLYCVHQRIGVKDTKEALEMIEKEQNKGKKKA--EAA--D-TGNNSQV-SQNY
>EU616640/B/US/-/AC160_T2_Day_83_Dom
MGARASVLSGGELDRWEKIRLRPGGKKKYRLKHIVWASRELERFAVNPGLLETSEGCRQILTQLQPALQTGSEEFKSLFN
TVAVLYCVHQRIGVKDTKEALEMIEKEQNKGKKKA--EAA--D-TGNNSQV-SQNY
>EU616641/B/US/-/AC160_T3_Day_419_Dom
MGARASVLSGGELDRWEKIRLRPGGKKKYRLKHIVWASRELERFAVNPGLLETSEGCRQILTQLQPALQTGSEEFKSLFN
TVAVLYCVHQRIGVKDTKEALEMIEKEQNKGKKKA--EAA--D-TGNNSQV-SQNY
>EU616642/B/US/-/AC160_T4_Day_503_Dom
MGARASVLSGGELDRWEKIRLRPGGKKKYRLKHLVWASRELERFAVNPGLLETSEGCRQILGQLQPSLQTGSEELKSLYN
TVAVLYCVHQRIEVKDTKEALDKIEEEQNKSKKKAQQAAA--D-TGNSSQS-SQNY
>EU616643/B/US/-/AC160_T5_Day_545_Dom
MGARASVLSGGELDRWEKIRLRPGGKKKYRLKHLVWASRELERFAVNPGLLETSEGCRQILGQLQPSLQTGSEELKSLYN
TVAVLYCVHQRIEVKDTKEALDKIEEEQNKSKKKAQQAAA--D-TGNSSQS-SQNY
>EU616644/B/US/-/AC160_T6_Day_664_Dom
MGARASVLSGGELDRWEKIRLRPGGKKKYRLKHLVWASRELERFAVNPGLLETSEGCRQILGQLQPSLQTGSEELKSLYN
TVAVLYCVHQRIEVKDTKEALDKIEEEQNKSKKKAQQAAA--D-TGNSSQS-SQNY
>EU616645/B/US/-/AC160_T7_Day_762_Dom
MGARASVLSGGELDRWEKIRLRPGGKKKYRLKHLVWASRELERFAVNPGLLETSEGCRQILGQLQPSLQTGSEELKSLYN
TVAVLYCVHQRIEVKDTKEALDKIEEEQNKSKKKAQQAAA--D-TGSSSQS-SQNY
>EU616649/B/US/-/AC160_T9_Day_1034_Dom
MGARASVLSGGELDRWEKIRLRPGGKKKYRLKHLVWASRELERFAVNPGLLETSEGCRQILGQLQPSLQTGSEELKSLYN
TIAVLYCVHQRIEVKDTKEALDKIEEEQNKSKKKAQQAAA--D-TGNSSQN-SQNY
>EU786672/B/ES/2005/X1890
MGARASVLSGGELDKWEKIRLRPGGKKKYQLKHIVWASRELERFAVNPGLLETSEGCRQILGQLQPSLQTGSEELKSLYN
TVAVLYCVHQRIEIKDTKEALDKIEEEQNQSKKKAQQAAA--D-TKNSSQV-SQNY
>EU786674/B/ES/2006/X1958
MGARASVLTPGELDKFEKIRLRPGGKKKYKLKHIIWASRELERFALNPGLLETSEGCRQILGQLQSTLQTGSEELKSLFN
TVATLYCVHQKIEVKDTXEALDKIEEEQNRGKKKAQQAAA--D-AGTXSPV-SQNY
>EU786675/B/ES/2006/X1959
MGARASVLSGGKLDRWEKIRLRPGGKKKYKLKHIVWASRELERFAVNPGLLETSEGCRQILVQLQPSLKTGSEELKSLYN
TVATLYCVQQGIEVRDTKEALEKIEEEKNKSKQKAQQAAA--D-TKSNNPV-SQNY
>EU786676/B/ES/2006/X1998
MGARASVLSGGELDRWEKIRLRPGGKKKYKLKHIVWASRELERFAVNPGLLETAGGCKQVIEQLQPSLQTGSEELKSLYN
TVAVLYCVHNKIDVKDTKEALEKIEEEQNKSKKKAQQAAA--D-TRNSGQV-SQNF
>EU786677/B/ES/2006/X2102
MGARASVLSGEKLDKWERIRLRPGGKKQYKLKHIIWASRELERFAVNPGLLETXEGCKQIIVQLQPSLQTGSEELKSLFN
TVAVLYCVHQRIEVKDTKEALDKIEEEQNKSKKKAQQAAAA-D-XX--XXX-XXXX
>EU786678/B/ES/2007/X2149
MGARASVLSGGELDRWEKIRLRPGGKKKYQLKHIVWASRELERFALNPGLLETSEGCKQLLEQLQSSLQTGSEELRSLYN
AIAVLYCVHQRIEIKDTKEALDKIEEEQNKSKKKAQQAAA--D-TKTSSPV-SQNY
>EU786679/B/ES/2007/X2210_3
MGARASVLSGGELDRWEKIRLRPGGKKKYKLKHIVWASRELERFAVNPGLLETSEGCRQILVQLQPALQTGSEELKSVYN
TVATLYCVHQKIEVKDTKEALDKIEEEQNKSKKKAQQAAA--D-TGNSSKV-SQNY
>EU786680/B/ES/2007/X2231
MGARASVLSGGELDRWEKIRLRPGGKKQYRLKHIVWASRELERFAINPGLLETSEGCRQIIEQLQPALQTGSEELRSLYN
TVAVLYCVHQRIPVKDTKEALDKIEEEQNKSKKKAQQATA--A-AGNSSSSQSQNY
>EU839596/B/DO/2005/05DO_162387
--ARASVLSAGELDKWERIRLRPGGKKKYRLKHIVWASRELERFAVNPGLLETSGGCRQILAQLQPSLQTGSEELRSLYN
TVATLYCVHQKIEIKDTKEALEKIEEEQNKS--TAQQAAA--D-TGGSSQV-SQNY
>EU839597/B/DO/2005/05DO_160884
--ARASVLSGGKLDKWEKIRLRPGGKKQYKLKHLVWASRELERFAINPGLLETTEGCKQILEQLQPSLNTGSEELKSLYN
TIAVLYCVHQRIDIRDTKEALDKIEEEQNKGKKKAQQEAA--D-TGNNSQV-SQNY
>EU839598/B/DO/2005/05DO_163007
--ARASVLSGGELDRWEKIRLRPGGKKKYKLKHIVWASRELERFAVXPGLLETTEGCRQILGQLQPSLQTGSEELKSLFN
TVAVLYCVHQKIEIKDTKEALDKIEEEQNKSKKKAQQAAA--D-TGNSSNV-SQNF
>EU839600/B/HT/2005/05HT_129517
--ARASVLSGGQLDKWEKIRLRPGGKKKYKLKHIVWASRELERFAVNPGLLETSEGCRQIMGQLQPALQTGSEELRSLFN
TVATLYCVHQRIDVKDTKEALDKIEEEQNQSKKKAQQAAA--D-TGNNSQV-SQNY
>EU839601/B/HT/2005/05HT_129696
--ARASVLSGGELDKWEKIRLRPGGKKKYKLKHIVWASRELERFAVNPGLLETAEGCRQILGQLQPSLQTGSEELRSLFN
TVAVLXCVHQKIEVKDTKEALDKIEEEQNKSKKQAQQAAAKQD-TRDKGQV-SQNY
>EU839602/B/HT/2005/05HT_129389
--ARASVLSGGELDKWEKIRLRPGGKKKYKLKHIVWASRELERFAVNPGLLETAEGCRQILGQLQPALQTGSEELRSLYN
TVATLYCVHQKIEVKDTKEALDRIEEEQNKCKKKAQQAAA--D-TGNSSQV-SQNY
>EU839603/B/HT/2005/05HT_129473
--ARASVLSGGELDKWEKIRLRPGGKKQYKLKHIVWASRELERFAVNPGLLETAEGCRQILGQLQPALQTGSEEFRSLYN
TVATLYCVHQKIEVRDTKEALDKVEEEQNKSKKKAQQAAA--A-TGSSNQV-SQNY
>EU839604/B/HT/2005/05HT_129805
--ARASVLSGGELDRWEKIRLRPGGKKKYRLKHIVWASRELERFAVNPGLLETSEGCRQILGQLQPSLKTGSEELRSLYN
TIATLYCVHQKIEIKDTKEALDRIEEEQNKGKKKAQQTAA--D-TGSNSQV-SQNY
>EU839605/B/JM/2005/05JM_KJ108
--ARASVLSGGELDKWEKIRLRPGGKKQYKLKHIVWASRELERFAVNPGLLETSEGCRQILEQLQPSLQTGSEELKSLYN
TVAVLYCVHQRIDIKDTKEALEKIEEEKNKSKKKMQQAAA--N-TGNSSQV-SQNY
>EU839606/B/TT/2000/00TT_CRC08767
--ARASVLSGGQLDKWEKIRLRPGGKKKYKLKHIVWASRELERFAVNPGLLETAEGCRQILGQLQPSLQTGSEELRSLFN
TVATLYCVHQKIEVKDTKEALDKIEEEQNKSKKKTQQAAAAAD-TGNSSQV-SQNY
>EU839607/B/TT/2000/00TT_CRC50018
--ARASVLSGGELDRWEKIRLRPGGKKQYKLKHIVWASRELERFAVNPGLLETSGGCRQILEQLQPSLQTGSEELKSLYN
TVATLYCVHQRIDVRDTKEALDKIEEEQNKSKKKAQQAAA--S-TGSNNQV-SQNY
>EU839608/B/TT/2001/01TT_CRC50069
--ARASVLSGGELDKWEKIRLRPGGKKQYKLKHIVWASRELERFAINPGLLETSGGCRQILAQLQPSLQTGSEELRSLFN
TVATLYCVHQKIEVKDTKEALDKIEEEQNKSKKKAQQAAA--D-TGNSSQV-SQNY
>EU839609/B/TT/2000/00TT_CRC50060
--ARASVLSGGELDRWEKIRLRPGGKKKYKLKHVVWASRELERFAVNPGLLETSEGCKQILGQLQPSLQTGSEEIKSLFN
TVAVLYCVHERIDIKDTKEALDKIEEEQNKSKKKAQQATAA-D-TGNSSQV-SQNY
>EU839610/B/TT/2001/01TT_CRC50077
--ARASVLSGGELDRWEKIRLRPGGXKKYKLKHVVWASRELERFAVNPGLLETSEGCKQILGQLQPSLQTGSEEIKSLFN
TVAVLYCVHERIDVKDTKEALDKIEEEQNKSKKKAQQATAA-D-TGNSSQV-SQNY
>FB341548/B/FR/1983/HXB2_patent
MGARASVLSGGELDRWEKIRLRPGGKKKYKLKHIVWASRELERFAVNPGLLETSEGCRQILGQLQPSLQTGSEELRSLYN
TVATLYCVHQRIEIKDTKEALDKIEEEQNKSKKKAQQAAA--D-TGHSNQV-SQNY
>FB707281/B/FR/1983/HXB2-patent
MGARASVLSGGELDRWEKIRLRPGGKKKYKLKHIVWASRELERFAVNPGLLETSEGCRQILGQLQPSLQTGSEELRSLYN
TVATLYCVHQRIEIKDTKEALDKIEEEQNKSKKKAQQAAA--D-TGHSNQV-SQNY
>FJ195086/B/BR/2004/BREPM1070
MGARASVLSGGELDKWEKIRLRPGGKKKYRLKHIVWASRELERFAVNPGLLETAEGCRQILGQLQPSLQTGSEELRSLFN
TVATLYCVHQKIDVKDTKEALEKVEEEQNKSKKKAQQAAA--G-AGNSGQA-SQNY
>FJ195088/B/BR/2005/BREPM1084
MGARASVLSGGKLDKWEKIRLRPGGKKKYKLKHIVWASRELERFAVNPGLLETSEGCRQILGQLRPALETGSEELRSLFN
TVATLYCVHQKIEIKDTKEALEKIEEEQNKSKKKAQQAAA--D-TGNSSQV-SQNY
>FJ195089/B/BR/2005/BREPM1093
MGARASVLSGGKLDRWEKIRLRPGGKKKYKLKHIVWASRELERFAVNPGLLKTAEGCKQILEQLQPTLKTGSEEIKSLYN
TVATLYCVHQKIDVQDTKEALDKIEEEQNKSKKKAQQAAA--N-TGNSSQV-SQNY
>FJ195090/B/BR/2004/BREPM1066
MGARASVLSGGKLDRWEKIRLRPGGKKKYKLKHIVWASRELERFAVNPGLLETAEGCRQILGQLQPSLQTGSEELKSLYN
TVATLYCVHQNIEIKDTKEALDKIEEEQNKSKKKAQQAAAA-D-TGNSSHV-SQNY
>FJ195091/B/BR/2005/BREPM1081
MGARASVLSGGQLDRWEKIRLRPGGKKQYKLKHIVWASRELERFAINPGLLETSEGCRQIMGALQSTLQTGSEELRSLYN
TVAVLYCVHQKIDVRDTKEALDKVEEEQNESKKKAQQAAA--D-TGNSSQV-SRNY
>FJ388890/B/CY/2005/CY018
MGARASVLSGGELDKWEKIRLRPGGKKKYRLKHIVWASRELERFAVNPGLLETSEGCRQILGQLQPSLQTGSEELRSLYN
TIATLYCVHQRIEVKDTKEALDKVEEEQNKSKKKAQQAAA--G-TGNNSQV-SQNY
>FJ388891/B/CY/2005/CY020
MGARASVLSGGELHKWERIPLRAGGKKPYRLKHIVWGSRGLERFPVHPGLLKTSEGC*QILGQLPPSLQTGSEELRSLFN
TVAVLYWVH*RIKVKDPQET*DKIEEEQNKSKKKGQQAAA--D-TGNSSQV-SQNY
>FJ388895/B/CY/2005/CY028
MGARASVLSGGELDKWERIRLRPGGKKKYKLKHVVWASRELERFAVNPGLLETAEGCRRIMGQLQPSLQTGSEELRSLYN
TVATLYCVHSKIEVKDTKEALDIVEEEQNKSKKTAQQAAA--D-TGNSSQV-SHNY
>FJ388898/B/CY/2005/CY032
MGARASVLRGGKLDRWGKIRLRPGGKKAYKIKPLGWASLELERFPVNPGLLETSGGCRQILEQLQPALKTGSEELQSLYN
TVATLYCVHQGIEVRDTKELLDKIEEEQNKSKKKAQQAAA--D-TGNNSQV-SHNY
>FJ388899/B/CY/2005/CY037
MGARASVLSGGELDRWEKIRLRPGGKKKYRLKHVVWASRELERFAVNPGLLESSEGCRQILRQLQPSLQTGSEELKSLFN
TVATLYCVHQRIDVKDTKEALDKIEEEQNKCKKKAQQAAAA-D-AGGGSQV-SQNY
>FJ388904/B/CY/2005/CY055
MGARASVLSGGDLDKWEKIRLRPGGKKKYRLKHIVWASRELERFAVNPGLLETAEGCRQILGQLQPSLQTGSEELRSLFN
TVATLYCVHQKIEVKDTKEALEKVEEEQNKSKKKAQQAAA--D-AKNSQQV-SQNY
>FJ388905/B/CY/2005/CY056
MWARASVLRGEELDKWEKIRLRPGGKKKYKLKHIVWASRELERFAVNPGLLETSGGCKQILEQLQPSLQTGSKKLKSLYN
AVAVLYCVHQRIEVKDTKEALEKIEEEQNKSKKKAQQAAA--D-TGSTSKV-SQNF
>FJ388910/B/CY/2005/CY065
MGARASILSGGELDRWEKIRLRPGGKKKYRLKHIVWASRELERFAVNSSLLETSEGCRQILGQLQPSLQTGSEELKSLYN
AVAVLYCVHQRIDVKDTKEALDKIEEEQNKSKKKA--QAA--D-TGNSKQV-SQNY
>FJ388911/B/CY/2005/CY067
MGARASVLSGGDLDKWERIRLRPGGKKKYRLKHIVWASRELERFAVNPGLLETSGGCKQILEQLQPSLQTGSEELRSLFN
TIAVLYCVHQKIEIKDTKEALDKIEEEQNKNKKKTQQAAAAAG-TGNSSQV-SQNY
>FJ388912/B/CY/2005/CY068
MGARASVLSGGELDKWERIRLRPGGKKKYRLKHIVWASRELERFAVNPGLLETSEGCRQIIRQLHPSLQTGSEELRSLYN
TVVTLYCVHQRIDVKDTKEALEKVEEEQNKCKKKAQQETA--D-TGNNSKV-SQNF
>FJ388914/B/CY/2005/CY072
MGARASVLSGGKLDKWERIRLRPGGKKKYKLKHIVWASRELERFAVNPGLLESSEGCRQILGQLQPSLQTGSEELKSLYN
TVAVLYCVHQGIEVKDTKEALDKIEEEQNKCKKKAQQAAA--D-TGNSSQV-SQNY
>FJ388915/B/CY/2005/CY074
MGARASVLSGGQLDRWEKIRLRPGGKKTYQLKHIVWASRELERFAVNPGLLESAEGCKQILGQLQPALKTGSEELRSLYN
TVATLYCVHQRIEIKDTNEALEKIEEEQNKSKEKAQQAAAAAD-TGNKSQV-SQNY
>FJ388916/B/CY/2005/CY075
MGARASVLSGGELDRWEKIRLRPGGKKKYKLKHIVWASRELERFAVNPGLLETSEGCRQILGQLQPSLQTGSEELRSLYN
TVATLYCVHQRIEIKDTKEALDKIEEEQNKSKKKAQQAAA--D-TGHSNQV-SQNY
>FJ388918/B/CY/2005/CY087
MGARASVLSGGKLDRWEKIRLRPGGKKTYKLKHIVWASRELERFAVNPGLLESSEGCRQILEQLQPALRTGSEELRSLYN
TVATLYCVHQRIEIKDTKEALEKIEEEQNKSKKKAQQAAA--D-TENKSQV-SQNY
>FJ388919/B/CY/2005/CY088
MGARASILSGGQLDQWEKIRLRPGGKKKYQLKHIVWASRELERFAVNPGLLETSEGCRQILGQLHSSLPTGSEELRSVYN
TVAVLYCVHQRIDVKDTKEALDKIEEEQNKCKKKAQQAAA--D-TGNSNQG-NHNY
>FJ388920/B/CY/2005/CY089
MGARASILSGGQLDQWEKIRLRPGGKKKYKLKHIVWVSRELERYAVNPGLLETSEGCRQILGQLQPALPTGSEELRSLYN
TIAVLYCVHQRIDVKDTKEALDKIEEEQNKCKKKAQQAAA--D-TGNSSQV-SHNY
>FJ388923/B/CY/2005/CY093
MGARASVLSGGKLDKWERIRLRPGGKKQYRLKHIVWASRELERFAVNPGLLETSEGCRQILGQLQSSLQTGTEELRSLYN
TVATLYCVHQGIDVKDTKEALDKIEEEQNKCKKKAQQAAA--D-TGNSSQV-SQNY
>FJ388924/B/CY/2005/CY097
MGARASVLSGGELDKWEKIRLRPGGKKKYKLKHIVWASRELERYAVNPGLLETSEGCRQILGQLQPALQTGSEEFRSLYN
TVAVLYCVHQRIEVKDTKEALDKIEEEQNKCKKKAQQAAA--D-TGNNSQV-SRNY
>FJ388927/B/CY/2005/CY110
MGARASVLSGGELDRWEKIRLRPGGRKQYRLKHVVWASRELERFALNPGLLETSDGCKQILAQLQPSLQTGSEELKSLYN
TVATLYCVHQKIDIRDTKEALDKIEEEQNKSKKKAQQAAA--D-TGNSSQV-SQNY
>FJ388930/B/CY/2005/CY113
MGARASVLGGGKLDQWEKIRLRPGGKKKYRLKHLVWASRELERFALNPGLLETSEGCRQILGQLQPSLQTGSEEIKSLFN
TVATLYCVHQRIEVKETKEALEKIKEEQNKSKKKAQQAAA--G-TGNSSQD-SQN*
>FJ388931/B/CY/2005/CY120
MGARASVLSGGKLDRWEKIRLRPGGKKKYRLKHIVWASRELERFAVNPGLLETSTGCRQILGQLHPSLQTGSEELRSLYN
TVATLYCVHQNIEVRDTKEALEKVEEEQNKSKKKAQQAAA--D-TGNSSTR-SQNF
>FJ388933/B/CY/2005/CY124
MGARASVLSAGELDRWEKIRLRPGGKKKYRLKHIVWASRELERFAVNPGLLETSEGCRQILGQLQPALQTGSEELRSLFN
TVATLYCVHQKIDVKDTKEALDKIEEEQNKSKKKAQQAAA--D-AGNSSQV-SQNY
>FJ388934/B/CY/2005/CY130
MGARASVLSGGELDRWEKIRLRPGGKKQYKLKHIVWASRELERFAVNPGLLESSEGCRQILGQLQPSLQTGSEELKSLFN
TIAVLYCVHQRIDVKDTKEALDKIEEEQNKSKKKAQQAAA--D-AGNNTQV-SQNY
>FJ388935/B/CY/2005/CY131
MGARASVLSGGELDRWEKIRLRPGGKKKYRLKHIVWASRELERFALNPGLLETSDGCKQILGQLQPSLQTGSEELKSLFN
AVAVLYCVHQKIEVKDTKEALEKIEEEQNKSKKKAQQAAA--D-TGNSSKV-SQNY
>FJ388936/B/CY/2005/CY132
MGARASVLSGGELDKWEKIRLRPGGKKKYRLKHIVWASRELERFAVNPGLLETSEGCRQILGQLQPSLQTGSEELRSLYN
TIATLYCVHQKIEVKDTKEALDKIEEEQNKSKKKAQQAAA--D-TKNNSPV-SQNY
>FJ388937/B/CY/2005/CY137
MGARASVLSGGELDRWEKIWLRAGGKKKYRLKHIVWGSRELERFAVNPGLLETSEGCRQILGQLQPSL*TGSEELRSLFN
TVATLYCVHQKIEVRDTQEALEKGEEEQNKSKKKAQQAAA--D-TGNSSAR-SQNY
>FJ388939/B/CY/2005/CY141
MGARASVLSGGELDRWEKIRLRPGGKKQYKLKHIVWASRELERFAVNPGLLESSEGCRQILGQLQPSLQTGSEELKSLYN
TIAVLYCVHQRIDVKDTKEALDKIEEEQNKSKKKAQQAAA--D-AGNNTQV-SQNY
>FJ388940/B/CY/2005/CY149
EGARASVLSGGNLERWEKIRLRPGGKKKYRLKHLVWASRELERFAVNPGLLETANGCKQILVQLQPSLQTGSEELKSLYN
VLATLYCVHQKIDIRDTKEALDKIEEEQNKSKKKAQQAAV--D-TEK-SQV-SQNY
>FJ388941/B/CY/2005/CY150
RGGRESVFRGGELNRWEKIWLRPGGKKKFILKNLYWASRGVERFPVNPGWFEKSKGCKKKKGKLQPSLPTGSKKFKYFFI
TEAVLFWVHQRIALKNTKEVF*KIEEEKNKSKQKAHKAGV--G-TGKTGQA-SQNF
>FJ388947/B/CY/2006/CY165
RGARASILSGGEIDKWGKIRLWRRGKKKYIL*HLVWGSRGLERFSVNPRLLETSQRCGQILGQLQPALLTGSEKLLSLYN
TVATLSCVRLRIDVKDTPEAFYKIEEEKNKCEKKAHQAAA--D-TGNSSQV-TQNY
>FJ388949/B/CY/2006/CY168
-GGKSSGLNGGKINRREKIR*KPGEKKNFPLKLL-WGNRELKTIPIYPGLLKPSKG*WQL*KRFHPSFRTGSK-L*FFFN
GITVLFWGPSGKKIKKPQEGFDQIEEEANQS*KKATQGAT--E-PGEKNPG-HPHY
>FJ388955/B/CY/2006/CY180
MGARASVLSGGQLDRWEKIRLRPGGKKKYKLKHIVWASRELERFAVNPGLLETSDGCRQILGQLQPALQTGSEELKSLYN
TVAVLYCVHQQIEVKDTKEALEKIEEEQNKSKKKAQQAAA--N-TGNSSQV-SQNY
>FJ388957/B/CY/2005/CY033
MGARASVLSGGELDKWERIRLRPGGKKKYRLKHIVWASRELERFAVNPGLLETSTGCRQILQQLQPSLQTGSEELRSLYN
TVATLYCVHQRIDVKDTKEALDKIEEEQNKCKKKAQQAAAA-D-TGNSSQV-SQNY
>FJ388958/B/CY/2005/CY035
MGARASVLSGGQLDRWEKIRLRPGGKKLYKLKHIVWASRELERFAVNPGLLETAEGCRQILGQLQPSLQTGSEELKSLYN
TVAVLWCVHQGIHVTDTKEALDKIEEEQNKCKKKAQQAAA--D-TGNNNPV-SQNY
>FJ388959/B/CY/2005/CY036
MGARASVLSGGELDKWERIRLRPGGKKKYRLKHIVWASRELERFAVNPGLLETSEGCRQILGQLQPSLQTGSEELRSLYN
TIAVLYCVHQRIEVKDTKEALDKIEEEQNKCKKKAQQAAA--D-TGNSSQV-SHNY
>FJ388960/B/CY/2005/CY070
MGARASVLSGGELDKWEKIRLRPGGKKQYRLKHIVWASRELERFAVNPGLLETSEGCRQILEQLQPALKTGSEELRSLYN
TVATLYCVHQRIDVRDTKEALDKIEEEQNKSKKKA--QAA--D-EGNNSQV-SQNY
>FJ388962/B/CY/2005/CY082
MGARASVLSGGELDKWERIRLRPGGKKQYRLKHIVWASRELERFAVNPGLLETSEGCRQILGQLQPSLQTGSEELRSLYN
TVAVLYCVHQRIDVKDTKEALDKIEEEQNKCKKKAQQAAA--D-TGNSSQV-SQNY
>FJ388963/B/CY/2005/CY096
MGARASILSGGELDRWEKIRLRPGGKKLYKLKHLVWASRELERFAVNPGLLETSEGCRQILGHLQPSLQAGSEELKSLYN
TVAVLYCVHQGIRVTDTKEALDKIEEEQNKCKEKAQQAAA--D-TGNNSQV-SRNY
>FJ388964/B/CY/2005/CY100
MGARASVLSGGELDKWERIRLRPGGKKKYRLKHIVWASRELERFAVNPGLLETSEGCRQILGQLQPSLQTGSEELRSLYN
TVATLYCVHQRIDVKDTKEALERVEEEQNKSKKKAQQAAA--D-AAKNSQV-SQNY
>FJ388965/B/CY/2005/CY142
RGAGASELTGEELNKWKKIGLRPGGKKQFKLKHLVGASGELKQFPVNLGLLKTAKGCKKILEQLQPPLQTGSKKLKSLFN
TVAPLYGGHQKIDVKNTKEALNKIEKKQSKSKKKAQQAAP--D-KASPIQA-IQNN
>FJ403482/B/CY/2005/CY122
RGGKGSVLRGGKFKKGEKIRLRPGGKKHFKLKNFDGERGELDLFPITLGLLKKSKG*KHLRGQLHPSLQTGSKKLNSFFN
TVPPLFWGPQRINVKKPKKPLKKKVEK-NKI-*SAC-GPV--E-PGKMRKV-SQNY
>FJ460499/B/HK/2006/HK002
MGARASVLSGGKLDKWEKIRLRPGGKKKYQLKHIVWASRELERFAVNPGLLETSEGCRQILGQLQPALQTGSEELKSLYN
TVAVLYCVHQGIDIKDTKEALDKIEEEQNKSRKKVQQAAA--D-TGNSSQV-SQNY
>FJ460500/B/HK/2006/HK003
MGARASVLSGGKLDKWEKIRLRPGGKKKYQLKHIVWASRELERFAVNPGLLETSEGCRQILGQLQSALQTGSEELKSLYN
TVAVLYCVHQGIDIKDTKEALDKIEEEQNKSRKKVQQAAA--D-TGNSSQV-SQNY
>FJ460501/B/HK/2006/HK004
MGARASVLSGGKLDKWEKIRLRPGGKKKYQLKHIVWASRELERFAVNPGLLETSEGCRQILGQLQPALQTGSEELKSLYN
TVAVLYCVHQGIDVKDTKEALDKIEEEQNKSEKKARQAAA--D-TGNSSQV-SQNY
>FJ469682/B/US/2005/01144G
MGARASVLSGGELDRWEKIRLRPGGKKKYRLKHVVWASRELERFAVNPGLLETSEGCRQIMGQLHPSLQTGSEELRSLYN
TIAVLYCVHQKIDVKDTKEALEKVEEEQNKSKKKAQQAAAA-A-TGNSSQV-SQNY
>FJ469683/B/US/2005/012286G
MGARASVLSGGELDKWEKIRLRPGGKKQYKLKHIVWASRELERFAVNPGLLETSEGCRQILRQLQPSLQTGSEELKSLFN
TVATLYCVHQRIEVKDTKEALDKIEEEQNKSKKKAQTAAA--D-TGNNSQV-SQNY
>FJ469684/B/US/2004/014837G
MGARASVLSGGELDRWEKIRLRPGGKKQYKLYHIVWASREIEGLAVNPGLLETSEGCREILGQLHPSLQTGSEEFKSLYN
TVAVLYCVHQRIDVKDTKEALDKIEEEQNKSKKKAQQAAA--D-TGNSSQV-SQNY
>FJ469685/B/US/-/1229I
MGARASVLSGGKLDRWEKIRLRPGGKKKYRLKHLVWASRELERFAVNPGLLETSEGCRQILGQLQPSLQTGSEELKSLYN
TIATLYCVHRGIEIKDTKEALDKIEEEQNKSKKNAQPEAA--D-AGNTSQV-SQNY
>FJ469686/B/US/2003/AT01480
MGARASVLSGGKLDAWEKIRLRPGGNKRYRLKHIVWASRELERFAVNPGLLETAEGCRQIIGQLQPSLKTGSEELRSLFN
TVATLYCVHQRIEVKDTKEALDKIEEEQNKCKEKAQQAAA--N-TGNSGQV-SQNY
>FJ469687/B/US/2002/CR0017Q
MGARASVLSGGKLDRWEKIRLRPGGKKKYKLKHIVWASREVERFAVNPGLLETSEGCRQILGQLQPSLQTGSEELKSLFN
AVAVLYCVHQGMEIKDTKEALDKIEEEQNKSKKKAQQAEA--G-TGNSSQI-SQNY
>FJ469688/B/US/2002/CR0023W
MGARASVLSGGKLDKWERIRLRPGGKKKYKLKHIVWASRELERFALNPGLLETSEGCRQILGQIQPSLQTGSEEIKSLYN
TVATLYCVHQNIEIRDTKEALEKIEEEQNKSKKKAQQAAA--D-TGSSKQV-SQNY
>FJ469689/B/US/2007/CR0027M
MGARASVLSGGELDRWEKIRLRPGGKKKYRLKHIVWASRELERFAVNPGLLETSEGCRQILGQLQPSLQTGSEELRSLYN
TIAVLYCVHQRIDVKDTKEALEKIEEEQNKSKKKAQQAAA--D-TGNSKQV-SQNY
>FJ469690/B/US/-/CR0036W
MGARASVLSGGKLDKWEKIRLRPGGKKKYKLKHIVWASRELERFAVNPGLLETSEGCRQILKQLQPSLQTGSEELKSLYN
TVATLYCVHQRIEIKDTKEALDKIEEEQNQSKKRAQQAAA--G-TGSSSQV-SQNY
>FJ469691/B/US/2006/CR0047U
MGARASVLSGGALDRWEKIRLRPGGKKKYKLKHIVWASRELERFAVNPGLLETSEGCKQIIRQLQPSLQTGSEELKSLYN
TIAVLYCVHQKIEIKDTKEALEKIEEEQNKCKKKAQQAAA--D-TGNSSQV-SQNY
>FJ469692/B/US/-/CR0050Z
MGARASILSGGELDRWEKIRLRPGGKKKYRLKHLVWASRELERFAVNPGLLETAEGCRQIIGQLQPSLQTGSEELRSLYN
TVATLYCVHQKIEVKDTKEALEKIEEEQNKSKKKAQQAAA--G-AGT-SQV-SQNY
>FJ469693/B/US/2002/CR0058S
MGARASVLSGGELDRWEKIRLRPGGKKKYRLKHIVWASRELERFAVNPSLLETSEGCRQILLQLQPSLQTGSEELKSLYN
TVATLYCVHQRIDIKDTKEALEKIEEEQNKSKKKAQPAAA--D-TGNNSQV-SQNY
>FJ469694/B/US/-/CR0059T
MGARASVLSGGKLDKWEKIRLRPGGKKRYQLKHLVWASRELERFALNPGLLETSDGCRQILGQLHPSLQTGSEELKSLYN
TVATLYCVHQQIEIRDTKEALEKIEEEQNKSKKKAQQAAAAAD-TGNSSQV-SHNY
>FJ469695/B/US/2004/CR0068P
MGARASVLSGGKLDAWEKIRLRPGGSKKYQLKHLVWASRELERFAVNPGLLETSEGCRQILGQLQPSLQTGSEELKSLFN
TVAVLYCVHQRIEIKDTKEALDKIEEEQNKSKKKAQQAAAAAD-TGNSSQV-SQNF
>FJ469696/B/US/2006/CR0078
MGARASVLSGGKLDRWEKIRLRPLGRKKYRLKHIVWASRELERFAVNPGLLETAEGCRQILGQLHPSLQTGSEELRSLYN
TIVVLYCVHQGIEVKDTKEALEKVEEEQNKSKEKAQQAAA--D-TRNKSQV-SQNY
>FJ469697/B/US/2004/CR0080N
MGARASVLSGGELDRWEKIRLRPGGKKKYKLKHIVWASRELERFAVNPGLLETSEGCRQILGQLQPSLQTGSEELKSLFN
TIAVLYCVHQRIEVKDTKEALEKIEEEQNKSKKKVQQAAA--D-SGNSSQV-SKNF
>FJ469698/B/US/2004/CR0116Y
MGARASVLSGGELDRWEKIRLRPGGKKKYRLKHIVWASRELERFAVNPGLLETASGCRQILEQLQPSLQTGSEELRSLYN
TIAVLYCVHQKIEVKDTKEALDKIEEEQNKSKKKAQQAAAAAG-TGNSSQV-SQNY
>FJ469699/B/US/-/CR0127W
MGARASVLSGGELDRWEKIRLRPGSKKKYQLKHIVWASRELERFAVNPGLLETSEGCRQILGQLQPSLQTGSEELKSLYN
TIAVLYCVHQRIEIKDTKEALDKIEEEQNKSKKKAQQAAA--D-TGNSSAR-SQNY
>FJ469700/B/US/2006/CR0131
MGARASVLSGGELDRWERIRLRPGGKKTYKLKHIVWASRELERFAVNPGLLETSDGCKQILAQLQPALQTGSEELKSLYN
AVAVLYCVHRKIDVRDTKEALDKIEEEQNKSKKKVQQAAA--D-TGNSSQV-SQNY
>FJ469701/B/US/2003/CR0154X
MGARASVLSGGELDRWEKIRISPGGKKKYRLKHIVWASRELERFAVNPGLLETAQGCRQILEQLQPSLQTGSEEFRSLYN
TIATLYCVHQKIEVKDTKEALDQIEEEQTKSKKKAQQAAAAQA-AETSSQV-SQNY
>FJ469702/B/US/-/CR0164U
MGARASVLSGGELDRWEKIRLRPGGNKRYKLKHIVWASRELERFAVNPGLLETSDGCRQILAQLQPSLQTGSAELKSLYN
TVAVLYCVHQRIEVKDTKEALDKVEEEQNKSKKKAQPAAA--D-TGNNSQV-SQNY
>FJ469703/B/US/2005/CR0175S
MGARASVLSGGELDRWEKIRLRPGGKKKYRLKHVVWASRELERFAVNPGLLETSDGCRQILGQLQPALKTGSEELRSLFN
TVATLYCVHQKIDVKDTKEALDKIEEEQNKSKKKAQQATA--D-TGNSSQV-SQNY
>FJ469704/B/US/-/CR0192W
MGARASVLSGGELDRWEKIRLRPMGKKKYRLKHIVWASRELERFAVNPGLLETSEGCKQILAQLQPSLQTGSEELRSLYN
TVATLYCVHQKIEVKDTKEALEKVEEEQNRSKKTAQQAAA--G-TGNSSQA-SQNY
>FJ469705/B/US/-/CR0206U
MGARASVLSGGELDRWEKIRLRPGGKKKYRLKHIVWASRELERFAVNPGLLETSEGCRQILGQLQPSLQTGSEELKSLFN
TIAVLYCVHQRINIKDTKEALEKIEEEQNKSKKKTQQAAA--D-TGNSSAR-SQNY
>FJ469706/B/US/2005/CR0208W
MGARASVLSGGELDKWEKIRLRPGGKKQYRLKHIVWASRELERFALNPSLLETSGGCRQILGQLQPSLQTGSEELKSLFN
AVAVLYCVHQKIDVKDTKEALDKIEEEQNKTKKKAQQAAA--D-TGNSSQV-SQNY
>FJ469707/B/US/2007/CR0214
MGARASVLSGGKLDQWEKIRLRPGGKKKYKLKHIVWASRELERFAVNPGLLETSEGCKQILGQLQPSLQTGSEELKSLYN
TVAVLYCVHQRIEVRDTKEALDRIEEEQNKSKKKAQQAAA--D-TGNSNQV-SQNY
>FJ469708/B/US/2006/CR0215
MGARASVLSGGELDRWERIRLRPGGKKKYKLKHIVWASRELERFAVNPGLLETTEGCRQILGQLQPSLQTGSEELKSLYN
TVAVLYCVHQRIEIKDTKEALEKIEEEQNKSKKKAQQAAAAAD-TGSNSKV-SQNY
>FJ469709/B/US/2006/CR0222X
MGARASVLSGGELDKWEKIRLRPGGKKQYKLKHIVWASRELERFAVNPGLLETSEGCRQILGQLQPSLQSGSEEFRSLYN
TIAVLYCVHQRIDVKDTKEALDKIEEEQNKSKKKAQQAAA--D-TGNNSQV-SQNY
>FJ469710/B/US/2006/CR0228Q
MGARASVLSGGKLDSWEKIRLRPGGKKKYKLKHIVWASREVERLAVNPGLLETPEGCRQILGQLQPSLQTGSEELKSLYN
AVAVLYCVHQRIEVKDTKEALDKIEEEQNKSKKKAQQAAAA-D-TGNSNQV-SQNY
>FJ469711/B/US/-/CR0234
MGARASVLSGGKLDKWERIRLRPGGKKKYKLKHLVWASRELERFAVNPGLLETPEGCRQILGQLHPSLQTGSEELKSLYN
TVATLYCVHQGIEVKDTKEALEKVEEEQNRSKKKAQQAAA--D-TGNSSRV-SHNY
>FJ469712/B/US/-/CR0248X
MGARASVLSGGELDKWEKIRLRPGGKKKYRLKHIVWASRELERFAVNPGLLETSEGCRQILGQLQPSLQTGSEELRSLYN
TIAVLYCVHQRIEVKDTKEALDKIEEEQNKSKKKAQQTAA--D-TGNSNPV-SQNY
>FJ469713/B/US/2007/CR0275
MGARASVLSGGELDRWEKIRLRPGGKKKYKLKHIVWASRELERFAVNPGLLETSEGCRQILGQLQPSLQTGSEEFRSLYN
AIAVLYCVHQRIDVKDTKEALEKIEEEQTKSKKKAQQAAAAAA-TGNSSQV-SQNY
>FJ469714/B/US/2006/CR0276Z
MGARASVISGGELDRWEKIRLRPGGSKKYKLKHIVWASRELERYAINPGLLETGAGCKQILEQLQPALQTGSEELKSLFN
AIAVLFCVHQRIDVKDTKEALDKIEEEQNKSKKRIQQAAA--D-TGNSSQV-SQNY
>FJ469715/B/US/-/CR0289Z
MGARASVLSGGQLDRWEKIRLRPGGKKRYKLKHIVWASRELERFAVNPGLLETSEGCRQIIAQLQPSLQTGSEELKSLFN
TVATLYCVHQRIKVKDTKEALEKIEEEQNKSKKKVQQAAAAAD-TGNSSHV-SQNY
>FJ469716/B/US/2007/CR0295S
MGARASVLSGGQLDKWEKIRLRPGGKKKYKLKHIVWASRELERYALNPGLLETAEGCRQILGQLQPSLPTGSEELKSLFN
TVATLYCVHQRIEVKDTKEALDKIEEEQNKSKKKVQQAAA--D-TGNNNQV-SQNY
>FJ469717/B/US/2005/CR0307R
MGARASILSGGKLDKWEKIRLRPGGKKSYQLKHLVWASRELERFAVNPGLLETAEGCRQILGQLQSSLKTGTEELRSLFN
AVAVLYCVHQGIEVKDTKEALDKIEEEQNKSKKKAQQAEAA-D-TGNNSTR-SQNY
>FJ469718/B/US/2005/CR0312W
MGARASILSGGELDRWEKIRLRPGGNKRYKLKHIVWASRELERFAVNPGLLETSEGCRQILGQLQPSLKTGSEELKSLYN
TVAVLYCVHERIEVKDTKEALDKIEEEQNKSKKKTQQAAA--D-TGNSSQV-SQNY
>FJ469719/B/US/-/CR0317N
MGARASVLSGGELDRWEKIRLRPGSKKKYKLKHIVWASRELERFAVNPGLLETSEGCRQILRQLQPSLQTGSEELRSLYN
TVATLYCVHQRIDVKDTKEALDKIEEEQNKCKQKVQQAAAA-D-TGNSSTR-SQNY
>FJ469720/B/US/-/CR0331P
MGARASVLSGGELDRWEKIRLRPGGKKKYRLKHVVWASRELERFAVNPGLLETSEGCRQILGQLHPSLQTGSEELRSLYN
TIAVLYCVHQRIEVKDTKEALEKIEEEQNKSKKRAPQAAA--D-TGNSSQV-SQNY
>FJ469721/B/US/2007/CR0339X
MGARASVLSGGELDRWEKIRLRPGGKKKYKLKHIVWASRELERFAVNPGLLETSGGCRQILEQLQPSLQTGSEELKSLYN
TVATLYCVHQRMEIKDTKEALDKIEEERTKSKKKAQAAAAA-D-TGNSSQV-SQNY
>FJ469722/B/US/2004/CR0345Q
MGARASILSGGKLDRWEKIRLRPGGKKQYKLIHIVWASREVERFAVNPGLLETSEGCRQILEQLQPSFQTGSEELRSLFN
TIATLYCVHQNIDIKDTKEALDKIEEEQNKSKKRAQQAAAA-D-TGNNKQV-SQNY
>FJ469723/B/US/2006/CR0361T
MGARASVLSGGKLDKWEKIQLRPGGKKKYKLKHIVWASRELERFAVNPGLLETSGGCKQILAQLQPSLKTGSEELKSLYN
TVAVLYCVHQRIEIQDTKEALDRIEEEQNKSEKKAQQAAAAAD-TGNSRQV-SQNY
>FJ469724/B/US/2005/CR0367Z
MGARASVLSGGDLDRWEKIRLRPGGKKKYRLKHIVWASRELERFAVNPGLLETSEGCRQIMGQLHPSLQTGSEELRSLYN
TIAVLYCVHQRIEVKDTKEALEKIEEEQNKSKRKAPQAAA--A-TGSSSQV-SQNY
>FJ469725/B/US/-/CR0382N
MGARASVLSGGKLDTWEKIRLRPGGKKKYNLKHIVWASRELERFAVNPGLLETPEGCRQILGQLQPSLQTGSEELKSLFN
TVAVLYCVHQRIDVKDTKEALDKIEEEQNKSKKQAQQAAA--D-TGNNSQV-SQNY
>FJ469726/B/US/-/CR0413T
MGARASVLSGGDLDRWEKIRLRPGGKKTYKLKHIVWASRELERFAVNPCLLETSTGCRQILGQLHPSLQTGSEELKSLYN
TVATLYCVHQKIEIKDTKDALDRIEEEQNKSKKKAQQAAAA-D-TGSSSQA-SQNY
>FJ469727/B/US/-/F701
MGARASVLSAGELDKWEKIRLRPGGKKKYRLKHIVWASRELERFAVNPGLLETAEGCKQILGQLQSSLQTGSEELKSLFN
LVAVLWCVHQKIDVKDTKEALDKIEEEKNKSKKKAQQAAA--D-TGNSNQV-SQNY
>FJ469729/B/US/-/F710
MGARASVLSGGELDRWEKIRLRPGGKKRYKLKHIVWASRELERFAVNPSLLETSEGCRQILRQLQPSLQTGSEEIKSLYN
TVATLYCVHQRIDVKDTKEALDKIEEEQNKSKKKAQPAAAA-D-TENSSQV-SQNY
>FJ469730/B/US/2002/F714
MGARASVLSGGKLDKWEKIRLRPGGKKKYKLKHIVWASRELERFAVNPGLLETSEGCRQILMQLQPSLQTGSEELKSLYN
TVATLYCVHQNVEIRDTKEALDKIEEERNKSKKKAQQAAA--D-TGTNSQV-SQNY
>FJ469731/B/US/2003/F7157
MGARASVLSGGKLDKWEKIRLRPGGKKQYKLKHIVWASRELERFAVNPGLLETPEGCRQILGQLQPSLQTGSEELKSLFN
TIAVLYCVHQNIEVRDTKEALDKIEEEQNKSKKKAQQAAA--D-TGNSGQV-SQNY
>FJ469732/B/US/2004/F7165
MGARASVLSGGELDRWEKIRLRPGGKKKYRLKHIVWASRELERFAVNPGLLETSEGCRQILGQLQPSLQTGSEELRSLFN
TVATLYCVHQRIDVKDTKEALEKIEEEQNKSKEKAQQAAAAAD-TGNSKQVVSQNY
>FJ469733/B/US/2004/F7172
MGARASVLSGGQLDRWEKIRLRPGGKKRYKLKHIVWASRELERFAVNPGLLETSEGCRQILAQLQPALQTGSEELKSLFN
TVATLYCVHQRIEVKDTKEALEKIEEEQNKSKKKVQQAAAAAD-TGNSSQV-SQNY
>FJ469734/B/US/2002/F719
MGARASVLSGGELDKWERIRLRPGGKKKYKLKHIVWASRELERFALNPGLLETSEGCRQIIGQLQPSLKTGSEEIKSLYN
TVATLYCVHQRIEVKDTKEALDKIEEEQNKSKKKAQQAAA--D-TGNSSAR-SQNY
>FJ469735/B/US/2002/F762P
MGARASVLSGGELDRWEKIRLRPGGKKKYRLKHIVWASRELERFAVNPGLLETAGGCKQIMEQLQPSLQTGSEELRSLFN
TIAVLYCVHQRIEVKDTKEALEKVEEEQNKSKKKAQQAAA--D-TGRNSQV-SQNY
>FJ469737/B/US/2002/F797
MGARASILSGGQLDKWEKIRLRPGGKKKYKFRHIVWASRELERFAVNPSLLETSEGCRQILGQLQPSLQTGSEELKSLYN
TVAVLYCVHQRIEIKDTKDALDKIEEEQNKSKKKAQQAAA--D-TGNSSQV-SQNY
>FJ469738/B/US/2001/L805
MGARASVLSGGKLDQWEKIRLRPGGKKKYRLKHIVWASRELERFAINPGLLETAEGCRQILGQIQPSLQTGSEELRSLYN
TVATLYCVHQRMDVKDTKEALDKIEEEQNKSKQRAQQAAA--D-TGNNSTR-SQNY
>FJ469739/B/US/2003/L8107
MGARASVLSGGELDRWERIRLRPGGKKKYRLKHIVWASRELERFAVNPGLLETSEGCRQIIRQLQPSLQTGSEELRSLYN
TVATLYCVHQKIDVKDTKEALDKIEEEQNKSKKMAQQAAA--D-TGNSSSQVSQNY
>FJ469740/B/US/2003/L8116
MGARASVLSGGELDRWEKIRLRPGGKKQYRLKHIVWASRELERFAVNPGLLETSEGCRQILRQIQPSLQTGSEELKSLYN
TVAVLYCVHQRIIVRDTKEALDKIEEEQSKSKKKEQQAAA--D-TGNSSQV-SQNY
>FJ469742/B/US/2003/L8152
MGARASILSGGQLDRWEKIRLRPGGKKQYKLKHLVWASRELERFSINPGLLETAEGCRQILRQLQPSLQTGSEELKSLFN
TVATLYCVHQRIDVKDTKEALDKIEEEQNKSKKKAQQAAAA-D-TENSSQV-SQNY
>FJ469743/B/US/2003/L8180
MGARASVLSGGELDRWEKIRLRPGGKKKYRLKHIVWASRELERFAVIPGLLETAEGCKQILEQLQPSLRTGSEELKSLFN
TIAVLFCVHQRIEVKDTKEALDKIEEEKNKSKKRAQQAAA--D-TGNSSQVSSQNY
>FJ469744/B/US/-/L8188
MGARASVLSGGELDRWEKIRLRPGGKKRYKLKHIVWASRELERFAVNPGLLETSGGCRQILGQLQPSLQTGSEELKSLYN
TIAVLYCVHQRIEVKDTKEALDKIEEEQNKCKKKAQQAAA--D-TGNSSQV-SQNY
>FJ469745/B/US/2004/L819
MGARASVLSGGELDKWEKIRLRPGGKKKYQLKHIVWASRELERFAVNPGLLETSEGCRQIIKQLQPSLQTGSEELKSLYN
TVAVLYCVHQKIEIKDTKEALEKIEEEQNKSKKKAQQAAA--D-TGNSSQV-SQNY
>FJ469746/B/US/2005/L8249
MGARASVLSGGELDRWEKIRLRPGGRKKYKLKHIVWASRELERFAVNPGLLETTAGCRQILEQLQPSLQTGSEELKSLYN
TVATLYCVHQKIDVRDTKEALDKIEEEQNKSKRKAQQAAA--D-TGNSSQV-SQNY
>FJ469747/B/US/2005/L827
MGARASVLSGGKLDKWEKIRLRPGGKTKYKLQHLVWASRELERFAVNPGLLETAEGCRQILGQLQPSLQTGSEELKSLFN
TIAVLYCVHQRIDVKDTKEAVDKIEEEQNKSKKKAQQAAA--D-TGNSSQV-SQNY
>FJ469748/B/US/2002/L861P
MGARASILSGGELDRWEKIRLRPGGKKKYKLKHIVWASRELERFAVNPGLLETSEGCRQILRQLQPSLQTGSEELKSLYN
TVATLYCVHQRIDVKDTKEALDKIEEEQNRSKKQAQQAAA--D-TGNSSSQASQNY
>FJ469749/B/US/2002/L893P
MGARASVLSGGELDRWEKIRLRPGGKKKYKLKHIVWASRELERFAVNPGLLETSAGCRQILGQLQPSIQTGSEELKSLYN
TVATLYCVHQKIDVKDTKEALEKIEEEQNKSKKKAQQAAA--D-TGNSSQV-SQNY
>FJ469750/B/US/-/L896
MGARASVLSGGELDRWEKIRLRPGGKKKYRLKHIVWASRELERFAVNPGLLETSEGCRQILGQLQPSLQTGSEELRSLFN
TVATLYCVHQKIDVKDTKEALEKIEEEQNKSKKKAQQAAA--D-TGNSSQV-SQNY
>FJ469751/B/US/2002/MTF
MGARASILSGGELDKWEKIRLRPGGKKKYKLKHIVWASRELERFAVNPGLLETSEGCRQILEQLQPSLQTGSEELKSLYN
TIAVLYCVHQRIEVKDTKEALDKIEEEQNKSKKRAQQAAAAAD-TGNRNQV-SQNY
>FJ469752/B/US/-/NCQ
MGARASVLSGGELDRWEKIRLRPGGKKKYKLKHIVWASRELERFAVNPGLLETSEGCRQILGQLQPSLQTGSEELKSLYN
TVAVLYCVHQRIEVKDTKEALDKIEEEQNKSKKKAQQAAA--D-TGNSSEV-SRNF
>FJ469753/B/US/2003/PRLS01
MGARASVLSGGELDKWERIRLRPGGKKKYQLKHIVWASRELERFSINPGLLETSEGCRQILRQLQPSLQTGSEELKSLFN
TVATLYCVHQKIDVKDTKEALEKIEEEQNKSKKKAQQAEA--D-TGSNNQV-SQNY
>FJ469754/B/US/2002/PRLS02
MGARASVLSGGELDKWERIRLRPGGKKKYKLKHIVWASRELERFALNPGLLETSEGCRQIIGQLQPSLKTGTEEIKSLFN
TVATLYCVHQRIEVKDTKEALDKIEEEQNKSKKKAQQAAA--D-TGNSSAM-SQNY
>FJ469755/B/US/2003/PRLS04
MGARASVLSGGDLDRWEKIRLRPGGKKKYQLKHIVWASRELERFAINPGLLETSEGCRQIMSQLQSSLQTGSEELRSLYN
TVATLYCVHQKIDVKDTKEALDIVEEEQNKSKKKAQQAAA--D-TGNSSAR-SQNY
>FJ469756/B/US/-/PRLS05
MGARASVLSGGELDKWEKIRLRPGGKKKYKLKHIVWASRELERFAVNPGLLETAEGCRQILGQLQPALQTGSEELRSLYN
TVATLYCVHQKIDVKDTKEALDKIEEEQNKSKKKAQQAAA--D-IGNNSSV-SQNY
>FJ469757/B/US/2002/PRLS08
MGARASVLSGGKLDTWEKIRLRPGGKKKYKLKHLVWASRELERFAINPGLLETSDGCRQIIGQLQSALQTGSEELRSLYN
TVATLYCVHQRIDVKDTKEALDKIEEEQNKSKKKAQQAAA--D-TGNSSQV-SQNY
>FJ469758/B/US/2002/PRLS09
MGARASVLSGGELDRWEKIRLRPGGRKKYQLKHIVWASRELERFALNPGLLETSEGCRRILGQLQPSLQTGSEELRSLYN
TVATLYCVHQKIDVKDTKEALDKIEEEQNKSKKKAQQAAAA-D-TGNSNQV-SQNY
>FJ469760/B/US/2002/PRLS16
MGARASVLSGGELDRWEKIRLRPGGKKKYRLKHVVWASRELERFAVNPGLLETSEGCRQILGQLQPSLKTGSEELRSLFN
TVAVLYCVHQKIDVKDTKEALEKIEEEQNKSKQKTQQAAA---A--NSSQV-SQNY
>FJ469761/B/US/-/PRLS17
MGARASVLSGGELDRWEKIRLRPGGKKQYRLKHIVWASRELERFAVNPGLLETAGGCRQILEQLQPSLQTGSEELRSLYN
TVATLYCVHQKIDVRDTKEALDKIEEEQNKSKKKAQQAAA--D-TGSCSQA-SQNY
>FJ469762/B/US/2002/PRLS18
MGARASVLSGGELDRWEKIRLRPGGKKQYRLKHIVWASRELERFAVNPGLLETSEGCRQILRQLQPSLQTGSEELKSLYN
TVAVLYCVHQRIIVRDTKEALDKIEEEQSKSKKKEQQAAA--D-TGNSSQV-SQNY
>FJ469763/B/US/-/PRLS19
MGARASVLSGGELDRWEKIRLRPGGKKKYKLKHLVWASRELERFAVNPGLLETSAGCRQILGQLQPSLQTGSEELKSLYN
TVATLYCVHQRIDVKDTKEALEKIEEEQNKSKKKAQQAAA--D-TGNGSQV-SQNY
>FJ469764/B/US/2003/PRLS24
MGARASVLSGGELDRWEKIRLRPGGKKKYRLKHIVWASRELERFAVNPGLLETTEGCRRILEQLQPSLQTGSEELRSLFN
TIATLYCVHAKIEVRDTKEALDKVEEEQNKSKKRAQQAAAAAD-TGNSSKV-SQNY
>FJ469765/B/US/2003/PRLS25
MGARASVLSAGELDKWEKIRLRPGGKKKYRLKHIVWASRELERFAVNPGLLETSEGCKQILGQLQPSLRTGSEELKSLFN
LVAVLWCVHQKIDVKDTKEALDKIEEEQNKSKKKAQQAAA--D-TGNSNQV-SQNY
>FJ469766/B/US/-/PRLS28
MGARASVLSGGELDRWEKIRLRPGGKKKYKLKHIVWASRELERFAVNPGLLETSDGCRQILGQLQPSLQTGSEELKSLYN
TVAVLYCVHQKIEIKDTKEALEKIEEEQNKSKKKAQQAAA--D-TGKNSQVSSQNY
>FJ469767/B/US/-/SH8127
MGARASVLSGGELDKWEKIRLRPGGKKKYKLKHIVWASRELERFAVNPGLLETSEGCRQILGQLQPSLQTGSEELGSLYN
TMAVLYCVHQRIDVKDTKEALDKIEEEQNKSKKKAQQAAA--G-TGNSSQV-SQNY
>FJ469768/B/US/-/SH8183
MGARASVLSGGELDRWEKIRLRPGGRKKYRLKHVVWASRELERFAVNPGLLETSEGCRQILGQLQPSLQTGSEELRSLYN
TIAVLYCVHRKIEVKDTKEALDKIEEEQNKSKKKAQPAAA--D-TGNSSQATSQNY
>FJ469769/B/US/-/SH8229
MGARASVLSGGKLDRWEKIRLRPGGKKKYQLKHIVWASRELERFAVNPSLVETSEGCRQILRQLQPSLQTGSEELKSLYN
TIAVLYCVHQNIEVKDTKEALDKIEEEQNKSEKKAQQAAA--D-TNNNSPV-SQNF
>FJ469770/B/US/2003/SH8233
MGARASVLSGGKLDAWEKIRLRPGGKKKYRLKHLVWASRELERFAVNPSLLETPEGCKQILVQLQPSLQTGSEELKSLYN
TVATLYCVHSRIEVKDTKEALDKIEEEQNKSKKRTQQAAAA-D-TGNSSQGSSHNY
>FJ469772/B/US/2004/SH858
MGARASVLSGGQLDKWERIRLRPGGKKKYQLKHIVWASRELERFAVNPGLLETSEGCRQILRQLQPSLQTGSEELKSLYN
TVATLYCVHQKIDVKDTKEALEKIEEEQNKSKKKAQQAAA--D-TGNSSQV-SQNY
>FJ495818/B/US/2006/CH40E_flA1
MGARASVLSGGELDKWEKIRLRPGGRKQYKLKHIVWASRELERFAVNPGLLETSEGCRQIMGQLQPALQTGSEELRSLYN
TVAVLYCVHQRIDVKDTKEALDKIEEEQNKCKKKAQQAAA--D-TGNSNQV-SQNY
>FJ495819/B/US/2006/CH40E_flA2
MGARASVLSGGELDKWEKIRLRPGGRKQYKLKHIVWASRELERFAVNPGLLETSEGCRQIMGQLQPALQTGSEELRSLYN
TVAVLYCVHQRIDVKDTKEALDKIEEEQNKCKKKAQQAAA--D-TGNSNQV-SQNY
>FJ495820/B/US/2006/CH40E_flA3
MGARASVLSGGELDKWEKIRLRPGGRKQYKLKHIVWASRELERFAVNPGLLETSEGCRQIMGQLQPALQTGSEELRSLYN
TVAVLYCVHQRIDVKDTKEALDKIEEEQNKCKKKAQQAAA--D-TGNSNQV-SQNY
>FJ495821/B/US/2006/CH40E_flC7
MGARASVLSGGELDKWEKIRLRPGGRKQYKLKHIVWASRELERFAVNPGLLETSEGCRQIMGQLQPALQTGSEELRSLYN
TVAVLYCVHQRIDVKDTKEALDKIEEEQNKCKKKAQQAAA--D-TGNSNQV-SQNY
>FJ495822/B/US/2006/CH40E_flF10
MGARASVLSGGELDKWEKIRLRPGGRKQYKLKHIVWASRELERFAVNPGLLETSEGCRQIMGQLQPALQTGSEELRSLYN
TVAVLYCVHQRIDVKDTKEALDKIEEEQNKCKKKAQQAAA--D-TGNSNQV-SQNY
>FJ495823/B/US/2006/CH40E_flF7
MGARASVLSGGELDKWEKIRLRPGGRKQYKLKHIVWASRELERFAVNPGLLETSEGCRQIMGQLQPALQTGSEELRSLYN
TVAVLYCVHQRIDVKDTKEALDKIEEEQNKCKKKAQQAAA--D-TGNSNQV-SQNY
>FJ495824/B/US/2006/CH40E_flF9
MGARASVLSGGELDKWEKIRLRPGGRKQYKLKHIVWASRELERFAVNPGLLETSEGCRQIMGQLQPALQTGSEELRSLYN
TVAVLYCVHQRIDVKDTKEALDKIEEEQNKCKKKAQQAAA--D-TGNSNQV-SQNY
>FJ495825/B/US/2006/CH40E_flG3
MGARASVLSGGELDKWEKIRLRPGGRKQYKLKHIVWASRELERFAVNPGLLETSEGCRQIMGQLQPALQTGSEELRSLYN
TVAVLYCVHQRIDVKDTKEALDKIEEEQNKCKKKAQQAAA--D-TGNSNQV-SQNY
>FJ495826/B/US/2006/CH40E_flG6
MGARASVLSGGELDKWEKIRLRPGGRKQYKLKHIVWASRELERFAVNPGLLETSEGCRQIMGQLQPALQTGSEELRSLYN
TVAVLYCVHQRIDVKDTKEALDKIEEEQNKCKKKAQQAAA--D-TGNSNQV-SQNY
>FJ495937/B/US/2006/CH58E_flA1
MGARASVISGAELDRWEKIRLRPGGSKKYKLKHIVWASRELERFAVNPGLLETSEGCRQILVQLQPSLQTGSEELKSLYN
TVVTLYCVHRRIDVKDTKEALEKVEEEQNKSKKNAQQAAA--G-TGNSSQV-SQNY
>FJ495939/B/US/2006/CH58E_flA7
MGARASVISGAELDRWEKIRLRPGGSKKYKLKHIVWASRELERFAVNPGLLETSEGCRQILVQLQPSLQTGSEELKSLYN
TVVTLYCVHRRIDVKDTKEALEKVEEEQNKSKKNAQQAAA--G-TGNSSQV-SQNY
>FJ495940/B/US/2006/CH58E_flA8
MGARASVISGAELDRWEKIRLRPGGSKKYKLKHIVWASRELERFAVNPGLLETSEGCRQILVQLQPSLQTGSEELKSLYN
TVVTLYCVHRRIDVKDTKEALEKVEEEQNKSKKNAQQAAA--G-TGNSSQV-SQNY
>FJ495941/B/US/2006/CH58E_flA9
MGARASVISGAELDRWEKIRLRPGGSKKYKLKHIVWASRELERFAVNPGLLETSEGCRQILVQLQPSLQTGSEELKSLYN
TVVTLYCVHRRIDVKDTKEALEKVEEEQNKSKKNAQQAAA--G-TGNSSQV-SQNY
>FJ495942/B/US/2006/CH58E_flC4
MGARASVISGAELDRWEKIRLRPGGSKKYKLKHIVWASRELERFAVNPGLLETSEGCRQILVQLQPSLQTGSEELKSLYN
TVVTLYCVHRRIDVKDTKEALEKVEEEQNKSKKNAQQAAA--G-TGNSSQV-SQNY
>FJ495943/B/US/2006/CH58E_flC5
MGARASVISGAELDRWEKIRLRPGGSKKYKLKHIVWASRELERFAVNPGLLETSEGCRQILVQLQPSLQTGSEELKSLYN
TVVTLYCVHRRIDVKDTKEALEKVEEEQNKSKKNAQQAAA--G-TGNSSQV-SQNY
>FJ496000/B/US/2006/CH77E_flA1
MGARASILSGGELDRWEKIRLRPGGKKQYKLKHIVWASRELERFAVNPSLLETSEGCRQILGQLQPSLQTGSEELKSLYN
TVAVLYCVHQRIEVKDTKEALDKIEEEQNKSKKKAQQAAA--A-TGTSSQV-SQNY
>FJ496001/B/US/2006/CH77E_flA2
MGARASILSGGELDRWEKIRLRPGGKKQYKLKHIVWASRELERFAVNPSLLETSEGCRQILGQLQPSLQTGSEELKSLYN
TVAVLYCVHQRIEVKDTKEALDKIEEEQNKSKKKAQQAAA--A-TGTSSQV-SQNY
>FJ496002/B/US/2006/CH77E_flB3
MGARASILSGGELDRWEKIRLRPGGKKQYKLKHIVWASRELERFAVNPSLLETSEGCRQILGQLQPSLQTGSEELKSLYN
TVAVLYCVHQRIEVKDTKEALDKIEEEQNKSKKKAQQAAA--A-TGTSSQV-SQNY
>FJ496003/B/US/2006/CH77E_flC3
MGARASILSGGELDRWEKIRLRPGGKKQYKLKHIVWASRELERFAVNPSLLETSEGCRQILGQLQPSLQTGSEELKSLYN
TVAVLYCVHQRIEVKDTKEALDKIEEEQNKSKKKAQQAAA--A-TGTSSQV-SQNY
>FJ496004/B/US/2006/CH77E_flC4
MGARASILSGGELDRWEKIRLRPGGKKQYKLKHIVWASRELERFAVNPSLLETSEGCRQILGQLQPSLQTGSEELKSLYN
TVAVLYCVHQRIEVKDTKEALDKIEEEQNKSKKKAQQAAA--A-TGTSSQV-SQNY
>FJ496005/B/US/2006/CH77E_flC7
MGARASILSGGELDRWEKIRLRPGGKKQYKLKHIVWASRELERFAVNPSLLETSEGCRQILGQLQPSLQTGSEELKSLYN
TVAVLYCVHQRIEVKDTKEALDKIEEEQNKSKKKAQQAAA--A-TGTSSQV-SQNY
>FJ496006/B/US/2006/CH77E_flC9
MGARASILSGGELDRWEKIRLRPGGKKQYKLKHIVWASRELERFAVNPSLLETSEGCRQILGQLQPSLQTGSEELKSLYN
TVAVLYCVHQRIEVKDTKEALDKIEEEQNKSKKKAQQAAA--A-TGTSSQV-SQNY
>FJ496007/B/US/2006/CH77E_flD5
MGARASILSGGELDRWEKIRLRPGGKKQYKLKHIVWASRELERFAVNPSLLETSEGCRQILGQLQPSLQTGSEELKSLYN
TVAVLYCVHQRIEVKDTKEALDKIEEEQNKSKKKAQQAAA--A-TGTSSQV-SQNY
>FJ496072/B/US/2002/04013226_2_flA8
MGARASVLSGGELDKWEKIRLRPGGKKKYKLKHIVWASRELERFAVNPGLLETSGGCRQILGQLQPSLQTGSEELKSLYN
TVAVLYCVHQRIEVKDTKEALDKIEEEQNKSKKKAQQAVA--D-TGNSSQV-SQNY
>FJ496073/B/US/2002/04013226_2_flA9
MGARASVLSGGELDKWEKIRLRPGGKKKYKLKHIVWASRELERFAVNPGLLETSGGCRQILGQLQPSLQTGSEELKSLYN
TVAVLYCVHQRIEVKDTKEALDKIEEEQNKSKKKAQQAVA--D-TGNSSQV-SQNY
>FJ496074/B/US/2002/04013226_2_flB10
MGARASVLSGGELDKWEKIRLRPGGKKKYKLKHIVWASRELERFAVNPGLLETSGGCRQILGQLQPSLQTGSEELKSLYN
TVAVLYCVHQRIEVKDTKEALDKIEEEQNKSKKKAQQAVA--D-TGNSSQV-SQNY
>FJ496075/B/US/2002/04013226_2_flC1
MGARASVLSGGELDKWEKIRLRPGGKKKYKLKHIVWASRELERFAVNPGLLETSGGCRQILGQLQPSLQTGSEELKSLYN
TVAVLYCVHQRIEVKDTKEALDKIEEEQNKSKKKAQQAVA--D-TGNSSQV-SQNY
>FJ496076/B/US/2002/04013226_2_flD12
MGARASVLSGGELDKWEKIRLRPGGKKKYKLKHIVWASRELERFAVNPGLLETSGGCRQILGQLQPSLQTGSEELKSLYN
TVAVLYCVHQRIEVKDTKEALDKIEEEQNKSKKKAQQAVA--D-TGNSSQV-SQNY
>FJ496077/B/US/2002/04013226_2_flD7
MGARASVLSGGELDKWEKIRLRPGGKKKYKLKHIVWASRELERFAVNPGLLETSGGCRQILGQLQPSLQTGSEELKSLYN
TVAVLYCVHQRIEVKDTKEALDKIEEEQNKSKKKAQQAVA--D-TGNSSQV-SQNY
>FJ496078/B/US/2002/04013226_2_flH11
MGARASVLSGGELDKWEKIRLRPGGKKKYKLKHIVWASRELERFAVNPGLLETSGGCRQILGQLQPSLQTGSEELKSLYN
TVAVLYCVHQRIEVKDTKEALDKIEEEQNKSKKKAQQAVA--D-TGNSSQV-SQNY
>FJ496079/B/US/2002/04013226_2_flH5
MGARASVLSGGELDKWEKIRLRPGGKKKYKLKHIVWASRELERFAVNPGLLETSGGCRQILGQLQPSLQTGSEELKSLYN
TVAVLYCVHQRIEVKDTKEALDKIEEEQNKSKKKAQQAVA--D-TGNSSQV-SQNY
>FJ496080/B/US/2002/04013226_2_flH6
MGARASVLSGGELDKWEKIRLRPGGKKKYKLKHIVWASRELERFAVNPGLLETSGGCRQILGQLQPSLQTGSEELKSLYN
TVAVLYCVHQRIEVKDTKEALDKIEEEQNKSKKKAQQAVA--D-TGNSSQV-SQNY
>FJ496081/B/US/2005/04013396_0_flE6
MGARASVLSGGKLDQWEKIRLRPGGRKKYKLKHIVWASRELERFAVNPGLLETSEGCRQILEQLQPALKTGSEELKSLYN
TVATLYCVHQRIDVKDTKEALDRIEEEQNKSKKAAQPAAAAAA-AGNSSQV-SQNY
>FJ496082/B/US/2005/04013396_0_flF3
MGARASVLSGGKLDQWEKIRLRPGGRKKYKLKHIVWASRELERFAVNPGLLETSEGCRQILEQLQPALKTGSEELKSLYN
TVATLYCVHQRIDVKDTKEALDRIEEEQNKSKKAAQPAAAAAA-AGNSSQV-SQNY
>FJ496083/B/US/2005/04013396_0_flF4
MGARASVLSGGKLDQWEKIRLRPGGRKKYKLKHIVWASRELERFAVNPGLLETSEGCRQILEQLQPALKTGSEELKSLYN
TVATLYCVHQRIDVKDTKEALDRIEEEQNKSKKAAQPAAAAAA-AGNSSQV-SQNY
>FJ496084/B/US/2005/04013396_0_flG7
MGARASVLSGGKLDQWEKIRLRPGGRKKYRLKHIVWASRELERFAVNPGLLETSEGCRQILEQLQPALKTGSEELKSLYN
TVATLYCVHQRIDVKDTKEALDRIEEEQNKSKKAAQPAAAAAA-AGNSSQV-SQNY
>FJ496085/B/US/2005/04013396_0_flG8
MGARASVLSGGKLDQWEKIRLRPGGRKKYKLKHIVWASRELERFAVNPGLLETSEGCRQILEQLQPALKTGSEELKSLYN
TVATLYCVHQRIDVKDTKEALDRIEEEQNKSKKAAQPAAAAAA-AGNSSQV-SQNY
>FJ496145/B/US/1991/SUMA_flC5
MGARASVLSGGELDRWEKIRLRPGGKKKYQLKHIVWASRELERFAVNPGLLETSEGCRQILGQLQPALQTGSEELKSLYN
TVATLYCVHQKIDVKDTKEALDKIEEEQNKSKKKAQQAAA--D-AGNNSQV-SQNY
>FJ496146/B/US/1991/SUMA_flC7
MGARASVLSGGELDRWEKIRLRPGGKKKYQLKHIVWASRELERFAVNPGLLETSEGCRQILGQLQPALQTGSEELKSLYN
TVATLYCVHQKIDVKDTKEALDKIEEEQNKSKKKAQQAAA--D-AGNNSQV-SQNY
>FJ496147/B/US/1991/SUMA_flD10
MGARASVLSGGELDRWEKIRLRPGGKKKYQLKHIVWASRELERFAVNPGLLETSEGCRQILGQLQPALQTGSEELKSLYN
TVATLYCVHQKIDVKDTKEALDKIEEEQNKSKKKAQQAAA--D-AGNNSQV-SQNY
>FJ496148/B/US/1991/SUMA_flD3
MGARASVLSGGELDRWEKIRLRPGGKKKYQLKHIVWASRELERFAVNPGLLETSEGCRQILGQLQPALQTGSEELKSLYN
TVATLYCVHQKIDVKDTKEALDKIEEEQNKSKKKAQQAAA--D-AGNNSQV-SQNY
>FJ496149/B/US/1991/SUMA_flE5
MGARASVLSGGELDRWEKIRLRPGGKKKYQLKHIVWASRELERFAVNPGLLETSEGCRQILGQLQPALQTGSEELKSLYN
TVATLYCVHQKIDVKDTKEALDKIEEEQNKSKKKAQQAAA--D-AGNNSQV-SQNY
>FJ496150/B/US/1991/SUMA_flE7
MGARASVLSGGELDRWEKIRLRPGGKKKYQLKHIVWASRELERFAVNPGLLETSEGCRQILGQLQPALQTGSEELKSLYN
TVATLYCVHQKIDVKDTKEALDKIEEEQNKSKKKAQQAAA--D-AGNNSQV-SQNY
>FJ496151/B/US/2001/TRJO_flA1
MGARASVLSGGELDRWEKIRLRPGGKKKYRLKHVVWASRELERFAVNPGLLETSEGCRQILGQLQPSLQTGSEELKSLYN
TVAVLYCVHQKIGVQDTKEALEKIEEEQNKSKKKAQQAVA--D-TGNSSQV-SQNY
>FJ496152/B/US/2001/TRJO_flA2
MGARASVLSGGELDRWEKIRLRPGGKKKYRLKHVVWASRELERFAVNPGLLETSEGCRQILGQLQPSLQTGSEELKSLYN
TVAVLYCVHQKIGVQDTKEALEKIEEEQNKSKKKAQQAVA--D-TGNSSQV-SQNY
>FJ496153/B/US/2001/TRJO_flA9
MGARASVLSGGELDRWEKIRLRPGGKKKYRLKHVVWASRELERFAVNPGLLETSEGCRQILGQLQPSLQTGSEELKSLYN
TVAVLYCVHQKIGVQDTKEALEKIEEEQNKSKKKAQQAVA--D-TGNSSQV-SQNY
>FJ496154/B/US/2001/TRJO_flB1
MGARASVLSGGELDRWEKIRLRPGGKKKYRLKHVVWASRELERFAVNPGLLETSEGCRQILGQLQPSLQTGSEELKSLYN
TVAVLYCVHQKIGVQDTKEALEKIEEEQNKSKKKAQQAVA--D-TGNSSQV-SQNY
>FJ496155/B/US/2001/TRJO_flC6
MGARASVLSGGELDRWEKIRLRPGGKKKYRLKHVVWASRELERFAVNPGLLETSEGCRQILGQLQPSLQTGSEELKSLYN
TVAVLYCVHQKIGVQDTKEALEKIEEEQNKSKKKAQQAVA--D-TGNSSQV-SQNY
>FJ496156/B/US/2001/TRJO_flC9
MGARASVLSGGELDRWEKIRLRPGGKKKYRLKHVVWASRELERFAVNPGLLETSEGCRQILGQLQPSLQTGSEELKSLYN
TVAVLYCVHQKIGVQDTKEALEKIEEEQNKSKKKAQQAVA--D-TGNSSQV-SQNY
>FJ496157/B/US/2001/TRJO_flD3
MGARASVLSGGELDRWEKIRLRPGGKKKYRLKHVVWASRELERFAVNPGLLETSEGCRQILGQLQPSLQTGSEELKSLYN
TVAVLYCVHQKIGVQDTKEALEKIEEEQNKSKKKAQQAVA--D-TGNSSQV-SQNY
>FJ496158/B/US/1990/WEAU_flA11
MGARASVLSGGELDRWEKIRLRPGGNKKYKLKHIVWASRELERFAVNPGLLETSEGCRQILGQLQPSLQTGSEELRSLYN
TVAVLYCVHQKIEVKDTKEALDKIEEEQNKSKKKAQQAAA--D-TENRNQV-SQNY
>FJ496159/B/US/1990/WEAU_flE1
MGARASVLSGGELDRWEKIRLRPGGNKKYKLKHIVWASRELERFAVNPGLLETSEGCRQILGQLQPSLQTGSEELRSLYN
TVAVLYCVHQKIEVKDTKEALDKIEEEQNKSKKKAQQAAA--D-TENRNQV-SQNY
>FJ496160/B/US/1990/WEAU_flE3
MGARASVLSGGELDRW-KIRLRPGGNKKYKLKHIVWASRELERFAVNPGLLETSEGCRQILGQLQPSLQTGSEELRSLYN
TVAVLYCVHQKIEVKDTKEALDKIEEEQNKSKKKAQQAAA--D-TENRNQV-SQNY
>FJ496161/B/US/1990/WEAU_flE8
MGARASVLSGGELDRWEKIRLRPGGNKKYKLKHIVWASRELERFAVNPGLLETSEGCRQILGQLQPSLQTGSEELRSLYN
TVAVLYCVHQKIEVKDTKEALDKIEEEQNKSKKKAQQAAA--D-TENRNQV-SQNY
>FJ496162/B/US/1990/WEAU_flF2
MGARASVLSGGELDRWEKIRLRPGGNKKYKLKHIVWASRELERFAVNPGLLETSEGCRQILGQLQPSLQTGSEELRSLYN
TVAVLYCVHQKIEVKDTKEALDKIEEEQNKSKKKAQQAAA--D-TENRNQV-SQNY
>FJ496163/B/US/1990/WEAU_flF5
MGARASVLSGGELDRWEKIRLRPGGNKKYKLKHIVWASRELERFAVNPGLLETSEGCRQILGQLQPSLQTGSEELRSLYN
TVAVLYCVHQKIEVKDTKEALDKIEEEQNKSKKKAQQAAA--D-TENRNQV-SQNY
>FJ496164/B/US/1990/WEAU_flF6
MGARASVLSGGELDRWEKIRLRPGGNKKYKLKHIVWASRELERFAVNPGLLETSEGCRQILGQLQPSLQTGSEELRSLYN
TVAVLYCVHQKIEVKDTKEALDKIEEEQNKSKKKAQQAAA--D-TENRNQV-SQNY
>FJ496165/B/US/1990/WEAU_flF7
MGARASVLSGGELDRWEKIRLRPGGNKKYKLKHIVWASRELERFAVNPGLLETSEGCRQILGQLQPSLQTGSEELRSLYN
TVAVLYCVHQKIEVKDTKEALDKIEEEQNKSKKKAQQAAA--D-TENRNQV-SQNY
>FJ496166/B/US/1990/WEAU_flF9
MGARASVLSGGELDRWEKIRLRPGGNKKYKLKHIVWASRELERFAVNPGLLETSEGCRQILGQLQPSLQTGSEELRSLYN
TVAVLYCVHQKIEVKDTKEALDKIEEEQNKSKKKAQQAAA--D-TENRNQV-SQNY
>FJ496167/B/US/2000/WITO_flA1
MGARASVLSGGELDRWEKIRLRPGGKKKYQLKHIVWASRELERFAVNPGLLETSEGCRQILGQLQPSLQTGSEELKSLFN
TVATLYCVHQKIDVKDTKEALDRIEEEQNKSKIKAQQAAA--D-TGSSSQV-SQNY
>FJ496168/B/US/2000/WITO_flA2
MGARASVLSGGELDRWEKIRLRPGGKKKYQLKHIVWASRELERFAVNPGLLETSEGCRQILGQLQPSLQTGSEELKSLFN
TVATLYCVHQKIDVKDTKEALDRIEEEQNKSKIKAQQAAA--D-TGSSSQV-SQNY
>FJ496169/B/US/2000/WITO_flB3
MGARASVLSGGELDRWEKIRLRPGGKKKYQLKHIVWASRELERFAVNPGLLETSEGCRQILGQLQPSLQTGSEELKSLFN
TVATLYCVHQKIDVKDTKEALDRIEEEQNKSKIKAQQAAA--D-TGSSSQV-SQNY
>FJ496170/B/US/2000/WITO_flC1
MGARASVLSGGELDRWEKIRLRPGGKKKYQLKHIVWASRELERFAVNPGLLETSEGCRQILGQLQPSLQTGSEELKSLFN
TVATLYCVHQKIDVKDTKEALDRIEEEQNKSKIKAQQAAA--D-TGSSSQV-SQNY
>FJ496171/B/US/2000/WITO_flC10
MGARASVLSGGELDRWEKIRLRPGGKKKYQLKHIVWASRELERFAVNPGLLETSEGCRQILGQLQPSLQTGSEELKSLFN
TVATLYCVHQKIDVKDTKEALDRIEEEQNKSKIKAQQAAA--D-TGSSSQV-SQNY
>FJ496172/B/US/2000/WITO_flC3
MGARASVLSGGELDRWEKIRLRPGGKKKYQLKHIVWASRELERFAVNPGLLETSEGCRQILGQLQPSLQTGSEELKSLFN
TVATLYCVHQKIDVKDTKEALDRIEEEQNKSKIKAQQAAA--D-TGSSSQV-SQNY
>FJ496174/B/US/2000/WITO_flC9
MGARASVLSGGELDRWEKIRLRPGGKKKYQLKHIVWASRELERFAVNPGLLETSEGCRQILGQLQPSLQTGSEELKSLFN
TVATLYCVHQKIDVKDTKEALDRIEEEQNKSKIKAQQAAA--D-TGSSSQV-SQNY
>FJ496175/B/US/2000/WITO_flD5
MGARASVLSGGELDRWEKIRLRPGGKKKYQLKHIVWASRELERFAVNPGLLETSEGCRQILGQLQPSLQTGSEELKSLFN
TVATLYCVHQKIDVKDTKEALDRIEEEQNKSKIKAQQAAA--D-TGSSSQV-SQNY
>FJ496176/B/US/2000/WITO_flE1
MGARASVLSGGELDRWEKIRLRPGGKKKYQLKHIVWASRELERFAVNPGLLETSEGCRQILGQLQPSLQTGSEELKSLFN
TVATLYCVHQKIDVKDTKEALDRIEEEQNKSKIKAQQAAA--D-TGSSSQV-SQNY
>FJ496177/B/US/2000/WITO_flE10
MGARASVLSGGELDRWEKIRLRPGGKKKYQLKHIVWASRELERFAVNPGLLETSEGCRQILGQLQPSLQTGSEELKSLFN
TVATLYCVHQKIDVKDTKEALDRIEEEQNKSKIKAQQAAA--D-TGSSSQV-SQNY
>FJ496178/B/US/2000/WITO_flE11
MGARASVLSGGELDRWEKIRLRPGGKKKYQLKHIVWASRELERFAVNPGLLETSEGCRQILGQLQPSLQTGSEELKSLFN
TVATLYCVHQKIDVKDTKEALDRIEEEQNKSKIKAQQAAA--D-TGSSSQV-SQNY
>FJ496179/B/US/2000/WITO_flE2
MGARASVLSGGELDRWEKIRLRPGGKKKYQLKHIVWASRELERFAVNPGLLETSEGCRQILGQLQPSLQTGSEELKSLFN
TVATLYCVHQKIDVKDTKEALDRIEEEQNKSKIKAQQAAA--D-TGSSSQV-SQNY
>FJ496180/B/US/2000/WITO_flE3
MGARASVLSGGELDRWEKIRLRPGGKKKYQLKHIVWASRELERFAVNPGLLETSEGCRQILGQLQPSLQTGSEELKSLFN
TVATLYCVHQKIDVKDTKEALDRIEEEQNKSKIKAQQAAA--D-TGSSSQV-SQNY
>FJ496181/B/US/2000/WITO_flF2
MGARASVLSGGELDRWE-IRLRPGGKKKYQLKHIVWASRELERFAVNPGLLETSEGCRQILGQLQPSLQTGSEELKSLFN
TVATLYCVHQKIDVKDTKEALDRIEEEQNKSKIKAQQAAA--D-TGSSSQV-SQNY
>FJ496182/B/US/2000/WITO_flF4
MGARASVLSGGELDRWEKIRLRPGGKKKYQLKHIVWASRELERFAVNPGLLETSEGCRQILGQLQPSLQTGSEELKSLFN
TVATLYCVHQKIDVKDTKEALDRIEEEQNKSKIKAQQAAA--D-TGSSSQV-SQNY
>FJ496184/B/US/2000/WITO_flH3
MGARASVLSGGELDRWEKIRLRPGGKKKYQLKHIVWASRELERFAVNPGLLETSEGCRQILGQLQPSLQTGSEELKSLFN
TVATLYCVHQKIDVKDTKEALDRIEEEQNKSKIKAQQAAA--D-TGSSSQV-SQNY
>FJ647145/B/ZA/1985/R84
MGARASVLSGGELDRWEKIRLRPGGKKKYRLKHIVWASRELERFAVNPGLLETSEGCRQILGQLQPALQTGSEELRSLYN
TVATLYCVHQKIEVRDTKEALEKIEEEQNKSKKKAQQAAA--D-TGNSSQV-SQNY
>FJ670524/B/ES/2008/X2400-3
MGARASVLSGGKLDAWERIRLRPGGKKQYRLKHIVWASRELERFAINPGLLETSEGCRQIIEQLQPALQTGSEELRSLYN
TVAVLYCVHQRIPVKDTKEALDKIEEEQNKSKKKAQQATA--A-AGNSSSSQSQNY
>FJ670525/B/ES/2008/X2425-2
MGARASILSGGELDRWEKIRLRPGGKKMYKLKHIVWASRELERFAVNPGLLETSEGCKQILGQLQPSLQTGSEELKSLFN
TVAVLYCVHQRIDVKDTKEALDKIEEEQNKVKKKAQQATA--D-TGSSSQV-SHNY
>FJ670531/B/ES/2008/P2008
MGARASILSGGELDRWEKIRLRPGGKKKYKLKHIVWASRELERFAVNPGLLETTEGCRQILRQLQPSLQTGSEELKSLFN
TVATLYCVHQKIEVKDTKEALEKIEEEQTKSKEKAQQAAA--D-TQNSSQV-SQNY
>FJ694790/B/DK/2007/PMVL_011
MGARASILSGGELDRWEKIRLRPGGKKKYKLKHIVWASRELERFAVNPGLLETSEGCRQILGQLQPSLQTGSEELKSLHN
TVAVLYCVHQRIEIKDTKEALEKIEEEQNKSKKKVQQAAAAAG-TGNSGQV-SQNY
>FJ853620/B/ES/2008/P2021-3
MGARASVLSGGKLDRWERIRLRPGGKKKYKLKHIVWASRELERFAVNPGLLETPEGCRQILGQLQPALQTGSEELKSLYN
TVATLYCVHQGIDVKDTKEALDKIEEEQNKSKKKAHQAAA--D-TGNNSQV-SQNY
>FJ853622/B/ES/2008/X2510_2
MGARASVLSGGELDKWEKIRLRPGGRKRYKLKHIVWASRELERFAVNPGLLETSEGCKQIMAQLHPALQTGSEELKSLFN
TVATLYCVHQKIEVKDTKEALEKIEEEQNKSKKKAQQAAA--D-TGHSSQV-SQNY
>FW555696/B/FR/1985/pNL43_patent
MGARASVLSGGELDKWEKIRLRPGGKKQYKLKHIVWASRELERFAVNPGLLETSEGCRQILGQLQPSLQTGSEELRSLYN
TIAVLYCVHQRIDVKDTKEALDKIEEEQNKSKKKAQQAAA--D-TGNNSQV-SQNY
>GQ372988/B/ES/2008/ES_X2515_3
MGARASVLSGGELDKWEKIRLRPGGKKTYKLKHIVWASRELERFAVNPGLLETAEGCRRILGQLQPSLQTGSEELKSLYN
TVATLYCVHQKIDIRDTKEALDKIEEEQNKSKKKAQQAAA--D-TGNSNQV-SQNY
>GQ372990/B/ES/2008/ES_X2556_3
MGARASILSGGKLDHWERIRLRPGGKKQYRLKHLVWASRELERFAVNPGLLETAEGCKQIIEQLQPALQTGTEELRSLFN
TVVVLYCVHQRIQVKDTKEALEKVEEEQNKSKKKVQQAAT--G-TGNSGQV-SQNY
>GQ386779/B/ES/1989/G1p1
MGARASILSGGGLDRWEKIRLRPGGKKKYRLKHLVWASRELERFAVNPGLLETSEGCRQILGQLQPALQTGSEELRSLYN
TVATLYCVHQKIDVKDTKEALEKIEEEQNKSKKKAQQAAA--D-TGNSSQV-SQNY
>GQ386780/B/ES/1989/G1p11
MGARASILSGGGLDRWEKIRLRPGGKKKYRLKHLVWASRELERFAVNPGLLETSEGCRQILGQLQPALQTGSEELRSLYN
TVATLYCVHQKIDVKDTKEALEKIEEEQNKSKKKAQQAAA--D-TGNSSQV-SQNY
>GQ386781/B/ES/1989/G1_5p11
MGARASILSGGGLDRWEKIRLRPGGKKKYRLKHLVWASRELERFAVNPGLLETSEGCRQILGQLQPALQTGSEELRSLYN
TVATLYCVHQKIDVKDTKEALEKIEEEQNKSKKKAQQAAA--D-TGNSSQV-SQNY
>GQ386782/B/ES/1989/G2p1
MGARASILSGGGLDRWEKIRLRPGGKKKYRLKHLVWASRELERFAVNPGLLETSEGCRQILGQLQPALQTGSEELRSLYN
TVATLYCVHQKIDVKDTKEALEKIEEEQNKSKKKAQQAAA--D-TGNSSQV-SQNY
>GQ386783/B/ES/1989/G2p11
MGARASILSGGGLDRWEKIRLRPGGKKKYRLKHLVWASRELERFAVNPGLLETSEGCRQILGQLQPALQTGSEELRSLYN
TVATLYCVHQKIDVKDTKEALEKIEEEQNKSKKKAQQAAA--D-TGNSSQV-SQNY
>GQ386784/B/ES/1989/I1p1
MGARASILSGGGLDRWEKIRLRPGGKKKYRLKHLVWASRELERFAVNPGLLETSEGCRQILGQLQPALQTGSEELRSLYN
TVATLYCVHQKIDVKDTKEALDKIEEEQNKSKKKAQQAAA--D-TGNSSQV-SQNY
>GQ386785/B/ES/1989/I1p11
MGARASILSGGGLDRWEKIRLRPGGKKKYRLKHLVWASRELERFAVNPGLLETSEGCRQILGQLQPALQTGSEELRSLYN
TVATLYCVHQKIDVKDTKEALDKIEEEQNKSKKKAQQAAA--D-TGNSSQV-SQNY
>GQ386786/B/ES/1989/I5p1
MGARASILSGGGLDRWEKIRLRPGGKKKYRLKHLVWASRELERFAVNPGLLETSEGCRQILGQLQPALQTGSEELRSLYN
TVATLYCVHQKIDVKDTKEALDKIEEEQNKSKKKAQQAAA--D-TGNSSQV-SQNY
>GQ386787/B/ES/1989/I5p11
MGARASILSGGGLDRWEKIRLRPGGKKKYRLKHLVWASRELERFAVNPGLLETSEGCRQILGQLQPALQTGSEELRSLYN
TVATLYCVHQKIDVKDTKEALDKIEEEQNKSKKKAQQAAA--D-TGNSSQV-SQNY
>GQ386792/B/ES/1989/E1_5p1
MGARASILSGGGLDRWEKIRLRPGGKKKYRLKHLVWASRELERFAVNPGLLETSEGCRQILGQLQPALQTGSEELRSLYN
TVATLYCVHQKIDVKDTKEALEKIEEEQNKSKKKAQQAAA--D-TGNSSQV-SQNY
>GQ386793/B/ES/1989/E1_5p11
MGARASILSGGGLDRWEKIRLRPGGKKKYRLKHLVWASRELERFAVNPGLLETSEGCRQILGQLQPALQTGSEELRSLYN
TVATLYCVHQKIDVKDTKEALEKIEEEQNKSKKKAQQAAA--D-TGNSSQV-SQNY
>GU177863/B/CN/1999/plwj
MGARASVLSGGQLDRWEKIRLRPGGKKKYRLKHLVWASRELERFAVNPSLLETSEGCRQILQQLQPSLQTGSEELRSLFN
AIAVLYCVHQRIDIKDTKEALEKIEEEQNKSKKKAQQTAA--D-TGNDSQV-SHNY
>GU362881/B/ES/2009/P2149_3
MGARASVLSGGELDKWEKIRLRPGGKKKYRLKHIVWASRELERFAVNPGLLETSEGCRQILGQLQPSLQTGSEELRSLYN
TIAVLYCVHQRMEVKDTKEALDIIEEEQNKSTKKAQQAAA--D-TENSSKV-SQNF
>GU362883/B/ES/2008/X2555_2
MGARASVLSGGKLDKWERIRLRPGGKKKYRLKHIVWASRELERFAVNPGLLETSDGCRQILAQLQPSLQTGSEELKSLFN
AVAVLYCVHKDIDVRDTKEALDKIEEEQNKSKKQAQQAAA--G-TGNNGQV-SQNY
>GU362885/B/ES/2009/X2689_2
MGARASVLSGGKLDKWEKIQLRPGGKKKYKLKHIVWASRELERFALNPGLLETAEGCRQILGQLQPSLQTGSEELRSLYN
TIATLYCVHQRIEVRDTKEALDKIEEEQNKSKKVTQQAAA--D-TKSSSHV-SQNY
>GU362886/B/ES/2008/X2574_2
MGARASVLSGGKLDKWERIRLRPGSKKKYRLKHIVWASRELERFAVNPGLLETSEGCKQIIEQLQPSLKTGSEELKSLYN
LVATLYCVHQEIEVRDTKEALDKIEEEQNKSKKKAQQAAA--G-TGNTHQV-SQNY
>GU647196/B/CN/1999/plwj11_6
MGARASVLSGGQLDRWEKILLRPGGRKKYRLKHLVWASRELERFAVNPGLLETSEGCRQILQQLQPSLQTGSEELRSLFN
AIAVLYCVHQRIDIKDTKEALEKIEEEQNKSKKKAQQTAA--D-TGNDSQV-SHNY
>GU647197/B/CN/1999/plwj5_6
MGARASVLSGGQLDRWEKIRLRPGGKKKYRLKHLVWASRELERFAVNPGLLETSEGCRQILQQLQPSLQTGSEELRSLFN
AIAVLYCVHQRIDIKDTKEALEKIEEEQNKSKKKAQQTAA--D-TGNDSQV-SHNY
>GU647198/B/CN/1999/plwj2_6
MGARASVLSGGQLDRWEKIRLRPGGKKKYRLKHLVWASRELERFAVNPGLLETSEGCRQILQQLQPSLQTGSEELRSLFN
AIAVLYCVHQRIDIKDTKEALEKIEEEQNKSKKKAQQTAA--D-TGNDSQV-SHDY
>HH978650/B/FR/1983/HXB2_patent
MGARASVLSGGELDRWEKIRLRPGGKKKYKLKHIVWASRELERFAVNPGLLETSEGCRQILGQLQPSLQTGSEELRSLYN
TVATLYCVHQRIEIKDTKEALDKIEEEQNKSKKKAQQAAA--D-TGHSNQV-SQNY
>HI964165/B/FR/1983/HXB2_patent
MGARASVLSGGELDRWEKIRLRPGGKKKYKLKHIVWASRELERFAVNPGLLETSEGCRQILGQLQPSLQTGSEELRSLYN
TVATLYCVHQRIEIKDTKEALDKIEEEQNKSKKKAQQAAA--D-TGHSNQV-SQNY
>HM469975/B/ES/2009/S61_E1_5p21
MGARASILSGGGLDRWEKIRLRPGGKKKYRLKHLVWASRELERFAVNPGLLETSEGCRQILGQLQPALQTGSEELRSLYN
TVATLYCVHQKIDVKDTKEALEKIEEEQNKSKKKAQQAAA--D-TGNSSQV-SQNY
>HM469977/B/ES/2009/S61_G2p21
MGARASILSGGGLDRWEKIRLRPGGKKKYRLKHLIWASRELERFAVNPGLLETSEGCRQILGQLQPALQTGSEELRSLYN
TVATLYCVHQKIDVKDTKEALEKIEEEQNKSKKKAQQAAA--D-TGNSSQV-SQNY
>HM469978/B/ES/2009/S61_G1_5p21
MGARASILSGGGLDRWEKIRLRPGGKKKYRLKHLIWASRELERFAVNPGLLETSEGCRQILGQLQPALQTGSEELRSLYN
TVATLYCVHQKIDVKDTKEALEKIEEEQNKSKKKAQQAAA--D-TGNSSQV-SQNY
>HM469979/B/ES/2009/S61_H1_5p21
MGARASILSGGGLDRWEKIRLRPGGKKKYRLRHLVWASRELERFAVNPGLLETSEGCRXILGQLQPALQTGSEELRSLYN
TVATLYCVHQKIDVKDTKEALEKIEEEQNKSKKKAQQAAA--D-TGNNSQV-SQNY
>HM469980/B/ES/2009/S61_I1p21
MGARASILSGGGLDRWEKIRLRPGGKKKYRLKHLVWASRELERFAVNPGLLETSEGCRQILGQLQPALQTGSEELRSLYN
TVATLYCVHQKIDVKDTKEALDKIEEEQNKSKKKAQQAAA--D-TGNSSQV-SQNY
>HM469981/B/ES/2009/S61_I5p21
MGARASILSGGGLDRWEKIRLRPGGKKKYRLKHLIWASRELERFAVNPGLLETSEGCRQILGQLQPALQTGSEELRSLYN
TVATLYCVHQKIDVKDTKEALDKIEEEQNKSKKKAQQAAA--D-TGNSSQV-SQNY
>HM586187/B/GB/2003/MM33d12p
MGARASVLSGGELDKWEKIRLRPGGKKQYKLKHIVWASRELERFAVNPGLLETSEGCRQILGQLQPSLQTGSEELKSLFN
TIAVLYCVHQRIEVKDTKEALDKIEEEQNKSKKKAQQAAA--D-TGNSSQV-SQNY
>HM586193/B/GB/2004/MM39d11p
MGARASVLSGGELDKWEKIRLRPGGKKKYKLKHIVWASRELERFAVNPGLLETSEGCRQILEQLQPSLQTGSEELKSLYN
TIATLYCVHQKIEIKDTKEALDKIEEEQNKRKKKAQQAAA--D-TGNNSQV-SQNY
>HM586198/B/GB/2004/MM42d22_GN1
MGARASVLSGGKLDKWEKIRLRPGGKKQYKLKHLVWASRELERFAVNHGLLETSEGCRQILGQLQPALQTGSVELKSLYN
TVATLYCVHRGIEIRDTKEALDKIEEEQNESQKKAQQAAA--D-TGNSGTR-SHNY
>HM586200/B/GB/2004/MM42d92_GN1
MGARASVLSGGKLDKWEKIRLRPGGKKQYKLKHLVWASRELERFAVNHGLLETSEGCRQILGQLQPALQTGSVELKSLYN
TVATLYCVHRGIEIRDTKEALDKIEEEQNESQKKAQQATA--D-TGNSGTR-SHNY
>HM586202/B/GB/2005/MM42d183_GN1
MGARASVLSGGKLDKWEKIRLRPGGKKQYKLKHLVWASRELERFAVNHGLLETSEGCRQILGQLQPALQTGSVELKSLYN
TVATLYCVHRGIEIRDTKEALDKIEEEQNESQKKAQQATA--D-TGNSGTR-SHNY
>HM586204/B/GB/2005/MM42d324_GN1
MGARASVLSGGKLDKWEKIRLRPGGKKQYRLKHLVWASRELERFAVNPGLLETSEGCRQILGQLQPALQTGSVELKSLYN
TVATLYCVHRGIEIRDTKEALDKIEEEQNKSQKKAQQAXA--D-TGNSGTR-SHNY
>HM586206/B/GB/2004/MM43d21_GN1
MGARASVLSGGELDKWEKIRLRPGGKKRYRLKHIVWASRELERFAVNPGLLETSEGCRQILRQLQPSLQTGSEELKSLYN
TVATLYCVHQRIDIKDTKEALDKIEEEQNKSKKKVQQAAATAD-AGPSSQA-SQNY
>HM586207/B/GB/2005/MM43d101_GN1
MGARASVLSGGELDKWEKIRLRPGGKKRYXLKHIVWASRELERFAVNPGLLETSEGCRQILRQLQPSLQTGSEELKSLYN
TVATLYCVHQRIDIKDTKEALDKIEEEQNKSKKKVQQAAATAD-AGPSSQA-SQNY
>HM586208/B/GB/2005/MM43d228_GN1
MGARASVLSGGELDKWEKIRLRPGGKKRYXLKHIVWASRELERFAVNPGLLETSEGCRQILRQLQPSLQTGSEELKSLYN
TVATLYCVHQRIDIKDTKEALDKIEEEQNKSKKKVQQAAATAD-AGPSSQA-SQNY
>HM586209/B/GB/2005/MM43d368_GN1
MGARASVLSGGELDKWEKIRLRPGGKKRYKLKHIVWASRELERFAVNPGLLETSEGCRQILRQLQPSLQTGSEELKSLYN
TVATLYCVHQRIDIKDTKEALDKIEEEQNKSKKKVQQAAATAD-AGPSSQA-SQNY
>HM586210/B/GB/2005/MM45d22_GN1
MGARASVLSGGELDRWEKIRLRPGGKKKYRLKHIVWASRELERFAVNPGLLETSEGCRQILGQLQPALQTGSEELRSLYN
TVATLYCVHQRIDVKDTKEALEKIEEEQNKGKKKTQQATANTA-SGSSSQV-SQNY
>HM586211/B/GB/2005/MM45d87_GN1
MGARASVLSGGELDRWEKIRLRPGGKKKYRLKHIVWASRELERFAVNPGLLETSEGCRQILGQLQPALQTGSEELRSLYN
TVATLYCVHQRIDVKDTKEALEKIEEEQNKGKKKTQQATANTA-SGSSSQV-SQNY
>HM586212/B/GB/2005/MM45d213_GN1
MGARASVLSGGELDRWEKIRLRPGGKKKYRLKHIVWASRELERFAVNPGLLETSEGCRQILGQLQPALQTGSEELRSLYN
TVATLYCVHQRIDVKDTKEALEKIEEEQNKGKKKTQQATANTA-SGSSSQV-SQNY
>HQ215554/B/CN/2008/1106
MGARASVLSGGKLDRWEKIRLRPGGKKKYRLKHLVWASRELERFAVNPGLLETSEGCRQILGQLQPSLQTGSEELKSLFN
AVAVLYCVHQGIEVRDTKEALDKIEEEQNKSKKGAQQAAA--D-TGSNSQV-SQNY
>HQ215556/B/CN/2009/1121
MGARASVLSGGKLDRWEKIRLRPGGNKRYRLKHLVWASRELERFAVNPGLLETSEGCRQILGQLQPSLQTGSEELRSLFN
TIATLYCVHQGIEVRDTKEALDKVEEEQNKSKKXXQQAAA--D-TGNNSPV-SQNY
>JA806687/B/FR/1983/HXB2-patent
MGARASVLSGGELDRWEKIRLRPGGKKKYKLKHIVWASRELERFAVNPGLLETSEGCRQILGQLQPSLQTGSEELRSLYN
TVATLYCVHQRIEIKDTKEALDKIEEEQNKSKKKAQQAAA--D-TGHSNQV-SQNY
>JF320003/B/US/2006/502_0341_FL05
MGARASILSGGELDRWEKIRLRPGGKKKYRLKHLVWASRELERFAVNPGLLETAEGCRQILEQLQPSLQTGSEELKSLFN
TVAVLFCVQRRIDVKDTKEALDKIEEEQNKSKKKAQQAAAQQD-TRNSSQV-SQNY
>JF320005/B/US/2006/502_0341_FL04
MGARASILSGGELDRWEKIRLRPGGKKKYRLKHLVWASRELERFAVNPGLLETAEGCRQILEQLQPSLQTGSEELKSLFN
TVAVLFCVQRRIDVKDTKEALDKIEEEQNKSKKKAQQAAAQQD-TRNSSQV-SQNY
>JF320006/B/US/2006/502_0341_FL07
MGARASILSGGELDRWEKIRLRPGGKKKYRLKHLVWASRELERFAVNPGLLETAEGCRQILEQLQPSLQTGSEELKSLFN
TVAVLFCVQRRIDVKDTKEALDKIEEEQNKSKKKAQQAAAQQD-TRNSSQV-SQNY
>JF320008/B/PE/2006/502_0524_FL04
MGARASVLSGGELDRWEKIRLRPGGKKKYRLKHIVWASRELERFAINPGLLETSEGCRQIIGQLQSSLQTGSEELRSLYN
TVAVLYCVHNKIEVKDTKEALDKIEEEQNKSKKKAQQEVA--D-TGKGSQV-SQNY
>JF320009/B/PE/2006/502_0524_FL05
MGARASVLSGGELDRWEKIRLRPGGKKKYRLKHIVWASRELERFAINPGLLETSEGCRQIIGQLQSSLQTGSEELRSLYN
TVAVLYCVHNKIEVKDTKEALDKIEEEQNKSKKKAQQEVA--D-TGKGSQV-SQNY
>JF320010/B/PE/2006/502_0524_FL06
MGARASVLSGGELDRWEKIRLRPGGKKKYRLKHIVWASRELERFAINPGLLETSEGCRQIIGQLQSSLQTGSEELRSLYN
TVAVLYCVHNKIEVKDTKEALDKIEEEQNKSKKKAQQEVA--D-TGKGSQV-SQNY
>JF320012/B/PE/2007/502_1399_wg6
MGARASVLSGGELDRWEKIRLRPGGKKKYRLKHIVWASRELERFAVNPGLLETSEGCRQILGQLQPSLQTGSEELKSLFN
TVAVLYCVHQRIEVKDTKEALDKIEEEQNKSKKKAQQAAA--D-TGNNSQV-SQNY
>JF320013/B/PE/2007/502_1399_wg4
MGARASVLSGGELDRWEKIRLRPGGKKKYRLKHIVWASRELERFAVNPGLLETSEGCRQILGQLQPSLQTGSEELKSLFN
TVAVLYCVHQRIEVKDTKEALDKIEEEQNKSKKKAQQAAA--D-TGNNSQV-SQNY
>JF320014/B/PE/2007/502_1399_wg5
MGARASVLSGGELDRWEKIRLRPGGKKKYRLKHIVWASRELERFAVNPGLLETSEGCRQILGQLQPSLQTGSEELKSLFN
TVAVLYCVHQRIEVKDTKEALDKIEEEQNKSKKKAQQAAA--D-TGNNSQV-SQNY
>JF320015/B/PE/2007/502_1399_wg1
MGARASVLSGGELDRWEKIRLRPGGKKKYRLKHIVWASRELERFAVNPGLLETSEGCRQILGQLQPSLQTGSEELKSLFN
TVAVLYCVHQRIEVKDTKEALDKIEEE-NKSKKKAQQAAA--D-TGNNSQV-SQNY
>JF320016/B/PE/2007/502_1399_wg3
MGARASVLSGGELDRWEKIRLRPGGKKKYRLKHIVWASRELERFAVNPGLLETSEGCRQILGQLQPSLQTGSEELKSLFN
TVAVLYCVHQRIEVKDTKEALDKIEEEQNKSKKKAQQAAA--D-TGNNSQV-SQNY
>JF320017/B/PE/2007/502_2649_wg2
MGARASVLSGGELDRWEKIRLRPGGKKKYQLKHIVWASRELERFAVNPGLLETSEGCRQILGQLQPALQTGSEEFRSLYN
TVAVLYCVHQRIEVKDTKEALDKIEEEQNKSKKKAQHTAA--D-TGNSSQV-SQNY
>JF320018/B/PE/2007/502_2254_FL6
MGARASVLSGGELDRWEKIRLRPGGKKTYKLKHIVWASRELERFALNPGLLETSEGCRQIMGQLQPSLQTGSEEIKSLFN
AVAVLYCVHQRIEIKDTQEALEKIEEEQNKSKKKAQQAAA--A-TGGSSQT-SQNF
>JF320019/B/PE/2007/502_2649_wg8
MGARASVLSGGELDRWEKIRLRPGGKKKYQLKHIVWASRELERFAVNPGLLETSEGCRQILGQLQPALQTGSEEFRSLYN
TVAVLYCVHQRIEIKDTKEALDKIEEEQNKSKKKAQHTAA--D-TGNSSQV-SQNY
>JF320020/B/PE/2007/502_2254_FL2
MGARASVLSGGELDRWEKIRLRPGGKKTYKLKHIVWASRELERFALNPGLLETSEGCRQIMGQLQPSLQTGSEEIKSLFN
AVAVLYCVHQRIEIKDTQEALEKIEEEQNKSKKKAQQAAA--A-TGGSSQT-SQNF
>JF320021/B/PE/2007/502_2254_FL5
MGARASVLSGGELDRWEKIRLRPGGKKTYKLKHIVWASRELERFALNPGLLETSEGCRQIMGQLQPSLQTGSEEIKSLFN
AVAVLYCVHQRIEIKDTQEALEKIEEEQNKSKKKAQQAAA--A-TGGSSQT-SQNF
>JF320022/B/PE/2007/502_2649_wg7
MGARASVLSGGELDRWEKIRLRPGGKKKYQLKHIVWASRELERFAVNPGLLETSEGCRQILGQLQPALQTGSEEFRSLYN
TVAVLYCVHQRIEIKDTKEALDKIEEEQNKSKKKAQHTAA--D-TGNSSQV-SQNY
>JF320023/B/PE/2007/502_2254_FL3
MGARASVLSGGELDRWEKIRLRPGGKKTYKLKHIVWASRELERFALNPGLLETSEGCRQIMGQLQPSLQTGSEEIKSLFN
AVAVLYCVHQRIEIKDTQEALEKIEEEQNKSKKKAQQAAA--A-TGGSSQT-SQNF
>JF320024/B/PE/2007/502_2254_FL1
MGARASVLSGGELDRWEKIRLRPGGKKTYKLKHIVWASRELERFALNPGLLETSEGCRQIMGQLQPSLQTGSEEIKSLFN
AVAVLYCVHQRIEIKDTQEALEKIEEEQNKSKKKAQQAAA--A-TGGSSQT-SQNF
>JF320025/B/PE/2007/502_2649_wg10
MGARASVLSGGELDRWEKIRLRPGGKKKYQLKHIVWASRELERFAVNPGLLETSEGCRQILGQLQPALQTGSEEFRSLYN
TVAVLYCVHQRIEIKDTKEALDKIEEEQNKSKKKAQHTAA--D-TGNSSQV-SQNY
>JF320026/B/PE/2007/502_2254_FL4
MGARASVLSGGELDRWEKIRLRPGGKKTYKLKHIVWASRELERFALNPGLLETSEGCRQIMGQLQPSLQTGSEEIKSLFN
AVAVLYCVHQRIEIKDTQEALEKIEEEQNKSKKKAQQAAA--A-TGGSSQT-SQNF
>JF320027/B/PE/2007/502_2649_wg5
MGARASVLSGGELDRWEKIRLRPGGKKKYQLKHIVWASRELERFAVNPGLLETSEGCRQILGQLQPALQTGSEEFRSLYN
TVAVLYCVHQRIEIKDTKEALDKIEEEQNKSKKKAQHTAA--D-TGNSSQV-SQNY
>JF320028/B/PE/2007/502_2349_wg2
MGARASVLSGGKLDRWEKIRLRPGGKKNYKLKHIVWASRELERFAVNPGLLETSEGCRQILEQLQPALKTGSEELKSLYN
LVATLYCVHQGIDVKDTKEALDKIEEEQNKKQTKVQQAAA--D-TGNSSKV-SQNY
>JF320029/B/PE/2007/502_2349_wg9
MGARASVLSGGKLDRWEKIRLRPGGKKKYRLKHIVWASRELERFAVNPGLLETSEGCRQILEQLQPALKTGSEELKSLYN
LVATLYCVHQGIDVKDTKEALDKIEEEQNKKQTKVQQAAA--D-TGNSSKV-SQNY
>JF320030/B/PE/2007/502_2649_wg3
MGARASVLSGGELDRWEKIRLRPGGKKKYQLKHIVWASRELERFAVNPGLLETSEGCRQILGQLQPALQTGSEEFRSLYN
TVAVLYCVHQRIEIKDTKEALDKIEEEQNKSKKKAQHTAA--D-TGNSSQV-SQNY
>JF320031/B/PE/2007/502_2349_wg4
MGARASVLSGGKLDRWEKIRLRPGGKKXYKLKHIVWASRELERFAVNPGLLETSEGCRQILEQLQPALKTGSEELKSLYN
LVATLYCVHQGIDVKDTKEALDKIEEEQNKKQTKVQQAAA--D-TGNSSKV-SQNY
>JF320032/B/PE/2007/502_2349_wg5
MGARASVLSGGKLDRWEKIRLRPGGKKKYKLKHIVWASRELERFAVNPGLLETSEGCRQILEQLQPALKTGSEELKSLYN
LVATLYCVHQGIDVKDTKEALDKIEEEQNKKQTKVQQAAA--D-TGNSSKV-SQNY
>JF320033/B/PE/2007/502_2649_wg4
MGARASVLSGGELDRWEKIRLRPGGKKKYQLKHIVWASRELERFAVNPGLLETSEGCRQILGQLQPALQTGSEEFRSLYN
TVAVLYCVHQRIEIKDTKEALDKIEEEQNKSKKKAQHTAA--D-TGNSSQV-SQNY
>JF320034/B/PE/2007/502_2649_wg1
MGARASVLSGGELDRWEKIRLRPGGKKKYQLKHIVWASRELERFAVNPGLLETSEGCRQILGQLQPALQTGSEEFRSLYN
TVAVLYCVHQKIEIKDTKEALDKIEEEQNKSKKKAQHTAA--D-TGNSSQV-SQNY
>JF320035/B/PE/2007/502_2649_wg9
MGARASVLSGGELDRWEKIRLRPGGKKKYQLKHIVWASRELERFAVNPGLLETSEGCRQILGQLQPALQTGSEEFRSLYN
TVAVLYCVHQRIEVKDTKEALDKIEEEQNKSKKKAQHTAA--D-TGNSSQV-SQNY
>JF320036/B/US/2006/502_0227_FL05
MGARASVLSGGELDRWEKIRLRPGGKKTYKLKHIVWASRELERFAVNPGLLETSQGCRQILGQLQPSLPTGSEELRSLYN
TIAVLYCVHQRIEVKDTKEALDKIEEEQNKGKKQAQQAAA--D-TGSSSKV-SQNY
>JF320038/B/US/2006/502_0572_FL06
MGARASVLSGGELDKWERIRLRPGGRKQYKLKHIVWASRELERFALNPGLLETSEGCRQLLGQIQPSLQTGSEELRSLYN
TIATLYCVHQKIDVKDTKEALDKIEEEQNKCKKKAQQAAA--D-SGNSSQV-SQNY
>JF320039/B/US/2006/502_0572_FL02
MGARASVLSGGELDKWERIRLRPGGRKQYKLKHIVWASRELERFALNPGLLETSEGCRQLLGQIQPSLQTGSEELRSLYN
TIATLYCVHQKIDVKDTKEALDKIEEEQNKCKKKAQQAAA--D-SGNSSQV-SQNY
>JF320040/B/US/2006/502_0572_FL07
MGARASVLSGGELDKWERIRLRPGGRKQYKLKHIVWASRELERFALNPGLLETSEGCRQLLGQIQPSLQTGSEELRSLYN
TIATLYCVHQKIDVKDTKEALDKIEEEQNKCKKKAQQAAA--D-SGNSSQV-SQNY
>JF320041/B/US/2006/502_0572_FL01
MGARASVLSGGELDKWERIRLRPGGRKQYKLKHIVWASRELERFALNPGLLETSEGCRQLLGQIQPSLQTGSEELRSLYN
TIATLYCVHQKIDVKDTKEALDKIEEEQNKCKKKAQQAAA--D-SGNSSQV-SQNY
>JF320042/B/US/2006/502_0572_FL03
MGARASVLSGGELDKWERIRLRPGGRKQYKLKHIVWASRELERFALNPGLLETSEGCRQLLGQIQPSLQTGSEELRSLYN
TIATLYCVHQKIDVKDTKEALDKIEEEQNKCKKKAQQAAA--D-SGNSSQV-SQNY
>JF320043/B/US/2005/502_1400_FL02
MGARASVLSGGDLDRWEKIRLRPGGKKKYKLKHIVWASRELERFAVNPGLLETSAGCRQILGQLQPSLQTGSEELKSLFN
TVAVLYCVHQKIDVKDTKEALDKIEEEQNKSKKKVQQAAA--D-TGNNSQV-SQNY
>JF320044/B/US/2006/502_1174_FL07
MGARASVLSGGKLDQWEKIRLRPGGKKKYHLKHIVWASRELERFAVNPGLLETSEGCRQILRQLQPSLQTGSEEFKSLYN
TIAVLYCVHQRIEIKDTKEALDQIEEEQNKSKKKAQQAAAAAD-TGGSSPA-SQNY
>JF320045/B/US/2007/502_1115_wg1
MGARASVLSGGELDKWEKIYLRPGGKKKYKLKHIVWASRELERFAVNPGLLETSGGCRQILGQLQPSLQTGSEELRSLYN
TVATLYCVHQKIEIRDTKEALEKIEEEQNKSKKKAQQAAAAAD-TGNSSQV-SQNY
>JF320046/B/US/2005/502_1400_FL05
MGARASVLSGGDLDRWEKIRLRPGGKKKYKLKHIVWASRELERFAVNPGLLETSAGCRQILGQLQPSLQTGSEELKSLFN
TVAVLYCVHQKIDVKDTKEALDKIEEEQNKSKKKVQQAAA--D-TGNNSQV-SQNY
>JF320047/B/US/2006/502_1174_FL06
MGARASVLSGGKLDQWEKIRLRPGGKKKYHLKHIVWASRELERFAVNPGLLETSEGCRQILRQLQPSLQTGSEEFKSLYN
TIAVLYCVHQRIEIKDTKEALDQIEEEQNKSKKKAQQAAAAAD-TGGSSPA-SQNY
>JF320048/B/US/2006/502_0309_wg13
MGARASVLSGGKLDKWEKIRLRPGGKKQYQLKHIVWASRELERFALNPGLLETSEGCRQILGQLQSSLPTASEELRSLYN
TVAVLYCVHQNIEVKDTKEALDKIEEEQNKSKKKAQPATAA-D-TGSSSTV-SQNY
>JF320049/B/US/2006/502_1174_FL02
MGARASVLSGGKLDQWEKIRLRPGGKKKYHLKHIVWASRELERFAVNPGLLETSEGCRQILRQLQPSLQTGSEEFKSLYN
TIAVLYCVHQRIEIKDTKEALDQIEEEQNKSKKKAQQAAAAAD-TGGSSPA-SQNY
>JF320050/B/US/2005/502_1400_FL01
MGARASVLSGGDLDRWEKIRLRPGGKKKYKLKHIVWASRELERFAVNPGLLETSAGCRQILGQLQPSLQTGSEELKSLFN
TVAVLYCVHQKIDVKDTKEALDKIEEEQNKSKKKVQQAAA--D-TGNNSQV-SQNY
>JF320051/B/US/2006/502_1174_FL01
MGARASVLSGGKLDQWEKIRLRPGGKKKYHLKHIVWASRELERFAVNPGLLETSEGCRQILRQLQPSLQTGSEEFKSLYN
TIAVLYCVHQRIEIKDTKEALDQIEEEQNKSKKKAQQAAAAAD-TGGSSPA-SQNY
>JF320052/B/US/2007/502_1115_wg3
MGARASVLSGGELDKWEKIYLRPGGKKKYKLKHIVWASRELERFAVNPGLLETSGGCRQILGQLQPSLQTGSEELRSLYN
TVATLYCVHQKIEIRDTKEALEKIEEEQNKSKKKAQQAAAAAD-TGNSSQV-SQNY
>JF320053/B/US/2006/502_1174_FL09
MGARASVLSGGKLDQWEKIRLRPGGKKKYHLKHIVWASRELERFAVNPGLLETSEGCRQILRQLQPSLQTGSEEFKSLYN
TIAVLYCVHQRIEIKDTKEALDQIEEEQNKSKKKAQQAAAAAD-TGGSSPA-SQNY
>JF320054/B/US/2005/502_2495_wg02
MGARASVLSGGELDRWEKIWLRPGGKKKYRLKHIVWASRELERFAVNPGLLETSEGCRQILGQLQPSLQTGSEELKSLYN
TVAVLYCVHQKIEIKDTKEALDKIAEEQNKCKKKTQQAAA--D-TGNSSVR-SQNY
>JF320055/B/US/2006/502_1174_FL04
MGARASVLSGGKLDQWEKIRLRPGGKKKYHLKHIVWASRELERFAVNPGLLETSEGCRQILRQLQPSLQTGSEEFKSLYN
TIAVLYCVHQRIEIKDTKEALDQIEEEQNKSKKKAQQAAAAAD-TGGSSPA-SQNY
>JF320056/B/US/2006/502_0309_wg02
MGARASVLSGGKLDKWEKIRLRPGGKKQYQLKHIVWASRELERFALNPGLLETSEGCRQILGQLQSSLPTASEELRSLYN
TVAVLYCVHQNIEVKDTKEALDKIEEEQNKSKKKAQPATAA-D-TGSSSTV-SQNY
>JF320058/B/US/2006/502_1174_FL05
MGARASVLSGGKLDQWEKIRLRPGGKKKYHLKHIVWASRELERFAVNPGLLETSEGCRQILRQLQPSLQTGSEEFKSLYN
TIAVLYCVHQRIEIKDTKEALDQIEEEQNKSKKKAQQAAAAAD-TGGSSPA-SQNY
>JF320059/B/US/2005/502_0223_wg1
MGARASVLSAGELDKWEKIRLRPGGKKKYRLKHIVWASRELERFAVNPGLLETSVGCRQILGQLQPSLQTGSEELRSLYN
TVATLYCVHQKIEVRDTKEALEKVEEEQNKCKKKAQQAAAAAD-TGNSSQV-SQNY
>JF320060/B/US/2006/502_1174_FL08
MGARASVLSGGKLDQWEKIRLRPGGKKKYHLKHIVWASRELERFAVNPGLLETSEGCRQILRQLQPSLQTGSEEFKSLYN
TIAVLYCVHQRIEIKDTKEALDQIEEEQNKSKKKAQQAAAAAD-TGGSSPA-SQNY
>JF320061/B/US/2005/502_2495_wg03
MGARASVLSGGELDRWEKIWLRPGGKKKYRLKHIVWASRELERFAVNPGLLETSEGCRQILGQLQPSLQTGSEELKSLYN
TVAVLYCVHQKIEIKDTKEALDKIAEEQNKCKKKTQQAAA--D-TGNSSVR-SQNY
>JF320062/B/US/2006/502_1174_FL11
MGARASVLSGGKLDQWEKIRLRPGGKKKYHLKHIVWASRELERFAVNPGLLETSEGCRQILRQLQPSLQTGSEEFKSLYN
TIAVLYCVHQRIEIKDTKEALDQIEEEQNKSKKKAQQAAAAAD-TGGSSPA-SQNY
>JF320064/B/US/2006/502_1174_FL03
MGARASVLSGGKLDQWEKIRLRPGGKKKYHLKHIVWASRELERFAVNPGLLETSEGCRQILRQLQPSLQTGSEEFKSLYN
TIAVLYCVHQRIEIKDTKEALDQIEEEQNKSKKKAQQAAAAAD-TGGSSPA-SQNY
>JF320065/B/US/2006/502_0309_wg14
MGARASVLSGGKLDKWEKIRLRPGGKKQYQLKHIVWASRELERFALNPGLLETSEGCRQILGQLQSSLPTASEELRSLYN
TVAVLYCVHQNIEVKDTKEALDKIEEEQNKSKKKAQPATAA-D-TGSSSTV-SQNY
>JF320066/B/US/2005/502_1400_FL03
MGARASVLSGGDLDRWEKIRLRPGGKKKYKLKHIVWASRELERFAVNPGLLETSAGCRQILGQLQPSLQTGSEELKSLFN
TVAVLYCVHQKIDVKDTKEALDKIEEEQNKSKKKVQQAAA--D-TGNNSQV-SQNY
>JF320067/B/US/2005/502_1400_FL04
MGARASVLSGGDLDRWEKIRLRPGGKKKYKLKHIVWASRELERFAVNPGLLETSAGCRQILGQLQPSLQTGSEELKSLFN
TVAVLYCVHQKIDVKDTKEALEKIEEEQNKSKKKVQQAAA--D-TGNNSQV-SQNY
>JF320068/B/US/2006/502_0309_wg12
MGARASVLSGGKLDKWEKIRLRPGGKKQYQLKHIVWASRELERFALNPGLLETSEGCRQILGQLQSSLPTASEELRSLYN
TVAVLYCVHQNIEVKDTKEALDKIEEEQNKSKKKAQPATAA-D-TGSSSTV-SQNY
>JF320069/B/US/2007/502_1115_wg2
MGARASVLSGGELDKWEKIYLRPGGKKKYKLKHIVWASRELERFAVNPGLLETSGGCRQILGQLQPSLQTGSEELRSLYN
TVATLYCVHQKIEIRDTKEALEKIEEEQNKSKKKAQQAAAAAD-TGNSSQV-SQNY
>JF320070/B/US/2007/502_1115_wg6
MGARASVLSGGELDKWEKIYLRPGGKKKYKLKHIVWASRELERFAVNPGLLETSGGCRQILGQLQPSLQTGSEELRSLYN
TVATLYCVHQKIEIRDTKEALEKIEEEQNKSKKKAQQAAAAAD-TGNSSQV-SQNY
>JF320071/B/US/2006/502_0309_wg04
MGARASVLSGGKLDKWEKIRLRPGGKKQYQLKHIVWASRELERFALNPGLLETSEGCRQILGQLQSSLPTASEELRSLYN
TVAVLYCVHQNIEVKDTKEALDKIEEEQNKSKKKAQPATAA-D-TGSSSTV-SQNY
>JF320081/B/US/2006/502_0341_FL06
MGARASILSGGELDRWEKIRLRPGGKKKYRLKHLVWASRELERFAVNPGLLETAEGCRQILEQLQPSLQTGSEELKSLFN
TVAVLFCVQRRIDVKDTKEALDKIEEEQNKSKKKAQQAAAQQD-TRNSSQV-SQNY
>JF320082/B/US/2006/502_0341_FL03
MGARASILSGGELDRWEKIRLRPGGKKKYRLKHLVWASRELERFAVNPGLLETAEGCRQILEQLQPSLQTGSEELKSLFN
TVAVLFCVQRRIDVKDTKEALDKIEEEQNKSKKKAQQAAAQQD-TRNSSQV-SQNY
>JF320097/B/US/2006/502_0346_wg02
MGARASILSGGKLDRWEKIRLRPGGKKRYKLKHLVWASRELERFAVNPGLLETSEGCKQILAQLQPSLQTGSEELKSLYN
TVATLYCVHQNIEIKDTKEALDKIEEEQNKSKKKAQAAAA--G-TGDSSQV-SQNY
>JF320098/B/US/2006/502_0346_wg01
MGARASILSGGKLDRWEKIRLRPGGKKRYKLKHLVWASRELERFAVNPGLLETSEGCKQILAQLQPSLQTGSEELKSLYN
TVATLYCVHQNIEIKDTKEALDKIEEEQNKSKKKAQAAAA--G-TGDSSQV-SQNY
>JF320120/B/US/2006/502_1619_FL09
MGARASVLSGGKLDKWERIRLRPGGNKRYKLKHIVWASRELERFAVNPGLLETAEGCRQILGQLHPSLQTGSEELRSLYN
TIATLYCVHQQIDVKDTKEALDKIEEEQNKSKKKAQQAAA--D-TGS-----SQNY
>JF320121/B/US/2006/502_1619_FL08
MGARASVLSGGKLDKWERIRLRPGGNKRYKLKHIVWASRELERFAVNPGLLETAEGCRQILGQLHPSLQTGSEELRSLYN
TIATLYCVHQQIDVKDTKEALDKIEEEQNKSKNKAQQAAA--D-TGS-----SQNY
>JF320122/B/US/2006/502_1619_FL03
MGARASVLSGGKLDKWERIRLRPGGNKRYKLKHIVWASRELERFAVNPGLLETAEGCRQILGQLHPSLQTGSEELRSLYN
TIATLYCVHQQIDVKDTKEALDKIEEEQNKSKNKAQQAAA--D-TGS-----SQNY
>JF320123/B/US/2006/502_1619_FL01
MGARASVLSGGKLDKWERIRLRPGGNKRYKLKHIVWASRELERFAVNPGLLETAEGCRQILGQLHPSLQTGSEELRSLYN
TIATLYCVHQQIDVKDTKEALDKIEEEQNKSKNKAQQAAA--D-TGS-----SQNY
>JF320124/B/US/2006/502_1619_FL10
MGARASVLSGGKLDKWERIRLRPGGNKRYKLKHIVWASRELERFAVNPGLLETAEGCRQILGQLHPSLQTGSEELRSLYN
TIATLYCVHQQIDVKDTKEALDKIEEEQNKSKNKAQQAAA--D-TGS-----SQNY
>JF320125/B/US/2006/502_1619_FL05
MGARASVLSGGKLDKWERIRLRPGGNKRYKLKHIVWASRELERFAVNPGLLETAEGCRQILGQLHPSLQTGSEELRSLYN
TIATLYCVHQQIDVKDTKEALDKIEEEQNKSKNKAQQAAA--D-TGS-----SQNY
>JF320126/B/US/2006/502_1619_FL06
MGARASVLSGGKLDKWERIRLRPGGNKRYKLKHIVWASRELERFAVNPGLLETAEGCRQILGQLHPSLQTGSEELRSLYN
TIATLYCVHQQIDVKDTKEALDKIEEEQNKSKNKAQQAAA--D-TGS-----SQNY
>JF320127/B/US/2006/502_1619_FL04
MGARASVLSGGKLDKWERIRLRPGGNKRYKLKHIVWASRELERFAVNPGLLETAEGCRQILGQLHPSLQTGSEELRSLYN
TIATLYCVHQQIDVKDTKEALDKIEEEQNKSKNKAQQAAA--D-TGS-----SQNY
>JF320128/B/US/2006/502_1619_FL07
MGARASVLSGGKLDKWERIRLRPGGNKRYKLKHIVWASRELERFAVNPGLLETAEGCRQILGQLHPSLQTGSEELRSLYN
TIATLYCVHQQIDVKDTKEALDKIEEEQNKSKNKAQQAAA--D-TGS-----SQNY
>JF320129/B/US/2006/502_1619_FL02
MGARASVLSGGKLDKWERIRLRPGGNKRYKLKHIVWASRELERFAVNPGLLETAEGCRQILGQLHPSLQTGSEELRSLYN
TIATLYCVHQQIDVKDTKEALDKIEEEQNKSKNKAQQAAA--D-TGS-----SQNY
>JF320144/B/US/2006/502_1211_FL04
MGARASVLSGGELDRWEKIRLRPGGKKQYKLKHIVWASRELERFAVNPGLLETAEGCRKILEQLQPSLQTGSEELQSLHN
TIAVLYCVHQRIDVKDTKEALEKIEEEQNKIKKRAQQAAA--D-TKNSSQV-SQNY
>JF320145/B/US/2006/502_2667_FL03
MGARASVLSGGELDRWEKIRLRPGGKKKYKLKHIVWASRELERFAVNPGLLETSEGCKQILGELQPSLQTGSEELRSLFN
TVAVLYCVHQRIAVKDTKEALEKIEEEQNKSKKKAQQAAA--D-PGKNSQV-SQNY
>JF320146/B/US/2006/502_1211_FL05
MGARASVLSGGELDRWEKIRLRPGGKKQYKLKHIVWASRELERFAVNPGLLETAEGCRKILEQLQPSLQTGSEELQSLHN
TIAVLYCVHQRIDVKDTKEALEKIEEEQNKIKKRAQQAAA--D-TKNSSQV-SQNY
>JF320147/B/US/2006/502_2667_FL01
MGARASVLSGGELDRWEKIRLRPGGKKKYKLKHIVWASRELERFAVNPGLLETSEGCKQILGELQPSLQTGSEELRSLFN
TVAVLYCVHQRIAVKDTKEALEKIEEEQNKSKKKAQQAAA--D-PGKNSQV-SQNY
>JF320148/B/US/2006/502_1211_FL02
MGARASVLSGGELDRWEKIRLRPGGKKQYKLKHIVWASRELERFAVNPGLLETAEGCRKILEQLQPSLQTGSEELQSLHN
TIAVLYCVHQRIDVKDTKEALEKIEEEQNKIKKRAQQAAA--D-TKNSSQV-SQNY
>JF320149/B/US/2006/502_1211_FL03
MGARASVLSGGELDRWEKIRLRPGGKKQYKLKHIVWASRELERFAVNPGLLETAEGCRKILEQLQPSLQTGSEELQSLHN
TIAVLYCVHQRIDVKDTKEALEKIEEEQNKIKKRAQQAAA--D-TKNSSQV-SQNY
>JF320150/B/US/2007/502_1478_wg4
MGARASVLSGGKLDKWEKIRLRPGGKKRYKLKHIVWASRELERFAVNPGLLETAEGCRQILGQLQPSLQTGSEELKSLYN
TVATLYCVHQYIEVKDTKEALDKIEEEQNKSKKRAQPAAAA-D-TGNNSNV-SQNY
>JF320151/B/US/2006/502_1211_FL01
MGARASVLSGGELDRWEKIRLRPGGKKQYKLKHIVWASRELERFAVNPGLLETAEGCRKILEQLQPSLQTGSEELQSLHN
TIAVLYCVHQRIDVKDTKEALEKIEEEQNKIKKRAQQAAA--D-TKNSSQV-SQNY
>JF320152/B/US/2006/502_2667_FL02
MGARASVLSGGELDRWKKIRLRPGGKKKYKLKHIVWASRELERFAVNPGLLETSEGCKQILGELQPSLQTGSEELRSLFN
TVAVLYCVHQRIAVKDTKEALEKIEEEQNKSKKKAQQAAA--D-PGKNSQV-SQNY
>JF320153/B/US/2006/502_2667_FL04
MGARASVLSGGELDRWEKIRLRPGGKKKYKLKHIVWASRELERFAVNPGLLETSEGCKQILGELQPSLQTGSEELRSLFN
TVAVLYCVHQRIAVKDTKEALEKIEEEQNKSKKKAQQAAA--D-PGKNSQV-SQNY
>JF320154/B/US/2006/502_2667_FL05
MGARASVLSGGELDRWEKIRLRPGGKKKYKLKHIVWASRELERFAVNPGLLETSEGCKQILGELQPSLQTGSEELRSLFN
TVAVLYCVHQRIAVKDTKEALEKIEEEQNKSKKKAQQAAA--D-PGKNSQV-SQNY
>JF320155/B/US/2007/502_1478_wg2
MGARASVLSGGKLDKWEKIRLRPGGKKRYKLKHIVWASRELERFAVNPGLLETAEGCRQILGQLQPSLQTGSEELKSLYN
TVATLYCVHQYIEVKDTKEALDKIEEEQNKSKKRAQPAAAA-D-TGNNSNV-SQNY
>JF320156/B/US/2007/502_1478_wg3
MGARASVLSGGKLDKWEKIRLRPGGKKRYKLKHIVWASRELERFAVNPGLLETAEGCRQILGQLQPSLQTGSEELKSLYN
TVATLYCVHQYIEVKDTKEALDKIEEEQNKSKKRAQPAAAA-D-TGNNSNV-SQNY
>JF320157/B/US/2007/502_1478_wg5
MGARASVLSGGKLDKWEKIRLRPGGKKRYKLKHIVWASRELERFAVNPGLLETAEGCRQILGQLQPSLQTGSEELKSLYN
TVATLYCVHQYIEVKDTKEALDKIEEEQNKSKKRAQPAAAA-D-TGNNSNV-SQNY
>JF320158/B/US/2007/502_1478_wg1
MGARASVLSGGKLDKWEKIRLRPGGKKRYKLKHIVWASRELERFAVNPGLLETAEGCRQILGQLQPSLQTGSEELKSLYN
TVATLYCVHQYIEVKDTKEALDKIEEEQNKSKKRAQPAAAA-D-TGNNSNV-SQNY
>JF320160/B/US/2006/502_0923_wg07
MGARASVLSGGKLDTWEKIRLRPGGKKKYQLKHIVWASRELERFAVNPGLLETSEGCRQILGVLQPSLQTGSEELRSLYN
TVATLYCVHQGIEVRDTKEALEKVEEEQNK-E-NAQQAAA--D-TGNSSNR-SQNY
>JF320161/B/US/2006/502_0923_wg04
MGARASVLSGGKLDTWEKIRLRPGGKKKYQLKHIVWASRELERFAVNPGLLETSEGCRQILGVLQPSLQTGSEELRSLYN
TVATLYCVHQGIEVRDTKEALEKVEEEQNK-E-NAQQAAA--D-TGNSSNR-SQNY
>JF320162/B/US/2006/502_0923_wg01
MGARASVLSGGKLDTWEKIRLRPGGKKKYQLKHIVWASRELERFAVNPGLLETSEGCRQILGVLQPSLQTGSEELRSLYN
TVATLYCVHQGIEVRDTKEALEKVEEEQNK-E-NAQQAAA--D-TGNSSNR-SQNY
>JF320163/B/US/2006/502_0923_wg02
MGARASVLSGGKLDTWEKIRLRPGGKKKYQLKHIVWASRELERFAVNPGLLETSEGCRQILGVLQPSLQTGSEELRSLYN
TVATLYCVHQGIEVRDTKEALEKVEEEQNK-E-NAQQAAA--D-TGNSSNR-SQNY
>JF320164/B/US/2006/502_0923_wg08
MGARASVLSGGKLDTWEKIRLRPGGKKKYQLKHIVWASRELERFAVNPGLLETSEGCRQILGVLQPSLQTGSEELRSLYN
TVATLYCVHQGIEVRDTKEALEKVEEEQNK-E-NAQQAAA--D-TGNSSNR-SQNY
>JF320165/B/US/2006/502_0923_wg03
MGARASVLSGGKLDTWEKIRLRPGGKKKYQLKHIVWASRELERFAVNPGLLETSEGCRQILGVLQPSLQTGSEELRSLYN
TVATLYCVHQGIEVRDTKEALEKVEEEQNK-E-NAQQAAA--D-TGNSSNR-SQNY
>JF320166/B/US/2006/502_0923_wg06
MGARASVLSGGKLDTWEKIRLRPGGKKKYQLKHIVWASRELERFAVNPGLLETSEGCRQILGVLQPSLQTGSEELRSLYN
TVATLYCVHQGIEVRDTKEALEKVEEEQNK-E-NAQQAAA--D-TGNSSNR-SQNY
>JF320167/B/US/2006/502_0923_wg05
MGARASVLSGGKLDTWEKIRLRPGGKKKYQLKHIVWASRELERFAVNPGLLETSEGCRQILGVLQPSLQTGSEELRSLYN
TVATLYCVHQGIEVRDTKEALEKVEEEQNK-E-NAQQAAA--D-TGNSSNR-SQNY
>JF320169/B/US/2006/502_1055_FL01
MGARASVLSGGELDRWEKIRLRPGGKKKYKLKHIVWASRELERFAVNPGLLETAQGCTQILGQLQPSLQTGSEELKSLYN
TVATLYCVHQRIEVKDTKEALDKIEEEQNKSKKKAQQAAA--D-TGNSSQV-SQNY
>JF320171/B/US/2006/502_1055_FL02
MGARASVLSGGELDRWEKIRLRPGGKKKYKLKHIVWASRELERFAVNPGLLETAQGCTQILGQLQPSLQTGSEELKSLYN
TVATLYCVHQRIEVKDTKEALDKIEEEQNKSKKKAQQAAA--D-TGNSSQV-SQNY
>JF320179/B/US/2007/502_1897_wg2
MGARASVLSGGELDKWEKIRLRPGGKKQYKLKHIVWASRELERFALNPGLLETSEGCRQILGQLQPALGTGTEELKSLFN
TVAVLYCVHQKIAIKDTKEALDKIEEEQNKSKKKTQQAEA--D-TGNRSQV-SQNY
>JF320181/B/US/2007/502_1897_wg4
MGARASVLSGGELDKWEKIRLRPGGKKQYKLKHIVWASRELERFALNPGLLETSEGCRQILGQLQPALGTGTEELKSLFN
TVAVLYCVHQKIAIKDTKEALDKIEEEQNKSKKKTQQAEA--D-TGNRSQV-SQNY
>JF320182/B/US/2007/502_1897_wg6
MGARASVLSGGELDKWEKIRLRPGGKKQYKLKHIVWASRELERFALNPGLLETSEGCRQILGQLQPALGTGTEELKSLFN
TVAVLYCVHQKIAIKDTKEALDKIEEEQNKSKKKTQQAEA--D-TGNRSQV-SQNY
>JF320183/B/PE/2006/502_0491_wg5
MGARASVLRGGELDRWEKIRLRPGGKKKYRLKHIVWASRELERFAVNPGLLETAEGCRQILGQLQPALQTGSEEFRSLYN
TVAVLYCVHQKIDIKDTKEALEKIEEEQTKSKKKVQPAAA---A----SQA-SQNY
>JF320185/B/US/2005/502_2136_FL02
MGARASVLSGGELDKWEKIRLRPGGKKTYKLKHIVWASRELERFAVNPGLLETAEGCRQILGQLQPSLQTGSEELKSLFN
AIAVLYCVHQRIDVKDTKEALDKIEEEQNKSKKKTQQAAA--G-TGNSSQV-SQNY
>JF320186/B/PE/2006/502_0648_FL03
MGARASVLSGGELDRWEKIRLRPGGKKKYKLKHIVWASRELERFALNPSLLETSEGCREILGQLQPSIRTGSEEIKSLYN
TVAVLYCVHQRIDVKDTTEALEKIEEEQNKSKKKAQQAAA--N-TGDSSKV-SHNY
>JF320187/B/PE/2006/502_0491_wg3
MGARASVLSGGELDRWEKIRLRPGGKKKYRLKHIVWASRELERFAVNPGLLETAEGCRQILGQLQPALQTGSEEFRSLYN
TVAVLYCVHQKIDIKDTKEALEKIEEEQTKSKKKVQPAAA---A----SQA-SQNY
>JF320188/B/US/2005/502_2136_FL03
MGARASVLSGGELDKWEKIRLRPGGKKTYKLKHIVWASRELERFAVNPGLLETAEGCRQILGQLQPSLQTGSEELKSLFN
AIAVLYCVHQRIDVKDTKEALDKIEEEQNKSKKKTQQAAA--G-TGNSSQV-SQNY
>JF320189/B/PE/2007/502_2622_wg1
MGARASVLSGGELDRWEKIRLRPGGKKKYKLKHIVWASRELERFAVNPGLLETSEGCRQILGQLQPSLQTGSEELKSLFN
TIAVLYCVHQRIDIKDTKEALEKIEEEQNKSKKKAQQATAAAD-AVDNSKV-SQNY
>JF320190/B/US/2005/502_2136_FL05
MGARASVLSGGELDKWEKIRLRPGGKKTYKLKHIVWASRELERFAVNPGLLETAEGCRQILGQLQPSLQTGSEELKSLFN
AIAVLYCVHQRIDVKDTKEALDKIEEEQNKSKKKTQQAAA--G-TGNSSQV-SQNY
>JF320191/B/PE/2007/502_0525_wg5
MGARASILSGGKLDSWEKIRLRPGGKKKYRLKHLVWASRELDRFAVNPGLLETAEGCRQILQQLQPSLQTGSEEIKSLYN
TVATLYCVHQKIEVRDTKEALDKVEEEQNESKKKAQQAAT--N-TGKSSQV-SQNY
>JF320192/B/US/2005/502_2136_FL04
MGARASVLSGGELDKWEKIRLRPGGKKTYKLKHIVWASRELERFAVNPGLLETAEGCRQILGQLQPSLQTGSEELKSLFN
AIAVLYCVHQRIDVKDTKEALDKIEEEQNKSKKKTQQAAA--G-TGNSSQV-SQNY
>JF320193/B/PE/2006/502_0648_FL05
MGARASVLSGGELDRWEKIRLRPGGKKKYKLKHIVWASRELERFALNPSLLETSEGCREILGQLQPSIRTGSEEIKSLYN
TVAVLYCVHQRIDVKDTTEALEKIEEEQNKSKKKAQQAAA--N-TGDSSKV-SHNY
>JF320194/B/US/2005/502_2136_FL01
MGARASVLSGGELDKWEKIRLRPGGKKTYKLKHIVWASRELERFAVNPGLLETAEGCRQILGQLQPSLQTGSEELKSLFN
AIAVLYCVHQRIDVKDTKEALDKIEEEQNKSKKKTQQAAA--G-TGNSSQV-SQNY
>JF320195/B/PE/2007/502_0525_wg2
MGARASILSGGKLDSWEKIRLRPGGKKKYRLKHLVWASRELDRFAVNPGLLETAEGCRQILQQLQPSLQTGSEEIKSLYN
TVATLYCVHQKIEVRDTKEALDKVEEEQNESKKKAQQAAT--N-TGKSSQV-XQNY
>JF320196/B/PE/2006/502_0841_FL03
MGARASVLSGGELDRWEKIRLRPGGKKKYQLKHIVWASRELERFAVNPGLLETAAGCRQILGQLQPSLQTGSEELKSLYN
TIAVLYCVHQRIDVKDTKEALDKIEEEQNNSKKKAQQAAA--D-TGNSSKV-SQNY
>JF320197/B/US/2007/502_2289_05
MGARASVLSGGELDRWEKIRLRPGGKKKYRLKHIVWASRELERFAVNPSLLETSEGCRQILGQLQPSLQTGSEELRSLYN
TVATLYCVHQKIDVKDTKEALDKIEEEQNKCKKKAQQAAAAAD-TGNNSQI-SQNY
>JF320198/B/PE/2007/502_1047_wg4
MGARASILSGGELDRWEKIRLRPGGKKKYKLKHIVWASRELERFAVNPGLLETSEGCRQIIGQLQPSLQTGSEELKSLFN
TVATLYCVHQRIDVKDTKEALEKIEEEQNKSKKKAQQAAA--D-AGDTSKV-SQNY
>JF320199/B/PE/2007/502_0525_wg4
MGARASILSGGKLDSWEKIRLRPGGKKKYRLKHLVWASRELDRFAVNPGLLETAEGCRQILQQLQPSLQTGSEEIKSLYN
TVATLYCVHQKIEVRDTKEALDKVEEEQNESKKKAQQAAT--N-TGKSSQV-SQNY
>JF320200/B/US/2007/502_2289_06
MGARASVLSGGELDRWEKIRLRPGGKKKYRLKHIVWASRELERFAVNPSLLETSEGCRQILGQLQPSLQTGSEELRSLYN
TVATLYCVHQKIDVKDTKEALDKIEEEQNKCKKKAQQAAAAAD-TGNNSQI-SQNY
>JF320201/B/PE/2006/502_0648_FL04
MGARASVLSGGELDRWEKIRLRPGGKKKYKLKHIVWASRELERFALNPSLLETSEGCREILGQLQPSIRTGSEEIKSLYN
TVAVLYCVHQRIDVKDTTEALEKIEEEQNKSKKKAQQAAA--N-TGDSSKV-SHNY
>JF320202/B/US/2007/502_2289_02
MGARASVLSGGELDRWEKIRLRPGGKKKYRLKHIVWASRELERFAVNPSLLETSEGCRQILGQLQPSLQTGSEELRSLYN
TVATLYCVHQKIDVKDTKEALDKIEEEQNKCKKKAQQAAAAAD-TGNNSQI-SQNY
>JF320203/B/PE/2006/502_0524_FL03
MGARASVLSGGELDRWEKIRLRPGGKKKYRLKHIVWASRELERFAINPGLLETSEGCRQIIGQLQSSLQTGSEELRSLYN
TVAVLYCVHNKIEVKDTKEALDKIEEEQNKSKKKAQQEVA--D-TGKGSQV-SQNY
>JF320204/B/PE/2007/502_0525_wg1
MGARASILSGGKLDSWEKIRLRPGGKKKYRLKHLVWASRELDRFAVNPGLLETAEGCRQILQQLQPSLQTGSEEIKSLYN
TVATLYCVHQKIEVRDTKEALDKVEEEQNESKKKAQQAAT--N-TGKSSQV-SQNY
>JF320205/B/US/2007/502_2289_03
MGARASVLSGGELDRWEKIRLRPGGKKKYRLKHIVWASRELERFAVNPSLLETSEGCRQILGQLQPSLQTGSEELRSLYN
TVATLYCVHQKIDVKDTKEALDKIEEEQNKCKKKAQQAAAAAN-TGNNSQI-SQNY
>JF320206/B/PE/2007/502_2622_wg3
MGARASVLSGGELDRWEKIRLRPGGKKKYKLKHIVWASRELERFAVNPGLLETSEGCRQILGQLQPSLQTGSEELKSLFN
TIAVLYCVHQRIDIKDTKEALEKIEEEQNKSKKKAQQATAAAD-AVDNSKV-SQNY
>JF320207/B/US/2007/502_2289_04
MGARASVLSGGELDRWEKIRLRPGGKKKYRLKHIVWASRELERFAVNPSLLETSEGCRQILGQLQPSLQTGSEELRSLYN
TXATLYCVHQKIDVKDTKEALDKIEEEQNKCKKKAQQAAAAAD-TGNNSQI-SQNY
>JF320208/B/PE/2006/502_0841_FL04
MGARASVLSGGELDRWEKIRLRPGGKKKYQLKHIVWASRELERFAVNPGLLETAAGCRQILGQLQPSLQTGSEELKSLYN
TIAVLYCVHQRIDVKDTKEALDKIEEEQNNSKKKAQQAAA--D-TGNSSKV-SQNY
>JF320209/B/PE/2006/502_0491_wg1
MGARASVLSGGELDRWEKIRLRPGGKKKYRLKHIVWASRELERFAVNPGLLETAEGCRQILGQLQPALQTGSEEFRSLYN
TVAVLYCVHQKIDIKDTKEALEKIEEEQTKSKKKVQPAAA---A----SQA-SQNY
>JF320211/B/PE/2007/502_2622_wg5
MGARASVLSGGELDRWEKIRLRPGGKKKYKLKHIVWASRELERFAVNPGLLETSEGCRQILGQLQPSLQTGSEELKSLFN
TIAVLYCVHQRIDIKDTKEALEKIEEEQNKSKKKAQQATAAAD-AVDNSKV-SQNY
>JF320212/B/PE/2006/502_0491_wg4
MGARASVLSGGELDRWEKIRLRPGGKKKYRLKHIVWASRELERFAVNPGLLETAEGCRQILGQLQPALQTGSEEFRSLYN
TVAVLYCVHQKIDIKDTKEALEKIEEEQTKSKKKVQPAAA---A----SQA-SQNY
>JF320213/B/PE/2007/502_0525_wg3
MGARASILSGGKLDSWEKIRLRPGGKKKYRLKHLVWASRELDRFAVNPGLLETAEGCRQILQQLQPSLQTGSEEIKSLYN
TVATLYCVHQKIEVRDTKEALDKVEEEQNESKKKAQQAAT--N-TGKSSQV-SQNY
>JF320214/B/PE/2006/502_0524_FL08
MGARASVLSGGELDRWEKIRLRPGGKKKYRLKHIVWASRELERFAINPGLLETSEGCRQIIGQLQSSLQTGSEELRSLYN
TVAVLYCVHNKIEVKDTKEALDKIEEEQNKSKKKAQQEVA--D-TGKGSQV-SQNY
>JF320215/B/PE/2006/502_0648_FL02
MGARASVLSGGELDRWEKIRLRPGGKKKYKLKHIVWASRELERFALNPSLLETSEGCREILGQLQPSIRTGSEEIKSLYN
TVAVLYCVHQRIDVKDTTEALEKIEEEQNKSKKKAQQAAA--N-TGDSSKV-SHNY
>JF320216/B/PE/2007/502_1047_wg3
MGARASILSGGELDRWEKIRLRPGGKKKYKLKHIVWASRELERFAVNPGLLEASEGCRQIIGQLQPSLQTGSEELKSLFN
TVATLYCVHQRIDVKDTKEALEKIEEEQNKSKKKAQQAAA--D-AGDTSKV-SQNY
>JF320217/B/PE/2007/502_2622_wg2
MGARASVLSGGELDRWEKIRLRPGGKKKYKLKHIVWASRELERFAVNPGLLETSEGCRQILGQLQPSLQTGSEELKSLFN
TIAVLYCVHQRIDIKDTKEALEKIEEEQNKSKKKAQQATAAAD-AVDNSKV-SQNY
>JF320218/B/PE/2006/502_0841_FL05
MGARASVLSGGELDRWEKIRLRPGGKKKYQLKHIVWASRELERFAVNPGLLETAAGCRQILGQLQPSLQTGSEELKSLYN
TIAVLYCVHQRIDVKDTKEALDKIEEEQNNSKKKAQQAAA--D-TGNSSKV-SQNY
>JF320219/B/PE/2006/502_0524_FL07
MGARASVLSGGELDRWEKIRLRPGGKKKYRLKHIVWASRELERFAINPGLLETSEGCRQIIGQLQSSLQTGSEELRSLYN
TVAVLYCVHNKIEVKDTKEALDKIEEEQNKSKKKAQQEVA--D-TGKGSQV-SQNY
>JF320220/B/PE/2007/502_2622_wg4
MGARASVLSGGELDRWEKIRLRPGGKKKYKLKHIVWASRELERFAVNPGLLETSEGCRQILGQLQPSLQTGSEELKSLFN
TIAVLYCVHQRIDIKDTKEALEKIEEEQNKSKKKAQQATAAAD-AVDNSKV-SQNY
>JF320221/B/PE/2006/502_0524_FL02
MGARASVLSGGELDRWEKIRLRPGGKKKYRLKHIVWASRELERFAINPGLLETSEGCRQIIGQLQSSLQTGSEELRSLYN
TVAVLYCVHNKIEVKDTKEALDKIEEEQNKSKKKAQQEVA--D-TGKGSQV-SQNY
>JF320222/B/PE/2006/502_0524_FL09
MGARASVLSGGELDRWEKIRLRPGGKKKYRLKHIVWASRELERFAINPGLLETSEGCRQIIGQLQSSLQTGSEELRSLYN
TVAVLYCVHNKIEVKDTKEALDKIEEEQNKSKKKAQQEVA--D-TGKGSQV-SQNY
>JF320223/B/PE/2006/502_0841_FL07
MGARASVLSGGELDRWEKIRLRPGGKKKYQLKHIVWASRELERFAVNPGLLETAAGCRQILGQLQPSLQTGSEELKSLYN
TIAVLYCVHQRIDVKDTKEALDKIEEEQNNSKKKAQQAAA--D-TGNSSKV-SQNY
>JF320224/B/PE/2006/502_0524_FL01
MGARASVLSGGELDRWEKIRLRPGGKKKYRLKHIVWASRELERFAINPGLLETSEGCRQIIGQLQSSLQTGSEELRSLYN
TVAVLYCVHNKIEVKDTKEALDKIEEEQNKRKKKAQQEVA--D-TGKGSQV-SQNY
>JF320225/B/PE/2007/502_1047_wg2
MGARASILSGGELDRWEKIRLRPGGKKKYKLKHIVWASRELERFAVNPGLLETSEGCRQIIGQLQPSLQTGSEELKSLFN
TVATLYCVHQRIDVKDTKEALEKIEEEQNKSKKKAQQAAA--D-AGDTSKV-SQNY
>JF320226/B/PE/2007/502_1047_wg5
MGARASILSGGELDRWEKIRLRPGGKKKYKLKHIVWASRELERFAVNPGLLETSEGCRQIIGQLQPSLQTGSEELKSLFN
TVATLYCVHQRIDVKDTKEALEKIEEEQNKSKKKAQQAAA--D-AGDTSKV-SQNY
>JF320227/B/PE/2007/502_1047_wg1
MGARASILSGGELDRWEKIRLRPGGKKKYKLKHIVWASRELERFAVNPGLLETSEGCRQIIGQLQPSLQTGSEELKSLFN
TVATLYCVHQRIDVKDTKEALEKIEEEQNKSKKKAQQAAA--D-AGDTSKV-SQNY
>JF320241/B/PE/2006/502_2794_FL01
MGARASVLSGGELDRWERIRLRPGGKKKYRLKHIVWASRELERFALNPGLLETSEGCRQILGQLQPSLQTGSEEIKSLFN
TVAVLWCVHQKIDVKDTKEALDKIEEEQNKSKKKEQQAAA--G-TGNGNKV-SQNY
>JF320242/B/PE/2006/502_2794_FL03
MGARASVLSGGELDRWERIRLRPGGKKKYRLKHIVWASRELERFALNPGLLETSEGCRQILGQLQPSLQTGSEEIKSLFN
TVAVLWCVHQKIDVKDTKEALDKIEEEQNKSKKKEQQAAA--G-TGNGNKV-SQNY
>JF320243/B/PE/2006/502_2794_FL02
MGARASVLSGGELDRWERIRLRPGGKKKYRLKHIVWASRELERFALNPGLLETSEGCRQILGQLQPSLQTGSEEIKSLFN
TVAVLWCVHQKIDVKDTKEALDKIEEEQNKSKKKEQQAAA--G-TGNGNKV-SQNY
>JF320244/B/PE/2006/502_2794_FL05
MGARASVLSGGELDRWERIRLRPGGKKKYRLKHIVWASRELERFALNPGLLETSEGCRQILGQLQPSLQTGSEEIKSLFN
TVAVLWCVHQKIDVKDTKEALDKIEEEQNKSKKKEQQAAA--G-TGNGNKV-SQNY
>JF320245/B/PE/2006/502_2794_FL04
MGARASVLSGGELDRWERIRLRPGGKKKYRLKHIVWASRELERFALNPGLLETSEGCRQILGQLQPSLQTGSEEIKSLFN
TVAVLWCVHQKIDVKDTKEALDKIEEEQNKSKKKEQQAAA--G-TGNGNKV-SQNY
>JF320247/B/US/2006/502_0227_FL06
MGARASVLSGGELDRWEKIRLRPGGKKTYKLKHIVWASRELERFAVNPGLLETSQGCRQILGQLQPSLPTGSEELRSLYN
TIAVLYCVHQRIEVKDTKEALDKIEEEQNKGKKQAQQAAA--D-TGSSSKV-SQNY
>JF320250/B/US/2006/502_0227_FL10
MGARASVLSGGELDRWEKIRLRPGGKKTYKLKHIVWASRELERFAVNPGLLETSQGCRQILGQLQPSLQTGSEELRSLYN
TIATLYCVYQRIEVKDTKEALDKIEEEQNKSKEKA--QVA--D-AGTSSQV-SQNY
>JF320251/B/US/2006/502_0227_FL08
MGARASVLSGGELDRWEKIRLRPGGKKTYKLKHIVWASRELERFAVNPGLLETSQGCRQILGQLQPSLPTGSEELRSLYN
TIAVLYCVHQRIEVKDTKEALDKIEEEQNKGKKQAQQAAA--D-TGSSSKV-SQNY
>JF320253/B/US/2006/502_0227_FL02
MGARASVLSGGELDRWEKIRLRPGGKKTYKLKHIVWASRELERFAVNPGLLETSQGCRQILGQLQPSLQTGSEELRSLYN
TIATLYCVYQRIEVKDTKEALDKIEEEQNKSKEKA--QVA--D-AGTSSQV-SQNY
>JF320255/B/US/2006/502_0227_FL09
MGARASVLSGGELDRWEKIRLRPGGKKTYKLKHIVWASRELERFAVNPGLLETSQGCRQILGQLQPSLPTGSEELRSLYN
TIAVLYCVHQRIEVKDTKEALDKIEEEQNKGKKQAQQAAA--D-TGSSSKV-SQNY
>JF320256/B/US/2006/502_0227_FL03
MGARASVLSGGELDRWEKIRLRPGGKKTYKLKHIVWASRELERFAVNPGLLETSQGCRQILGQLQPSLQTGSEELRSLYN
TIATLYCVYQRIEVKDTKEALDKIEEEQNKSKEKA--QVA--D-AGTSSQV-SQNY
>JF320257/B/US/2006/502_0227_FL07
MGARASVLSGGELDRWEKIRLRPGGKKTYKLKHIVWASRELERFAVNPGLLETSQGCRQILGQLQPSLQTGSEELRSLYN
TIATLYCVYQRIEVKDTKEALDKIEEEQNKSKEKA--QVA--D-AGTSSQV-SQNY
>JF320263/B/US/2006/502_0839_wg01
MGARASVLSGGELDRWEKIRLRPGGKKRYKLKHIVWASRELERFAVNPGLLETSEGCRQILGQLQPSLQTGSEELKSLFN
TVAVLYCVHQRIEVKDTKEALDKIEEEQNKIKKRVQQAAA--D-TGNSSQVVSQNY
>JF320267/B/US/2006/502_0839_wg04
MGARASVLSGGKLDRWEKIRLRPGGKKRYKLKHIVWASRELERFAVNPGLLETSEGCRQILGQLQPSLQTGSEELKSLFN
TVAVLYCVHQRIEVKDTKEALDKIEEEQNKIKKRVQQAAA--D-TGNSSQVVSQNY
>JF320268/B/US/2006/502_0839_wg03
MGARASVLSGGELDRWEKIRLRPGGKKRYKLKHIVWASRELERFAVNPGLLETSEGCRQILGQLQPSLQTGSEELKSLFN
TVAVLYCVHQRIEVKDTKEALDKIEEEQNKIKKRVQQAAA--D-TGNSSQVVSQNY
>JF320269/B/US/2006/502_0839_wg02
MGARASVLSGGELDRWEKIRLRPGGKKRYKLKHIVWASRELERFAVNPGLLETSEGCRQILGQLQPSLQTGSEELKSLFN
TVAVLYCVHQRIEVKDTKEALDKIEEEQNKIKKRVQQAAA--D-TGNSSQVVSQNY
>JF320271/B/US/2006/502_0839_wg05
MGARASVLSGGELDRWEKIRLRPGGRKRYKLKHIVWASRELERFAVNPGLLETSEGCRQILGQLQPSLQTGSEELKSLFN
TVAVLYCVHQRIEIKDTKEALDKIEEEQNKVKKRVQQAAA--D-TGNSSQVVSQNY
>JF320356/B/US/2006/502_1512_FL01
MGARASVLSGGKLDKWERIRLRPGGKKKYRLKHIVWASRELERFAVNPGLLETAEGCRQTLGALQPSLQTGSEELRSLYN
TVAVLYCVHQNIEIRDTKEALDRVEEEQNKSKKRTQQAAA--D-TGNSSQV-SQNY
>JF320361/B/US/2005/502_1926_FL01
MGARASVLSGGELDRWERIRLRPGGKKKYRLKHIVWASRELERFALNPGLLETSDGCRQILGQLQPSLQTGSEELRSLYN
TVAVLFCVHQKIEVKDTKEAVEKIEEEQNKSKKKAQPAAA--D-TGNSSQV-SRNY
>JF320363/B/US/2006/502_0176_FL06
MGARASVLSGGKLDKWEKIRLRPGGKKKYQLKHIVWASRELERFAVNPGLLETSEGCRQILGQLQPSLQTGTEELRSLFN
TVATLYCVHQGIEIKDTREALDKVEEEQNKSKKKVQQTAD--G-TGNSSQA-SQNY
>JF320364/B/US/2006/502_0176_FL09
MGARASVLSGGKLDKWEKIRLRPGGKKKYQLKHIVWASRELERFAVNPGLLETSEGCRQILGQLQPSLQTGTEELRSLFN
TVATLYCVHQGIEIKDTREALDKVEEEQNKSKKKVQQTAD--G-TGNSSQA-SQNY
>JF320365/B/US/2006/502_0176_FL02
MGARASVLSGGKLDKWEKIRLRPGGKKKYQLKHIVWASRELERFAVNPGLLETSEGCRQILGQLQPSLQTGTEELRSLFN
TVATLYCVHQGIEIKDTREALDKVEEEQNKSKKKVQQTAD--G-TGNSSQA-SQNY
>JF320366/B/US/2006/502_0176_FL10
MGARASVLSGGKLDKWEKIRLRPGGKKKYQLKHIVWASRELERFAVNPGLLETSEGCRQILGQLQPSLQTGTEELRSLFN
TVATLYCVHQGIEIKDTREALDKVEEEQNKSKKKVQQTAD--G-TGNSSQA-SQNY
>JF320374/B/US/2006/502_0176_FL04
MGARASVLSGGKLDKWEKIRLRPGGKKKYQLKHIVWASRELERFAVNPGLLETSEGCRQILGQLQPSLQTGTEELRSLFN
TVATLYCVHQGIEIKDTREALDKVEEEQNKSKKKVQQTAD--G-TGNSSQA-SQNY
>JF320411/B/CA/2006/502_1027_wg02
MGARASVLSGGQLDRWEKIRLRPGGKKKYKLKHLVWASRELERFAVNPGLLETSEGCRQILEQLQPALQTGSEELRSLYN
TIVVLYCVHRRIDVKDTKDALDRVEEEQNKSKKKAQQTAA--D-TGNSSQVVSQNY
>JF320412/B/CA/2006/502_1027_wg10
MGARASVLSGGQLDRWEKIRLRPGGEKKYKLKHLVWASRELERFAVNPGLLETSEGCRQILEQLQPALQTGSEELRSLYN
TIVVLYCVHRRIDVKDTKDALDKVEEEQNKSKKKAQQTAA--D-TGKSSQVVSQNY
>JF320413/B/CA/2006/502_1027_wg01
MGARASVLSGGQLDRWEKIRLRPGGKKKYKLKHLVWASRELERFAVNPGLLETSEGCRQILEQLQPALQTGSEELRSLYN
TIVVLYCVHRRIDVKDTKDALDKVEEEQNKSKKKAQQTAA--D-TGNSSQVVSQNY
>JF320414/B/CA/2006/502_1027_wg09
MGARASVLSGGQLDRWEKIRLRPGGKKKYKLKHLVWASRELERFAVNPGLLETSEGCRQILEQLQPALQTGSEELRSLYN
TIVVLYCVHRRIDVKDTKDALDKVEEEQNKSKKKAQQTAA--D-TGNSSQVVSQNY
>JF320415/B/CA/2006/502_1027_wg07
MGARASVLSGGQLDRWEKIRLRPGGKKKYKLKHLVWASRELERFAVNPGLLETSEGCRQILEQLQPALQTGSEELRSLYN
TIVVLYCVHRRIDVKDTKDALDKVEEEQNKSKKKAQQTAA--D-TGNSSQVVSQNY
>JF320416/B/CA/2006/502_1027_wg04
MGARASVLSGGQLDRWEKIRLRPGGKKKYKLKHLVWASRELERFAVNPGLLETSEGCRQILEQLQPALQTGSEELRSLYN
TIVVLYCVHRRIDVKDTKDALDKVEEEQNKSKKKAQQTAA--D-TGNSSQVVSQNY
>JF320417/B/CA/2006/502_1027_wg11
MGARASVLSGGQLDRWEKIRLRPGGKKKYKLKHLVWASRELERFAVNPGLLETSEGCRQILEQLQPALQTGSEELRSLYN
TIVVLYCVHRRIDVKDTKDALDKVEEEQNKSKKKAQQTAA--D-TGNSSQVVSQNY
>JF320418/B/CA/2006/502_1027_wg05
MGARASVLSGGQLDRWEKIRLRPGGKKKYKLKHLVWASRELERFAVNPGLLETSEGCRQILEQLQPALQTGSEELRSLYN
TIVVLYCVHRRIDVKDTKDALDKVEEEQNKSKKKAQQTAA--D-TGNSSQVVSQNY
>JF320419/B/CA/2006/502_1027_wg03
MGARASVLSGGQLDRWEKIRLRPGGKKKYKLKHLVWASRELERFAVNPGLLETSEGCRQILEQLQPALQTGSEELRSLYN
TIVVLYCVHRRIDVKDTKDALDKVEEEQNKSKKKAQQTAA--D-TGNSSQVVSQNY
>JF320420/B/CA/2006/502_1027_wg06
MGARASVLSGGQLDRWEKIRLRPGGKKKYKLKHLVWASRELERFAVNPGLLETSEGCRQILEQLQPALQTGSEELRSLYN
TIVVLYCVHRRIDVKDTKDALDKVEEEQNKSKKKAQQTAA--D-TGNSSQVVSQNY
>JF320423/B/CA/2007/502_1191_05
MGARASVLSGGELDRWEKIRLRPGGKKKYKLKHIVWASRELERFAVNPGLLETAEGCRQIIGQLQPSLQTGSEELRSLFN
TVAVLYCVHQRIEIKDTKEALEKIEEEQSKSKKKVQQAAATAD-TGNSSTV-SQNY
>JF320424/B/CA/2007/502_1191_03
MGARASVLSGGELDRWEKIRLRPGGKKKYKLKHIVWASRELERFAVNPGLLETAEGCRQIIGQLQPSLQTGSEELRSLFN
TVAVLYCVHQRIEIKDTKEALEKIEEEQSKSKKKVQQAAATAD-TGNSSTV-SQNY
>JF320425/B/CA/2007/502_1191_07
MGARASVLSGGELDRWEKIRLRPGGKKKYKLKHIVWASRELERFAVNPGLLETAEGCRQIIGQLQPSLQTGSEELRSLFN
TVAVLYCVHQRIEIKDTKEALXKIEEEQSKSKKKVQQAAATAD-TGNSSTV-SQNY
>JF320426/B/CA/2007/502_1191_06
MGARASVLSGGELDRWEKIRLRPGGKKKYKLKHIVWASRELERFAVNPGLLETAEGCRQIIGQLQPSLQTGSEELRSLFN
TVAVLYCVHQRIEIKDTKEALEKIEEEQSKSKKKVQQAAATAD-TGNSSTV-SQNY
>JF320427/B/CA/2006/502_1799_FL02
MGARASVLSGGKLDKWEKIRLRPGGKKKYKLKHIVWASRELERFAVNPGLLETGEGCRQILGQLQPALQTGSEELKSLFN
TVATLYCVHQDIDVKDTKEALDKIEEEQNKSKKKAQQAAA--D-TGNSSQV-SQNY
>JF320428/B/CA/2006/502_1799_FL03
MGARASVLSGGKLDKWEKIRLRPGGKKKYKLKHIVWASRELERFAVNPGLLETGEGCRQILGQLQPALQTGSEELKSLFN
TVATLYCVHQDIDVKDTKEALDKIEEEQNKSKKKAQQAAA--D-TGNSSQV-SQNY
>JF320429/B/CA/2006/502_1799_FL01
MGARASVLSGGKLDKWEKIRLRPGGKKKYKLKHIVWASRELERFAVNPGLLETGEGCRQILGQLQPALQTGSEELKSLFN
TVATLYCVHQDIDVKDTKEALDKIEEEQNKSKKKAQQAAA--D-TGNSSQV-SQNY
>JF320430/B/CA/2006/502_1799_FL05
MGARASVLSGGKLDKWEKIRLRPGGKKKYKLKHIVWASRELERFAVNPGLLETGEGCRQILGQLQPALQTGSEELKSLFN
TVATLYCVHQDIDVKDTKEALDKIEEEQNKSKKKAQQAAA--D-TGNSSQV-SQNY
>JF320431/B/CA/2006/502_1799_FL04
MGARASVLSGGKLDKWEKIRLRPGGKKKYKLKHIVWASRELERFAVNPGLLETGEGCRQILGQLQPALQTGSEELKSLFN
TVATLYCVHQDIDVKDTKEALDKIEEEQNKSKKKAQQAAA--D-TGNSSQV-SQNY
>JF320460/B/US/2007/502_1709_07
MGARASVLSGGKLDQWEKIRLRPGGKKKYRLKHLVWASRELERYALNPGLLETSDGCKQIIAQLQPSIPTGSEELKSLYN
AVAVLYCVHQRIDVKDTKEALDKIEEEQNKSKKKAQQAAA--D-TGNSSQV-SQNY
>JF320461/B/US/2007/502_1709_10
MGARASVLSGGKLDQWEKIRLRPGGKKKYRLKHLVWASRELERYALNPGLLETSDGCKQIIAQLQPSIPTGSEELKSLYN
AIAVLYCVHQRIDVKDTKEALDKIEEEQNKSKKKAQQVAA--D-TGNSSQV-SQNY
>JF320462/B/US/2007/502_1709_06
MGARASVLSGGKLDQWEKIRLRPGGKKKYRLKHLVWASRELERYALNPGLLETSDGCKQIIAQLQPSIPTGSEELKSLYN
AVAVLYCVHQRIDVKDTKEALDKIEEEQNKSKKKAQQAAA--D-TGNSSQV-SQNY
>JF320463/B/US/2007/502_1709_14
MGARASVLSGGKLDQWEKIRLRPGGKKKYRLKHLVWASRELERYALNPGLLETSDGCKQIIAQLQPSIPTGSEELKSLYN
AVAVLYCVHQRIDVKDTKEALDKIEEEQNKSKKKAQQAAA--D-TGNSNQV-SQNY
>JF320464/B/US/2007/502_1709_09
MGARASVLSGGKLDQWEKIRLRPGGKKKYRLKHLVWASRELERYALNPGLLETSDGCKQIIAQLQPSIPTGSEELKSLYN
AVAVLYCVHQRIDVKDTKEALDKIEEEQNKSKKKAQQAAA--D-TGSSSQV-SQNY
>JF320465/B/US/2007/502_1709_11
MGARASVLSGGKLDQWEKIRLRPGGKKKYRLKHLVWASRELERYALNPGLLETSDGCKQIIAQLQPSIPTGSEELKSLYN
AVAVLYCVHQRIDVKDTKEALDKIEEEQNKSKKKAQQAAA--D-TGNSSQV-SQNY
>JF320466/B/US/2007/502_1709_02
MGARASVLSGGKLDQWEKIRLRPGGKKKYRLKHLVWASRELERYALNPGLLETSDGCKQIIAQLQPSIPTGSEELKSLYN
AVAVLYCVHQRIDVKDTKEALDKIEEEQNKSKKKAQQAAA--D-TGNSSQV-SQNY
>JF320467/B/US/2007/502_1709_04
MGARASVLSGGKLDQWEKIRLRPGGKKKYRLKHLVWASRELERYALNPGLLETSDGCKQIIAQLQPSIPTGSEELKSLYN
AVAVLYCVHQRIDVKDTKEALDKIEEEQNKSKKKAQQAAA--D-TGNSSQV-SQNY
>JF320468/B/US/2007/502_1709_03
MGARASVLSGGKLDQWEKIRLRPGGKKKYRLKHLVWASRELERYALNPGLLETSDGCKQIIAQLQPSIPTGSEELKSLYN
AVAVLYCVHQRIDVKDTKEALDKIEEEQNKSKKKAQQVAA--D-TGNSSQV-SQNY
>JF320469/B/US/2007/502_1709_08
MGARASVLSGGKLDQWEKIRLRPGGKKKYRLKHLVWASRELERYALNPGLLETSDGCKQIIAQLQPSIPTGSEELKSLYN
AVAVLYCVHQRIDVKDTKEALDKIEEEQNKSKKKAQQAAA--D-TGNSSQV-SQNY
>JF320470/B/US/2007/502_1709_12
MGARASVLSGGKLDQWEKIRLRPGGKKKYRLKHLVWASRELERYALNPGLLETSDGCKQIIAQLQPSIPTGSEELKSLYN
AVAVLYCVHQRIDVKDTKEALDKIEEEQNKSKKKAQQAAA--D-TGNSSQV-SQNY
>JF320477/B/US/2005/502_1926_FL04
MGARASVLSGGELDRWERIRLRPGGKKKYRLKHIVWASRELERFALNPGLLETSDGCRQILGQLQPSLQTGSEELRSLYN
TVAVLFCVHQKIEVKDTKEAVEKIEEEQNKSKKKAQPAAA--D-TGNSSQV-SRNY
>JF320478/B/US/2005/502_1926_FL03
MGARASVLSGGELDRWERIRLRPGGKKKYRLKHIVWASRELERFALNPGLLETSDGCRQILGQLQPSLQTGSEELRSLYN
TVAVLFCVHQKIEVKDTKEAVEKIEEEQNKSKKKAQPAAA--D-TGNSSQV-SRNY
>JF320482/B/US/2005/502_2008_FL12
MGARASVLSGGELDKWEKIRLRPGGKKKYQLKHIVWASRELERFALNPGLLESAEGCRQILGQLHPSLKTGSEELKSLYN
TIATLYCVHQKIDVKDTKEALDKIEEEQNKCKKKAQQAAAA-D---Q-SPV-SQNY
>JF320483/B/US/2005/502_1926_FL02
MGARASVLSGGELDRWERIRLRPGGKKKYRLKHIVWASRELERFALNPGLLETSDGCRQILGQLQPSLQTGSEELRSLYN
TVAVLFCVHQKIEVKDTKEAVEKIEEEQNKSKKKAQPAAA--D-TGNSSQV-SRNY
>JF320484/B/US/2005/502_2008_FL04
MGARASVLSGGELDKWEKIRLRPGGKKKYQLKHIVWASRELERFALNPGLLESAEGCRQILGQLHPSLKTGSEELKSLYN
TIATLYCVHQKIDVKDTKEALDKIEEEQNKCKKKAQQAAAA-D---Q-SPV-SQNY
>JF320485/B/US/2005/502_2008_FL08
MGARASVLSGGELDKWEKIRLRPGGKKKYQLKHIVWASRELERFALNPGLLETTEGCRQILGQLHPSLKTGSEELKSLYN
TIATLYCVHQKIDVKDTKEALDKIEEEQNKCKKKAQQAAA--D---Q-SPV-SQNY
>JF320486/B/US/2005/502_2008_FL03
MGARASVLSGGELDKWEKIRLRPGGKKKYQLKHIVWASRELERFALNPGLLETAEGCRQILGQLHPSLKTGSEELKSLYN
TIATLYCVHQKIDVKDTKEALDKIEEEQNKCKKKAQQAAAA-D---Q-SPV-SQNY
>JF320487/B/US/2005/502_2008_FL01
MGARASVLSGGELDKWEKIRLRPGGKKKYQLKHIVWASRELERFALNPGLLESAEGCRQILGQLHPSLKTGSEELKSLYN
TIATLYCVHQKIDVKDTKEALDKIEEEQNKCKKKAQQAAAA-D---Q-SPV-SQNY
>JF320488/B/US/2005/502_2008_FL10
MGARASVLSGGELDKWEKIRLRPGGKKKYQLKHIVWASRELERFALNPGLLETAEGCRQILGQLHPSLKTGSEELKSLYN
TIATLYCVHQKIDVKDTKEALDKIEEEQNKCKKKAQQAAA--D---Q-SQV-SQNY
>JF320489/B/US/2005/502_2008_FL11
MGARASVLSGGELDKWEKIRLRPGGKKKYQLKHIVWASRELERFALNPGLLESAEGCRQILGQLHPSLKTGSEELKSLYN
TIATLYCVHQKIDVKDTKEALDKIEEEQNKCKKKAQQAAAA-D---Q-SPV-SQNY
>JF320490/B/US/2005/502_2008_FL02
MGARASVLSGGELDKWEKIRLRPGGKKKYQLKHIVWASRELERFALNPGLLETTEGCRQILGQLHPSLKTGSEELKSLYN
TIATLYCVHQKIDVRDTKEALDKIEEEQNKCKKKAQQAAAA-D---Q-SPV-SQNY
>JF320491/B/US/2005/502_2008_FL09
MGARASVLSGGELDKWEKIRLRPGGKKKYQLKHIVWASRELERFALNPGLLESAEGCRQILGQLHPSLKTGSEELKSLYN
TIATLYCVHQKIDVKDTKEALDKIEEEQNKCKKKAQQAAAA-D---Q-SPV-SQNY
>JF320492/B/US/2005/502_2008_FL07
MGARASVLSGGELDKWEKIRLRPGGKKKYQLKHIVWASRELERFALNPGLLESAEGCRQILGQLHPSLKTGSEELKSLYN
TIATLYCVHQKIDVKDTKEALDKIEEEQNKCKKKAQQAAAA-D---Q-SPV-SQNY
>JF320515/B/US/2006/502_0176_FL07
MGARASVLSGGKLDKWEKIRLRPGGKKKYQLKHIVWASRELERFAVNPGLLETSEGCRQILGQLQPSLQTGTEELRSLFN
TVATLYCVHQGIEIKDTREALDKVEEEQNKSKKKVQQTAD--G-TGNSSQA-SQNY
>JF320516/B/US/2006/502_0176_FL01
MGARASVLSGGKLDKWEKIRLRPGGKKKYQLKHIVWASRELERFAVNPGLLETSEGCRQILGQLQPSLQTGTEELRSLFN
TVATLYCVHQGIEIKDTREALDKVEEEQNKSKKKVQQTAD--G-TGNSSQA-SQNY
>JF320518/B/US/2006/502_0176_FL03
MGARASVLSGGKLDKWEKIRLRPGGKKKYQLKHIVWASRELERFAVNPGLLETSEGCRQILGQLQPSLQTGTEELRSLFN
TVATLYCVHQGIEIKDTREALDKVEEEQNKSKKKVQQTAD--G-TGNSSQA-SQNY
>JF320519/B/US/2006/502_0176_FL05
MGARASVLSGGKLDKWEKIRLRPGGKKKYQLKHIVWASRELERFAVNPGLLETSEGCRQILGQLQPSLQTGTEELRSLFN
TVATLYCVHQGIEIKDTREALDKVEEEQNKSKKKVQQTAD--G-TGNSSQA-SQNY
>JF320526/B/US/2006/502_0717_FL02
MGARASVLSGGQLDKWEKIRLRPGGKKKYRLKHIVWASRELERFAVNPGLLETSEGCRQILGQLQPSLQTGSEELRSLFN
TIATLYCVHQGIEVKDTKEALEKIEEEQNKSKKKTQQAAA--G-AGNSSQV-SQNY
>JF320529/B/US/2006/502_0717_FL01
MGARASVLSGGQLDKWEKIRLRPGGKKKYRLKHIVWASRELERFAVNPGLLETSEGCRQILGQLQPSLQTGSEELRSLFN
TIATLYCVHQGIEVKDTKEALEKIEEEQNKSKKKTQQAAA--G-AGNSSQV-SQNY
>JF320530/B/US/2007/502_0823_05
MGARASVLSGGKLDRWEKIRLRPGGRKKYRLKHIVWASNELERFALNPGLLETSEGCRQILGQLQPSLQTGSEEIKSLYN
TVATLYCVHQNIDVKDTKEALDKIEEEQNKSKKKAQQAAA--G-TGNNSQV-SQNY
>JF320531/B/US/2007/502_0823_04
MGARASVLSGGKLDRWEKIRLRPGGRKKYRLKHIVWASNELERFALNPGLLETSEGCRQILGQLQPSLQTGSEEIKSLYN
TVATLYCVHQNIDVKDTKEALDKIEEEQNKSKKKAQQAAA--G-TGNNSQV-SQNY
>JF320532/B/US/2007/502_0823_02
MGARASVLSGGKLDRWEKIRLRPGGRKKYRLKHIVWASNELERFALNPGLLETSEGCRQILGQLQPSLQTGSEEIKSLYN
TVATLYCVHQNIDVKDTKEALDKIEEEQNKSKKKAQQAAA--G-TGNNSQV-SQNY
>JF320533/B/US/2007/502_0823_01
MGARASVLSGGKLDRWEKIRLRPGGRKKYRLKHIVWASNELERFALNPGLLETSEGCRQILGQLQPSLQTGSEEIKSLYN
TVATLYCVHQNIDVKDTKEALDKIEEEQNKSKKKAQQAAA--G-TGNNSQV-SQNY
>JF320534/B/US/2007/502_0823_06
MGARASVLSGGKLDRWEKIRLRPGGRKKYRLKHIVWASNELERFALNPGLLETSEGCRQILGQLQPSLQTGSEEIKSLYN
TVATLYCVHQNIDVKDTKEALDKIEEEQNKSKKKAQQAAA--G-TGNNSQV-SQNY
>JF320535/B/US/2007/502_0823_03
MGARASVLSGGKLDRWEKIRLRPGGRKKYRLKHIVWASNELERFALNPGLLETSEGCRQILGQLQPSLQTGSEEIKSLYN
TVATLYCVHQNIDVKDTKEALDKIEEEQNKSKKKAQQAAA--G-TGNNSQV-SQNY
>JF320536/B/US/2007/502_0823_07
MGARASVLSGGKLDRWEKIRLRPGGRKNYRLKHIVWASNELERFALNPGLLETSEGCRQILGQLQPSLQTGSEEIKSLYN
TVATLYCVHQNIDVKDTKEALDKIEEEQNKSKKKAQQAAA--G-TGNNSQV-SQNY
>JF320559/B/US/2007/502_0364_wg5
MGARASILSGGELDRWEKIRLRPGGKKKYRLKHIVWASRELERFAVNPGLLETSEGCKQILIQLQPSLKTGSEELKSLYN
TIATLYCVHQRIDVKDTKDALDKIEEEQNKSKKKTQQAAADAN-TGNSSQV-SQNY
>JF320561/B/US/2007/502_0364_wg4
MGARASILSGGELDRWEKIRLRPGGKKKYRLKHIVWASRELERFAVNPGLLETSEGCKQILIQLQPSLKTGSEELKSLYN
TIATLYCVHQRIDVKDTKDALDKIEEEQNKSKKKTQQAAADAN-TGNSSQV-SQNY
>JF320562/B/US/2007/502_0364_wg1
MGARASILSGGELDRWEKIRLRPGGKKKYRLKHIVWASRELERFAVNPGLLETSEGCKQILIQLQPSLKTGSEELKSLYN
TIATLYCVHQRIDVKDTKDALDKIEEEQNKSKKKTQQAAADAN-TGNSSQV-SQNY
>JF320563/B/US/2007/502_0364_wg2
MGARASILSGGELDRWEKIRLRPGGKKKYRLKHIVWASRELERFAVNPGLLETSEGCKQILIQLQPSLKTGSEELKSLYN
TIATLYCVHQRIDVKDTKDALDKIEEEQNKSKKKTQQAAADAN-TGNSSQV-SQNY
>JF320564/B/US/2006/502_1046_FL04
MGARASVLSGGQLDKWEKIRLRPGGKKQYKLKHIVWASRELERFAVNPGLLETAEGCRQILEQLQPALKTGSEELRSLFN
TIAVLYCVHQKIEVKDTKEALDKIEEEQNKSKKRVQQAAAAAD-TGNKSQV-SQNY
>JF320565/B/US/2006/502_1046_FL05
MGARASVLSGGQLDKWEKIRLRPGGKKQYKLKHIVWASRELERFAVNPGLLETAEGCRQILEQLQPALKTGSEELRSLFN
TIAVLYCVHQKIEVKDTKEALDKIEEEQNKSKKRVQQAAAAAD-TGNKSQV-SQNY
>JF320566/B/US/2006/502_1046_FL01
MGARASVLSGGQLDKWEKIRLRPGGKKQYKLKHIVWASRELERFAVNPGLLETAEGCRQILEQLQPALKTGSEELRSLFN
TIAVLYCVHQKIEVKDTKEALDKIEEEQNKSKKRVQQAAAAAD-TGNKSQV-SQNY
>JF320567/B/US/2006/502_1046_FL03
MGARASVLSGGQLDKWEKIRLRPGGKKQYKLKHIVWASRELERFAVNPGLLETAEGCRQILEQLQPALKTGSEELRSLFN
TIAVLYCVHQKIEVKDTKEALDKIEEEQNKSKKRVQQAAAAAD-TGNKSQV-SQNY
>JF320568/B/US/2006/502_1046_FL02
MGARASVLSGGQLDKWEKIRLRPGGKKQYKLKHIVWASRELERFAVNPGLLETAEGCRQILEQLQPALKTGSEELRSLFN
TIAVLYCVHQKIEVKDTKEALDKIEEEQNKSKKRVQQAAAAAD-TGNKSQV-SQNY
>JF320577/B/US/2007/502_2305_01
MGARASVLSGGELDRWEKIRLRPGGKKKYKLKHIVWASRELERFAVNPGLLETSEGCRQIIGQLQPSLQTGSEELKSLFN
TVAVLYCVHQKIDIKDTKEALEKIEEEQNKSKKKAQQAAA--G-TGNSSQV-SQNY
>JF320613/B/US/2006/502_0062_FL04
MGARASVLSGGELDRWEKIRLRPGGKKKYKLKHVVWASRELERFAVNPGLLETAGGCRQILEQLQPSLQTGSEELKSLFN
TVAVLYCVHQRIDVKDTKEALDKIEEEQNKSKKKAQQAAA--D-TGNSGQV-SQNY
>JF320615/B/US/2006/502_0053_wg06
MGARASVLSGGKLDRWEKIRLRPMGRKKYKLKHLVWASRELERFAVNPDLLETSEGCKQILRQLQPALQTGSEELRSLYN
TVATLYCVHQGIEIKDTKEALEKIEEEQNKSKEKAQQAAA--D-TGKNSTV-SQNY
>JF320616/B/US/2006/502_0062_FL02
MGARASVLSGGELDRWEKIRLRPGGKKKYKLKHVVWASRELERFAVNPGLLETAGGCRQILEQLQPSLQTGSEELKSLFN
TVAVLYCVHQRIDVKDTKEALDKIEEEQNKSKKKAQQAAA--D-TGNSGQV-SQNY
>JF320617/B/US/2006/502_0053_wg01
MGARASVLSGGKLDRWEKIRLRPMGRKKYKLKHLVWASRELERFAVNPDLLETSEGCKQILRQLQPALQTGSEELRSLYN
TVATLYCVHQGIEIKDTKEALEKIEEEQNKSKEKAQQAAA--D-TGKNSTV-SQNY
>JF320619/B/US/2006/502_0062_FL06
MGARASVLSGGELDRWEKIRLRPGGKKKYKLKHVVWASRELERFAVNPGLLETAGGCRQILEQLQPSLQTGSEELKSLFN
TVAVLYCVHQRIDVKDTKEALDKIEEEQNKSKKKAQQAAA--D-TGNSGQV-SQNY
>JF320620/B/US/2006/502_0053_wg10
MGARASVLSGGKLDRWEKIRLRPMGRKKYKLKHLVWASRELERFAVNPDLLETSEGCKQILRQLQPALQTGSEELRSLYN
TVATLYCVHQGIEIKDTKEALEKIEEEQNKSKEKAQQAAA--D-TGKNSTV-SQNY
>JF320621/B/US/2006/502_0053_wg09
MGARASVLSGGKLDRWEKIRLRPMGRKKYKLKHLVWASRELERFAVNPDLLETSEGCKQILRQLQPALQTGSEELRSLYN
TVATLYCVHQGIEIKDTKEALEKIEEEQNKSKEKAQQAAA--D-TGKNSTV-SQNY
>JF320622/B/US/2006/502_0062_FL05
MGARASVLSGGELDRWEKIRLRPGGKKKYKLKHVVWASRELERFAVNPGLLETAGGCRQILEQLQPSLQTGSEELKSLFN
TVAVLYCVHQRIDVKDTKEALDKIEEEQNKSKKKAQQAAA--D-TGNSGQV-SQNY
>JF320624/B/US/2006/502_0053_wg04
MGARASVLSGGKLDRWEKIRLRPMGRKKYKLKHLVWASRELERFAVNPDLLETSEGCKQILRQLQPALQTGSEELRSLYN
TVATLYCVHQGIEIKDTKEALEKIEEEQNKSKEKAQQAAA--D-TGKNSTV-SQNY
>JF320626/B/US/2006/502_0053_wg05
MGARASVLSGGKLDRWEKIRLRPMGRKKYKLKHLVWASRELERFAVNPDLLETSEGCKQILRQLQPALQTGSEELRSLYN
TVATLYCVHQGIEIKDTKEALEKIEEEQNKSKEKAQQAAA--D-TGKNSTV-SQNY
>JF320627/B/US/2006/502_0053_wg07
MGARASVLSGGKLDRWEKIRLRPMGRKKYKLKHLVWASRELERFAVNPDLLETSEGCKQILRQLQPALQTGSEELRSLYN
TVATLYCVHQGIEIKDTKEALEKIEEEQNKSKEKAQQAAA--D-TGKXSTV-SQNY
>JF320628/B/US/2006/502_0062_FL03
MGARASVLSGGELDRWEKIRLRPGGKKKYKLKHVVWASRELERFAVNPGLLETAGGCRQILEQLQPSLQTGSEELKSLFN
TVAVLYCVHQRIDVKDTKEALDKIEEEQNKSKKKAQQAAA--D-TGNSGQV-SQNY
>JF320629/B/US/2006/502_0062_FL01
MGARASVLSGGELDRWEKIRLRPGGKKKYKLKHVVWASRELERFAVNPGLLETAGGCRQILEQLQPSLQTGSEELKSLFN
TVAVLYCVHQRIDVKDTKEALDKIEEEQNKSKKKAQQAAA--D-TGNSGQV-SQNY
>JF683736/B/CY/2007/CY181
KGGKASVLSGGKINQWEKIPVPAGGKKKN*LKHFVWASRELERFGVHPGLVKTSKGW*TILGPLPPFL*NGSKEL*SFFY
TGTVLFWGPPKNKVKKPQEAFNQIKEEQNQC*KKGPQATT--D-TRNHRAQ-NPNY
>JF683738/B/CY/2007/CY184
MGARASVFSGGQLDKWEKIRLRPGGKKHYKLKHIVWASRELERFAVNPGLLETADGCKRILAQLQPSLQTGSEELKSLFN
TVATIYCVHQRIDVRDTKEALDKIEEEQNRNKKKAQQEAA--D-TGNKNQV-SQNY
>JF683741/B/CY/2007/CY188
MGARASVLSGGELDRWEKIRLRPGGKKKYKLKHVVWASRELERFPVNPGLLKTAKGCKQIMVQLQPSLQTGSKKLKSLFN
TVATLFWGHQKIDVRNTKKALEKVEEEQNKSKKKAQQAAA--G-TGNSSQA-SQNY
>JF683742/B/CY/2007/CY189
MGARASVLSGGKLDKWEKIRLRPGGKKKYRLKHLVWASRELERFAINPGLLETSKGCKQILGQIQPSLQTGSKELKSLYN
AVAVLYWVHQRIDVNDTKEALDKIEEEQNKSKKKAQQAAAA-D-TGNSSQV-NQNS
>JF683743/B/CY/2007/CY190
MGARASVLSGGELDRWEKIRLRPGGKKKYRLKHIVWASRELERFAVNPGLLETSEGCRQILGQLQPSLQTGSEELKSLYN
TIATLYCVHRKIEVRDTKEALEKIEEEQNKSKKKAQQAAA--D-AGNSSQV-SQNY
>JF683746/B/CY/2007/CY194
MGARASVLSGGELDRWEKIRLRPGGKKKYRLKHIVWASRELERFAVNPGLLETSEGCRQILGQLQPSLQTGSEELKSLYN
TIATLYCVHRKIEVRDTKEALEKIEEEQNKSKKKAQQAAA--D-AGNSSQV-SQNY
>JF683747/B/CY/2007/CY195
MGARASVLSGGELDRWEKIRLRPGGKKKYRLKHIVWASRELERFAVNPGLLETSEGCRKIIEQLQPSLQTGSEELRSLFN
TVATLYCVHEKIEIRDTKEALDKIEEEQNKSKKKAQQAAA--D-AGNRNQV-SQNY
>JF683749/B/CY/2007/CY197
MGARASILSGAKLEKWEGIRLRPGGKKKYKLKHIVWASRELERFAVNPGLLETAQGCKQILEQLQPALQTGTEELRSLNN
AIATLYCVHKGIDVKDTKEALERVEEEQNKSKKMTQQAAA--A-TGNSNQSRSQNY
>JF683750/B/CY/2007/CY198
MGARASVLSGGKLDQWEKIRLRPGGKKKYRLKHIVWASRELERFAVNPGLLETSEGCRQILGQLQPSLQTGSEELKSLYN
TIAVLYCVHQRMEVKDTKEALDKIEEEQNKSKKRAQQAAA--D-TGNNSNSQSQNY
>JF683751/B/CY/2007/CY199
MGARASILTGGGLDRWEKIRLRPGGKKKYKLKHIVWASRELERFPVNPGLLETSEGCKQILGQLQPSLQTGSEELKSLYN
TVATLYWVDQKIEIKDTKEALDKIEEEQNKSKNKGQQGAAATHATGSSSQV-SQNY
>JF683753/B/CY/2007/CY201
MGARASVLSAGELDRWEKIRLRPGGKKKYRLKHIVWASRELERFAVNPGLLETSEGCRQIIGQLQPSLQTGSEELRSLYN
TVAVLYCVHQKIEVKDTKEALDKVEEEQNKCKKKAQPAAA--A-AGNGSQI-SQNY
>JF683754/B/CY/2007/CY202
MGARASILSGGELDRWEKIRLRPGGKKKYRLKHVVWASRELERFAVNPGLLETSTGCRQILQQLQPSLQTGSEELRSLYN
TVATLYCVHQRIDVKDTKEALDKIEEEQNKCKKKAQQAAAA-D-TGNSSQV-SQNY
>JF683756/B/CY/2007/CY204
MGARASILSAEELDRWERIRLRPGGKKTYRLKHIIWASRELERFAVNPGLLETAGGCRQILEQLQPSLQTGSEELRSLFN
AVATLYCVHLKIEVRDTKEALDKIEEEQNKSKKKAQQAAAA-D-TGNKNQV-SQNY
>JF683764/B/CY/2007/CY214
MGARASVLSRGELDRWEKIRLRPGGKKKYRLKHIVWASRELERFAVNPGLLETSDGCRQILGQLQPALQTGSEELRSLYN
TVATIYCVHQKIEVKDTKEALDKIEEEQNKSKKKAPQAAA--D-TENSKQV-SQNY
>JF683765/B/CY/2007/CY216
MGARASVLSGGELDRWEKIRLRPGGKKRYKLKHIVWASRELERFAVNPGLLETSDGCRQILGQLQPSLHTGSEELKSLYN
TVAVLYCVHQRIDVKDTKEALDKIEEEQNKSKKKAQQAAQQAD-TGNSSQV-SQNY
>JF683769/B/CY/2008/CY220
MGARASILSGGELDRWERIRLRPGGKKKYKLKHLVWASRELERFAVNPGLLETAQGCRQILEQLQPALPTGSEEIKSVYN
TVAVLFCVHQRIEIKDTKEALDKIEEEQNKSKKRAQQAAAA-D-TGNSSQV-SKNY
>JF683773/B/CY/2008/CY224
MGGRASVLSGGKLDRWEKIPVRAGGKKKYRLKHIVWASKELERFPLNPGLVETAKGWKPIIGQLPPSLPNGSEEIKSFFN
TVATLYWGDPRIDGKDTQEAFDQIEEEQNQSKKKAPQAAA--D-PGSNQQV-NPNY
>JF683775/B/CY/2008/CY226
MGARASVLSGGELDKWEKIRLRPGGKKKYQLKHIVWASRELERFAVNPGLLETSEGCRQILGQLQPSLQTGSEELKSLFN
TVAVLYCVHQRIEIKDTKEALDKIEEEQNKIKKKAQQAAAAAN-TGNSSQV-SHNY
>JF683778/B/CY/2008/CY229
MGARASVLSGGELDKWERIRLRPGGRKKYRLKHIVWASRELERFAVNPGLLETADGCRQIMEAIQPAIKTGSEEIKSLFN
TVAVLYCVHQKIEIRDTKEALDKIEEEQNKSKKKAQQAAA--D-TRNSSQSSSQNY
>JF683781/B/CY/2008/CY232
MGARASILSGGKLDTWEKIRLRPGGKKKYRLKHLVWASRELERFAVNPGLLETSEGCRQILGQLQPALQTGSEELKSLFN
TVAVLYCVHQRIDVKDTKEALDKIEEEQNNSKKKTQQAAAAAD-TGNSSQV-SQNY
>JF683784/B/CY/2008/CY237
MGARASILSGGKLDRWEKIRLRPGGKKQYRLKHLVWASRELERFAVNPGLLETSEGCRQILGQLQPSLQTGSEELKSLYN
TIAVLYCVHQRIEVQDTKEALDKIEEEQKKSKKQAQQAAA--D-TGNSSQV-SQNY
>JF683785/B/CY/2008/CY238
MGARASVLSGGKLDKWEKIRLRPGGKKQYKLKHIVWASRELERFAVNPGLLETAEGCRQILGQLQSALPTGSEELKSVYN
LVAVLCCVHQGIEVKDTKEALDKIEEEQNKSKKKAQQAAA--D-TGNSSQV-SQNY
>JF683787/B/CY/2009/CY241
MGARASVLSGGELDRWEKIRLRPGGKKKYRLKHIVWASRELERFAVDPGLLETSEGCRQILEQLQPALRTGSEELRSLYN
TIVTLYCVHQRIDVKDTKEALEKVEEEQNKSKKKAQQAAA--A-TGSSSQV-SQNY
>JF683788/B/CY/2009/CY242
MGARASVLSGGELDRWEKIYLRPGGKKKYRLKHIVWASRELERFAVNPSLLETSEGCRQILQQLQPSVPTGSEELRSLYN
TVATLYCVHQRINVKDTKEALEKIEEEQNKSKKKAQQTAA--A-TGQSSQS-SQNF
>JF683790/B/CY/2009/CY244
MGARASVLSGGKLDKWEKIRLRPGGKKQYKLKHLVWASRELERFAVNPGLLETSGGCRKILKQLQPSLQTGSEELKSLFN
TVATLYCVHQNIEVKDTQEALDRIKEEQNKCQTKAQQAAAAAN-TGNSSQSVSQNY
>JF683791/B/CY/2009/CY246
MGARASVLSGGELDRWEKIRLRPGGKKQYKLKHIVWASRELERFAVNPGLLETSDGCRQILGQLQPSLHTGSEELKSLYN
TVAVLYCVHQRIDVKDTKEALDKIEEEQNKSKKKAQQAAQQAD-TGNSSQV-SQNY
>JF683793/B/CY/2009/CY250
MGAKASILSGGKLNQWEKIRLRPGGKKQFKLKHLVWASRELERFPVNPGLLKTAKGCKQILGQLQPALQTGTKKLKSFFN
TVPTLFWVLQRIKVKNPKEALNKVKEKQNNCKKKAQQAPP--D-PVKSTQV-SQIY
>JF683794/B/CY/2009/CY251
MGGRASGFSGGELDKWEKIRLKPGGKKKYRLKHLVWASRELERFPVNPGLVETSAGCRQILGQLPPSLPTGSEELKSLYN
TVATLYWVHQKIDVKDTQEAFDRIEEEQNKSQKKAQQAAA--E-AGNHSPG-SPNY
>JF683796/B/CY/2009/CY253
MGARASVLSGGELDKWEKIRLRPGGKKKYRLKHIVWASRELERFAVNPGLLETAEGCRQILGQLQPSLQTGSEELRSLYN
TVATLYCVHQRIEIKDTKEALEKIEEEQNKR--KAQQTAA--A-AADSNKV-SQNY
>JF683797/B/CY/2009/CY254
MGARASILSGGELDRWEKIRLRPGTKKRYRLKHIVWASRELERFAVNPGLLETSEGCRQILGQLQPSLQTGSEELKSLYN
TVATLYCVHQRIDVRDTKEALDKIEEEQNRSKKKAQQTAA--D-TGNSSQV-SQNY
>JF683801/B/CY/2009/CY258
MGARASVLSGGELDKWEKIRLRPGGKKTYKLKHIVWASRELERFAVNPGLLETSDGCRQILQQLQPSLQTGSEELKSLFN
TIAVLFCVHQRIDVRDTKEALDKIEEEQNKSKKKAQQAAG--D-TGNNSQV-SQNY
>JF683804/B/CY/2009/CY262
EGARASVLSGGKLDKWEKIRLRPGGKKRYKLKHLVWASRELERFAVNPGLLETSEGCRQILGQLQPSLQTGSEELKSLYN
TVATLYCVHQQIEVKDTKEALDKIEEEQSKSKKKVQQAAA--D-TGNSSQV-SQNY
>JF683805/B/CY/2009/CY263
MGARASVISGGELDKWEKIRLRPGGKKKYRLKHIVWASRELERFAVNPGLLETSDGCRQILGQLQPSLQTGSEELRSLFN
VVAVLYCVHQKIDVKDTKEALDKIEEEQNKSKKKAQQAAA--D-TGNSSQV-SQNY
>JF683807/B/CY/2009/CY266
MGARASVLSGGELDKWERIRLRPGGKKKYRLKHVVWASRELERFAVNPGLLETSEGCRQILGQLQSSLQTGSEELKSLYN
TVAVLYCVHQRIEVKDTKEALDKIEEEQNKS--KAQQAATSTA-TGSNNPV-SQNY
>JF683808/B/CY/2009/CY267
MGARASVLSGGELDRWEKIRLRPGGKKRYKLKHIVWASRELERFAVNPGLLETSDGCRQILGQLQPSLHTGSEELKSLYN
TVAVLYCVHQRIDVKDTKEALDKIEEEQNKSKKKAQQAAQQAD-TGNSSQV-SQNY
>JF683809/B/CY/2009/CY268
MGGRASVFSGGKLNQWEKIRLRAGGKKKYRLKHIVWGSKKLERFPVNPGLFETSKGWRQILGQLPPSLPTGSEELKSFFN
TIATLFCVHPKIDVRNTQEAFEKIEEEQNKSKKKAQPAAA--D-TKNNSQV-SQNY
>JF689852/B/US/2005/05US_SAJ_NVS12
--ARASVLSGGELDRWEKIRLRPGGRKRYKLKHIVWASRELERFAVNPGLLETSEGCRQILGQLQPALQTGSEELKSLFN
TVATLYCVHQKIDVKDTKEALEKIEEEQNKSKKKAQQAAA--D-TGNSSQV-SQNY
>JF689854/B/US/2005/05US_SAJ_NVS16
--ARASVLSAGELDKWEKIRLRPGGKKKYRLKHIVWASRELERFAVNPGLLETSEGCRQILGQLQPSLQTGSEELRSLYN
TITVLYCVHQKIEVKDTKETLEKIEEEQNRSKKKAQQAAA--D-TGNSSKV-SQNY
>JF689856/B/US/2005/05US_SAJ_NVS3
--ARASVLSGGELDRWERIRLRPGGKKQYKLKHIVWASRELERFAVNPGLLETSEGCRQILGQLQPSLQTGSEELKSLYN
TVATLYCVHQRIDVKDTKEALDKIEEEQNKSKKKAQPAAA--D-TGNNSQSQSQNY
>JF689857/B/US/2005/05US_SAJ_NVS5
--ARASVLSGGELDRWEKIRLRPGGKKKYQLKHIVWASRELERFAVNPGLLETSGGCKQILEQLQPALETGSEELKSLYN
TVAVLFCVHQRIEVKDTKEALEKIEEEQNKSKKKAQQAAA--D-TGSSSKV-SQNY
>JF689859/B/US/2005/05US_SAJ_NVS8
--ARASVLSGGELDKWEKIRLRPGGKKKYQLKHIVWASRELERFAVNSGLLETSEGCRQILGQLQPALQTGSEELKSLFN
TVATLYCVHQKIEVKDTKEALEKIEEEQNKSKKKAQQVAA--D-TGNSSQV-SQNY
>JF689860/B/US/2005/05US_SAJ_NVS9
--ARASVLSGGELDKWERIRLRPGGKKKYQLKHIVWASRELERFAVNPGLLETSQGCRQILRQLQPSLQTGSEELKSLFN
TVATLYCVHQRIEVKDTKEALDKIEEEQNESKKKAQQAAA--D-TGNGSQV-SQNY
>JF689862/B/US/2006/06US_SAJ_C164_SC
--ARASVLSAGELDKWEKIRLRPGGKKKYRLKHLVWASRELERFAVNPGLLETSEGCRQILVQLQPSLQTGSEELKSLYN
TVATLYCVHQKIDVRDTKEALDKIEEEQNKSKKKAQQAAA--D-AGNSNQV-SQNY
>JF689863/B/US/2006/06US_SAJ_C165_TJ
--ARASILSGGELDRWEKIRLRPGGKKKYKLKHIVWASRELERFALNPGLLETPEGCRQILGQLQPSLQTGSEEVKSLYN
TVATLYCVHQRIEIKDTKDALDKIEEEQNKSKKKAQQAAA--D-TGNSSQV-SQNY
>JF689864/B/US/2006/06US_SAJ_C166_SG
--ARASVLSGGELDRWEKIRLRPGGRKTYQLKHIVWASRELERFAVNPGLLETSEGCRQILGQLHPSLQTGSXELRSLYN
XVAVLYCVHQRIZVKDTKEALDKIEEEQXKSKNKAQPAAA--D-TGNSSKV-SQNY
>JF689865/B/US/2006/06US_SAJ_C167_LH
--ARASVLSGGELDRWEKIRLRPGGKKKYKLKHIVWASRELERFAVNPGLLETSEGCRQILGQLQPSLQTGSEELKSLYN
TVATLYCVHQKIDVKDTKEALDKIEEEQNKSKKKAQQAAA--D-TGNNSQV-SQNY
>JF689866/B/US/2006/06US_SAJ_C168_LS
--ARASVLSGGELDRWEKIRLRPGGKKQYKLKHIVWASRELERFAVNPGLLETSQGCKQILAQLQPSLQTGSEELKSLYN
TVAVLYCVHQRIDVRDTKEALDKIEEEQNKSKKKAQQAAA--D-TGNNNQV-SQNY
>JF689867/B/US/2006/06US_SAJ_C169_JS
--ARASVLSGGELDRWEKIRLRPGGKKKYKLKHVVWASRELERFAVNPGLLETSGGCRQILEQLQPSLQTGSEELKSLYN
TIATLYCVHQKIDVKDTKEALEKIEEEQNKSKKKAQQAAA--D-TGNSSQV-SQNY
>JF689870/B/US/2006/06US_SAJ_NVS22
--ARASVLSXGELDRWEKIRLRPGGKKKYRLKHIVWASRELERFAVNPGLLETSEGCRQIILQLQPALQTGSEELKSLFN
TVATLYCVHQKIDVKDTKEALEKIEEEQNKSKKRAQQAAA--D-IGNSSKV-SQNY
>JF689871/B/US/2006/06US_SAJ_NVS23
--ARASVLSGGELDRWEKIRLRPGGRKKYKLKHIVWASRELERFAVNPGLLETSEGCRQILGQLQPALQTGSEELKSLYN
TVATLYCVHQRIEIKDTKEALDKIEEEQNKSKKKAQQAAAAAD-TGKSSQV-SQNY
>JF689872/B/US/2006/06US_SAJ_NVS27
--ARASVLSGGDLDRWERIRLRPGGNKRYKLKHIVWASRELERFAVNPGLLETSDGCRQILEQLHPALQTGSEELRSLFN
TVATLYCVHQKIDVKDTKEALEKIEEEQNKSKKKAQQAAA--D-TGR-SQV-SQNY
>JF689873/B/US/2006/06US_SAJ_NVS31
--ARASVLSGGELDKWEKIRLRPGGKKKYQLKHIVWASRELERFAVNPGLLETSEGCRQILEQLQPALQTGSEELRSLYN
TVATLYCVHQRIEIKDTKEALGKIEEEQNKSKKKAQQAAA--D-TGNSSQV-SQNY
>JF689874/B/US/2006/06US_SAJ_NVS32
--ARASILSGGKLDTWEKIRLRPGGKKQYKLKHLVWASRELERFAVNPGLLETSKGCKQILEQLQPALQTGSEELKSLYN
TVATLYCVHQRIDVKDTNEALEKIEEEQNKSKKKVQQATD--D-TGNKSQV-SQNY
>JF689875/B/US/2006/06US_SAJ_NVS35
--ARASVLSGGELDRWEKIRLRPGGKKKYRLKHIVWASRELERFAVNPGLLETSEGCRQILGQLQPSLQTGSEELRSLYN
TVATLYCVHQKIEVKDTKEALEKIEEEQNKSKKKAQQATA--D-TGNSSQV-SQNY
>JF689876/B/US/2006/06US_SAJ_NVS39
--ARASVLSGGELDRWERIRLRPGSKKRYRLKHIVWASRELERFALNPGLLETSEGCKQILGQLQPSLQTGSEELKSLFN
SVAVLYCVHQRIDVKDTKEALEKIEEEQNKGKKKAQQAAA--D-TGKGSQV-SQNY
>JF689877/B/US/2007/07US_SAJ_C154
--ARASVLSGGELDKWEKIRLRPGGKKKYQLKHIVWASRELERFAVNPGLLETAEGCRQIMEQLQPSLQTGSEELKSLFN
TVAVLFCVHQRIEVKDTKEALDKIEEERNKSKKRAQQAAA--D-TESNSKV-SQNY
>JF689879/B/US/2007/07US_SAJ_C156
--ARASVLSGGDLDRWEKIRLRPGGKKKYRLKHIVWASRELERFAVNPGLLETSGGCRQILEQLQPALKTGSEELRSLYN
TVATLYCVHQQMDVKDTKEALDKIEEEQNKSKKKAQQAAQQAD-TGN-SQV-SHNY
>JF689883/B/US/2007/07US_SAJ_C161_H1
--ARASVLSGGELDRWEKIRLRPGGKKKYRLKHIVWASRELERFAVNPGLLETSEGCRKILGQLQPSLQTGSEELKSLYN
AIAVLYCVHQRIDVKDTKEALDKIEEEQNKSKKKVQQAAA--D-TGNSSNV-SQNY
>JF689884/B/US/2007/07US_SAJ_C162_H2
--ARASVLSGGELDRWEKIRLRPGGKKKYKLKHIVWASRELERFAVNPGLLETSEGCRQIXGQLQPSLQTGSEELKSLYN
TVATLYCVHQKIDVKDTKEALXKIEEEQNKSKXKAQQAAA--D-TGNNSQV-SQNY
>JF689885/B/US/2007/07US_SAJ_C163_H3
--ARASVLSGEKLDRWEKIRLRPGGRKKYQLKHLVWASRELERFAVNPGLLETSDGCKQILGQLQPSLKTGSEELKSLFN
AVSVLYCVHQRIDVRDTKEALDKIEEEQNKCKKKAQQAAAETV-TGNSSQV-SQNY
>JF689886/B/US/2007/07US_SAJ_C166_MS
--ARASVLSGGKLDQWEKIRLRPGGKKKYKLKHIVWASRELERFAVNPGLLETAEGCRQILGQLQPSLQTGSEELKSLYN
TLAVLYCVHQRIEIKDTKEALDKIEEEQNKSKKKAQQAAAA-D-TGNSNTR-SQNY
>JF689887/B/US/2007/07US_SAJ_C200
--ARASVLSGGQLDRWEKIRLRPGGKKQYRLKHLVWASRELERFAVNPXLLETXEGCKQIIGQLQPSLQTGSEELKSLYN
LXSVLYCVHQRIDIKDTKEALDKIEEEQNKSKKKAQQAAA--D-TGNSSQV-SRNY
>JF689889/B/US/2007/07US_SAJ_NVS42
--ARASVLSAGELDRWEKIRLRPGGKKRYKLKHIIWASRELERFAVNPGLLETSEGCRQILGQLQPSLQTGSEELRSLYN
TIATLYCVHQKIEVKDTKEALDKIEEEQNKSKKKAQQAAA--D-TGNSSQV-SQNY
>JF689890/B/US/2007/07US_SAJ_NVS48
--ARASVLSGGELDRWEKIRLRPGGKKRYKLKHIVWASRELERFAVNPGLLETSEGCRQILGQLQPALQTGSEELKSLYN
TVATLYCVHQRIDVKDTKEALEKIEEEQNKSKKKAQQAAA--D-TGNSGQV-SQNY
>JF689892/B/US/2007/07US_SAJ_NVS54
--ARASVLSSGELDRWEKIRLRPGGKKKYKLKHIVWASRELERFAVNPGLLETSEGCRQILGQLQPSLQTGSEELKSLFN
AVAVLYCVHQKINVKDTKEALEKIEEEQNNSKKKTQQAAA--G-TGNSSQXVSQNY
>JF689894/B/US/2008/08US_SAJ_C202
--ARASXLSGGELDRWEKIRLRPGGKKKYQLKHIVWASRELERFAVNPGLLETSEGCRQILGQLQPSLQTGSEELKSLYN
TVATLYCVHQKXDVKDTKEALDKIEEEQNKSKRKAQQAAA--D-TGNNSQV-SQNY
>JF689895/B/US/2008/08US_SAJ_C203
--ARASILSGGELDRWEKIRLRPGGKKQYKLKHLVWASRELERFAVNPGLLETSEGCRQILGQLQPALQTGSEELKSLYN
TVAVLYCVHQKIDVRDTKEALDKIEEEQNKSKKKAQQAAAAAD-TGNSSHV-SQNY
>JF689896/B/US/2008/08US_SAJ_C204
--ARASVLSGGELDRWEKIRLRPGGKKKYKLKHIVWASRELERFAVNPGLLETSEGCRQILGQLQPSLQTGSEELKSLFN
TVATLYCVHQKIDVRDTKEALEKVEEEQNKSKKKAQQAAA--D-TGNSSNV-SQNY
>JF689897/B/US/2008/08US_SAJ_C205
--ARASVLSGGKLDRWEKIRLRPGGKKQYKLKHIVWASRELERYXLNPGLLETSEGCKQILEQLQPALQTGTEELRSLYN
AVATLYCVHQKIEVRDTKEALDRIEEEQNKSKKKAQQAAA--D-TGNSSQV-SQNY
>JF932470/B/CN/2007/AH070017
MGARASVLSGGQLDRWEKIRLRPGGKKTYKLKHIVWASRELERFAINPGLLETSEGCRQILQQLQPALPTGSEECRSLFN
AVAVLYCVHQRIDIKDTKEALDKIEEEQNKSKKKAQQTAA--D-LGNNSQV-SQNY
>JF932471/B/CN/2007/AH070018
MGARASVLSGGQLDRWEKIRLRPGGKKRYKLKHIVWASRELERFAVNPGLLETSGGCRQILEQLQPSLQTGSEELRSLFN
TVAVLYCVHQRIDIKDTKEALDKIEEEQNKSKKKAQQTAA--D-TGNNSQV-SHNY
>JF932473/B/CN/2007/BJ070030
MGARASVLSGGQLDRWEKIRLRPGGRKKYKLKHLVWASRELERFAVNPGLLETSEGCRQILQQLQPALQTGSEEFRSLFN
TVATLYCVHQRIEIKDTKEALEKIEEEQNKSKKKAQQTAA--D-TGNNSQV-SQNY
>JF932474/B/CN/2007/CBJC261
MGARASVLSGGQLDRWEKIRLRPGGKKKYRLKHLVWASRELERFAVNPCLLETSEGCKQILEQLQPSLQTGSEELKSLFN
LVATLYCVHLRIEVKDTKEALEKVEEEQNKSKKKAQQTAA--D-KGNNSQV-SQNY
>JF932475/B/CN/2007/CBJC392
MGARASVLSGGKLDRWEKIRLRPGGNKRYRLKHLVWASRELERFAVNPGLLETAEGCRQILEQLQPSLQTGSEELRSLFN
TIATLYCVHQGIEVKDTKEALDKIEEEQNKSKKKAQQTAA--D-RGNNSQV-SHNY
>JF932478/B/CN/2008/CBJC476
MGARASVLSGGKLDQWEKIRLRPGGNKRYKLKHIVWASRELERFAVNPGLLETAEGCRQILEQLQPALKTGSEELRSLFN
TVATLYCVHQRMEIKDTKEALDKIEEEQNKSKKKAQQTAA--D-RGNSSQV-SQNY
>JF932479/B/CN/2008/CBJC489
MGARASVLSGGKLDKWEKIRLRPGGKKQYKLKHIVWASRELERFAINPGLLETSEGCRQILEQIQPALKTGSEELRSLFN
TVATLYYVHRGIEIKDTKEALDKIEEEQNQSKKKAQQTAA--D-RGNSSQV-SQNY
>JF932480/B/CN/2008/CBJC500
MGARASVISGGELDKWEKIRLRPGGHKKYRLKHIVWASRELERFAVNPGLLETSEGCRQILEQLQPALQTGSEELRSLYN
TVATLYCVHQKIDIKDTKEALDKIEEEQNKSKKKAQQTAA--D-KGNNSQV-SQNY
>JF932482/B/CN/2006/CC056
MGARASVLSGGKLDRWERIRLRPGGKKKYRLKHIVWASRELERFAVNPGLLETSEGCRKILEQLQPSLQTGSEELRSLFN
TVAVLYCVHQGIDIRDTKEALEKIEEEQSKSRKKAQQTAA--D-KGNNSPV-SQNY
>JF932483/B/CN/2007/FJ070016
MGARASVLSGGQLDRWEKIRLRPGGKKRYRLKHIVWASRELERFAVNPGLLETSGGCRQILEQLQPSLQTGSEELRSLFN
TVAVLYCVHQRIDIKDTKEALDKIEEEQNKSKKKAQQTAA--D-TGNNSQV-SQNY
>JF932484/B/CN/2007/GS070017
MGARASVLSGGQLDRWERIRLRPGGKKKYQLKHIVWASRELERFAVNPGLIETSEGCRQILEQLQPSLQTGSEELKSLFN
TVAVLWCVHQRIEIKDTKEALEKLEEEQNKSKKKAQQTAAAAD-IKSNSQI-SHNY
>JF932485/B/CN/2007/GZ070002
MGARASVLSGGKLDQWEKIRLRPGGKKKYRLKHLVWASRELERFAVNPGLLETAEGCRQILEQLQPSLQTGSEELKSLFN
TIAVLYCVHQRIEIKDTKEALDKIEEEQNKSKKKAQQTAA--D-RGNNSQV-SQNY
>JF932486/B/CN/2007/GZ070030
MGARASVLSGGQLDRWEKIRLRPGGKKRYRLKHLVWASRELERFAVNPGLLETAEGCRQILEQLQPSLQTGSEELKSLFN
AIAVLYCVHRRIDIKDTKEALEKIEEEQNKSKKKVQQTAA--D-TGNNSQV-SQNF
>JF932487/B/CN/2007/HB070006
MGARASVLSGGQLDRWERIRLRPGGKKKYRLKHIVWASRELERFAVNPGLLETSGGCRQILEQLQPSLKTGSEELRSLYN
TVATLYCVHQKIEIKDTKEALEKIEEEQNKSKKKAQQTAA--D-TGNNSQV-SQNY
>JF932488/B/CN/2007/HB070022
MGARASVLSGGQLDRWEKIRLRPGGKKKYRLKHIVWASRELERFAVNPGLLETTEGCRQILEQLQPSLQTGSEELRSLFN
TIAVLWCVHKRIDIKDTKEALEKLEEEQNKSKKKTQQAAA--D-TGNNSQV-SKNF
>JF932489/B/CN/2007/HB070035
MGARASVLSGGKLDRWEKIRLRPGGRKRYRLKHIVWASRELERFAVNPGLLETSEGCRQILEQLQPALKTGSEELRSLFN
LVATLYCVHQGIEIKDTKEALEKIEEEQNKSKKKAQQTAA--D-TGNNSQV-SQNY
>JF932490/B/CN/2007/JL070038
MGARASVLSGGKLDKWEKIRLRPGGKKKYRLKHLVWASRELERFAVNPGLLETSEGCRQILEQLQPALKTGSEELRSLFN
TVATLYCVHQRIEIKDTNEALEKIEEEQNKSKKKAQQTAA--D-TGSNSQV-SQNY
>JF932491/B/CN/2007/JS070389
MGARASVLSGGQLDKWERIRLRPGGKKKYRLKHIVWASRELERFAVNPGLLESSEGCRQILEQLQPALQTGSEELRSLYN
TIATLYCVHQRIEIKDTKEALEKIEEEQNKSKKKAQQAAA--D-TGNNRQV-SQNY
>JF932494/B/CN/2009/YN09P0014
MGARASVLSGGQLDRWEKIRLRPGGRKKYKLKHLVWASRELERFAVNPGLLETSEGCRQILGQLQPALQTGSEEFRSLFN
TVAVLYCVHQRIEIKDTKEALEKIEEEQNKSKKKAQQTAA--D-VGDNSQV-SQNY
>JF932498/B/CN/2008/cbjc468
MGARASVLSGGQLDRWERIRLRPGGKKKYRLKHIVWASRELERFAVNPGLLETSEGCRQILEQLQPSIQTGSEELRSLFN
TIATLWCVHQRIEVKDTKEALEKIEEEQNKSKKKAQQTAA--D-TGNNSQV-SQNY
>JF932499/B/CN/2007/hb070025
MGARASVLSGGKLDRWEKIRLRPGGKKKYRLKHLVWASRELERFAVNPGLLETSEGCRQILEQLQPTIQTGTEELRSLFN
TVATLYCVHQMIDIKDTKEALEKIEEEQNKSKKKAQQTAA--D-RGNSSQV-SQNY
>JF932500/B/CN/2007/hen1345
MGARASVLSGGELDRWEKIRLRPGGKKKYRLKHVVWASRELERFAVNPGLLETSEGCRQILEQLQPSLQTGSEELRSLYN
TIAVLYCVHQKIEIKDTKEALDKIEEEQNKSKKKAQQAAA--D-TGNNSQV-SQNY
>JN024100/B/US/2004/USPI83747EI6y04121pcWG2B5
MGARASVLSGGQLDRWEKIRLRPGGKKKYKLKHLVWASRELERFAVNPGLLETSEGCRQILGQLQPALQTGSEEFRSLYN
TIATLYCVHQQIEVKDTKEALDKIEEEQNKSKKKAQQTAA--G-TGNSSQV-SQNY
>JN024101/B/US/2004/USPI83747EI6y04121pcWG2B1
MGARASVLSGGQLDRWEKIRLRPGGKKKYKLKHLVWASRELERFAVNPGLLETSEGCRQILGQLQPALQTGSEEFRSLYN
TIATLYCVHQQIEVKDTKEALDKIEEEQNKSKKKAQQTAA--G-TGNSSQV-SQNY
>JN024103/B/US/2004/USPI83747EI6y04121pcWG2B7
MGARASVLSGGQLDRWEKIRLRPGGKKKYKLKHLVWASRELERFAVNPGLLETSEGCRQILGQLQPALQTGSEEFRSLYN
TIATLYCVHQQIEVKDTKEALDKIEEEQNKSKKKAQQTAA--G-TGNSSQV-SQNY
>JN024104/B/US/2004/USPI83747EI6y04121pcWG2B8
MGARASVLSGGQLDRWEKIRLRPGGKKKYKLKHLVWASRELERFAVNPGLLETSEGCRQILGQLQPALQTGSEEFRSLYN
TIATLYCVHQQIEVKDTKEALDKIEEEQNKSKKKAQQTAA--G-TGNSSQV-SQNY
>JN024105/B/US/2004/USPI83747EI6y04121pcWG2B10
MGARASVLSGGQLDRWKKIRLRPGGKKKYKLKHLVWASRELERFAVNPGLLETLEGCRQILGQLQPALQTGSEEFRSLYN
TIATLYCVHQQIEVKDTKEALDKIEEEQNKSKKKAQQTAA--G-TGNSSQV-SQNY
>JN024106/B/US/2004/USPI83747EI6y04121pcWG2B9
MGARASVLSGGQLDRWEKIRLRPGGKKKYKLKHLVWASRELERFAVNPGLLETSEGCRQILGQLQPALQTGSEEFRSLYN
TIATLYCVHQQIEVKDTKEALDKIEEEQNKSKKKAQQTAA--G-TGNSSQV-SQNY
>JN024107/B/US/2004/USPI83747EI6y04121pcWG2B3
MGARASVLSGGQLDRWEKIRLRPGGKKKYKLKHLVWASRELERFAVNPGLLETSEGCRQILGQLQPALQTGSEEFRSLYN
TIATLYCVHQQIEVKDTKEALDKIEEEQNKSKKKAQQTAA--G-TGNSSQV-SQNY
>JN024108/B/US/2004/USPI83747EI6y04121pcWG2B4
MGARASVLSGGQLDRWEKIRLRPGGKKKYKLKHLVWASRELERFAVNPGLLETSEGCRQILGQLQPALQTGSEEFRSLYN
TIATLYCVHQQIEVKDTKEALDKIEEEQNKSKKKAQQTAA--G-TGNSSQV-SQNY
>JN024109/B/US/2004/USPI83747EI6y04121pcWG2B2
MGARASVLSGGQLDRWEKIRLRPGGKKKYKLKHLVWASRELERFAVNPGLLETSEGCRQILGQLQPALQTGSEEFRSLYN
TIATLYCVHQQIEVKDTKEALDKIEEEQNKSKK-AQQTAA--G-TGNSSQV-SQNY
>JN024110/B/US/2004/USPI83747EI12y04121pcWG2B10
MGARASVLSGGQLDRWEKIRLRPGGKKKYKLKHLVWASRELERFAVNPGLLETSEGCRQILGQLQPALQTGSEEFRSLYN
TIATLYCVHQQIEVKDTKEALDKIEEEQNKSKKKAQQTAA--G-TGNSSQV-SQNY
>JN024111/B/US/2004/USPI83747EI12y04121pcWG2B3
MGARASVLSGGQLDRWEKIRLRPGGKKKYKLKHLVWASRELERFAVNPGLLETSEGCRQILGQLQPALQTGSEEFRSLYN
TIATLYCVHQQIEVKDTKEALDRIEEEQNKSKKKAQQTAA--G-TGNSSQV-SQNY
>JN024112/B/US/2004/USPI83747EI12y04121pcWG2B7
MGARASVLSGGQLDRWEKIRLRPGGKKKYKLKHLVWASRELERFAVNPGLLETSEGCRQILGQLQPALQTGSEEFRSLYN
TIATLYCVHQQIEVKDTKEALDKIEEEQNKSKKKAQQTAA--G-TGNSSQV-SQNY
>JN024113/B/US/2004/USPI83747EI12y04121pcWG2B2
MGARASVLSGGQLDRWEKIRLRPGGKKKYKLKHLVWASRELERFAVNPGLLETSEGCRQILGQLQPALQTGSEEFRSLYN
TIATLYCVHQQIEVKDTKEALDKIEEEQNKSKKKAQQTAA--G-TGNSSQV-SQNY
>JN024114/B/US/2004/USPI83747EI12y04121pcWG2B6
MGARASVLSGGQLDRWEKIRLRPGGKKKYKLKHLVWASRELERFAVNPGLLETSEGCRQILGQLQPALQTGSEEFRSLYN
TIATLYCVHQQIEVKDTKEALDKIEEEQNKSKKKAQQTAA--G-TGNSSQV-NQNY
>JN024115/B/US/2004/USPI83747EI12y04121pcWG2B5
MGARASVLSGGQLDRWEKIRLRPGGKKKYKLKHLVWASRELERFAVNPGLLETSEGCRQILGQLQPALQTGSEEFRSLYN
TIATLYCVHQQIEVKDTKEALDKIEEEQNKSKKKAQQTAA--G-TGNSSQV-SQNY
>JN024116/B/US/2004/USPI83747EI12y04121pcWG2B8
MGARASVLSGGQLDRWEKIRLRPGGKKKYKLKHLVWASRELERFAVNPGLLETSEGCRQILGQLQPALQTGSEEFRSLYN
TIATLYCVHQQIEVKDTKEALDKIEEEQNKSKKKAQQTAA--G-TGNSSQV-SQNY
>JN024117/B/US/2004/USPI83747EI12y04121pcWG2B1
MGARASVLSGGQLDRWEKIRLRPGGKKKYKLKHLVWASRELERFAVNPGLLETSEGCRQILGQLQPALQTGSEEFRSLYN
TIATLYCVHQQIEVKDTKEALDKIEEEQNKSKKKAQQTAA--G-TGNSSQV-SQNY
>JN024118/B/US/2004/USPI83747EI12y04121pcWG2B4
MGARASVLSGGQLDRWEKIRLRPGGKKKYKLKHLVWASRELERFAVNPGLLETSEGCRQVLGQLQPALQTGSEEFRSLYN
TIATLYCVHQQIEVKDTKEALDKIEEEQNKSKKKAQQTAA--G-TGNSSQV-SQNY
>JN024119/B/US/2004/USPI83747EI12y04121pcWG2B9
MGARASVLSGGQLDRWEKIRLRPGGKKKYKLKHLVWASRELERFAVNPGLLETSEGCRQILGQLQPALQTGSEEFRSLYN
TIATLYCVHQQIEVKDTKEALDKIEEEQNKSKKKAQQTAA--G-TGNSSQV-SQNY
>JN024120/B/US/2005/USPI83747EI21y05011pcWG2B5
MGARASVLSGGQLDRWEKIRLRPGGKKKYKLKHLVWASRELERFAVNPGLLETSEGCRQILGQLQPALQTGSEEFRSLYN
TIATLYCVHQQIEVKDTKEALDKIEEEQNKSKKKAQQTAA--G-TGNSSQV-SQNY
>JN024121/B/US/2005/USPI83747EI21y05011pcWG2B4
MGARASVLSGGQLDRWEKIRLRPGGKKKYKLKHLVWASRELERFAVNPGLLETSEGCRQILGQLQPALQTGSEEFRSLYN
TIATLYCVHQQIEVKDTKEALDKIEEEQNKSKKKAQQTAA--G-TGNSSQV-SQNY
>JN024122/B/US/2005/USPI83747EI21y05011pcWG2B10
MGARASVLSGGQLDRWEKIRLRPGGKKKYKLKHLVWASRELERFAVNPGLLETSEGCRQILGQLQPAPQTGSEEFRSLYN
TIATLYCVHQQIEVKDTKEALDKIEEEQNKSKKKAQQTAA--G-TGNSSQV-SQNY
>JN024123/B/US/2005/USPI83747EI21y05011pcWG2B1
MGARASVLSGGQLDRWEKIRLRPGGKKKYKLKHLVWASRELERFAVNPGLLETSEGCRQILGQLQPALQTGSEEFRSLYN
TIATLYCVHQQIEVKDTKEALDKIEEEQNKSKKKAQQTAA--G-TGNSSQV-SQNY
>JN024124/B/US/2005/USPI83747EI21y05011pcWG2B8
MGARASVLSGGQLDRWEKIRLRPGGKKKYKLKHLVWASRELERFAVNPGLLETSGGCRQILGQLQPALQTGSEEFRSLYN
TIATLYCVHQQIEVKDTKEALDKIEEEQNKSKKKAQQTAA--G-TGNSSQV-SQNY
>JN024125/B/US/2005/USPI83747EI21y05011pcWG2B3
MGARASVLSGGQLDRWEKIRLRPGGKKEYKLKHLVWASRELERFAVNPGLLETSEGCRQILGQLQPALQTGSEEFRSLYN
TIATLYCVHQQIGVKDTKEALDKIEEEQNKSKKKAQQTAA--G-TGNSSQV-SQNY
>JN024126/B/US/2005/USPI83747EI21y05011pcWG2B6
MGARASVLSGGQLDRWEKIRLRPGGKKKYKLKHLVWASRELERFAVNPGLLETSEGCRQILGQLQPALQTGSEEFRSLYN
TIATLYCVHQQIEVKDTKEALDKIEEEQNKSKKKAQQTAA--G-TGNSSQV-SQNY
>JN024127/B/US/2005/USPI83747EI21y05011pcWG2B7
MGARASVLSGGQLDRWEKIRLRPGGKKKYKLKHLVWASRELERFAVNPGLLETSEGCRQILGQLQPALQTGSEEFRSLYN
TIATLYCVHQQIEVKDTKEALDKIEEEQNKSKKKAQQTAA--G-TGNSSQV-SQNY
>JN024128/B/US/2005/USPI83747EI21y05011pcWG2B2
MGARASVLSGGQLDRWEKIRLRPGGKKKYKLKHLVWASRELERFAVNPGLLETSEGCRQILGQLQPALQTGSEEFRSLYN
TIATLYCVHQQIGVKDTKEALDKIGEEQNKSKKKAQQTAA--G-TGNSSQV-SQNY
>JN024129/B/US/2005/USPI83747EI21y05011pcWG2B9
MGARASVLSGGQLDRWEKIRLRPGGKKKYKLKHLVWASRELERFAVNPGLLETSEGCRQILGQLQPALQTGSEEFRSLYN
TIATLYCVHQQIEVKDTKEALDKIEEEQNKSKKKAQQTAA--G-TGNSSQV-SQNY
>JN024130/B/US/2005/USPI83747EI42y05011pcWG2B3
MGARASALSGGQLDRWEKIRLRPGGKKKYKLKHLVWASRELERFAVNPGLLETSEGCRQILGQLQPALQTGSEEFRSLYN
TIATLYCVHQQIEVKDTKEALDKIEEEQNKSKKKAQQTAA--G-TGNSSQV-SQNY
>JN024131/B/US/2005/USPI83747EI42y05011pcWG2B8
MGARASVLSGGQLDRWEKIRLRPGGKKKYKLKHLVWASRELERFAVNPGLLETSEGCRQIPGQLQPALQTGSEEFRSLYN
TIATLYCVHQQIEVKDTKGALDKIEEEQNKSKKKAQQTAA--G-TGNSSQV-SQNY
>JN024132/B/US/2005/USPI83747EI42y05011pcWG2B10
MGARASVLSGGQLDRWEKIRLRPGGKKKYKLKHLVWASRELERFAVNPGLLETSEGCRQILGQLQPALQTGSEEFRSLYN
TIATLYCVHQQIEVKDTKEALDKIEEEQNKSKKKAQQTAA--G-TGNSSQV-SQNY
>JN024133/B/US/2005/USPI83747EI42y05011pcWG2B2
MGARASVLSGGQLDRWEKIRLRPGGKK-YKLKHLVWASRELERFAVNPGLLETSEGCRQILGQLQPALQTGSEEFRSLYN
TIATLYCVHQQIEVKDTKEALDKIEEEQNKSKKKAQQTAA--G-TGNSSQV-SQNY
>JN024134/B/US/2005/USPI83747EI42y05011pcWG2B4
MGARASVLSGGQLDRWEKIRLRPGGKKKYKLKHLVWASRELERFAVNPGLLETSEGCRQILGQLQPALQTGSEEFRSLYN
TIATLYCVHQQIEVKDTKEALDKIEEEQNKSKKKAQQTAA--G-TGNSSQV-SQNY
>JN024135/B/US/2005/USPI83747EI42y05011pcWG2B7
MGARASVLSGGQLDRWEKIRLRPGGKKKYKLKHLVWASRELERFAVNPGLLETSEGCRQILGQLQPALQTGSEEFRSLYN
TIATLYCVHQQIEVKDTKEALDKIEEEQNKSKKKAQQTAA--G-TGNSSQV-SQNY
>JN024136/B/US/2005/USPI83747EI42y05011pcWG2B1
MGARASVLSGGQLDRWEKIRLRPGGKKKYKLKHLVWASRELERFAVNPGLLETSEGCRQILGQLQPALQTGSEEFRSLYN
TIATLYCVHQQIEVKDTKEALDKIEEEQNKSKKKAQQTAA--G-TGNSSQV-SQNY
>JN024137/B/US/2005/USPI83747EI42y05011pcWG2B5
MGARASVLSGGQLDRWEKIRLRPGGKKKYKLKHLVWASRELERFAVNPGLLETSEGCRQILGQLQPALQTGSEEFRSLYN
TIATLYCVHQQIEVKDTKEALDKTEEEQNKSKKKAQQTAA--G-TGNSSQV-SQNY
>JN024138/B/US/2005/USPI83747EI42y05011pcWG2B6
MGARASVLSGGQLDRWEKIRLRPGGKKKYKLKHLVWASRELERFAVNPGLLETSEGCRQILGQLQPALQTGSEEFRSLYN
TIATLYCVHQQIEVKDTKEALDKIEEEQNKGKKKAQQTAA--G-TGNSSQV-SQNY
>JN024139/B/US/2005/USPI83747EI48y05021pcWG2B1
MGARASVLSGGQLDRWEKIRLRPGGKKKYKLKHLVWASRELERFAVNPGLLETSEGCRQILGQLQPALQTGSEEFRSLYN
TIATLYCVHQQIEVKDTKEALDKIEEEQNKSKKKAQQTAA--G-TGNSSQV-SQNY
>JN024140/B/US/2005/USPI83747EI48y05021pcWG2B2
MGARASVLSGGQLDRWEKIRLRPGGKKKYKLKHLVWASRELERFAVNPGLLETSEGCRQILGQLQPALQTGSEEFRSLYN
TIATLYCVHQQIEVKDTKEALDKIEEEQNKSKKKAQQTAA--G-TGNSSQV-SQNY
>JN024141/B/US/2005/USPI83747EI48y05021pcWG2B10
MGARASVLSGGQLDRWEKIRLRPGGKKKYKLKHLVWASRELERFAVNPGLLETSEGCRQILGQLQPALQTGSEEFRSLYN
TIATLYCVHQQIEVKDTKEALDKIEEEQNKSKKKAQQTAA--G-TGNSSQV-SQNY
>JN024142/B/US/2005/USPI83747EI48y05021pcWG2B6
MGARASVLSGGQLDRWEKIRLRPGGKKKYKLKHLVWASRELERFAVNPGLLETSEGCRQILG*LQPALQTGSEEFRSLYN
TIATLYCVHQQIEVKDTKEALDKIEEEQNKSKEKAQQTAA--G-TGNSSQV-SQNY
>JN024143/B/US/2005/USPI83747EI48y05021pcWG2B9
MGARAPVLSGGQLDRWEKIRLRPGGKKKYKLKHLVWASRELERFAVNPGLLETSEGCRQILGQLQPALQTGSEEFRSLYN
TIATLYCVHQQIEVKDTKEALDKIEEEQNKSKKKAQQTAA--G-TGNSSQV-SQNY
>JN024144/B/US/2005/USPI83747EI48y05021pcWG2B3
MGARASVLSGGQLDRWEKIRLRPGGKKKYKLKHLVWASRELERFAVNPGLLETSEGCRQILGQLQPALQTGSEEFRSLYN
TIATLYCVHQQIEVKDTKEALDKIEEEQNKSKKKAQQTAA--G-TGNSSQV-SQNY
>JN024145/B/US/2005/USPI83747EI48y05021pcWG2B7
MGARASVLSGGQLDRWEKIRLRPGGKKKYKLKHLVWASRELERFAVNPGLLETSEGCRQILGQLQPALQTGSEEFRSLYN
TIATLYCVHQQIEVKDTKEALDKIEEEQNKSKKKAQQTAA--G-TGNSSQV-SQNY
>JN024146/B/US/2005/USPI83747EI48y05021pcWG2B5
MGARASVLSGGQLDRWEKIRLRPGGKKKYKLKHLVWASRELERFAVNPGLLETSEGCRQILGQLQPALQTGSEEFRSLYN
TIATLYCVHQQIEVKDTKEALDKIEEEQNKSKKKAQQTAA--G-TGNSSQV-SQNY
>JN024147/B/US/2005/USPI83747EI48y05021pcWG2B4
MGARASVLSGGQLDRWEKIRLRPGGKKKYKLKHLVWASRELERFAVNPGLLETSEGCRQILGQLQPALQTGSEEFRSLYN
TIATLYCVHQQIEVKDTKEALDKIEEEQNKSKKKAQQTAA--G-TGNSSQV-SQNY
>JN024148/B/US/2005/USPI83747EI48y05021pcWG2B8
MGARASVLSGGQLDRWEKIRLRPGGKKKYKLKHLVWASRELERFAVNPGLLETSEGCRQILGQLQPALQTGSEEFRSLYN
TIATLYCVHQQIEVKDTKEALDKIEEEQNKSKKKAQQTAA--G-TGNSGQV-SQNY
>JN024149/B/US/2005/USPI83747EI57y05021pcWG2B3
MGARASVLSGGQLDRWEKIRLRPGGKKKYKLKHLVWASRELERFAVNPGLLETSEGCRQILGQLQPALQTGSEEFRSLYN
TIATLYCVHQQIEVKDTKEALDKIEEEQNKSKKKAQQTAA--G-TGNSSQV-SQNY
>JN024150/B/US/2005/USPI83747EI57y05021pcWG2B4
MGARASVLSGGQLDRWEKIRLRPGGKKKYKLKHLVWAGRELERFAVNPGLLETSEGCRQILGQLQPALQTGSEEFRSLYN
TIATLYCVHQQIEVKDTKEALDKIEEEQNKSKKKAQQTAA--G-TGNSSQV-SQNY
>JN024151/B/US/2005/USPI83747EI57y05021pcWG2B9
MGARASVLSGGQLDRWEKIRLRPGGKKKYKLKHLVWASRELERFAVNPGLLETSEGCRQILGQLQPALQTGSEEFRSLYN
TIATLYCVHQQIEVKDTKEALDKIEEEQNKSKKKAQQTAA--G-TGNSSQV-SQNY
>JN024152/B/US/2005/USPI83747EI57y05021pcWG2B7
MGARASVLSGGQLDRWEKIRLRPGGKKKYKLKHLVWASRELERFAVNPGLLETSEGCRQILGQLQPALQTGSEEFRSLYN
TIATLYCVRQQIEVKDTKEALDKIEEEQNKSKKKAQQTAA--G-TGNSSQV-SQNY
>JN024153/B/US/2005/USPI83747EI57y05021pcWG2B6
MGARASVLSGGQLDRWEKIRLRPGGKKKYKLKHLVWASRELERFAVNPGLLETSEGCRQILGQLQPALQTGSEEFRSLYN
TIATLYCVHQQIEVKDTKEALDKIEEEQNKSKKKAQQTAA--G-TGNSSQV-SQNY
>JN024154/B/US/2005/USPI83747EI57y05021pcWG2B8
MGARASVLSGGQLDRWEKIRLRPGGKKKYKLKHLVWASRELERFAVNPGLLETSEGCRQILGQLQPALQTGSEEFRSLYN
TIATLYCVHQQIEVKDTKEALDKIEEEQNKSKKKAQQTAA--G-TGNSSQV-SQNY
>JN024155/B/US/2005/USPI83747EI57y05021pcWG2B10
MGARASVLSGGQLDRWEKIRLRPGGKKKYKLKHLVWASRELERFAVNPGLLETSEGCRQILGQLQPALQTGSEGFRSLYN
TIATLYCVHQQIEVKDTKEALDKIEEEQNKSKKKAQQTAA--G-TGNSSQV-SQNY
>JN024156/B/US/2005/USPI83747EI57y05021pcWG2B5
MGARASVLSGGQLDRWEKIRLRPGGKKKYKLKHLVWASRELERFAVNPGLLETSEGCRQILGQLQPALQTGSEEFRSLYN
TIATLYCVHQQIEVKDTKEALDKIEEEQNKSKKKAQQTAA--G-TGNSSQV-SQNY
>JN024157/B/US/2005/USPI83747EI57y05021pcWG2B2
MGARASVLSGGQLDRWEKIRLRPGGKKKYKLKHLVWASRELERFAVNPGLLETSEGCRQILGQLQPALQTGSEEFRSLYN
TIATLYCVHQQIEVKDTKEALDKIEEEQNKSKKKAQQTAA--G-TGNSSQV-SQNY
>JN024158/B/US/2005/USPI83747EI57y05021pcWG2B1
MGARASVLSGGQLDRWEKIRLRPGGKKKYKLKHLVWASRELERFAVNPGLLETSEGCRQILGQLQPALQTGSEEFRSLYN
TIATLYCVHQQIEVKDTKEALDKIEEEQNKSKKKAQQTAA--G-TGNSSQV-SQNY
>JN024159/B/US/2005/USPI83747EI69y05021pcWG2B16
MGARASVLSGGQLDRWEKIRLRPGGKKRYKLKHLVWASRELERFAVNPGLLETSEGCRQILGQLQPALQTGSEEFRSLYN
TIATLYCVHQQIEVKDTKEALDKIEEEQNKSKKKAQQTAA--G-TGNSSQV-SQNY
>JN024160/B/US/2005/USPI83747EI69y05021pcWG2B11
MGARASVLSGGQLDRWEKIRLRPGGKKKYKLKHLVWASRELERFAVNPGLLETSEGCRQILGQLQPALQTGSEEFRSLYN
TIATLYCVHQQIEVKDTKEALDKIEEEQNKSKKKAQQTAA--G-TGNSSQV-SQNY
>JN024161/B/US/2005/USPI83747EI69y05021pcWG2B13
MGARASVLSGGQLDRWEKIRLRPGGKKKYKLKHLVWASRELERFAVNPGLLETSEGCRQILGQLQPALQTGSEEFRSLYN
TIATLYCVHQQIEVKDTKEALDKIEEEQNKSKKKAQQTAA--G-TGNSSQV-SQNY
>JN024162/B/US/2005/USPI83747EI69y05021pcWG2B12
MGARASVLSGGQLDRWEKIRLRPGGKKRYKLKHLVWASRELERFAVNPGLLETSEGCRQILGQLQPALQTGSEEFRSLYN
TIATLYCVHQQIEVKDTKEALDKIEEEQNKSKKKAQQTAA--G-TGNSSQV-SQNY
>JN024163/B/US/2005/USPI83747EI69y05021pcWG2B14
MGARASVLSGGQLDRWEKIRLRPGGKKKYKLKHLVWASRELERFAANPGLLETSEGCRQILGQLQPALQTGSEEFRSLYN
TIATLYCVHQQIEVKDTKEALDKIEEEQNKSKKKAQQTAA--G-TGNSSQV-SQNY
>JN024164/B/US/2005/USPI83747EI69y05021pcWG2B15
MGARASVLSGGQLDRWEKIRLRPGGKKKYKLKHLVWASRELERFAVNPGLLETSEGCRQILGQLQPALQTGSEEFRSLYN
TIATLYCVHQQIEVKDTKEALDKIEEEQNKSKKKAQQTAA--G-TGNSSQV-SQNY
>JN024165/B/US/2005/USPI83747EI98y05031pcWG2B8
MGARASVLSGGQLDRWEKIRLRPGGKKKYKLKHLVWASRELERFAVNPGLLETSEGCRQILGQLQPALQTGSEEFRSLYN
TIATLYCVHQQIEVKDTKEALDKIEEEQNKSKKKAQQTAA--G-TGNSSQV-SQNY
>JN024166/B/US/2005/USPI83747EI98y05031pcWG2B5
MGARASVLSGGQLDRWEKIRLRPGGKKRYKLKHLVWASRELERFAVNPGLLETSEGCRQILGQLQPALQTGSEEFRSLYN
TIATLYCVHQRIEVKDTKEALDKIEEEQNKSKKKAQQTAA--G-AGNSSQV-SQNY
>JN024167/B/US/2005/USPI83747EI98y05031pcWG2B2
MGARASVLSGGQLDRWEKIRLRPGGKKTYKLKHLVWASRELERFAVNPGLLETSEGCRQILGQLQPALQTGSEEFRSLYN
TIATLYCVHQQIEVKDTKEALDKIEEEQNKSKKKAQQTAA--G-TGNSSQV-SQNY
>JN024168/B/US/2005/USPI83747EI98y05031pcWG2B7
MGARASVLSGGQLDRWEKIRLRPGGKKKYKLKHLVWASRELERFAVNPGLLETSEGCRQILGQLQPALQTGSEEFRSLYN
TIATLYCVHQQIEVKDTKEALDKIEEEQNKSKKKAQQTAA--G-TGNSSQV-SQNY
>JN024169/B/US/2005/USPI83747EI98y05031pcWG2B4
MGARASVLSGGQLDRWEKIRLRPGGKKRYRLKHLVWASRELERFAVNPGLLETSEGCRQILGQLQPALQTGSEEFRSLYN
TIATLYCVHQQIEVKDTKEALDKIEEEQNKSKKKAQQTAA--G-TGNSSQV-SQNY
>JN024170/B/US/2005/USPI83747EI98y05031pcWG2B11
MGARASVLSGGQLDRWEKIRLRPGGKKKYKLKRLVWASRELERFAVNPGLLETSEGCRQILGQLQPALQTGSEEFRSLYN
TIATLYCVHQQIEVKDTKEALDKIEEEQNKSKKKAQQTAA--G-TGNSSQV-SQNY
>JN024171/B/US/2005/USPI83747EI98y05031pcWG2B10
MGARASVLSGGQLDRWEKIRLRPGGKKKYKLKHLVWASRELERFAVNPGLLETSEGCRQILGQLQPALQTGSEEFRSLYN
TIATLYCVHQQIEVKDTKEALDKIEEEQNKSKKKAQQTAA--G-TGNSSQG-SQNY
>JN024172/B/US/2005/USPI83747EI98y05031pcWG2B1
MGARASVLSGGQLDRWEKIRLRPGGKKRYKLKHLVWASRELERFAVNPGLLETSEGCRQILGQLQPALQTGSEEFRSLYN
TIATLYCVHQQIEVKDTREALDKIEEEQNKSKKKAQQTAA--G-TGNSSQV-SQNY
>JN024173/B/US/2005/USPI83747EI98y05031pcWG2B6
MGARASVLSGGQLDRWEKIRLRPGGKKRYKLKHLVWASRELERFAVNPGLLETSEGCRQILGQLQPALQTGSEEFRSLYN
TIATLYCVHQQIEVKDTKEALDKIEEEQNKSKKKAQQTAA--G-TGNSSQV-SQNY
>JN024174/B/US/2005/USPI83747EI154y05051pcWG2B3
MGARASVLSGGQLDRWEKIRLRPGGKKRYKLKHLVWASGELERFAVNPGLLETSEGCRQILGQLQPALQTGSEEFRSLYN
TIATLYCVHQQIEVKDTKEALDKIEEEQNKSKKKAQQTAA--G-TGNSSQV-SQNY
>JN024175/B/US/2005/USPI83747EI154y05051pcWG2B10
MGARASVLSGGQLDRWEKIRLRPGGKKRYKLKHLVWASRELERFAVNPGLLETSEGCRQILGQLQPALQTGSEEFRSLYN
TIATLYCVHQQIEVKDTKEALDKIEEEQNKSKKKAQQTAA--G-TGNSSQV-SQNY
>JN024176/B/US/2005/USPI83747EI154y05051pcWG2B7
MGARASVLSGGQLDRWEKIRLRPGGKKRYKLKHLVWASRELERFAVNPGLLETSEGCRQILGQLQPALQTGSEEFRSLYN
TIATLYCVHQQIEVKDTKEALDKIEEEQNKSKKKAQQTAA--G-TGNSSQV-SQNY
>JN024177/B/US/2005/USPI83747EI154y05051pcWG2B1
MGARASVLSGGQLDRWEKIRLRPGGKKRYKLKHLVWASRELERFAVNPGLLETSEGCRQILGQLQPALQTGSEEFRSLYN
TIATLYCVHQQIEVKDTKEALDKIEEEQNKSKKKAQQTAA--G-TGDSSQV-SQNY
>JN024179/B/US/2005/USPI83747EI154y05051pcWG2B8
MGARASVLSGGQLDRWEKIRLRPGGKKRYKLKHLVWASRELERFAVNPGLLETSEGCRQILGQLQPALQTGSEEFRSLYN
TIATLYCVHQQIEVKDTKEALDKIEEEQNKSKKKAQQTAA--G-TGNSSQV-SQNY
>JN024180/B/US/2005/USPI83747EI154y05051pcWG2B5
MGARASVLSGGQLDRWEKIRLRPGGKKRYKLKHLVWASRELERFAVNPGLLETSEGCRQILGQLQPALQTGSEEFRSLYN
TIATLYCVHQQIEVKDTKEALDKIEEEQNKSKKKAQQTAA--G-TGNSSQV-SQNY
>JN024181/B/US/2005/USPI83747EI154y05051pcWG2B6
MGARASVLSGGQLDRWEKIRLRPGGKKRYKLKHLVWASRELERFAVNPGLLETSEGCRQILGQLQPALQTGSEEFRSLYN
TIATLYCVHQQIEVKDTKEALDKIEEEQNKSKKKAQQTAA--G-TGNSSQV-SQNY
>JN024182/B/US/2005/USPI83747EI210y05071pcWG2B1
MGARASVLSGGQLDRWEKIRLRPGGKKRYKLKHLVWASRELERFAVNPGLLETSEGCRQILGQLQPALQTGSEEFRSLYN
TIATLYCVHQQIEVKDTKEALDKIEEEQNKSKKKAQQTAA--G-TGNSSQV-SQNY
>JN024183/B/US/2005/USPI83747EI210y05071pcWG2B2
MGARASVLSGGQLDRWEKIRLRPGGKKRYKLKHLVWASRELERFAVNPGLLETSEGCRQILGQLQPALQTGSEEFRSLYN
TIATLYCVHQQIEVKDTKEALDKIEEEQNKSKKKAQQTAA--G-TGNSSQV-SQNY
>JN024184/B/US/2005/USPI83747EI210y05071pcWG2B5
MGARASVLSGGQLDRWEKIRLRPGGKKRYKLKHLVWASRELERFAVNPGLLETSEGCRQILGQLQPALQTGSEEFRSLYN
TIATLYCVHQQIEVKDTKEALDKIEEEQNKSKKKAQQTAA--G-TGNSSQV-SQNY
>JN024185/B/US/2005/USPI83747EI210y05071pcWG2B4
MGARASVLSGGQLDRWEKIRLRPGGKKRYKLKHLVWASRELERFAVNPGLLETSEGCRQILGQLQPALQTGSEEFRSLYN
TIATLYCVHQQMEVKDTKEALDKIEEEQNKSKKKAQQTAA--G-TGNSSQV-SQNY
>JN024186/B/US/2005/USPI83747EI210y05071pcWG2B6
MGARASVLSGGQLDRWEKIRLRPGGKKRYKLKHLVWASRELERFAVNPGLLETPEGCRQILGQLQPALQTGSEEFRSLYN
TIATLYCVHQQIEVKDTKEALDKIEEEQNKSKKKAQQTAA--G-TGNSSQV-SQNY
>JN024187/B/US/2005/USPI83747EI273y05091pcWG2B8
MGARASVLSGGQLDRWEKIRLRPGGKKRYKLKHLVWASRELERFAVNPGLLETSEGYRQILGQLQPALQTGSEEFRSLYN
TIATLYCVHQQIEVKDTKEALDKIEEEQNKSKKKAQQTAA--G-TGNSSQV-SQNY
>JN024188/B/US/2005/USPI83747EI273y05091pcWG2B2
MGARASVLSGGQLDRWEKIRLRPGGKKRYKLKHLVWASRELERFAVNPGLLETSEGCRQILGQLQPALQTGSEEFRSLYN
TIATLYCVHQQIEVKDTKEALDKIEEEQNKSKKKAQQTAA--G-TGNSSQV-SQNY
>JN024189/B/US/2005/USPI83747EI273y05091pcWG2B1
MGARASVLSGGQLDRWEKIRLRPGGKKRYKLKHLVWASRELERFAVNPGLLETSEGCRQILGQLQPALQTGSEEFRSLYN
TIATLYCVHQQIEVKDTKEALDKIEEEQNKSKKKAQQTAA--G-TGNSSQV-SQNY
>JN024190/B/US/2005/USPI83747EI273y05091pcWG2B5
MGARASVLSGGQLDRWEKIRLRPGGKKRYKLKHLVWASRELERFAVNPGLLETSEGCRQVLGQLQPALQTESEEFRSLYN
TIATLYCVHQQIEVKDTKEALDKIEEEQNKSKKKAQQTAA--G-TGNSSQV-SQNY
>JN024191/B/US/2005/USPI83747EI273y05091pcWG2B7
MGARASVLSGGQLDRWEKIRLRPGGKKKYKLKHLVWASRELERFAVNPGLLETSEGCRQILGQLQPALQTGSEEFRSLYN
TIATLYCVHQQIEVKDTKEALDKIEEEQNKSKKKAQQTAA--G-TGNSSQV-SQNY
>JN024192/B/US/2005/USPI83747EI273y05091pcWG2B4
MGARVSVLSGGQLDRWEKIRLRPGGKKRYKLKHLVWASRELERFAVNPGLLETSEGCRQILGQLQPALQTGSEEFRSLYN
TIATLYCVHQQIEVKDTKEALDKIEEEQNKSKKKAQQTAA--G-TGNSSQA-SQNY
>JN024193/B/US/2005/USPI83747EI350y05111pcWG2B23
MGARASVLSGGQLDRWEKIRLRPGGKKKYKLKHLVWASRELERFAVNPGLLETSEGCRQILGQLQPALQTGSEEFRSLYN
TIATLYCVHQQIEVKDTKEALDKIEEEQNKSKKKAQQTAA--G-TGNSSQV-SQNY
>JN024194/B/US/2005/USPI83747EI350y05111pcWG2B21
MGARASVLSGGQLDRW-KIRLRPGGKKKYKLKHLVWASRELERFAVNPGLLETSEGCRQILGQLQPALQTGSEEFRSLYN
TIATLYCVHQQIEVKDTKEALDKIEEEQNKSKKKAQQTAA--G-TGNSSQV-SQNY
>JN024195/B/US/2005/USPI83747EI350y05111pcWG2B20
MGARASVLSGGQLDRWEKIRLRPGGKKKYKLKHLVWASRELERFAVNPGLLETSEGCRQILGQLQPALQTGSEEFRSLYN
TIATLYCVHQQIEVKDTKEALDKIEEEQNKSKKKAQQTAA--G-TGNSSQV-SQNY
>JN024196/B/US/2005/USPI83747EI350y05111pcWG2B36
MGARASVLSGGQLDRWEKIRLRPGGKKRYKLKHLVWASRELERFAVNPGLLETSEGCRQILGQLQPALQTGSEEFRSLYN
TIATLYCVHQQIEVKDTKEALDKIEEEQNKSKKKAQQTAA--G-TGNSSQV-NQNY
>JN024197/B/US/2005/USPI83747EI350y05111pcWG2B19
MGARASVLSGGQLDRWEKIRLRPGGKKRYKLKHLVWASRELERFAVNPGLLETSEGCRQILGQLQPALQTGSEEFRSLYN
TIATLYCVHQQIEVKDTKEALDKIEEEQSKSKKKAQQTAA--G-TGNSSQV-SQNY
>JN024198/B/US/2005/USPI83747EI350y05111pcWG2B18
MGARASVLSGGQLDRWEKIRLRPGGKKKYKLKHLVWASRELERFAVNPGLLETSEGCRQILGQLQPALQTGSEEFRSLYN
TIATLYCVHQQIEVKDTKEALDKIEEEQNKSKKKAQQTAA--G-TGNSSQV-SQNY
>JN024199/B/US/2005/USPI83747EI350y05111pcWG2B22
MGARASVLSGGQLDRWEKIRLRPGGKKRYKLKHLVWASRELERFAVNPGLLETSEGCRQILGQLQPALQTGSEEFRSLYN
TIATLYCVHQQIEVEDTKEALDKIEEEQNKSKKKAQQTAA--G-TGNSSQV-SQNY
>JN024200/B/US/2005/USPI83747EI350y05111pcWG2B37
MGARASVLSGGQLDRWEKIRLRPGGKKKYKLKHLVWASRELERFAVNPGLLETSEGCRQILGQLQPALQTGSEEFRSLYN
TIATLYCVHQQIEVKDTKEALDKIEEEQNKSKKKAQQTAA--G-TGNSSQV-SQNY
>JN024201/B/US/2005/USPI83747EI350y05111pcWG2B24
MGARASVLSGGQLDRWEKIRLRPGGKKRYKLKHLVWASRELERFAVNPGLLETSEGCRQILGQLQTALQTGSEEFRSLYN
TIATLYCVHQQIEVKDTKEALDKIEEEQNKSKKKAQQTAA--G-TGNSSQV-SQNY
>JN024202/B/US/2005/USPI83747EI350y05111pcWG2B30
MGARASVLSGGQLDRWEKIRLRPGGKKRYKLKHLVWASRELERFAVNPGLLETSEGCRQILGQLQPALQTGSEEFRSLYN
TIATLYCVHQQIEVKDTKEALDKIEEEQNKSKKKAQQTAA--G-TGNSSQV-SQNY
>JN024203/B/US/2004/USPI71101EI7y04051pcWG2B14
MGARASVLSGGELDRWEKIRLRPGGKKQYKLKHIVWASRELERFAVNPGLLETSEGCKQILEQLQPALRTGSEEFRSLYN
TIAVLYCVHQRIGVKDTKEALDKIEEEQNKSKKKAQQVAA--D-TENKSQV-SQNY
>JN024204/B/US/2004/USPI71101EI7y04051pcWG2B1
MGARASVLSGGELDRWEKIRLRPGGKKQYKLKHIVWASRELERFAVNPGLLETSEGCKQILEQLQPALRTGSEEFRSLYN
TIAVLYCVHQRIGVKDTKEALDKIEEEQNKSKKKAQQVAA--D-TENKSQV-SQNY
>JN024205/B/US/2004/USPI71101EI7y04051pcWG2B13
MGARASVLSGGELDRWEKIRLRPGGKKQYKLKHIVWASRELERFAVNPGLLETSEGCKQILEQLQPALRTGSEEFRSLYN
TIAVLYCVHQRIGVKDTKEALDKIEEEQNKSKKKAQQVAA--D-TENKSQV-SQNY
>JN024206/B/US/2004/USPI71101EI7y04051pcWG2B8
MGAGASVLSGGELDRWEKIRLRPGGKKQYKLKHIVWASRELERFAVNPGLLETSEGCKQILEQLQPALRTGSEEFRSLYN
TIAVLYCVHQRIGVKDTKEALDKIEEEQNKSKKKAQQVAA--D-TENKSQV-SQNY
>JN024208/B/US/2004/USPI71101EI7y04051pcWG2B11
MGARASVLSGGELDRWEKIRLRPGGKKQYKLKHIVWASRELERFAVNPGLLETSEGCKQILEQLQPALRTGSEEFRSLYN
TIAVLYCVHQRIGVKDTKEALDKIEEEQNKSKKKAQQVAA--D-TENKSQV-SQNY
>JN024209/B/US/2004/USPI71101EI7y04051pcWG2B2
MGARASVLSGGELDRWEKIRLRPGGKKQYKLKHIVWASRELERFAVNPGLLETSEGCKQILEQLQPALRTGSEEFRSLYN
TIAVLYCVHQRIGVKDTKEALDKIEEEQNKSKKKAQQVAA--D-TENKSQV-SQNY
>JN024210/B/US/2004/USPI71101EI7y04051pcWG2B9
MGARASVLSGGELDRWEKIRLRPGGKKQYKLKHIVWASRELERFAVNPGLLETSEGCKQILEQLQPALRTGSEEFRSLYN
TIAVLYCVHQRIGVKDTKEALDKIEEEQNKSKKKAQQVAA--D-TENKSQV-SQNY
>JN024211/B/US/2004/USPI71101EI7y04051pcWG2B10
MGARASVLSGGELDRWEKIRLRPGGKKQYKLKHIVWASRELERFAVNPGLLETSEGCKQILEQLQPALRTGSEEFRSLYN
TIAVLYCVHQRIGVKDTKEALDKIGEEQNKSKKKAQQVAA--D-TENKSQV-SQNY
>JN024212/B/US/2004/USPI71101EI7y04051pcWG2B12
MGARASVLSGGELDRWEKIRLRPGGRKQYKLKHIVWASRELERFAVNPGLLETSEGCKQILEQLQPALRTGSEEFRSLYN
TIAVLYCVHQRIGVKDTKEALDKIEEEQNKSKKKAQQVAA--D-TENKSQV-SQNY
>JN024213/B/US/2004/USPI71101EI14y04061pcWG2B9
MSARASVLSGGELDRWEKIRLRPGGKKQYKLKHIVWASRELERFAVNPGLLETSEGCKQILEQLQPALRTGSEEFRSLYN
TIAVLYCVHQRIGVKDTKEALDKIEEEQNKSKKKAQQVAA--D-TENKSQV-SQNY
>JN024214/B/US/2004/USPI71101EI14y04061pcWG2B5
MGARASVLSGGELDRWEKIRLRPGGKKQYKLKHIVWASRELERFAVNPGLLETSEGCKQILEQLQPALRTGSEEFRSLYN
TIAVLYCVRQRIGVKDTKEALDKIEEEQNKSKKKAQQVAA--D-TENKSQV-SQNY
>JN024215/B/US/2004/USPI71101EI14y04061pcWG2B4
MGARASVLSGGELDRWEKIRLRPGGKKQYKLKHIVWASRELERFAVNPGLLETSEGCKQILEQLQPALRTGSEEFRSLYN
TIAVLYCVHQRIGVKDTKEALDKIEEEQNKSKKKAQQVAA--D-TENKSQV-SQNY
>JN024216/B/US/2004/USPI71101EI14y04061pcWG2B6
MSARASVLSGGELDRWEKIRLRPGGKKQYKLKHIVWASRELERFAVNPGLLETSEGCKQILEQLQPALRTGSEEFRSLYN
TIAVLYCVRQRIGVKDTKEALDKIEEEQNKSKKKAQQVAA--D-TENKSQV-SQNY
>JN024217/B/US/2004/USPI71101EI14y04061pcWG2B10
MGARASVLSGGELDRWEKIRLRPGGKKQYKLKHIVWASRELERFAVNPGLLETSEGCKQILEQLQPALRTGSEEFRSLYN
TIAVLYCVHQRIGVKDTKEALDKIEEEQNKSKKKAQQVAA--D-TENKSQV-SQNY
>JN024218/B/US/2004/USPI71101EI14y04061pcWG2B7
MGARASVLSGGELDRWEKIRLRPGGKKQYKLKHIVWASRELERFAVNPGLLETSEGCKQILEQLQPALRTGSEEFRSLYN
TIAVLYCVHQRIGVKDTKEALDKIEEEQNKSKKKAQQVAA--D-TENKSQV-SQNY
>JN024219/B/US/2004/USPI71101EI14y04061pcWG2B3
MGARASVLSGGELDRWEKIRLRPGGKKQYKLKHIVWASRELERFAVNPGLLETSEGCKQILEQLQPALRTGSEEFRSLYN
TIAVLYCVHQRIGVKDTKEALDKIEEEQNKSKKKAQQVAA--D-TENKSQV-SQNY
>JN024220/B/US/2004/USPI71101EI14y04061pcWG2B2
MGARASVLSGGELDRWEKIRLRPGGKKQYKLKHIVWASRELERFAVNPGLLETSEGCKQILEQLQPALRTGSEEFRSLYN
TIAVLYCVHQRVGVKDTKEALDKIEEEQNKGKKKAQQVAA--D-TENKSQV-SQNY
>JN024221/B/US/2004/USPI71101EI14y04061pcWG2B8
MGARASVLSGGELDRWEKIRLRPGGKKQYKLKHIVWASRELERFAVNPGLLETSEGCKQILEQLQPALRTGSEEFRSLYN
TIAVLYCVHQRIGVKDTKEALDKIEEEQNKSKKKAQQVAA--D-TENKSQV-SQNY
>JN024222/B/US/2004/USPI71101EI14y04061pcWG2B1
MGARASVLSGGELDRWEKIRLRPGGKKQYKLKHIVWASRELERFAVNPGLLETSEGCKQILEQLQPALRTGSEEFRSLYN
TIAVLYCVHQRIGVKDTKEALDKIEEEQNKSKKKAQQVAA--D-TENKSQV-SQNY
>JN024223/B/US/2004/USPI71101EI21y04061pcWG2B5
MGARASVLSGGELDRWEKIRLRPGGKKQYKLKHIVWASRELERFAVNPGLLETSEGCKQILEQLQPALRTGSEEFRSLYN
TIAVLYCVHQRIGVKDTKEALDKIEEEQNKSKKKAQQVAA--D-TENKSQV-SQNY
>JN024224/B/US/2004/USPI71101EI21y04061pcWG2B15
MGARASVLSGGELDRWEKIRLRPGGKKQYKLKHIVWASRELERFAVNPGLLETSEGCKQILGQLQPALRTGSEEFRSLYN
TIAVLYCVHQRIGVKDTKEALDKIEEEQNKSKKKAQQVAA--D-TENKSQV-GQNY
>JN024226/B/US/2004/USPI71101EI21y04061pcWG2B12
MGARASVLSGGELDRWEKIRLRPGGKKQYKLKHIVWASRELERFAVNPGLLETSEGCKQILEQLQPALRTGSEEFRSLYN
TIAVLYCVHQRIGVKDTKEALDKIEEGQNKSKKKAQQVAA--D-TENKSQV-SQSY
>JN024227/B/US/2004/USPI71101EI21y04061pcWG2B11
MGARASVLSGGELDRWEKIRLRPGGKKQYKLKHIVWASRELERFAVNPGLLETSEGCKQILEQLQPAPRTGSEEFRSLYN
TIAVLYCVHQRIGVKDTKEALDKIEEEQNKSKKKAQQVAA--D-TENKSQV-SQNY
>JN024228/B/US/2004/USPI71101EI21y04061pcWG2B14
MGARASVLSGGELDRWEKIRLRPGGKKQYKLKHIVWASRELERFAVNPGLLETSEGCKQILEQLQPALRTGSEEFRSLYN
TIAVLYCVHQRIGVKDTKEALDKIEEEQNKSKKKAQQVAA--D-TENKSQV-SQNY
>JN024229/B/US/2004/USPI71101EI21y04061pcWG2B16
MGARASVLSGGELDRWEKIRLRPGGKKQYKLKHIVWASRELERFAVNPGLLETSEGCKQILEQLQPALRTGSEEFRSLYN
TIAVLYCVHQRIGVKDTKEALDKIEEEQNKSKKKAQQVAA--D-TENKSQV-SQNY
>JN024230/B/US/2004/USPI71101EI21y04061pcWG2B6
MGARASVLSGGELDRWEKIRLRPGGKKQYKLKHIVWASRELERFAVNPGLLETSEGCKQILEQLQPALRTGSEEFRSLYN
TIAVLYCVHQRIGVKDTKEALDKIEEEQNKSKKKAQQVAA--D-TENKSQV-SQNY
>JN024231/B/US/2004/USPI71101EI21y04061pcWG2B3
MGARASVLSGGELDRWEKIRLRPGGKKQYKLKHIVWASRELERFAANPGLLETSEGCKQILEQLQPVLRTGSEEFRSLYN
TIAVLYCVHQRIGVKDTKEALDKIEEEQNKSKKKAQQVAA--D-TENKSQV-SQNY
>JN024232/B/US/2004/USPI71101EI21y04061pcWG2B13
MGARASVLSGGELDRWEKIRLRPGGKKQYKLKHIVWASRELERFAVNPGLLETSEGCKQILEQLQPALRTGSEEFRSLYN
TIAVLYCVHQRIGVKDTKEALDKIEEEQNKSKKKAQQVAA--D-TENKSQV-SQNY
>JN024233/B/US/2004/USPI71101EI21y04061pcWG2B7
MGARASVLSGGELDRWEKIRLRPGGKKQYKLKHIVWASRELERFAVNPGLLETSEGCKQILEQLQPALRTGSEEFRSLYN
TIAVLYCVHQRIGVKDTKEALDKIEEEQNKSKKKAQQVAA--D-TENKSQV-SQNY
>JN024234/B/US/2004/USPI71101EI21y04061pcWG2B1
MGARASVLSGGELDRWEKIRLRPGGKKQYKLKHIVWASRELERFAVNPGLLETSEGCKQILEQLQPALRTGSEEFRSLYN
TIAVLYCVHQRIGVKDTKEALDKIEEEQNKSKKKAQQVAA--D-TENKSQV-SQNY
>JN024235/B/US/2004/USPI71101EI21y04061pcWG2B4
MGARASVLSGGELDRWEKIRLRPGGKKQYKLKHIVWASRELERFAVNPGLLETSEGCKQILEQLQPALRTGSEEFRSLYN
TIAVLYCVHQRIGVKDTKEALDKIEEEQNKSKKKAQQVAA--D-TENKSRV-SQNY
>JN024236/B/US/2004/USPI71101EI44y04071pcWG2B1
MGARASVLSGGELDRWEKIRLRPGGKKQYKLKHIVWASRELERFAVNPGLLETSEGCKQILEQLQPALRTGSEEFRSLYN
TIAVLYCVHQRIGVKDTKEALDKIEEEQNKSKKKAQQVAA--D-TENKSQV-SQNY
>JN024237/B/US/2004/USPI71101EI44y04071pcWG2B8
MGARASVLSGGELDRWEKIRLRPGGKKQYKLKHIVWASRELERFAVNPGLLETSEGCKQILEQLQPALRTGSEEFRSLYN
TIAVLYCVHQRIGVKDTKEALDKIEEEQNKSKKKAQQVAA--D-TENKSQV-SQNY
>JN024238/B/US/2004/USPI71101EI44y04071pcWG2B4
MGARASVLSGGELDRWEKIRLRPGGKKQYKLKHIVWASRELERFAVNPGLLETSEGCKQILEQLQPALRTGSEEFRSLYN
TIAVLYCVHQRIGVKDTKEALDKIEEEQNKSKKKAQQVAA--D-TENKSQV-SQNY
>JN024239/B/US/2004/USPI71101EI44y04071pcWG2B9
MGARASVLSGGELDRWEKIRLRPGGKKQYKLKHIVWASRELERFAVNPGLLETSEGCKQILEQLQPALRTGSEEFRSLYN
TIAVLYCVHQRIGVKDTKEALDKIEEEQNKSKKKAQQVAA--D-TENKSQV-SQNY
>JN024241/B/US/2004/USPI71101EI44y04071pcWG2B6
MGARASVLSGGELDRWEKIRLRPGGKKQYKLKHIVWASRELERFAVNPGLLETSEGCKQILEQLQPALRTGSEEFRSLYN
TIAVLYCVHQRIGVKDTKEALDKIEEEQNKSKKKAQQVAA--D-TENKSQV-SQNY
>JN024242/B/US/2004/USPI71101EI44y04071pcWG2B2
MGARASVLSGGELDRWEKIRLRPGGKKQYKLKHIVWASRELERFAVNPGLLETSEGCKQILEQLQPALRTGSEEFRSLYN
TIAVLYCVHQRIGVKDTKEALDKIEEEQNKSKKKAQQVAA--D-TENKSQV-SQNY
>JN024243/B/US/2004/USPI71101EI44y04071pcWG2B5
MGARASVLSGGELDRWEKIRLRPGGKKQYKLKHMVWASRELERFAVNPGLLETSEGCKQILEQLQPALRTGSEEFRSLYN
TIAVLYCVHQRIGVKDTKEALDKIEEEQNKSKKKAQQVAA--D-TKNKSQV-SQNY
>JN024244/B/US/2004/USPI71101EI44y04071pcWG2B7
MGARASVLSGGELDRWEKIRLRPGGKKQYKLKHIVWASRELERFAVNPGLLETSEGCKQILEQLQPALRTGSEEFRSLYN
TIAVLYCVHQRIGVKDTKEALDKIEEEQNKSKKKAQQVAA--D-TENKSQV-SQNY
>JN024245/B/US/2004/USPI71101EI68y04071pcWG2B9
MGARASVLSGGELDRWEKIRLRPGGKKQYKLKHIVWASRELERFAVNPGLLETSEGCKQILEQLQPALRTGSEEFRSLYN
TIAVLYCVHQRIGVKDTKEALDKIEEEQNKSKKKAQQVAA--D-TENKSQV-SQNY
>JN024246/B/US/2004/USPI71101EI68y04071pcWG2B6
MGARASVLSGGELDRWEKIRLRPGGKKQYKLKHIVWASRELERFAVNPGLLETSEGCKQILEQLQPALRTGSEEFRSLYN
TIAVLYCVHQRIGVKDTKEA-DKIEEEQNKSKKKAQQVAA--D-TENKSQV-SQNY
>JN024247/B/US/2004/USPI71101EI68y04071pcWG2B5
MGARASVLSGGELDRWEKIRLRPGGKKQYKLKHIVWASRELERFAVNPGLLETSEGCKQILEQLQPALRTGSEEFRSLYN
TIAVLYCVHQRIGVKDTKEALDKIEEEQNKSKKKAQQIAA--D-TENKSQV-SQNY
>JN024248/B/US/2004/USPI71101EI68y04071pcWG2B4
MGARASVLSGGELDRWEKIRLRPGGKKQYKLKHIVWASRELERFAVNPGLLETSEGCKQILEQLQPALRTGSEEFRSLYN
TIAVLYCVHQRIGVKDTKEALDKIEEEQNKSKKKAQQVAA--D-TENKSQV-SQNY
>JN024249/B/US/2004/USPI71101EI68y04071pcWG2B3
MGARASVLSGGELDRWEKIRLRPGGKKQYKLKHIVWASRELERFAVNPGLLETSEGCKQILEQLQPALRTGSEEFRSLYN
TIAVLYCVHQRIGVKDTKEALDKIEEEQNKSKKKAQQIAA--D-TENKSQV-SQNY
>JN024250/B/US/2004/USPI71101EI68y04071pcWG2B7
MGARASVLSGGELDRWEKIRLRPGGKKQYKLKHIVWASRELERFAVNPGLLETSEGCKQILEQLQPALRTGSEEFRSLYN
TIAVLYCVHQRIGVKDTKEALDKIEEEQNKSKKKAQQVAA--D-TENKSQV-SQNY
>JN024251/B/US/2004/USPI71101EI68y04071pcWG2B2
MGARASVLSGGELDRWEKIRLRPGGKKQYKLKHIVWASRELERFAVNPGLLETSEGCKQILEQLQPALRTGSEEFRSLYN
TIAVLYCVHQRIGVKDTKEALDKIEEEQNKSKKKAQQVAA--D-TENKSQV-SQNY
>JN024252/B/US/2004/USPI71101EI68y04071pcWG2B10
MGARASVLSGGELDRWEKIRLRPGGKKQYKLKHIVWASRELERFAVNPGLLETSEGCKQILEQLQPALRTGSEEFRSLYN
TIAVLYCVHQRIGVKDTKEALDKIEEEQNKSKKKAQQVAA--D-TENKSQV-SQNY
>JN024253/B/US/2004/USPI71101EI68y04071pcWG2B8
MGARASVLSGGELDRWEKIRLRPGGKKQYKLKHIVWASRELERFAVNPGLLETSEGCKQILEQLQPALRTGSEEFRSLYN
TIAVLYCVHQRIGVKDTKEALDKIEEEQNKSKKKAQQVAA--D-TENKSQV-SQNY
>JN024254/B/US/2004/USPI71101EI68y04071pcWG2B1
MGARASVLSGGELDRWEKIRLRPGGKKQYKLKHIVWASRELERFAVNPGLLETSEGCKQILEQLQPALRTGSEEFRSLYN
TIAVLYCVHQRIGVKDTKEALDKIEEEQNKSKKKAQQVAA--D-TENKSQV-SQNY
>JN024255/B/US/2004/USPI71101EI97y04081pcWG2B7
MGARASVLSGGELDRWEKIRLRPGGKKQYKLKHIVWASRELERFAVNPGLLETSEGCKQILEQLQPALRTGSEEFRSLYN
TIAVLYCVHQRIGVKDTKEALDKIEEEQNKSKKKAQQVAA--D-TENKSQV-SQNY
>JN024256/B/US/2004/USPI71101EI97y04081pcWG2B3
MGARASVLSGGELDRWEKVRLRPGGKKQYKLKHIVWASRELERFAVNPGLLETSEGCKQILEQLQPALRTGSEEFRSLYN
TIAVLYCVHQRIGVKDTKEALDKIEEEQNKGKKKAQQVAA--D-TENKSQV-SQNY
>JN024257/B/US/2004/USPI71101EI97y04081pcWG2B9
MGARASVLSGGELDRWEKIRLRPGGKKQYKLKHIVWASRELERFAVNPGLLETSEGCKQILEQLQPALRTGSEEFRSLYN
TIAVLYCVHQRIGVKDTKEALDKIEEEQNKSKKKARQVAA--D-TENKSQV-SQNY
>JN024258/B/US/2004/USPI71101EI97y04081pcWG2B8
MGARASVLSGGELDRWEKIRLRPGGKKQYKLKHIVWASRELERFAVNPGLIETSEGCKQILEQLQPALRTGSEEFRSLYN
TIAVLYCVHQRIGVKDTKEALDKIEEEQNKSKKKAQQVAA--N-TENKSQV-SQNY
>JN024259/B/US/2004/USPI71101EI97y04081pcWG2B4
MGARASVLSGGELDRWEKIRLRPGGKKQYKLKHIVWASRELERFAVNPGLLETSEGYKQILEQLQPALRTGSEEFRSLYN
TIAVLYCVHQRIGVKDTKEALDKIEEEQNKSKKRAQQVAA--D-TENKSQV-SQNY
>JN024260/B/US/2004/USPI71101EI97y04081pcWG2B2
MGARASVLSGGELDRWEKIRLRPGGKKQYKLKHIVWASRELERFAVNPGLLETSEGCKQILEQLQPALRTGSEEFRSLYN
TIAVLYCVHQRIGVKDTKEALDKIEEEQNKSKKKAQQVAA--D-TENKSQV-SQNY
>JN024261/B/US/2004/USPI71101EI97y04081pcWG2B5
MGARASVLSGGELDRWEKIRLRPGGKKQYKLKHIVWASRELERFAVNPGLLETSEGCKQILEQLQPALRTGSEEFRSLYN
TIAVLYCVHQRIGVKDTKEALDKIEEEQNKSKKKAQQVAA--D-TENKSQV-SQNY
>JN024262/B/US/2004/USPI71101EI97y04081pcWG2B10
MGARASVLSGGELDRWEKIRLRPGGKKQYKLKHIVWASRELERFAVNPGLLETSEGCKQILEQLQPALRTGSEEFRSLYN
TIAVLYCVHQRIGVKDTKEALDKIEEEQNKSKKKAQQVAA--D-TENKSQV-SQNY
>JN024263/B/US/2004/USPI71101EI97y04081pcWG2B6
MGARASVLSGGKLDRWEKIRLRPGGKKQYKLKHIVWASRELERFAVNPGLLETSEGCKQILEQLQPALRTGSEEFRSLYN
TIAVLYCVHQRIGVKDTKEALDKIEEEQNKSKKKAQQVAA--D-TENKSQV-SQNY
>JN024264/B/US/2004/USPI71101EI97y04081pcWG2B1
MGARASVLSGGELDRWEKIRLRPGGKKQYKLKHIVWASRELERFAVNPGLLETSEGCKQILEQLQPALRTGSEEFRSLYN
TIAVLYCVHQRIGVKDTKEALDKIEEEQNKSKKKAQQVAA--D-TENKSQV-SQNY
>JN024265/B/US/2004/USPI71101EI181y04111pcWG2B7
MGARASVLSGGELDRWEKIRLRPGGKKQYKLKHIVWASRELERLAVNPGLLETSEGCKQILEQLQPALRTGSEEFRSLYN
TIAVLYCVHQRIGVKDTKEALDKIEEEQNKSKKKAQQVAA--D-TENKSQV-SQNY
>JN024266/B/US/2004/USPI71101EI181y04111pcWG2B8
MGARASVLSGGELDRWEKIRLRPGGKKQYKLKHIVWASRELERFAVNPGLLETSEGCKQILEQLQPALRTGSEEFRSLYN
TIAVLYCVHQRIGVKDTKEALDKIEEEQNKSKKKAQQVAA--D-TENKSQV-SQNY
>JN024267/B/US/2004/USPI71101EI181y04111pcWG2B3
MGARASVLSGGELDRWEKIRLRPGGKKQYKLKHIVWASRELERFAVNPGLLETSEGCKQILEQLQPALRTGSEEFRSLYN
TIAVLYCVHQRIGVKDTKEALDKIEEEQNKSKKKAQQVAA--D-TENKSQV-SQNY
>JN024268/B/US/2004/USPI71101EI181y04111pcWG2B5
MGARASVLSGGELDRREKIRLRPGGKKQYKLKHIVWASRELERFAVNPGLLETSEGCKQILGQLQPALRTGSEEFRSLYN
TIAVLYCVHQRIGVKDTKEALDKIEEEQNKSKKKAQQVAA--D-TENKNQV-SQNY
>JN024269/B/US/2004/USPI71101EI181y04111pcWG2B4
MGARASVLSGGELDRWEKIRLRPGGKKQYKLKHIVWASRELERFAVNPGLLETSEGCKQILEQLQPALRTGSEEFRSLYN
TIAVLYCVHQRIGVKDTKEALDKIEEEQNKSKKKAQQVAA--D-TENKSQV-SQNY
>JN024270/B/US/2004/USPI71101EI181y04111pcWG2B10
MGARASVLSGGELDRWEKIRLRPGGKKQYKLKHIVWASRELERFAVNPGLLETSEGCKQILEQLQPALRTGSEEFRSLYN
TIAVLYCVHQRIGIKDTKEALDKIEEEQNKSKKKAQQVAA--D-TENKSQV-SQNY
>JN024271/B/US/2004/USPI71101EI181y04111pcWG2B2
MGARAPVLSGGELDRWEKIRLRPGGKKQYKLKHIVWASRGLERFAVNPGLLETSEGCKQILEQLQPALRTGSEEFRSLYN
TIAVLYCVHQRIGVKDTKEALDKIEEEQNKSKKKAQQVAA--D-TENKSQV-SQNY
>JN024272/B/US/2004/USPI71101EI181y04111pcWG2B9
MGARASVLSGGELDRWEKIRLRPGGKKQYKLKHIVWASRELERFAVNPGLLETSEGCKQILEQLQPAPRTGSEEFRSLYN
TIAVLYCVHQRIGVKDTKEALDKIEEEQNKSKKKAQQVAA--D-TENKSQV-SQNY
>JN024273/B/US/2004/USPI71101EI181y04111pcWG2B6
MGARASVLSGGELDRWEKIRLRPGGKKQYKLKHIVWASRELERFAVNPGLLETSEGCKQILEQLQPALRTGSEEFRSLYN
TIAVLYCVHQRIGVKDTKEALDKIEEEQNKSKKKAQQVAA--D-TENKSQV-SQNY
>JN024274/B/US/1995/USPI90770EI3y95061pcWG2B3
MGARASILSGGKLDRWEKIRLRPGGKKKYKLKHLVWASRELERFAVNPGLLETAEGCRQILGQLQPSLQTGSEELKSLFN
AVAVLYCVHQGIDVKDTKEALERIEEEQEKSKKKAQQAAA--D-PGKSSQV-SQNY
>JN024275/B/US/1995/USPI90770EI3y95061pcWG2B1
IGARASILSGGKLDRWEKIRLRPGGKKKYKLKHLVWASRELERFAVNPGLLETAEGCRQILGQLQPSLQAGSEELKSLFN
AVAVLYCVHQGIDVKDTKEALERIEEEQEKSKKKAQQAAA--D-PGKSSQV-SQNY
>JN024276/B/US/1995/USPI90770EI3y95061pcWG2B7
MGARASILSGGKLDRWEKIRLRPGGKKKYKLKHLVWASRELERFAVNPGLLETAEGCRQILGQLQPSLQTGSEELKSLFN
AVAVLYCVHQGIDVKDTKEALERIEGEQEKSKKKAQQAAA--D-PGKSSQV-SQNY
>JN024277/B/US/1995/USPI90770EI3y95061pcWG2B10
MGARASILSGGKLDRWEKIRLRPGGKKKYKLKHLVWASRELERFAVNPGLLETAEGCRQILGQLQPSLQTGSEELKSLFN
AVAVLYCVHQGIDVKDTKEALERIEEEQEKSKKKAQQAAA--D-PGKSSQV-SQNY
>JN024278/B/US/1995/USPI90770EI3y95061pcWG2B6
MGARASILSGGKLDRWEKIRLRPGGKKKYKLKHLVWASRELERFAVNPGLSETAEGCRQILGQLQPSLQTGSEELKSLFN
AVAVLYCVHQGIDVKDTKEALERIEEEQEKSKKKAQQAAA--D-PGKSSQV-SQNY
>JN024279/B/US/1995/USPI90770EI3y95061pcWG2B9
MGARASILSGGKLDRWEKIRLRPGGKKKYKLKHLVWASRELERFAVNPGLLETAEGCRQILGQLQPSLQTGSEELKSLFN
AVAVLYCVHQGIDVKDTKEALERIEEEQEKSKKKAQQAAA--D-PGKSSQV-SQNY
>JN024280/B/US/1995/USPI90770EI3y95061pcWG2B2
MGARASILSGGKLDRWEKIRLRPGGKKKYKLKHLVWASRELERFAVNPGLLETAEGCRQILGQLQPSLQTGSEELKSLFN
AVAVLYCVHQGIDVKDTKEALERIEEEQEKSKKKAQQAAA--D-PGKSSQV-SQNY
>JN024281/B/US/1995/USPI90770EI3y95061pcWG2B5
MGARASILSGGKLDRWEKIRLRPGGKKKYKLKHLVWASRELERFAVNPGLLETAEGCRQILGQLQPSLQTGSEELKSLFN
AVAVPYCVHQGIDVKDTKEALERIEEEQEKSKKKAQQAAA--D-PGKSSQV-SQNY
>JN024282/B/US/1995/USPI90770EI3y95061pcWG2B4
MGARASILSGGKLDRWEKIRLRPGGKKKYKLKHLVWASRELERFAVNPGLLETAEGCRQILGQLQPPLQTGSEELKSLFN
AVAVLYCVHQGIDVKDTKEALERIEEEQEKSKKKAQQAAA--D-PGKSSQV-SQNY
>JN024284/B/US/1995/USPI90770EI12y95071pcWG2B12
MGARASILSGGKLDRWEKIRLRPGGKKKYKLKHLVWASRELERFAVNPGLLETAEGCRQILGQLQPSLQTGSEELKSLFN
AVAVLYCVHQGIDVKDTKEALERIEEEQEKSKKKAQQAAA--D-PGKSSQV-SQNY
>JN024285/B/US/1995/USPI90770EI12y95071pcWG2B5
MGARASILSGGRLDRWEKIRLRPGGKKKYKLKHLVWASRELERFAVNPGLLETAEGCRQILGQLQPSLQTGSEELKSLFN
AVAVLYCVHQGIDVKDTKEALERIEEEQEKSKKKAQQAAA--D-PGKSSQV-SQNY
>JN024286/B/US/1995/USPI90770EI12y95071pcWG2B3
MGARASILSGGKLDRREKIRLRPGGKKKYKLKHLVWASRELERFAVNPGLLETAEGCRQILGQLQPSLQTGSEELKSLFN
AVAVLYCVHQGIDVKDTKEALERIEEEQEKSKKKAQQAAA--D-PGKSSQV-SQNY
>JN024287/B/US/1995/USPI90770EI12y95071pcWG2B6
MGARASILSGGKLDRWEKIRLRPGGKKKYKLKHLVWASRELERFAVNPGLLETAEGCRQILGQLQPSLQTGSEELKSLFN
AVAVLYCVHQGIDVKDTKEALERIEEEQEKSKKKAQQAAA--D-PGKSSQV-SQNY
>JN024288/B/US/1995/USPI90770EI12y95071pcWG2B4
MGARASILNGGKLDRWEKIRLGPGGKKKYKLKHLVWASRELERFAVNPGLLETAEGCRQILGQLQPSLQTGSEELKSLFN
AVAVLYCVHQGIDVKDTKEALERIEEEQEKSKKKARQAAA--D-PGKSSQV-SQNY
>JN024289/B/US/1995/USPI90770EI12y95071pcWG2B7
MGARASILSGGKLDRWEKIRLRPGGKKKYKLKHLVWASRELERFAVNPGLLETAEGCRQILGQLQPSLQTGSEELKSLFN
AVAVLYCVHQGIDVKDTKEALERVEEEQEKSKKKAQQAAA--D-PGKSSQV-SQNY
>JN024290/B/US/1995/USPI90770EI12y95071pcWG2B1
MGARASILSGGKLDRWEKIRLRPGGKKKYKLKHLVWASRELERFAVNPGLLETAEGCRQILGQLQPSLQTGSEELKSLFN
AVAVLYCVHQGIDVKDTKEALERIEEEQEKSKKKAQQAAA--D-PGKSSQV-SQNY
>JN024291/B/US/1995/USPI90770EI12y95071pcWG2B8
MGARASILSGGKLDRWEKIRLRPGGKKKYKLKHLVWASRELERFAVNPGLLETAEGCRQILGQLQPSLQTGSEELKSLFN
AVAVLYCVHQGIDVKDTKEALERIEEEQEKSKKKAQQAAA--D-PGKSSQV-SQNY
>JN024292/B/US/1995/USPI90770EI12y95071pcWG2B2
MGARASILSGGKLDRWEKIRLRPGGRKKYKLKHLVWASRELERFAVNPGLLETAEGCRQILGQLQPSLQTGSEELKSLFN
AVAVLYCVHQGIDVKDTKEALERIEEEQEKSKKKAQQAAA--D-PGKSSQV-SQNY
>JN024293/B/US/1995/USPI90770EI15y95071pcWG2B3
MGARASILSGGKLDRWEKIRLRPGGKKKYKLKHLVWASRELERFAVNPGLLETAEGCRQILGQLQPSLQTGSEELKSLFN
AVAVLYCVHQGIDVKDTKEALERIEEEQEKSKKKAQQAAA--D-PGKSSQV-SQNY
>JN024294/B/US/1995/USPI90770EI15y95071pcWG2B5
MGARASILSGGKLDRWEKIRLRPGGKKKYKLKHLVWASRELERFAVNPGLLETAEGCRQILGQLQPSLQTGSEELKSLFN
AVAVLYCVHQGIDVKDTKEALERIEEEQEKSKKKAQQAAA--D-PGKSSQV-SQNY
>JN024295/B/US/1995/USPI90770EI15y95071pcWG2B8
MGARASILSGGKLDRWEKIRLRPGGKKKYKLKHLVWASRELERFAVNPGLLETAEGCRQILGQLQPSLQTGSEELKSLFN
AVAVLYCVHQGIDVKDTKEALERIEEEQEKSKKKAQQAAA--D-PGKSSQV-SQNY
>JN024296/B/US/1995/USPI90770EI15y95071pcWG2B10
MGARASILSGGKLDRWEKIRLRPGGKKKYKLKHLVWASRELERFAVNPGLLETAEGCRQILGQLQPSLQTGSEELKSLFN
AVAVLYCVHQGIDVKDTKEALERIEEEQEKSKKKAQQAAA--D-PGKSSQV-SQNY
>JN024297/B/US/1995/USPI90770EI15y95071pcWG2B9
MGARASILSGGKLDRWEKIRLRPGGKKKYKLKHLVWASRELERFAVNPGLLETAEGCRQILGQLQPSLQTGSEELKSLFN
AVAVLYCVHQGIDVKDTKEALERIEEEQEKSKKKAQQAAA--D-PGKSSQV-SQNY
>JN024298/B/US/1995/USPI90770EI15y95071pcWG2B4
MGARASILSGGKLDRWEKIRLRPGGKKKYKLKHLVWASRELERFAVNPGLLETAEGCRQILGQLQPSLQTGSEELKSLFN
AVAVLYCVHQGIDVKDTKEALERIEEEQEKSKKKAQQTAA--D-PGKSSQV-SQNY
>JN024299/B/US/1995/USPI90770EI15y95071pcWG2B2
MGARASILSGGKLDRWEKIRLRPGGKKKYKLKHLVWASRELERFAVNPGLLETAEGCRQILGQLQPSLQTGSEELKSLFN
AVAVLYCVHQGIDVKDTKEALERIEEEQEKSKKKAQQAAA--D-PGKSSQV-SQNY
>JN024300/B/US/1995/USPI90770EI15y95071pcWG2B7
MGARASILSGGKLDRWEKIRLRPGGKKKYKLKHLVWASRELERFAVNPGLLETAEGCRQILGQLQPSLQTGSEELKSLFN
AVAVLYCVHQGIDVKDTKEALERIEEEQEKSRKKAQQAAA--D-PGKSSQV-SQNY
>JN024301/B/US/1995/USPI90770EI15y95071pcWG2B1
MGARASILSGGKLDRWEKIRLRPGGKKKYKLKHLAWASRELERFAVNPGLLETAEGCRQILGQLQPSLQTGSEELKSLFN
AVAVLYCVHQGIDVKDTKEALERIEEEQEKSKKKAQQAAA--D-PGKSSQV-SQNY
>JN024302/B/US/1995/USPI90770EI15y95071pcWG2B6
MGARASILSGGKLDRWEKIRLRPGGKKKYKLKHLVWASRELERFAVNPGLLETAEGCRQILGQLQPSLQTGSEELKSLFN
AVAVLYCVHQGIDVKDTKEALERIEEEQEKSKKKAQQAAA--D-PGKSSQV-SQNY
>JN024303/B/US/1995/USPI90770EI72y95091pcWG2B7
MGARASILSGGKLDRWEKIRLRPGGKKKYKLKHLVWASRELERFAVNPGLLETAEGCRQILGQLQPSLQTGSEELKSLFN
AVAVLYCVHQGIDVKDTKEALERIEEEQEKSKKKAQQAAA--D-PGKSSQV-SQNY
>JN024304/B/US/1995/USPI90770EI72y95091pcWG2B2
MGARASILSGGKLDRWEKIRLRPGGKKKYKLKHLVWASRELERFAVNPGLLETAEGCRQILGQLQPSLQTGSEELKSLFN
AVAVLYCVHQGIDVKDTREALERIEEEQEKSKKKAQQAAA--D-PGKSSQV-SQNY
>JN024305/B/US/1995/USPI90770EI72y95091pcWG2B4
MGARASILSGGKLDRWEKIRLRPGGKK-YKLKHLVWASRELERFAVNPGLLETAEGCRQILGQLQPSLQTGSEELKSLFN
AVAVLYCVHQGIDVKDTKEALERIEEEQEKSKKKAQQAAA--D-PEKSSQV-SQNY
>JN024306/B/US/1995/USPI90770EI72y95091pcWG2B1
MGARASILSGGKLDRWEKIRLRPGGKKKYKLKHLVWASRELERFAVNPGLLETAEGCRQILGQLQPSLQTGSEELKSLFN
AVAVLYCVHQGIDVKDTKEALERIEEEQEKSKEKAQQAAA--D-PGKSSQV-SQNY
>JN024307/B/US/1995/USPI90770EI72y95091pcWG2B5
MGARASILSGGKLDRWEKIRLRPGGKKKYKLKHLVWASRELERFAVNPGLLETAEGCRQILGQLQPSLQTGSEELKSLFN
AVAVLYCVHQGIDVKDTKEALERIEEEQEKSKKKAQQAAA--D-PGKSSQV-SQNY
>JN024308/B/US/1995/USPI90770EI72y95091pcWG2B10
MGARASILSGGKLDRWEKIRLRPGGKKKYKLKHLVWASRELERFAVNPGLLETAEGCRQILGQLRPSLQTGSEELKSLFN
AVAVLYCVHQGIDVKDTKEALERIEEEQEKSKKKAQQAAA--D-PGKSSQV-SQNY
>JN024309/B/US/1995/USPI90770EI72y95091pcWG2B3
MGARASILSGGKLDRWEKIRLRPGGKKKYKLKHLVWASRELERFAVNPGLLETAEGCRQILGQLQPSLQTGSEELKSLFN
AVAVLYCVHQGIDVKDTKEALERIEEEQEKSKKKAQQAAA--D-PGKSSQV-SQNY
>JN024310/B/US/1995/USPI90770EI72y95091pcWG2B8
MGARASILSGGKLDRWEKIRLRPGGKKKYKLKHLVWASRELERFAVNPGLLETAEGCRQILGQLQPSLQTGSEELKSLFN
AVAVLYCVHQGIDVKDTKEALERIEEEQEKSKKKAQQAAA--D-PGKSSQV-SQNY
>JN024311/B/US/1995/USPI90770EI72y95091pcWG2B6
MGARASILSGGKLDRWEKIRLRPGGKKKYKLKHLVWASRELERFAVNPGRLETAEGCRQILGQLQPSLQTGSEELKSLFN
AVAVLYCVHQGIDVKDTKEALERIEEEQEKSKKKAQQAAA--D-PGKSSQV-SQNY
>JN024312/B/US/1995/USPI90770EI72y95091pcWG2B9
MGARASILSGGKLDRWEKIRLRPGGKKKYKLKHLVWASRELERFAVNPGLLETAEGCRQILGQLQPSLQTGSEELKSLFN
AVAVLYCVHQGIDVKDTKEALERIEEEQEKSKKKAQQAAA--D-PGKSSQV-SQNY
>JN024313/B/US/1995/USPI90770EI99y95101pcWG2B5
MGARASILSGGKLDRWEKIRLRPGGKKKYKLKHLVWASRELERFAVNPGLLETAEGCRQILGQLQPSLQTGSEELKSLFN
AVAVLYCVHQGIDVKDTKEALERIEEEQEKSKKKAQQAAA--D-PGKSSQV-SQNY
>JN024314/B/US/1995/USPI90770EI99y95101pcWG2B9
MGARASILSGGKLDRWEKIRLRPGGKKKYKLKHLVWASRELERFAVNPGLLETAEGCRQILGQLQPSLQTGSEELKSLFN
AVAVLYCVHQGIDVKDTKEALERIEEEQEKSKKKAQQAAA--D-PGKSSQV-SQNY
>JN024315/B/US/1995/USPI90770EI99y95101pcWG2B6
MGARASILSGGKLDRWEKIRLRPGGKKKYKLKHLVWASRELERFAVDPGLLETAEGCRQILGQLQPSLQTGSEELKSLFN
AVAVLYCVHQGIDVKDTKEALERIEEEQEKSKKKAQQAAA--D-PGKSSQV-SQNY
>JN024316/B/US/1995/USPI90770EI99y95101pcWG2B8
MGARASILSGGKLDRWEKIRLRPGGKKKYKLKHLVWASRELERFAVNPGLLETAEGCRQILGQLQPSLQTGSEELKSLFN
AVAVLYCVHQGIDVKDTKEALERIEEEQEKSKKKAQQAAA--D-PGKSSQV-SQNY
>JN024317/B/US/1995/USPI90770EI99y95101pcWG2B2
MGARASILSGGKLDRWEKIRLRPGGKKKYKLKHLVWASRELERFAVNPGLLETAEGCRQILGQLQPSLQTGSEELKSLFN
AVAVLYCVHQGIDVKDTKEALERIEEEQEKSKKKAQQAAA--D-PGKSSQV-SQNY
>JN024318/B/US/1995/USPI90770EI99y95101pcWG2B3
MGARASILSGGKLDRWEKIRLRPGGKKKYKLKHLVWASRELERFAVNPGLLETAEGCRQILGQLQPSLQTGSEELKSLFN
AVAVLYCVHQGIDVKDTKEALERIEEEQEKSKKKAQQAAA--D-PGKSSQV-SQNY
>JN024319/B/US/1995/USPI90770EI99y95101pcWG2B7
MGARASILSGGKLDRWEKIRLRPGGKKKYKLKHLVWASRELERFAVNPGLLETAEGCRQILGQLQPSLQTGSEELKSLFN
AVAVLYCVHQGIDVKDTKEALERIEEEQEKSKKKAQQAAA--D-PGKSSQV-SQNY
>JN024320/B/US/1995/USPI90770EI99y95101pcWG2B1
MGARASILSGGKLDRWEKIRLRPGGKKKYKLKHLVWASRELERFAVNPGLLETAEGCRQILGQLQPSLQTGSEELKLLFN
AVAVLYCVHQGIDVKDTKEALERIEEEQEKSKKKAQQAAA--D-PGKSSQV-SQNY
>JN024321/B/US/1995/USPI90770EI99y95101pcWG2B4
MGARASILSGGKLDRWEKIRLRPGGKKKYKLKHLVWASRELERFAVNPGLLETAEGCRQILGQLQPSLQTGSEELKSLFN
AVAVLYCVHQGIDVKDTKEALERIEEEQEKSKKKAQQAAA--D-PGKSSQV-SQNY
>JN024322/B/US/1995/USPI90770EI129y95111pcWG2B9
MGARASILSGGKLDRWEKIRLRPGGKKKYKLKHLVWASRELERFAVNPGLLETAEGCRQILGQLQPSLQTGSEELKSLFN
AVAVLYCVHQGIDVKDTKEALERIEEEQEKSKKKAQQAAA--D-PGKSSQV-SQNY
>JN024323/B/US/1995/USPI90770EI129y95111pcWG2B10
MGARASILSGGKLDRWEKIRLRLGGKKKYKLKHLVWASRELERFAVNPGLLETAEGCRQILGQLQPSLQTGSEELKSLFN
AVAVLYCVHQGIDVKDTKEALERIEEEQEKSKKKAQQAAA--D-PGKSSQV-SQNY
>JN024324/B/US/1995/USPI90770EI129y95111pcWG2B6
MGARASILSGGKLDRWEKIRLRPGGKKKYKLKHLVWASRELERFAVNPGLLETAEGCRQILGQLQPSLQTGSEELKSLFN
AVAVLYCVHQGIDVKDTKEALEGIEEEQEKSKKKAQQAAA--D-PGKSSQV-SQNY
>JN024325/B/US/1995/USPI90770EI129y95111pcWG2B7
MGARASILSGGKLDRWEKIRLRPGGKKKYKLKHLVWASRELERFAVNPGLLETAEGCRQILGQLQPSLQTGSEELKSLFN
AVAVLYCVHQGIDVKDTKEALERIEEEQEKSKKKAQQAAA--D-PGKSSQV-SQNY
>JN024326/B/US/1995/USPI90770EI129y95111pcWG2B2
MGARASILSGGKLDRWEKIRLRPGGKKKYKLKHLVWASRELERFAVNPGLLETAEGCRQILGQLQPSLQTGSEELKSLFN
AVAVLYCVHQGIDVKDTKEALERIEEEQEKSKKKAQQAAA--D-PGKSSQV-SQNY
>JN024327/B/US/1995/USPI90770EI129y95111pcWG2B8
MGARASILSGGKLDRWEKIRLRPGGKKKYKLKHLVWASRELERFAVNPGLLETAEGCRQILGQLQPSLQTGSEELKSLFN
AVAVLYCVHQGIDVKDTKEALERIEEEQEKSKKKAQQAAA--D-PGKSSQV-SQNY
>JN024328/B/US/1995/USPI90770EI129y95111pcWG2B3
MGARASILSGGKLDRWEKIRLRPGGKKKYKLKHLVWASRELERFAVNPGLLETAEGCRQILGQLQPSLQTGSEELKSLFN
AVAVLYCVHQGIDVKDTKEALERIEEEQEKSKKKAQQAAA--D-PGKSSQV-SQNY
>JN024329/B/US/1995/USPI90770EI129y95111pcWG2B1
MGARASILSGGKLDRWEKIRLRPGGKKKYKLKHLAWASRELERFAVNPGLLETAEGCRQILGQLQPSLQTGSEELKSLFN
AVAVLYCVHQGIDVKDTKEALERIEEEQEKSKKKAQQAAA--D-PGKSSQV-SQNY
>JN024330/B/US/1995/USPI90770EI129y95111pcWG2B4
MGARASILSGGKLDRWKKIRLRPGGKKKYKLKHLVWASRELERFAVNPGLLETAEGCRQILGQLQPSLQTGSEELKSLFN
AVAVLYCVHQGIDVKDTKEALERIEEEQEKSKKKAQQAAA--D-PGKSSQV-SQNY
>JN024331/B/US/1996/USPI90770EI197y96011pcWG2B1
MGARASILSGGKLDRWEKIRLRPGGKKKYKLKHLVWASRELERFAVNPGLLETAEGCRQILGQLQPSLQTGSEELKSLFN
AVAVLYCVHQGIDVKDTKEALERIEEEQEKSKKKAQQAAA--D-PGKSSQV-SQNY
>JN024332/B/US/1996/USPI90770EI197y96011pcWG2B6
MGARASILSGGKLDRWEKIRLRPGGKKRYKLKHLVWASRELERFAVNPGLLETAEGCRQVLGQLQPSLQTGSEELKSLFN
AVAVLYCVHQGIDVKDTKEALERIEEEQEKSKKKAQQAAA--D-PGKSSQV-SQNY
>JN024333/B/US/1996/USPI90770EI197y96011pcWG2B8
MGARASILSGGKLDRWEKIRLRPGGKKKYKLKHLVWASRELERFAVNPGLLETAEGCRQILGQLQPSLQTGSEELKSLFN
AVAVLYCVHQGIDVKDTKEALERIEEEQEKSKKKAQQAAA--D-PGKSSQV-SQNY
>JN024334/B/US/1996/USPI90770EI197y96011pcWG2B9
MGARASILSGGKLDRWEKIRLRPGGKKKYKLKHLVWASRELERFAVNPGLLETAEGCRQILGQLQPSLQTGSEELKSLFN
AVAVLYCVHQGIDVKDTKEALERIEEEQEKSKKKAQQAAA--D-PGKSSQV-SQNY
>JN024335/B/US/1996/USPI90770EI197y96011pcWG2B2
MGARASILSGGKLDRWEKIRLRPGGKKKYKLKHLVWASRELERFAVNPGLLETAEGCRQILGQLQPSLQTGSEELKSLFN
AVAVLYCVHQGIDVKDTKEALERIKEEQEKSKKKVQQAAA--D-PGKSSQV-SQNY
>JN024336/B/US/1996/USPI90770EI197y96011pcWG2B7
MGARASILSGGKLDRWEKIRLRPGGKKKYKLKHLVWASRELERFAVNPGLLETAEGCRQILGQLQPSLQTGSEELKSLFN
AVAVLYCVHQGIDVKDTKEALERIEEEQEKSKKKAQQAAA--D-PGKSSQV-SQNY
>JN024337/B/US/1996/USPI90770EI197y96011pcWG2B5
MGARASILSGGKLDRWEKIRLRPGGKKRYKLKHLVWASRELERFAVNPGLLETAEGCRQILGQLQPSLQTGSEELKSLFN
AVAVLYCVH*GIDVKDTKEALERIEEEQEKSKKKAQQAAA--D-PGKSSQV-SQNY
>JN024338/B/US/1996/USPI90770EI197y96011pcWG2B3
MGARASILSGGKLDRWEKIRLRPGGKKKYKLKHLVWASRELERFAVNPGLLETAEGCRQILGQLQPSLQTGSEELKSLFN
AVAVLYCVHQGIDVKDTKEALERIEEEQEKSKKKAQQAAA--D-PGKSSQV-SQNY
>JN024339/B/US/2005/USPI88403EI14y05121pcWG2B9
MGARASVLSGGELDRWEKIRLRPGGKKKYRLKHIVWASRELERFAVNPGLLETSDGCRQILEQLQPSLQTGSEELRSLYN
TIATLYCVHQRIEIKDTKEALDKIEEEQNKSKKKAQQAAA--D-TGNRGQV-SQNF
>JN024340/B/US/2005/USPI88403EI14y05121pcWG2B5
MGARASVLSGGELDRWEKIRLRPGGKKKYRLKHIVWASRELERFAVNPGLLETSDGCRQILEQLQPSLQTGSEELRSLYN
TIATLYCVHQRIEIKDAKEALDKIEEEQNKSKKKAQQAAA--D-TGNRGQV-SQNF
>JN024341/B/US/2005/USPI88403EI14y05121pcWG2B2
MGARASVLSGGELDRWEKIRLRPGGKKKYRLKHIVWASRELERFAVNPGLLETSDGCRQILEQLQPSLQTGSEELRSLYN
TIATLYCVHQRIEIKDTKEALDKIEEEQNKSKKKAQQAAA--D-TGNRGQV-SQNF
>JN024342/B/US/2005/USPI88403EI14y05121pcWG2B6
MGARASVLSGGELDRWEKIRLRPGGKKKYRLKHIVWASRELERFAVNPGQLETSDGCRQILEQLQPSLQTGSEELRSLYN
TIATLYCVHQRIEIKDTKEALDKIEEEQNKSKKKAQQAAA--D-TGNRGQV-SQNF
>JN024343/B/US/2005/USPI88403EI14y05121pcWG2B4
MGARASVLSGGELDRWEKIRLRPGGKKKYRLKHIVWASRELERFAVNPGLLETSDGCRQILEQLQPSLQTGSEELRSLYN
TIATLYCVHQRIEIKDTKEALDKIEEEQNKSKKKAQQAAA--D-TGNRGQV-SQNF
>JN024344/B/US/2005/USPI88403EI14y05121pcWG2B7
MGARASVLSGGELDRWEKIRLRPGGKKKYRLKHIVWASRELERFAVNPGLLETSDGCRQILEQLQPSLQTGSEELRSLYN
TIATLYCVHQRIEIKDTKEALDKIEEEQNKSKKKAQQAAA--D-TGNRGQV-SQNF
>JN024345/B/US/2005/USPI88403EI14y05121pcWG2B1
MGARASVLSGGELDRWEKIRLRPGGKKKYRLKHIVWASRELERFAVNSGLLETSDGCRQILEQLQPSLQTGSEELRSLYN
TIATLYCVHQRIEIKDTKEALDKIEEEQNKSKKKAQQAAA--D-TGNRGQV-SQNF
>JN024346/B/US/2005/USPI88403EI14y05121pcWG2B10
MGARASVLSGGELDRWEKIRLRPGGKKKYRLKHIVWASRELERFAVNPGLLETSDGCRQILEQLQPSLQTGSEELRSLYN
TIATLYCVHQRIEIKDTKEALDKIEEEQNKSKKKAQQAAA--D-TGNRGQV-SQNF
>JN024347/B/US/2005/USPI88403EI14y05121pcWG2B8
MGARASVLSGGELDRWEKIRLRPGGKKKYRLKHIVWASRELERFAVNPGLLETSDGCRQILEQLQPSLQTGSEELRSLYN
TIATLYCVHQRIEIKDTKEALDKIEEEQNKSKKKAQQAAA--G-TGNRGQV-SQNF
>JN024348/B/US/2005/USPI88403EI14y05121pcWG2B3
MGARASVLSGGELDRWEKIRLRPGGKKKYRLKHIVWASRELERFAVNPGLLETSDGCRQILEQLQPSLQTGSEELRSLYN
TIATLYCVHQRIEIKDTKEALDKIEEEQNKSKKKAQQAAA--D-TGNRGQV-SQNF
>JN024349/B/US/2005/USPI38417EI25y05051pcWG2B4
MGARASILRGGKLDRWEKIRLRPGGKKQYKLKHLVWASRELERFAVNPGLLETSDGCRKILGQLQPSLQTGSEELKSLYN
TIAVLYCVHQNIDIKDTKEALDRIEEEQDKCKKKVQQAAA--D-TGNNSQV-SQNY
>JN024350/B/US/2005/USPI38417EI25y05051pcWG2B1
MGARASILRGGKLDRWEKIRLRPGGKKQYKLKHLVWASRELERFAVNPGLLETSDGCRKILGQLQPSLQTGSEELKSLYN
TIAVLYCVHQNIDIKDTKEALDRIEEEQNKCKKKVQQAAA--D-TGNNSQV-SQNY
>JN024351/B/US/2005/USPI38417EI25y05051pcWG2B5
MGARASILRGGKLDRWEKIRLRPGGKKQYKLKHLVWASRELERFAVNPGLLETSDGCRKILGQLQPSLQTGSEELKSLYN
TIAVLYCVHQNIDIKDTKEALDRIEEEQNKCKKKVQQAAA--D-AGNNSQV-SQNY
>JN024352/B/US/2005/USPI38417EI25y05051pcWG2B2
MGARASILRGGKLDRWEKIRLRPGGKKQYKLKHLVWASRELERFAVNPGLLETSDGCRKILGQLQPSLQTGSEELKSLYN
TIAVLYCVHQNIGIKDTKEALDRIEEEQNKCKKKVQQVAA--D-TGNNSQV-SQNY
>JN024353/B/US/2005/USPI38417EI25y05051pcWG2B3
MGARASILRGGKLDRWEKIRLRPGGKKQYKLKHLVWASRELERFAVNPGLLETSDGCRKILGQLQPSLQTGSEELKSLYN
TIAVLYCVHQNIDIKDTKEALDRIEEEQNKCKKKVQQAAA--D-TGNNSQV-SQNY
>JN024354/B/US/2005/USPI38417EI33y05051pcWG2B4
MGARASILRGGKLDRWEKIRLRPGGKKQYRLKHLVWASRELERFAVNPGLLETSDGCRKILGQLQPSLQTGSEELKSLYN
TIAVLYCVHQNIDIKDTKEALDRIEEEQNKCKKKVQQAAA--D-TGNNSQV-SQNY
>JN024355/B/US/2005/USPI38417EI33y05051pcWG2B11
MGARASILRGGKLDRWEKIRLRPGGKKQYKLKHLVWASRELERFAVNPGLLETSDGCRKILGQLQPSLQTGSEELKSLYN
TIAVLYCVHQNIDIKDTKEALDRIEEEQNKCKKKVQQAAA--D-TGNNSQV-SQNY
>JN024356/B/US/2005/USPI38417EI33y05051pcWG2B16
MGARASILRGGKLDRWEKIRLRPGGKKQYKLKHLVWASRELERFAVNPGLLETSDGCRKILGQLQPSLQTGSEELKSLYN
TIAVLYCVHQNIDIKDTKEALDRIEEEQNKCKKKVQQAAA--D-TGNNSQV-SQNY
>JN024357/B/US/2005/USPI38417EI33y05051pcWG2B12
MGARASILRGGKLDRWEKIRLRPGGKKQYKLKHLVWASRELERFAVNPGLLETSDGCRKILGQLQPSLQTGSEELKSLYN
TIAVLYCVHQNIDIKDTKEALDRIEEEQNKCKKKVQQAAA--D-TGNNSQV-SQNY
>JN024358/B/US/2005/USPI38417EI33y05051pcWG2B1
MGARASILRGGKLDRWEKIRLRPGGKKQYKLKHLVWASRELERFAVNPGLLATSDGCRKILGQLQPSLQTGSEELKSLYN
TIAVLYCVHQNIDIKDTKEALDRIEEEQNKCKKKVQQAAA--D-TGNNSQV-SQNY
>JN024359/B/US/2005/USPI38417EI33y05051pcWG2B6
MGARASILRGGKLDRWEKIRLRPGGKKQYKLKHLVWASRELERFAVNPGLLETSDGCRKILGQLQPSLQTGSEELKSLYN
TIAVLYCVHQNIDIKDTKEALDRIEEEQNKCKKKVQQAAA--D-TGNNSQV-SQNY
>JN024360/B/US/2005/USPI38417EI33y05051pcWG2B17
MGARASILRGGKLDRWEKIRLRPGGKKQYKLKHLVWASRELERFAVNPGLLETSDGCRKILGQLQPSLQTGSGELKSLYN
TIAVLYCVHQNIDIKDTKEALDRIEEEQNKCKKKVQQAAA--D-TGNNSQV-SQNY
>JN024361/B/US/2005/USPI38417EI33y05051pcWG2B7
MGARASILRGGKLDRWEKIRLRPGGKKQYKLKHLVWASRELERFAVNPGLLETSDGCRKILGQLQPSLQTGSEELKSLYN
TIAVLYCVHQNIDIKDTKEALDRIEEEQNKCKKKVQQAAA--D-TGNNSQV-SQNY
>JN024362/B/US/2005/USPI38417EI33y05051pcWG2B13
MGARASILRGGKLDRWEKIRLRPGGKKQYKLKHLIWASRELERFAVNPGLLETSDGCRKILGQLQPSLQTGSEELKSLYN
TIAVLYCVHQNIDIKDTKEALDRIEEEQNKCKKKVQQAAA--D-TGNNSQV-SQNY
>JN024363/B/US/2005/USPI38417EI33y05051pcWG2B2
MGARASILRGGKLDRWEKIRLRPGGKKQYKLKHLVWASRELERFAVNPGLLETSDGCRKILGQLQPSLQTGSEELKSLYN
TIAVLYCVHQNIDIKDTKEALDRIEEEQNKCKKKVQQAAA--D-TGNNSQV-SQNY
>JN024364/B/US/2005/USPI38417EI40y05051pcWG2B5
MGARASILRGGKLDRWEKIRLRPGGKKQYKLKHLVWASRELERFAVNPGLLETSDGCRKILGQLQPSLQTGSEELKSLYN
TIAVLYCVHQNIDIKDTKEALDRIEEEQNKCKKKVQQAAA--D-TGNNSQV-SQNY
>JN024365/B/US/2005/USPI38417EI40y05051pcWG2B10
MGARASILRGGKLDRWEKIRLRPGGKKQYKLKHLVWASRELERFAVNPGLLETSDGCRKILGQLQPSLQTGSEELKSLYN
TIAVLYCVHQNIDIKDTKEALDRIEEEQNKCKKKVQQAAA--D-TGNNSQV-SQNY
>JN024366/B/US/2005/USPI38417EI40y05051pcWG2B2
MGARASILRGGKLDRWEKIRLRPGGKKQYKLKHLVWASRELERFAVNPGLLETSDGCRKILGRLQPSLQTGSEELKSLYN
TIAALYCVHQNIDIKDTKEALDRIEEEQNKCKKKVQQAAA--D-TGNNSQV-SQNY
>JN024367/B/US/2005/USPI38417EI40y05051pcWG2B7
MGARASILRGGKLDRWEKIRLRPGGKKQYKLKHLVWASRELERFAVNPGLLETSDGCRKILGQLQPSLQTGSEELKSLYN
TIAVLYCVHQNIDIKDTKEALDRIEEEQNKCKKKVQQAAA--D-TGNNSQV-SQNY
>JN024368/B/US/2005/USPI38417EI40y05051pcWG2B1
MGARASILRGGKLDRWEKIRLRPGGKKQYKLKHLVWASRELERFAVNPGLLETSDGCRKILGQLQPSLQTGSEELKSLYN
TIAVLYCVHQNIDIKDTKEALDRIEEEQNKCKKKVQQAAA--D-TGNNSQV-SQNY
>JN024369/B/US/2005/USPI38417EI40y05051pcWG2B11
MGARASILRGGKLDRWEKIRLRPGGKKQYKLKHLVWASRELERFAVNPGLLETSDGCRKILGQLQPSLQTGSEELKSLYN
TIAVLYCVHQNIDIKDTKEALDRIEEEQNKCKKKVQQAAA--D-TGNNSQV-SQNY
>JN024370/B/US/2005/USPI38417EI40y05051pcWG2B12
MGARASILRGGKLDRWEKIRLRPGGKKQYKLKHLVWASRELERFAVNPGLLETSDGCRKILGQLQPSLQTGSEELKSLYN
TIAVLYCVHQNIDIKDTKEALDRIEEEQNKCKKKVQQAAA--D-TGNNSQV-SQNY
>JN024371/B/US/2005/USPI38417EI40y05051pcWG2B6
MGARASILRGGKLDRWEKIRLRPGGKKQYKLKHLVWASRELERFAVNPGLLETSDGCRKILGQLQPSLQTGSEELKSLYN
TIAVLYCVHQNIDIKDTKEALDRIEEEQNKCKKKVQQAAA--D-TGNNSQV-SQNY
>JN024372/B/US/2005/USPI38417EI40y05051pcWG2B9
MGARASILRGGKLDRWEKIRLRPGGKKQYKLKHLVWASRELERFAVNPGLLETSDGCRKILGQLQPSLQTGSEELKSLYN
TIAVLYCVHQNIDIKDTKEALDRIEEEQNKCKKKVQQAAA--D-TGNNSQV-SQNY
>JN024373/B/US/2005/USPI38417EI40y05051pcWG2B3
MGARASILRGGKLDRWEKIRLRPGGKKQYKLKHLVWASRELERFAVNPGLLETSDGCRKILGQLQPSLQTGSEELKSLYN
TIAVLYCVHQNIDIKDTKEALDRIEEEQNKCKKKVQQAAA--D-TGNNSQV-SQNY
>JN024374/B/US/2005/USPI38417EI40y05051pcWG2B4
MGARASILRGGKLDRWEKIRLRPGGKKQYKLKHLVWASRELERFAVNPGLLETSDGCRKILGQLQPSLQTGSEELKSLYN
TIAVLYCVHQNIDIKDTKEALDRIEEEQNKCKKKVQQAAA--D-TGNNSQV-SQNY
>JN024375/B/US/2005/USPI38417EI40y05051pcWG2B8
IGARASILRGGKLDRWEKIRLRPGGKKQYKLKHLVWASRELERFAVNPGLLETSDGCRKILGQLQPSLQTGSEELKSLYN
TIAVLYCVHQNIDIKDTKEALDRIEEEQNKCKKKVQQAAA--D-TGNNSQV-SQNY
>JN024376/B/US/2005/USPI38417EI53y05061pcWG2B7
MGARASILRGGKLDRWEKIRLRPGGKKQYKLKHLVWASRELERFAVNPGLLETSDGCRKILGQLQPSLQTGSEELKSLYN
TIAVLYCVHQNIDIKDTKEALDRIEEEQNKCKKKVQQAAA--D-TGNNSQV-SQNY
>JN024377/B/US/2005/USPI38417EI53y05061pcWG2B5
MGARASILRGGKLDRWEKIRLRPGGKKQYKLKHLVWASRELERFAVNPGLLETSDGCRKILGQLQPSLQTGSEELKSLYN
TIAVLYCVHQNIDIKDTKEALDRIEEEQNKCKKKVQQAAA--D-TGNNSQV-SQNY
>JN024378/B/US/2005/USPI38417EI53y05061pcWG2B8
MGARASILRGGKLDRWEKIRLRPGGKKQYKLKHLVWASRELERFAVNPGLLETSDGCRKILGQPQPSLQTGSEELKSLYN
TIAVLYCVHQNIDIKDTKEALDRIEEEQNKCKKKVQQAAA--D-TGNNSQV-SQNY
>JN024379/B/US/2005/USPI38417EI53y05061pcWG2B1
MGARASILRGGKLDRWEKIRLRPGGKKQYKLKHLVWASRELERFAVNPGLLETSDGCRKILGQLQPSLQTGSEELKSLYN
TIAVLYCVHQNIDIKDTKEALDRIEEEQNKCKKKVQQAAA--D-TGNNSQV-SQNY
>JN024380/B/US/2005/USPI38417EI53y05061pcWG2B9
MGARASILRGGKLDRWEKIRLRPGGKKQYKLKHLVWASRELERFAVNPGLLETSDGCRKILGQLQPSLQTGSEELKSLYN
TIAVLYCVHQNIDIKDTKEALGRIEEEQNKCKKKVQQAAA--D-TGNNSQV-SQNY
>JN024381/B/US/2005/USPI38417EI53y05061pcWG2B4
MGARASILRGGKLDRWEKIRLRPGGKKQYKLKHLVWASRELERFAVNPGLLETSDGCRKILGQLQPSLQTGSEELKSLYN
TIAVLYCVHQNIDIKDTKEALDRIEEEQNKCKKKVQQAAA--D-TGNNSQV-SQNY
>JN024382/B/US/2005/USPI38417EI53y05061pcWG2B6
MGARASILRGGKLDRWEKIRLRPGGKKQYKLKHLVWASRELERFAVNPGLLETSDGCRKILGQLQPSLQTGSEELKSLYN
TIAVLYCVHQNIDIKDTKEALDRIEEEQNKCKKKVQQAAA--D-TGNNSQV-SQNY
>JN024383/B/US/2005/USPI38417EI53y05061pcWG2B2
MGARASILRGGKLDRWEKIRLRPGGKKQYKLKHLVWASRELERFAVNPGLLETSDGCRKILGQLQPSLQTGSEELKSLYN
TIAVLYCVHQNIDIKDTKEALDRIEEEQNKCKKKVQQAAA--D-TGNNSQV-SQNY
>JN024384/B/US/2005/USPI38417EI53y05061pcWG2B10
MGARASILRGGKLDRWEKIRLRPGGKKQYKLKHLVWASRELERFAVNPGLLETSDGCRKILGQLQPSLQTGSEELKSLYN
TIAVLYCVHQNIDIKDTKEALDRIEEEQNKCKKKVQQAAA--D-TGNNSQV-SQNY
>JN024385/B/US/2005/USPI38417EI53y05061pcWG2B3
MGARASILRGGKLDRWEKIRLRPGGKKQYKLKHLVWASRELERFAVNPGLLETSDGCRKILGQLQPSLQTGSEELKSLYN
TIAVLYCVHQNIDIKDTKEALDRIEEEQNKCKKKVQQAAA--D-TGNNSQV-SQNY
>JN024386/B/US/2005/USPI38417EI83y05071pcWG2B4
MGARASILRGGKLDGWEKIRLRPGGKKQYKLKHLVWASRELERFAVNPGLLETSDGCRKILGQLQPSLQTGSEELKSLYN
TIAVLYCVHQNIDIKDTKEALDRIEEEQNKCKKKVQQAAA--D-TGNNSQV-SQNY
>JN024387/B/US/2005/USPI38417EI83y05071pcWG2B12
MGARASILRGGKLDRWEKIRLRPGGKKQYKLKHLVWASRELERFAVNPGLLETSDGCRKILGQLQPSLQTGSEELKSLYN
TIAVLYCVHQNIDIKDTKEALDRIEEEQNKCKKKVQQAAA--D-TGNNSQV-SQNY
>JN024388/B/US/2005/USPI38417EI83y05071pcWG2B3
MGARASILRGGKLDRWEKIRLRPGGKEQYKLKHLIWASRELERFAVNPGLLETSDGCRKILGQLQPSLQTGSEELKSLYN
TIAVLYCVHQNIDIKDTKEALDRIEEEQNKCKKKVQQAAA--D-TGDNSQV-SQNY
>JN024389/B/US/2005/USPI38417EI83y05071pcWG2B6
MGARASILRGGKLDRWEKIRLRPGGKKQYKLKHLIWASRELERFAVNPGLLETSDGCRKILGQLQPSLQTGSEELKSLYN
TIAVLYCVHQNIDIKDTKEALDRIEEEQNKCKKKVQQAAA--D-TGNNSQV-SQNY
>JN024390/B/US/2005/USPI38417EI83y05071pcWG2B11
MGARASILRGGKLDRWEKIRLRPGGKKQYKLKHLVWASRELERFAVNPGLLETSDGCRKILGQLQPSLQTGSEELKSLYN
TIAVLYCVHQNIDIKDTKEALDRIEEEQNKCKKKVQQVAA--D-TGNNSQV-SQNY
>JN024391/B/US/2005/USPI38417EI83y05071pcWG2B7
MGARASILRGGKLDRWEKIRLRPGGKKQYKLKHLVWASRELERFAVNPGLLETSDGCRKILGQLQPSLQTGSEELKSLYN
TIAVLYCVHQNIDIKDTKEALDRIEEEQNKCKKKVQQAAA--D-TGNNSQV-SQNY
>JN024392/B/US/2005/USPI38417EI83y05071pcWG2B15
MGARASILRGGKLDRWEKIRLRPGGKKQYKLKHLVWASRELERFAVNPGLLETSDGCRKILGQLQPSLQTGSEELKSLYN
TIAVLYCVHQNIDIKDTKEALDRIEEEQNKCKKKVQQAAA--D-TGNNSQV-SQNY
>JN024393/B/US/2005/USPI38417EI83y05071pcWG2B13
MGARASILRGGKLDRWEKIRLRPGGKKQYKLKHLVWASRELERFAVNPGLLETSDGCRKILGQLQPSLQTGSEELKSLYN
TIAVLYCVHQNIDIKDTKEALDRIEEEQNKCKKKVQQAAA--D-TGNNSQV-SQNY
>JN024394/B/US/2005/USPI38417EI83y05071pcWG2B5
MGARASILRGGKLDRWEKIRLRPGGKKQYKLKHLVWASRELERFAVNPGLLETSDGCRKILGQLQPSLQTGSEELKSLYN
TIAVLYCVHQNIDIKDTKEALDRIEEEQNKCKKKVQQAAA--D-TGNNSQV-SQNY
>JN024395/B/US/2005/USPI38417EI83y05071pcWG2B8
MGARASILRGGKLDRWEKIRLRPGGKKQYKLKHLVWASRELERFAVNPGLLETSDGCRKILGQLQPSLQTGSEELKSLYN
TIAVLYCVHQNIDIKDTKEALDRIEEEQNKCKKKVQQAAA--D-TGNNSQV-SQNY
>JN024396/B/US/2005/USPI38417EI112y05081pcWG2B29
MGARASILRGGKLDRWEKIRLRPGGKKQYKLKHLVWASRELERFAVNPGLLETSDGCRKIPGQLQPSLQTGSEELKSLYN
TIAVLYCVHQNIDIKNTKEALDRIEEEQNKCKKKVQQAAA--D-TGNNSQV-SQNY
>JN024397/B/US/2005/USPI38417EI112y05081pcWG2B35
MGARASILRGGKLDRWEKIRLRPGGKKQYKLKHLVWASRELERFAVNPGLLETSDGCRKILGQLQPSPQTGSEELKSLYN
TIAVLYCVHQNIDIKDTKEALDRIEEEQNKCKKKVQQAAA--D-TGNNSQV-SQNY
>JN024398/B/US/2005/USPI38417EI112y05081pcWG2B26
MGARASILRGGKLDRWEKIRLRPGGKKQYKLKHLVWASRELERFAVNPGLLETSDGCRKILGQLQPSLQTGSEELKSLYN
TIAVLYCVHQNIDIKDTKEALDRIEEEQNKCKKKVQQAAA--D-TGNNSQV-SQNY
>JN024399/B/US/2005/USPI38417EI112y05081pcWG2B27
MGARASILRGGKLDRWEKIRLRPGGKKQYKLKHLIWASRELERFAVNPGLLETSDGCRKILGQLQPSLQTGSEELKSLYN
TIAVLYCVHQNIDIKDTKEALDRIEEEQNKCKKKVQQAAA--D-TGNNSQV-SQNY
>JN024400/B/US/2005/USPI38417EI112y05081pcWG2B31
MGARASILRGGKLDRWEKIRLRPGGKKQYKLKHLVWASRELERFAVNPGLLETSDGCRKILGQLQPSLQTGSEELKSLYN
TIAVLYCVHQNIDIKDTKEALDRIEEEQNKCKKKVQQAAA--D-TGSNSQV-SQNY
>JN024401/B/US/2005/USPI38417EI112y05081pcWG2B32
MGARASILRGGKLDRWEKIRLRPGGKEQYKLKHLVWASRELERFAVNPGLLETSDGCRKILGQLQPSLQTGSEELKSLYN
TIAVLYCVHQNIDIKDTKEALDRIEEEQNKCKKKVQQAAA--D-TGNNSQV-SQNY
>JN024402/B/US/2005/USPI38417EI112y05081pcWG2B28
MGARASILRGGKLDRWEKIRLRPGGKKQYKLKHLVWASRELERFAVNPGLLETSDGCRKILGQLQPSLQTGSEELKSLYN
TIAVLYCVHQNIDIKDTKEALDRIEEEQNKCKKKVQQAAA--D-TGNNSQV-SQNY
>JN024403/B/US/2005/USPI38417EI112y05081pcWG2B33
MGARASILRGGKLDRWEKIRLRPGGKKQYKLKHLVWASRELERFAVNPGLLETSDGCRKILGQLQPSLQTGSEELKSLYN
TIAVLYCVHQNIDIKDTKEALDRIEEEQNKCKKKVQQAAA--D-TGNNSQV-SQNY
>JN024404/B/US/2005/USPI38417EI112y05081pcWG2B34
MGARASILRGGKLDRWEKIRLRPGGKKQYKLKHLVWASRELERFAVNPGLLETSDGCRKILGQLQPSLQTGSEELKSLYN
TIAVLYCVHQNIDIKDTKEALDRIEEEQNKCKKKVQQAAA--D-TGNNSQV-SQNY
>JN024405/B/US/2005/USPI38417EI140y05091pcWG2B4
MGARASILRGGKLDRWEKIRLRPGGKKQYKLKHLVWASRELERFAVNPGLLETSDGCRKILGQLQPSLQTGSEELKSLYN
TIAVLYCVHQNIDIKDTKEALDRIEEEQNKCKKRVQQAAA--D-TGNNSQV-SQNY
>JN024406/B/US/2005/USPI38417EI140y05091pcWG2B12
MGARASILRGGKLDRWEKIRLRPGGKKQYKLKHLVWASRELERFAVNPGLLETSDGCRKILGQLQPSLQTGSEELKSLYN
TIAVLYCVHQNIDIKDTKEALDRIEEEQNKCKKKVQQAAA--D-TGNNSQV-SQNY
>JN024407/B/US/2005/USPI38417EI140y05091pcWG2B3
MGARASILRGGKLDRWEKIRLRPGGKKQYKLKHLVWASRELERFAVNPGLLETSDGCRKILGQLQPSLQTGSEELKSLYN
TIAVLYCVHQNIDIKDTKEALDRIEEEQNKCKKKVQQAAA--D-TGNNSQV-SQNY
>JN024408/B/US/2005/USPI38417EI140y05091pcWG2B6
MGARASILRGGKLDRWEKIRLRPGGKKQYKLKHLVWASRELERFAVNPGLLETSDGCRKILGQLQPSLQTGSEELKSLYN
TIAVLYCVHQNIDIKDTKEALDRIEEEQNKCKKKVQQAAA--D-TGNNSQV-SQNY
>JN024409/B/US/2005/USPI38417EI140y05091pcWG2B10
MGARASILRGGKLDRWEKIRLRPGGKKQYKLKHLVWASRELERFAVNPGLLETSDGCRKILGQLQPSLQTGSEELKSLYN
TIAVLYCVHQNIDIKDTKEALDRIEEEQNKCKKKVQQAAA--D-TGNNSQV-SQNY
>JN024410/B/US/2005/USPI38417EI140y05091pcWG2B9
MGARASILRGGKLDGWEKIRLRPGGKKQYKLKHLVWASRELERFAVNPGLLETSDGCRKILGQLQPSLQTGSEELKSLYN
TIAVLYCVHQNIDIKDTKEALDRIEEEQNKCKKRVQQAAA--D-TGNNSQV-SQNY
>JN024411/B/US/2005/USPI38417EI140y05091pcWG2B5
MGARASILRGGKLDRWEKIRLRPGGKKQYKLKHLVWASRELERFAVNPGLLETSGGCRKILGQLRPSLQTGSEELKSLYN
TIAVLYCVHQNIDIKDTKEALDRIEEEQNKCKKKVQQAAA--D-TGNNSQV-SQNY
>JN024412/B/US/2005/USPI38417EI140y05091pcWG2B1
MGARASILRGGKLDRWEKIRLRPGGKKQYKLKHLVWASRELERFAVNPGLLETSDGCRKILGQLQPSLQTGSEELKSLYN
TIAVLYCVHQNIDIKDTKEALDRIEEEQNKCKKKVQQAAA--D-TGNNSQV-SQNY
>JN024413/B/US/2005/USPI38417EI140y05091pcWG2B2
MGARASILRGGKLDRWEKIRLRPGGKKQYKLKHLIWASRELERFAVNPGLLETSDGCRKILGQLQPSLQTGSEELKSLYN
TIAVLYCVHQNIDIKDTKEALDRIEEEQNKCKKKVQQAAA--D-TGNNSQV-SQNY
>JN024414/B/US/2005/USPI38417EI140y05091pcWG2B13
MGARASILRGGKLDRWEKIRLRPGGKKQYKLKHLIWASRELERFAVNPGLLETSDGCRKILGQLQPSLQTGSEELKSLYN
TIAVLYCVHQNIDIKDTKEALDRIEEEQNKCKKKVQQAAA--D-TGNNSQV-SQNY
>JN024415/B/US/2005/USPI38417EI243y05121pcWG2B10
MGARASILRGGKLDRWEKIRLRPGGKKQYKLKHLVWASRELERFAVNPGLLETSDGCRKILGQLQPSLQTGSEELKSLYN
TIAVLYCVHQNIDIKDTKEALDRIEEEQNKCKKKVQQAAA--D-TGNNSQV-SQNY
>JN024416/B/US/2005/USPI38417EI243y05121pcWG2B4
MGARASILRGGKLDRWEKIRLRPGGKKQYKLKHLIWASRELERFAVNPGLLETSDGCRKILGQLQPSLQTGSEELKSLYN
TIAVLYCVHQNIDIKDTKEALDRIEEEQNKCKKKVQQAAA--D-TGNNSQV-SQNY
>JN024417/B/US/2005/USPI38417EI243y05121pcWG2B7
MGARASILRGGKLDRWEKIRLRPGGKEQYKLKHLIWASRELERFAVNPGLLETSDGCRKILGQLQPSLQTGSEELKSLYN
TIAVLYCVHQNIDIKDTKEALDRIEEEQNKCKKKVQQAAA--D-TGDNSQV-SQNY
>JN024418/B/US/2005/USPI38417EI243y05121pcWG2B6
MGARASILRGGKLDRWEKIRLRPGGKKQYKLKHLVWASRELERFAVNPGLLETSDGCRKILGQLQPSLQTGSEELKSLYN
TIAVLYCVHQNIDIKDTKEALDRIEEEQNKCKKKVQQAAA--D-TGNNSQV-SQNY
>JN024419/B/US/2005/USPI38417EI243y05121pcWG2B5
MGARASILRGGKLDRWEKIRLRPGGKKQYKLKHLIWASRELERFAVNPGLLETSDGCRKILGQLQPSLQTGSEELKSLYN
TIAVLYCVHQNIDIKDTKEALDRIEEEQNKCKKKVQQAAA--D-TGNNSQV-SQNY
>JN024420/B/US/2005/USPI38417EI243y05121pcWG2B2
MGARASILRGGKLDRWEKIRLRPGGKKQYKLKHLIWASRELERFAVNPGLLETSDGCRKILGQLQPSLQTGSEELKSLYN
TIAVLYCVHQNIDIKDTKEALDRIEEEQNKCKKKVQQAAA--D-TGNNSQV-SQNY
>JN024421/B/US/2005/USPI38417EI243y05121pcWG2B8
MGARASILRGGKLDRWEKIRLRPGGKKQYKLKHLVWASRELERFAVNPGLLETSDGCRKILGQLQPSLQTGSEELKSLYN
TIAVLYCVHQNIDIKDTKEALDRIEEEQNKCKKKVQQAAA--D-TGNNSQV-SQNY
>JN024422/B/US/1996/USPI55751EI18y96071pcWG2B2
MGARASVLSGGQLDRWEKIRLRPGGKKRYKLKHIVWASRELERFAVNPGLLETSEGCRQILGQLQPTLQTGSEEIKSLYN
TVAVLYCVHQRIEVKDTKEALDKIEEEQNKSKKKAQQAVA--D-TGNSSQV-SQNY
>JN024423/B/US/1996/USPI55751EI18y96071pcWG2B1
MGARASVLSGGQLDRWEKIRLRPGGKKRYKLKHIVWASRELERFAVNPGLLETSEGCRQILGQLQPTLQTGSEEIKSLYN
TVAVLYCVHQRIEVKDTKEALDKIEEEQNKSKKKAQQAAA--D-TGNSSQV-SQNY
>JN024424/B/US/1996/USPI55751EI18y96071pcWG2B5
MGARASVLSGGQLDRWEKIRLRPGGKKRYKLKHIVWASRELERFAVNPGLLETSEGCRQILGQLQPTLQTGSEEIKSLYN
TVAVLYCVHQRIEVKDTKEALDKIEEEQNKSKKKAQQAAA--D-TGNSSQV-SQNY
>JN024425/B/US/1996/USPI55751EI18y96071pcWG2B6
MGARASVLSGGQLDRWEKIRLRPGGKKRYKLKHIVWASRELERFAVNPGLLETSEGCRQILGQLQPTLQTGSEEIKSLYN
TVAVLYCVHQRIEVKDTKEALDKIEEEQNKSKKKAQQAAA--D-TGNSSQV-SQNY
>JN024426/B/US/1996/USPI55751EI18y96071pcWG2B3
MGARASVLSGGQLDRWEKIRLRPGGKKRYKLKHIVWASRELERFAVNPGLLETSEGCRQILGQLQPTLQTGSEEIKSLYN
TVAVLYCVHQRIEVKDTKEALDKIEEEQNKSKKKAQQAAA--D-TGNSSQV-SQNY
>JN024427/B/US/1996/USPI55751EI32y96071pcWG2B9
MGAGASVLSGGQLDRWEKIRLRPGGKKRYKLRHIVWASRELERFAVNPGLLETSEGCRQILGQLQPTLQTGSEEIKSLYN
TVAVLYCVHQRIEVKDTKEALDKIEEEQNKSKKKAQQAAA--D-TGNSSQV-SQNY
>JN024428/B/US/1996/USPI55751EI32y96071pcWG2B15
MGARASVLSGGQLDRWEKIRLRPGGKKRYKLKHIVWASRELERFAVNPGLLETSEGCRQILGQLQPTLQTGSEEIKSLYN
TVAVLYCVHQRIEVKDTKEALDKIEEEQNKSKKKAQQAAA--D-TGNSSQV-SQNY
>JN024429/B/US/1996/USPI55751EI32y96071pcWG2B2
MGARASVLSGGQLDRWEKIRLRPGGKKRYKLKHIVWASRELERFAVNPGLLETSEGCRQILGQLQPTLQTGSEEIKSLYN
TVAVLYCVHQRIEVKDTKEALDKIGEEQNKSKKKAQQAAA--D-TGNSSQV-SQNY
>JN024430/B/US/1996/USPI55751EI32y96071pcWG2B6
MGARASVLSGGQLDRWEKIRLRPGGKKRYKLKHIVWASRELERFAVNPGLLETSEGCRQILGQLQPTLQTGSEEIKSLYN
TVAVLYCVHQRIEVKDTKEALDKIEEEQNKSKKKAQQAAA--D-TGNSSQV-SQNY
>JN024431/B/US/1996/USPI55751EI32y96071pcWG2B16
MGARASVLSGGQLDRWEKIRLRPGGKKRYKLKHIVWASRELERFAVNPGLLETSEGCRQILGQLQPTLQTGSEEIKSLYN
TVAVLYCVHQRIEVKDTKEALDKIEEEQNKSKKKAQQAAA--D-TGNSSQV-SQNY
>JN024432/B/US/1996/USPI55751EI32y96071pcWG2B18
MGARASALSGGQLDRWEKIRLRPGGKKRYKLKHIVWASRELERFAVNPGLLETSEGCRQILGQLQPTLQTGSEEIKSLYN
TVAVLYCVHQRIEVKDTKEALDKIEEEQNKSKKKAQQAAA--D-TGNSSQV-SQNY
>JN024434/B/US/1996/USPI55751EI32y96071pcWG2B17
MGARASVLSGGQLDRWEKIRLRPGGKKRYKLKHIVWASRELERFAVNPGLLETSEGCRQILGQLQPTLQTGSEEIKSLYN
TVAVLYCVHQRIEVKDTKEALDKIEEEQNKSKKKAQQAAA--D-TGNSSQV-SQNY
>JN024435/B/US/1996/USPI55751EI32y96071pcWG2B5
MGARASVLSGGQLDRWEKIRLRPGGKKRYKLKHIVWASRELERFAVNPGLLETSEGCRQILGQLQPTLQAGSEEIKSLYN
TVAVLYCVHQRIEVKDTKEALDKIEEEQNKSKKKAQQAAA--D-TGNSSQV-SQNY
>JN024436/B/US/2005/USPI55751EI3343y05081pcWG2B10
MGARASVLSGGQLDRWEKIRLRPGGKKRYKLKHIVWASRELERFAVNPGLLETAEGCRQILGQLQPTLQTGSEEIKSLYN
TVAVLYCVHQRIEVKDTKEAVDKIEEEQNKSKKKAQQAAA--D-TGNSSQV-SQNY
>JN024437/B/US/2005/USPI55751EI3343y05081pcWG2B3
MGARASVLSGGQLDRWEKTRLRPGGKKRYKLKHIVWASRELERFAVNPGLLETAEGCRQILGQLQPTLQTGSEEIKSLYN
TVAVLWCVHQRIEVKDTKEAVDKIEEEQNKSKKKAQQAAA--D-TGNSSQA-SQNY
>JN024438/B/US/2005/USPI55751EI3343y05081pcWG2B4
MGARASVLSGGQLDRWEKIRLRPGGKKRYKLKHIVWASRELERFAVNPGLLETAEGCRQILGQLQPTLQTGSEEIKSLYN
TVAVLWCVHQRIEVKDTKEAVDKIEEEQNKSKKKAQQAAA--D-TGNSSQA-SQNY
>JN024439/B/US/2005/USPI55751EI3343y05081pcWG2B9
MGARASVLSGGQLDRWEKIRLRPGGKKRYKLKHIVWASRELERFAVNPGLLETAEGCRQILGQLQPTLQTGSEEIKSLYN
TVAVLWCVHQRVEVKDTKEAVDKIEEEQNKSKKKAQQAAA--D-TGNSSQA-SQNY
>JN024440/B/US/2005/USPI55751EI3343y05081pcWG2B2
MGARASVLSGGQLDRWEKIRLRPGGKKRYKLKHIVWASRELERFAVNPGLLETAEGCRQILGQLQPTLQTGSEEIKSLYN
TVAVLWCVHQRIEVKDTKEAVDKIEEEQNKSKKKAQQAAA--D-TGNSSQA-SQNY
>JN024441/B/US/2005/USPI55751EI3343y05081pcWG2B5
MGARASVLSGGQLDRWEKIRLRPGGKKRYKLKHIVWASRELERFAVNPGLLETAEGCRQILGQLQPTLQTGSEEIKSLYN
TVAVLWCVHQRIEVKDTKEAVDKIEEEQNKSKKKAQQAAA--D-TGNSSQA-SQNY
>JN024442/B/US/2005/USPI55751EI3343y05081pcWG2B1
MGARAPVLSGGQLDRWEKIRLRPGGKKRYKLKHIVWASRGLERFAVNPGLLETAEGCRQILGQLQPTLQTGSEEIKSLYN
TVAVLYCVHQRIEVKDTKEAVDKIEEEQNKSKKKAQQAAA--D-TGNSSQA-SQNY
>JN024443/B/US/2005/USPI55751EI3394y05101pcWG2B2
MGARASVLSGGQLDRWEKIRLRPGGKKRYKLKHIVWASRELERFAVNPGLLETAEGCRQMLGQLQPTLQTGSEEIKSLYN
TVAVLYCVHQRIEVKDTKEAVDKIEEEQNKSKKKAQQAAA--D-TGNSSQA-SQNY
>JN024444/B/US/2005/USPI55751EI3394y05101pcWG2B6
MGARASVLSGGQLDRWEKIRLRPGGKKRYKLKHIVWASRELERFAVNPGLLETAEGCRQILGQLQPTLQTGSEEIKSLYN
TVAVLWCVHQRIEVKDTKEAVDKIEEEQNKSKKKAQQAAA--D-TGNSSQA-SQNY
>JN024445/B/US/2005/USPI55751EI3394y05101pcWG2B1
MGARASVLSGGQLDRWEKIRLRPGGKKRYKLKHIVWASRELERFAVNPGLLETAEGCRQILGQLQPTLQTGSEEIKSLYN
TVAVLYCVHQRIEVKDTKGAVDKIEEEQNKSKKKAQQAAA--D-TGNSSQA-SQNY
>JN024446/B/US/2005/USPI55751EI3394y05101pcWG2B7
MGARASVLSGGQLDRWEKIRLRPGGKKRYKLKHIVWASRELERFAVNPGLLETAEGCRQILGQLQPTLQTGSEEIKSLYN
TVAVLWCVHQRIEVKDTKEAVDKIEEEQNKSKKKAQQAAA--D-TGNSSQA-SQNY
>JN024447/B/US/2005/USPI55751EI3394y05101pcWG2B4
MGARASVLSGGQLDRWEKIRLRPGGKKRYKLKHIVWASRELERFAVNPGLLETAEGCRQILGQLQPTLQTGSEEIKSLYN
TVAVLWCVHQRIEVKDTKEAVDKIGEEQNKSKKKAQQAAA--D-TGNSSQA-SQNY
>JN024448/B/US/2005/USPI55751EI3394y05101pcWG2B5
MGARASVLSGGQLDRWEKIRLRPGGKKRYKLKHIVWASRELERFAVNPGLLETAEGCRQILGQLQPTLQTGSEEIKSLYN
TVAVLYCVHQRIEVKDTKEAVDKIEEEQNKSKKKAQQAAA--D-TGNSSQA-SQNY
>JN024449/B/US/2005/USPI55751EI3394y05101pcWG2B3
MGARASVLSGGQLDRWEKIRLRPGGKKRYKLKHIVWASRELERFTVNPGLLETAEGCRQILGQLQPTLQTGSEEIKSLYN
TVAVLYCVHQRIEVKDTKEAVDKIEEEQNKSKKKAQQAAA--D-TGNSSRA-SQNY
>JN024450/B/US/2005/USPI38051EI3y05121pcWG2B1
MGARASVLSGGELDRWEKIRLRPGGKKKYRLKHIVWASRELERFAVNPGLLETSDGCRQILEQLQPSLQTGSEELRSLYN
TIATLYCVHQRIEIKDTKEALDKIEEEQNKSKKKAQQAAA--D-TGNRGQV-SQNF
>JN024451/B/US/2005/USPI38051EI3y05121pcWG2B2
MGARASVLSGGELDRWEKIRLRPGGKKKYRLKHIVWASRELERFAVNPGLLETSDGCRQILEQLQPSLQTGSEELRSLYN
TIATLYCVHQRIEIKDTKEALDKIEEEQNKSKKKAQQAAA--D-TGNRGQV-SQNF
>JN024452/B/US/2005/USPI38051EI3y05121pcWG2B7
MGARASVLSGGELDRWEKIRLRPGGKKKYRLKHIVWASRELERFAVNPGLLETSDGCRQILEQLQPSLQTGSEELRSLYN
TIATLYCVHQRIEIKDTKEALDKIEEEQNKSKKKAQQAAA--D-TGNRGQV-SQNF
>JN024453/B/US/2005/USPI38051EI3y05121pcWG2B9
MGARASVLSGGELDRWEKIRLRPGGKKKYRLKHIVWASRELERFAVNPGLLETSDGCRQILEQLQPSLQTGSEELRSLYN
TIATLYCVHQRIEIKDTKEALDKIEEEQNKGKKKAQQAAA--D-TGNRGQV-SQNF
>JN024454/B/US/2005/USPI38051EI3y05121pcWG2B3
MGARASVLSGGELDRWEKIRLRPGGKKKYRLKHIVWASRELERFAVNPGLLETSDGCRQILEQLQPSLQTGSEELRSLYN
TIATLYCVHQRIEIKDTKEALDKIEEEQNKSKKKAQQAAA--D-TGNRGQV-SQNF
>JN024455/B/US/2005/USPI38051EI3y05121pcWG2B6
MGARASVLSGGELDRWEKIRLRPGGKKKYRLKHIVWASRELERFAVNPGLLETSDGCRQILEQLQPSLQTGSEELRSLYN
TIATLYCVHQRIEIKDTKEALDKIEEEQNKSKKKAQQAAA--D-TGNRGQV-SQNF
>JN024456/B/US/2005/USPI38051EI3y05121pcWG2B10
MGARASVLSGGELDRWEKIRLRPGGKKKYRLKHIVWASRELERFAVNPGLLETSDGCRQILEQLQPSLQTGSEELRSLYN
TIATLYCVHQRIEIKDTKEALDKIEEEQNKSKKKAQQAAA--D-TGNRGQV-SQNF
>JN024457/B/US/2005/USPI38051EI3y05121pcWG2B8
MGARASVLSGGELDRWEKIRLRPGGKKKYRLKHIVWASRELERFAVNPGLLETSDGCRQILEQLQPSLQTGSEELRSLYN
TIATLYCVHQRIEIKDTKEALDKIEEEQNKSKKKAQQAAA--D-TGNRGQV-SQNF
>JN024458/B/US/2005/USPI38051EI3y05121pcWG2B4
MGARASVLSGGELDRWEKIRLRPGGKKKHRLKHIVWASRELERFAVNPGLLETSDGCRQILEQLQPSLQTGSEELRSLYN
TIATLYCVHQRMEIKDTKEALDKIEEEQNKSKKKAQQAAA--D-TGNRGQV-SQNF
>JN024459/B/US/2005/USPI51550EI3285y05051pcWG2B1
MGARASILRGGKLDRWEKIRLRPGGKKQYKLKHLVWASRELERFAVNPGLLETSDGCRKILGQLQPSLQTGSEELKSLYN
TIAVLYCVHQNMEIKDTKEALDRIEEEQNKCKKKVQQAAA--D-TGNNSQV-SQNY
>JN024460/B/US/2005/USPI51550EI3285y05051pcWG2B6
MGARASILRGGKLDRWEKIRLRPGGKKQYKLKHLVWASRELERFAVNPGLLETSDGCRKILGQLQPSLQTGSEELKSLYN
TIAVLYCVHQNIEIKDTKEALDRIEEEQNKCKKKVQQTAA--D-TGNNSQV-SQNY
>JN024461/B/US/2005/USPI51550EI3285y05051pcWG2B10
MGARASILRGGKLDRWEKIRLRPGGKKQYKLKHLVWASRELERFAVNPGLLETSDGCRKILGQLQPSLQTGSEELKSLYN
TIAVLYCVHQNIDIKDTKEALDRIGEEQNKCKKKVQQAAA--D-TGNNSQV-SQNY
>JN024462/B/US/2005/USPI51550EI3285y05051pcWG2B3
MGARASILRGGKLDRWEKIRLRPGGKKQYKLKHLVWASRELERFAVNPGLLETSDGCRKILGQLQPSLQTGSEELKSLYN
TIAVLYCVHQNIDIKDTKEALDRIEEEQNKCKKKVQQTAA--D-TGNNSQV-SQNY
>JN024463/B/US/2005/USPI51550EI3285y05051pcWG2B4
MGARASILRGGKLDRWEKIRLRPGGKKQYKLKHLVWASRELERFAVNPGLLETSDGCRKILGQLQPSLQTGSEELKSLYN
TIAVLYCVHQNIDIKDTKEALDRIEEEQNKCKKKVQQAAA--D-TGNNSQV-SQNY
>JN024464/B/US/2005/USPI51550EI3285y05051pcWG2B9
MGARASILRGGKLDRWEKIRLRPGGKKQYKLKHLVWASRELERFAVNPGLLETSDGCRKILGQLQPSLQTGSEELKSLYN
TIAVLYCVHQNIDIKDTKEALDRIEEEQNKCKKKVQQAAA--D-TGNNSQV-SQNY
>JN024465/B/US/2005/USPI51550EI3285y05051pcWG2B5
MGARASILRGGKLDRWEKIRLRPGGKKQYKLKHLVWASRELERFAVNPGLLETSDGCRKILGQLQPSLQTGSEELKSLYN
TIAVLYCVHQNIEIKDTKEALDRIEEEQNKCKKKVQQAAA--D-TGNNSQV-SQNY
>JN024467/B/US/2005/USPI51550EI3285y05051pcWG2B7
MGARASILRGGKLDRWEKIRLRPGGKKQYKLKHLVWASRELERFAVNPGLLETSDGCRKILGQLQPSLQTGSEELKSLYN
TIAVLYCVHQNIDIKDTKEALDRIEEEQNKCKKKVQQAAA--D-TGSNSQV-SQNY
>JN024468/B/US/2005/USPI51550EI3285y05051pcWG2B2
MGARASILRGGKLDRWEKIRLRPGGKKQYKLKHLVWASRELERFAVNPGLLETSDGCRKILGQLQPSLQTGSEELKSLYN
TIAVLYCVHQNIDIKDTKEALDRIEEEQNKCKKKVQQAAA--D-TGNNSQV-SQNY
>JN024469/B/US/2005/USPI11286EI13y05091pcWG2B1
MGARASVLSGGQLDRWEKIRLRPGGKKRYKLKHIVWASRELERFAVNPGLLETAEGCRQILGQLQPTLQTGSEEIKSLYN
TVAVLWCVHQRIEVKDTKEAVDKIEEEQNKSKKKAQQAAA--D-TGNSSQA-SQNY
>JN024470/B/US/2005/USPI11286EI13y05091pcWG2B12
MGARASVLSGGQLDRWEKIRLRPGGKKRYKLKHIVWASRELERFAVNPGLLETAEGCRQILGQLQPTLQTGSEEIKSLYN
TVAVLYCVHQRIEVKDTKEAVDKIEEEQNKSKKKAQQAAA--D-TGNSSQA-SQNY
>JN024471/B/US/2005/USPI11286EI13y05091pcWG2B13
MGARASVLSGGQLDRWEKIRLRPGGKKRYKLKHIVWASRELERFAVNPGLLETAEGCRQILGQLQPTLQTGSEEIKSLYN
TVAVLWCVHQRIEVKDTKEAVDKIEEEQNKSKKKAQQAAA--D-TGNSSQA-SQNY
>JN024472/B/US/2005/USPI11286EI13y05091pcWG2B7
MGARASVLSGGQLDRWEKIRLRPGGKKRYKLKHIVWASRELERFAVNPGLLETAEGCRQILGQLQPTLQTGSEEIKSLYN
TVAVLWCVHQRIEVKDTKEAVDKIEEEQNKSKKKAQQAAA--D-TGNSSQA-SQNY
>JN024474/B/US/2005/USPI11286EI13y05091pcWG2B9
MGARASVLSGGQLDRWEKIRLRPGGKKRYKLKHIVWASRELERFAVNPGLLETAEGCRQILGQLQPTLQTGSEEIKSLYN
TVAVLWCVHQRIEVKDTKEAVDKIEEEQNKSKKKAQQAAA--D-TGNSSQA-SQNY
>JN024475/B/US/2005/USPI11286EI13y05091pcWG2B10
MGARASVLSGGQLDRWEKIRLRPGGKKRYKLKHIVWASRELERFAVNPGLLETAEGCRQILGQLQPTLQTGSEEIKSLYN
TVAVLWCVHQRIEVKDTKEAVDKIEEEQNKSKKKAQQAAA--D-TGNSSQA-SQNY
>JN024476/B/US/2005/USPI11286EI13y05091pcWG2B8
MGARASVLSGGQLDRWEKIRLRPGGKKRYKLKHIVWASRELERFAVNPGLLETAEGCRQILGQLQPTLQTGSEEIKSLYN
TVAVLWCVHQRIEVKDTKEAVDKIEEEQNKSKKKAQQAAA--D-TGNSSQA-SQNY
>JN024477/B/US/2005/USPI11286EI13y05091pcWG2B15
MGARASVLSGGQLDRWEKIRLRPGGKKRYKLKHIVWASRELERFAVNPGLLETAEGCRQILGQLQPTLQTGSEEIKSLYN
TVAVLYCVHQRIEVKDTKEAVDKIEEEQNKSKKKAQQAAA--D-TGNSSQA-SQNY
>JN024478/B/US/2005/USPI11286EI18y05091pcWG2B9
MGARASVLSGGQLDRWEKIRLRPGGKKRYKLKHIVWASRELERFAVNPGLLETAEGCRQILGQLQPTLQTGSEEIKSLYN
TVAVLYCVHQRIEVKDTKEAVDKIEEEQNKSKKKAQQAAA--D-TGNSSQA-SQNY
>JN024479/B/US/2005/USPI11286EI18y05091pcWG2B2
MGARASVLSGGQLDRWEKIRLRPGGKKRYKLKHIVWASRELERFAVNPGLLETAEGCRQILGQLQPTLQTGSEEIKSLYN
TVAVLYCVHQRIEVKDTKEAVDKIEEEQNKSKKKAQQAAA--D-TGNSSQA-SQNY
>JN024481/B/US/2005/USPI11286EI18y05091pcWG2B5
MGARASVLSGGQLDRWEKIRLRPGGKKRYKLKHIVWASRELERFAVNPGLLETAEGCRQILGQLQPTLQTGSEEIKSLYN
TVAVLWCVHQRIEVKDTKEAVDKIEEEQNKSKKKAQQAAA--D-TGNSSQA-SQNY
>JN024482/B/US/2005/USPI11286EI18y05091pcWG2B8
MGARASVLSGGQLDRWEKIRLRPGGKKRYKLKHIVWASRELERFAVNPGLLETAEGCRQILGQLQPTLQTGSEEIKSLYN
TVAVLYCVHQRIEVKDTKEAVDKIEEEQNKSKKKAQQAAA--D-TGNSSQA-SQNY
>JN024483/B/US/2005/USPI11286EI18y05091pcWG2B3
MGARASVLSGGQLDRWEKIRLRPGGKKRYKLKHIVWASRELERFAVNPGLLETAEGCRQILGQLQPTLQTGSEEIKSLYN
TVAVLYCVHQRIEVKDTKEAVDKIEEEQNKSKKKAQQAAA--D-TGNSSQA-SQNY
>JN024484/B/US/2005/USPI11286EI18y05091pcWG2B1
MGARASVLSGGQLDRWEKIRLRPGRKKRYKLKHIVWASRELERFAVDPGLLETAEGCRQILGQLQPTLQTGSEEIKSLYN
TVAVLYCVHQRIEVKDTKEAVDKIEEEQNKSKKKAQQAAA--D-TGNSSQA-SQNY
>JN024485/B/US/2005/USPI11286EI26y05091pcWG2B5
MGARASVLSGGQLDRWEKIRLRPGGKKRYKLKHIVWASRELERFAVNPGLLETAGGCRQILGQLQPTLQTGSEEIKSLYN
TVAVLYCVHQRIEVKDTKEAVDKIEEEQNKSKKKAQQAAA--D-TGNSSQA-SQNY
>JN024486/B/US/2005/USPI11286EI26y05091pcWG2B8
MGARASVLSGGQLDRWGKIRLRPGGKKRYKLKHIVWASRELERFAVNPGLLETAEGCRQILGQLQPTLQTGSEEIKSLYN
TVAVLYCVHQRIEVKDTKEAVDKIEEEQNKSKKKAQQAAA--D-TGNSSQA-SQNY
>JN024487/B/US/2005/USPI11286EI26y05091pcWG2B7
MGARASVLSGGQLDRWEKIRLRPGGKKRYKLKHIVWASRELERFAVNPGLLETAEGCRQILGQLQPTLQTGSEEIKSLYN
TVAVLYCVHQRIEVKDTKEAVDKIEEEQNKSKKKAQQAAA--D-TGNSSQA-SQNY
>JN024488/B/US/2005/USPI11286EI26y05091pcWG2B6
MGARASVLSGGQLDRWEKIRLRPGGKKRYKLKHIVWASRELERFAVNPGLLETAEGCRQILGQLQPTLQTGSEEIKSLYN
TVAVLYCVHQRIEVKDTKEAVDKIEEEQNKSKKKAQQAAA--D-TGNSSQA-SQNY
>JN024489/B/US/2005/USPI11286EI26y05091pcWG2B4
MGARASVLSGGQLDRWEKIRLRPGGKKRYKLKHIVWASRELERFAVNPGLLETAEGCRQILGQLQPTLQTGSEEIKSLYN
TVAVLWCVHQRIEVKDTKEAVDKIEEEQNKSKKKAQQAAA--D-TGNSSQA-SQNY
>JN024490/B/US/2005/USPI11286EI26y05091pcWG2B2
MGARASVLSGGQLDRWEKIRLRPGGKKRYKLKHIVWAGRELERFAVNPGLLETAEGCRQILGQLQPTLQTGSEEIKSLYN
TVAVLYCVHQRIEVKDTKEAVDKIEEEQNKSKKKAQQAAA--D-TGSSSQA-SQNY
>JN024491/B/US/2005/USPI11286EI26y05091pcWG2B1
MGARASVLSGGQLDRWEKIRLRPGGKKRYKLKHIVWASRELERFAVNPGLLETAEGCRQILGQLQPTLQTGSEEIKSLYN
TVAVLYCVHQRIEVKDTKEAVDKIEEEQNKSKKKAQQAAA--D-TGNSSQA-SQNY
>JN024492/B/US/2005/USPI11286EI26y05091pcWG2B3
MGARASVLSGGQLDRWEKIRLRPGGKKRYKLKHIVWASRELERFAVNPGLLETAEGCRQILGQLQPTLQTGSEEIKSLYN
TVAVLWCVHQRIEVKDTKEAVDKIEEEQNKSKKKAQQAAA--D-TGNSSQA-SQNY
>JN024493/B/US/2005/USPI83747EI57y05021pcWG2B13
MGARASVLSGGQLDRWEKIRLRPGGKKKYKLKHLVWASRELERFAVNPGLLETSEGCRQILGQLQPALQTGSEEFRSLYN
TIATLYCVHQQIEVKDTKEALDKIEEEQNKSKKKAQQTAA--G-TGNSSQV-SQNY
>JN024494/B/US/2005/USPI83747EI57y05021pcWG2B14
MGARASVLSGGQLDRWEKIRLRPGGKKRYKLKHLVWASRELERFAVNPGLLETSEGCRQILGQLQPALQTGSEEFRSLYN
TIATLYCVHQQIEVKDTKEALDKIEEEQNKSKKKAQQTAA--G-TGNSSRV-SQNY
>JN024495/B/US/2005/USPI83747EI98y05031pcWG2B12
MGARASVLSGGQLDRWEKIRLRPGGKKNYKLKHLVWASRELERFAVNPGLLETSEGCRQILGQLQPALQTGSEEFRSLYN
TIATLYCVHQQIEVKDTKDALDKIEEEQNKSKKKAQQTAA--G-TGNSSQV-SQNY
>JN024496/B/US/2004/USPI71101EI21y04061pcWG2B10
MGARASVLSGGELDRWEKIRLRPGGKKQYKLKHIVWASRELERFAVNPGLLETSEGCKQILEQLQPALRTGSEEFRSLYN
TIAVLYCVHQRIGVKDTKEALDKIEEEQNKSKKKAQQVAA--D-TENKSQV-SQNY
>JN024497/B/US/2004/USPI71101EI21y04061pcWG2B8
MGARASVLSGGELDRWEKIRLRPGGKKQYKLKHIVWASRELERFAVNPGLLETSEGCKQILEQLQPALRTGSEEFRSLYN
TIAVLYCVHQRIGVKDTKEALDKIEEEQNKSKKKAQQVAA--D-TENKSQV-SQNY
>JN024498/B/US/1995/USPI90770EI129y95111pcWG2B11
MGARASILSGGKLDRWEKIRLRPGGKKKYKLKHLVWASRELERFAVNPGLLETAEGCRQILGQLQPSLQTGSEELKSLFN
AVAVLYCVHQGIDVKDTKEALERIEEEQEKSKKKAQQAAA--D-PGKSSQV-SQNY
>JN024499/B/US/1996/USPI90770EI197y96011pcWG2B11
MGARASILSGGKLDRWEKIRLRPGGKKKYKLKHLVWASRELERFAVNPGLLETAEGCRQILGQLQPSLQTGSEELKSLFN
AVAVLYCVHQGIDVKDTKEALERIEEEQEKSKKKAQQAAA--D-PGKSSQV-SQNY
>JN024500/B/US/1996/USPI90770EI197y96011pcWG2B4
MGARASILSGGKLDRWEKIRLRPGGKKKYKLKHLVWASRELERFAVNPGLLETAEGCRQILGQLQPSLQTGSEELKSLFN
AVAVLYCVHQGIDVKDTKEALGRIEEEQEKSKKKAQQAAA--D-PGKSSQV-SQNY
>JN024501/B/US/1996/USPI55751EI18y96071pcWG2B10
MGARASVLSGGQLDRWEKIRLRPGGKKRYKLKHIVWASRELERFAVNPGLLETSEGCRQILGQLQPTLQTGSEEIKSLYN
TVAVLYCVHQRIEVKDTKEALDKIEEEQNKSKKKAQQAAA--D-TGNSSQV-SQNY
>JN024502/B/US/1996/USPI55751EI18y96071pcWG2B11
MGARASVLSGGQLDRWEKIRLRPGGKKRYKLKHIVWASRELERFAVNPGLLETSEGCRQILGQLQPTLQTGSEEIKSLYN
TVAVLYCVHQRIEVKDTKEALDKIEEEQNKSKKKAQQAAA--D-TGNSSQV-SQNY
>JN024503/B/US/1996/USPI55751EI18y96071pcWG2B7
MGARASVLSGGQLDRWEKIRLRPGGKKRYKLKHIVWASRELERFAVNPGLLETSEGCRQILGQLQPTLQTGSEEIKSLYN
TVAVLYCVHQRIEVKDTKEALDKIEEEQNKSKKKAQQAAA--D-TGNSSQV-SQNY
>JN024504/B/US/1996/USPI55751EI18y96071pcWG2B8
MGARASVLSGGQLDRWEKIRLRPGGKKRYKLKHIVWASRELERFAVNPGLLETSEGCRQILGQLQPTLQTGSEEIKSLYN
TVAVLYCVHQRIEVKDTKEALDKIEEEQNKSKKKAQQAAA--D-TGNSSQV-SQNY
>JN024505/B/US/1996/USPI55751EI18y96071pcWG2B9
MGARASVLSGGQLDRWEKIRLRPGGKKRYKLKHIVWASRELERFAVNPGLLETSEGCRQILGQLQPTLQTGSEEIKSLYN
TVAVLYCVHQRIEVKDTKEALDKIEEEQNKSKKKAQQAAA--D-TGNSSQV-SQNY
>JN024506/B/US/2005/USPI55751EI3343y05081pcWG2B6
MGARASVLSGGQLDRWEKIRLRPGGKKRYKLKHIVWASRELERFAVNPGLLETAEGCRQILGQLQPTLQTGSEEIKSLYN
IIAVLYCVHQRIEVKDTKEAVDKIEEEQNKSKKKAQQAAA--D-TGNSSQA-SQNY
>JN024507/B/US/2005/USPI55751EI3343y05081pcWG2B7
MGARASVLSGGQLDRWEKIRLRPGGKKRYKLKHIVWASRELERFAVNPGLLETAEGCRQILGQLQPTLQTGSEEIKSLYN
TVAVLWCVHQRIEVKDTKEAVDKIEEEQNKGKKKAQQAAA--D-TGNSSQA-SQNY
>JN024508/B/US/2005/USPI55751EI3343y05081pcWG2B8
MGARASVLSGGQLDRWEKIRLRPGGKKRYKLKHIVWASRELERFAVNPGLLETAEGCRQILGQLQPTLQTGSEEIKSLYN
TVAVLYCVHQRIEVKDAKEAVDKIEEEQNRGKKKAQQAAA--D-TGNSSQA-SQNY
>JN024509/B/US/2005/USPI55751EI3394y05101pcWG2B8
MGARASVLSGGQLDRWEKIRLRPGGKKRYKLKHIVWASRELERFAVNPGLLETAEGCRQILGQLQPTLQTGSEEIKSLYN
TVAVLWCVHQRIEVKDTKEAVDKIEEEQNKSKKKAQQAAA--D-TGNSSQA-SQNY
>JN024510/B/US/2005/USPI55751EI3394y05101pcWG2B9
MGARASVLSGGQLDRWEKIRLRPGGKKRYKLKHIVWASRELERFAVNPGLLETAEGCRQILGQLQPTLQTGSEEIKSLYN
TIAVLYCVHQRIEVKDTKEALDKIEEEQNKSKKKAQQAAA--D-TGNSSQA-SQNY
>JN024511/B/US/2004/USPI71101EI44y04071pcWG2B10
MGARASVLSGGELDRWEKIRLRPGGKKQYKLKHIVWASRELERFAVNPGLLETSEGCKQILEQLQPALRTGSEEFRSLYN
TIAVLYCVHQRIGVKDTKEALDKIEEEQNKSKKKAQQVAA--D-TENKSQV-SQNY
>JN024512/B/US/2004/USPI71101EI127y04091pcWG2B1
MGARASVLSGGELDRWEKIRLRPGGKKQYKLKHIVWASRELERFAVNPGLLETSEGCKQILEQLQPALRTGSEEFRSLYN
TIAVLYCVHQRIGVKDTKEALDKIEEEQNKSKKKAQQVAA--D-TENKSQV-SQNY
>JN024513/B/US/2004/USPI71101EI127y04091pcWG2B10
MGARASVLSGGELDRWEKIRLRPGGKKQYKLKHIVWASRELERFAVNPGLLETSEGCKQILEQLQPALRTGSEEFRSLYN
TIAVLYCVHQRIGVKDTKEALDKIEEEQNKSKKKAQQVAA--D-TENKSQV-SQNY
>JN024514/B/US/2004/USPI71101EI127y04091pcWG2B2
MGARASVLSGGELDRWEKIRLRPGGKKQYKLKHIVWASRELERFAVNPGLLETSEGCKQILEQLQPALRTGSEEFRSLYN
TIAVLYCVHQRIGVKDTKEALDKIEEEQNKSKKKAQQVAA--D-TENKSQV-SQNY
>JN024515/B/US/2004/USPI71101EI127y04091pcWG2B3
MGARASVLSGGELDRWEKIRLRPGGKKQYKLKHIVWASRELERFAVNPGLLETSEGCKQILEQLQPALRTGSEEFRSLYN
TIAVLYCVHQRIGVKDTKEALDKIEEEQNKSKKKAQQVAA--D-TENKSQV-SQNY
>JN024516/B/US/2004/USPI71101EI127y04091pcWG2B4
MGARASVLSGGELDRWEKIRLRPGGKRQYKLKHIVWASRELERFAVNPGLLETSEGCKQILEQLQPALRTGSEEFRSLYN
TIAVLYCVHQRIGVKDTKEALDKIEEEQNKSKKKAQQVAA--D-TENKSQV-SQNY
>JN024517/B/US/2004/USPI71101EI127y04091pcWG2B5
MGARASVLSGGELDRWEKIRLRPGGKEQYKLKHIVWASRELERFAVNPGLLETSEGCKQILEQLQPALRTGSEEFRSLYN
TIAVLYCVHQRIGVKDTKEALDKIEEEQNKSKKKAQQVAA--D-TENKSQV-SQNY
>JN024518/B/US/2004/USPI71101EI127y04091pcWG2B7
MGARASVLSGGELDRWEKIRLRPGGKKQYKLKHIVWASRELERFAVNPGLLETSEGCKQILEQLQPALRTGSEEFRSLYN
TIAVLYCVHQRIGVKDTKEALDKIEEEQNKSKKKAQQVAA--D-TENKSQV-SQNY
>JN024519/B/US/2004/USPI71101EI127y04091pcWG2B8
MGARASVLSGGELDRWEKIRLRPGGKKQYKLKHIVWASRELERFAVNPGLLETSEGCKQILEQLQPALRTGSEEFRSLYN
TIAVLYCVHQRIGVKDTKEALDKIGEEQNKSKKKAQQVAA--D-TENKSQV-SQNY
>JN024520/B/US/2004/USPI71101EI127y04091pcWG2B9
MGARASVLSGGELDRWEKIRLRPGGKKQYKLKHIVWASRELERFAVNPGLLETSEGCKQILEQLQPALRTGSEEFRSLYN
TIAVLYCVHQRIGVKDTKEALDKIEEEQNKSKKKAQQIAA--D-TENKSQV-SQNY
>JN024521/B/US/2004/USPI71101EI181y04111pcWG2B1
MGARASVLSGGELDRWEKIRLRPGGKKQYKLKHIVWASRELERFAVNPGLLETSEGCKQILEQLQPALRTGSEEFRSLYN
TIAVLYCVHQRIGVKDTKEALDKIEEEQNKSKKKAQQVAA--D-TENKSQV-SQNY
>JN024522/B/US/2005/USPI83747EI154y05051pcWG2B4
MGARASVLSGGQLDRWEKIRLRPGGKKRYKLKHLVWASRELERFAVNPGLLETSEGCRQILGQLQPALQTGSEEFRSLYN
TIATLYCVHQQIEVKDTKEALDKIEEEQNKSKKKAQQTAA--G-TGNSSQV-SQNY
>JN024523/B/US/2005/USPI83747EI154y05051pcWG2B9
MGARASVLSGGQLDRWEKIRLRPGGKKTYKLKHLVWASRELERFAVNPGLLETSEGCRQILGQLQPALQTGSEEFRSLYN
TIATLYCVHQQIGVKDTKEALDKIEEEQNKSKKKAQQTAA--G-TGNSSQV-SQNY
>JN024524/B/US/2005/USPI83747EI210y05071pcWG2B10
MGARASVLSGGQLDRWEKIRLRPGGKKRYKLKHLVWASRELERFAVNPGLLETSEGCRQILGQLQPALQTGSEEFRSLYN
TIATLYCVQQQIEVKDTKEALDKIEEEQNKSKKKAQQTAA--G-TGNSSQV-SQNY
>JN024525/B/US/2005/USPI83747EI210y05071pcWG2B11
MGARASVLSGGQLDRWEKIRLRPGGKKRYKLKHLVWASRELERFAVSPGLLETSEGCRQILGQLQPALQTGSEEFRSLYN
TIATLYCVHQQIEVKDTKEALDKIEEEQNKSKKKAQQTAA--G-TGNSSQV-SQNY
>JN024526/B/US/2005/USPI83747EI210y05071pcWG2B12
MGARASVLSGGQLDRWEKIRLRPGGKKRYKLKHLVWASRELERFAVNPGLLETSEGCRQILGQLQPALQTGSEEFRSLYN
TIATLYCVHQQIEVKDTKEALDKIEEEQNKSKKKAQQTAA--G-TGNSSQV-SQNY
>JN024527/B/US/2005/USPI83747EI210y05071pcWG2B13
MGARASVLSGGQLDRWEKIRLRPGGKKRYKLKHLVWASRELERFAVNPGLLETSEGCRQILGQLQPALQTGSEEFRSLYN
TIATLYCVHQQIEVKDTKEALDKIEEEQNKSKKKAQQTAA--G-TGNSSQV-SQNY
>JN024528/B/US/2005/USPI83747EI210y05071pcWG2B14
MGARASVLSGGQLDRWEKIRLRPGGKKRYKLKHLVWASRELERSAVNPGLLETSEGCRQILGQLQPALQTGSEEFRSLYN
TIATLYCVHQQIEVKDTKEALDKIEEEQNKSKKKAQQTAA--G-TGNSSQV-SQNY
>JN024529/B/US/2005/USPI83747EI273y05091pcWG2B10
MGARASVLSGGQLDRWEKIRLRPGGKKRYKLKHLVWASRELERFAVNPGLLETSEGCRQILGQLQPALQTGSEEFRSLYN
TIATLYCVHQQIEVKDTKEALDKIEEEQNKSKKKAQQTAA--G-TGNSSQA-SQNY
>JN024530/B/US/2005/USPI83747EI273y05091pcWG2B12
MGARASVLSGGQLDRWEKIRLRPGGKKKYKLKHLVWASRELERFAVNPGLLETSEGCRQILGQLQPALQTGSEEFRSLYN
TIATLYCVHQQIEVKDTKEALDKIEEEQNKSKKKAQQTAA--G-TGNSSQV-SQNY
>JN024531/B/US/2005/USPI83747EI273y05091pcWG2B6
MGARASVLSGGQLDRWEKIRLRPGGKKRYKLKHLVWASRELERFAVNPGLLETSEGCRQILGQLQPALQTGSEEFRSLYN
TIATLYCVHQQIEVIDTKEALDKIEEEQNRSKKKAQQTAA--G-TGNSSQV-SQNY
>JN024532/B/US/2005/USPI83747EI273y05091pcWG2B9
MGARASVLSGGQLDRWEKIRLRPGGKKRYKLKHLVWASRELERFAVNPGLLETSEGCRQILGQLQPALQTGSEEFRSLYN
TIATLYCVHQQIEVKDTKEVLDKIEEEQNKSKKKAQQTAA--G-TGSSSQV-SQNY
>JN024533/B/US/2005/USPI83747EI57y05021pcWG2B11
MGARASVLSGGQLDRWEKIRLRPGGKKKYKLKHLVWASRELERFAVNPGLLETSEGCRQILGQLQPALQTGSEEFRSLYN
TIATLYCVHQQIEVKDTKEALDKIEEEQNKSKKKAQQTAA--G-TGNSSQV-SQNY
>JN024534/B/US/2005/USPI83747EI57y05021pcWG2B12
MGARASVLSGGQLDRWEKIRLRPGGKKTYKLKHLVWASRELERFAVNPGLLETSEGCRQILGQLQPALQTGSEEFRSLYN
TIATLYCVHQQIEVKDTKEALDKIEEEQNKSKKKAQQTAA--G-TGNSSQV-SQNY
>JN024535/B/US/2005/USPI83747EI69y05021pcWG2B10
MGARASVLSGGQLDRWEKIRLRPGGKKKYKLKHLVWASRELERFAVNPGLLETSEGCRQILGQLQPALQTGSEEFRSLYN
TIATLYCVHQQIEVKDTKEALDKIEEEQNKSKKKAQQTAA--G-TGNSSQV-SQNY
>JN024536/B/US/2005/USPI83747EI69y05021pcWG2B9
MGARASILSGGQLDRWEKIRLRPGGKKKYKLKHLVWASRELERFAVNPGLLETSEGCRQILGQLQPALQTGSEEFRSLYN
TIATLYCVHQQIEVKDT-EALDKIEEEQNKSKKKAQQTAA--G-TGNSSQV-SQNY
>JN024537/B/US/2005/USPI83747EI98y05031pcWG2B16
MGARASVLSGGQLDRWEKIRLRPGGKKKYKLKHLVWASRELERFAVNPGLLETSEGCRQILGQLQPALQTGSEEFRSLYN
TMATLYCVHQQIEVKDTKEALDKIEEEQNKSKKKAQQTAA--G-TGNSSQV-SQNY
>JN024538/B/US/2005/USPI38417EI25y05051pcWG2B11
MGARASILRGGKLDRWEKIRLRPGGKKQYKLKHLVWASRELERFAVNPGLLETSDGCRKILGQLQPSLQTGSEELKSLYN
TIAVLYCVHQNIDIKDTKEALDRIEEEQNKCKKKVQQAAA--D-TGNNSQV-SQNY
>JN024539/B/US/2005/USPI38417EI25y05051pcWG2B13
MGARASILRGGKLDRWEKIRLRPGGKKQYKLKHLVWASRELERFAVNPGLLETSDGCRKILGQLQPSLQTGSEELKSLYN
TIAVLYCVHQNIDIKDTKEALDRIEEEQNKCKKKVQQAAA--D-TGNNSQV-SQNY
>JN024540/B/US/2005/USPI38417EI25y05051pcWG2B15
MGARASILRGGKLDRWEKIRLRPGGKKQYKLKHLVWASRELERFAVNPGLLETSDGCRKILGQLQPSLQTGSEELKSLYN
TIAVLYCVHQNIDIKDTREALDRIEEEQNKCKKKVQQAAA--D-TGNNSQV-SQNY
>JN024541/B/US/2005/USPI38417EI25y05051pcWG2B16
MGARASILRGGKLDRWEKIRLRPGGKKQYKLKHLVWASRELERFAVNPGLLETSDGCRKILGQLQPSLQTGSEELKSLYN
TIAVLYCVHQNIDIKDTKEALDRIEEEQNKCKKKVQQAAA--D-TGNNSQV-SQNY
>JN024542/B/US/2005/USPI38417EI112y05081pcWG2B14
MGARASILRGGKLDRWEKIRLRPGGKKQYKLKHLVWASRELERFAVNPGLLETSDGCRKILGQLQPSLQTGSEELKSLYN
TIAVLYCVHQNIDIKDTKEALDRIEEEQNKCKKKVQQAAA--D-TGNNSQV-SQNY
>JN024543/B/US/2005/USPI38417EI112y05081pcWG2B15
MGARASILRGGKLDRWEKIRLRPGGKKQYKLKHLVWASRELERFAVNPGLLETSDGCRKILGQLQPSLQTGSEELKSLYN
TIAVLYCVHQNIDIKDTKEALDRIEEEQNKCKKKVQQAAA--D-TGNNSQV-SQNY
>JN024544/B/US/2005/USPI38417EI196y05101pcWG2B1
MGARASILRGGKLDRWEKIRLRPGGKKQYKLKHLVWASRELERFAVNPGLLETSDGCKKILGQLQPSLQTGSEELKSLYN
TIAVLYCVHQNIGIKDTKEALDRIEEEQNKCKKKVQQAAA--D-TGNNSQV-SQNY
>JN024545/B/US/2005/USPI38417EI196y05101pcWG2B10
MGARASILRGGKLDRWEKIRLRPGGKKQYKLKHLVWASRELERFAVNPGLLETSDGCRKILGQLQPSLQTGSEELKSLYN
TIAVLYCVHQDIDIKDTKEALDRIEEEQNKCKKKVQQAAA--D-TGNNSQV-SQNY
>JN024546/B/US/2005/USPI38417EI196y05101pcWG2B2
MGARASILRGGKLDRWEKIRLRPGGKKQYKLKHLVWASRELERFAVNPGLLETSDGCRKILGQLQPSLQTGSEELKSLYN
TIAVLYCVHQNIDIKDTKEALDRIEEEQNKCKKKVQQAAA--D-TGNNSQV-SQNY
>JN024547/B/US/2005/USPI38417EI196y05101pcWG2B3
MGARASILRGGKLDRWEKIRLRPGGKKQYKLKHLIWASRELERFAVNPGLLETSDGCRKILGQLQPSLQTGSEELKSLYN
TIAVLYCVHQNIDIKDTKEALDRIEEEQNKCKKKVQQAAA--D-TGNNSQV-SQNY
>JN024548/B/US/2005/USPI38417EI196y05101pcWG2B4
MGARASILRGGKLDRWEKIRLRPGGKKQYKLKHLIWASRELERFAVNPGLLETSDGCRKILGQLQPSLQTGSEELKSLYN
TIAVLYCVHQNIDIKDTKEALDRIEEEQNKCKKRVQQAAA--D-TGNNSQV-SQNY
>JN024549/B/US/2005/USPI38417EI196y05101pcWG2B5
MGARASILRGGKLDRWEKVRLRPGGKKQYKLKHLVWASRELERFAVNPGLLETSDGCRKILGQLQPSLQTGSEELKSLYN
TIAVLYCVHQNIDIKDTKEALDRIEEEQNKCKKKVQQAAA--D-TGNNSQV-SQNY
>JN024550/B/US/2005/USPI38417EI196y05101pcWG2B6
MGARASILRGGKLDRWEKIRLRPGGKKQYKLKHLIWASRELERFAVNPGLLETSDGCRKILGQLQPSLQTGSEELKSLYN
TIAVLYCVHQNIDIKDTKEALDRIEEEQNKCKKKVQQAAA--D-TGNNSQV-SQNY
>JN024551/B/US/2005/USPI38417EI196y05101pcWG2B7
MGARASILRGGKLDRWEKIRLRPGGKKQYKLKHLVWASRELERFAVNPGLLETSDGCRKILGQLQPSLQTGSEELKSLYN
TIAVLYCVHQNIDIKDTKEALGRIEEEQNKCKKKVQQAAA--D-TGNNSQV-SQNY
>JN024552/B/US/2005/USPI38417EI196y05101pcWG2B8
MGARASILRGGKLDRWEKIRLRPGGKKQYKLKHLVWASRELERFAVNPGLLETSDGCRKILGQLQPSLQTGSEELKSLYN
TIAVLYCVHQNMDIKDTKEALDRIEEEQNKCKKKVQQAAA--D-TGNNSQV-SQNY
>JN024553/B/US/2005/USPI38417EI196y05101pcWG2B9
MGARASILRGGKLDRWEKIRLRPGGKKQYKLKHLIWASRELERFAVNPGLLETSDGCRKILGQLQPSLQTGSEELKSLYN
TIAVLYCVHQNIDIKDTKEALDRIEEEQNKCKKKVQQAAA--D-TGNNSQV-SQNY
>JN024554/B/US/2005/USPI38417EI243y05121pcWG2B1
MGARASILRGGKLDRWEKIQLRPGGKKQYKLKHLIWASRELERFAVNPGLLETSDGCRKILGQLQPSLQTGSEELKSLYN
TIAVLYCVHQNIDIKDTKEALDRIEEEQNKCKKKVQQAAA--D-TGNNSQV-SQNY
>JN024555/B/US/2005/USPI38417EI243y05121pcWG2B13
MGARASILRGGKLDRWEKIRLRPGGKKQYKLKHLVWASRELERFAVNPGLLETSDGCRKILGQLQPSLQTGSEELKSLYN
TIAVLYCVHQNIDIKDTKEALDRIEEEQNKCKKKVQQAAA--D-TGNNSQV-SQNY
>JN024556/B/US/2005/USPI38417EI243y05121pcWG2B9
MGARASILRGGKLDRWEKIRLRPGGKKQYKLKHLVWASRELERFAVNPGLLETSDGCRKILGQLQPSLQTGSEELKSLYN
TIAVLYCVHQNIDIKDTKEALDRIEEEQNKCKKKVQQAAA--D-TGNNSQV-SQNY
>JN024557/B/US/2005/USPI11286EI13y05091pcWG2B11
MGARASVLSGGQLDRWEKIRLRPGGKKRYKLKHIVWASRELERFAVNPGLLETAEGCRQILGQLQPTLQTGSEEIKSLYN
TVAVLWCVHQRIEVKDTKEAVDKIEEEQNKSKKKAQQAAA--D-TGNSSQA-SQNY
>JN024558/B/US/2005/USPI11286EI18y05091pcWG2B10
MGARASVLSGGQLDRWEKIRLRPGGKKRYKLKHIVWASRELERFAVNPGLLETAEGCRQILGQLQPALQTGSEEIKSLYN
TVAVLYCVHQRIEVKDTKEAVDKIEEEQNKSKKKAQQAAA--D-TGNSSQA-SQNY
>JN024559/B/US/2005/USPI11286EI18y05091pcWG2B6
MGARASVLSGGQLDRWEKIRLRPGGKKRYKLKHIVWASRELERFAVNPGLLETAEGCRQILGQLQPTLQTGSEEIKSLYN
TVAVLYCVHQRIEVKDTKEAVDKIEEEQNKSKKKAQQAAA--D-TGNSSQA-SQNY
>JN024560/B/US/2005/USPI11286EI18y05091pcWG2B7
MGARASVLSGGRLDRWEKIRLRPGGKKRYKLKHIVWASRELERFAVNPGLLETAEGCRQILGQLQPTLQTGSEEIKSLYN
TVAVLYCVHQRIEVKDTKEAVDKIEEEQNKSKKKAQQAAA--D-TGNSSQA-SQNY
>JN024561/B/US/2005/USPI11286EI26y05091pcWG2B9
MGARASVLSGGQLDRWEKIRLRPGGKKRYKLKHIVWASRELERFAVNPGLLETAEGCRQILGQLQPTLQTGSEEIKSLYN
TVAVLYCVHQRIEVKDTKEAVDKIEEEQNKSKKKAQQAAA--D-TGNSSQA-SQNY
>JN024562/B/US/2005/USPI38051EI7y05121pcWG2B10
MGARASVLSGGELDRWEKIRLRPGGKKKYRLKHIVWASRELERFAVNPGLLETSDGCRQILEQLQPSLQTGSEELRSLYN
TIATLYCVHQRIEIKDTKEALDKIEEEQNKSKKKAQQAAA--D-TGNRGQV-SQNF
>JN024563/B/US/2005/USPI38051EI7y05121pcWG2B12
MGARASVLSGGELDRWEKIRLRPGGKKKYRLKHIVWASRELERFAVNPGLLETSDGCRQILEQLQPSLQTGSEELRSLYN
TIATLYCVHQRIEIKDTKEALDKIEEEQNKSKKKAQQAAA--D-TGNRGQV-SQNF
>JN024564/B/US/2005/USPI38051EI7y05121pcWG2B13
MGARASVLSGGELDRWEKIRLRPGGKKKYRLKHIVWASRELERFAVNPGLLETSDGCRQILEQLQPSLQTGSEELRSLYN
TIATLYCVHQRIEIKDTKEALDKIEEEQNKSKKKAQQAAA--D-TGNRGQV-SQNF
>JN024565/B/US/2005/USPI38051EI7y05121pcWG2B14
MGARASVLSGGELDRWEKIRLRPGGKKKYRLKHIVWASRELERFAVNPGLLETSDGCRQILEQLQPSLQTGSEELRSLYN
TIATLYCVHQRIEIKDTKEALDKIEEEQNKSKKKAQQAAA--D-TGNRGQV-SQNF
>JN024566/B/US/2005/USPI38051EI7y05121pcWG2B5
MGARASVLSGGELDRWEKIRLRPGGKKKYRLKHIVWASRELERFAVNPGLLETSDGCRQILEQLQPSLQTGSEELRSLYN
TIATLYCVHQRIEIKDTKEALDKIEEEQNKSKKKAQQAAA--D-TGNRGQV-SQNF
>JN024567/B/US/2005/USPI38051EI7y05121pcWG2B6
MGARASVLSGGELDRWEKIRLRPGGKKKYRLKHIVWASRELERFAVNPGLLETSDGCRQILEQLQPSLQTGSEELRSLYN
TIATLYCVHQGIEIKDTKEALDKIEEEQNKSKKKAQQAAA--D-TGNRGQV-SQNF
>JN024568/B/US/2005/USPI38051EI7y05121pcWG2B7
MGARASVLSGGELDRWEKIRLRPGGKKKYRLKHIVWASRELERFAVNPGLLETSDGCRQILEQLQPSLQTGSEELRSLYN
TIATLYCVHQRIEIKDTKEALDKIEEEQNKSKKKAQQAAA--D-TGNRGQV-SQNF
>JN024569/B/US/2005/USPI38051EI7y05121pcWG2B8
MGARASVLSGGELDRWEKIRLRPGGKKKYRLKHIVWASRELERFAVNPGLLETSDGCRQILEQLQPSLQTGSEGLRSLYN
TIATLYCVHQRIEIKDTKEALDKIEEEQNKSKKKAQQAAA--D-TGNRGQV-SQNF
>JN024570/B/US/2005/USPI38051EI7y05121pcWG2B9
MGARASVLSGGELDRWEKIRLRPGGKKKYRLKHIVWASRELERFAVNPGLLETSDGCRQILEQLQPSLQTGSEELRSLYN
TIATLYCVHQRIEIKDTKEALDKIEEEQNKSKKKAQQAAA--D-TGNRGQV-SQNF
>JN024571/B/US/2005/USPI38417EI25y05051pcWG2B12
MGARASILRGGKLDRWEKIRLRPGGKKQYKLKHLVWASRELERFAVNPGLLETSDGCRKILGQLQPSLQTGSEELKSLYN
TIAVLYCVHQNIDIKDTKEALDRIEEEQNKCKKKVQQAAA--D-TGNNSQV-SQNY
>JN024572/B/US/2005/USPI83747EI69y05021pcWG2B8
MGARASVLSGGQLDRWEKIRLRPGGKKKYKLKHLVWASRELERFAVNPGLLETSEGCRQILGQLQPALQTGSEEFRSLYN
TIATLYCVHQQIEVKDTKEALDKIEEEQNKSKKKAQQTAA--G-TGNSSQV-SRNY
>JN024573/B/US/2005/USPI11286EI26y05091pcWG2B10
MGARASVLSGGQLDRWEKIRLRPGGEKRYKLKHIVWASRELERFAVNPGLLETAEGCRQILGQLQPTLQTGSEEIKSLYN
TVAVLWCVHQRIEVKDTKEAVDKIEEEQNKSKKKAQQAAA--D-TGNSSQA-SQNY
>JN235958/B/UY/2002/02UY_TSU1290
--ARASVLSAGELDRWEKIRLRPGGKKKYRLKHIVWASRELERFAVNPGLLETGGGCRQILEQLQPTLPTGSEELRSLYN
TVATLYCVHQKIEIKDTKEALDKIEEEQNKSKKKA--QAA--G-TGNSSNV-SQNY
>JN235959/B/UY/1999/99UY_TRA0043
--ARASVLSGGELDRWEKIRLRPGGKKQYRLKHIVWASRELERFAVNPGLLETTEGCRQILGQLQPSLQTGSEELRSLYN
TIAVLYCVHQKIEVRDTKEALDKIEEEQNKSKKKAQQAAA--D-AGNSSQV-SQNY
>JN235965/B/UY/1999/99UY_TRA0177
--ARASVLSGGELDRWEKIRLRPGGKKKYRLKHIVWASRELERFAVNPGLLETSEGCRQILEQLQPALQTGSEELRSLFN
TVATLYCVHQRIDVKDTKEALEKIEEEQNKSKKKTQQAAA--G-TGNSSQVSSQNY
>JN248329/B/TH/2004/04TH601066
MGARASVLSGGQLDRWEKIRLRPGGKKQYKLKHIVWASRELERFAVNPGLLETSEGCRQILGQLQPALQTGSEELRSLYN
TVAVLYCVHQRIEIKDTKEALDKIEEEQNKSKKRAQQAAAA-D-TGNNSQV-SQNY
>JN248333/B/TH/2004/04TH803686
MGARASVLSGGDLDRWEKIRLRPGGKKKYKLKHIVWASRELERFAVNPGLLETAEGCRQILAQLQPALQTGSEELRSLFN
TVVTLYCVHQKIEVKDTSEALEKVEEEQNKSKKKAQQAAA--D-TGNSSQV-SHNY
>JN248335/B/TH/2004/04TH808998
MGARASVLSGGKLDRWEKIRLRPGGKKKYKLKHIVWASRELERFAVNPGLLETSEGCRQILKQLQPALQTGTEELRSLYN
TVATLYCVHQTIEIKDTKEALDKIEEEQNESKKKAQQTAA--D-TGNNSPV-SQNY
>JN248337/B/TH/2004/04TH821921
MGARASVLSGGKLDKWEKIRLRPGGKKKYRLKHLVWASRELERFALNPGLLETAEGCRQILGQLQPALQTGSEEVKSLFN
TVATLYCVHQMIDVKDTKEALDKIEEEQNKSKKKAQQAAA--D-TGNNSQV-SHNF
>JN248343/B/TH/2005/05TH355614
MGARASVLSGGELDKWERIRLRPGGKKTYQLKHIVWASRELERYAVNPGLLETSEGCRQILAQLQPALQTGSEGFRSLYN
AVAVLYCVHQKIEIKDTKEALDKIEEEQNKS--KAQQAAAAAD-AGNSSQV-SQNY
>JN248344/B/TH/2005/05TH356764
MGARASVLSGGKLDRWEKIRLRPGGKKKYRLKHIVWASRELERFAVNPGLLETAEGCRQILGQLQPSIQTGSEELKSLYN
TIAVLYCVHQDIEIKDTKEALDKIEEEQNKSKKKAQQAAA--D-TGNSNQV-SHNY
>JN248345/B/TH/2005/05TH356883
MGARASVLSGGKLDRWEKIRLRPGGKKKYRLKHIVWASRELERFAVNPGLLETAEGCRQILGQLQPSIQTGSEELKSLYN
TIAVLYCVHQDIEVKDTKEALDKIEEEQNKSKKKAQQAAA--D-TGNSNQV-SHNY
>JN248346/B/TH/2005/05TH357801
MGARASVLSGGELDRWEKIRLRPGGKKKYRLKHIVWASRELERFAVNPGLLESSEGCRQILGQLHPSLQTGSEELRSLYN
TVAVLYCVHQKIEVKDTKEALDKIEEEQNKSKKKAQQTAA--D-TGNRNPV-SQNY
>JN248347/B/TH/2005/05TH429730
MGARASVLSGGELDRWEKIRLRPGGKKKYRLKHIVWASRELERFAVDPGLLETSEGCKQILGQLQPALPTGSEELTSLFN
TVAVLYCVHQRIEVKDTKEALEKIKEEQNKSKKKTQQTAA--D-TGNNSQV-SQNY
>JN248353/B/TH/2005/05TH645189
MGARASVLSGGELDRWEKIRLRPGGKKKYRLKHIVWASRELERFAVNPGLLETSEGCRQILGQLQPSLQTGSEELRSLFN
TIAVLYCVHQKIDIKDTKEALDRIEEEQNKSKKKAQQAAAGTG-TGNSNQV-SHNY
>JN248354/B/TH/2005/05TH736580
MGARASVISGGELDKWEKIRLRPGGRKRYKLKHIVWASRELERFAVNPSLLETSEGCRQIIGQLQPSLQTGSEELKSLYN
TVAVLYCVHSRIEIKDTKEALDKIEEEQNKSKKKAQQAAA--D-AGNSSPV-SQNY
>JN251896/B/PY/2002/02PY_PSP0019
--ARASVLSGGELDRWEKIRLRPGGKKQYRLKHVVWASRELERFAINPGLLETTEGCKQILTQLQPSLQTGSEELRSLFN
TVAVLYCVHKKIEVADTKEALEKIEEEQNKSKKKAQQAAA--D-TGNSSQV-SQNY
>JN251901/B/PY/2002/02PY_PSP0090
--ARASVLSGGELDKWERIRLRPGGKKKYRLKHIVWASRELERFAVNPGLLETAEGCRQILGQLQPSLQTGSEELRSLFN
TVATLYCVHQKIEVKDTKEALDKIEEEQSKSKKKAQQAEA--D-TGNNNQV-SQNY
>JN251906/B/PY/2003/03PY_PSP0115
--ARASVLSGGDLDRWEKIRLRPGGKKKYQLKHIVWASRELERFAVNPGLLETGGGCRXILTQLQPSLQTGSEELKSLYN
TVATLYCVHQKIEVKDTKEALDKIEEEQTKSKKKAQQAAA--D-AEKSSNV-SQNY
>JN397362/B/US/2011/ES38
MGARASVLSGGDLDRWEK-RLRPGGKKKYQLKHIVWASRELERFAVNPGLLETSKGCRQILEQLQPALQTGSEELKSLFN
TVATLYCVHQGIDVKDTKEALDKIEEEQNKSKKKAQPATA--D-TGNSSQV-SQNY
>JN397363/B/US/2011/CP2
MGARASVLSGGDLDRWEKIRLRPGGKKKYQLKHIVWASRELERFAVNPGLLETSKGCRQILEQLQPALQTGSEELKSLFN
TVATLYCVHQRIDVKDTKEALDKIEEEQNKSKKKAQPAAA--D-TGNSSQV-SQNF
>JN397364/B/US/2010/VC1
MGARASVLSGGELDRWEKIRLRPGGKKKYKLKHIVWASRELERFAVNPGLLETSDGCRQILGQLQPSLQTGSEELKSLYN
TIVVLYCVHQKIEVKDTKEALEKVEEEQNKSKKRAQQATA--N-TGNSSAR-SQNY
>JN397365/B/US/2010/CP1
MGARASVLSGGELDRWEKIRL-PGGKKKYKLKHIVWASRELERFAVNPGLLETSDGCRQILGQLQPSLQTGSEELKSLYN
TVAVLYCVHQKIEVKDTKEALEKVEEEQNKSKKRAQQAAANPN-TGNSSQV-SQNY
>JN692431/B/BR/2002/02BR1002
MGARASVLSGGKLDRWEKIRLRPGGKKKYKLKHIVWASRELERFAVNPGLLETAEGCKQILEQLQPALKTGSEELKSLYN
TVATLYCVHQKIDVQDTKEALDKIEEEQNKSKKKAQQAAA--D-TGNSSQV-SQNY
>JN692432/B/BR/2002/02BR1013
MGARASVLSGGKLDKWEKIRLRPGGKKKYKLKHIVWASRELERYALNPGLMETSEGCRQILGQLQPALQTGSEELKSLFN
TIATLYCVHQGIEVKDTKEALDKIEEEQNKSKKKTQQAAAAAD-TGSSSNV-SQNY
>JN692433/B/BR/2002/04BR1064
MGARASVLSGGKLDKWERIRLRPGGKKKYRLKHIVWASRELERFAVNPGLLETAEGCRQILQQLQPSLQTGSEELRSLYN
TVATLYCVHQGIDVKDTKEALEKIEEEQNKSKKRAQQAAA--A-AGSSSQV-SQNY
>JN692435/B/BR/2002/02BR2025
MGARASVLSGGKLDKWEKIRLRPGGKKKYQLKHIVWASRELERFAVNPGLLETSEGCRQILGQLQPSLQTGSEELKSLFN
TVATLYCVHQNIEVRDTKEALDKIEEEQNKSKKKAQQAAA--D-TGNNSTV-SQNY
>JN692436/B/BR/2002/02BR2027
MGARASVLSGGELDRWEKIRLRPGGKKQYKLKHIVWASRELERFAVNPSLLETSEGCRQILGQLQPSLQTGSEELKSLYN
TVATLYCVHQRIDVKDTKEALDKIEEEQNKSKKKAQQAAA--G-TGSSNQV-SQNY
>JN692439/B/BR/2002/02BR2032
MGARASVLSGGELDKWEKIRLRPGGKKKYRLKHVIWASRELERFAVNPGLLETSEGCRQILNQLQPSLQTGSEELRSLYN
TVATLYCVHQKIEVKDTKEALEKIEEEQNKSKKKAQQTAT--G-TGNTSQV-SQNY
>JN692443/B/BR/2002/02BR2041
MGARASVLSGGELDKWEKIRLRPGGKKKYRLKHIVWASRELERFAVNPGLLETAEGCRQILGQLQPSLQTGSEELRSLYN
TVATLYCVHQRIEIKDTKEALDKVEEEQNKSKKQTQQAAA--G-TGNSGQA-SQNY
>JN692444/B/BR/2002/02BR2042
MGARASVLSGGELDRWEKIRLRPGGKKKYKLKHIVWASRELERFAVNPGLLETSGGCRQILGQLHPSLQTGSEELKSLYN
TVAVLYCVHQNIDVKDTKEALDKIEEEQNKVKKSTQQAAA--N-TGNNNPV-SQNY
>JN692446/B/BR/2003/03BR1043
MGARASVLSGGKLDRWEKIRLRPGGKKKYKLKHIVWASRELERFAVNPGLLETSEGCRQILTQLQPSLQTGSEELKSLFN
AIATLYCVHQGIDVKDTKEALDRIEEEQNRSKKKAQQAAA--D-TEKSSQV-SHNY
>JN692447/B/BR/2003/03BR1046
MGARASVLSGGQLDRWEKIRLRPGGKKQYKLKHIVWASRELERFAVNPALLETSEGCRRILEQLQPSLQTGSEELKSLFN
TVATLYCVHRRIDVKDTKEALDKIEEEQNKS--KAQQAAAAAN-TGNSSQV-SQNY
>JN692450/B/BR/2004/04BR1047
MGARASVLSGGELDRWEKIRLRPGGRKRYRLKHIVWASRELERFALNPGLLETSEGCKQLLGQLQSSLQTGSEELRSLYN
TLATLYCVHQRIEVKDTKEALEKIEEEQNKSKKKAQQAAAAAN-TGSSGQV-SQNY
>JN692451/B/BR/2004/04BR1049
MGARASVLSGGQLDKWEKIRLRPGGKKQYKLKHIVWASRELERFAVNPGLLESAEGCRQILEQLQPALKTGSEELRSLYN
TVATLYCVHQKIEVKDTKEALDKIEEEQNKGNKKAQQVAT--N-TGNINQV-SQNY
>JN692452/B/BR/2004/04BR1051
MGARASVLSGGQLDRWEKIRLRPGGKKKYRLKHIVWASRELERFAVDPGLLETSEGCRQILEQLQPSIKTGSEELKSLFN
TVAVLYCVHQRIEVKDTKEALDKIEEEQNKSKKKTQQAAAAAN-TGSSSQV-SQNY
>JN692453/B/BR/2004/04BR1054
MGARASVLSGGELDKWEKIRLRPGGKKKYQLKHIVWASRELERFAVNPGLLETSEGCKQILEQLQPALKTGSEELKSLFN
TVATLYCVHQRIDVKDTKEALDKIEEEQNKSKKKAQQAAA--D-TGNSTQV-SQNY
>JN692455/B/BR/2004/04BR1057
MGARASVLSGGELDKWEKIRLRPGGRKKYRLKHIVWASRELERFAVNPGLLETSEGCRQILGQLHPSLQTGSEELRSLYN
TVATLYCVHQKIEVKDTKEALEKIEEEQNKSKQKAQQAAA--N-TGNSKPV-SQNY
>JN692457/B/BR/2004/04BR1068
MGARASVLSGGELDRWEKIRLRPGGKKKYRLKHIVWASRELERFAVNPGLLETAAGCRQIMEQLQSALRTGSEELKSLFN
TVAVLYWVHQKVEIRDTKEALDKIEEEQNKSKKKVQQAAA--D-TGNNSQV-SQNY
>JN692458/B/BR/2004/04BR1070
MGARASVLSGGELDKWEKIRLRPGGKKKYRLKHIVWASRELERFAVNPGLLETAEGCRQILGQLQPSLQTGSEELRSLFN
TVATLYCVHQKIDVKDTKEALEKVEEEQNKSKKKAQQAAA--G-AGNSGQA-SQNY
>JN692460/B/BR/2005/05BR1077
MGARASVLSGGELDRWEKIRLRPGGKKKYRLKHIVWASRELERFAVNPGLLETSGGCREILEQLQPALKTGSEELKSLYN
TVATLYCVHQKIDVKDTKEALDKIEEEQNKSKKRAQQAAA--D-AGNSSAR-SQNY
>JN692461/B/BR/2005/05BR1078
MGARASVLSGGELDRWEKIRLRPGGKKKYKLKHIVWASRELERFALNPGLLETAGGCRQILEQLQSSLKTGSEELKSLFN
AVAVLYCVHQRIDVKDTKEALDKIEEEENKSKKKTQQAAT--D-TGNSNPV-SQNY
>JN692462/B/BR/2005/05BR1079
MGARASVLSGGKLDKWEKIRLRPGGKKQYKLKHIVWASRELERFAVNPGLLETAEGCRQILEQLQPALRTGSEELRSLFN
TVATLYCVHQGIDVKDTKEALDKIEEEQNKSKKKAQQAAA--D-TKNDSQV-SQNY
>JN692463/B/BR/2005/05BR1080
MGARASVLSGGELDRWEKIRLRPGGRKKYRLKHLVWASRELERFAVNPGLLETSEGCRQILGQLQPSLQTGSEELKSLYN
TVAVLYCVHQRIEVKDTKEALDKIEEEQNKSKKKAQQAAA--D-AGTSSQV-STNY
>JN692464/B/BR/2005/05BR1081
MGARASVLSGGQLDRWEKIRLRPGGKKQYKLKHIVWASRELERFAINPGLLETSEGCRQIMGALQSTLQTGSEELRSLYN
TVAVLYCVHQKIDVRDTKEALDKVEEEQNESKKKAQQAAA--D-TGNSSQV-SRNY
>JN692465/B/BR/2005/05BR1082
MGARASVLSGGELDRWEKIRLRPGGKKKYKLKHIVWASRELERFAVNPSLLETSEGCRQILGQLQPSLQTGSEELKSLFN
TVATLYCVHQRIDVKDTKEALDKIEEEQNKSKKKAQQAAA--A-TGNSSQV-SQNY
>JN692466/B/BR/2005/05BR1084
MGARASVLSGGKLDKWEKIRLRPGGKKKYKLKHIVWASRELERFAVNPGLLETSEGCRQILGQLRPALETGSEELRSLFN
TVATLYCVHQKIEIKDTKEALEKIEEEQNKSKKKAQQAAA--D-TGNSSQV-SQNY
>JN692468/B/BR/2005/05BR1092
MGARASVLSGGELDKWEKIRLRPGGKKKYRLKHIVWASRELERFAVNPGLLETSEGCRQILGQLQPSLQTGSEELRSLFN
TVATLYCVHQKIEVRDTKEALEKVEEEQNKSKKKAQQAVA--D-TGNSKQV-SQNF
>JN692469/B/BR/2005/05BR1093
MGARASVLSGGKLDRWEKIRLRPGGKKKYKLKHIVWASRELERFAVNPGLLKTAEGCKQILEQLQPTLKTGSEEIKSLYN
TVATLYCVHQKIDVQDTKEALDKIEEEQNKSKKKAQQAAA--N-TGNSSQV-SQNY
>JN692470/B/BR/2002/05BR1094
MGARASVLSGGKLDRWERIRLRPGGRKTYKLKHIVWASRELERFAINPGLLETSGGCRQILGQLHPSLETGSEELKSLYN
AIAVLFCVHQNLDVKDTKEALDKIEEEQNKSKKSTQQAAA--N-TGNNSQV-SQNY
>JN692471/B/BR/2005/05BR1095
MGARASVLSGGELDRWEKIRLRPGGKKKYRLKHLVWASRELERFALNPGLLETSEGCRQILGQLQPALQTGSEEFRSLFN
TVAVLYCVHQRIDVKDTKEALEKIEEEQNKSKKKAQQAAA--D-TGNNKQV-SQNY
>JN692472/B/BR/2005/05BR1097
MGARASVLSGGELDRWEKIRLRPGGKKKYKLKHIVWASRELERFAVNPSLLETSEGCRQILGQLQPSLQTGSEELKSLFN
TVATLYCVHLRIDVKDTKEALDKIEEEQNKSKKKAQQAAA--A-TGNSNQG-SQNY
>JN692474/B/BR/2005/05BR1104
MGARASVLSGGKLDRWEKIRLRPGGKKKYQLKHIVWASRELERFAVNPGLLESASGCKQILIQLQPSLQTGSEELKSLYN
TVAVLYCVHQGIEVKDTKEALDKIEEEQNKSKKKAQQEAA--D-SGNSSTV-SQNY
>JN692476/B/BR/2005/05BR1110
MGARASVLSGGQLDRWEKIRLRPGGKKKYRLKHIVWASRELERFAVNPGLLETSGGCKEILEQLQPALKTGSEELKSLYN
TVATLYCVHQKIDVKDTKEALDKIEEEQNKSKKRAQQAAA--D-AGNSSTR-SQNY
>JN692480/B/BR/2006/06BR1119
MVARASVLSGGKLDRWEKIRLRPGGKKQYRLKHLVWASRELERFAINPGLLESSEGCRQIIEQLQPALKTGSEELRSLYN
TVATLYCVHQRIDIKDTKEALDKIEEEQNKSKKKEQQAAA--D-TGSSKQV-SQNY
>JN860769/B/TH/2008/MERLBDTRC10
MGARASVLSGGKLDQWEKIRLRPGGKKKYKLKHIVWASRELERFAVNPGLLETAEGCRQILGQLQPSLQTGSEELKSLFN
TVATLYCVHQRIEIKDTKEALDRIEEEQNKSKQKAQPAAA--D-TGNNSQV-SQNY
>JN944897/B/US/2006/CH106_TF1
MGARASVLSGGKLDKWEKIRLRPGGKKQYKLKHIVWASRELERFAVNPGLLETAGGCKQILEQLQPSLQTGSEELKSLFN
TVAVLYCVHKDIEIKDTKEALDKIEEEQNKSKKKAQQAAA--D-TGSNSQV-SQNY
>JN944898/B/US/2006/CH106_flA3
MGARASVLSGGKLDKWEKIRLRPGGKKQYKLKHIVWASRELERFAVNPGLLETAGGCKQILEQLQPSLQTGSEELKSLFN
TVAVLYCVHKDIEIKDTKEALDKIEEEQNKSKKKAQQAAA--D-TGSNSQV-SQNY
>JN944899/B/US/2006/CH106_flB2
MGARASVLSGGKLDKWEKIRLRPGGKKQYKLKHIVWASRELERFAVNPGLLETAGGCKQILEQLQPSLQTGSEELKSLFN
TVAVLYCVHKDIEIKDTKEALDKIEEEQNKSKKKAQQAAA--D-TGSNSQV-SQNY
>JN944900/B/US/2006/CH106_flC10
MGARASVLSGGKLDKWEKIRLRPGGKKQYKLKHIVWASRELERFAVNPGLLETAGGCKQILEQLQPSLQTGSEELKSLFN
TVAVLYCVHKDIEIKDTKEALDKIEEEQNKSKKKAQQAAA--D-TGSNSQV-SQNY
>JN944901/B/US/2006/CH106_flC3
MGARASVLSGGKLDKWEKIRLRPGGKKQYKLKHIVWASRELERFAVNPGLLETAGGCKQILEQLQPSLQTGSEELKSLFN
TVAVLYCVHKDIEIKDTKEALDKIEEEQNKSKKKAQQAAA--D-TGSNSQV-SQNY
>JN944902/B/US/2006/CH106_flC4
MGARASVLSGGKLDKWEKIRLRPGGKKQYKLKHIVWASRELERFAVNPGLLETAGGCKQILEQLQPSLQTGSEELKSLFN
TVAVLYCVHKDIEIKDTKEALDKIEEEQNKSKKKAQQAAA--D-TGSNSQV-SQNY
>JN944903/B/US/2006/CH106_flC7
MGARASVLSGGKLDKWEKIRLRPGGKKQYKLKHIVWASRELERFAVNPGLLETAGGCKQILEQLQPSLQTGSEELKSLFN
TVAVLYCVHKDIEIKDTKEALDKIEEEQNKSKKKAQQAAA--D-TGSNSQV-SQNY
>JN944905/B/US/2006/CH40_TF1
MGARASVLSGGELDKWEKIRLRPGGRKQYKLKHIVWASRELERFAVNPGLLETSEGCRQIMGQLQPALQTGSEELRSLYN
TVAVLYCVHQRIDVKDTKEALDKIEEEQNKCKKKAQQAAA--D-TGNSNQV-SQNY
>JN944907/B/US/2006/CH58_TF1
MGARASVISGAELDRWEKIRLRPGGSKKYKLKHIVWASRELERFAVNPGLLETSEGCRQILVQLQPSLQTGSEELKSLYN
TVVTLYCVHRRIDVKDTKEALEKVEEEQNKSKKNAQQAAA--G-TGNSSQV-SQNY
>JN944909/B/US/2006/CH77_TF1
MGARASILSGGELDRWEKIRLRPGGKKQYKLKHIVWASRELERFAVNPSLLETSEGCRQILGQLQPSLQTGSEELKSLYN
TVAVLYCVHQRIEVKDTKEALDKIEEEQNKSKKKAQQAAA--A-TGTSSQV-SQNY
>JN944911/B/US/2001/REJO_TF1
MGARASVLSGGKLDQWEKIRLRPGGKKQYHLKHIVWASRELERFAVNPGLLETSEGCRQILGQLQPALQTGSEELKSLYN
TVAVLYCVHQRIDVKDTKEALEKIEEEQTQSKKKAQQAAA--D-TENNKQV-SQNY
>JN944912/B/US/2001/REJO_flA1
MGARASVLSGGKLDQWEKIRLRPGGKKQYHLKHIVWASRELERFAVNPGLLETSEGCRQILGQLQPALQTGSEELKSLYN
TVAVLYCVHQRIDVKDTKEALEKIEEEQTQSKKKAQQAAA--D-TENNKQV-SQNY
>JN944913/B/US/2001/REJO_flA2
MGARASVLSGGKLDQWEKIRLRPGGKKQYHLKHIVWASRELERFAVNPGLLETSEGCRQILGQLQPALQTGSEELKSLYN
TVAVLYCVHQRIDVKDTKEALEKIEEEQTQSKKKAQQAAA--D-TENNKQV-SQNY
>JN944914/B/US/2001/REJO_flE11
MGARASVLSGGKLDQWEKIRLRPGGKKQYHLKHIVWASRELERFAVNPGLLETSEGCRQILGQLQPALQTGSEELKSLYN
TVAVLYCVHQRIDVKDTKEALEKIEEEQTQSKKKAQQAAA--D-TENNKQV-SQNY
>JN944915/B/US/2001/REJO_flF11
MGARASVLSGGKLDQWEKIRLRPGGKKQYHLKHIVWASRELERFAVNPGLLETSEGCRQILGQLQPALQTGSEELKSLYN
TVAVLYCVHQRIDVKDTKEALEKIEEEQTQSKKKAQQAAA--D-TENNKQV-SQNY
>JN944917/B/US/2000/RHPA_TF1
MGARASVLSGGELDRWEKIRLRPGGKKKYKLKHIVWASRELERFAVNPSLLETSEGCRQILGQLQPALQTGSEEIKSLYN
TVATLYCVHQRIEIKDTKEALDKIEEEQNKSKKKAQQSAA--D-TGNSSQV-SQNY
>JN944918/B/US/2000/RHPA_flA1
MGARASVLSGGELDRWEKIRLRPGGKKKYKLKHIVWASRELERFAVNPSLLETSEGCRQILGQLQPALQTGSEEIKSLYN
TVATLYCVHQRIEIKDTKEALDKIEEEQNKSKKKAQQSAA--D-TGNSSQV-SQNY
>JN944920/B/US/2000/RHPA_flA4
MGARASVLSGGELDRWEKIRLRPGGKKKYKLKHIVWASRELERFAVNPSLLETSEGCRQILGQLQPALQTGSEEIKSLYN
TVATLYCVHQRIEIKDTKEALDKIEEEQNKSKKKAQQSAA--D-TGNSSQV-SQNY
>JN944921/B/US/2000/RHPA_flC4
MGARASVLSGGELDRWEKIRLRPGGKKKYKLKHIVWASRELERFAVNPSLLETSEGCRQILGQLQPALQTGSEEIKSLYN
TVATLYCVHQRIEIKDTKEALDKIEEEQNKSKKKAQQSAA--D-TGNSSQV-SQNY
>JN944922/B/US/2000/RHPA_flD12
MGARASVLSGGELDRWEKIRLRPGGKKKYKLKHIVWASRELERFAVNPSLLETSEGCRQILGXLQPALQTGSEEIKSLYN
TVATLYCVHQRIEIKDTKEALDKIEEEQNKSKKKAQQSAA--D-TGNSSQV-SQNY
>JN944923/B/US/2000/RHPA_flD4
MGVRASVLSGGELDRWEKIRLRPGGKKKYKLKHIVWASRELERFAVNPSLLETSEGCRQILGQLQPALQTGSEEIKSLYN
TVATLYCVHQRIEIKDTKEALDKIEEEQNKSKKKAQQSAA--D-TGNSSQV-SQNY
>JN944924/B/US/2000/RHPA_flF9
MGARASVLSGGELDRWEKIRLRPGGKKKYKLKHIVWASRELERFAVNPSLLETSEGCRQILGQLQPALQTGSEEIKSLYN
TVATLYCVHQRIEIKDTKEALDKIEEEQNKSKKKAQQSAA--D-TGNSSQV-SQNY
>JN944925/B/US/2000/RHPA_flG4
MGARASVLSGGELDRWEKIRLRPGGKKKYKLKHIVWASRELERFAVNPSLLETSEGCRQILGQLQPALQTGSEEIKSLYN
TVATLYCVHQRIEIKDTKEALDKIEEEQNKSKKKAQQSAA--D-TGNSSQV-SQNY
>JN944926/B/US/2000/RHPA_flH7
MGARASVLSGGELDRWEKIRLRPGGKKKYKLKHIVWASRELERFAVNPSLLETSEGCRQILGQLQPALQTGSEEIKSLYN
TVATLYCVHQRIEIKDTKEALDKIEEEQNKSKKKAQQSAA--D-TGNSSQV-SQNY
>JN944928/B/US/1991/SUMA_TF1
MGARASVLSGGELDRWEKIRLRPGGKKKYQLKHIVWASRELERFAVNPGLLETSEGCRQILGQLQPALQTGSEELKSLYN
TVATLYCVHQKIDVKDTKEALDKIEEEQNKSKKKAQQAAA--D-AGNNSQV-SQNY
>JN944930/B/US/2000/THRO_TF1
MGARASVLSGGELDKWERIRLRPGGKKKYRLKHVVWASRELERFAVNPGLLETTEGCRQILGQLQPALQTGSEELRSLYN
TIAVLYCVHQRIEVKDTKEALDKIEEEQNKSKKKAQQAAA--D-TGNSSQV-SQNY
>JN944931/B/US/2000/THRO_flA1
MGARASVLSGGELDKWERIRLRPGGKKKYRLKHVVWASRELERFAVNPGLLETTEGCRQILGQLQPALQTGSEELRSLYN
TIAVLYCVHQRIEVKDTKEALDKIEEEQNKSKKKAQQAAA--D-TGNSSQV-SQNY
>JN944932/B/US/2000/THRO_flF7
MGARASVLSGGELDKWERIRLRPGGKKKYRLKHVVWASRELERFAVNPGLLETTEGCRQILGQLQPALQTGSEELRSLYN
TIAVLYCVHQRIEVKDTKEALDKIEEEQNKSKKKAQQAAA--D-TGNSSQV-SQNY
>JN944933/B/US/2000/THRO_flG7
MGARASVLSGGELDKWERIRLRPGGKKKYRLKHVVWASRELERFAVNPGLLETTEGCRQILGQLQPALQTGSEELRSLYN
TIAVLYCVHQRIEVKDTKEALDKIEEEQNKSKKKAQQAAA--D-TGNSSQV-SQNY
>JN944934/B/US/2000/THRO_flH8
MGARASVLSGGELDKWERIRLRPGGKKKYRLKHVVWASRELERFAVNPGLLETTEGCRQILGQLQPALQTGSEELRSLYN
TIAVLYCVHQRIEVKDTKEALDKIEEEQNKSKKKAQQAAA--D-TGNSSQV-SQNY
>JN944936/B/US/2001/TRJO_TF1
MGARASVLSGGELDRWEKIRLRPGGKKKYRLKHVVWASRELERFAVNPGLLETSEGCRQILGQLQPSLQTGSEELKSLYN
TVAVLYCVHQKIGVQDTKEALEKIEEEQNKSKKKAQQAVA--D-TGNSSQV-SQNY
>JN944938/B/US/2000/WITO_TF1
MGARASVLSGGELDRWEKIRLRPGGKKKYQLKHIVWASRELERFAVNPGLLETSEGCRQILGQLQPSLQTGSEELKSLFN
TVATLYCVHQKIDVKDTKEALDRIEEEQNKSKIKAQQAAA--D-TGSSSQV-SQNY
>JN944939/B/US/2006/pCH040_c
MGARASVLSGGELDKWEKIRLRPGGRKQYKLKHIVWASRELERFAVNPGLLETSEGCRQIMGQLQPALQTGSEELRSLYN
TVAVLYCVHQRIDVKDTKEALDKIEEEQNKCKKKAQQAAA--D-TGNSNQV-SQNY
>JN944940/B/US/2006/pCH058_c
MGARASVISGAELDRWEKIRLRPGGSKKYKLKHIVWASRELERFAVNPGLLETSEGCRQILVQLQPSLQTGSEELKSLYN
TVVTLYCVHRRIDVKDTKEALEKVEEEQNKSKKNAQQAAA--G-TGNSSQV-SQNY
>JN944941/B/US/2006/pCH077_t
MGARASILSGGELDRWEKIRLRPGGKKQYKLKHIVWASRELERFAVNPSLLETSEGCRQILGQLQPSLQTGSEELKSLYN
TVAVLYCVHQRIEVKDTKEALDKIEEEQNKSKKKAQQAAA--A-TGTSSQV-SQNY
>JN944942/B/US/2006/pCH106_c
MGARASVLSGGKLDKWEKIRLRPGGKKQYKLKHIVWASRELERFAVNPGLLETAGGCKQILEQLQPSLQTGSEELKSLFN
TVAVLYCVHKDIEIKDTKEALDKIEEEQNKSKKKAQQAAA--D-TGSNSQV-SQNY
>JN944943/B/US/2001/pREJO_c
MGARASVLSGGKLDQWEKIRLRPGGKKQYHLKHIVWASRELERFAVNPGLLETSEGCRQILGQLQPALQTGSEELKSLYN
TVAVLYCVHQRIDVKDTKEALEKIEEEQTQSKKKAQQAAA--D-TENNKQV-SQNY
>JN944944/B/US/2000/pRHPA_c
MGARASVLSGGELDRWEKIRLRPGGKKKYKLKHIVWASRELERFAVNPSLLETSEGCRQILGQLQPALQTGSEEIKSLYN
TVATLYCVHQRIEIKDTKEALDKIEEEQNKSKKKAQQSAA--D-TGNSSQV-SQNY
>JN944945/B/US/1991/pSUMA_c
MGARASVLSGGELDRWEKIRLRPGGKKKYQLKHIVWASRELERFAVNPGLLETSEGCRQILGQLQPALQTGSEELKSLYN
TVATLYCVHQKIDVKDTKEALDKIEEEQNKSKKKAQQAAA--D-AGNNSQV-SQNY
>JN944946/B/US/2000/pTHRO_c
MGARASVLSGGELDKWERIRLRPGGKKKYRLKHVVWASRELERFAVNPGLLETTEGCRQILGQLQPALQTGSEELRSLYN
TIAVLYCVHQRIEVKDTKEALDKIEEEQNKSKKKAQQAAA--D-TGNSSQV-SQNY
>JN944947/B/US/2001/pTRJO_c
MGARASVLSGGELDRWEKIRLRPGGKKKYRLKHVVWASRELERFAVNPGLLETSEGCRQILGQLQPSLQTGSEELKSLYN
TVAVLYCVHQKIGVQDTKEALEKIEEEQNKSKKKAQQAVA--D-TGNSSQV-SQNY
>JN944948/B/US/2000/pWITO_c
MGARASVLSGGELDRWEKIRLRPGGKKKYQLKHIVWASRELERFAVNPGLLETSEGCRQILGQLQPSLQTGSEELKSLFN
TVATLYCVHQKIDVKDTKEALDRIEEEQNKSKIKAQQAAA--D-TGSSSQV-SQNY
>JQ316126/B/KR/2004/04KMK5
MGARASILSGGELDRWERIRLRPGGKKKYRLKHLVWASRELERFAVNPGLLETTEGCRQILGQLQPALETGSEEIKSLYN
TVATLYCVHRRIEVKDTKEALEKIEEEQNKSKKKAQQTTA--D-TGNSSQV-SQNY
>JQ316127/B/KR/2003/03LSH1
MGARASVLSGGKLDRWEKIRLRPGGKKKYRLKHLVWASRELERFAVNPGLLETAEGCRQILGQLQPSLQTGSEELKSLFN
AIATLYCVHQGIEIRDTKEALDKIEEEQNKSKKKAGTATA--G-AGNSSQV-SQNY
>JQ316128/B/KR/2003/03KDE11
MGARASVLSGGELDRWEKIRLRPGGKKKYRLKHIVWASRELERFAVNPGLLETSEGCRQILGQLQPALQTGSEEIKSLFN
TVATLYCVHQRIEIKDTKEALEKIEEEQNKSKKKAQQATA--G-TGNSSQV-SQNY
>JQ316130/B/KR/2004/04KJS8
MGARASVLSGGKLDKWERIRLRPGGKKKYRLKHIVWASRELERFAVNPGLIETSKGCRQILGQLQPSLKTGSEELKSLYN
TIATLYCVHQGIEIRDTKEALDKIEEEQNKSKKKAQQAAA--D-TGNSSPV-SQNF
>JQ316131/B/KR/2003/03HJY8
MGARASILSGGKLDQWEKIRLRPGGKKKYRLKHLVWASRELERFAVNPGLLETSEGCRQILGQLQPSLQTGSEELKSLFN
TVATLYCVHQRIEIKDTKEALEKIEEEQNKSKKKAQQATA--D-TGNSSQV-SQNY
>JQ316132/B/KR/2003/03KGS5
MGARASILSGGKLDQWEKIRLRPGGKKKYQLKHLVWASRELERFAVNPGLLETAEGCRQILGQLQPSLQTGSEELKSLYN
AVATLYCVHERIEIKDTKEALDKIEEEQNKMKKKAQQATA--D-TGNSSQV-SQNY
>JQ316133/B/KR/2004/04CWS5
MGARASILSGGKLDQWEKIRLRPGGKKKYRLKHLVWASRELERYAVNPGPVETPEGCRQILGQLQPALQTGSEELKSLYN
TVATLYCVHQRIEIRDTKEALERIEEEQNKSKKKAQQATA--D-TGNSSQV-SQNY
>JQ316134/B/KR/2005/05YJN2
MGARASVLSGGKLDRWEKIRLRPGGKKKYKLKHLVWASRELERFAVNPGLLETSEGCRQILEQLQPALQTGSEELKSLFN
AVAVLYCVHQGIEIKDTKEALDKIEEEQNKSKKKAQQATA--G-TGNSSQV-SQNY
>JQ316135/B/KR/2003/03YGS3
MGARASVLSGGKLDKWEKIRLRPGGKKKYRLKHLVWASRELERFAVNPGLLETSEGCRQILGQLQPSLQTGSEELKSLFN
TVATLYCVHQRIEIKDTKEALEKIEEEQNKSKKKAQQATA--G-TGNSSQV-SQNY
>JQ341411/B/KR/2007/07KYY4
MGARASILSGRKLDSWEKIRLRPGGKKRYRLKHLVWASRELERFAVNPGLLETSEGCRQILGQLQPSLQTGSEELKSLFN
TVAVLYCVHQRIEIKDTKEALDKIEEEQNKSKKKAQQATA--D-TGNSSQV-SQNY
>JQ403019/B/CH/2002/HIV_CH_BID-V3511_2002
MGARASILSGGKLDKWEKIRLRPGGKKQYKLKHLVWASRELERFAVNPGLLETAEGCRQIIGQLQPSLQTGSEELKSLFN
TVATLYCVHQNIDVRDTKEALDKIEEEQNKSKKKAQQAAA--D-TGSSSQV-SQNY
>JQ403021/B/CH/2002/HIV_CH_BID-V3527_2002
MGARASVLSGGELDRWEKIRLRPSGKKKYQLKHIVWASRELERFAINPGLLETSEGCRQILEQLQPSLQTGSEELRSLFN
TVAVLFCVHQRIDVKDTKEALDKIEEEQNKSKKKAQQAAAAAG-TGNSSQT-GQNY
>JQ403022/B/CH/2000/HIV_CH_BID-V3529_2000
MGARASVLSGGQLDKWEKIRLRPGGKKKYKLKHIVWASRELERFAVNPGLLETVGGCRQILRQLQPSLHTGSEELKSLYN
TVATLYCVHQGIEVKDTKEALDKIEEEQNKSKKKEQQAPA--D-TGNSNQV-SQNY
>JQ403023/B/CH/2000/HIV_CH_BID-V3530_2000
MGARASILSGGELDRWEKIRLRPGGKKQYRLKHLVWASRELERFAVNPGLLETSEGCRQILGQLQPSLQTGSEELKSLYN
AVAVLYCVHQRIEVRDTKEALDKIEEEQNKSKKKAQQAAA--D-TGN-SQV-SQNF
>JQ403024/B/CH/2001/HIV_CH_BID-V3531_2001
MGARASIISGGELDRWEKIRLRPGSNKKYKLKHIVWASRELERFAVNPGLLETSEGCRQILGQLQPSLQTGSEELKSLYN
TVAVLYCVHQKIEIRDTKEALDRIEEEQNKSRKKAQQAAA--D-PGTSNQV-SQNY
>JQ403025/B/CH/2001/HIV_CH_BID-V3533_2001
MGARASVLSGGELDRWEKIRLRPGGKKKYRLKHLVWASRELERYAVNPGLLETSDGCRQILGQLQPSIQTGSEELKSLFN
AVAVLYCVHQKIDVKDTKEALDKIEEEQNKSKKKAQQAAAGTG-TGNSSQV-SQNY
>JQ403026/B/CH/2001/HIV_CH_BID-V3534_2001
MGARASILSGGELDRWEKIRLRPGGKKKYKLKHIVWASRELERFAVNPGLLETAEGCRQILGQLQPSLQTGSEELRSLFN
TIAALYCVHQRIDVKDTKEALEKIEEEQNKSKKQEQLAAA--G-TGSGNQA-SQNY
>JQ403029/B/CH/2002/HIV_CH_BID-V3539_2002
MGARASVLSGGRLDN-EKIRLRPGEKK-YRLKHIVWASRELERFAVNPGLLETSGGCKQILEQLQPSLQTGSEELRSLYN
TVATLYCVHNKIEVKDTKEALDKVEEEQNKSKKKAQQAAA--N-TGNSSQV-SQNY
>JQ403030/B/US/2008/HIV_US_BID-V4119_2008
MGARASIISGGKLDKWEKIRLRPGGRKKYKLKHIIWASRELERYALNPGLLETSEGCKQIIGQLHPALQTGSEELRSLYN
TIAVLYCVHQRIEVKDTKEALDKIEEEQNKSKKRAQQAAA--D-TGN-SPV-SQNY
>JQ403031/B/US/2008/HIV_US_BID-V4120_2008
MGARASIISGGKLDKWEKIRLRPGGRKKYKLKHIIWASRELERYALNPGLLETSEGCKQIIGQLQPALQTGSEEFRSLYN
TIAVLYCVHQRIEVKDTKEALDKIEEEQNKSKKRAQQAAA--D-TGN-SPV-SQNY
>JQ403032/B/US/2008/HIV_US_BID-V4121_2008
MGARASIISGEKLDKWEKIRLRPGGRKKYKLKHIIWASRELERYALNPGLLETSEGCKQIIGQLHPALQTGSEEFRSLYN
TIAVLYCVHQRIEVKDTKEALDKIEEEQNKSKKRAQQAAA--D-TGN-SPV-SQNY
>JQ403033/B/US/2008/HIV_US_BID-V4122_2008
MGARASIISGGKLDKWEKIRLRPGGKKQYKLKHLIWASRELERYALNPSLLETSEGCKQIIGQLQPALQTGSEELRSLYN
TIAVLYCVHQRIEVKDTKEALDKIEEEQNKSKKRAQQAAA--D-TGN-SPV-SQNY
>JQ403034/B/US/2008/HIV_US_BID-V4123_2008
MGARASIISGGKLDKWEKIRLRPGGKKKYKLKHLIWASRELERYALNPGLLETSEGCKQIIGQLHPALQTGSEELRSLYN
TIAVLYCVHQRIEVKDTKEALDKIEEEQNKSKKRAQQAAA--D-TGN-SPV-SQNY
>JQ403035/B/US/2008/HIV_US_BID-V4124_2008
MGARASVLSGGELDKWEKIRLRPGGKKKYKLKHIVWASRELERFAVNPGLLETSQGCRQILGQLQPSLQTGSEELKSLFN
TIAVLYCVHQRIEVKDTKEALDKIEEEQNKSKKKAQPAAAAAD-TGNNSNV-SQNY
>JQ403036/B/US/2008/HIV_US_BID-V4125_2008
MGARASVLSGGELDKWEKIRLRPGGKKKYKLKHIVWASRELERFAVNPGLLETSQGCRQILGQLQPSLQTGSEELKSLFN
TIAVLYCVHQRIEVKDTKEALDKIEEEQNKSKKKAQPAAAAAD-TGNNSNV-SQNY
>JQ403037/B/DE/2004/HIV_DE_BID-V4131_2004
MGARASVISGGELDRWEKIRLRPGGSKKYRLKHIVWASRELERFAVNPGLLETAEGCRQILGQLQPALQTGSEELKSLFN
TVATLYCVHQRIEVKDTKEALDKIEEEQNKSKKRAQPAAAGAD-AGNNSQV-SQNY
>JQ403040/B/FR/1985/HIV_US_BID-V4141_pNL43
MGARASVLSGGELDKWEKIRLRPGGKKQYKLKHIVWASRELERFAVNPGLLETSEGCRQILGQLQPSLQTGSEELRSLYN
TIAVLYCVHQRIDVKDTKEALDKIEEEQNKSKKKAQQAAA--D-TGNNSQV-SQNY
>JQ403042/B/CH/2004/HIV_CH_BID-V4408_2004
MGARASVLSGGELDKWERIRLRPGGKKKYRLKHIVWASRELERFAVNPGLLETSEGCRQILGQLQPSLQTGSEELRSLFN
TVAVLYCVHQKIEVKDTKEALEKIEEEQNKSKKKVQQAAA--D-AGNSSKV-SQNY
>JQ403045/B/CH/2003/HIV_CH_BID-V4470_2003
MGARASVLSGGKLDKWEKIRLRPGGKEKYQLKHIVWASRELERFAVNPGLLETSEGCRQILEQLQPSLQTGSEELRSLYN
TIATLYCVHQSIEVKDTKEALDKVEEEQNKSKKRAQQAAA--D-AGSNNQV-SQNY
>JQ403048/B/DE/2003/HIV_DE_BID-V3307_2003
MGARASVLSGGELDRWEKIRLRPGGKKQYKLKHIVWASRELERFAVNPGLLESSDGCKQILRQLHPSLQTGSEELKSLYN
TIAVLYCVHQRIEVKDTKEALDKIEEEQNKSQKAAQQAAA--N-TGNNSQV-SQNY
>JQ403050/B/DE/2004/HIV_DE_BID-V4136_2004
MGARASVLSGGELDRWEKIRLRPGGKKQYRLKHVVWASRELERFAVNPGLLESADGCRKILGQLQPSLQTGSEELRSLYN
TIAVLYCVHQKIEIKDTKEALDKIEEEQNKCKKKAQQAEAGTG-TGNSSQT-SQNY
>JQ403051/B/DE/2004/HIV_DE_BID-V4137_2004
MGARASVLSGGELDRWEKIRLRPGGKKQYRLKHVVWASRELERFAVNPGLLESADGCRKILGQLQPSLQTGSEELRSLYN
TIAVLYCVHQKIEIKDTKEALDKIEEEQNKCKKKAQQAEAGTG-TGNSSQT-SQNY
>JQ403052/B/DE/2004/HIV_DE_BID-V4139_2004
MGARASVLSGGELDRWEKIRLRPGGKKQYRLKHVVWASRELERFAVNPGLLESADGCRKILGQLQPSLQTGSEELRSLYN
TIAVLYCVHQKIEIKDTKEALDKIEEEQNKCKKKAQQAEAGTG-TGNSSQT-SQNY
>JQ403053/B/DE/2005/HIV_DE_BID-V4140_2005
MGARASVLSGGELDRWEKIRLRPGGKKQYRLKHVVWASRELERFAVNPGLLESADGCRKILGQLQPSLQTGSEELRSLYN
TIAVLYCVHQKIEIKDTKEALDKIEEEQNKCKKKAQQAEAGTG-TGNSSQT-SQNY
>JQ403054/B/DE/2006/HIV_DE_BID-V4676_2006
MGARASVLSGGELDRWEKIRLRPGGKKQYRLKHIVWASRELERFAVNPGLLESADGCRKILGQLQPSLQTGSEELRSLYN
TIAVLYCVHQKIEIKDTKEALDKIEEEQNKCKKKAQQAEAGTG-TGNSSQT-SQNY
>JQ403055/B/DE/2008/HIV_DE_BID-V4678_2008
MGARASVLSGGELDRWEKIRLRPGGKKKYRLKHIVWASRELERFAVNPGLLESADGCRKILGQLQPSLQTGSEELRSLFN
TVAVLYCVHQKIEVKDTKEALDKIEEEQNKCKKKAQQAEAGTS-TGNSSQT-SQNY
>JQ403056/B/US/2007/HIV_US_BID-V3007_2007
MGARASVLSGGKLDQWERIRLRPGGNKRYKLKHIVWASRELERFAVNPGLLETSEGCRQILKQLHPSLQTGSEELKSLYN
TVATLYCVHQRIDIKDTKEALDKIEEEQNQCKKKAQQAAA--G-TGSSSQA-SQNY
>JQ403059/B/US/2007/HIV_US_BID-V3020_2007
MGARASVLSGGKLDTWEKIRLRPGGKKQYKLKHIVWASRELERFALNPGLLETSEGCKQILEQLQPALQTGTEELRSLFN
TVATLYCVHQRIDVKDTKEALDKIEEMQSKSKKPTQQAAA--D-TGNSRQV-SQNY
>JQ403060/B/US/2007/HIV_US_BID-V3021_2007
MGARASILSGGALDKWEKIRLRPGGKKRYQFKHIIWASRELERFALNPGLLETAEGCRQILGQLQPSLQTGTEELRSLYN
TVAVLYCVHQRIDVKDTKEAIEKIEEEQNKSKKKAQQAAAAAS-TGNNSKV-SQNY
>JQ403061/B/US/2008/HIV_US_BID-V3024_2008
MGARASVLSGGELDRWEKIRLRPGGKKKYKLKHIVWASRELERFAVNPGLLETSEGCRQIIGQLQPSLQTGSEELRSLYN
TVATLYCVHQRIEIKDTKEALDKIEEEQNKSKKKAQQAAA--D-TGNSSQV-SQNY
>JQ403062/B/US/2008/HIV_US_BID-V3027_2008
MGARASVLSGGKLDKWEKIRLRPGGKKKYQLKHLVWASRELERYALNPGLLETSEGCRQILRQLQPALQTGTEEIKSLYN
AVATLYCVHQGIDVRDTKEALDKIEEEQNKSKKETQQAAA--D-TENNSKV-SQNY
>JQ403064/B/US/2007/HIV_US_BID-V3036_2007
MGARASVLSGGELDKWEKIRLRPGGKKQYRLKHIVWASRELERFAVNPGLLETSNGCRQILGQLQPSLQTGSEELRSLYN
TVATLYCVHQKIDVRDTKEALEKIEEEQTKSKKKAQQAAAAAD-TGNSSQGVSQNY
>JQ403066/B/US/2007/HIV_US_BID-V3044_2007
MGARASVLSGGDLDKWERIRLRPGGRKKYQLKHIVWASRELERFAVNPGLLETSGGCRQILTQLQPSLQTGSEELKSLYN
TVATLYCVHQKIDVKDTKEALDKIEEEQNKSKKKAQQAAANTA-TGTSSQD-SQNY
>JQ403067/B/US/2008/HIV_US_BID-V3046_2008
MGARASILRGGELDRWEKIRLRPGGKKKYRLKHLVWASRELERFAVNPGLLESSEGCRKILEQLQPSLQTGSEELRSLYN
TIATLYCVHQKIEIRDTKEALDKIEEEQNKSKKKAQQAAA--D-TGNKSQV-SQNY
>JQ403068/B/US/2006/HIV_US_BID-V3047_2006
MGARASVLSGGKLDQWEKIRLRPGGKKSYKLKHLVWASRELERFAVNPGLLETSEGCRQILGQLHPSLQTGSEELQSLYN
TIAVLYCVHQRIEVKDTKEALEKIEEEQNKSKKKAQQAAA--D-TGNNSQV-SQNY
>JQ403069/B/US/2008/HIV_US_BID-V3048_2008
MGARASVLSGGELDRWEKIRLRPGGKKKYKLKHIVWASRELERYSLNPGLLETSEGCRQILGQLQPALQTGSEELRSLFN
TIATLYCVHQRIDVKDTKEALDKIEEEQNKSKKKAQQATAA-D-TGNSSQV-SQNY
>JQ403070/B/US/2008/HIV_US_BID-V3050_2008
MGARASVLSGGELDRWEKIRLRPGGHKKYRLKHIVWASRELERFAINPGLLETSEGCKQILGQLQPSLQTGSEELRSLFN
TIATLYCVHQKIEIKDTKEALEKIEEEQNKCKKKAQQAAA--D-TQKSSQV-SQNF
>JQ403071/B/US/2007/HIV_US_BID-V3053_2007
MGARASVLSGGKLDKWEKIRLRPGGRKKYHLKHIVWASRELERFAVNPGLLETSEGCRQILGQLQPSLQTGTEELRSLYN
TIATLYCVHQGVDVKDTKEALEKVEEEQNKSKKKAQQAAA--D-AGNSSAK-SQNY
>JQ403074/B/US/2008/HIV_US_BID-V3114_2007
MGARASVLSGGELDRWERIRLRPGGKKKYRLKHIVWASRELERFAVNPGLLETSEGCRQILGQLQPSLQTGSEELRSLFN
TIATLYCVHQKIDVKDTKEALDKIEEEQNKSKKKAQQAAAAAD-TGNSSQV-SQNY
>JQ403078/B/US/2007/HIV_US_BID-V3120_2007
MGARASVLSGGKLDRWEKIRLRPGGKKQYKLKHIVWASRELERFALNPGLLETSEGCRQILRQLQPSLQTGSEELKSLFN
TVATLYCVHQNIDVRDTKEALDKIEEEQNKSKKKAQQAAA--D-TGDSSKV-SQNY
>JQ403082/B/US/2008/HIV_US_BID-V3128_2008
MGARASVLSGGKLDKWEKIRLRPGGKKRYKLKHIVWASRELERFAVNPGLLESAGGCRQILEQLQPSLQTASEELRSLYN
MVATLYCVHQQIEVRDTKEALDKIEEEQNKSKKKAQQTAA--D-TGNSSQV-SQNY
>JQ403083/B/US/2008/HIV_US_BID-V4388_2008
MGARASVLSGGELDRWEKIRLRPGGRKKYRLKHIVWASRELERFAVNPGLLETSEGCRQILGQLQPSLQTGSEELRSLYN
TIATLYCVHQKIDVKDTKEALEKIEEEQNKSKKRAQQAAAAAD-TGNSSQV-SHNY
>JQ403085/B/US/2008/HIV_US_BID-V4390_2008
MGARASVLSGGELDRWEKIRLRPGGKKQYKLKHIVWASRELERFALNPSLLETAEGCKQILGQLQPSLQTGSEELKSLHN
TVAVLYCVHQRIAIKDTKEALDKIEEEQNKCKKKAQQAAA--D-TGNSSQV-SQNY
>JQ403086/B/US/2008/HIV_US_BID-V4391_2008
MGARASVLSGGELDKWEKIRLRPGGKKKYKLKHIVWASRELERFAVNPGLLETSQGCRQILGQLQPSLQTGSEELKSLYN
TVAVLYCVHQRIEVKDTKEALEKIEEEQNKSKKKAQPAAAAAD-TGNNSNV-SQNY
>JQ403087/B/US/2008/HIV_US_BID-V4392_2008
MGARASVLSGGDLDRWEKIRLRPGGKKRYQLKHIVWASRELERFAVNPGLLETSNGCRQILAQLQSSLQTGSEELKSLYN
TVATLYCVHQKIDIKDTKEALDKIEEEQNKSKKKAQQAAAAAD-TGNNSQI-SQNY
>JQ403088/B/US/2008/HIV_US_BID-V4393_2008
MGARASVLSGGKLDKWEKIRLRPGGKKKYQLKHIVWASRELERFAVNPGLLETSEGCRQILGQLQPSLQTGSEELKSLFN
TIATLYCVHQGIEIRDTKEALDKIEEEQNKSKKEAQQAAA--A-TGNNSQV-SQNY
>JQ403089/B/US/2008/HIV_US_BID-V4394_2008
MGARASVLSGGKLDRWEKIRLRPGGKKRYKLKHIVWASRELERFALNPGLLETSEGCRQILGQLQPSLKTGSEELKSLFN
TVATLYCVHQNIDVKDTKEALDKIEEEQNKSKKKAQQAAAAAD-TGNSSQV-SQNY
>JQ403091/B/US/2008/HIV_US_BID-V4397_2008
MGARASVLSGGELDKWEKIRLRPGGRKQYKLKHIVWASRELERFALNPGLLETSEGCRQILGQLQPSLQTGSEELRSLFN
TIAVLYCVHQRIEVKDTKEALEKIEEEQNKSKKKAQQAAA--D-IGKNNQV-SQNY
>JQ403092/B/US/2007/HIV_US_BID-V3512_2007
MGARASVLSGGELDRWEKIRLRPGGKKKYKLKHIVWASRELERFAVNPGLLETSEGCRKILGQLQPSLQTGSEELKSLFN
TVATLYCVHQKIDVKDTKEALEKVEEEQNKSKKKAQQAAA--D-TRNRSQV-SQNF
>JQ403093/B/US/2007/HIV_US_BID-V3515_2007
MGARASILSGGKLDHWEKIRLRPGGRKKYRLKHIVWASRELERFAVNPGLLETSDGCRQILGQLHPSLQTGSEELRSLYN
TIAVLYCVHQRIEIKDTKEALEKIEEEQNKSKKKAQPVAA--D-TGSNSKV-SQNY
>JQ403094/B/US/2008/HIV_US_BID-V4489_2008
MGARASVLSGGQLDKWEKIRLRPGGKKAYKLKHIVWASRELERFAVNPGLLETAEGCRQILEQLQPALKTGSEELRSLFN
TVAVLYCVHQRIDVKDTKEALDKIEEEQNKSKKKAQQAAA--D-TGNNNQV-SQNY
>JQ403095/B/US/2006/HIV_US_BID-V4503_2006
MGARASVLSGGELDRWEKIRLRPGGKKKYRLKHIVWASRELERFAVNPGLLETSEGCRQILEQLQPALNTGSEELRSLYN
TVATLYCVHQKIEVKDTKEALDKIEEEQNKSKKKAQQAAA--D-KGNSSQV-SQNY
>JQ403096/B/US/2007/HIV_US_BID-V4516_2007
MGARASVLSGGKLDKWEKIRLRPGGKKRYKLKHIVWASRELERFAVNPGLLETSEGCRQILAQLQPALQTGTEELRSLFN
TVATLYCVHQKIEVKDTKEALEKVEEEQNKSKKKAQQTAAAAD-TGESSKV-SQNY
>JQ403097/B/US/2006/HIV_US_BID-V4506_2006
MGARASVLSGGELDKWEKIRLRPGGKKTYKLKHIVWASRELERFAVNPGLLETSGGCRQILKQLQPSLQTGSEELKSLYN
TVATLYCVHQKIEIKDTKEALDKIEEEQNKSKKREQQVAA--D-TGNSSQV-SQNY
>JQ403099/B/US/2008/HIV_US_BID-V3306_2008
MGARASVLSGGELDKWERIRLRPGGKKKYKLKHIVWASRELERFAVNPGLLETSQGCRQILGQLQPSLQTGSEELKSLFN
TIAVLYCVHQRIEVKDTKEALDKIEEEQNKSKKKAQPAAAAAD-TGNNSNV-SQNY
>JQ403100/B/US/1999/HIV_US_BID-V5239_1999
MGARASVLSGGELDRWEKIRLRPGGKKMYKLKHIVWASRELERFALNPGLLETSEGCKQILTQLQPSLQTGSEELKSLFN
TVATLYCVHQRIEVRDTKEALDKIEEEQNKSKKKAQQAAA--D-TGSSSQV-SQNY
>JQ403101/B/US/2001/HIV_US_BID-V5245_2001
MGARASVLSGGKLDTWEKIRLRPGGKKKYRLKHLVWASRELERFAVNPSLLETPEGCKQILVQLQPSLQTGSEELKSLYN
TVATLYCVHNRIEVKDTKEALDKIEEEQNKSKKRTQQAAAA-D-TGNSSQGSSHNY
>JQ403102/B/US/2002/HIV_US_BID-V5249_2002
MGARASVLSGGELDRWEKIRLRPGGKKKYKLKHIVWASRELERFAVNPGLLETSGGCRQILGQLQPSLQTGSEELKSLYN
TVATLYCVHQKIDVKDTKEALEKIEEEQNKSKKKAQQAAA--D-AEK-SQA-SQNY
>JQ403104/B/US/2004/HIV_US_BID-V5261_2004
MGARASVLSGGELDRWEKIRLRPGGKKKYKLKHIIWASRELERFAVNPGLLETSEGCRQILGQLQPSLQTGSEEFRSLYN
AIAVLYCVHQRIDVKDTKEALEKVEEEQNKSKKKVQQAAAATA-AGNSSQV-SQNY
>JQ403105/B/US/2002/HIV_US_BID-V5276_2002
MGARASVLSGGELDKWEKIRLRPGGKKKYQLKHIVWASRELERFAVNPGLLETSGGCRQILAQLQPSLQTGSEELKSLYN
TVATLYCVHQRIDIKDTKEALEKIEEEQNKSKKKAQQAAT--D-TGNSNQV-SQNY
>JQ403107/B/US/2004/HIV_US_BID-V5282_2004
MGARASVLSGGKLDKWEKIRLRPGGKEKYRLKHIVWASRELERFAVNPGLLETSEGCRQILGQLQPSLQTGSEELRSLYN
TVATLYCVHQGIEVGDTKEALDKIEEEQNKSKKKAQQAAA--V-TGNSNQI-SQNY
>JQ416158/B/DE/2004/9213_d0
MGARASVLSGGELDRWEKIRLRPGGKKQYRLKHVVWASRELERFAVNPGLLESADGCRKILGQLQPSLQTGSEELRSLYN
TIAVLYCVHQKIEIKDTKEALDKIEEEQNKCKKKAQQAEAGTG-TGNSSQT-SQNY
>JQ416159/B/DE/2004/9213_d3
MGARASVLSGGELDRWEKIRLRPGGKKQYRLKHVVWASRELERFAVNPGLLESADGCRKILGQLQPSLQTGSEELRSLYN
TIAVLYCVHQKIEIKDTKEALDKIEEEQNKCKKKAQQAEAGTG-TGNSSQT-SQNY
>JQ416160/B/DE/2004/9213_d28
MGARASVLSGGELDRWEKIRLRPGGKKQYRLKHVVWASRELERFAVNPGLLESADGCRKILGQLQPSLQTGSEELRSLYN
TIAVLYCVHQKIEIKDTKEALDKIEEEQNKCKKKAQQAEAGTG-TGNSSQT-SQNY
>JQ416161/B/DE/2004/9213_d59
MGARASVLSGGELDRWEKIRLRPGGKKQYRLKHVVWASRELERFAVNPGLLESADGCRKILGQLQPSLQTGSEELRSLYN
TIAVLYCVHQKIEIKDTKEALDKIEEEQNKCKKKAQQAEAGTG-TGNSSQT-SQNY
>JQ416162/B/DE/2005/9213_d165
MGARASVLSGGELDRWEKIRLRPGGKKQYRLKHVVWASRELERFAVNPGLLESADGCRKILGQLQPSLQTGSEELKSLYN
TIAVLYCVHQKIEIKDTKEALDKIEEEQNKCKKKAQQAEAGTG-TGNSSQT-SQNY
>JQ429433/B/KR/2002/02OSG1
MGARASVLSGGKLDQWEKIRLRPGGRKKYRLKHIVWASRELDRFAVNPGLLETPEGCRQILGQLQPALQTGSEELKSLFN
TVATLYCVHQRIEIKDTKEALDKIEEEQNKSKKKAQQAAA--D-AGNSSQV-SQNY
>JX140652/B/FR/2005/DEMB05FR001
MGARASVLSGGELDKWEKIRLRPGGKKKYRLKHIVWASRELERFAVNPDLLETSEGCRQILGQFQPSLQTGSEELRSLYN
TIAVLYCVHQRIDVKNTKEALERIEEEQNKCKKKAQQAAA--D-TGNSSQV-SQNY
>JX140653/B/ES/2008/DEMB08ES001
MGARASILSGGELDRWEKIRLRPGGKKKYKLKHIVWASRELERFAVNPGLLETTEGCRQILRQXQPSLQTGSEELKSLFN
TVATLYCVHQKIEVKDTKEALEKIEEEQTKSKEKAQQAAA--D-TQNSSQV-SQNY
>JX140654/B/FR/2008/DEMB08FR002
MGARASVLSGGALDKWEKIRLRPGGKKKYKLKHIVWASRELERFALNPGLLETSEGCRQILGQLQPSLQTGSEEIKSLFN
TVAVLYCVHQRIDVKDTKEALDKIEEEQNKSKKKAQQAAA--D-AGNNSKVRSQNY
>JX140655/B/UY/2008/DEMB08UY001
MGARASVLSGGKLDKWERIRLRPGSKKKYRLKHIVWASRELERFAVNPGLLETSEGCKQIIEQLQPSLKTGSEELKSLYN
LVATLYCVHQEIEVKDTKEALDKIEEEQNKSKKKAQQAAA--G-TGNTHQV-SQNY
>JX140656/B/BO/2009/DEMB09BO001
MGARASVLSGGQLDRWEKIRLRPGGKKQYKLKHIVWASRELERFAVNPGLLETSEGCRQILGQLQPSLQTGSEELRSLFN
TVAVLYCVHQRIEVKDTKEALDKIEEEQNKSKKKAQQAAA--D-TGDNSQV-SKNF
>JX140657/B/US/2009/DEMB09US002
MGARASILSGGKLDKWEKIRLRPGGKKQYKLKHLVWASRELERFAVNPGLLETSEGCRQILGQLHPSLQTGSEELKSLYN
TVATLYCVHQNIEVRDTKEALDKIEEEQNKSKKKAQQAAAA-D-TGNSGQV-SQNY
>JX140658/B/CN/2010/DEMB10CN002
MGARASVLSGGQLDKWEKIRLRPGGKKQYKLKHIVWASRELERFAVNSSLLETSEGCRKILQQLQPSLQTGSEELKSLYN
TVATLYCVHQRIDVRDTKEALDKIEEEQNKSKKKAQQEAA--D-AGNSSKARSQNY
>JX140659/B/VE/2010/DEMB10VE001
MGARASVLSGGKLDKWERIRLRPGSKKKYRLKHIVWASRELERFAVNPGLLETSEGCKQIIAQLQPSIKTGSEELKSLYN
LVATLYCVHRDIEVRDTKEALDKIEEEQNNSKKKAQQAAA--G-TGNTSQV-SQNY
>JX446795/B/TH/2006/AA010a_WG1
MGARASVLSGGKLDKWEKIRLRPGGRKTYKLKHIVWASRELERFAVNPGLLETGEGCRQILGQLQPSLPTGSEELRSLFN
AIAVLYCVHQRIDVKDTKEALDKIEEEQNKSKKKAQQAAAA-D-TGNNSQV-SQNY
>JX446796/B/TH/2006/AA010a_WG10
MGARASVLSGGKLDKWEKIRLRPGGRKTYKLKHIVWASRELERFAVNPGLLETGEGCRQILGQLQPSLPTGSEELRSLFN
AIAVLYCVHQRIDVKDTKEALDKIEEEQNKSKKKAQQAAAA-D-TGNNSQV-SQNY
>JX446797/B/TH/2006/AA010a_WG11
MGARASVLSGGKLDKWEKIRLRPGGRKTYKLKHIVWASRELERFAVNPGLLETGEGCRQILGQLQPSLPTGSEELKSLFN
AIAVLYCVHQRIDVKDTKEALDKIEEEQNKSRKKAQQAAAA-D-TGNNSQV-SQNY
>JX446798/B/TH/2006/AA010a_WG12
MGARASVLSGGKLDKWEKIQLRPGGKKTYKLKHIVWASRELERFAVNPGLLETGEGCRQILGQLQPSLPTGSEELRSLFN
AIAVLYCVHQRIDVKDTKEALDKIEEEQNKSKKKAQQAAAA-D-TGNNSQV-SQNY
>JX446799/B/TH/2006/AA010a_WG2
MGARASVLSGGKLDKWEKIRLRPGGRKTYKLKHIVWASRELERFAVNPGLLETGEGCRQILGQLQPSLPTGSEELRSLFN
AIAVLYCVHQRIDVKDTKEALDKIEEEQNKSKKKAQQAAAA-D-TGNNSQV-SQNY
>JX446800/B/TH/2006/AA010a_WG3
MGARASVLSGGKLDKWEKIRLRPGGRKTYKLKHIVWASRELERFAVNPGLLETGEGCRQILGQLQPSLPTGSEELRSLFN
AIAVLYCVHQRIDVKDTKEALDKIEEEQNKSKKKAQQAAAA-D-TGNNSQV-SQNY
>JX446801/B/TH/2006/AA010a_WG4
MGARASVLSGGKLDKWEKIQLRPGGKKTYKLKHIVWASRELERFAVNPGLLETGEGCRQILGQLQPSLPTGSEELRSLFN
AIAVLYCVHQRIDVKDTKEALDKIEEEQNKSKKKAQQAAAA-D-TGNNSQV-SQNY
>JX446802/B/TH/2006/AA010a_WG5
MGARASVLSGGKLDKWEKIQLRPGGKKTYKLKHIVWASRELERFAVNPGLLETGEGCRQILGQLQPSLPTGSEELRSLFN
AIAVLYCVHQRIDVKDTKEALDKIEEEQNKSKKKAQQAAAA-D-TGNNSQV-SQNY
>JX446803/B/TH/2006/AA010a_WG6
MGARASVLSGGKLDKWEKIRLRPGGRKTYKLKHIVWASRELERFAVNPGLLETGEGCRQILGQLQPSLPTGSEELRSLFN
AIAVLYCVHQRIDXKDTKEALDKIEEEQNKSKKKAQQAAAA-D-TGNNSQV-SQNY
>JX446804/B/TH/2006/AA010a_WG7
MGARASVLSGGKLDKWEKIRLRPGGRKTYKLKHIVWASRELERFAVNPGLLETGEGCRQILGQLQPSLPTGSEELRSLFN
AIAVLYCVHQRIDVKDTKEALDKIEEEQNKSKKKAQQAAAA-D-TGNNSQV-SQNY
>JX446805/B/TH/2006/AA010a_WG8
MGARASVLSGGKLDKWEKIQLRPGGKKTYKLKHIVWASRELERFAVNPGLLETGEGCRQILGQLQPSLPTGSEELRSLFN
AIAVLYCVHQRIDVKDTKEALDKIEEEQNKSKKKAQQAAAA-D-TGNNSQV-SQNY
>JX446806/B/TH/2006/AA010a_WG9
MGARASVLSGGKLDKWEKIQLRPGGKKTYKLKHIVWASRELERFAVNPGLLETGEGCRQILGQLQPSLPTGSEELRSLFN
AIAVLYCVHQRIDVKDTKEALDKIEEEQNKSKKKAQQAAAA-D-TGNNSQV-SQNY
>JX500707/B/RU/2010/10RU6629
MGARASVLSAGELDQWEKIRLRPGGKKKYRLKHIVWASRELERFAVNPGLLETSGGCRQILKQLQPSLQTGSEELRSLYN
TIAVLYCVHRKIEVKDTKEALDKLEEEENESKKKAQQAAA--G-TGNSNQGGSQNY
>JX500708/B/RU/2011/11RU21n
MGARASILSGGELDRWEKIRLRPGGKKRYKLKHIVWASRELERFAVNPGLLETSGGCKQILEQLQPSLQTGSEELKSLFN
TVAVLYCVHQRIDVKDTKEALDKIEEEQNKSKKRAQQAAA--D-TGNSSPV-SQNY
>JX500709/B/RU/2009/09RU4457
MGARASVLSAGELDKWEKIRLRPGGKKKYRLKHLVWASRELERFAVNPGLLETSEGCRRILEQLQPSLQTGSEELKSLYN
TVAVLYCVHQKIEIKDTKEALDKIEEEQNKSKKKAQQAAA--G-TGNSSQV-SQNY
>JX503071/B/US/-/sample_A_BID-D613
MGARASVLSGGELDRWEKIRLRPGGRKKYRLKHIVWASRELERFAVNPGLLETSEGCRQILGQLQPSLQTGSEELRSLYN
TVATLYCVHQKIDVKDTKEALDKIEEEQNKSKKKAQQAAA--D-SKSG----SQNY
>JX503072/B/US/-/sample_A_BID-D614
MGARASVLSGGELDRWEKIRLRPGGRKKYRLKHIVWASRELERFAVNPGLLETSEGCRQILGQLQPSLQTGSEELRSLYN
TVATLYCVHQKIDVKDTKEALDKVEEEQNKSKKKAQQAAA--D-SKSG----SQNY
>JX503073/B/FR/1985/pNL43_BID_D615
MGARASVLSGGELDKWEKIRLRPGGKKQYKLKHIVWASRELERFAVNPGLLETSEGCRQILGQLQPSLQTGSEELRSLYN
TIAVLYCVHQRIDVKDTKEALDKIEEEQNKSKKKAQQAAA--D-TGNNSQV-SQNY
>JX503074/B/US/-/sample_B_BID-D616
MGARASVLSGGKLDQWEKIRLRPGGKKKYKLKHIVWASRELERFAVNPGLLETSEGCKQILEQLQPALRTGSEELKSLHN
AVAVLYCVHQRIEVRDTKEALDKIEEEQNKSKKKAQQAAA--D-TGNNNQV-SQNY
>JX503075/B/US/-/sample_C_BID-D617
MGARASVLSGGQLDRWEKIRLRPGGKKQYKLKHIVWASRELERFAVNPGLLETAEGCRQILGQLQPSLQTGSEELRSLFN
TVATLYCVHQRIDVKDTKEALDKIEEEQNKSKKQAQQAAAAAD-TGNSSKV-SQNY
>JX503076/B/FR/1985/pNL43_BID_D618
MGARASVLSGGELDKWEKIRLRPGLTARSSLAHTIWASRELERFAVNPGLLETSEGCRQILGQLQPSLQTGSEELRSLYN
TIAVLYCVHQRIDVKDTKEALDKIEEEQNKSKKKAQQAAA--D-TGNNSQV-SQNY
>JX503080/B/US/-/sample_B_BID-G15479
MGARASVLSGGKLDQWEKIRLRPGGKKKYKLKHIVWASRELERFAVNPGLLETSEGCKQILEHLQPALRTGSEELKSLHN
AVAVLYCVHQRIEVRDTKEALDKIEEEQNKSKKKAQQAAA--D-TGNNNQV-SQNY
>JX503081/B/US/-/sample_B_BID-G15480
EGNKRKKERERELDQWEKIRLRPGGKKKYKLKHIVWASRELERFAVNPGLLETSEGCKQILEQLQPALRTGSEELKSLHN
TVAVLYCVHQRIEVRDTKEALDKIEEEQNKSKKKAQQAAA--D-TGNNNQV-SQNY
>JX503082/B/US/-/sample_B_BID-G15481
MGARASVLSGGKLDQWEKIRLRPGGKKKYKLKHIVWASRELERFAVNPGLLETSEGCKQILEQLQPALRTGSEELKSLHN
AVAVLYCVHQRIEVRDTKEALDRIEEEQNKSKKKAQQAAA--D-TGNNNQV-SQNY
>JX503083/B/US/-/sample_B_BID-G15482
----ERDRSGGKLDQWEKIRLRPGGKKKYKLKHIVWASRELERFAVNPGLLETSEGCKQILEHLQPALRTGSEELKSLHN
AVAVLYCVHQRIEVRDTKEALDKIEEEQNKSKKKAQQAAA--D-TGNNNQV-SQNY
>JX960597/B/CN/2009/09LNA014
MGARASVLSGGKLDKWEKIRLRPGGKKKYRLKHIVWASRELERFAVNPGLLETAEGCRQILGHLQPALQTGSEELRSLYN
TVATLYCVHRQIEVADTKEALEKIEEEQNKSKKREQQEAA--D-TGKNSQV-SQNY
>JX960598/B/CN/2009/09LNA439
MGARASVLSGGELDRWEKIRLRPGGKKKYRLKHIVWASRELERFAVNPGLLETSEGCRQILGQLQPSLQTGSEELKSLYN
TIAVLCCVHQRIGVKDTKEALDKIEEEQNKSKKKAQQAAQQAD-TGKGSQV-SQNY
>JX960599/B/CN/2009/09LNA336
MGARASVISGGELDRWEKIRLRPGGRKKYRLKHIVWASRELERFALNPGLLETSEGCRQIIGQLQSALQTGSEELQSLFN
TVAVLYCVHQRIEVKDTKEALDKIEEEQSKSKKKAQQAAA--D-AGNNSQV-SQNY
>JX974235/B/US/2008/B.700010607.S.0dps.AF1
MGARASVLRGEKLDKWEGIRLRPGGKKKYKLKHIVWASRELERFAVNPGLLETSEGCRQILGQLQPSLQTGSEELKSLFN
AVATLYCVHQGIEVRDTKEALDKIEEEQNKSKKKAQQAAA--D-TGNNSQV-SQNY
>JX974236/B/US/2008/B.700010607.S.0dps.BF11
MGARASVLRGEKLDKWEGIRLRPGGKKKYKLKHIVWASRELERFAVNPGLLETSEGCRQILGQLQPSLQTGSEELKSLFN
AVATLYCVHQGIEVRDTKEALDKIEEEQNKSKKKAQQAAA--D-TGNNSQV-SQNY
>JX974237/B/US/2008/B.700010607.S.0dps.BF12
MGARASVLRGEKLDKWEGIRLRPGGKKKYKLKHIVWASRELERFAVNPGLLETSEGCRQILGQLQPSLQTGSEELKSLFN
AVATLYCVHQGIEVRDTKEALDKIEEEQNKSKKKAQQAAA--D-TGNNSQV-SQNY
>JX974238/B/US/2008/B.700010607.S.0dps.BF13
MGARASVLRGEKLDKWEGIRLRPGGKKKYKLKHIVWASRELERFAVNPGLLETSEGCRQILGQLQPSLQTGSEELKSLFN
AVATLYCVHQGIEVRDTKEALDKIEEEQNKSKKKAQQAAA--D-TGNNSQV-SQNY
>JX974239/B/US/2008/B.700010607.S.0dps.BF3
MGARASVLRGEKLDKWEGIRLRPGGKKKYKLKHIVWASRELERFAVNPGLLETSEGCRQILGQLQPSLQTGSEELKSLFN
AVATLYCVHQGIEVRDTKEALDKIEEEQNKSKKKAQQAAA--D-TGNNSQV-SQNY
>JX974240/B/US/2008/B.700010607.S.0dps.BF4
MGARASVLRGEKLDKWEGIRLRPGGKKKYKLKHIVWASRELERFAVNPGLLETSEGCRQILGQLQPSLQTGSEELKSLFN
AVATLYCVHQGIEVRDTKEALDKIEEEQNKSKKKAQQAAA--D-TGNNSQV-SQNY
>JX974241/B/US/2008/B.700010607.S.0dps.BF6
MGARASVLRGEKLDKWEGIRLRPGGKKKYKLKHIVWASRELERFAVNPGLLETSEGCRQILGQLQPSLQTGSEELKSLFN
AVATLYCVHQGIEVRDTKEALDKIEEEQNKSKKKAQQAAA--D-TGNNSQV-SQNY
>JX974242/B/US/2008/B.700010607.S.0dps.BF7
MGARASVLRGEKLDKWEGIRLRPGGKKKYNLKHIVWASRELERFAVNPGLLETSEGCRQILGQLQPSLQTGSEELKSLFN
AVATLYCVHQGIEVRDTKEALDKIEEEQNKSKKKAQQAAA--D-TGNNSQV-SQNY
>JX974243/B/US/2008/B.700010607.S.0dps.BF8
MGARASVLRGEKLDKWEGIRLRPGGKKKYKLKHIVWASRELERFAVNPGLLETSEGCRQILGQLQPSLQTGSEELKSLFN
AVATLYCVHQGIEVRDTKEALDKIEEEQNKSKKKAQQAAA--D-TGNNSQV-SQNY
>K02007/B/US/1983/SF2_LAV2_ARV2
MGARASVLSGGELDKWEKIRLRPGGKKKYKLKHIVWASRELERFAVNPGLLETSEGCRQILGQLQPSLQTGSEELRSLYN
TVATLYCVHQRIDVKDTKEALEKIEEEQNKSKKKAQQAAAAAG-TGNSSQV-SQNY
>K02013/B/FR/1983/LAI_BRU
MGARASVLSGGELDRWEKIRLRPGGKKKYKLKHIVWASRELERFAVNPGLLETSEGCRQILGQLQPSLQTGSEELRSLYN
TVATLYCVHQRIEIKDTKEALDKIEEEQNKSKKKAQQAAA--D-TGHSSQV-SQNY
>K02083/B/FR/1983/PV22_LAI_IIIB
MGARASVLSGGELDRWEKIRLRPGGKKKYKLKHIVWASRELERFAVNPGLLETSEGCRQILGQLQPSLQTGSEELRSLYN
TVATLYCVHQRIEIKDTKEALDKIEEEQNKSKKKAQQAAA--D-TGHSSQV-SQNY
>KC473824/B/US/2009/DEMB09US003
MGARASVLSGGELDRWEKIRLRPGGKKKYQLKHIVWASRELERFAVNPGLLETSEGCRQILGQLHPALQTGSEEFRSLYN
TVATLYCVHQKIDIKDTKEALDKIEEEQNKSKKKEQQAAA--D-TGNSSQV-SQNY
>KC473825/B/US/2010/DEMB10US001
MGARASVLSGGKLDKWEKIRLRPGGKKKYQLKHIVWASRELERFAVNPGLLETAIGCRQILGQLQPSLQTGSEELKSLFN
TVAVLFCVHQGIDVRDTEEALDKIEEEQTKSKKKVQQAAA--D-TGNNSQD-SQNY
>KC473826/B/US/2010/DEMB10US003
MGARASVLSGGELDKWEKIQLRPGGKKRYKLKHIVWASRELERFALNPSLLETSGGCKQIIRQLQPSLQTGSEELKSLYN
TVAVLYCVHQRIEVKDTKEALDKIEEEQNRCKKQAQQAAA--D-TGNSGQV-SQNY
>KC473827/B/US/2010/DEMB10US004
MGARASVLSGGELDKWEKIRLRPGGKKTYKLKHIVWASRELERFAVNPGLLETSGGCRQILQQLQPSLQTGSEELKSLYN
TVATLYCVHQKIEVRDTKEALDKIEEEQNKS--KVQQAAA--A-TGSSSQV-SQNY
>KC473828/B/US/2010/DEMB10US007
MGARASVLSGGKLDQWEKIRLRPGGSKKYKLKHLVWASRELERFAVNPGLLETADGCKQILIQLQPSLQTGSEELKSLFN
TVATLYCVHQRIEIKDTKEALDTIEEEKNKSKKKTQQAEA--A-TGSSSQV-SQNY
>KC473829/B/US/2010/DEMB10US009
MGARASVLSGGKLDRWEKIRLRPGGKKKYKLKHIVWASRELERFAVNPGLLETSEGCRQILGQLQPSLQTGSEELKSLYN
TIAVLYCVHQDIEVKNTKEALDRIEEEQNKSKKRAQQTVA--D-TGNSSQV-SKNY
>KC473830/B/US/2010/DEMB10US011
MGARASVLSGGELDRWERIRLRPGGKKQYKLKHIVWASRELERFAVNPGLLETSGGCRQILRQLQPSLQTGSEELKSLYN
TVAVLYCVHQKIEVKDTKEALDKIEEEQNKCKKQAQQAAA--D-TGNSSQV-SQNY
>KC473831/B/US/2011/DEMB11US002
MGARASVLSGGGLDRWEKIRLRPGGKKQYKLKHIVWASRELERFAVNPGLLETPEGCRQIMGQLQPALQTGSEELKSLYN
TVAVLYCVHQRIDVRDTKEALDKIEEEQNKCKKKAQQAAA--D-TGNNSQV-SQNY
>KC473832/B/US/2011/DEMB11US004
MGARASVLSGGELDRWEKIRLRPGGKKKYRLKHIVWASRELERFAVNPGLLETAEGCRQILGQLQPSLQTGSEELKSLFN
TVAVLYCVHQRIEVKDTKEALDRIEEEQNKSKQKAQQAAA--D-TKNSSQV-SQNY
>KC473833/B/US/2011/DEMB11US006
MGARASILSGGQLDRWEKIRLRPGGKKQYKLKHIVWASRELERFAVNPGLLETAEGCRQILGQLQPSLQTGSEELKSLFN
TVAVLYCVHQRIDVRDTKEALDKIEEEQNKSKKKAQQTAA--D-TGNSSQV-SQNY
>KC473834/B/US/2011/DEMB11US011
MGARASVLSGGQLDRWERIRLRPGGKKQYRLKHIVWASRELERFALNPGLLETSEGCKQILGQLQPSLQTGSEEIKSLFN
TVAVLYCVHQRIEVKDTKEALDKIEEEQNKCKKKAQQAEA--D-AKNSKQV-SQNY
>KC473835/B/US/2011/DEMB11US015
MGARASVLSGGELDSWEKIRLRPGGKKKYKLKHIVWASRELERFAVNPGLLETSEGCRQILGQLHPSLQTGSEELKSLYN
TIAVLYCVHQRISIKDTKEALDQIEEEQNKCKKKAQQAAA--D-TENNSQV-SQNY
>KC473841/B/ES/2009/DEMB09ES007
MGARASILSGGELDRWEKIRLRPGGKKQYRLKHLVWASRELERFAVNPGLLETSGGCRQILAQLQPSLQTGSEELKSLYN
TVATLYCVHQKIDIKDTKEALDKIEEEQNKSKKKAQQAAA--D-TGNNSQV-SQNY
>KC473842/B/ES/2010/DEMB10ES002
MGARASVLSGGKLDKWEKIRLRPGGKKKYKLKHIVWASRELERFAVNPGLLETAGGCRQIIEQLQPALQTGTEELRSLYN
TVATLYCVHRGIEVKDTKEALEKVEEEQNKGKKEAQPAAA---P--NSSQV-SHNF
>KC473843/B/ES/2010/DEMB10ES003
MGARASVLSGGQLDRWEKIRLRPGGKKKYKLKHIVWASRELERFAVNPGLLETSEGCRQILGQLQPSLQTGSEELRSLFN
TVAVLYCVHQRIEVKDTKEALDKIEEEQNKSKKKAQQAAA--D-TGDNSQV-SKNF
>KC473846/B/US/2003/DEMB03JP004
MGARASVISGGELDRWEKIRLRPGGNKKYKLKHIVWASRELERFALNPGLLETAEGCKQIIGQLQPALQTGSEEFRSLFN
TVAVLYCVHQRIEVKDTKEALDKIEEEQNKSKKRAQQAAA--D-TGNNKQV-SQNY
>KC596066/B/CN/2009/DEMB09CN002
MGARASVLSGGKLDKWERIRLRPGGKKKYKLKHIVWASRELERFAVNPGLLETAEGCRQILGQLQPALQTGSEEIKSLYN
AVATLYCVHQGIDVKDTKEALDKIEEEQNRSKKKAQQAAA--D-TGNNSQV-SQNY
>KC596067/B/DE/-/DEMBXXDE001
MGARASVISGAELDKWEKIRLRPGGSKKYRLKHIVWASRELERFALNPGLLETSEGCRQILGQLQPSLQTGSEELKSLYN
TVATLYCVHQRIEVKDTKEALDKIEEEQNKCKKKAQQAAA--D-TGKSSQV-SQNY
>KC596069/B/PL/-/DEMBXXPL001
MGARASVLSGGELDRWEKIRLRPGGKKKYRLKHVVWASRELERFAVNPGLLETSGGCREILEQLQPALKTGSEELRSLYN
TVAVLYCVHQKLEVKDTKEALDKIEEEQNKSKRKAQQAAA--D-TGNSNQV-SQNY
>L02317/B/US/1987/BC_BCSG3
MGARASVLSGGKLDKWEKIRLRPGGKKKYKLKHLVWASRELERFAVNPGLLETAEGCRQILGQLQPSLQTGSEELKSLYN
TIAVLYCVHQMIDVKDTKEALEKIEEEQNNSKKKAQQAAA--D-TGNSSQV-SRNY
>L31963/B/FR/1983/TH475A_LAI
MGARASVLSGGELDRWEKIRLRPGGKKKYKLKHIVWASRELERFAVNPGLLATSKGCRQILGQLQPSLQTGSEERRSLYN
TVATLYCVHQRIEIKDTKEALDKIEEEQNKSKKKAQQAAA--D-TGHSSQV-SQNY
>M15654/B/FR/1983/BH102_BH10
MGARASVLSGGELDRWEKIRLRPGGKKKYKLKHIVWASRELERFAVNPGLLETSEGCRQILGQLQPSLQTGSEELRSLYN
TVATLYCVHQRIEIKDTKEALDKIEEEQNKSKKKAQQAAA--D-TGHSSQV-SQNY
>M17449/B/US/1984/MNCG_MN
MGARASVLSGGELDRWENIRLRPGGKKKYKLKHVVWASRELERFAVNPGLLETSEGCRQILGQLQPSLQTGSEELKSLYN
TVATLYCVHQKIEIKDTKEALEKIEEEQNKSKKKAQQAAA--D-TGNSSQV-SQNY
>M17451/B/US/1983/RF_HAT3
MGARASVLSGGKLDKWEKIRLRPRGKKRYKLKHIVWASRELERFAVNPSLLETAEGCRQILGQLQPALQTGSEELKSLYN
AVATLYCVHQNIEVRDTKEALDKIEEEQNKSKKKAQQAAA--D-TGNGSQV-SQNY
>M26727/B/GA/1988/OYI_397
MGARASVLSGGELDKWEKIRLRPGGKKKYQLKHIVWASRELERFAINPGLLETSEGCRQILGQLQPSLKTGSEEIRSLYN
TVATLYCVHQKIEVKDTKEALDKIEEEQNKSKKKAQQTAA--D-TGNSSQV-SQNY
>M38429/B/US/1986/JRCSF_JR_CSF
MGARASVLSGGELDRWEKIRLRPGGKKKYRLKHIVWASRELERFAVNPGLLESSEGCRQILGQLQPSLKTGSEELTSLYN
TVATLYCVHQRIEIKDTKEALEKIEEEQTKSMKKAQQAAA--D-TGNSSQV-SQNY
>M38431/B/US/1984/NY5CG
MGARASVLSGGELDKWEKIRLRPGGKKQYRLKHIVWASRELERFAVNPGLLETSEGCRQILRQLQPSLQTGSEERRSLFN
TVAVLYCVHQRIDVKDTKEALDKIEEEQNKSKKKAQQAAA--D-TGNSSQV-SQNY
>M93258/B/US/1986/YU-2
MGARASVLSAGELDKWEKIRLRPGGKKQYRLKHIVWASRELERFAVDPGLLETSEGCRQILGQLQPSLQTGSEELRSLYN
TVATLYCVHQKIEVKDTKEALEKIEEEQNKSKKKAQQAAA--D-TGNSSQV-SQNY
>M93259/B/US/1986/YU-10
MGARASVLSAGELDKWEKIRLRPGGKKQYRLKHIVWASRELERFAVDPGLLETSEGCRQILGQLQPSLQTGSEELRSLYN
TVATLYCVHQKIEVKDTKEALEKIEEEQNKSKKKAQQAAA--D-TGNSSQV-SQNY
>NC_001802/B/FR/1983/HXB2-LAI-HXB2R
MGARASVLSGGELDRWEKIRLRPGGKKKYKLKHIVWASRELERFAVNPGLLETSEGCRQILGQLQPSLQTGSEELRSLYN
TVATLYCVHQRIEIKDTKEALDKIEEEQNKSKKKAQQAAA--D-TGHSNQV-SQNY
>U12055/B/FR/1985/LW123
MGARASVLSGGKLDRWEKIRLRPGGKKKYKLKHIVWASRELERFAVNPGLLETSEGCRQILGQLQPSLQTGSEECRSLYN
TVATLYCVHQRIEIKDTKEALDKIKEEQNKSKKKAQQAAA--D-TGHSSQV-SQNY
>U21135/B/US/1990/WEAU160_GHOSH
MGARASVLSGGELDRWEKIRLRPGGNKKYKLKHIVWASRELERFAVNPGLLETSEGCRQILGQLQPSLQTGSEELRSLYN
TVAVLYCVHQKIEVKDTKEALDKIEEEQNKSKKKAQQAAA--D-TENRNQV-SQNY
>U23487/B/GB/-/MANC
MGARASVLSGGKLDRWEKIRLRPGGKKKYKLKHIVWASRELERFTVNLGLLETSEGCRQILVQLQPSLQTGSEELKSLYN
TVAVLYCVHQGIEVKDTKEALDKIEEEQNKSKKKAQPAAA--D-TGNSSQV-SHNY
>U26546/B/US/1988/WR27
MGARASMLSGGELDKWEKIRLRPGGKKKYRLKHLVWASRELERFAVNPGLLETAEGCRQILRQLQPSLQTGSEELRSLFN
TVATLYCVHQRIGVKDTKEALEKIEEEQNKSKKKAQQAEA--D-TGNNSKV-SQNY
>U26942/B/FR/1985/NL4_3_LAI_NY5_pNL43_NL43
MGARASVLSGGELDKWEKIRLRPGGKKQYKLKHIVWASRELERFAVNPGLLETSEGCRQILGQLQPSLQTGSEELRSLYN
TIAVLYCVHQRIDVKDTKEALDKIEEEQNKSKKKAQQAAA--D-TGNNSQV-SQNY
>U34603/B/NL/1986/H0320_2A12_ACH3202A12
MGARASVLSGGELDRWEKIQLRPGGSQRYKLKHIVWASRELERFAVNPGLLETAEGCRQILGQLQPALQTGSEELRSLFN
TVAVLYCVHQRIEVKDTKEALDKIEEEQNKSKKKAQQAAA--D-TGNSSQV-SQNY
>U34604/B/NL/1986/3202A21_ACH3202A21
MGARASVLSGGELDKWEKIRLRPGGKKRYKLKHIVWASRELERFAVNPGLLETAEGCRQILGQLQPALQTGSEELRSLFN
TVAVLYCVHQRIEVKDTKEALDKIEEEQNKSKKKAQQAAA--D-TGNSSQV-SQNY
>U39362/B/US/1989/P896_89_6
MGARASVLSGGELDRWEKIRLRPGGKKKYKLKHIVWASRELERFAVNPSLLETSEGCRQILGQLQSSLQTGSEELKSLYN
TVATLYCVHQRIEVKDTKEALDKIEEEQNKSKKKAQQAAA--D-TGNSSQV-SQNY
>U43096/B/DE/1986/D31
MGARASVLSGGELDRWEKIRLRPGGKKKYRLKHIVWASRELERFAVNPGLLETSEGCRQILGQLQPSLQTGSEELRSLFN
TVATLYCVHQRIEVKDTKEALDKIEEEQNKSKKKAQPAAR--D-AGNNSQV-SQNY
>U43141/B/DE/1986/HAN
MGARASVLSGGELDKWEKIRLRPGGKKKYQLKHIVWASRELERFAVNPGLLETSEGCRQIMGQLQPSLQTGSEELRSLYN
TVATLYCVHQKIEVKDTKEALDKVEEEQNNSKKKAQQEAA--D-AGNRNQV-SQNY
>U63632/B/US/1986/JRFL_JR_FL
MGARASVLSGGKLDKWEKIRLRPGGKKKYRLKHIVWASRELERFAVNPGLLESSEGCRQILGQLLPALKTGSEELRSLYN
TVATLYCVHQRIEVKDTKEALEKIEEEQAKSKKKE--AAA--D-TGNSSQV-SQNY
>U69584/B/US/1985/WCIPR
MGARASVLSGGELDRWEKIRLRPGGKKKYKLKHIVWASRELERFAVNPGLLETSEGCRQILGQLQPALQTGSEELRSLHN
TVAVLYCVHQRIEVKDTKEALEKIEEEQNKSKKKAQQAAA--D-TGNSSKV-SQNY
>U69585/B/US/1985/WCIPR
MGARASVLSGGELDRWEKIRLRPGGKKKYKLKHIVWASRELERFAVNPGLLETSEGCRQILGQLQPALQTGSEELRSLHN
TVPVLYCFPPRIEVKDTKEALEKIEEEQNKSKKKAQQAAA--D-TGNSSKV-SQNY
>U69586/B/US/1985/WCIPR
MGARASVLSGGELDRWEKIRLRPGGKKKYKLKHIVWASRELERFAVNPGLLETSEGCRQILGQLQPALQTGSEELRSLHN
TVPVLYCFPPRIEVKDTKEALEKIEEEQNKSKKKAQQAAA--D-TGNSSKV-SQNY
>U69587/B/US/1985/WCIPR
MGARASVLSGGELDRWEKIRLRPGGKKKYKLKHIVWASRELERFAVNPGLLETSEGCRQILGQLQPALQTGSEELRSLHN
TVAVLYCVHQRIEVKDTKEALEKIEEEQNKSKKKAQQAAA--D-TGNSSKV-SQNY
>U69588/B/US/1985/WCIPR
MGARASVLSGGELDRWEKIRLRPGGKKKYKLKHIVWASRELERFAVNPGLLETSEGCRQILGQLQPALQTGSEELRSLHN
TVAVLYCVHQRIEVKDTKEALEKIEEEQNKSKKKAQQAAA--D-TGNSSKV-SQNY
>U69589/B/US/1990/WCIPR
MGARASVLSGGELDRWEKIRLRPGGKKKYKLKHIVWASRELERFAVNPGLLETSEGCRQILGQLQPALQTGSEELRSLHN
TVAVLYCVHQRIEVKDTKEALEKIEEEQNKSKKKAQQAAA--D-TGNSSKV-SQNY
>U69590/B/US/1990/WCIPR
MGARASVLSGGELDRWEKIRLRPGGKKKYKLKHIVWASRELERFAVNPGLLETSEGCRQILGQLQPALQTGSEELRSLHN
TVAVLYCVHQRIEVKDTKEALEKIEEEQNKSKKTAQQAAA--D-TGNSNKV-SQNY
>U69591/B/US/1990/WCIPR
MGARASVLRGGELDRWEKIRLRPGGKKKYKLKHIVWASRELERFAVNPGLLETSEGCRQILGQLQPALQTGSEELRSLHN
TVAVLYCVHQRIEVKDTKEALEKIEEEQNKSKKTAQQAAA--D-TGNSSKV-SQNY
>U69592/B/US/1990/WCIPR
MGARPSVLSGGELDRWEKIRLRPGGKKKYKLKHIVWASRELERFAVNPGLLETSEGCRQILGQLQPALQTGSEELRSLHN
TVAVLYCVHQRIEVKDTKEALEKIEEEQNKSKKTAQQAAA--D-TGNSNKV-SQNY
>U69593/B/US/1990/WCIPR
MGARASVLSGGELDRWEKIRLRPGGKKKYKLKHIVWASRELERFAVNPGLLETSEGCRQILGQLQPALQTGSEELRSLHN
TVAVLYCVHQRIEVKDTKEALEKIEEEQNKSKKTAQQAAA--D-TGNSNKV-SQNY
>X01762/B/FR/1983/REHTLV3_LAI_IIIB
MGARASVLSGGELDRWEKIRLRPGGKKKYKLKHIVWASRELERFAVNPGLLETSEGCRQILGQLQPSLQTGSEELRSLYN
TVATLYCVHQRIEIKDTKEALDKIEEEQNKSKKKAQQAAA--D-TGHSSQV-SQNY
>Z11530/B/FR/-/F12CG
MGARASVLSGGKLDRWEKIRLRPGGKKKYKLKHIVWASRELERFAVNPGLLETSEGCRQILGQLQPSLQTGSEERRSLYN
TVATLYCVHQRIEIKDTKEALDKIEEEQNKSKKKAQQAAA--D-TGHSSQV-SQNY
