# Supplementary material for: An integrated map of HIV genome-wide variation from a population perspective
Source: Retrovirology. 2015 Feb 15;12:18. doi: 10.1186/s12977-015-0148-6 (PMC4358901; doi:10.1186/s12977-015-0148-6)
Supplement: Additional file 3: — Software. Our Matlab toolbox developed for data visualization, genomic diversity analysis and HIV genomic alignment. Our sequence datasets are also included. [file 12977_2015_148_MOESM3_ESM.zip › HIVGenomeAnalysisToolbox/ExampleData/HIV1GenomeSequence_NT_Aligned_Share.fasta]

>K03455/B/HXB2
ATGGGTGCGAGAGCGTCAGTATTAAGCGGCGGAAAATTAGACAAATGGGAAAAAATTCGGTTAAGGCCAAGGGGAAAGAA
AAGATATAAGTTAAAACATATAGTATGGGCAAGCAGGGAGCTAGAACGATTTGCTGTCAATCCTAGCCTTTTAGAGACAG
CAGAGGGCTGTAGACAAATACTGGGACAGCTACAACCAGCCCTTCAGACAGGATCAGAAGAACTTAAATCATTATATAAT
GCAGTAGCAACCCTCTATTGTGTACATCAAAATATAGAGGTAAGAGACACCAAGGAAGCTTTAGACAAGATAGAGGAAGA
GCAAAACAAAAGTAAGC---------------------------------------AAAATTACCCTATAGTGCAGAACC
TTCAGGGGCAAATGGTACATCAAGCCATATCACCTAGAACTTTAAATGCATGGGTAAAAGTAGTAGAAGAGAAGGCTTTT
AGCCCAGAAGTAATACCCATGTTTTCAGCATTATCAGAAGGAGCCACCCCACAAGATTTAAACACCATGCTAAACACAGT
GGGGGGACATCAAGCAGCCATGCAAATGTTAAAAGAGACTATCAATGAGGAAGCTGCAGAATGGGATAGATTGCATCCAG
TGCATGCAGGGCCTATTGCACCAGGTCAGATGAGAGAACCAAGGGGAAGTGACATAGCAGGAACCACTAGTACCCTTCAG
GAACAAATAGGATGGATGACAAATAAT---CCACCTATCCCAGTAGGAGAAATCTATAAAAGGTGGATAATTCTGGGATT
AAATAAAATAGTAAGAATGTATAGCCCCATCAGCATTCTGGACATAAGACAAGGACCTAAGGAACCCTTTAGAGACTATG
TAGACCGGTTCTATAAAACTCTAAGAGCCGAGCAAGCTTCACAGGATGTAAAAAATTGGATGACAGAAACCTTCCTGGTC
CAAAATGCGAACCCAGATTGTAAAACTATTTTAAAAGCATTGGGACCAGCAGCTACACTAGAAGAAATGATGACAGCATG
TCAGGGAGTAGGGGGACCCAGCCATAAAGCAAGAATTTTGGCTGAAGCAATGAGCCAAGTAACAAAT-------------
--TCAGCTACCATAATGCTGCAGAAAGGTAATTTTAGGGACCAAAGAAAAATTGTTAAGTGTTTCAACTGTGGCAAAGTA
GGGCACATAGCCAAAAATTGCAGGGCCCCTAGGAAAAAGGGCTGTTGGAAATGTGGAAAGGAAGGACACCAAATGAAAGA
TTGCACT------GGACGACAGGCTAATTTTTTAGGGAAAATCTGGCCTTCCCACAAGGGAAGGCCAGGGAACTTTCTTC
AG------------------------AGCAGACCAGAGCCAACAGCCCCACCAGAAGAG---------------------
---------------------------------------------------------AGCTTCAGGTTTGGGGAAGAGAC
A---ACTCCCTCTCAGAAGCAGGAGAAGATAGACAAGGAACTGTAT---CCTTTAGCTTCCCTCAAATCACTCTTTGGCA
ACGACCCATCGTCACAGTAAAGATAGGGGGGCAATTAAAGGAAGCTCTATTAGATACAGGAGCAGATGATACAGTATTAG
AAGAAATGAATTTGCCAGGAAAATGGAAACCAAAAATGATAGGGGGAATTGGAGGTTTTATCAAAGTGAGACAGTATGAT
CAAATACTCATAGAAATCTGTGGACATAAAGCTATAGGTACAGTATTAGTAGGACCTACACCTGTCAACATAATTGGAAG
AAATCTGTTGACTCAGATTGGTTGCACTTTAAATTTTCCCATTAGTCCTATTGAAACTGTACCAGTAAAATTAAAGCCAG
GAATGGATGGCCCAAAAGTTAAACAATGGCCATTGACAGAGGAAAAAATAAAAGCATTGGTAGAAATTTGTACAGAAATG
GAAAAGGAAGGAAAAATTTCCAAAATTGGGCCTGAAAATCCATACAATACTCCAGTATTTGCCATAAAGAAAAAAGACAG
TACTAAATGGAGAAAATTAGTAGATTTCAGAGAACTTAATAAGAGAACTCAAGACTTCTGGGAAGTTCAGTTAGGAATAC
CACATCCTGCAGGGTTAAAAAAGAAGAAATCAGTAACAGTATTGGATGTGGGTGATGCATATTTTTCAGTTCCCTTAGAT
AAAGAGTTCAGGAAGTATACTGCATTTACCATACCTAGTATAAACAATGAAACACCACGGATTAGATATCAGTACAATGT
GCTTCCACAAGGGTGGAAAGGATCACCAGCAATATTCCAAAGTAGTATGACAAAAATCTTAGAGCCTTTTAAAAAACAAA
ATCCAGAAATAGTTATCTATCAATACATGGATGATTTGTATGTAGGATCTGATTTAGAAATAGGGCAGCATAGAATAAAA
ATAGAGGAACTGAGAGAACATCTGTTAAAGTGGGGGTTTACCACACCGGACAAGAAACATCAGAAAGAACCTCCATTTCT
TTGGATGGGTTATGAACTCCATCCTGATAAATGGACAGTACAGCCTATAGTGCTGCCAGAAAAAGACAGCTGGACTGTCA
ATGACATACAGAAGTTAGTGGGAAAATTGAATTGGGCAAGTCAGATTTATGCAGGGATTAAAGTAAAGCAATTATGTAAA
CTCCTTAGGGGAACCAAAGCACTAACAGAAGTAGTACAACTAACAAAAGAAGCAGAGCTAGAACTGGCAGAAAATAGGGA
GATTCTAAAAGAACCAGTACATGGAGTGTATTATGACCCATCAAAAGACTTAATAGCAGAAATACAGAAGCAGGGGCAAG
GCCAATGGACATACCAAATTTATCAAGAGCCATTTAAAAACCTGAAAACAGGAAAGTATGCAAGAATGAGGGGTGCCCAC
ACTAATGATGTAAAACAATTAACAGAGGCAGTACAAAAAGTAGCCACAGAAAGCATAGTAATATGGGGAAAGACTCCTAA
ATTTAAACTACCCATACAAAAAGAAACATGGGAGGCATGGTGGACAGAGTATTGGCAAGCCACCTGGATTCCTGAGTGGG
AGTTTGTCAATACCCCTCCCTTAGTAAAATTGTGGTACCAGTTAGAAAAAGAACCCATAATAGGAGCAGAAACTTTCTAT
GTAGATGGGGCAGCTAATAGAGAGACTAAATTAGGAAAAGCAGGATATGTTACTGACAGAGGAAGACAAAAAGTTGTCTC
CCTAACTGACACAACAAATCAGAAGACTGAGTTACAAGCAATTCATCTAGCTTTGCAGGATTCGGGATTAGAAGTAAACA
TAGTAACAGACTCACAATATGCATTGGGAATCATTCAAGCACAACCAGATAAAAGTGAATCAGAGTTAGTCAGTCAGATA
ATAGAGCAGTTAATAAAAAAGGAAAAGGTCTACCTGGCATGGGTACCAGCACACAAAGGGATTGGAGGAAATGAACAAGT
AGATAGATTAGTCAGTACTGGAATCAGGAAAGTACTATTTTTGGATGGAATAGATAAGGCCCAAGAT-GAACATGAGAAA
TATCACAGTAATTGGAGAGCAATGGCTAGTGATTTTAACCTGCCACCTGTAGTAGCAAAAGAAATAGTAGCCAGCTGTGA
TAAATGTCAGCTAAAAGGAGAAGCCATGCATGGACAAGTAGATTGTAGTCCAGGAATATGGCAACTAGATTGTACACATC
TAGAAGGAAAAATTATCCTGGTAGCAGTTCATGTAGCCAGTGGCTATATAGAAGCAGAAGTTATTCCAGCAGAAACAGGA
CAGGAAACAGCATACTTTATCTTAAAATTAGCAGGAAGATGGCCAGTAAAAGTAATACATACAGACAATGGCAGCAATTT
CACCAGTACTACAGTTAAGGCCGCCTGTTGGTGGGCAGGGATCAAGCAGGAATTTGGCATTCCCTACAATCCCCAAAGTC
AAGGAGTAGTAGAATCTATGAATAAACAATTAAAGCAAATTATAGGACAGGTAAGAGATCAGGCTGAACATCTTAAGACA
GCAGTACAAATGGCAGTATTCATCCACAATTTTAAAAGAAAAGGGGGGATTGGGGGGTACAGTGCAGGGGAAAGAATAGT
AGACATAATAGCAACAGACATACAAACTAAAGAACTACAAAAACAAATTACAAAAATTCAAAATTTTCGGGTTTATTACA
GGGACAGCAGAGATCCACTTTGGAAAGGACACGCAAAGCTTCTCTGGAAAGGTGAAGGGGCAGTAGTAATACAAGATAAT
AGTGACATAAAAGTAGTGCCAAGAAGAAAAGCAAAGATCATTAGGGATTATGGAAAACAGATGGC---AGGTGATGATTG
TGTGGCAAGTAGACAGGATGAGGATTAGAACATGGAAAAGTTTAGTAAAACACCATATGTATATTTCAAGGAAAGCTAAG
GGATGGTTTTATAGACATCACTATGAAAGCACTC------ATCCAAGAATAAGTTCAGAGGTACACATCCCACCA---GG
GGATGAAAGGTTGGTAATAACAACATATTGGGGTCTGCATACAGGAGAAAGAGACTGGCATTTGGGTCAGGGAGTCTCCA
TAGAATGGAGGAAAAGGAGATATAGCACACAAGTAGACCCTGACCTAGCAGACCAACTAATTCACCTGTACTATTTTGAT
TGTTTTTCAGAATCTGCTATAAGAAAGCCATCATTAGGACATATAGTTAGTCCTAGGTGTGAATATCAAGCAGGACATAA
CAAGGTAGGATCTCTACAGTACCTGGCACTAGCAGCATTAACAACACCAAAAAAGATAAAGCCACCTTTGCCTAGTGTTA
AGAAACTGACAGAGGA--TAGATGGAACAAGCCCCAGAAGACCAAGGGCCACAGAGGGAGCCATACAATGAATGGACACT
AGAGCTTTTAGAGGAGCTTAAGAGTGAAGCTGTCAGACATTTTCCTAGGCTATGGCTCCATAGCTTAGGACAACATATCT
ATGAAACTTATGGGGATACATGGGCAGGAGTGGAAGCTATAATAAGAATTCTGCAACAACTGCTGTTTATTCATTTCAGA
ATTGGGTGTCAACATAGCAGAATAGGCATTACTCGAC------------AAAGAAGAGCAAGAAATGGAGCCAGTAGATC
CTAGACTAGAGCCCTGGAAGCATCCAGGAAGTCAGCCTAAGACTGCTTGTAACAATTGCTATTGTAAAAAGTGTTGCTAT
CATTGCCAAGTTTGCTTCTTAACAAAAGGCTTAGGCATCTCCTATGGCAGGAAGAAGAGGAGACAGCGACGAGGACCTCC
TCAAGGCAGTCAGACTCATCAAGTCTCTTTATCAAAGCAGTAAGT------------AGTATATGTAATGCAATCTTTAG
AAATATTAGCAATAGTAGCATTAGTAGTAGCAGCAATACTAGCAATAGTTGTGTGGACCATAGTTGGCATAGAAATTAGG
AAAACATTAAGGCAAAAAAAAATAGACAGGTTAATTGATAGAATAAGAGAAAGAGCAGAAG-------------------
--------------------------ACAGTGGCAATGAGAGTGATGGAGATGAGGAAGAATTGT---------------
----------------CAGCACTTGTGGAAATGGGGCACCATGCTCCTTGGGATGTTGATGATCTGTAGTGCT-------
---GCAGAGGACTTGTGGGTCACAGTCTATTATGGGGTACCTGTGTGGAAAGAAGCAACCACCACTCTATTTTGTGCATC
AGAAGCTAAAGCATATAAAACAGAGGTACATAATGTCTGGGCCAAACATGCTTGTGTACCTACAGACCCCAACCCACAAG
AAGTACTATTGGAAAATGTGACAGAAAATTTTAACATGTGGAAAAATAACATGGTAGAACAGATGCATGAGGATATAATC
AGTTTATGGGATCAAAGCCTAAAGCCATGTGTAAAATTAACCCCACTCTGTGTTACTTTAAATTG---------------
------------------------------------------------------------CGAAATAAAAAACTGCTCTT
TCCAAGTTACCACAAGTAGAAGAGATAAGACGCAGAAAAAATATGCACTTTTTTATAAACTTGATGTGGTACCAATAGA-
--------------------GAAGACTAACTATACATTGATACATTGTAATTCCTCAGTCATTACACAGGCCTGTCCAAA
GGTATCCTTTGAGCCAATTCCCATACATTATTGCACCCCGGCTGGTTTTGCGATTCTAAAGTGTAATGATAAGAAGTTCA
ATGGAACAGGACCATGTAAAAATGTCAGCACAGTACAATGTACACATGGAATTAGGCCAGTAGTGTCAACTCAACTGCTG
TTAAATGGCAGTCTAGCAGAAGAAGAGGTAGTAATTAGATCTGAAAATTTCACGGACAATGTTAAAACCATAATAGTACA
GCTGAATGCATCTGTACAAATTAATTGTACAAGACCCAACAACAATACAAGAAAAAGTAT----AACTAAGGGACCAGGG
AGAGT---AATTTATGCAACAGGACAAATAATAGGAGATATAAGAAAAGCACATTGTAACCTTAGTAGAGCACAATGGAA
TAACACTTTAAAACAGGTAGTTACAAAATTAAGAGAACAATTTGACAA--------TAAAACAATAGTCTTT---ACGTC
ATCCTCAGGAGGGGACCCAGAAATTGTACTTCACAGTTTTAATTGTGGAGGGGAATTTTTCTACTGTAATACAACACAAC
TGTTTA------------------------------TCACACTCCCATGCAGAATAAAACAAATTGTAAACATGTGGCAG
GAAGTAGGAAAAGCAATGTATGCCCCTCCCATCAGTGGACAAATTAAATGTATATCAAATATTACAGGGCTACTATTAAC
AAGAGATGGGGGT------------------------GAGATCTTCAGACTTGGAGGAGGAAATATGAGGGACAATTGGA
GAAGTGAATTATATAAATATAAAGTGGTAAGAATTGAGCCATTAGGAGTGGCACCCACTAGGGCAAAGAGAAGAGTGGTG
C------------AAAGAGAAAAAAGAGCAG---TGGGAATAGGAGCTATGTTCCTTGGGTTCTTGGGAGCAGCAGGAAG
CACTATGGGCGCAGGCTCAATAACGCTAACGGTACAGGCCAGACACTTATTGTCTGGTATAGTGCAACAGCAAAACAATT
TGCTGAGGGCTATTGAGGCGCAACAGCATCTGTTGCAACTCACGGTCTGGGGCATCAAACAGCTCCAGGCAAGAGTCCTG
GCTGTGGAAAGATACCTAAGGGATCAACAGCTCCTAGGAATTTGGGGATGCTCTGGAAAACTCATTTGCACCACTACTGT
GCCTTGGAATGCTAGTTGGAGTAATAAATC---TCTGAATATGATTTGGAATAACATGACCTGGATGCAGTGGGAAAGAG
AAATTGACAATTACACAGGCATAATATACAACTTACTTGAAGAATCGCAGAACCAGCAAGAAAAGAATGAACAAGAATTA
TTGGAATTGGATAAATGGGCAAATTTGTGGAATTGGTTTGACATAACACAATGGCTGTGGTATATAAGAATATTCATAAT
GATAGTAGGAGGCTTGGTAGGTCTAAAAATAGTTTTTGCTGTGCTTTCTATAGTGAATAGAGTTAGGCAGGGATACTCAC
C---------------------ATTATCATTTCAGACCCACCTCCCAGCCCCGAGGGGACCCGACAGGCCCGAAGGAATC
GAAGGAGAAGGTGGAGAGAGAGACAGAGACAGATCCGGCGGTGCAGTGAATGGATTCTTGACACTTATCTGGGACGATCT
GTGGACCCTGTGCAGCTTCAGCTACCACCGCTTGAGAGACTTACTCTTGATAGTAGTGAGGATTGTGGAACTTCTGGGAC
GCAG---------------------GGGGTGGGAAGCCCTCAAGTATTGGTGGAATCTCCTGCAGTATTGGAGTCAGGAG
CTAAAGAATAGTGCTGTTAGCTTGCTTAATACCACAGCAATAGCAGTAGCTGAAGGGACAGATAGGATTATAGAAGTAGC
ACAAAGAATTCTTAGAGCTTTTCTTCACATACCTAGAAGAATAAGACAGGGCTTAGAAAGGGCTTTGCTGTAAAA-TGGG
TGGCAAGTGGTCAAAAAGTAAGATGGGTGGATGGCCTGCTGTAAGGGAAAGAATGCAAAAAGCTGAG-------------
--------------CCAGCAG---CAGATGGGGTGGGAGCAGCATCTCGAGACCTGGAGAAACATGGAACAATCACAAGT
AGCAATACAGCAGCTAATAATGCTGCTTGCACCTGGCTAGAAGCACAAGAGGATGAG---GAGGTGGGTTTTCCAGTCAG
ACCTCAGGTACCTTTAAGGCCTATGACTTTCAAGGCAGCTGTAGATCTTAGCCACTTTTTAAAAGAAAAGGGGGGACTGG
ATGGGCTAGTGTTCTCCCAGAAAAGACAAGATATCCTTGATCTGTGGGTTTACCACACACAAGGCTACTTCCCTGACTGG
CAGAACTACACACCAGGGCCAGGGACCAGATATCCACTGACCTTTGGATGGTGCTTCAAGCTAGTACCAGT---TGAGCC
AGATAAGGTAGAAGAGGCCACTGAAGGAGAGAACAACAGCTTGTTACACCCTATATGCCTGCATGGGATGGATGACCCAG
AGAAAGAAGTGTTAGTGTGGAAGTTTGACAGCCGCCTCGCATTTCATCACGTCGCCCGAGAGAAGCATCCGGAGTACTAC
AAAGACTGCTGA
>AB078005/B/ARES2
ATGGGTGCGAGAGCGTCAGTATTAAGCGGGGGACAATTAGATAGATGGGAAAAAATTCGGCTCAGGCCAGGGGGAAAGAA
AATGTATAAATTAAAACATATAGTATGGGCAAGCAGGGAGCTAGAACGATTCGCAGTTAATCCTGGCCTGTTAGAAACAT
CAGAAGGCTGTAGACAAATACTGGGACAGCTACAACCAGTCCTACAGACAGGATCAGAAGAACTTAGATCATTATATAAT
ACAATAGCAGTCCTCTATTGTGTGCATCGAAGGATAGAGGTAAAAGACACCAAGGAAGCTTTAGACAAAATACAGGAAGA
GCAAAACAAAAGTAAGC---------------------------------------AAAATTACCCTATAGTGCAGAACA
TGCAGGGGCAAATGGTACATCAGGCCATATCACCTAGAACTTTAAATGCATGGGTAAAAGTAGTAGAAGAGAAGGCTTTC
AGCCCAGAAGTAATACCCATGTTTTCAGCATTATCAGAAGGAGCCACCCCACAAGATTTAAACACCATGCTGAACACAGT
GGGGGGACATCAAGCAGCCATGCAAATGTTAAAAGAGACCATCAATGAGGAAGCTGCAGAATGGGATAGATTGCATCCAG
TGCATGCAGGGCCTATCGCACCAGGCCAGATGAGAGAACCAAGGGGAAGTGACATAGCAGGAACTACTAGTACCCTTCAG
GAACAAATAGGATGGATGACAAATAAT---CCACCTATCCCAGTAGGAGAAATTTATAAAAGATGGATAATCCTGGGATT
AAATAAAATAGTAAGGATGTATAGCCCTACCAGCATTCTGGACATAAGACAAGGACCAAAGGAGCCCTTTAGAGACTATG
TAGACCGGTTCTATAAGACTCTAAGAGCCGAGCAAGCCTCACAGGAGGTAAAAAATTGGATGACAGAAACCTTGTTGGTC
CAGAATGCGAACCCAGATTGTAAGACTATTTTAAAAGCATTGGGGCCAGCAGCCACACTAGAGGAAATGATGACAGCATG
TCAGGGAGTGGGAGGACCCGGCCATAAAGCAAGAGTTTTGGCTGAGGCAATGAGTCAAGTAACAAAT-------------
--TCAGCTACCATAATGATGCAGAAAGGCAATTTTAGGAACCAAAGAAAGATTGTTAAGTGTTTCAATTGTGGCAAAGAA
GGGCACATAGCCAGAAATTGCAGGGCCCCTAGAAAAAAGGGCTGTTGGAAATGTGGAAAGGAAGGACACCAAATGAAAGA
TTGTACT------GAGAGACAGGCTAATTTTTTAGGGAAGATCTGGCCTTCCCACAAGGGAAGGCCAGGGAATTTTCTTC
AG------------------------AGCAGACCAGAGCCAACAGCCCCACCAGAAGAG---------------------
---------------------------------------------------------AGCTTCAGGTTTGGGGAGGAGAC
A---ACTCCCCCTCAGAAGCAGGAGCCAATAGACAAGGAACTGTAT---CCTTTAGCTTCCCTCAAATCACTCTTTGGCA
ACGACCCCTCGTTACAATAAAGGTAGGGGGGCAACTAAAGGAAGCTCTGTTAGACACAGGAGCAGATGATACAGTATTAG
AAGAAATGAATTTGCCAGGAAGATGGAAACCGAAAATGATAGGGGGAATTGGAGGTTTTATTAAAGTAAGACAGTATGAT
CAGATACTCATAGAAATCTGTGGACATAAAGCTATAGGTACAGTATTGGTAGGACCTACACCTGTCAACATAATTGGAAG
AAATCTGTTGACTCAGATTGGTTGCACTTTAAATTTTCCTATTAGTCCTATTGAAACTGTACCAGTAAAATTAAAGCCAG
GAATGGATGGCCCAAAAGTTAAACAATGGCCATTGACAGAAGAAAAAATAAAAGCATTAGTAGAAATTTGTACAGAAATG
GAAAAGGAAGGTAAGATTTCAAAAATTGGGCCTGAAAATCCATACAATACTCCAGTATTTGCCATAAAGAAAAAAGACAG
TACTAAATGGAGAAAATTAGTAGATTTCAGAGAACTTAATAAGAGAACTCAAGACTTCTGGGAAGTTCAATTAGGAATAC
CACATCCCGCAGGGTTAAAAAAGAAAAAATCAGTAACAGTACTGGATGTAGGTGATGCATATTTTTCAGTTCCCTTAGAT
GAAGATTTCAGGAAGTATACTGCATTTACCATACCTAGTATAAACAATGAGACACCAGGGATTAGATATCAGTACAATGT
GCTTCCACAGGGATGGAAAGGATCACCAGCAATATTCCAATGTAGCATGACAAAGATCTTAGAGCCTTTTAGACAACAAA
ATCCAGACATAGTTATCTATCAATACATGGATGATTTGTATGTAGGATCTGACTTAGAAATAGGGCAACATAGAACAAAA
ATAGAGGAACTGAGACAGCATCTGTTGAGGTGGGGGTTTACCACACCAGACAAAAAGCATCAGAAAGAACCTCCATTCCT
TTGGATGGGTTATGAACTCCATCCTGATAAATGGACAGTACAGCCTATAGTGCTGCCAGAAAAAGACAGCTGGACTGTCA
ATGACATACAGAAATTAGTGGGAAAATTAAATTGGGCAAGTCAAATTTATGCAGGGATTAAAGTAAAGCAATTATGTAAG
CTCCTTAGGGGAACCAAAGCACTAACAGAAGTAATACCACTAACAGAAGAAGCAGAGCTAGAACTGGCAGAAAACAGGGA
GATTCTAAAAGAACCAGTACATGGAGTGTATTATGACCCATCAAAAGACTTAATAGCAGAACTACAGAAACAGGGGCAAG
GCCAATGGACATATCAAATTTATCAAGAGCCATTTAAGAATCTAAAAACAGGAAAGTATACAAGAATGAGGGGTGCCCAT
ACTAATGATGTAAAACAGTTAACAGAGGCAGTGCAAAAGGTAGCTACAGAAAGCATAGTAATATGGGGAAAGACTCCTAA
ATTTAAACTACCCATACAAAAGGAGACATGGGAAACATGGTGGACGGAGTATTGGCAAGCCACCTGGATTCCTGAGTGGG
AGTTTGTCAATACCCCTCCCTTAGTAAAATTATGGTACCAGTTAGAGAAAGAACCCATAGTAGGAGCAGAAACTTTCTAT
GTAGATGGGGCAGCTAATAGGGAGACTAAATCAGGAAAAGCAGGATATGTTACTGACAGAGGAAGACAAAAAGTTGTCCC
CATAGCTGACACAACAAATCAGAAGACTGAATTACAAGCAATTCATCTAGCTTTGCAGGATTCGGGACTAGAAGTAAACA
TAGTAACAGACTCACAATATGCATTAGGAATCATTCAAGCACAACCAGATAAGAGTGAATCAGAATTAGTCAGTCAAATA
ATAGAGCAGTTAATAAAAAAGGAAAAAGTCTACCTGGCATGGGTACTAGCACACAAAGGAATTGGAGGAAATGAACAAGT
AGATAAATTAGTTAGTACTGGAATCAGGAAAGTACTATTTTTAGATGGAATAGACAAGGCCCAAGAA-GAACATGAAAAA
TATCACAGTAATTGGAGAGCAATGGCTAGTGACTTTAACCTGCCACCTGTAGTAGCAAAAGAAATAGTAGCTAGTTGTGA
TAAATGTCAGTTAAAAGGAGAAGCCATGCATGGACAAGTAGACTGTAGCCCAGGAATATGGCAACTAGATTGTACACATT
TAGAGGGAAAAATTATCCTGGTAGCAGTTCATGTAGCCAGTGGATATATAGAAGCAGAAGTCATTCCAGCAGAGACAGGA
CAGGAAACAGCATACTTTATCTTAAAACTAGCAGGAAGATGGCCAGTAAAAACAGTACATACAGACAATGGCAGCAATTT
CACTAGTACTACTGTTAAGGCTGCCTGTTGGTGGGCAGGGATCAAACAGGAATTTGGCATTCCCTACAATCCCCAAAGTC
AAGGAGTAGTGGAATCTATGAATAAAGAATTAAAGAAAATTATAGGACAGGTAAGAGATCAGGCTGAACATCTTAAGACA
GCAGTACAAATGGCAGTACTCATCCACAATTTTAAAAGAAAAGGGGGGATTGGGGGGTACAGTGCAGGGGAAAGAATAGT
AGACATAATAGCAACAGACATACAAACTAAAGAATTACAAAAACAAATTACAAAAATTCAAAATTTTCGGGTTTATTACA
GGGACAGCAGAGATCCACTTTGGAAAGGACCAGCAAAGCTTCTCTGGAAAGGTGAAGGGGCAGTAGTAATACAAGACAAT
AGTGACATAAAAGTAGTGCCAAGAAGAAAAGTAAAGATCATTAGGGATTATGGAAAACCGATGGC---AGGTGATGATTG
TGTGGCAAGTAGACAGGATGAGGATTAAAACATGGAAAATTTTAGTAAA-TACCATATGCATGTTTCAGGAAGAACTAAG
GAATGGCGGTATAGACATCATTATGAAAGCACTC------ATCCTAGAATAAGTTCAGAAGTACACATCCCACTA---GG
GGAAGCTAGATTGGTAATAACAACATATTGGGGTCTGCATACAGGAGAAAGAGACTGGCATTTGGGCCAGGGAGTCTCCA
TAGAATGGAGGAAAAAGAGATATAGCACACAAGTAGACCCTGGCCTAGCAGACCAACTAATTCACATGTATTATTTTGAT
TGTTTTTCAGAATCTGCTATAAGAAATGCCATATTAGGACGTATAGTTAGTCCTAGGTGTGACTATCAAGCAGGACATAA
CAAGGTAGGATCTCTACAGTACTTGGCACTAACAGCATTAATAACACCAAAAAGGATAAAGCCACCTTTGCCTAGTGTCA
CAAAACTGACAGAGGA--TAGATGGAACAAGCCCCAGAAAACCAAGGGCCGCAGAGGGAGCCGCACAATGAATGGACACT
AGAGCTTTTAGAGGAGCTTAAGAGTGAAGCTGTCAGACATTTTCCTAGGGTATGGCTACGTGGCTTAGGACAGCATATCT
ATGAAACTTATGGGGACACTTGGCCAGGAGTGGAAGCCATAATAAGAACTCTGCAACAACTGCTGTTTATTCATTTCAGA
ATTGGGTGTCAACATAGCAGAATAGGCATTACTCGAC------------AGAGGAGAGCAAGAAATGGAGCCAGTAGATC
CTAATCTAGAGCCCTGGAAGCATCCAGGAAGTCAGCCTAAGACTGCGTGTACCACTTGCTATTGTAAAAAGTGTTGCTTT
CATTGCCAAGTTTGTTTCATAACAAAAGGCTTAGGCATCTCCCATGGCAGGAAGAAGCGGAGACAGCGACGAAGAGATCC
TCAAGACAGTCAGACTAATCAAGTTTCTCTACCAAAGCAGTAAGT------------ATCACATGTAATGCAACCTTTAA
ACATAGCAGCAATAGTAGCATTAGTAGTAGCAACAATAATAGCAATAGTTGTGTGGACCATAGTACTCATAGAATATAGA
AAAATATTAAAACAAAGGAAAATAGACAGATTAATTGATAGAATAAGAGAAAGAGCAGAAG-------------------
--------------------------ACAGTGGCAATGAAAGCGAAGGGGACCAGGAGGAATTAT---------------
----------------CAGCACTTGTGGAGAGGGGGCATGATGCTCCTTGGGATGTTAATGATCTGTAGTGCT-------
---GCAGCAAATTTGTGGGTCACAGTCTATTATGGAGTACCAGTGTGGAGAGAGGCAAACACCACTCTATTTTGTGCATC
AGATGCTAAAGCATATGATACAGAGGCACATAATGTTTGGGCCACCCATGCCTGTGTACCCACAGACCCCAGCCCACAAG
AAGTGGTATTGAAAAATGTGACAGAAAATTTTAACATGTGGAAAAATAACATGGTAGACCAGATGCTTGAGGATATAATC
AGTTTATGGGATCAAAGCCTAAAACCATGTGTAAGATTAACCCCACTCTGTGTTACTTTAAAATG---------------
------------------------------------------------------------CGAAATAAAAAATTGCTCTT
TCAATTTCACCACAAGCATGAGAACTAAGGTGCAGACACAACATGCACTTTTTTATAGCCTTGATGTAGCACCAATAAA-
--------------------TAAGAAGACTTATAGGTTGATAAGTTGTAACACCTCAGTCATTACACAAGCCTGTCCAAA
GATAAACTTTGAGCCAATTCCCATACATTATTGTGCCCCGGCTGGTTTTGCGATTCTAAAATGTAATGATAACAAGTTCA
ATGGGACAGGACCATGTAAAAATGTCAGCACAGTACAATGTACACATGGAATTAAGCCAGTAGTATCAACTCAACTGCTG
TTAAATGCCAGTCTAGCAGAAGAAGATGTAGTAATTAGATCTGAGAATTTCTCGAACAATGTTAAAATCATAATAGTACA
CCTGAATAAGTTTGTAGCAATTAATTGTACAAGACCCAACAACAATACCAGAAAGAGTAT----ACATATGGGACCAGGG
AAAGC---ATTTTATACAACAGGAGACATAATAGGAAATATAAGACAAGCATATTGTAACATTAGTAGACAAGAATGGAA
TGAAACTTTACTACGGGTAGTTGAAAAATTAGGAGAACAATTTAATAA--------AAGCACAATAGTTTTT---AAAAA
TTCCTCAGGAGGGGACCCAGAAATTGCAATGCACAGTTTTAATTGTGGAGGGGAATTTTTCTACTGTAATACAACAAAAC
TGTTTA------------------------------TCACACTCCCATGCAAAATAAAACAAATTATAAACATGTGGCAG
GGAGTAGGAAAAGCAATGTATGCCCCTCCCATCAGAGGAAACATTAGCTGTTCATCAAAAATTACAGGACTGTTGTTAAC
AAGAGACGGTGGT------------------------GAGACCTTCAGACCTGGGGGAGGAGATATGAAAGACAATTGGA
GAAGTGAATTATATAAATATAAAGTAGTAAAACTTGAACCAATAGGAATAGCACCCACCGAGGCAAAGAGAAGAGTGGTG
C------------AGAGAGAAAAAAGAGCAG---TGGGACTAGGAGCTATGTTCCTTGGGTTCTTGGGAACAGCAGGAAG
CACTATGGGCGCAGCGTCAATAGCGCTGACGGTACAGGCCAGACAATTATTGTCTGGTATAGTGCAACAGCAGAACAATT
TGCTGAGAGCTATTGAGGCGCAACAGCATCTGTTGCAACTCACAGTCTGGGGCATCAAGCAGCTCCAGGCAAGAGTCCTG
GCTGTGGAAAGATACCTAAAGGATCAACAGCTCCTAGGGATTTGGGGTTGCTCTGGAAAACTCATTTGCACCACTGCTGT
GCCTGGGAATACTAGTTGGAGTAATAAATC---CCTGGATAAGATTTGGAATAACATGACTTGGATGGAGTGGGAAAGAG
AAATTGACAATTATACAGGCTTAATATACACCTTAATTTCAGAATCGCAGAACCAACAAGAAAAGAATGAACTAGAATTA
TTAAAATTAGATCAATGGGCAAGTTTGTGGAATTGGTTTGACATAACAAAATGGCTGTGGTATATAAAAATATTCATAAT
GATAGTAGGGGGCTTGATAGGTTTAAGAATAGTTTTTGCTATACTTGCTATAGTGAATAGAGTTAGGCAGGGATACTCAC
C---------------------ATTATCGTTTCAGACCCGCCTCCCAGCCCAGAGGGGACCCGACAGGCCCGAAGGAATC
GAAGAAGAAGGTGGAGAGAGAGACAGAGACAGATCCGGTCCATTAGTGAACGGATTCTTGACACTTATCTGGGTGGATCT
ACGGAGCCTGGTCCTCTTCAGCTACCACCGCTTGAGAGACTTACTCTTAATTGTAACGAGGATTGTGGAACTTCTGGGAC
GCAG---------------------GGGGTGGGAAGTCCTCAAATATTGGTGGAATCTCCTGCAGTATTGGATTCAGGAA
CTAAAAAATAGTGCTGTTAGTTTGCTAAATAGCACAGCTATAGTAGTAGCTGAGGGGACAGATAGGGTTATAGAAATAGC
ACAAAGAGTTTATAGAGCTTTCCTCCACGTACCTAGAAGAATAAGACAGGGCTTCGAAAGGGCTTTGCTATAAGA-TGGG
TGGCAGATGGTCAAAGAGTAGTATATTTGGATGGCCTGCTGTAAGGGAAAGAATAAGACGAACTGAC-------------
--------------CCGGCAG---CAGATGGGGTGGGAGCAGTATCTCGAGACCTGGAAAAATATGGAGCAATCACAAGT
AACAACACAGCAGCTAACAATGCTGATTGTGCCTGGCTAGAAGCACAGGAGGAGGAG---GAGGTGGGTTTTCCAGTCAC
ACCTCAGGTACCTCTGAGACCAATGACTTACAAGGCAGCTGTAGATCTTAGCCACTTTTTAAAAGAAAAGGGGGGACTGG
AAGGGCTAATTTACTCCCAAAAAAGACAAGATATCCTTGATCTGTGGATCTACCACACACAAGGCTACTTCCCTGATTGC
CAGAACTACACACCAGGGCCAGGGGTCAGATTTCCACTGACCTTTGGATGGTGCTTCAAGCTAGTACCAGT---TGAGCC
AGAGAAGGTAGAAGAGGCCAATGAAGGAGAGAACAACAGCCTGCTACACCCCCTGAGCCCGCATGGAATGGAGGACCCGG
AGAAAGAAGTGTTAGTGTGGAGATTTGACAGCCGCCTAGCATTTCATCACATGGCCCGAGAGATGCACCCGGAGTTTTAC
AAGAACTGCTGA
>AB221005/B/Ba_L
ATGGGTGCGAGAGCGTCAGTATTAAGCGGGGGAGAATTAGATAGGTGGGAAAAAATTCGGTTAAGGCCAGGGGGAAAGAA
AAAATATAGATTAAAACATATAGTATGGGCAAGCAGGGAACTAGAAAGATTCGCAGTCAATCCTGGCCTGTTAGAAACAT
CAGAAGGCTGCAGACAAATACTGGGACAGCTACAACCATCCCTTCAGACAGGATCAGAAGAACTTAGATCATTATATAAT
ACAGTAGCAACCCTCTATTGTGTACATCAAAAGATAGAGGTAAAAGACACCAAGGAAGCTTTAGACAAAATAGAGGAAGA
GCAAAACAAATGTAAGC---------------------------------------AAAATTTCCCTATAGTGCAGAACC
TCCAGGGGCAAATGGTACATCAGGCCATATCACCTAGAACTTTAAATGCATGGGTAAAAGTAATAGAAGAGAAAGCTTTC
AGCCCAGAAGTAATACCCATGTTTTCAGCATTATCAGAAGGAGCCACCCCACAAGATTTAAACACCATGCTAAACACAGT
GGGGGGACATCAAGCAGCCATGCAAATGTTAAAAGAACCCATCAATGAGGAAGCTGCAAGATGGGATAGATTGCATCCCG
TGCAGGCAGGGCCTGTTGCACCAGGCCAGATAAGAGATCCAAGGGGAAGTGACATAGCAGGAACTACCAGTACCCTTCAG
GAACAAATAGGATGGATGACAAGTAAT---CCACCTATCCCAGTAGGAGAAATCTATAAAAGATGGATAATCCTGGGATT
AAATAAAATAGTAAGGATGTATAGCCCTACCAGCATTTTGGACATAAGACAAGGACCAAAGGAACCCTTTAGAGACTATG
TAGACCGGTTCTATAAAACTCTAAGAGCCGAGCAAGCTTCACAGGAGGTAAAAAATTGGATGACAGAAACCTTGTTGGTC
CAAAATGCGAACCCAGATTGTAAGACTATTTTAAAAGCATTGGGACCAGCAGCTACACTAGAAGAAATGATGACAGCATG
TCAGGGAGTGGGAGGACCCAGCCATAAAGCAAGAATTTTGGCAGAAGCAATGAGCCAAGTAACAAAT-------------
--TCAGCTACCATAATGATGCAGAAAGGCAATTTTAGGAACCAAAGAAAGATTGTTAAATGTTTCAATTGTGGCAAAGAA
GGGCACATAGCCAGAAACTGCAGGGCCCCTAGGAAAAGGGGCTGTTGGAAATGTGGAAAGGAAGGACACCAAATGAAAGA
CTGTACT------GAGAGACAGGCTAATTTTTTAGGGAAAATCTGGCCTTCCCACAAAGGAAGGCCAGGGAATTTCCTTC
AG------------------------AGCAGACCAGAGCCAACAGCCCCACCAGAAGAG---------------------
---------------------------------------------------------AGCTTCAGGTTTGGGGAAGAGAC
AACAACTCCCTCTCAGAAGCAGGAGCTGATAGACAAGGAACTGTAT---CCTTTAGCTTCCCTCAGATCACTCTTTGGCA
ACGACCCCTCGTCACAATAAAGATAGGGGGGCAACTAAAGGAAGCTCTATTAGATACAGGAGCAGATGATACAGTATTAG
AAGAAATGAATTTGCCAGGAAGATGGAAACCAAAAATGATAGGGGGAATTGGAGGTTTTATCAAAGTAAGACAGTATGAT
CAGATACTCATAGAAATCTGTGGACATAAAGCTATAGGTACAGTATTAATAGGACCTACACCTGTCAACATAATTGGAAG
AAATCTGTTGACTCAGATTGGTTGCACTTTAAATTTTCCCATTAGTCCTATTGAAACTGTACCAGTAAAATTAAAACCAG
GAATGGATGGCCCAAAAGTTAAACAATGGCCACTGACAGAAGAAAAAATAAAAGCATTAATGGAAATCTGTACAGAAATG
GAAAAGGAAGGGAAAATTTCAAAAATTGGGCCTGAAAATCCATACAATACTCCAGTATTTGCCATAAAGAAAAAAGACAG
TACTAAATGGAGAAAATTAGTAGATTTCAGAGAACTTAATAAGAAAACTCAAGACTTCTGGGAAGTACAATTAGGAATAC
-ACATCCCGCAGGGTTAAAAAAGAAAAAATCAGTAACAGTACTGGATGTGGGTGATGCATATTTTTCAGTTCCCTTAGAT
AAAGAATTCAGGAAGTATACTGCATTTACCATACCTAGTATAAACAATGAAACACCAGGGATCAGATATCAGTACAATGT
ACTTCCACAGGGATGGAAAGGATCACCAGCAATATTTCAAAGTAGCATGACAAGAATCTTAGAGCCTTTTAGAAAACAAA
ATCCAGAAATAGTGATCTATCAATACATGGATGATTTGTATGTAGGATCTGACTTAGAAATAGGGCAGCATAGAACAAAA
ATAGAGGAACTGAGACAACATCTGTTGAGGTGGGGATTTACCACACCAGACAAAAAACATCAGAAAGAACCTCCATTCCT
TTGGATGGGTTATGAACTCCATCCTGATAAATGGACAGTACAGCCTATAGTGCTGCCAGAAAAAGACAGCTGGACTGTCA
ATGACATACAGAAGTTAGTGGGAAAATTGAATTGGGCAAGTCAGATTTACCCAGGAATTAAAGTAAAGCAATTATGTAGG
CTCCTTAGGGGAACCAAGGCATTAACAGAAGTAATACCACTAACAAAAGAAACAGAGCTAGAACTGGCAGAGAACAGGGA
AATTCTAAAAGAACCAGTACATGGGGTGTATTATGACCCATCAAAAGACTTAATAGCAGAAATACAGAAGCAGGGGCAAG
GCCAATGGACATATCAAATTTATCAAGAGCCATTTAAAAATCTGAAAACAGGAAAATATGCAAGAATGAGGGGTGCCCAC
ACTAATGATGTAAAACAATTAACAGAGGCAGTGCAAAAAATAACCACAGAAAGCATAGTAATATGGGGAAAGACTCCTAA
ATTTAAACTACCCATACAAAAAGAAACATGGGAAACATGGTGGACAGAGTATTGGCAAGCCACCTGGATTCCTGAGTGGG
AGTTTGTCAATACCCCTCCCTTAGTGAAATTATGGTACCAGTTAGAGAAAGAACCCATAATAGGAGCAGAAACATTCTAT
GTAGATGGAGCAGCTAACCGGGAGACTAAATTAGGAAAAGCAGGATATGTTACTAACAGAGGAAGACAAAAAGTTGTCTC
CCTAACTGACACAACAAATCAGAAGACTGAGTTACAAGCAATTCATCTAGCTTTACAAGATTCAGGATTAGAAGTAAACA
TAGTAACAGACTCACAATATGCATTAGGAATCATTCAAGCACAACCAGATAAAAGTGAATCAGAGTTAGTCAGTCAAATA
ATAGAACAGTTAATAAAAAAGGAAAAGGTCTACCTGGCATGGGTACCAGCGCACAAAGGAATTGGAGGAAATGAACAAGT
AGATAAATTAGTCAGTACTGGAATCAGGAAAGTACTATTTTTAGATGGAATAGATATAGCCCAAGAA-GAACATGAGAAA
TATCACAGTAATTGGAGAGCAATGGCTAGTGATTTTAACCTGCCACCTGTGGTAGCAAAAGAAATAGTAGCCAGCTGTGA
TAAATGTCAGCTAAAAGGAGAAGCCATGCATGGACAAGTAGACTGTAGTCCAGGAATATGGCAACTAGATTGTACACATT
TAGAAGGAAAAATTATCCTGGTAGCAGTTCATGTAGCCAGTGGATATATAGAAGCAGAAGTTATTCCAGCAGAGACAGGG
CAGGAAACAGCATACTTTCTCTTAAAATTAGCAGGAAGATGGCCAGTAAAAACAATACATACAGACAATGGCAGCAATTT
CACTAGTACTACAGTCAAGGCCGCCTGTTGGTGGGCGGGGATCAAGCAGGAATTTGGCATTCCCTACAATCCCCAAAGTC
AGGGAGTAGTAGAATCTATAAATAAAGAATTAAAGAAAATTATAGGACAGGTAAGAGATCAGGCTGAACATCTTAAAACA
GCAGTACAAATGGCAGTATTCATCCACAATTTTAAAAGAAAAGGGGGGATTGGGGGGTATAGTGCAGGGGAAAGAATAGT
AGACATAATAGCAACAGACATACAAACTAAAGAATTACAAAAACAAATTACAAAAATTCAAAATTTTCGGGTTTATTACA
GGGACAGCAGAGATCCACTTTGGAAAGGACCAGCAAAGCTTCTCTGGAAAGGTGAAGGGGCAGTAGTAATACAAGATAAT
AGTGACATAAAAGTAGTACCAAGAAGAAAAGCAAAGATCATTAGGGATTATGGAAAACAGATGGC---AGGTGATGATTG
TGTGGCAAGTAGACAGGATGAGGATTAGAGCATGGAAAAGTTTAGTAAAACACCATATGTATATTACAGGGAAAGCTAAG
GGATGGTTTTATAGACATCACTATGAAAGTACTC------ATCCAAGAATAAGTTCAGAAGTACACATCCCACTA---AG
GGATGCGGAATTGGTAATAACAACTTATTGGGGTCTACATACAGGAGAAAGAGACTGGCATTTGGGTCAGGGAGTCTCCA
TAGAATGGAGGAAAAAGAGATATAGCACACAAGTAGACCCTAACCTAGCAGACCAACTAATTCATCTGTATTACTTTGAT
TGTTTTTCAGAATCTGCTATAAGAAATGCCATATTAGGACGTATAGTTAGTCCTAGGTGTGAATATCAAGCAGGACATAA
CAAGGTAGGGTCTCTACAGTACTTGGCACTAGCAGCATTAGTAACACCAAAAAAGATAAGGCCACCTTTGCCTAGTGTTA
CAAAACTGACAGAGGA--TAGATGGAACAAGCCCCAGAAGATCAAGGGCCACAGAGGGAGCCACACAATGAATGGACACT
AGAGCTTTTAGAGGAGCTTAAGAGTGAAGCTGTTAGACACTTTCCTAGGATATGGCTACATGGCTTAGGGCAACATATCT
ATGAAACTTATGGGGATACTTGGGCAGGAGTGGAAGCCATAATAAGAATTCTGCAACAACTGCTGTTTATCCATTTCAGG
ATTGGGTGCCAACATAGCAGAATAGGTATTATTCAAC------------AGAGGAGAGCAAGAAATGGAGCCAGTAGATC
CTAAACTAGAGCCCTGGAAGCATCCAGGAAGTCAGCCTAAGACTGCTTGTACCACTTGCTATTGTAAAAAGTGTTGCTTT
CATTGCCAAGTTTGCTTCATAACAAAAGGCTTAGGCATCTCCTATGGCAGGAGGAAGCGGAGACAGCGACGAAGAGCTCC
TCAAGACAGTCAGACTCATCAAGTTTCTCTATCAAAGCAGTAAGT------------AGTACATGTAATGCAAGCTTTAC
AAATATCAGCAATAGTAGGATTAGTAGTAGCAGCAATAATAGCAATAGTTGTGTGGACCATAGTATTCATAGAATATAGG
AAAATATTAAGGCAAAGAAAAATAGACAGGTTAATTGATAGAATAACAGAAAGAGCAGAAG-------------------
--------------------------ACAGTGGCAATGAGAGTGATGGAGATCAGGAGGAATTAT---------------
----------------CAGCACTGGTGGAGATGGGGCATCATGCTCCTTGGGATGTTAATGATCTGTAATGCT-------
---GAAGAAAAATTGTGGGTCACAGTCTATTATGGGGTACCTGTGTGGAAAGAAGCAACCACCACTCTATTTTGTGCATC
AGATGCTAAAGCATATGATACAGAGGTACATAATGTTTGGGCCACACATGCCTGTGTACCCACAGACCCCGACCCACAAG
AAGTAAAATTGGAAAATGTGACAGAAAATTTTAACATGTGGAAAAATAAAATGGTAGAACAGATGCATGAGGATATAATC
AGTTTATGGGATCAAAGCCTAAAGCCATGTGTAAAATTAACTCCACTCTGTGTTACTTTAAATTG---------------
------------------------------------------------------------CGAAATGAAAAATTGCTCTT
TCAATATCACCACAAACATAAGAGGTAAGGTGCAGAAAGAATATGCACTTTTTTATGAACTTGATATAGTACCAATAGA-
--------------------TAATGATAGCTATAGGTTGATAAGTTGTAACACCTCAGTCATTACACAGGCCTGTCCAAA
GGTATCCTTTGAGCCAATTCCCATACATTATTGTGCCCCGGCTGGTTTTGCGATTCTAAAGTGTAAAGATAATAAGTTCA
ATGGAAAAGGACCATGTACAAATGTCAGCACAGTACAATGTACACATGGAATTAGGCCAGTAGTATCAACTCAACTGCTG
TTAAATGGCAGTCTAGCAGAAGAAGAGGTAGTAATTAGATCCGAAAATTTCACGAACAATGCTAAAACCATAATAGTACA
GCTGAATGAATCTGTAGTAATTAATTGTACAAGACCCAACAACAATACAAGAAAAAGTAT----AAATATAGGACCAGGC
AGAGC---ATTTTATACAACAGGAGAAATAATAGGAGATATAAGACAAGCACATTGTAACCTTAGTAGAGCAAAATGGAA
TGACACTTTAAATAAGATAGTTATAAAATTAAGAGAACAATTTGGGAA--------TAAAACAATAGTCTTT---AAGCA
CTCCTCAGGAGGAGACCCAGAAATTGTGACGCACAGTTTTAATTGTGGAGGGGAATTTTTCTACTGTAATTCAACACAAC
TGTTTA------------------------------TCACACTCCCATGCAGAATAAAACAAATTATAAACATGTGGCAG
GAAGTAGGAAGAGCAATGTATGCCCCTCCCATCAGAGGACAAATTAGATGTTCATCAAATATTACAGGGCTGCTATTAAC
AAGAGATGGTGGT------------------------GAGGTCTTCAGACCTGGAGGAGGAGATATGAGGGATAATTGGA
GAAGTGAATTATATAAATATAAAGTAGTAAAAATTGAACCATTAGGAGTAGCACCCACCAAGGCAAAGAGAAGAGTGGTG
C------------AGAGAGAAAAAAGAGCAG---TGGGAATAGGAGCTGTGTTCCTTGGGTTCTTGGGAGCAGCAGGAAG
CACTATGGGCGCAGCGTCAATGACGCTGACGGTACAGGCCAGACTATTATTGTCTGGTATAGTGCAACAGCAGAACAATC
TGCTGAGAGCTATTGAGGCGCAACAGCATCTGTTGCAACTCACAGTCTGGGGCATCAAGCAGCTCCAGGCAAGAGTCCTG
GCTGTGGAAAGATACCTAAGGGATCAACAGCTCCTGGGGATTTGGGGTTGCTCTGGAAAACTCATCTGCACCACTGCTGT
GCCTTGGAATGCTAGTTGGAGTAATAAATC---TCTGAATAAGATTTGGGATAACATGACCTGGATGGAGTGGGACAGAG
AAATTAACAATTACACAAGCATAATATACAGCTTAATTGAAGAATCGCAGAACCAACAAGAAAAGAATGAACAAGAATTA
TTAGAATTAGATAAATGGGCAAGTTTGTGGAATTGGTTTGACATAACAAAATGGCTGTGGTATATAAAAATATTCATAAT
GATAGTAGGAGGCTTGATAGGTTTAAGAATAGTTTTTTCTGTACTTTCTATAGTGAATAGAGTTAGGCAGGGATACTCAC
C---------------------ATTATCGTTTCAGACCCACCTCCCAGCCTCGAGGGGACCCGACAGGCCCGGAGGAATC
GAAGAAGAAGGTGGAGAGAGAGACAGAGACAGATCCGGTTCATTAGTGAACGGATTCTTGGCACTTATCTGGGTCGATCT
GCGGAGCCTGTTCCTCTTCAGCTACCACCGCTTGAGAGACTTACTCTTGATTGTGACGAGGATTGTGGAACTTCTGGGAC
GCAG---------------------GGGGTGGGAAGTCCTCAAATATTGGTGGAGTCTCCTACAGTATTGGAGTCAGGAA
CTAAAGAATAGTGCTGTTAGCTTGCTCAATACCATAGCCATAGCAGTAGCTGAAGGGACAGATAGGGTTATAGAAGTATT
ACAAAGAGCTGTTAGAGCTATTCTCCACATACCTAGAAGAATAAGACAGGGCTTGGAAAGGGCTTTGCTATAAGA-TGGG
TGGCAAGTGGTCAAAAAGTAGTATAGTTGGATGGCCTGCTGTAAGGGAAAGAATGAGACGAACTGAG-------------
--------------CCAGCAG---CAGATGGGGTAGGAGCAGCATCTCGAGACCTGGAAAAACATGGAGCAATCACAAGT
AGCAATACAGCAGCTAACAATGTTGATTGTGCCTGGCTAGAAGCACATGAGGATGAA---GAAGTGGGTTTCCCAGTCAG
ACCCCAGGTACCTTTAAGACCAATGACTCACAGGGCAGCTGTAGATCTTAGCCACTTTTTAAGAAAGAAGGGGGGACTGG
AAGGGCTAATTCACTCCCAGAAAAGACAAGATATCCTTGATTTGTGGGTCTACCACACACAAGGCTACTTCCCTGATTGG
CAGAACTACACACCAGGGCCAGGGACCAGATTTCCACTGACCTTTGGATGGTGCTTCAAGCTAGTACCAGT---TGAGCC
GGAGAAGGTAGAAGAGGCTAATGAAGGAGAGAACAACTGCTTGTTACACCCTATGAGCCTGCATGGGATGGAGGACCCGG
GGAAAGAAGTGTTAGTATGGAAGTTTGACAGCACCCTAGCATTCCATCACGTGGCCCGAGAGCTGCATCCGGAGTACTAC
AGAGACTGCTGA
>AB253432/B/Ba_L
ATGGGTGCGAGAGCGTCAGTATTAAGCGGGGGAGAATTAGATAGGTGGGAAAAAATTCGGTTAAGGCCAGGGGGAAAGAA
AAAATATAGATTAAAACATATAGTATGGGCAAGCAGGGAACTAGAAAGATTCGCAGTCAATCCTGGCCTGTTAGAAACAT
CAGAAGGCTGCAGACAAATACTGGGACAGCTACAACCATCCCTTCAGACAGGATCAGAAGAACTTAGATCATTATATAAT
ACAGTAGCAACCCTCTATTGTGTACATCAAAAGATAGAGGTAAAAGACACCAAGGAAGCTTTAGACAAAATAGAGGAAGA
GCAAAACAAATGTAAGC---------------------------------------AAAATTTCCCTATAGTGCAGAACC
TCCAGGGGCAAATGGTACATCAGGCCATATCACCTAGAACTTTAAATGCATGGGTAAAAGTAATAGAAGAGAAAGCTTTC
AGCCCAGAAGTAATACCCATGTTTTCAGCATTATCAGAAGGAGCCACCCCACAAGATTTAAACACCATGCTAAACACAGT
GGGGGGACATCAAGCAGCCATGCAAATGTTAAAAGAACCCATCAATGAGGAAGCTGCAAGATGGGATAGATTGCATCCCG
TGCAGGCAGGGCCTGTTGCACCAGGCCAGATAAGAGATCCAAGGGGAAGTGACATAGCAGGAACTACCAGTACCCTTCAG
GAACAAATAGGATGGATGACAAGTAAT---CCACCTATCCCAGTAGGAGAAATCTATAAAAGATGGATAATCCTGGGATT
AAATAAAATAGTAAGGATGTATAGCCCTACCAGCATTTTGGACATAAGACAAGGACCAAAGGAACCCTTTAGAGACTATG
TAGACCGGTTCTATAAAACTCTAAGAGCCGAGCAAGCTTCACAGGAGGTAAAAAATTGGATGACAGAAACCTTGTTGGTC
CAAAATGCGAACCCAGATTGTAAGACTATTTTAAAAGCATTGGGACCAGCAGCTACACTAGAAGAAATGATGACAGCATG
TCAGGGAGTGGGAGGACCCAGCCATAAAGCAAGAATTTTGGCAGAAGCAATGAGCCAAGTAACAAAT-------------
--TCAGCTACCATAATGATGCAGAAAGGCAATTTTAGGAACCAAAGAAAGATTGTTAAATGTTTCAATTGTGGCAAAGAA
GGGCACATAGCCAGAAACTGCAGGGCCCCTAGGAAAAGGGGCTGTTGGAAATGTGGAAAGGAAGGACACCAAATGAAAGA
CTGTACT------GAGAGACAGGCTAATTTTTTAGGGAAAATCTGGCCTTCCCACAAAGGAAGGCCAGGGAATTTCCTTC
AG------------------------AGCAGACCAGAGCCAACAGCCCCACCAGAAGAG---------------------
---------------------------------------------------------AGCTTCAGGTTTGGGGAAGAGAC
AACAACTCCCTCTCAGAAGCAGGAGCTGATAGACAAGGAACTGTAT---CCTTTAGCTTCCCTCAGATCACTCTTTGGCA
ACGACCCCTCGTCACAATAAAGATAGGGGGGCAACTAAAGGAAGCTCTATTAGATACAGGAGCAGATGATACAGTATTAG
AAGAAATGAATTTGCCAGGAAGATGGAAACCAAAAATGATAGGGGGAATTGGAGGTTTTATCAAAGTAAGACAGTATGAT
CAGATACTCATAGAAATCTGTGGACATAAAGCTATAGGTACAGTATTAATAGGACCTACACCTGTCAACATAATTGGAAG
AAATCTGTTGACTCAGATTGGTTGCACTTTAAATTTTCCCATTAGTCCTATTGAAACTGTACCAGTAAAATTAAAACCAG
GAATGGATGGCCCAAAAGTTAAACAATGGCCACTGACAGAAGAAAAAATAAAAGCATTAATGGAAATCTGTACAGAAATG
GAAAAGGAAGGGAAAATTTCAAAAATTGGGCCTGAAAATCCATACAATACTCCAGTATTTGCCATAAAGAAAAAAGACAG
TACTAAATGGAGAAAATTAGTAGATTTCAGAGAACTTAATAAGAAAACTCAAGACTTCTGGGAAGTACAATTAGGAATAC
-ACATCCCGCAGGGTTAAAAAAGAAAAAATCAGTAACAGTACTGGATGTGGGTGATGCATATTTTTCAGTTCCCTTAGAT
AAAGAATTCAGGAAGTATACTGCATTTACCATACCTAGTATAAACAATGAAACACCAGGGATCAGATATCAGTACAATGT
ACTTCCACAGGGATGGAAAGGATCACCAGCAATATTTCAAAGTAGCATGACAAGAATCTTAGAGCCTTTTAGAAAACAAA
ATCCAGAAATAGTGATCTATCAATACATGGATGATTTGTATGTAGGATCTGACTTAGAAATAGGGCAGCATAGAACAAAA
ATAGAGGAACTGAGACAACATCTGTTGAGGTGGGGATTTACCACACCAGACAAAAAACATCAGAAAGAACCTCCATTCCT
TTGGATGGGTTATGAACTCCATCCTGATAAATGGACAGTACAGCCTATAGTGCTGCCAGAAAAAGACAGCTGGACTGTCA
ATGACATACAGAAGTTAGTGGGAAAATTGAATTGGGCAAGTCAGATTTACCCAGGAATTAAAGTAAAGCAATTATGTAGG
CTCCTTAGGGGAACCAAGGCATTAACAGAAGTAATACCACTAACAAAAGAAACAGAGCTAGAACTGGCAGAGAACAGGGA
AATTCTAAAAGAACCAGTACATGGGGTGTATTATGACCCATCAAAAGACTTAATAGCAGAAATACAGAAGCAGGGGCAAG
GCCAATGGACATATCAAATTTATCAAGAGCCATTTAAAAATCTGAAAACAGGAAAATATGCAAGAATGAGGGGTGCCCAC
ACTAATGATGTAAAACAATTAACAGAGGCAGTGCAAAAAATAACCACAGAAAGCATAGTAATATGGGGAAAGACTCCTAA
ATTTAAACTACCCATACAAAAAGAAACATGGGAAACATGGTGGACAGAGTATTGGCAAGCCACCTGGATTCCTGAGTGGG
AGTTTGTCAATACCCCTCCCTTAGTGAAATTATGGTACCAGTTAGAGAAAGAACCCATAATAGGAGCAGAAACATTCTAT
GTAGATGGAGCAGCTAACCGGGAGACTAAATTAGGAAAAGCAGGATATGTTACTAACAGAGGAAGACAAAAAGTTGTCTC
CCTAACTGACACAACAAATCAGAAGACTGAGTTACAAGCAATTCATCTAGCTTTACAAGATTCAGGATTAGAAGTAAACA
TAGTAACAGACTCACAATATGCATTAGGAATCATTCAAGCACAACCAGATAAAAGTGAATCAGAGTTAGTCAGTCAAATA
ATAGAACAGTTAATAAAAAAGGAAAAGGTCTACCTGGCATGGGTACCAGCGCACAAAGGAATTGGAGGAAATGAACAAGT
AGATAAATTAGTCAGTACTGGAATCAGGAAAGTACTATTTTTAGATGGAATAGATATAGCCCAAGAA-GAACATGAGAAA
TATCACAGTAATTGGAGAGCAATGGCTAGTGATTTTAACCTGCCACCTGTGGTAGCAAAAGAAATAGTAGCCAGCTGTGA
TAAATGTCAGCTAAAAGGAGAAGCCATGCATGGACAAGTAGACTGTAGTCCAGGAATATGGCAACTAGATTGTACACATT
TAGAAGGAAAAATTATCCTGGTAGCAGTTCATGTAGCCAGTGGATATATAGAAGCAGAAGTTATTCCAGCAGAGACAGGG
CAGGAAACAGCATACTTTCTCTTAAAATTAGCAGGAAGATGGCCAGTAAAAACAATACATACAGACAATGGCAGCAATTT
CACTAGTACTACAGTCAAGGCCGCCTGTTGGTGGGCGGGGATCAAGCAGGAATTTGGCATTCCCTACAATCCCCAAAGTC
AGGGAGTAGTAGAATCTATAAATAAAGAATTAAAGAAAATTATAGGACAGGTAAGAGATCAGGCTGAACATCTTAAAACA
GCAGTACAAATGGCAGTATTCATCCACAATTTTAAAAGAAAAGGGGGGATTGGGGGGTATAGTGCAGGGGAAAGAATAGT
AGACATAATAGCAACAGACATACAAACTAAAGAATTACAAAAACAAATTACAAAAATTCAAAATTTTCGGGTTTATTACA
GGGACAGCAGAGATCCACTTTGGAAAGGACCAGCAAAGCTTCTCTGGAAAGGTGAAGGGGCAGTAGTAATACAAGATAAT
AGTGACATAAAAGTAGTACCAAGAAGAAAAGCAAAGATCATTAGGGATTATGGAAAACAGATGGC---AGGTGATGATTG
TGTGGCAAGTAGACAGGATGAGGATTAGAGCATGGAAAAGTTTAGTAAAACACCATATGTATATTACAGGGAAAGCTAAG
GGATGGTTTTATAGACATCACTATGAAAGTACTC------ATCCAAGAATAAGTTCAGAAGTACACATCCCACTA---AG
GGATGCGGAATTGGTAATAACAACTTATTGGGGTCTACATACAGGAGAAAGAGACTGGCATTTGGGTCAGGGAGTCTCCA
TAGAATGGAGGAAAAAGAGATATAGCACACAAGTAGACCCTAACCTAGCAGACCAACTAATTCATCTGTATTACTTTGAT
TGTTTTTCAGAATCTGCTATAAGAAATGCCATATTAGGACGTATAGTTAGTCCTAGGTGTGAATATCAAGCAGGACATAA
CAAGGTAGGGTCTCTACAGTACTTGGCACTAGCAGCATTAGTAACACCAAAAAAGATAAGGCCACCTTTGCCTAGTGTTA
CAAAACTGACAGAGGA--TAGATGGAACAAGCCCCAGAAGATCAAGGGCCACAGAGGGAGCCACACAATGAATGGACACT
AGAGCTTTTAGAGGAGCTTAAGAGTGAAGCTGTTAGACACTTTCCTAGGATATGGCTACATGGCTTAGGGCAACATATCT
ATGAAACTTATGGGGATACTTGGGCAGGAGTGGAAGCCATAATAAGAATTCTGCAACAACTGCTGTTTATCCATTTCAGG
ATTGGGTGCCAACATAGCAGAATAGGTATTATTCAAC------------AGAGGAGAGCAAGAAATGGAGCCAGTAGATC
CTAAACTAGAGCCCTGGAAGCATCCAGGAAGTCAGCCTAAGACTGCTTGTACCACTTGCTATTGTAAAAAGTGTTGCTTT
CATTGCCAAGTTTGCTTCATAACAAAAGGCTTAGGCATCTCCTATGGCAGGAGGAAGCGGAGACAGCGACGAAGAGCTCC
TCAAGACAGTCAGACTCATCAAGTTTCTCTATCAAAGCAGTAAGT------------AGTACATGTAATGCAAGCTTTAC
AAATATCAGCAATAGTAGGATTAGTAGTAGCAGCAATAATAGCAATAGTTGTGTGGACCATAGTATTCATAGAATATAGG
AAAATATTAAGGCAAAGAAAAATAGACAGGTTAATTGATAGAATAACAGAAAGAGCAGAAG-------------------
--------------------------ACAGTGGCAATGAGAGTGATGGAGATCAGGAGGAATTAT---------------
----------------CAGCACTGGTGGAGATGGGGCATCATGCTCCTTGGGATGTTAATGATCTGTAATGCT-------
---GAAGAAAAATTGTGGGTCACAGTCTATTATGGGGTACCTGTGTGGAAAGAAGCAACCACCACTCTATTTTGTGCATC
AGATGCTAAAGCATATGATACAGAGGTACATAATGTTTGGGCCACACATGCCTGTGTACCCACAGACCCCGACCCACAAG
AAGTAAAATTGGAAAATGTGACAGAAAATTTTAACATGTGGAAAAATAAAATGGTAGAACAGATGCATGAGGATATAATC
AGTTTATGGGATCAAAGCCTAAAGCCATGTGTAAAATTAACTCCACTCTGTGTTACTTTAAATTG---------------
------------------------------------------------------------CGAAATGAAAAATTGCTCTT
TCAATATCACCACAAACATAAGAGGTAAGGTGCAGAAAGAATATGCACTTTTTTATGAACTTGATATAGTACCAATAGA-
--------------------TAATGATAGCTATAGGTTGATAAGTTGTAACACCTCAGTCATTACACAGGCCTGTCCAAA
GGTATCCTTTGAGCCAATTCCCATACATTATTGTGCCCCGGCTGGTTTTGCGATTCTAAAGTGTAAAGATAATAAGTTCA
ATGGAAAAGGACCATGTACAAATGTCAGCACAGTACAATGTACACATGGAATTAGGCCAGTAGTATCAACTCAACTGCTG
TTAAATGGCAGTCTAGCAGAAGAAGAGGTAGTAATTAGATCCGAAAATTTCACGAACAATGCTAAAACCATAATAGTACA
GCTGAATGAATCTGTAGTAATTAATTGTACAAGACCCAACAACAATACAAGAAAAAGTAT----AAATATAGGACCAGGC
AGAGC---ATTTTATACAACAGGAGAAATAATAGGAGATATAAGACAAGCACATTGTAACCTTAGTAGAGCAAAATGGAA
TGACACTTTAAATAAGATAGTTATAAAATTAAGAGAACAATTTGGGAA--------TAAAACAATAGTCTTT---AAGCA
CTCCTCAGGAGGAGACCCAGAAATTGTGACGCACAGTTTTAATTGTGGAGGGGAATTTTTCTACTGTAATTCAACACAAC
TGTTTA------------------------------TCACACTCCCATGCAGAATAAAACAAATTATAAACATGTGGCAG
GAAGTAGGAAGAGCAATGTATGCCCCTCCCATCAGAGGACAAATTAGATGTTCATCAAATATTACAGGGCTGCTATTAAC
AAGAGATGGTGGT------------------------GAGGTCTTCAGACCTGGAGGAGGAGATATGAGGGATAATTGGA
GAAGTGAATTATATAAATATAAAGTAGTAAAAATTGAACCATTAGGAGTAGCACCCACCAAGGCAAAGAGAAGAGTGGTG
C------------AGAGAGAAAAAAGAGCAG---TGGGAATAGGAGCTGTGTTCCTTGGGTTCTTGGGAGCAGCAGGAAG
CACTATGGGCGCAGCGTCAATGACGCTGACGGTACAGGCCAGACTATTATTGTCTGGTATAGTGCAACAGCAGAACAATC
TGCTGAGAGCTATTGAGGCGCAACAGCATCTGTTGCAACTCACAGTCTGGGGCATCAAGCAGCTCCAGGCAAGAGTCCTG
GCTGTGGAAAGATACCTAAGGGATCAACAGCTCCTGGGGATTTGGGGTTGCTCTGGAAAACTCATCTGCACCACTGCTGT
GCCTTGGAATGCTAGTTGGAGTAATAAATC---TCTGAATAAGATTTGGGATAACATGACCTGGATGGAGTGGGACAGAG
AAATTAACAATTACACAAGCATAATATACAGCTTAATTGAAGAATCGCAGAACCAACAAGAAAAGAATGAACAAGAATTA
TTAGAATTAGATAAATGGGCAAGTTTGTGGAATTGGTTTGACATAACAAAATGGCTGTGGTATATAAAAATATTCATAAT
GATAGTAGGAGGCTTGATAGGTTTAAGAATAGTTTTTTCTGTACTTTCTATAGTGAATAGAGTTAGGCAGGGATACTCAC
C---------------------ATTATCGTTTCAGACCCACCTCCCAGCCTCGAGGGGACCCGACAGGCCCGGAGGAATC
GAAGAAGAAGGTGGAGAGAGAGACAGAGACAGATCCGGTTCATTAGTGAACGGATTCTTGGCACTTATCTGGGTCGATCT
GCGGAGCCTGTTCCTCTTCAGCTACCACCGCTTGAGAGACTTACTCTTGATTGTGACGAGGATTGTGGAACTTCTGGGAC
GCAG---------------------GGGGTGGGAAGTCCTCAAATATTGGTGGAGTCTCCTACAGTATTGGAGTCAGGAA
CTAAAGAATAGTGCTGTTAGCTTGCTCAATACCATAGCCATAGCAGTAGCTGAAGGGACAGATAGGGTTATAGAAGTATT
ACAAAGAGCTGTTAGAGCTATTCTCCACATACCTAGAAGAATAAGACAGGGCTTGGAAAGGGCTTTGCTATAAGA-TGGG
TGGCAAGTGGTCAAAAAGTAGTATAGTTGGATGGCCTGCTGTAAGGGAAAGAATGAGACGAACTGAG-------------
--------------CCAGCAG---CAGATGGGGTAGGAGCAGCATCTCGAGACCTGGAAAAACATGGAGCAATCACAAGT
AGCAATACAGCAGCTAACAATGTTGATTGTGCCTGGCTAGAAGCACATGAGGATGAA---GAAGTGGGTTTCCCAGTCAG
ACCCCAGGTACCTTTAAGACCAATGACTCACAGGGCAGCTGTAGATCTTAGCCACTTTTTAAGAAAGAAGGGGGGACTGG
AAGGGCTAATTCACTCCCAGAAAAGACAAGATATCCTTGATTTGTGGGTCTACCACACACAAGGCTACTTCCCTGATTGG
CAGAACTACACACCAGGGCCAGGGACCAGATTTCCACTGACCTTTGGATGGTGCTTCAAGCTAGTACCAGT---TGAGCC
GGAGAAGGTAGAAGAGGCTAATGAAGGAGAGAACAACTGCTTGTTACACCCTATGAGCCTGCATGGGATGGAGGACCCGG
GGAAAGAAGTGTTAGTATGGAAGTTTGACAGCACCCTAGCATTCCATCACGTGGCCCGAGAGCTGCATCCGGAGTACTAC
AGAGACTGCTGA
>AB286955/B/DR6089
ATGGGTGCGAGAGCGTCAGTATTAAGCGGGGGAGAATTAGATAGATGGGAAAAAATTCGGTTAAGGCCAGGGGGAAAGAA
AAGATATAGGCTAAAACATGTAGTATGGGCAAGCAGGGAGCTAGAACGATTCGCAGTTAACCCTGGCCTGTTAGAAACAT
CAGAAGGCTGTAAACAAATATTGGTACAGCTACAACCATCCCTTCAGACAGGATCAGAAGAACTTAGATCATTATATAAT
ACAATAGCAGTCCTCTATTGTGTGCATCAAAGGATAGATGTAAAAGACACCAAGGAAGCTCTAGACAAGATAGAGGAAGA
GCAAAACAAAAGTAAGC---------------------------------------AAAATTACCCTGTAGTGCAGAACA
TGCAGGGGCAAATGGTACATCAGCCCATATCACCTAGAACTTTAAATGCATGGGTAAAAGTAGTAGAAGAAAAGGCCTTC
AGCCCAGAGGTAATACCCATGTTTTCAGCATTATCAGAAGGAGCCACCCCTGCTGATTTAAACACCATGCTAAACACAGT
AGGGGGACATCAAGCAGCCATGCAAATGTTAAAAGAGACCATCAATGAGGAGGCTGCAGACTGGGATAGATTGCATCCAG
TGCAGGCAGGGCCTATTGCACCAGGCCAGATGAGAGAACCAAGGGGAAGTGACATAGCAGGAACTACTAGTACCCTTCAG
GAACAAATAGGATGGATGACAAGTAAT---CCACCTATCCCAGTAGGAGAAATCTATAAAAGATGGATAATCCTGGGATT
AAATAAAATAGTAAGGATGTATAGCCCTACCAGTATTCTAGACATAAAGCAAGGGCCAAAGGAACCCTTTAGAGATTATG
TAGACCGGTTCTATAAAGTTCTAAGAGCCGAGCAAGCCTCACAAGAGGTAAAAAATTGGATGACAGAAACCTTATTGGTC
CAAAATGCAAACCCAGATTGTAAGACCATTTTAAAAGCATTAGGACCAGCAGCTACACTAGAAGAAATGATGACAGCATG
TCAGGGAGTGGGGGGACCCGGCCATAAAGCAAGAGTGCTGGCTGAAGCAATGAGCCAGATGACAAAT-------------
--TCAGCTACCATGATGATGCAGAGAGGCAATTTTAGGAACCAAAGAAAACCTATTAAGTGTTTCAATTGTGGCAAAGAA
GGGCATACAGCCAGAAATTGCAGGGCTCCTAGGAAAAAGGGCTGTTGGAAATGTGGAAAGGAAGGACACCAGATGAAGGA
CTGTGAT------GGGAGACAGGCTAATTTTTTAGGGAAAATCTGGCCTTCCCACAAGGGAAGGCCAGGGAATTTCCTCC
AG------------------------AGCAGACCAGAGCCAACAGCCCCACCAGAGGAG---------------------
---------------------------------------------------------AGCTTCAGGTTTGGGGAAGAGAC
AACAACTCCCCCTCAGAAGCAGGAGCCAATAGACAAGGACATGTAT---CCTTTAGCTTCCCTCAAATCACTCTTTGGCA
ACGACCCCTCGTCACAATAAAGGTAGGGGGACAGCTAAAAGAGGCTCTATTAGATACAGGAGCAGATGATACAGTATTAG
AAGAAATAAATTTGCCAGGAAGATGGAAACCAAAAATGATAGGGGGAATTGGAGGTTTTATCAAAGTAAGACAGTATGAT
CAGATACTCGTAGAAATCTGTGGACATAAAGCTATAGGTACAGTCTTAGTAGGACCTACACCTGTCAACATAATTGGAAG
AAACCTGTTGACTCAGATTGGCTGCACTTTAAATTTTCCCATTAGTCCTATTGAAACTGTACCAGTAAAATTGAAGCCAG
GAATGGATGGCCCAAGAGTTAAACAATGGCCATTGACAGAAGAAAAAATAAAAGCATTAGTAGAAATTTGTACAGAAATG
GAAAAGGAAGGAAAAATTTCAAAAATTGGGCCTGAAAATCCATACAATACTCCAGTATTTGCCATAAAGAAAAAAGACAG
TACTAAATGGAGAAAATTAGTAGATTTCAGAGAACTTAATAAGAGGACTCAAGACTTCTGGGAAGTTCAATTAGGAATAC
CACATCCCGCAGGGTTAAAAAAGAAAAAATCAGTAACAGTACTGGATGTGGGTGATGCATATTTCTCAGTTCCCTTAGAT
AAAGAATTCAGGAAGTACACTGCATTTACCATACCTAGTATAAACAATGAGACACCAGGGATAAGATATCAGTACAATGT
GCTTCCACAGGGATGGAAAGGATCACCAGCAATATTCCAATGTAGCATGACAAAAATTTTAGAGCCCTTTAGAAAACAAA
ATCCAGAAATAGTTATCTATCAATACATGGATGACTTGTATGTAGGATCTGACTTAGAGATAGGACAGCATAGAGCAAAA
ATAGAAGAACTGAGACAGCATCTGTTGAGGTGGGGGTTTACCACACCAGACAAAAAACATCAGAAGGAACCTCCATTTCT
TTGGATGGGTTATGAACTCCATCCGGACAAATGGACAGTACAACCTATAGTGCTGCCAGAAAAAGACAGCTGGACTGTCA
ATGACATACAGAAGTTAGTGGGAAAATTGAATTGGGCAAGTCAGATTTACCCAGGGATTAAAGTAAAGCAATTATGTAAA
CTCCTTAGGGGAGCCAAAGCACTAACAGAAGTAATACAACTAACAGAAGAAGCAGAGCTAGAACTGGTAGAAAACAGGGA
GATTCTAAAAGAACCAGTACATGGAGTGTATTATGACCCATCAAAAGACTTAATAGCAGAAATACAGAAGCAGGGGCAAG
GACAATGGACATATCAAATTTATCAAGAGCCATTTAAAAATCTGAAAACAGGAAAATATGCAAAAACAAAGGGGGCCCAC
ACTAATGATGTAAAACAATTAACAGAGGCAGTGCAAAAAATAGCCACAGAAAGCATAGTAATATGGGGAAAGACTCCTAA
ATTTAAACTACCCATACAAAAAGAAACATGGGAAGCATGGTGGACAGAGTATTGGCAAGCCACCTGGATTCCCGAGTGGG
AGTTTGTCAATACCCCTCCCTTAGTAAAGCTATGGTACCAGTTAGAGAAAGAACCCATAGCGGGAGCAGAAACTTTCTAT
GTAGATGGGGCAGCTAACAGGGAGACGAAATTAGGAAAAGCAGGATATGTTACAAACCAAGGAAGACAAAAAGTTGTCTC
CCTAACTGACACAACAAATCAGAAGACTGAGTTACAAGCAATTCATCTAGCTCTGCAGGACTCAGGATTAGAAGTAAACA
TAGTAACAGACTCACAATATGCATTAGGAATCATTCAAGCACAACCAGATAAAAGTGAATCAGAGTTAGTCAGTCAAATA
ATAGAGCAGTTAATAAAAAAGGAAAAGGTCTACCTAGCATGGGTACCAGCACACAAAGGAATTGGAGGAAATGAACAAGT
AGATAAATTAGTCAGTTCTGGAATCAGGAAAGTGCTATTTTTAGATGGAATAGATAAGGCCCAAGAA-GAGCATGAGAAA
TATCACAGTAATTGGAGAGCAATGGCAAGTGATTTTAACCTGCCCCCTATAGTAGCAAAAGAAATAGTAGCCAGCTGTGA
TAAATGTCAGTTAAAAGGAGAAGCCATGCATGGACAAGTAGACTGTAGTCCAGGAATATGGCAACTAGATTGTACACATT
TAGAAGGAAAAATTATCCTGGTAGCAGTTCATGTAGCCAGTGGATATATAGAAGCAGAAGTTATTCCAGCAGAAACAGGG
CAGGAAACAGCATACTTTATCTTAAAATTAGCAGGGAGATGGCCAGTAACAACAATACATACAGACAATGGCACCAATTT
CACCAGCACCACGGTTAAGGCCGCCTGTTGGTGGGCGGGGGTCAAGCAGGAATTCGGTGTTCCCTACAATCCCCAAAGTC
AAGGAGTAGTAGAATCTATGAATAAAGAGTTAAAGAAAATTATAGGACAGGTAAGAGATCAGGCTGAACACCTTAAGACA
GCAGTACAAATGGCAGTATTCATCCACAATTTTAAAAGAAAAGGGGGGATTGGGGGGTACAGTGCAGGGGAAAGAATAAT
AGACATAATAGCATCAGACCTACAGACTAAAGAATTACAAAAACAAATTACAAAAATTCAAAATTTTCGGGTTTATTACA
GGGACAGCAGAGATCCTCTTTGGAAAGGACCAGCAAAGCTTCTCTGGAAAGGTGAAGGGGCAGTAGTAATACAAGATAAT
AGTGACATAAAAGTAGTGCCAAGAAGAAAAGCAAAAATCATTAGGGATTATGGAAAACAGATGGC---AGGTGATGATTG
TGTGGCAAGTAGACAGGATGAGGATTAACACATGGAAAAGTTTAGTAAAATACCATATACATATTTCAAAGAAAGCCAAG
GGATGGCTTTATAGACATCACTATGAAAGCACTA------ATCCAAGAATAAGTTCAGAAGTATGGATCCCACTA---GG
GGAGGCTACATTGAGAATAACAACATATTGGGGTCTGCATACAGGAGAAAGAGACTGGCATTTGGGTCAAGGAGTCTCCA
TAGAATGGAGGAAAAAGAAATATAGGACACAAGTAACCCCTGACCTAGCAGACCAACTAATTCATCTGTATTACTTTGAC
TGTTTTTCAGAATCTGCTATAAGAAAAGCCATAGTAGGACATATAGTTAGTCCTAGTTGTGAATATCAAGCAGGACATAA
CAAGGTAGGATCCCTACAGTACTTGGCACTAACAGCATTAATAAGACCAAAAAGGAGAAGGCCACCTTTGCCTAGTGTTA
CGAAACTGACAGAGGA--CAGATGGAACAAGCCCCAGAAGACCAAGGGCCGCAGAGAGA------------ATGGACACT
GCAGCTTTTAGAGGACCTTAAGAGTGAAGCTGTTAGACATTTTCCTAGGCCATGGCTCCTTAACTTAGGACAATATATCT
ATGAAACTTATGGGGATACTTGGGCAGGAGTGGAAGCCATAATAAGAATTCTGCAACAACTTCTGTTCATTCATTTCAGA
ATTGGATGTCAACATAGCAGAATAGGCGTTATTCGAC------------AGAGGAGAGCAAGGAATGGAACCAGTAGATC
CTAGCCTAGAGCCCTGGAAGCACCCAGGGAGTCAGCCTAAAACTGCTTGTACCAAATGCTATTGTAAAAAGTGTTGCTTT
CATTGCCAAGTTTGTTTCATAACAAAAGGCTTAGGCATCTCCTATGGCAGGAAGAAGCGGAGACAGCGACGAAGAACTCC
TCAAGACAGTCAGACTGATCAAAGTTCTCTATCAAAGCAGTAAGT------------AGTACATGTAATGTTACCTTTAC
AAATATTAGCAATAGTAGCATTAGTAGTAGTAGCAATAATAGCAATAGTGGTGTGGACCATAGTGTTTATAGAATATAGG
AAAATATTAAGACAAAGAAGAATAGACAGGTTAATTGATAGAATAAGAGAAAGAGCAGAAG-------------------
--------------------------ACAGTGGCAATGAAAGTGAAGGGGACCAGGAAGAATTA----------------
---------------------CTGGTGGAGATGGGGCATGATGCTCCTTGGGATGCTAATGATCTGTAGTGCT-------
---GCAGAACAATTGTGGGTTACAGTCTATTATGGGGTGCCTGTGTGGAAAGAAGCAACCACCACTCTATTTTGTGCATC
AGATGCTAAAGCAGTTGAAACAGAGGTGCATAATGTTTGGGCCACACATGCCTGTGTACCCACAGACCCTAACCCACAGG
AAGTAGTATTGGAAAATGTGACAGAAAATTTTAACATGTGGAAAAATGACATGGTAGAACAGATGCAAGAAGATATAATT
AGTTTATGGGATCAAAGTCTAAAGCCATGTGTAAAATTAACCCCGCTCTGTGTTACCTTAAATTG---------------
------------------------------------------------------------CGAAATAAAAAACTGCTCTT
TCAATGTCACCACAAGCATAAGAAATAAGATGCAGAAAGAATATGCACTGTTTTATAAACTTGATATAATGCCAATAGA-
--------------------TAATTATAGCTATACTCTGATAAATTGTAATACCTCAATCATTACCCAGGCCTGTCCAAA
GGTATCCTTTGAACCAATTCCCATACATTATTGTACCCCAGCTGGTTTTGCGCTTCTAAAATGTAATGATAAAAAATTCA
ATGGAACAGGATCATGTAAAAATGTTAGCACAGTACAATGTACACATGGAATTAGGCCAGTAGTGTCAACTCAACTGCTG
TTAAATGGCAGTCTAGCAGAAGAAGAAATAGTAATTAGATCTGAAAATCTCACGGATAATGCTAAAACCATAATAGTACA
GCTGAATGAAACTGTAGTAATTAATTGTACAAGACCCGGCAACAATACAAGAAGAAGTAT----ACATATAGGACCAGGG
AGGGC---ATTTTATGCAACAGGAGACATAATAGGAGATATAAGACAAGCACATTGTAACCTTAGTGAAGCAAGTTGGAA
TAAAACTTTAAAACAGATAGCTACAAAATTAAGAGAACAATTTGTGAA--------CAAAACAATAATCTTT---AGTCA
ATCCTCAGGAGGGGACCCAGAAATTGTAATGCACAGTTTTAATTGTGGAGGGGAATTTTTCTACTGTGATACAACACAGC
TGTTTA------------------------------TCACACTCCCATGCAGAATAAAACAAATTGTAAACAGATGGCAG
GAAGTAGGAAAAGCAATGTATGCCCCTCCCATCAGAGGAAACATTACCTGTTCATCAAATATCACAGGGCTGCTATTAAC
AAGAGATGGTGGT------------------------GAGATTTTCAGACCTGGAGGAGGAAATATGAGGGACAATTGGA
GAAGTGAATTATATAAATATAAAGTAGTAAGGATTGAGCCATTAGGAGTAGCACCCACCAGGGCAAAGAGAGGAGTGGTG
C------------AGAGAGAAAAAAGAGCAG---TGGGAATAGGAGCTATGTTCCTTGGGTTCTTGGGAGCAGCAGGAAG
CACTATGGGCGCAGCGTCTTTGACGCTGACGGTACAAGCCAGACAATTATTGTCTGGTATAGTGCAACAGCAAAACAATT
TGCTGAGAGCTATTGAGGCGCAGCAGCATCTGTTGCAACTCACAGTCTGGGGCATCAAGCAGCTCCAGGCAAGAGTCCTG
GCTGTAGAAAGATACCTAAAGGATCAACAGCTCCTAGGGATTTGGGGTTGCTCTGGAAGACTCATCTGCACCACTGCTGT
GCCTTGGAATGCTAGTTGGAGTAATAAATC---TGTAGATTATATTTGGAACAACATGACCTGGATGCAGTGGGAGAAAG
AGATTGACAATTACACAGGCTTAATATACAGACTAATTGAAGAATCGCAAGCCCAACAAGAAAAGAATGAACAAGATTTA
TTACAATTGGATACGTGGGCAAGTTTGTGGAATTGGTTTAGTATATCAAACTGGCTGTGGTATATAAAAATATTCATAAT
GATAGTAGCAGGCTTAGTAGGTTTAAGAATAATTTTTGCTGTAATTTCTATAGTGAATAGAGTTAGGCAGGGATACTCAC
C---------------------ATTATCATTCCAGACCCGCCTCCCAGCTCAGAGGGGACCCGACAGGCCCGAAGGAATC
GAAGAAGAAGGTGGAGAGAGAGACAACGACAGATCCATACGATTAGTAGATGGATTCTTAGCACTCATCTGGGACGATCT
GCGGAGCCTGTGCCTCTTCAGCTACCACCGCTTGAGAGACTTACTCTTGCTTGTGAAGAGGGTTGTGGAACTTCTGGGAC
ACAG---------------------GGGGTGGGAAATCCTCAAGTATTGGTGGAATCTCCTGCAGTATTGGAGTCAGGAA
CTAAAGAATAGTGCTGTTAGTTTGTTTAATGCTATAGCTATAGCAGTAGCTGAGGGGACAGATAGGGTTATAGAAGGAAT
ACAAAGAATTGGTAGAGGTTTTCTTCACATACCTAGAAGAATAAGACAGGGCTTAGAAAGGGCTTTGCTATAAGA-TGGG
TGGCAAGTGGTCAAAGTGTAGCATGGGTGGATGGGCTGCTGTAAGGGATAGAATGAGAAGAACTGAGGAG----------
--------------CCAGCAG---CAGTTGGGGTGGGAGCAACATCTCGAGACCTGGAAAGACATGGAGCAATTACAAGT
AGCAATACAGCAGCTACTAATGCTGATTGTGCCTGGCTAGAAGCACAAGAGGATGAG---GAGGTAGGCTTCCCAGTCAA
GCCTCAGGTACCTTTAAGACCAATGACTTACAAAGCAGCGGTAGATCTTAGCCACTTTTTAAAAGAAAAGGGGGGACTGG
AAGGGCTAATTTACTCCCAGAAAAGACAAGAGATCCTTGATCTGTGGATGTACAATACACAAGGTTACTTCCCTGATTGG
CAGAACTACACACCAGGGCCAGGGGTCAGATATCCACTGACCTTTGGATGGTGCTTCAAGCTAGTACCAGT---TGATCC
AGACCAGGTAGAAAAGGCCAATGAAGGAGAGAACAACTGCCTGTTACACCCTATGGCCCAGCATGGGATGAATGACCCAG
AGAAAGAAGTGTTAATGTGGAAGTTTGACAGCCGCCTAGCGTTTCATCATGTGGCCCGAGAGAAGCATCCGGAGTATTAC
AAAGACTGCTGA
>AB286956/B/DR6089
ATGGGTGCGAGAGCGTCAGTATTAAGCGGGGGAGAATTAGATAGATGGGAAAAAATTCGGTTAAGGCCAGGGGGAAAGAA
AAGATATAGGCTAAAACATGTAGTATGGGCAAGCAGAGAGCTAGAACGATTCGCAGTTAACCCTGGCCTGTTAGAAACAT
CAGAAGGCTGTAAACAAATATTAGTACAACTACAACCATCCCTTCAGACAGGATCAGAAGAACTTAGATCATTATATAAT
ACAGTAGCAGTCCTCTATTGTGTGCATCAAAGGATAGATGTAAAAGACACCAAGGAAGCTCTAGACAAGATAGAGGAGGA
GCAAAACAAAAGTAAGC---------------------------------------AAAATTACCCTGTAGTGCAGAACA
TGCAGGGGCAAATGGTACATCAGCCCATATCACCTAGAACTTTAAATGCATGGGTAAAAGTAGTAGAAGAAAAGGCCTTC
AGCCCAGAGGTAATACCCATGTTTTCAGCATTATCAGAAGGAGCCACCCCTGCTGATTTAAACACCATGCTAAACACAGT
AGGGGGACATCAAGCAGCCATGCAAATGTTAAAAGAGACCATCAATGAGGAGGCTGCAGACTGGGATAGATTGCATCCAG
TGCAGGCAGGGCCTATTGCACCAGGCCAGATGAGAGAACCAAGGGGAAGTGACATAGCAGGAACTACTAGTACCCTTCAG
GAACAAATAGGATGGATGACAAGTAAT---CCACCTATCCCAGTAGGAGAAATCTATAAAAGATGGATAATCCTGGGATT
AAATAAAATAGTAAGGATGTATAGCCCTACCAGTATTCTAGACATAAAGCAAGGGCCAAAGGAACCCTTTAGAGATTATG
TAGACCGGTTCTATAAAGTTCTAAGAGCCGAGCAAGCCTCACAAGAGGTAAAAAATTGGATGACAGAAACCTTATTGGTC
CAAAATGCAAACCCAGATTGTAAGACCATTTTAAAAGCATTAGGACCAGCAGCTACACTAGAAGAGATGATGACAGCATG
TCAGGGAGTGGGGGGACCCGGCCATAAAGCAAGAGTGCTGGCTGAAGCAATGAGCCAGTTAACAAAT-------------
--TCAGCTACCATGATGATGCAGAGAGGCAATTTTAGGAACCAAAGAAAACCTATTAAGTGTTTCAATTGTGGCAAAGAA
GGGCATACAGCCAGAAATTGCAGGGCTCCTAGGAAAAAGGGCTGTTGGAAATGTGGAAAGGAAGGACACCAAATGAAGGA
CTGTGAT------GGGAGACAGGCTAATTTTTTAGGGAAAATCTGGCCTTCCCACAAGGGAAGGCCAGGGAATTTCCTCC
AG------------------------AGCAGACCAGAGCCAACAGCCCCACCAGAAGAG---------------------
---------------------------------------------------------AGCTTCAGGTTTGGGGAAGAGAC
AACAACTCCCCCTCAGAAGCAGGAGCCAATAGACAAGGACATGTAT---CCTTTAGCTTCCCTCAAATCACTCTTTGGCA
ACGACCCCTCGTCACAATAAAGGTAGGGGGACAGCTAAAAGAAGCTCTATTAGATACAGGAGCAGATGATACAGTATTAG
AAGAAATAAATTTGCCAGGAAGATGGAAACCAAAAATGATAGGGGGAATTGGAGGTTTTATCAAAGTAAGACAGTATGAT
CAGATACTCGTAGAAATCTGTGGACATAAAGCTATAGGTACAGTCTTAGTAGGACCTACACCTGTCAACATAATTGGAAG
AAACCTGTTGACTCAGATTGGCTGCACTTTAAATTTTCCCATTAGTCCTATTGAAACTGTACCAGTAAAATTGAAGCCAG
GAATGGATGGCCCAAGAGTTAAACAATGGCCATTGACAGAAGAAAAAATAAAAGCATTAGTAGAAATTTGTACAGAAATG
GAAAAGGAAGGAAAAATTTCAAAAATTGGGCCTGAAAATCCATACAATACTCCAGTATTTGCCATAAAGAAAAAAGACAG
TACTAAATGGAGAAAATTAGTAGATTTCAGAGAACTTAATAAGAGGACTCAAGACTTCTGGGAAGTTCAATTAGGAATAC
CACATCCCGCAGGGTTAAAAAAGAAAAAATCAGTAACAGTACTGGATGTGGGTGATGCATATTTCTCAGTTCCCTTAGAT
AAAGAATTCAGGAAGTACACTGCATTTACCATACCTAGTATAAACAATGAGACACCAGGGATAAGATATCAGTACAATGT
GCTTCCACAGGGATGGAAAGGATCACCAGCAATATTCCAATGTAGCATGACAAAAATTTTAGAGCCCTTTAGAAAACAAA
ATCCAGAAATAGTTATCTATCAATACATGGATGACTTGTATGTAGGATCTGACTTAGAGATAGGACAGCATAGAGCAAAA
ATAGAGGAACTGAGACAGCATCTGTTGAGGTGGGGGTTCACCACACCAGACAAAAAACATCAGAAGGAACCTCCATTTCT
TTGGATGGGTTATGAACTCCATCCGGACAAATGGACAGTACAACCTATAGTGCTGCCAGAAAAAGACAGCTGGACTGTCA
ATGACATACAGAAGTTAGTGGGAAAATTGAATTGGGCAAGTCAGATTTACCCAGGGATTAAAGTAAAGCAATTATGTAAA
CTCCTTAGGGGAGCCAAAGCACTAACAGAAGTAATACAACTAACAGAAGAAGCAGAGCTAGAACTGGCAGAAAACAGGGA
GATTCTAAAAGAACCAGTACATGGAGTGTATTATGACCCATCAAAAGACTTAATAGCAGAAATACAGAAGCAGGGGCAAG
GACAATGGACATATCAAATTTATCAAGAGCCATTTAAAAATCTGAAAACAGGAAAATATGCAAGAACAAAGGGGGCCCAC
ACTAATGATGTAAAACAATTAACAGAGGCAGTGCAAAAAATAGCCACAGAAAGCATAGTAATATGGGGAAAGACTCCTAA
ATTTAAACTACCCATACAAAAAGAAACATGGGAAGCATGGTGGACAGAGTATTGGCAAGCCACCTGGATTCCCGAGTGGG
AGTTTGTCAATACCCCTCCCTTAGTAAAGCTATGGTACCAGTTAGAGAAAGAACCCATAGCGGGAGCAGAAACTTTCTAT
GTAGATGGGGCAGCTAACAGGGAGACGAAATTAGGAAAAGCAGGATATGTTACTAACCAAGGAAGACAAAAAGTTGTCTC
CCTAACTGACACAACAAATCAGAAGACTGAGTTACAAGCAATTTATCTAGCTCTGCAGGACTCAGGATTAGAAGTAAACA
TAGTAACAGACTCACAATATGCATTAGGAATCATTCAAGCACAACCAGATAAAAGTGAATCAGAGTTAGTCAGTCAAATA
ATAGAGCAGTTAATAAAAAAGGAAAAGGTCTACCTAGCATGGGTACCAGCACACAAAGGAATTGGAGGAAATGAACAAGT
AGATAAATTAGTCAGTTCTGGAATCAGGAAAGTGCTATTTTTAGATGGAATAGATAAGGCCCAAGAA-GAGCATGAGAAA
TATCACAGTAATTGGAGAGCAATGGCAAGTGATTTTAACCTGCCCCCTATAGTAGCAAAAGAAATAGTAGCCAGCTGTGA
TAAATGTCAGTTAAAAGGAGAAGCCATGCATGGACAAGTAGACTGTAGTCCAGGAATATGGCAACTAGATTGTACACATT
TAGAAGGAAAAATTATCCTGGTAGCAGTTCATGTAGCCAGTGGATATATAGAAGCAGAAGTTATTCCAGCAGAAACAGGG
CAGGAAACAGCATACTTTATCTTAAAATTAGCAGGGAGATGGCCAGTAACAACAATACATACAGACAATGGCACCAATTT
CACCAGCACCACGGTTAAGGCCGCCTGTTGGTGGGCGGGGGTCAAGCAGGAATTCGGTGTTCCCTACAATCCCCAAAGTC
AAGGAGTAGTAGAATCTATGAATAAAGAGTTAAAGAAAATTATAGGACAGGTAAGAGATCAGGCTGAACACCTTAAGACA
GCAGTACAAATGGCAGTATTCATCCACAATTTTAAAAGAAAAGGGGGGATTGGGGGGTACAGTGCAGGGGAAAGAATAAT
AGACATAATAGCATCAGACCTACAGACTAAAGAATTACAAAAACAAATTACAAAAATTCAAAATTTTCGGGTTTATTACA
GGGACAGCAGAGATCCTCTTTGGAAAGGACCAGCAAAGCTTCTCTGGAAAGGTGAAGGGGCAGTAGTAATACAAGATAAT
AGTGACATAAAAGTAGTGCCAAGAAGAAAAGCAAAAATCATTAGGGATTATGGAAAACAGATGGC---AGGTGATGATTG
TGTGGCAAGTAGACAGGATGAGGATTAACACATGGAAAAGTTTAGTAAAATACCATATACATATTTCAAAGAAAGCCAAG
GGATGGCTTTATAGACATCACTATGAAAGCACTA------ATCCAAGAATAAGTTCAGAAGTATGGATCCCACTA---GG
GGAGGCTACATTGAGAATAACAACATATTGGGGTCTGCATACAGGAGAAAGAGACTGGCATTTGGGTCAAGGAGTCTCCA
TAGAATGGAGGAAAAAGAAATATAGGACACAAGTAACCCCTGACCTAGCAGACCAACTAATTCATCTGTATTACTTTGAC
TGTTTTTCAGAATCTGCTATAAGAAAAGCCATAGTAGGACATATAGTTAGTCCTAGTTGTGAATATCAAGCAGGACATAA
CAAGGTAGGATCCCTACAGTACTTGGCACTAACAGCATTAATAAGACCAAAAAGGAGAAGGCCACCTTTGCCTAGTGTTA
CGAAACTGACAGAGGA--CAGATGGAACAAGCCCCAGAAGACCAAGGGCCGCAGAGAGA------------ATGGACAAT
ACAGCTTTTAGAGGACCTTAAGAGTGAAGCTGTTAGACATTTTCCTAGGCCATGGCTCCTTAACTTAGGACAATATATCT
ATGAAACTTATGGGGATACTTGGGCAGGAGTGGAAGCCATAATAAGAATTCTGCAACAACTTCTGTTCATTCATTTCAGA
ATTGGATGTCAACATAGCAGAATAGGCGTTATTCGAC------------AGAGGAGAGCAAGGAATGGAACCAGTAGATC
CTAGCCTAGAGCCCTGGAAGCACCCAGGGAGTCAGCCTAAAACTGCTTGTACCAAATGCTATTGTAAAAAGTGTTGCTTT
CATTGCCAAGTTTGTTTCATAACAAAAGGCTTAGGCATCTCCTATGGCAGGAAGAAGCGGAGACAGCGACGAAGAACTCC
TCAAGACAGTCAGACTGATCAAAGTTCTCTATCAAAGCAGTAAGT------------AGTACATGTAATGTTACCTTTAC
AAATATTAGCAATAGTAGCATTAGTAGTAGTAGCAATAATAGCAATAGTGGTGTGGACCATAGTGTTTATAGAATATAGG
AAAATATTAAGACAAAGAAGAATAGACAGGTTAATTGATAGAATAAGAGAAAGAGCAGAAG-------------------
--------------------------ACAGTGGCAATGAAAGTGAAGGGGACCAGGAAGAATTA----------------
---------------------CTGGTGGAGATGGGGCATGATGCTCCTTGGGATGCTAATGATCTGTAGTGCT-------
---GCAGAACAATTGTGGGTTACAGTCTATTATGGGGTGCCTGTGTGGAAAGAAGCAACCACCACTCTATTTTGTGCATC
AGATGCTAAAGCAGTTGAAACAGAGGTGCATAATGTTTGGGCCACACATGCCTGTGTACCCACAGACCCTAACCCACAGG
AAGTAGTATTGGAAAATGTGACAGAAAATTTTAACATGTGGAAAAATGACATGGTAGAACAGATGCAAGAAGATATAATT
AGTTTATGGGATCAAAGTCTAAAGCCATGTGTAAAATTAACCCCGCTCTGTGTTACCTTAAATTG---------------
------------------------------------------------------------CGAAATAAAAAACTGCTCTT
TCAATGTCACCACAAGCATAAGAAATAAGATGCAGAAAGAATATGCACTGTTTTATAAACTTGATATAATGCCAATAGA-
--------------------TAATTATAGCTATACTCTGATAAATTGTAATACCTCAATCATTACCCAGGCCTGTCCAAA
GGTATCCTTTGAACCAATTCCCATACATTATTGTACCCCAGCTGGTTTTGCGCTTCTAAAATGTAATGATAAAAAATTCA
ATGGAACAGGATCATGTAAAAATGTTAGCACAGTACAATGTACACATGGAATTAGGCCAGTAGTGTCAACTCAACTGCTG
TTAAATGGCAGTCTAGCAGAAGAAGAAATAGTAATTAGATCTGAAAATCTCACGGATAATGCTAAAACCATAATAGTACA
GCTGAATGAAACTGTAGTAATTAATTGTACAAGACCCGGCAACAATACAAGAAGAAGTAT----ACATATAGGACCAGGG
AGGGC---ATTTTATGCAACAGGAGACATAATAGGAGATATAAGACAAGCACATTGTAACCTTAGTGAAGCAAGTTGGAA
TAAAACTTTAAAACAGATAGCTACAAAATTAAGAGAACAATTTGTGAA--------CAAAACAATAATCTTT---AGTCA
ATCCTCAGGAGGGGACCCAGAAATTGTAATGCACAGTTTTAATTGTGGAGGGGAATTTTTCTACTGTGATACAACACAGC
TGTTTA------------------------------TCACACTCCCATGCAGAATAAAACAAATTGTAAACAGATGGCAG
GAAGTAGGAAAAGCAATGTATGCCCCTCCCATCAGAGGAAACATTACCTGTTCATCAAATATCACAGGGCTGCTATTAAC
AAGAGATGGTGGT------------------------GAGATTTTCAGACCTGGAGGAGGAAATATGAGGGACAATTGGA
GAAGTGAATTATATAAATATAAAGTAGTAAGGATTGAGCCATTAGGAGTAGCACCCACCAGGGCAAAGAGAGGAGTGGTG
C------------AGAGAGAAAAAAGAGCAG---TGGGAATAGGAGCTATGTTCCTTGGGTTCTTGGGAGCAGCAGGAAG
CACTATGGGCGCAGCGTCTTTGACGCTGACGGTACAAGCCAGACAATTATTGTCTGGTATAGTGCAACAGCAAAACAATT
TGCTGAGAGCTATTGAGGCGCAGCAGCATCTGTTGCAACTCACAGTCTGGGGCATCAAGCAGCTCCAGGCAAGAGTCCTG
GCTGTAGAAAGATACCTAAAGGATCAACAGCTCCTAGGGATTTGGGGTTGCTCTGGAAGACTCATCTGCACCACTGCTGT
GCCTTGGAATGCTAGTTGGAGTAATAAATC---TGTAGATTATATTTGGAACAACATGACCTGGATGCAGTGGGAGAAAG
AGATTGACAATTACACAGGCTTAATATACAGACTAATTGAAGAATCGCAAGCCCAACAAGAAAAGAATGAACAAGATTTA
TTACAATTGGATACGTGGGCAAGTTTGTGGAATTGGTTTAGTATATCAAACTGGCTGTGGTATATAAAAATATTCATAAT
GATAGTAGCAGGCTTAGTAGGTTTAAGAATAATTTTTGCTGTAATTTCTATAGTGAATAGAGTTAGGCAGGGATACTCAC
C---------------------ATTATCATTCCAGACCCGCCTCCCAGCTCAGAGGGGACCCGACAGGCCCGAAGGAATC
GAAGAAGAAGGTGGAGAGAGAGACAACGACAGATCCATACGATTAGTAGATGGATTCTTAGCACTCATCTGGGACGATCT
GCGGAGCCTGTGCCTCTTCAGCTACCACCGCTTGAGAGACTTACTCTTGCTTGTGAAGAGGGTTGTGGAACTTCTGGGAC
ACAG---------------------GGGGTGGGAAATCCTCAAGTATTGGTGGAATCTCCTGCAGTATTGGAGTCAGGAA
CTAAAGAATAGTGCTGTTAGTTTGTTTAATGCTATAGCTATAGCAGTAGCTGAGGGGACAGATAGGGTTATAGAAGGAAT
ACAAAGAATTGGTAGAGGTTTTCTTCACATACCTAGAAGAATAAGACAGGGCTTAGAAAGGGCTTTGCTATAAGA-TGGG
TGGCAAGTGGTCAAAGTGTAGCATGGGTGGATGGGCTGCTGTAAGGGATAGAATGAGAAGAACTGAGGAG----------
--------------CCAGCAG---CAGTTGGGGTGGGAGCAACATCTCGAGACCTGGAAAGACATGGAGCAATTACAAGT
AGCAATACAGCAGCTACTAATGCTGATTGTGCCTGGCTAGAAGCACAAGAGGATGAG---GAGGTAGGCTTCCCAGTCAA
GCCTCAGGTACCTTTAAGACCAATGACTTACAAAGCAGCGGTAGATCTTAGCCACTTTTTAAAAGAAAAGGGGGGACTGG
AAGGGCTAATTTACTCCCAGAAAAGACAAGAGATCCTTGATCTGTGGATGTACAATACACAAGGTTACTTCCCTGATTGG
CAGAACTACACACCAGGGCCAGGGGTCAGATATCCACTGACCTTTGGATGGTGCTTCAAGCTAGTACCAGT---TGATCC
AGACCAGGTAGAAAAGGCCAATGAAGGAGAGAACAACTGCCTGTTACACCCTATGGCCCAGCATGGGATGAATGACCCAG
AGAAAGAAGTGTTAATGTGGAAGTTTGACAGCCGCCTAGCGTTTCATCATGTGGCCCGAGAGAAGCATCCGGAGTATTAC
AAAGACTGCTGA
>AB287363/B/DR6538
ATGGGTGCGAGAGCGTCAGTATTAAGCGGGGGAGAATTGGACAAATGGGAGAAAATTCGGTTGAGGCCAGGAGGAAAGAA
AAAATATAAACTCAAACATATAGTATGGGCAAGCAGGGAGCTAGAACGATTTGCAGTCAATCCTGGCCTGTTAGAAACAG
CAGAAGGCTGCAAACAAATACTGGGACAGCTACAACCAGCCCTTCAGACAGGATCAGAAGAACTTAAATCATTATTTAAT
ACAATAGCAGTCCTCTATTGTGTACATCAAAAAATAGCGATACAAGACACCAAGGAAGCCTTAGAGAAGATAGAGGAAGA
GCAAAACAAAAGTAAGC---------------------------------------AAAATTACCCTATAGTGCAGAACC
TACAGGGGCAAATGGTACATCAAGCCATATCACCTAGAACTTTAAATGCATGGGTAAAAGTAGTAGAAGAGAAGGCTTTC
AGCCCAGAAGTAATACCCATGTTTTCAGCATTATCAGAAGGAGCCACCCCACAAGATTTAAACACTATGCTAAACACAGT
GGGGGGACATCAAGCAGCCATGCAAATGTTAAAAGAGACCATCAATGAGGAAGCTGCAGAATGGGATAGATTGCATCCAG
TGCATGCAGGGCCTATTGCACCAGGCCAGATGAGAGAACCAAGGGGAAGTGACATAGCAGGAACTACTAGTACCCTTCAG
GAACAAATAGGATGGATGACAAACAAT---CCACCTATCCCAGTAGGAGAAATCTATAAAAGATGGATAATCCTGGGATT
AAATAAAATAGTAAGAATGTATAGCCCTACCAGTATTCTGGACATAAGACAAGGACCAAAAGAACCCTTTAGAGATTATG
TAGATCGGTTCTATAAAACTCTAAGAGCCGAGCAAGCTTCACAGGAGGTAAAAAATTGGATGACAGAAACCTTGTTGGTC
CAGAATGCGAACCCAGATTGTAAGACTATTTTAAAAGCATTGGGGCCAGCAGCTACATTAGAAGAAATGATGACAGCATG
TCAGGGAGTGGGGGGACCCGGCCATAAAGCAAGAGTTTTGGCTGAAGCAATGAGCCAGGTAACAAAT-------------
--TCAGCTAGCATAATGGTACAGAGAGGCAATTTTAGAAACCAAAGAAAGATTATTAAGTGTTTCAATTGTGGCAAAGAA
GGGCACATATCCAAAAATTGCAGGGCCCCTAGGAAAAAGGGCTGTTGGAAATGTGGAAAGGAAGGACACCAAATGAAAGA
CTGTACT------GAGAGACAGGCTAATTTTTTAGGGAAGATCTGGCCTTCCCACAAAGGAAGGCCAGGGAATTTCCTTC
AG------------------------AGCAGACCAGAGCCAACAGCCCCACCAGAAGAG---------------------
---------------------------------------------------------AGCTTCAGGTTTGGGGAAGAGAT
AACAACTCCCTCTCAGAAGCAGGAGCCGATAGACAAGGAAATGTAT---CCTTTAGCTTCCCTCAGATCACTCTTTGGCA
ACGACCCCTCGTCACAATAAAGATAGGGGGGCAACTAAAGGAAGCTCTATTAGATACAGGAGCAGATGATACAGTATTAG
AAGAAATGAATTTGCCAGGAAAATGGAAACCAAAAATGATAGGAGGAATTGGAGGTTTTATCAAAGTAAGACAGTATGAT
CAGATACCCATAGAAATCTGTGGACATAAAGCTATAGGTACAGTATTAATAGGACCTACACCCGTCAACATAATTGGAAG
AAATTTGTTGACGCAGCTTGGGTGTACTTTAAATTTTCCCATTAGTCCTATTGAAACTGTACCAGTAAAATTAAAGCCAG
GAATGGATGGCCCAAAAGTTAAACAATGGCCATTGACAGAAGAAAAAATAAAAGCATTGGTAGAAATTTGTACAGAAATG
GAAAAGGAAGGGAAAATTTCAAAAATTGGGCCTGAAAATCCATACAATACTCCAGTATTTGCCATAAAGAAAAAAGACAG
TACTAAATGGAGAAAATTAGTAGATTTCAGAGAACTTAATAAGAGAACTCAAGACTTCTGGGAAGTTCAATTAGGAATAC
CACACCCTGCAGGGTTAAAAAAGAAAAAATCAGTAACAGTACTAGATGTGGGTGATGCATACTTTTCAGTACCCTTAGAT
AAAGACTTCAGAAAGTATACTGCATTCACCATACCTAGTGTAAACAATGAGACACCAGGGATTAGATATCAGTACAATGT
GCTTCCACAGGGATGGAAAGGATCACCAGCAATATTCCAATGTAGCATGACAAAAATCTTAGAGCCTTTTAGAAAACAAA
ATCCAGAAATAGTTATCTATCAATATATGGATGATTTATATGTAGGATCTGACTTAGAAATAGGGCAGCATAGAACAAAA
ATAGAGGAACTGAGACAACATTTGTTGGGGTGGGGATTTACCACACCAGACAAAAAACACCAGAAAGAACCTCCATTCCT
TTGGATGGGTTATGAACTCCATCCTGATAAATGGACAGTACAGCCTATAGTGCTACCAGAAAAGGACAGCTGGACTGTCA
ATGACATACAGAAGTTAGTGGGAAAATTGAATTGGGCAAGTCAGATTTATGCAGGGATTAAAGTAAAGCAATTATGTAAA
CTCCTTAGGGGAGCCAAAGCACTAACAGAAATAATAGTGTTAACAGAAGAAGCAGAGCTAGAACTGGCAGAAAACAGAGA
AATTTTAAAAGAACCAGTACATGGGGCATATTATGACCCATCAAAAGACTTAGTAGCAGAAGTACAGAAACAGGGGCAAG
GTCAATGGACATATCAAATTTATCAAGAGCCATTTAAAAATCTGAAAACAGGAAAGTATGCAAGAATGAAGGGTGCCCAC
ACTAATGATGTAAAACAATTAACAGAGGCAGTGCAAAAAATAGCCACAGAAAGCATAGTAATATGGGGAAAGACTCCTAA
ATTTAAACTGCCCATACAAAAAGAAACATGGGAAGCATGGTGGATGGAGTATTGGCAAGCCACCTGGATTCCTGAATGGG
AGTTTGTCAATACCCCTCCCTTAGTGAAGCTATGGTACCAACTAGAAAAAGAACCCATAGTAGGAGCAGAAACTTTCTAT
GTAGATGGGGCAGCTAGTAGGGAGACTAAATTAGGAAAAGCAGGATATGTTACTGACAGAGGAAGACAAAAGGTTGTCCA
CCTAGCTGACACAACAAATCAGAAGACTGAGTTACAAGCAATTCATCTAGCTTTGCAGGATTCGGGATTAGAAGTAAACA
TAGTAACAGACTCACAATATGCATTAGGTATCATTCAAGCACAACCAGATAAGAGTGAATCAGAGTTAGTCAGTCAAATA
ATAGAACAGTTAATAAAAAAGGAAAAGGTTTACCTAGCATGGGTACCAGCACACAAAGGAATTGGGGGAAATGAACAAGT
AGATAAATTAGTCAGTGCTGGAATCAGAAAAGTACTATTCTTGGATGGAATAGATAAGGCCCAAGAA-GAACATGAGAAA
TATCACAGTAATTGGAGAGCAATGGCCAGTGATTTTAACCTGCCACCTGTGGTAGCAAAAGAAATAGTAGCCAGCTGTGA
TAAATGCCAGATAAAAGGAGAAGCCATGCATGGACAAGTAGACTGTAGCCCAGGAATCTGGCAACTAGATTGTACACATT
TAGAAGGGAAAATTATCCTGGTAGCAGTTCATGTAGCCAGTGGATATATAGAAGCAGAAGTCATTCCAGCAGAAACAGGG
CAGGAAACAGCATACTTTCTCTTAAAATTAGCAGGAAGATGGCCAGTAAAAACAGTACATACAGACAATGGCAGCAACTT
CACCAGCACTACGGTTAAGGCTGCCTGTTGGTGGGCAGGGATCAAGCAGGAATTCGGCATTCCCTACAATCCCCAAAGTC
AAGGAGTAGTAGAATCTATGAATAAAGAATTAAAGAAAATTATAGGACAGGTAAGAGATCAGGCTGAACATCTTAAGACA
GCAGTACAAATGGCAGTATTCATCCACAATTTTAAAAGAAAAGGGGGGATTGGGGGATACAGTGCAGGGGAGAGAATAGT
AGACATAATAGCAACAGACATACAAACTAAAGAATTACAAAAACAAATTACAAAAATTCAAAATTTTCGGGTTTATTACA
GGGACAGCAGAGAGCCACTTTGGAAAGGACCAGCAAAGCTTCTCTGGAAAGGTGAAGGGGCAGTAGTAATACAAGATAAT
AGTGACATAAAAGTAGTGCCAAGAAGAAAAGTAAAGATCATTAGGGATTATGGAAAACAGATGGC---AGGTGATGATTG
TGTGGCAAGTAGACAGGATGAGGATTAGGACATGGAAAAGTTTAGTAAAATACCATATGTATGTTTCAAGAAAAACTGAA
AGATGGGTTTATAGACATCATTATGAAAGTACTC------ATCCAAAAATAAGTTCAGAAGTACACATCCCACTA---GG
GGATGATAAATTGGTAATAACAACATATTGGGGTCTGCACACAGGAGAAAGGGACTGGCATTTGGGCCAGGGAGTCTCCA
TAGAATGGAGAAAAAGGAGATATAGCACACAAGTAGACCCTAACCTAGCAGACCAACTAATTCATCTGTATTATTTTGAA
TGTTTTTCAGAAGCTGCTATAAGACATACCATATTAGGACGTATAGTTAGTCCTAGGTGTGAATATCAAGCAGGACATAC
CAAGGTAGGATCTCTACAATACTTGGCACTAGCAGCATTGATAAAGCCAAAAAAGATAAAGCCACCTTTGCCTAGTGTTG
CGAAACTGACAGAGGA--CAGATGGAACAAGCCCCAGAAGACCAAGGGACACAGAGGGAGCCATACAATGAATGGACACT
AGAACTTTTAGAGGAGCTTAAGAGAGAAGCTGTTAGACATTTTCCTAGGCCATGGCTCCATAGCCTAGGACAACATATTT
ATGAAACTTATGGGGATACTTGGGCAGGAGTGGAAGCCATAATAAGAATTCTGCAACAACTGCTGTTTATCCATTTCAGA
ATCGGGTGTCAACATAGCAGAATAGGCATTATTCCAC------------AGAGGAGAGCAAGAAATGGAGCCAGTAGATC
CTAGACTAGAGCCCTGGGAGCATCCAGGAAGCCAGCCTAGGACTGCTTGTAATAATTGCTATTGTAAAAAGTGCTGCTTT
CATTGCCAAGTTTGTTTCACAAAAAAAGGCTTAGGCATCTCCTATGGCAGGAAGAAGCGGAGACAGCGACGAGGACCTCC
TCAAGGCAGTCAGACTCATCAAGTTTCTCTACCAAAGCAGTAAGT------------AATACATGTAATGCAGCTTTTAG
AAATATCAGCAATAGTAGCATTAGTAGTAGTAACAATAATAGCAATAATTGTGTGGACCATAGTATTCATAGAATATAGG
AAAATCTTAAGACAAAGGAAAATAGACAGGTTAATTGATAGAATAACAGAAAGAGCAGAAG-------------------
--------------------------ACAGTGGCAATGAAAGCGAAGGGGACCAGGAAGAATTAT---------------
----------------CAGCACTTATGGAGATGGGGCACCATGCTCCTTGGGATGTTAATGATCTGTAGTGCT-------
---GCAGAGCAGTTGTGGGTTACAGTCTATTATGGGGTACCTGTGTGGAAAGAAGCAGAAACCACTCTATTTTGTGCCTC
AGACGCTAAAACCTATGATACAGAGGCACATAGTGTTTGGGCCACACATGCCTGTGTACCCACAGAACCCAACCCACAAG
AAGTAGTATTGGAAAATGTGACAGAAAATTTTAACATGGGGAAAAATAAAATGGTAGAACAAATGCATGAGGATATAATT
AGCATATGGGATCAAAGCCTAAAGCCATGTGTAAAATTAACCCCACTCTGTGTTACTTTAAATTG---------------
------------------------------------------------------------CCCAATGAAAAACTGCTCTT
TCGATGTCACCACAAGCCTAAGAGATAAGATTACAAAAGAATATGCACTTTTTTATAGACCTGATGTAGTACCAATAGA-
--------------------TCAGAATACATATAGGTTAATACATTGTAACACCTCAGTCATTACCCAAGCCTGTCCAAA
GATGTCATTTGAGCCAATTCCCATACATTATTGTGCCCCGGCTGGTTTTGCGATTCTAAAGTGTAATAATAATAGCTTCA
ATGGAACAGGACCATGTACAAATGTCAGCACAGTACAATGTACACATGGAATTAAGCCAGTAGTGTCAACTCAACTGCTG
TTAAATGGCAGTCTAGCAGAAAAAGAGGTAGTAATTAGATCTGAAAATTTCACGAACAATGCTAAAACCATAATAGTTCA
GCTGAAGGACCCAGTAGAAATTAATTGTACAAGACCCGGCTACAACACAATAAAAAGGGT----ATCGATAGGACCAGGA
AGAGC---AATTGTTGCAACAAAAAAGATAGAAGGAGATACAAAAAAAGCATATTGTACACTTAATAAAACACAATGGAA
TGACACTTTAAGACAGGTAGCTGAAAAATTAAGAGAACAATTTGGGAA--------TAAAACAATAGTCTTT---AATCA
ATCCTCAGGAGGGGACCCAGAAATTGTAATGCATAGTTTTACTTGTGGAGGGGAATTTTTCTACTGTAATTCAACACAGC
TGTTTA------------------------------TCACACTCCCGTGTAGAATAAGACAAATTGTAAACATGTGGCAG
ACAGTAGGAAAAGCAATGTATGCCCCTCCCATCAGCGGATACATTAAATGTACATCAAATATTACAGGACTGCTATTGAC
AAGAGATGGTGGA------------------------GAGGTCTTCAGACCTGGAGGAGGAGATATGAGGGACAATTGGA
GAAGTGAATTATACAAATATAAAGTAGTAAAAATTGAACCATTAGGAATAGCACCCACCAAGGCAAGGAGAAGAGTGGTG
C------------AGAGAGAAAAAAGAGCAG---TA---ATAGGAGCTATGTTCCTTGGGTTCTTGGGAGCAGCAGGAAG
CACTATGGGCGCAGCGTCAGTGACGCTGACGGTACAGGCCAGGCAATTATTGTCTGGTATAGTGCAACAGCAGAACAATC
TGCTGAAAGCTATTGAGGCGCAACAGCATCTGTTGCAACTCACAGTCTGGGGCATCAAGCAGCTCCAGGCAAGAGTCCTG
GCTATGGAGAGATACCTAAGGGATCAACAGCTCCTAGGGATTTGGGGTTGCTCTGGAAAACTCATTTGCACCACTGCTGT
GCCTTGGAATACTAGTTGGAGTAATAAATC---TCTGGGAGACATCTGGGATAACATGACATGGATGCAGTGGGAAAGAG
AAATTGACAATTACACAAACTTAATATACACCTTACTTGAAGAATCGCAAAACCAACAAGAAAAGAATGAACAAGAATTA
CTAGAATTAGATAAGTGGGCAAGTTTGTGGAATTGGTTTGACATAACACGATGGCTGTGGTATATAAAAATATTTATAAT
GATAGTAGGAGGCTTGATAGGTTTAAGGATAGTTTTTGTGATACTTTCTATAGTGAATAGAGTTAGGCAGGGATACTCAC
C---------------------ATTATCATTGCAGACCCTTATCCCAGTCTCGAGGGGACCCGACAGGCCCGACGGAATC
GAAGAAGAAGGTGGAGAGAGAGGCAGAGACAGATCCGGAGTATTAGTGAACGGATTCTTTGCACTTATCTGGAACGACCT
GCGGAGCCTGTGCCTCTTCAGCTACCGCCACTTGAGAGACTTTCTCTTGATTGCAGCGAGGATTGTGGAACTTCTGGGAC
GCAG---------------------GGGGTGGGAAGCCCTCAAATATTGGTGGAATCTCCTGCAATATTGGAGTCAGGAA
CTAAAGAGTAGTGCAATTAACTTGCTTAATACCACAGCTATAGCAGTAGCAGAGGGGACAGATAGGGTTATAGAAGTAGT
GCAAAGGGCTGGTAGAGCTATTCTCCACATACCTAGAAGAATAAGACAGGGCTTAGAAAGGATTTTGCTATAAGA-TGGG
TGGTAAATGGTCAAAAAGTAAGTTAGGTGGATGGCCTACTATAAGGGAAAGAATGAGGCGAACTGAG-------------
--------------CCAGCAG---CAGATGGGGTGGGAGCAGTATCTCGAGACCTGGAAAAATATGGAGCAATCACAAGT
AGCAATACAGCGGCTAATAATGCTGATTGTGCCTGGCTAGAAGCACAAGAGGAGGAA---GAGGTAGGTTTTCCAGTCAG
ACCTCAGGTACCTTTAAGGCCAATGACTTTTAAGGAAGCTTTTGATCTTAGCCACTTTTTAAAAGAAAAGGGGGGACTGG
AAGGGCTAATTTACTCCCAAAAAAGACAAGAAATCCTTGATCTGTGGGTCTACCACACACAAGGCATCTTCCCTGATTGG
CATAATTACACACCAGGGCCAGGGATCAGGTTCCCACTGACCTTTGGGTGGTGCTTCAAGCTAGTACCAAT---GGAGCC
AGAGCAGGTAGAGGAGGCCAATAAAGGAGAGAACAACTGCCTGTTACACCCTATGAGCCTGCATGGGATGGAAGACCCAG
AGAGAGAAGTGTTAGTGTGGAAGTTTGACAGCAGCCTAGCACTTCATCACAGGGCCCGAGAGCAACATCCGGAGTTTTAC
AAAGACTGCTGA
>AB287364/B/DR6737
ATGGGTGCGAGAGCGTCAGTATTAAGCGGCGGAGAATTAGACAAATGGGAGAAAATTCGGTTAAGGCCAGGGGGAAAGAA
AAAATATCAGCTAAAACATATAGTATGGGCAAGCAGGGAGCTAGAACGATTCGCAGTCAACCCTGGCCTGTTAGAAACAT
CAGAAGGCTGTAGACAGATACTGGGACAGCTACAATCGTCCCTTCAGACAGGATCAGAAGAACTTAAATCATTATATAAT
ACAATAGCAGTCCTCTATTGTGTGCATCAAAGGATAGAAATAAAAGACACCAAGGAAGCTCTAGACAAGATAGAGGAAGA
GCAAAACAAAAGTAAGC---------------------------------------AAAATTACCCTATAGTGCAGAACA
TACAGGGGCAAATGGTACATCAGCCCATATCACCTAGAACTTTAAATGCATGGGTGAAAGTAGTAGAAGAAAAGGCTTTC
AGCCCGGAAGTAATACCCATGTTTTCAGCATTATCAGAAGGAGCCACTCCTTCTGATTTAAACACCATGCTAAACACAGT
GGGGGGACATCAGGCAGCCATGCAAATGTTAAAAGAGACCATCAATGAGGAAGCTGCAGACTGGGACAGGCTGCACCCAG
TGCATGCAGGGCCTGTAGCACCAGGCCAAATGAGAGAACCAAGGGGAAGTGACATAGCAGGAACTACTAGTACCCTTCAG
GAACAAATAGGATGGATGACAAGCAAT---CCACCTATCCCAGTAGGAGAAATCTATAAAAGATGGATAATCCTGGGATT
AAATAAAATAGTAAGAATGTATAGTCCTACCAGCATTCTAGATATAAAACAAGGGCCAAAGGAACCTTTTAGAGATTATG
TAGACCGGTTCTATAAAGTTCTAAGAGCCGAGCAAGCTTCACAGGAGGTAAAAAATTGGATGACAGAAACCTTGTTGGTC
CAAAATGCAAACCCAGATTGTAAGACCATTTTAAAAGCTTTGGGACCAGCAGCTACACTAGAAGAAATGATGACAGCATG
TCAGGGAGTAGGGGGACCTAGCCATAAAGCAAGAGTGCTGGCTGAAGCAATGAGCCAAGTAACAAAT-------------
--TCAGCTAGCATGATGATGCAGAGAGGCAATTTTAGGAACCAAAGAAAAATTATTAAGTGTTTCAATTGTGGCAAAGAA
GGGCATCTGGCCAGAAATTGCAGGGCTCCTAGGAAAAAGGGCTGTTGGAAATGTGGAAAGGAAGGACATCAAATGAAGGA
CTGTACT------GAGAAACAGGCTAATTTTTTAGGGAGAATCTGGCCTTCCCACAAGGGAAGGCCAGGGAATTTCCTTC
AG------------------------AGCAGACCAGAACCATCAGCCCCACCAGAGGAG---------------------
---------------------------------------------------------AGCTTCAGGTTTGGGGAGGAGAC
AACAACTCCCCCTCAGAGGCAGGAGCCGATGGACAAGGAGATGTAT---CCTTTAGCTTCCCTCAAATCACTCTTTGGCA
ACGACCCCTCGTCACAATAAAGGTAGGGGGACAGCTAAAGGAAGCTCTATTAGATACAGGAGCAGATGATACAGTATTAG
AAGAAATAGATTTACCAGGAAGATGGAAACCAAAAATGATAGGGGGAATTGGAGGTTTTATCAAAGTAAGACAGTATGAT
CAGATACTAGTAGAAATTTGTGGACATAGAGCTATAGGTACAGTATTAGTAGGACCTACACCTGTTAACATAATTGGAAG
AAATCTGTTGACTCAGATTGGCTGCACTTTAAATTTTCCCATTAGTCCTATTGAAACTGTACCAGTAAAATTAAAGCCAG
GAATGGATGGCCCAAAAGTTAAACAATGGCCATTGACAGAAGAAAAAATAAAAGCATTAGTAGAAATTTGTACAGAGATG
GAAAAGGAAGGGAAAATTTCAAAAATTGGGCCTGAAAATCCATACAATACTCCAGTATTTGCCATAAAGAAAAAGGACAG
TACTAAATGGAGAAAATTAGTAGATTTCAGAGAACTTAATAAAAGAACTCAAGACTTCTGGGAAGTTCAACTAGGAATAC
CACATCCCGCAGGGTTAAAAAAGAAAAAATCAGTAACAGTACTGGATGTGGGTGATGCATATTTTTCAGTTCCCTTAGAT
AAAGAATTCAGGAAGTACACAGCATTTACCATACCTAGTGTAAACAATGAAACACCAGGGATAAGATATCAGTACAATGT
GCTTCCACAGGGATGGAAAGGATCACCAGCAATATTCCAATGTAGCATGACAAAAATCTTAGAGCCCTTTAGAAAACAAA
ATCCAGAAATAGTTATCTATCAATACATGGATGACTTGTATGTAGGATCTGACTTAGAAATAGGGCAGCATAGAACAAAA
ATAGAGGAACTGAGACAACATCTGTTGAAGTGGGGATTTACCACACCAGACAAAAAACATCAGAAGGAACCTCCATTCCT
TTGGATGGGTTATGAACTCCATCCAGATAAATGGACAGTACAACCTATAGTATTGTCAGAAAAAGACAGCTGGACTGTCA
ATGACATACAGAAGTTAGTGGGAAAATTGAATTGGGCAAGTCAGATTTACCCAGGGATTAAAGTAAGGCAATTATGTAAG
CTCCTTAGGGGAGCCAAAGCACTAACAGAAGTAGTACCACTAACAGCAGAAGCAGAGCTAGAACTGGCAGAAAACAGGGA
AATTCTAAAAGAACCAGTACATGGAGTGTATTATGACCCATCAAAAGACTTAATAGCAGAAATACAGAAACAGGGGCAAG
GACAGTGGACATATCAACTTTATCAAGAGCCATTTAAAAATCTGAAAACAGGAAAATATGCAAGAACAAAGGGGGCCCAC
ACTAATGATGTAAGACAATTGACAGAGGCAGTGCAAAAAATAGCCACAGAAAGCATAGTGATATGGGGAAAGACTCCTAA
ATTTAAACTACCCATACAAAAGGAAACATGGGAAGCATGGTGGACAGAGTATTGGCAAGCCACCTGGATTCCTGAGTGGG
AGTTTGTCAATACCCCTCCCTTAGTGAAACTATGGTACCAGTTAGAAACAGAACCCATAGCAGAAGCAGAAACTTTCTAT
GTAGATGGAGCAGCTAACAGGGAGACTAAACTAGGAAAAGCAGGATATGTTACTAACAAAGGAAAACAAAAAGTTGTTTC
CCTAACTGACACAACAAATCAGAAGGCTGAGTTAGAAGCAATTCATCTAGCTCTGCAGGATTCAGGATTACAAGTAAACA
TAGTGACAGACTCACAATATGCACTAGGAATCATTCAAGCACAACCAGATAAAAGTGAATCAGAACTAGTCAGTCAAATA
ATAGAGGAGTTAATAAAAAAGGAAAAGATCTACCTGGCATGGGTACCAGCACATAAAGGAATTGGAGGAAATGAACAAGT
AGATAAGTTAGTCAGTTCTGGAATCAGGAAAGTGCTATTTTTAGATGGAATAGATAAGGCCCAAGAA-GAACATGAGAAA
TATCACAGTAATTGGAGGGCAATGGCTAGTGACTTTAACCTGCCCCCTATAGTAGCAAAAGAAATAGTAGCCAGCTGTGA
TAAATGTCAATTAAAAGGAGAAGCCATGCATGGACAAGTAGACTGTAGTCCAGGAATATGGCAACTAGATTGTACACATT
TAGAAGGAAAAATCATCCTGGTAGCAGTTCATGTAGCCAGTGGATATATAGAAGCAGAAGTTATTCCAGCAGAGACAGGA
CAGGAAACAGCATACTTTGTCTTAAAATTAGCAGGGAGATGGCCAGTAACCACAATACATACAGACAATGGCACCAATTT
CACCAGTGCCGCGGTTAAAGCCGCCTGCTGGTGGGCGGGGGTCAAGCAGGAATTTGGCATTCCCTACAATCCTCAAAGTC
AAGGAGTGGTAGAATCTATGAACAAAGAGTTAAAGAAAATTATAGGACAAGTAAGAGATCAGGCTGAACACCTTAAGACA
GCAGTACAAATGGCAGTACTCATCCACAATTTTAAAAGAAAAGGGGGGATTGGGGGGTACAGTGCAGGAGAAAGAATAGT
AGACATGATAGCATCAGACTTACAAACTAAAGAATTACAGAAACAAATTACAAAAATTCAAAATTTTCGGGTTTATTACA
GGGACAGCAGAGATCCTCTTTGGAAAGGACCAGCAAAGCTTCTCTGGAAAGGTGAAGGGGCAGTAGTAATACAAGATAAT
AGTGACATAAAAGTAGTGCCAAGAAGAAAAGCAAAAATCATTAGGGATTATGGAAAACAGATGGC---AGGTGATGATTG
TGTGGCAAGTAGACAGGATGAGGATTAATACATGGAAAAGTTTAGTAAAACACCATATACATATTTCAAAGAAAGCTAAA
GGATGGCTTTATAGACATCACTATGAAAGCACTA------ACCCAAGAATAAGTTCAGAAGTACACATCCCACTA---GG
GAATGATAAATTGATGATAACAACATATTGGGGTCTGCATACAGGAGAAAGAGACTGGCATTTGGGTCAAGGAGTCTCCA
TAGAATGGAGGAAAGAGAGATATAGAACACAAGTAACCCCTGACCTAGCAGACCAACTGATTCATCTGTATTACTTTGAT
TGTTTTTCAGACTCTGCTATAAGAAATGCCATATTAGGACATATAGTTAGTCCTAGGTGTGAATATCAAGCAGGACATAA
CAAGGTAGGATCTCTACAATACTTGGCATTAACAGCTCTAATAAGACCAAAAAGGAGAAAGCCACCTTTGCCTAGTGTTA
CAAAATTGACAGAGGA--CAGATGGAACAAGCCCCAGAAGACCAAGGGCCACAGAGGGAGCCATACACTCAATGGACACT
AGAGCTTTTAGAGGAGCTTAAGAGTGAAGCAGTTAGGCATTTTCCTAGGGTTTGGCTCCATGGCCTAGGGCAATATATCT
ATGAAACTTATGGGGATACTTGGCCAGGAGTAGAAGCCTTAGTAAGAATTCTGCAACAACTGCTGTTTATTCATTTCAGG
ATTGGGTGTCGACATAGCAGAATAGGCATTACTCCAC------------AGAGGAGAGCAAGAAATGGAGCCAGTAGATC
CTAGACTAGAGCCCTGGAAACATCCAGGGAGCCAGCCTAAAACTGCTTGTACCAAGTGCTATTGTAAAAAGTGTTGCTTT
CATTGCCAAGTTTGCTTTATGAAAAAAGCCTTAGGCATCTCCTATGGCAGGAAGAAGCGGAGACAGAGACGAAGAACTCC
TCAGGACAGTCAGAATCATCAAGTTCCTCTACCAAAGCAGTAAGT------------AGCTCGTGTGATGCAAGCTTTAT
ACATAGTATCAATAGTAGCATTAGTAGTAGCAGCATTATTAGCAATAGTTGTGTGGTCTATAGTATTCATAGAATATAGA
AGAATATTAAGACAAAGAAAAATAGACAGGTTAATTGATAGAATAAGAGAAAGAGCAGAAG-------------------
--------------------------ACAGTGGCAATGAGAGTGAAGGAGATCAGGAAGAATTAT---------------
----------------CAATACTGGTGGACATGGGGCACGATGCTCCTTGGGATGTTGATGATCTGTAGTGCT-------
---AAAGAACAATTGTGGGTCACAGTTTATTATGGGGTACCTGTATGGAAAGAAGCAACCACCACTTTATTTTGTGCATC
AGATGCTAAATCATATGATACAGAGGCACATAATGTTTGGGCCACACATGCCTGTGTGCCCACAGACCCCAACCCACAAG
AAATGTTATTGGTAAATGTAACAGAAAATTTTAACATGTGGAAAAATAACATGGTAGACCAAATGCATGAGGATGTAATC
AGTTTATGGGATCAAAGCCTAAAGCCATGTGTAAAATTAACCCCTCTCTGTGTTACTCTAAATTG---------------
------------------------------------------------------------CGAAATGAAAAATTGCTCTT
TCAATATCACCACAAACATGAGCAATAAGGTAAAGAAAGAATATGCACTTTTTTATACATTAGATATAGTACCAATAGA-
--------------------TGATACCAGCTATAGGTTGATAAGTTGCAACACCTCAGTTGTTACACAGGCCTGTCCAAA
AATATCCTTTGAGCCAATTCCCATACATTATTGTGCCCCGGCTGGTTTTGCGATTCTAAAGTGTAATGATAAGAAGTTCA
ATGGAACAGGACCATGTAGGAATGTCAGCACAGTACAATGTACACATGGAATTAAGCCAGTAGTATCAACTCAATTACTG
TTAAATGGCAGTCTAGCAGAAGAAGAGGTAATAATTAGATCTGAGAATTTCACAGACAATGCTAAAAACATAATAGTACA
GCTGAATAAAACTGTAGTAATTAATTGTACAAGACCCAACATCAATAGAAGAAAAGGTTT----ACGTATAGGACCGGGG
AGAGC---ATTTTTTACGACAGGAAACATAAAAGGAGATATAAAACAAGCATATTGTAACATTAGTAAAACAGACTGGAA
CAACACTTTAATACTGATAGTTAAAAAATTAAGAGAACAATATGAGAA--------TAAAACAATAGTCTTT---AAGCA
ATCCTCAGGAGGAGATCTAGAAATCACAATGCACAGTTTTAATTGTGGAGGGGAATTTTTCTACTGCAATACAACAAAAT
TGTTTA------------------------------TCAGGTTCCAATGCAGAATAAAACAGATTATAAACATGTGGCAG
GAAGTAGGAAGAGCAATGTATGCCCCTCCCATCGAAGGACTAATTAGATGCTCATCAAATATTACAGGGCTGATATTAAC
AAGAGATGGTGGT------------------------GAAACCTTCAGACCTGCAGGAGGAAATATGAAGGACAATTGGA
GAAGTGAATTATATAAATATAAAGTAGTACAAGTTGAACCATTAGGAATAGCACCCACCAGGGCAAAGAGAAGAGTGGTG
C------------AAAGAGAGAAAAGAGCCG---TGGGATTAGGAGCTTTGTTCCTTGGGTTCTTGGGAGCAGCAGGAAG
CACTATGGGCGCAGCGTCACTAACGCTGACGGTACAGGCCAGACAATTATTGTCTGGTATAGTGCAACAGCAAAACAACT
TGCTGAGGGCTATTGAGGCGCAACAACATCTGTTGCAACTCACAGTCTGGGGCATCAAGCAGCTTCAGGCAAGAATCCTG
GCTGTGGAAAGATACCTAAAGGATCAACAGCTCCTGGGAATTTGGGGGTGCTCTGGAAAACTCATTTGCACCACTGCTGT
GCCTTGGAATACTAGTTGGAGTAATAAAAC---TCAAGAGGAAATTTGGGGAAACATGACTTGGATGCAGTGGGAAAAAG
AAATAGACAATTACACAGGCATAATATACAGACTAATTGAAAAATCGCAAAACCAGCAAGAAAAGAATGAACAAGATTTA
TTAGAATTGGATAAATGGGCAAGTTTGTGGAGTTGGTTTGACATAACAAATTGGCTGTGGTATATAAAAATATTCATAAT
GATAGTAGGTGGATTAATAGGTTTAAGAATAATTTTTACTGTACTTTCTATAGTGAATAGAGTTAGGCAGGGATACTCAC
C---------------------ATTGTCATTCCAGACCCGCCTCCCAACCCAGAGGGGACCCGACAGGCCCGAAGGAATC
GAAGAAGAAGGTGGAGAGAGAGACAGAGGCAGATCCGGACAGTTTGTGGATGGCTTCTTAGCGATTTTCTGGATCGACCT
GAGGAACCTGTGCCTCTTCAGCTACCACCGCTTGAGAGACTTACTCTTGATTGTAGCGAGGATTGTGGAACTTCTGGGAC
GCAG---------------------GGGGTGGGAACTCCTCAAGTACTGGTGGAATCTCCTGCAGTATTGGATTCAGGAA
CTAAAGAATAGTGCTGTTAGCTTGTTCAACGCCACAGCCATAGCAGTAGCTGGGGGGACAGATAGGATTTTAGAAGGATT
GCAAAGAGCTTTTAGGGCTATTCTCCACATACCTAGAAGAATAAGACAGGGCTTTGAAAGGGCTTTGATATAAGA-TGGG
TAACAAGTGGTCAAAAAGT---AAGGCTGGGTGGTCTGATATAAGGGAGAGAATGAGAAGAACGCCAGAG----------
--------------CCAGCAG---CAGCTGGGGTGGGAGCAGCATCTCGAGACCTAGACAGATATGGAGCACTCACAACT
AGCAATACAGCAGCCAACAATGCTGATTGCGCCTGGCTAGAAGCACAAGAGGATGAG---GAAGTAGGTTTCCCAGTCAG
ACCTCAGGTACCTTTAAGACCAATGACTTTCAAAGGAGCTTTCGATCTCAGCTTCTTTTTAAAAGAAAATGGGGGACTGG
ATGGGCTAATTTACTCCCAAAAGAGACAAGAAATCCTTGATCTGTGGGTCTACCACACACAAGGCTACTTCCCTGACTGG
CAGAACTACACACCAGGACCAGGGACCAGATTCCCACTGACCTTTGGCTGGTGCTTCAAGTTAGTACCAGT---GGAGCC
AGAAAAGGTAGAAGAGGCCAACCAAGGAGAGAACAACTGCTTGTTACACCCTATGAGCCAGCATGGAATGGATGACCCAG
AGAGAGAAGTGTTACAGTGGAAATTTGACAGCAGCCTAGCACGTAGGCATGTTGCCCGAGAGCTGCATCCGGAGTATTAC
AAGAACTGCTGA
>AB287365/B/DR6737
ATGGGTGCGAGAGCGTCAGTATTAAGCGGCGGAGAATTAGACAAATGGGAGAAAATTCGGTTAAGGCCAGGGGGAAAGAA
AAAATATCAGCTAAAACATATAGTATGGGCAAGCAGGGAGCTAGAACGATTCGCAGTCAACCCTGGCCTGTTAGAAACAT
CAGAAGGCTGTAGACAGATACTGGGACAGCTACAATCGTCCCTTCAGACAGGATCAGAAGAACTTAAATCATTATATAAT
ACAATAGCAGTCCTCTATTGTGTGCATCAAAGGATAGAAATAAAAGACACCAAGGAAGCTCTAGACAAGATAGAGGAAGA
GCAAAACAAAAGTAAGC---------------------------------------AAAATTACCCTATAGTGCAGAACA
TACAGGGGCAAATGGTACATCAGCCCATATCACCTAGAACTTTAAATGCATGGGTGAAAGTAGTAGAAGAAAAGGCTTTC
AGCCCGGAAGTAATACCCATGTTTTCAGCATTATCAGAAGGAGCCACTCCTTCTGATTTAAACACCATGCTAAACACAGT
GGGGGGACATCAGGCAGCCATGCAAATGTTAAAAGAGACCATCAATGAGGAAGCTGCAGACTGGGACAGGCTGCACCCAG
TGCATGCAGGGCCTGTAGCACCAGGCCAAATGAGAGAACCAAGGGGAAGTGACATAGCAGGAACTACTAGTACCCTTCAG
GAACAAATAGGATGGATGACAAGCAAT---CCACCTATCCCAGTAGGAGAAATCTATAAAAGATGGATAATCCTGGGATT
AAATAAAATAGTAAGAATGTATAGTCCTACCAGCATTCTAGATATAAAACAAGGGCCAAAGGAACCTTTTAGAGATTATG
TAGACCGGTTCTATAAAGTTCTAAGAGCCGAGCAAGCTTCACAGGAGGTAAAAAATTGGATGACAGAAACCTTGTTGGTC
CAAAATGCAAACCCAGATTGTAAGACCATTTTAAAAGCTTTGGGACCAGCAGCTACACTAGAAGAAATGATGACAGCATG
TCAGGGAGTAGGGGGACCTAGCCATAAAGCAAGAGTGCTGGCTGAAGCAATGAGCCAAGTAACAAAT-------------
--TCAGCTAGCATGATGATGCAGAGAGGCAATTTTAGGAACCAAAGAAAAATTATTAAGTGTTTCAATTGTGGCAAAGAA
GGGCATCTGGCCAGAAATTGCAGGGCTCCTAGGAAAAAGGGCTGTTGGAAATGTGGAAAGGAAGGACATCAAATGAAGGA
CTGTACT------GAGAAACAGGCTAATTTTTTAGGGAGAATCTGGCCTTCCCACAAGGGAAGGCCAGGGAATTTCCTTC
AG------------------------AGCAGACCAGAACCATCAGCCCCACCAGAGGAG---------------------
---------------------------------------------------------AGCTTCAGGTTTGGGGAGGAGAC
AACAACTCCCCCTCAGAGGCAGGAGCCGATGGACAAGGAGATGTAT---CCTTTAGCTTCCCTCAAATCACTCTTTGGCA
ACGACCCCTCGTCACAATAAAGGTAGGGGGACAGCTAAAGGAAGCTCTATTAGATACAGGAGCAGATGATACAGTATTAG
AAGAAATAGATTTACCAGGAAGATGGAAACCAAAAATGATAGGGGGAATTGGAGGTTTTATCAAAGTAAGACAGTATGAT
CAGATACTAGTAGAAATTTGTGGACATAGAGCTATAGGTACAGTATTAGTAGGACCTACACCTGTTAACATAATTGGAAG
AAATCTGTTGACTCAGATTGGCTGCACTTTAAATTTTCCCATTAGTCCTATTGAAACTGTACCAGTAAAATTAAAGCCAG
GAATGGATGGCCCAAAAGTTAAACAATGGCCATTGACAGAAGAAAAAATAAAAGCATTAGTAGAAATTTGTACAGAGATG
GAAAAGGAAGGGAAAATTTCAAAAATTGGGCCTGAAAATCCATACAATACTCCAGTATTTGCCATAAAGAAAAAGGACAG
TACTAAATGGAGAAAATTAGTAGATTTCAGAGAACTTAATAAAAGAACTCAAGACTTCTGGGAAGTTCAACTAGGAATAC
CACATCCCGCAGGGTTAAAAAAGAAAAAATCAGTAACAGTACTGGATGTGGGTGATGCATATTTTTCAGTTCCCTTAGAT
AAAGAATTCAGGAAGTACACAGCATTTACCATACCTAGTGTAAACAATGAAACACCAGGGATAAGATATCAGTACAATGT
GCTTCCACAGGGATGGAAAGGATCACCAGCAATATTCCAATGTAGCATGACAAAAATCTTAGAGCCCTTTAGAAAACAAA
ATCCAGAAATAGTTATCTATCAATACATGGATGACTTGTATGTAGGATCTGACTTAGAAATAGGGCAGCATAGAACAAAA
ATAGAGGAACTGAGACAACATCTGTTGAAGTGGGGATTTACCACACCAGACAAAAAACATCAGAAGGAACCTCCATTCCT
TTGGATGGGTTATGAACTCCATCCAGATAAATGGACAGTACAACCTATAGTATTGTCAGAAAAAGACAGCTGGACTGTCA
ATGACATACAGAAGTTAGTGGGAAAATTGAATTGGGCAAGTCAGATTTACCCAGGGATTAAAGTAAGGCAATTATGTAAG
CTCCTTAGGGGAGCCAAAGCACTAACAGAAGTAGTACCACTAACAGCAGAAGCAGAGCTAGAACTGGCAGAAAACAGGGA
AATTCTAAAAGAACCAGTACATGGAGTGTATTATGACCCATCAAAAGACTTAATAGCAGAAATACAGAAACAGGGGCAAG
GACAGTGGACATATCAACTTTATCAAGAGCCATTTAAAAATCTGAAAACAGGAAAATATGCAAGAACAAAGGGGGCCCAC
ACTAATGATGTAAGACAATTGACAGAGGCAGTGCAAAAAATAGCCACAGAAAGCATAGTGATATGGGGAAAGACTCCTAA
ATTTAAACTACCCATACAAAAGGAAACATGGGAAGCATGGTGGACAGAGTATTGGCAAGCCACCTGGATTCCTGAGTGGG
AGTTTGTCAATACCCCTCCCTTAGTGAAACTATGGTACCAGTTAGAAACAGAACCCATAGCAGAAGCAGAAACTTTCTAT
GTAGATGGAGCAGCTAACAGGGAGACTAAACTAGGAAAAGCAGGATATGTTACTAACAAAGGAAAACAAAAAGTTGTTTC
CCTAACTGACACAACAAATCAGAAGGCTGAGTTAGAAGCAATTCATCTAGCTCTGCAGGATTCAGGATTACAAGTAAACA
TAGTGACAGACTCACAATATGCACTAGGAATCATTCAAGCACAACCAGATAAAAGTGAATCAGAACTAGTCAGTCAAATA
ATAGAGGAGTTAATAAAAAAGGAAAAGATCTACCTGGCATGGGTACCAGCACATAAAGGAATTGGAGGAAATGAACAAGT
AGATAAGTTAGTCAGTTCTGGAATCAGGAAAGTGCTATTTTTAGATGGAATAGATAAGGCCCAAGAA-GAACATGAGAAA
TATCACAGTAATTGGAGGGCAATGGCTAGTGACTTTAACCTGCCCCCTATAGTAGCAAAAGAAATAGTAGCCAGCTGTGA
TAAATGTCAATTAAAAGGAGAAGCCATGCATGGACAAGTAGACTGTAGTCCAGGAATATGGCAACTAGATTGTACACATT
TAGAAGGAAAAATCATCCTGGTAGCAGTTCATGTAGCCAGTGGATATATAGAAGCAGAAGTTATTCCAGCAGAGACAGGA
CAGGAAACAGCATACTTTGTCTTAAAATTAGCAGGGAGATGGCCAGTAACCACAATACATACAGACAATGGCACCAATTT
CACCAGTGCCGCGGTTAAAGCCGCCTGCTGGTGGGCGGGGGTCAAGCAGGAATTTGGCATTCCCTACAATCCTCAAAGTC
AAGGAGTGGTAGAATCTATGAACAAAGAGTTAAAGAAAATTATAGGACAAGTAAGAGATCAGGCTGAACACCTTAAGACA
GCAGTACAAATGGCAGTACTCATCCACAATTTTAAAAGAAAAGGGGGGATTGGGGGGTACAGTGCAGGAGAAAGAATAGT
AGACATGATAGCATCAGACTTACAAACTAAAGAATTACAGAAACAAATTACAAAAATTCAAAATTTTCGGGTTTATTACA
GGGACAGCAGAGATCCTCTTTGGAAAGGACCAGCAAAGCTTCTCTGGAAAGGTGAAGGGGCAGTAGTAATACAAGATAAT
AGTGACATAAAAGTAGTGCCAAGAAGAAAAGCAAAAATCATTAGGGATTATGGAAAACAGATGGC---AGGTGATGATTG
TGTGGCAAGTAGACAGGATGAGGATTAATACATGGAAAAGTTTAGTAAAACACCATATACATATTTCAAAGAAAGCTAAA
GGATGGCTTTATAGACATCACTATGAAAGCACTA------ACCCAAGAATAAGTTCAGAAGTACACATCCCACTA---GG
GAATGATAAATTGATGATAACAACATATTGGGGTCTGCATACAGGAGAAAGAGACTGGCATTTGGGTCAAGGAGTCTCCA
TAGAATGGAGGAAAGAGAGATATAGAACACAAGTAACCCCTGACCTAGCAGACCAACTGATTCATCTGTATTACTTTGAT
TGTTTTTCAGACTCTGCTATAAGAAATGCCATATTAGGACATATAGTTAGTCCTAGGTGTGAATATCAAGCAGGACATAA
CAAGGTAGGATCTCTACAATACTTGGCATTAACAGCTCTAATAAGACCAAAAAGGAGAAAGCCACCTTTGCCTAGTGTTA
CAAAATTGACAGAGGA--CAGATGGAACAAGCCCCAGAAGACCAAGGGCCACAGAGGGAGCCATACACTCAATGGACACT
AGAGCTTTTAGAGGAGCTTAAGAGTGAAGCAGTTAGGCATTTTCCTAGGGTTTGGCTCCATGGCCTAGGGCAATATATCT
ATGAAACTTATGGGGATACTTGGCCAGGAGTAGAAGCCTTAGTAAGAATTCTGCAACAACTGCTGTTTATTCATTTCAGG
ATTGGGTGTCGACATAGCAGAATAGGCATTACTCCAC------------AGAGGAGAGCAAGAAATGGAGCCAGTAGATC
CTAGACTAGAGCCCTGGAAACATCCAGGGAGCCAGCCTAAAACTGCTTGTACCAAGTGCTATTGTAAAAAGTGTTGCTTT
CATTGCCAAGTTTGCTTTATGAAAAAAGCCTTAGGCATCTCCTATGGCAGGAAGAAGCGGAGACAGAGACGAAGAACTCC
TCAGGACAGTCAGAATCATCAAGTTCCTCTACCAAAGCAGTAAGT------------AGCTCGTGTGATGCAAGCTTTAT
ACATAGTATCAATAGTAGCATTAGTAGTAGCAGCATTATTAGCAATAGTTGTGTGGTCTATAGTATTCATAGAATATAGA
AGAATATTAAGACAAAGAAAAATAGACAGGTTAATTGATAGAATAAGAGAAAGAGCAGAAG-------------------
--------------------------ACAGTGGCAATGAGAGTGAAGGAGATCAGGAAGAATTAT---------------
----------------CAATACTGGTGGACATGGGGCACGATGCTCCTTGGGATGTTGATGATCTGTAGTGCT-------
---AAAGAACAATTGTGGGTCACAGTTTATTATGGGGTACCTGTATGGAAAGAAGCAACCACCACTTTATTTTGTGCATC
AGATGCTAAATCATATGATACAGAGGCACATAATGTTTGGGCCACACATGCCTGTGTGCCCACAGACCCCAACCCACAAG
AAATGTTATTGGTAAATGTAACAGAAAATTTTAACATGTGGAAAAATAACATGGTAGACCAAATGCATGAGGATGTAATC
AGTTTATGGGATCAAAGCCTAAAGCCATGTGTAAAATTAACCCCTCTCTGTGTTACTCTAAATTG---------------
------------------------------------------------------------CGAAATGAAAAATTGCTCTT
TCAATATCACCACAAACATGAGCAATAAGGTAAAGAAAGAATATGCACTTTTTTATACATTAGATATAGTACCAATAGA-
--------------------TGATACCAGCTATAGGTTGATAAGTTGCAACACCTCAGTTGTTACACAGGCCTGTCCAAA
AATATCCTTTGAGCCAATTCCCATACATTATTGTGCCCCGGCTGGTTTTGCGATTCTAAAGTGTAATGATAAGAAGTTCA
ATGGAACAGGACCATGTAGGAATGTCAGCACAGTACAATGTACACATGGAATTAAGCCAGTAGTATCAACTCAATTACTG
TTAAATGGCAGTCTAGCAGAAGAAGAGGTAATAATTAGATCTGAGAATTTCACAGACAATGCTAAAAACATAATAGTACA
GCTGAATAAAACTGTAGTAATTAATTGTACAAGACCCAACATCAATAGAAGAAAAGGTTT----ACGTATAGGACCGGGG
AGAGC---ATTTTTTACGACAGGAAACATAAAAGGAGATATAAAACAAGCATATTGTAACATTAGTAAAACAGACTGGAA
CAACACTTTAATACTGATAGTTAAAAAATTAAGAGAACAATATGAGAA--------TAAAACAATAGTCTTT---AAGCA
ATCCTCAGGAGGAGATCTAGAAATCACAATGCACAGTTTTAATTGTGGAGGGGAATTTTTCTACTGCAATACAACAAAAT
TGTTTA------------------------------TCAGGTTCCAATGCAGAATAAAACAGATTATAAACATGTGGCAG
GAAGTAGGAAGAGCAATGTATGCCCCTCCCATCGAAGGACTAATTAGATGCTCATCAAATATTACAGGGCTGATATTAAC
AAGAGATGGTGGT------------------------GAAACCTTCAGACCTGCAGGAGGAAATATGAAGGACAATTGGA
GAAGTGAATTATATAAATATAAAGTAGTACAAGTTGAACCATTAGGAATAGCACCCACCAGGGCAAAGAGAAGAGTGGTG
C------------AAAGAGAGAAAAGAGCCG---TGGGATTAGGAGCTTTGTTCCTTGGGTTCTTGGGAGCAGCAGGAAG
CACTATGGGCGCAGCGTCACTAACGCTGACGGTACAGGCCAGACAATTATTGTCTGGTATAGTGCAACAGCAAAACAACT
TGCTGAGGGCTATTGAGGCGCAACAACATCTGTTGCAACTCACAGTCTGGGGCATCAAGCAGCTTCAGGCAAGAATCCTG
GCTGTGGAAAGATACCTAAAGGATCAACAGCTCCTGGGAATTTGGGGGTGCTCTGGAAAACTCATTTGCACCACTGCTGT
GCCTTGGAATACTAGTTGGAGTAATAAAAC---TCAAGAGGAAATTTGGGGAAACATGACTTGGATGCAGTGGGAAAAAG
AAATAGACAATTACACAGGCATAATATACAGACTAATTGAAAAATCGCAAAACCAGCAAGAAAAGAATGAACAAGATTTA
TTAGAATTGGATAAATGGGCAAGTTTGTGGAGTTGGTTTGACATAACAAATTGGCTGTGGTATATAAAAATATTCATAAT
GATAGTAGGTGGATTAATAGGTTTAAGAATAATTTTTACTGTACTTTCTATAGTGAATAGAGTTAGGCAGGGATACTCAC
C---------------------ATTGTCATTCCAGACCCGCCTCCCAACCCAGAGGGGACCCGACAGGCCCGAAGGAATC
GAAGAAGAAGGTGGAGAGAGAGACAGAGGCAGATCCGGACAGTTTGTGGATGGCTTCTTAGCGATTTTCTGGATCGACCT
GAGGAACCTGTGCCTCTTCAGCTACCACCGCTTGAGAGACTTACTCTTGATTGTAGCGAGGATTGTGGAACTTCTGGGAC
GCAG---------------------GGGGTGGGAACTCCTCAAGTACTGGTGGAATCTCCTGCAGTATTGGATTCAGGAA
CTAAAGAATAGTGCTGTTAGCTTGTTCAACGCCACAGCCATAGCAGTAGCTGGGGGGACAGATAGGATTTTAGAAGGATT
GCAAAGAGCTTTTAGGGCTATTCTCCACATACCTAGAAGAATAAGACAGGGCTTTGAAAGGGCTTTGATATAAGA-TGGG
TAACAAGTGGTCAAAAAGT---AAGGCTGGGTGGTCTGATATAAGGGAGAGAATGAGAAGAACGCCAGAG----------
--------------CCAGCAG---CAGCTGGGGTGGGAGCAGCATCTCGAGACCTAGACAGATATGGAGCACTCACAACT
AGCAATACAGCAGCCAACAATGCTGATTGCGCCTGGCTAGAAGCACAAGAGGATGAG---GAAGTAGGTTTCCCAGTCAG
ACCTCAGGTACCTTTAAGACCAATGACTTTCAAAGGAGCTTTCGATCTCAGCTTCTTTTTAAAAGAAAATGGGGGACTGG
ATGGGCTAATTTACTCCCAAAAGAGACAAGAAATCCTTGATCTGTGGGTCTACCACACACAAGGCTACTTCCCTGACTGG
CAGAACTACACACCAGGACCAGGGACCAGATTCCCACTGACCTTTGGCTGGTGCTTCAAGTTAGTACCAGT---GGAGCC
AGAAAAGGTAGAAGAGGCCAACCAAGGAGAGAACAACTGCTTGTTACACCCTATGAGCCAGCATGGAATGGATGACCCAG
AGAGAGAAGTGTTACAGTGGAAATTTGACAGCAGCCTAGCACGTAGGCATGTTGCCCGAGAGCTGCATCCGGAGTATTAC
AAGAACTGCTGA
>AB287366/B/DR7060
ATGGGTGCGAGAGCGTCAATATTGAGCGGGGGAGAATTAGATAGATGGGAAAAGATTCGGCTAAGGCCAGGGGGAAAGAA
AAAGTATAAATTAAAACATTTAGTATGGGCAAGCAGGGAGCTAGAACGATTCGCAGTTAATCCTGGCCTTTTAGAGACAA
CAGAAGGCTGTAGACAAATACTAGGGCAGCTACAGCCATCCCTTCAAACAGGATCAGAAGAACTTAAATCATTATATAAT
GCAGTAGCAGTCCTCTATTGTGTACATCAAAGGATAGAGGTAAAAGACACCAAGGAAGCCCTAGACAAGATAGAGGAAGA
GCAAAACAAAAGTAAGC---------------------------------------AAAATTACCCTATAGTGCAGAACA
TGCAGGGGCAAATGGTACATCAGCCCATATCACCTAGAACTTTAAATGCATGGGTAAAAGTAGTAGAAGAGAAGGCCTTT
AGCCCAGAAGTGATACCCATGTTTACAGCATTATCAGAAGGAGCCACCCCACAAGATTTAAATACCATGCTAAACACAGT
GGGGGGACATCAAGCAGCAATGCAAATGTTAAAAGAGACCATCAATGAGGAAGCTTCAGACTGGGATAGATTGCATCCAC
CGCAGGCAGGGCCTATTGCACCAGGCCAGATAAGAGAACCAAGGGGAAGTGACATAGCAGGAACTACTAGTACCCTTCAG
GAACAAGTAACCTGGATGACAAGTAAT---CCACCTATCCCAGTAGGAGAAATTTATAAAAGGTGGATAATCCTGGGATT
AAATAAAATAGTAAGAATGTATAGCCCTACCAGCATTCTGGACATAAGACAAGGACCAAAAGAACCTTTTAGAGATTATG
TAGATCGGTTCTATAAAACTCTAAGAGCCGAGCAAGCTTCACAGGAGGTAAAAAATTGGATGACAGAAACCTTGTTGGTC
CAAAATGCGAACCCAGATTGTAAGACTATTTTAAAAGCATTAGGACCAGGAGCTACACTAGAAGAAATGATGACAGCATG
TCAAGGAGTGGGGGGACCCAGCCATAAAGCGAGAGTCTTGGCTGAAGCAATGAGCCAAGCAACAAAT-------------
--ACAACTGCCATAATGATGCAGAGAGACAAGTTTGGGAACCAAAGAAAGCCTGTTAAGTGTTTCAATTGTGGCAAAGTA
GGGCACATAGCCAAAAATTGCAGGGCCCCCAGAAAAAAGGGCTGTTGGAAATGTGGAAGGGAAGGACATCAAATGAAAGA
TTGTACT------GACAAACAGGCTAATTTTTTAGGGAAAATCTGGCCTTCCCACAAGGGGAGGCCAGGGAACTTTCTTC
AG------------------------AGCAGGCCAGAGCCAACAGCCCCACCAGAGGAG---------------------
---------------------------------------------------------AGCTTCAGGTTTGGGGAGGAGAC
AACAACTCCCTCTCAGAAGCAGGAGCCAATAGAAAAGGAACTATAT---CCTTTAGCTTCCCTCAGATCACTCTTTGGCA
GCGACCCCTCGTCACAATAAGGATAGGAGGGCAGCTAAAGGAAGCTCTATTAGATACAGGAGCAGATGATACAGTATTAG
AAGAAATGAATTTGCCGGGAAGATGGAAACCGAAAATGATAGGGGGAATTGGAGGTTTTATCAAAGTAAGACAGTATGAT
CAGATACCCATAGAAATCTGTGGAAAGAAAACTATAGGTACAGTATTAATAGGACCTACACCTGTCAACATAATTGGAAG
AAATCTGTTGACTCAGCTTGGATGCACTTTAAATTTTCCCATTAGTCCTATTGAAACTGTACCAGTAAAATTAAAGCCAG
GAATGGATGGCCCAAAAGTCAAACAATGGCCATTGACAGAAGAAAAAATAAAAGCATTAGTAGAAATTTGTACAGAGATG
GAAAAGGAAGGGAAAATTTCAAAAATTGGGCCTGAAAATCCATACAATACTCCAGTATTTGCTATAAAGAAAAAAGACAG
TACTAAATGGAGAAAATTAGTAGATTTCAGAGAACTTAATAAGAGAACTCAAGATTTCTGGGAAGTTCAATTAGGAATAC
CACATCCCGCAGGGTTAAAAAAGAAAAAATCAGTAACAGTGCTAGATGTAGGTGATGCATATTTCTCAGTTCCCTTAGAT
GAAGACTTCAGGAAGTATACTGCATTTACCATACCTAGTATAAACAATGAGACACCAGGACTTAGATATCAGTACAATGT
GCTTCCACAGGGATGGAAAGGATCACCAGCAATATTCCAAAGTAGCATGACAAAAATCTTAGAGCCTTTCAGAAAACAAA
ATCCGGACATAGTTATTTATCAATACATGGATGATTTATATGTAGGATCTGACTTAGAAATAGAGCAGCATAGAACAAAA
ATAGAGGAACTGAGACAACATCTGTTGGGGTGGGGATTTACCACACCAGATAAAAAACATCAGAAGGAACCTCCATTCCT
TTGGATGGGTTATGAACTCCATCCTGATAAATGGACAGTACAGCCTATAGAGCTGCCAGAAAAAGACAGCTGGACTGTCA
ATGACATACAGAAGTTAGTGGGAAAATTGAATTGGGCAAGTCAAATTTATCCAGGGATCAAAGTAAAGCATTTATGTAAA
CTCCTTAGGGGAACCAAAGCACTAACAGAAGTAGTACCACTAACAAAAGAAGCAGAGCTAGAGCTGGCAGAAAACAGGGA
GATTCTAAGAGAACCAGTACATGGAGTATATTATGACCCATCAAAAGACTTAATAGCAGAAGTACAGAAGCAGGAGAACG
GCCAATGGACATATCAAATTTATCAGGAGCCATTTAAGAATCTGAAAACAGGAAAGTATGCAAGAATGAGGGGTACCCAT
ACTAATGATGTAAAGCAATTAACAGAGGCAGTGCAAAAAATAGCCAAAGAAAGTATAGTAATATGGGGAAAGACTCCTAA
ATTTAAACTACCCATACAAAAAGAAACATGGGAAGCATGGTGGATGGAGTATTGGCAAGCCACCTGGATCCCTGAGTGGG
AGTTTGTCAATACCCCTCCCTTAGTGAAATTATGGTACCAGTTAGAAAAAGAACCCATAGTAGGAGCAGAAACTTTCTAT
GTAGATGGGGCAGCTAATAGGGAATCTAAATTAGGAAAAGCAGGATATGTTACTGACAGAGGAAGACAAAAGGTTGTCCC
CCTAACAGACACAACAAATCAAAAAACTGAGCTACAGGCAATTTATCTAGCTTTACAGGATTCAGGATTAGAAGTAAACA
TAGTAACAGATTCACAATATGCATTAGGAATCATACAAGCACAACCAGATAAGAGTGAATCAGAGTTAGTCAGTCAAATA
ATAGAACAATTAATAAAAAAGGAAAAGGTCTACCTGGCATGGGTGCCAGCACACAAAGGAATTGGAGGCAATGAACAAGT
AGATAAATTAGTCAGCTCAGGAATTAGGAAAGTACTATTTTTAGATGGAATAGATAAGGCCCAAGAA-GAACATGAGAAA
TATCACAGTAACTGGAGAGCAATGGTTAGTGATTTCAATCTACCACCTGTAGTAGCAAAAGAAATAGTAGCCAGCTGTGA
TAAATGCCAGCTAAAAGGAGAAGCCATGCATGGACAAGTAGACTGCAGTCCAGGAATATGGCAACTAGATTGTACACATT
TAGAGGGGAAAATTATCCTGGTAGCAGTTCATGTTGCCAGTGGATATATAGAAGCAGAAGTTATTCCAGCAGAGACAGGG
CAGGAAACAGCATACTTTCTCTTAAAATTAGCAGGGAGATGGCCAGTGAAAACAATACATACAGACAATGGCAGCAATTT
CACCAGTGCTGCGGTTAAGGCCGCCTGTTGGTGGGCGGGGGTCAAGCAGGAATTTGGCATTCCCTACAATCCCCAAAGTC
AAGGAGTAGTAGAATCTATGAATAAAGAATTAAAGAAAATTATAGGACAAGTAAGAGATCAGGCTGAACATCTTAAAACA
GCAGTACAGATGGCAGTATTCATCCACAATTTTAAAAGAAAAGGGGGGATTGGGGGGTACAGTGCAGGGGAAAGAATAAT
AGACATGATAGCAACAGACATACAAACTAAAGAACTACAAAAACAAATTACAAAAATTCAAAATTTTCGGGTTTATTACA
GGGACAGCAGAGACCCACTTTGGAAAGGACCAGCAAAGCTTCTCTGGAAAGGTGAAGGGGCAGTAGTAATACAAGATAAT
AGTGATATAAAAGTAGTGCCAAGAAGAAAAGCAAAGATCATTAGAGATTATGGAAAACAGATGGC---AGGTGATGATTG
TGTGGCAAGTAGACAGGATGAGGATTAGAACATGGAAAAGTTTAGTAAAACACCATATGTATATTTCAGGGAAAGCTAAA
AAATGGTCTTATAAACATCACTATGAAAGCAGTA------ATCCAAGAGTAAATTCAGAGGTACACATCCCGCTA---GG
GGATGCTAAATTAGTAGTAACAACATATTGGGGTCTGCATACAGGAGAAAGAGACTGGCATTTGGGTCAGGGAGTCTCCA
TAGAATGGAGGGAAAGGAGATATAGAACACAAGTAACCCCTGACCTAGCAGATCAACTAATTCACCTGTATTATTTTGAC
TGTTTTTCAGACTCTGCTATAAGAAAGGCCCTATTAGGACATAGAGTCAGTCCTAGGTGTGACTATCAAGCAGGACATAA
CAAGGTGGGAACTCTACAGTACTTGGCACTAACAACATTAGTAGCACCAAAAAGGAGAAAGCCACCTCTGCCTAGTGTTG
CGAAACTGACAGAGCA--TCGATGGAACAAGCCCCAGAAGACCAAGGGCCACAGAGGGAGCCATACAATGAATGGACACT
AGAGCTTTTAGAAGAGCTTAAGAGAGAAGCAGTTAGGCATTTTCCTAGGGCATGGCTCCATAGCTTAGGGCAATATATAT
ATGAAACTTATGGGGATACTTGGACAGGAGTGGAAGCCATAATAAGAACTCTGCAACAACTGCTGTTTGTTCATTTCAGA
ATTGGGTGTCGACATAGCAGAATAGGCATCCTTCAAC------------AGAGGAGAACAAGAAATGGAGCCAGTAGACC
CTAGTCTAGAGCCCTGGAAGCATCCAGGAAGTCAACCTAAGACTGCTTGTAATAATTGCTATTGTAAAAAGTGTTGCTAT
CATTGCCAAGTTTGCTTCTTGTCAAAAGCATTAGGCATTTCCCATGGCAGGAAGAAGCGGAGACAGCGACGAAGACCTCC
TAAAAGCGGTCAGACTCATCAAGTTCCTCTATCAGAGCAGTAAGT------------AGTGCATGTAATGTCTCAACTGT
ATATATTAACAATAGTAGCATTTGTAGTAGTAACAATAATAGCAATAGCTGTATGGACTGTAGTGTTCTTAGAATATAGA
AAAATATTAAGAGAAAGAAAAATAGACAGATTAATTGATAGAATAACAGAAAGAGCAGAAG-------------------
--------------------------ACAGTGGCAATGAGAGTGAGGGGGATCAGGAAGAATTAT---------------
----------------CAGCACTTGTGGAGATGGGGCACCATGCTCCTTGGGATGTTGATGATCTGTAGTGCT-------
---GCAGAACAATTGTGGGTCACAGTCTATTATGGGGTACCTGTGTGGAAAGAAGCAACTACCACTCTATTTTGTGCATC
AGATGCTAAAGCATATGACACAGAGGTGCATAATGTTTGGGCCACACATGCCTGTGTACCCACAGACCCCAACCCACAAG
AAGTATTATTGGAAAATGTGACAGAAAATTTTAACATGTGGAAAAATAACATGGTAGAACAAATGCATGAGGATGTAATA
AGCTTATGGGATCAAAGCCTAAAGCCATGTGTAAAACTAACCCCACTCTGTGTTACTTTAAACTG---------------
------------------------------------------------------------CGAAATAAAAAACTGCACTT
TCAATGTCACCACAATGATAGAAAATAAGCAAAAGAAAGAATATGCACTTTTTTATAAACTTGATATAGCACCAGTAGG-
--------------------GGGTACAAGCTATGCGTTGATAAATTGTAACACCTCAACCATTACACAGGCCTGCCCAAA
GGTGTCCTTTGAACCAATTCCCATACATTATTGTACACCGGCTGGTTTTGCGCTTCTAAAGTGTAAAGATAAGAATTTCA
ATGGATCAGGACCATGTACAAATGTCAGCACAGTACAGTGTACACATGGAATTAGGCCAGTAGTGTCAACTCAACTACTG
TTAAATGGCAGTATAGCAGAAGATGAGATAGTAGTTCGATCTGAAAATTTCTCAGACAATGCTAAAACCATAATAGTACA
GCTGAACAGGACTATACACATTAATTGTACAAGACCCAACAATAATACAAGAAAAAGTAT----ACATATAGGACCAGGG
AGAGC---ATTTTATGCAACAGGAGATATAATAGGAAATATAAGACAAGCACATTGTAACCTTAGTAGAACAGACTGGAA
TAACACTTTAAAACAAATAGCTGAAAAATTAAAAGAACAATTTGAGAA--------TAAAACAATAAAATTT---GAGCC
ATCTTCGGGAGGGGACCCAGAAATTACAATGCACAGTTTTAATTGTGGAGGGGAATTTTTCTACTGTAATACAACAGGGC
TATTTC------------------------------TCACACTCCCGTGCAGAATAAAACAAATTATAAACAGATGGCAG
GAAGTAGGAAAAGCAATGTATGCCCCTCCCATCCAAGGACAAATTAGATGTTCATCAAATATTACAGGGTTGCTATTAAC
AAGAGATGGAGGA------------------------GAGACTTTCAGACCTGGAGGAGGAAATATGAAGGATAATTGGA
GAAGTGAATTATATAAATATAAAGTAGTAAAAATTGAACCATTAGGAGTAGCACCCACCAAGGCAAGAAGAAGAGTGGTG
C------------AAAGAGAAAAAAGAGCAG---TGGGACTGGGAGCTATGTTCCTTGGGTTCTTGGGAGCAGCAGGAAG
CACTATGGGCGCAGCGTCAATGGCGCTGACGGTACAGGCCAGACAATTATTGTCTGGTATAGTGCAACAGCAGAACAATC
TGCTGAAAGCTATTGAGGCGCAACAGCATATGTTGCAACTCACAGTCTGGGGCATCAAGCAGCTCCAGGCAAGAGTCCTG
GCTATAGAAAGATACCTAAAGGATCAACAGCTCCTAGGGATTTGGGGTTGCTCTGGAAAACTCATTTGCACCACTACTGT
GCCTTGGAATACTTCTTGGAGTAATAAAAC---TTATGAGAAGATTTGGAACAACATGACCTGGATGCAATGGGAGAGAG
AAATTGACAATTACACAGGCTTAATATACACTTTAATTGAAGAAGCGCAAAACCAACAAGAAAAGAATGAACAAGAATTA
TTGGAATTAGATAAGTGGGACAATTTGTGGAGTTGGTTTAGCATAACACAATGGCTGTGGTACATAAAAATATTCATAAT
GATAGTAGGAGGCTTGATAGGTTTAAGAATAGTTTTTGCTGTACTTTCTATAGTAAATAGAGTTAGGCAGGGATATTCAC
C---------------------ATTGTCATTCCAGACCCACCTCCCAGCTCCGAGGGGACCCGACAGGCCCGAAGGAACC
GGAGAAGAAGGTGGAGAGAGAGACAGAGGCACATCAGGGCGATTAGTGACTGGATTCTTACCACTCATCTGGGAGGACCT
GTTGAGCCTGTGCCTCTTCAGCTACCACCGCTTGAGAGACTTACTCTTGATTGTAACGAGGATTCTGGAACTTCTGGGAC
GCAG---------------------GGGGTGGGAAGTCCTCAAATACTGGTGGAATCTCCTGCAGTATTGGAGTCAGGAA
CTAAAGAATAGTGCTGTTAGTCTGTATAATGCAATAGCTATAGCAGTAGCTGAAGGGACAGATAGGATTATAGAAGTAGG
ACAAAGAATTTGGAGAGCTTTTCTTCACATACCTAGAAGAATAAGACAGGGCTTCGAAAGGGCTTTGCTATAAGA-TGGG
TGGCAAGTGGTCAAAACTT------AGAGGATGGGATGATGTAAGGGAAAGAATGAGACGAGCTGAGGAG----------
--------------CCAGCAG---CAGATGGGGTGGGAGCAGCCTCTCAAGACTTGGCAAGACATGGAGCGCTCACAAGT
AGCAATACAGCAGCTACTAATGCTGATTGTGCCTGGCTAGAAGCACAAGAGGATGAG---GACGTGGGCTTTCCAGTCAG
ACCTCAGGTACCTTTAAGACCAATGACTTACAAGGGAGCTGTAGATCTCAGCCACTTTTTAAAAGAAAAGGGGGGACTGG
AAGGGCTAGTTTACTCCCAGAAAAGACAAGATATCCTTGATCTGTGGGTCTATCACACACAAGGCTACTTCCCTGATTGG
CAGAACTACACACCAGGGCCAGGGACCAGATATCCACTGACCTTTGGATGGTGCTTCAAGCTAGTACCAGT---TGAGCC
AGACAAGGTAGAAGAGGTCACTGAAGGAGAGGACAACGTCCTGTTGCACCCTATTAATCTGCATGGAATGGATGACCCAG
AGGGAGAAGTGTTAATATGGAAGTTTGACAGCCGCCTAGCATTTCATCACATCGCCCGAGAGCTGCATCCGGAGTACTAC
AAAGACTGATGA
>AB287367/B/DR7060
ATGGGTGCGAGAGCGTCAATATTGAGCGGGGGAGAATTAGATAGATGGGAAAAGATTCGGCTAAGGCCAGGGGGAAAGAA
AAAGTATAAATTAAAACATTTAGTATGGGCAAGCAGGGAGCTAGAACGATTCGCAGTTAATCCTGGCCTTTTAGAGACAA
CAGAAGGCTGTAGACAAATACTAGGGCAGCTACAGCCATCCCTTCAAACAGGATCAGAAGAACTTAAATCATTATATAAT
GCAGTAGCAGTCCTCTATTGTGTACATCAAAGGATAGAGGTAAAAGACACCAAGGAAGCCCTAGACAAGATAGAGGAAGA
GCAAAACAAAAGTAAGC---------------------------------------AAAATTACCCTATAGTGCAGAACA
TGCAGGGGCAAATGGTACATCAGCCCATATCACCTAGAACTTTAAATGCATGGGTAAAAGTAGTAGAAGAGAAGGCCTTT
AGCCCAGAAGTGATACCCATGTTTACAGCATTATCAGAAGGAGCCACCCCACAAGATTTAAATACCATGCTAAACACAGT
GGGGGGACATCAAGCAGCAATGCAAATGTTAAAAGAGACCATCAATGAGGAAGCTTCAGACTGGGATAGATTGCATCCAC
CGCAGGCAGGGCCTATTGCACCAGGCCAGATAAGAGAACCAAGGGGAAGTGACATAGCAGGAACTACTAGTACCCTTCAG
GAACAAGTAACCTGGATGACAAGTAAT---CCACCTATCCCAGTAGGAGAAATTTATAAAAGGTGGATAATCCTGGGATT
AAATAAAATAGTAAGAATGTATAGCCCTACCAGCATTCTGGACATAAGACAAGGACCAAAAGAACCTTTTAGAGATTATG
TAGATCGGTTCTATAAAACTCTAAGAGCCGAGCAAGCTTCACAGGAGGTAAAAAATTGGATGACAGAAACCTTGTTGGTC
CAAAATGCGAACCCAGATTGTAAGACTATTTTAAAAGCATTAGGACCAGGAGCTACACTAGAAGAAATGATGACAGCATG
TCAAGGAGTGGGGGGACCCAGCCATAAAGCGAGAGTCTTGGCTGAAGCAATGAGCCAAGCAACAAAT-------------
--ACAACTGCCATAATGATGCAGAGAGACAAGTTTGGGAACCAAAGAAAGCCTGTTAAGTGTTTCAATTGTGGCAAAGTA
GGGCACATAGCCAAAAATTGCAGGGCCCCCAGAAAAAAGGGCTGTTGGAAATGTGGAAGGGAAGGACATCAAATGAAAGA
TTGTACT------GACAAACAGGCTAATTTTTTAGGGAAAATCTGGCCTTCCCACAAGGGGAGGCCAGGGAACTTTCTTC
AG------------------------AGCAGGCCAGAGCCAACAGCCCCACCAGAGGAG---------------------
---------------------------------------------------------AGCTTCAGGTTTGGGGAGGAGAC
AACAACTCCCTCTCAGAAGCAGGAGCCAATAGAAAAGGAACTATAT---CCTTTAGCTTCCCTCAGATCACTCTTTGGCA
GCGACCCCTCGTCACAATAAGGATAGGAGGGCAGCTAAAGGAAGCTCTATTAGATACAGGAGCAGATGATACAGTATTAG
AAGAAATGAATTTGCCGGGAAGATGGAAACCGAAAATGATAGGGGGAATTGGAGGTTTTATCAAAGTAAGACAGTATGAT
CAGATACCCATAGAAATCTGTGGAAAGAAAACTATAGGTACAGTATTAATAGGACCTACACCTGTCAACATAATTGGAAG
AAATCTGTTGACTCAGCTTGGATGCACTTTAAATTTTCCCATTAGTCCTATTGAAACTGTACCAGTAAAATTAAAGCCAG
GAATGGATGGCCCAAAAGTCAAACAATGGCCATTGACAGAAGAAAAAATAAAAGCATTAGTAGAAATTTGTACAGAGATG
GAAAAGGAAGGGAAAATTTCAAAAATTGGGCCTGAAAATCCATACAATACTCCAGTATTTGCTATAAAGAAAAAAGACAG
TACTAAATGGAGAAAATTAGTAGATTTCAGAGAACTTAATAAGAGAACTCAAGATTTCTGGGAAGTTCAATTAGGAATAC
CACATCCCGCAGGGTTAAAAAAGAAAAAATCAGTAACAGTGCTAGATGTAGGTGATGCATATTTCTCAGTTCCCTTAGAT
GAAGACTTCAGGAAGTATACTGCATTTACCATACCTAGTATAAACAATGAGACACCAGGACTTAGATATCAGTACAATGT
GCTTCCACAGGGATGGAAAGGATCACCAGCAATATTCCAAAGTAGCATGACAAAAATCTTAGAGCCTTTCAGAAAACAAA
ATCCGGACATAGTTATTTATCAATACATGGATGATTTATATGTAGGATCTGACTTAGAAATAGAGCAGCATAGAACAAAA
ATAGAGGAACTGAGACAACATCTGTTGGGGTGGGGATTTACCACACCAGATAAAAAACATCAGAAGGAACCTCCATTCCT
TTGGATGGGTTATGAACTCCATCCTGATAAATGGACAGTACAGCCTATAGAGCTGCCAGAAAAAGACAGCTGGACTGTCA
ATGACATACAGAAGTTAGTGGGAAAATTGAATTGGGCAAGTCAAATTTATCCAGGGATCAAAGTAAAGCATTTATGTAAA
CTCCTTAGGGGAACCAAAGCACTAACAGAAGTAGTACCACTAACAAAAGAAGCAGAGCTAGAGCTGGCAGAAAACAGGGA
GATTCTAAGAGAACCAGTACATGGAGTATATTATGACCCATCAAAAGACTTAATAGCAGAAGTACAGAAGCAGGAGAACG
GCCAATGGACATATCAAATTTATCAGGAGCCATTTAAGAATCTGAAAACAGGAAAGTATGCAAGAATGAGGGGTACCCAT
ACTAATGATGTAAAGCAATTAACAGAGGCAGTGCAAAAAATAGCCAAAGAAAGTATAGTAATATGGGGAAAGACTCCTAA
ATTTAAACTACCCATACAAAAAGAAACATGGGAAGCATGGTGGATGGAGTATTGGCAAGCCACCTGGATCCCTGAGTGGG
AGTTTGTCAATACCCCTCCCTTAGTGAAATTATGGTACCAGTTAGAAAAAGAACCCATAGTAGGAGCAGAAACTTTCTAT
GTAGATGGGGCAGCTAATAGGGAATCTAAATTAGGAAAAGCAGGATATGTTACTGACAGAGGAAGACAAAAGGTTGTCCC
CCTAACAGACACAACAAATCAAAAAACTGAGCTACAGGCAATTTATCTAGCTTTACAGGATTCAGGATTAGAAGTAAACA
TAGTAACAGATTCACAATATGCATTAGGAATCATACAAGCACAACCAGATAAGAGTGAATCAGAGTTAGTCAGTCAAATA
ATAGAACAATTAATAAAAAAGGAAAAGGTCTACCTGGCATGGGTGCCAGCACACAAAGGAATTGGAGGCAATGAACAAGT
AGATAAATTAGTCAGCTCAGGAATTAGGAAAGTACTATTTTTAGATGGAATAGATAAGGCCCAAGAA-GAACATGAGAAA
TATCACAGTAACTGGAGAGCAATGGTTAGTGATTTCAATCTACCACCTGTAGTAGCAAAAGAAATAGTAGCCAGCTGTGA
TAAATGCCAGCTAAAAGGAGAAGCCATGCATGGACAAGTAGACTGCAGTCCAGGAATATGGCAACTAGATTGTACACATT
TAGAGGGGAAAATTATCCTGGTAGCAGTTCATGTTGCCAGTGGATATATAGAAGCAGAAGTTATTCCAGCAGAGACAGGG
CAGGAAACAGCATACTTTCTCTTAAAATTAGCAGGGAGATGGCCAGTGAAAACAATACATACAGACAATGGCAGCAATTT
CACCAGTGCTGCGGTTAAGGCCGCCTGTTGGTGGGCGGGGGTCAAGCAGGAATTTGGCATTCCCTACAATCCCCAAAGTC
AAGGAGTAGTAGAATCTATGAATAAAGAATTAAAGAAAATTATAGGACAAGTAAGAGATCAGGCTGAACATCTTAAAACA
GCAGTACAGATGGCAGTATTCATCCACAATTTTAAAAGAAAAGGGGGGATTGGGGGGTACAGTGCAGGGGAAAGAATAAT
AGACATGATAGCAACAGACATACAAACTAAAGAACTACAAAAACAAATTACAAAAATTCAAAATTTTCGGGTTTATTACA
GGGACAGCAGAGACCCACTTTGGAAAGGACCAGCAAAGCTTCTCTGGAAAGGTGAAGGGGCAGTAGTAATACAAGATAAT
AGTGATATAAAAGTAGTGCCAAGAAGAAAAGCAAAGATCATTAGAGATTATGGAAAACAGATGGC---AGGTGATGATTG
TGTGGCAAGTAGACAGGATGAGGATTAGAACATGGAAAAGTTTAGTAAAACACCATATGTATATTTCAGGGAAAGCTAAA
AAATGGTCTTATAAACATCACTATGAAAGCAGTA------ATCCAAGAGTAAATTCAGAGGTACACATCCCGCTA---GG
GGATGCTAAATTAGTAGTAACAACATATTGGGGTCTGCATACAGGAGAAAGAGACTGGCATTTGGGTCAGGGAGTCTCCA
TAGAATGGAGGGAAAGGAGATATAGAACACAAGTAACCCCTGACCTAGCAGATCAACTAATTCACCTGTATTATTTTGAC
TGTTTTTCAGACTCTGCTATAAGAAAGGCCCTATTAGGACATAGAGTCAGTCCTAGGTGTGACTATCAAGCAGGACATAA
CAAGGTGGGAACTCTACAGTACTTGGCACTAACAACATTAGTAGCACCAAAAAGGAGAAAGCCACCTCTGCCTAGTGTTG
CGAAACTGACAGAGCA--TCGATGGAACAAGCCCCAGAAGACCAAGGGCCACAGAGGGAGCCATACAATGAATGGACACT
AGAGCTTTTAGAAGAGCTTAAGAGAGAAGCAGTTAGGCATTTTCCTAGGGCATGGCTCCATAGCTTAGGGCAATATATAT
ATGAAACTTATGGGGATACTTGGACAGGAGTGGAAGCCATAATAAGAACTCTGCAACAACTGCTGTTTGTTCATTTCAGA
ATTGGGTGTCGACATAGCAGAATAGGCATCCTTCAAC------------AGAGGAGAACAAGAAATGGAGCCAGTAGACC
CTAGTCTAGAGCCCTGGAAGCATCCAGGAAGTCAACCTAAGACTGCTTGTAATAATTGCTATTGTAAAAAGTGTTGCTAT
CATTGCCAAGTTTGCTTCTTGTCAAAAGCATTAGGCATTTCCCATGGCAGGAAGAAGCGGAGACAGCGACGAAGACCTCC
TAAAAGCGGTCAGACTCATCAAGTTCCTCTATCAGAGCAGTAAGT------------AGTGCATGTAATGTCTCAACTGT
ATATATTAACAATAGTAGCATTTGTAGTAGTAACAATAATAGCAATAGCTGTATGGACTGTAGTGTTCTTAGAATATAGA
AAAATATTAAGAGAAAGAAAAATAGACAGATTAATTGATAGAATAACAGAAAGAGCAGAAG-------------------
--------------------------ACAGTGGCAATGAGAGTGAGGGGGATCAGGAAGAATTAT---------------
----------------CAGCACTTGTGGAGATGGGGCACCATGCTCCTTGGGATGTTGATGATCTGTAGTGCT-------
---GCAGAACAATTGTGGGTCACAGTCTATTATGGGGTACCTGTGTGGAAAGAAGCAACTACCACTCTATTTTGTGCATC
AGATGCTAAAGCATATGACACAGAGGTGCATAATGTTTGGGCCACACATGCCTGTGTACCCACAGACCCCAACCCACAAG
AAGTATTATTGGAAAATGTGACAGAAAATTTTAACATGTGGAAAAATAACATGGTAGAACAAATGCATGAGGATGTAATA
AGCTTATGGGATCAAAGCCTAAAGCCATGTGTAAAACTAACCCCACTCTGTGTTACTTTAAACTG---------------
------------------------------------------------------------CGAAATAAAAAACTGCACTT
TCAATGTCACCACAATGATAGAAAATAAGCAAAAGAAAGAATATGCACTTTTTTATAAACTTGATATAGCACCAGTAGG-
--------------------GGGTACAAGCTATGCGTTGATAAATTGTAACACCTCAACCATTACACAGGCCTGCCCAAA
GGTGTCCTTTGAACCAATTCCCATACATTATTGTACACCGGCTGGTTTTGCGCTTCTAAAGTGTAAAGATAAGAATTTCA
ATGGATCAGGACCATGTACAAATGTCAGCACAGTACAGTGTACACATGGAATTAGGCCAGTAGTGTCAACTCAACTACTG
TTAAATGGCAGTATAGCAGAAGATGAGATAGTAGTTCGATCTGAAAATTTCTCAGACAATGCTAAAACCATAATAGTACA
GCTGAACAGGACTATACACATTAATTGTACAAGACCCAACAATAATACAAGAAAAAGTAT----ACATATAGGACCAGGG
AGAGC---ATTTTATGCAACAGGAGATATAATAGGAAATATAAGACAAGCACATTGTAACCTTAGTAGAACAGACTGGAA
TAACACTTTAAAACAAATAGCTGAAAAATTAAAAGAACAATTTGAGAA--------TAAAACAATAAAATTT---GAGCC
ATCTTCGGGAGGGGACCCAGAAATTACAATGCACAGTTTTAATTGTGGAGGGGAATTTTTCTACTGTAATACAACAGGGC
TATTTC------------------------------TCACACTCCCGTGCAGAATAAAACAAATTATAAACAGATGGCAG
GAAGTAGGAAAAGCAATGTATGCCCCTCCCATCCAAGGACAAATTAGATGTTCATCAAATATTACAGGGTTGCTATTAAC
AAGAGATGGAGGA------------------------GAGACTTTCAGACCTGGAGGAGGAAATATGAAGGATAATTGGA
GAAGTGAATTATATAAATATAAAGTAGTAAAAATTGAACCATTAGGAGTAGCACCCACCAAGGCAAGAAGAAGAGTGGTG
C------------AAAGAGAAAAAAGAGCAG---TGGGACTGGGAGCTATGTTCCTTGGGTTCTTGGGAGCAGCAGGAAG
CACTATGGGCGCAGCGTCAATGGCGCTGACGGTACAGGCCAGACAATTATTGTCTGGTATAGTGCAACAGCAGAACAATC
TGCTGAAAGCTATTGAGGCGCAACAGCATATGTTGCAACTCACAGTCTGGGGCATCAAGCAGCTCCAGGCAAGAGTCCTG
GCTATAGAAAGATACCTAAAGGATCAACAGCTCCTAGGGATTTGGGGTTGCTCTGGAAAACTCATTTGCACCACTACTGT
GCCTTGGAATACTTCTTGGAGTAATAAAAC---TTATGAGAAGATTTGGAACAACATGACCTGGATGCAATGGGAGAGAG
AAATTGACAATTACACAGGCTTAATATACACTTTAATTGAAGAAGCGCAAAACCAACAAGAAAAGAATGAACAAGAATTA
TTGGAATTAGATAAGTGGGACAATTTGTGGAGTTGGTTTAGCATAACACAATGGCTGTGGTACATAAAAATATTCATAAT
GATAGTAGGAGGCTTGATAGGTTTAAGAATAGTTTTTGCTGTACTTTCTATAGTAAATAGAGTTAGGCAGGGATATTCAC
C---------------------ATTGTCATTCCAGACCCACCTCCCAGCTCCGAGGGGACCCGACAGGCCCGAAGGAACC
GGAGAAGAAGGTGGAGAGAGAGACAGAGGCACATCAGGGCGATTAGTGACTGGATTCTTACCACTCATCTGGGAGGACCT
GTTGAGCCTGTGCCTCTTCAGCTACCACCGCTTGAGAGACTTACTCTTGATTGTAACGAGGATTCTGGAACTTCTGGGAC
GCAG---------------------GGGGTGGGAAGTCCTCAAATACTGGTGGAATCTCCTGCAGTATTGGAGTCAGGAA
CTAAAGAATAGTGCTGTTAGTCTGTATAATGCAATAGCTATAGCAGTAGCTGAAGGGACAGATAGGATTATAGAAGTAGG
ACAAAGAATTTGGAGAGCTTTTCTTCACATACCTAGAAGAATAAGACAGGGCTTCGAAAGGGCTTTGCTATAAGA-TGGG
TGGCAAGTGGTCAAAACTT------AGAGGATGGGATGATGTAAGGGAAAGAATGAGACGAGCTGAGGAG----------
--------------CCAGCAG---CAGATGGGGTGGGAGCAGCCTCTCAAGACTTGGCAAGACATGGAGCGCTCACAAGT
AGCAATACAGCAGCTACTAATGCTGATTGTGCCTGGCTAGAAGCACAAGAGGATGAG---GACGTGGGCTTTCCAGTCAG
ACCTCAGGTACCTTTAAGACCAATGACTTACAAGGGAGCTGTAGATCTCAGCCACTTTTTAAAAGAAAAGGGGGGACTGG
AAGGGCTAGTTTACTCCCAGAAAAGACAAGATATCCTTGATCTGTGGGTCTATCACACACAAGGCTACTTCCCTGATTGG
CAGAACTACACACCAGGGCCAGGGACCAGATATCCACTGACCTTTGGATGGTGCTTCAAGCTAGTACCAGT---TGAGCC
AGACAAGGTAGAAGAGGTCACTGAAGGAGAGGACAACGTCCTGTTGCACCCTATTAATCTGCATGGAATGGATGACCCAG
AGGGAGAAGTGTTAATATGGAAGTTTGACAGCCGCCTAGCATTTCATCACATCGCCCGAGAGCTGCATCCGGAGTACTAC
AAAGACTGATGA
>AB287369/B/DR1348
ATGGGTGCGAGAGCGTCAGTATTAAGTGCGGGGGAATTAGATAGATGGGAAAGAATTCGGTTACGGCCAGGGGGAAAGAA
AAAATATAGATTAAAGCATATAGTATGGGCAAGCAGGGAGCTAGAACGATTCGCAGTCAATCCTGGCCTGTTAGAATCAT
CAGAAGGCTGCAGACAGATACTGGGACAGCTACAACCGTCCCTTCAGACAGGATCAGAAGAACTTAGATCATTATATAAT
ACAGTAGCAACTCTCTATTGTGTACATCAAAAGATAGAGGTAAAAGACACCAAGGAAGCTTTAGACAGGATAGAGGAAGA
ACAAAACAAAAGCAAGC---------------------------------------AAAATTACCCTATAGTGCAGAACC
TCCAAGGGCAAATGGTACACCAGCCCATATCACCCAGAACTTTGAATGCATGGGTGAAAGTAGTAGAAGAGAAGGCTTTT
AGCCCAGAAGTAATACCCATGTTTTCAGCACTATCAGAGGGAGCCACCCCACAAGATTTAAACACCATGCTAAACACAGT
GGGGGGACATCAAGCAGCTATGCAAATGTTAAAAGAGACCATCAATGAGGAAGCTGCAGAATGGGATAGATTGCATCCAG
TGCATGCAGGGCCTATTGCACCAGGCCAGATGAGAGAACCAAGGGGAAGTGACATAGCAGGAACTACTAGTACCCTTCAG
GAACAAATAGGATGGATGACAAATAAT---CCAGCTATCCCAGTAGGAGAAATTTATAAAAGATGGATAATCTTGGGATT
AAATAAAATAGTAAGAATGTATAGCCCTACCAGCATTTTGGACATAAGACAAGGACCAAAGGAACCCTTTAGAGACTATG
TAGACCGGTTCTATAAAACTCTAAGAGCCGAGCAAGCTTCACAGGATGTAAAAAATTGGATGACAGAAACCTTGTTGGTC
CAAAATTCAAACCCAGATTGTAAGACTATTTTAAAAGCATTAGGACCAGCAGCTACACTAGAAGAAATGATGACAGCATG
TCAGGGAGTAGGGGGACCCGGACATAAAGCAAGAATCTTGGCTGAAGCAATGAGCCAAGTAACAAAT-------------
--TCAGCTACCATAATGATGCAGAGGGGCAATTTTAGAAACCAAAGAAAAATTGTTAAGTGCTTCAATTGTGGCAGAGAG
GGGCACATAGCCAGAAATTGTAAGGCCCCTAGGAAAAGGGGCTGTTGGAAATGTGGACAAGAAGGACACCAAATGAAAGA
TTGTACT------GAGAGACAGGCTAATTTTTTAGGGAAGGTCTGGCCTTCCCACAAGGGGAGGCCAGGGAATTTTCTTC
AG------------------------AGCAGACCAGAGCCAACAGCCCCACCAGAAGAG---------------------
---------------------------------------------------------AGCTTCAGGTTTGGGGAAGCGGC
AGCAGCTCCCCCTCTGAAGCAGGAGTCGATAGACAAGGAACTGTAT---CCCTTGTCTTCCCTCAAATCACTCTTTGGCA
ACGACCCATCGTCACAATAAAGATAGGGGGGCAACTAAAAGAGGCTCTATTAGATACAGGAGCAGATGATACAGTATTAG
AAGAAATGAATTTGCCAGGAAGATGGAAACCAAAAATGATAGTGGGAATTGGAGGTTTTGTCAAAGTAAGACAGTATGAT
CAGGTACCCATAGAAATCTGTGGGCATAAAATTGAAGGTACAGTGTTAATAGGACCTACCCCTGCCAACATAATTGGAAG
AAATCTGATGACTCAGCTTGGTTGCACTTTAAATTTTCCCATTAGTTCTATTGAAACTGTACCAGTAAAATTGAAGCCAG
GAATGGATGGTCCAAAAGTTAAACAATGGCCATTGACAGAAGAGAAAATAAAAGCTTTAACAGAAATTTGTACAGAATTG
GAGAAGGACGGGAAAATTTCAAAAATTGGGCCTGAAAATCCATACAATACTCCAGTATTTGCCATAAAGAAGAAAAACAG
TACTAAATGGAGAAAATTAGTAGATTTCAGAGAACTTAATAAGAGAACTCAAGACTTCTGGGAAGTTCAACTAGGAATAC
CACATCCCGCAGGGTTAGAAAAGAAAAAATCAGTAACAGTACTGGATGTGGGTGATGCATATTTTTCAGTTCCCTTAGAT
GAAGACTTCAGGAAGTATACTGCATTTACCATACCTAGTGTAAACAATAAAACACCAGGGATTAGATATCAGTACAATGT
ACTTCCACAGGGATGGAAAGGGTCACCAGCAATATTCCAATATAGCATGACAAAAATCTTAGAGCCTTTTAGAGAACAAA
ATCCAAACATAATTATCTATCAATACATGGATGATTTGTATGTAGGATCTGACTTAGAAATAGGGCAGCATAGAACAAAA
ATAGAGGAACTGAGAGAACATCTATGGAAGTGGGGGTTTTACACACCAGACAAGAAGCATCAGAAAGAACCTCCATTTCT
TTGGATGGGTTATGAACTCCATCCTGATAAATGGACAGTACAGCCTATAGTGTTGCCAGAAAAAGACAGCTGGACTGTCA
ATGACATACAGAAGTTAGTGGGAAAATTGAATTGGGCAAGTCAAATTTATGCAGGGATTAAAGTAAGGCAATTATGTAAA
CTCATTAGGGGGGCCAAAACACTAACAGAAGTAGTACCACTAACAGAAGAAGCAGAGCTAGAACTGGCAGAAAACAGGGA
AATTCTAAAAGAACCAGTACATGGAGTGTATTATGACCCATCAAAAGACTTAATAGCAGAAATACAGAAGCAGGGTCAAA
GCCAATGGACATATCAGATTTATCAAGAGCCATTTAAAAATCTGAGAACAGGAAAGTATGCAAAAATGAGGGGTACCCAC
ACTAATGATGTAAGACAATTAACAGAGGCAGTGCAAAAAATAGCTACAGAAAGTATAGTAATATGGGGAAAGACTCCTAA
ATTTAAACTACCCATACAAAAAGAAACATGGGAAGCATGGTGGACAGAGTATTGGCAAGCCACCTGGATTCCTGAGTGGG
AGTTTGTCAATACCCCTCCCTTAGTGAAATTATGGTACCAGTTAGAGAAAGAACCCATAGTAGGAGCAGAAACCTTCTAT
GTAGATGGGGCAGCTAACAGGGAGACTAAATTAGGGAAAGCAGGATATGTTACTGACAGAGGAAAACAAAAAGTTGTCTC
CCTAACTGACACAACAAATCAGAAGACTGAGTTACAAGCAATTTATCTAGCTTTGCAGGATTCAGGATCAGAAGTAAACA
TAGTAACAGACTCACAATATGCATTAGGAATCATTCAAGCACAACCAGATAAGAGTGAATCAGAGTTAGTCAGTCAAATA
ATAGAGCAGTTAATAAACAAGGAAAGGGTCTACCTGGCATGGGTACCAGCACACAAAGGAATTGGAGGAAATGAACAAGT
AGATAAATTAGTCAGTGCTGGAATCAGAAGAGTACTATTTTTGGATGGAATAGATAGAGCCCAAGAA-GAACATGAGAAA
TATCACAATAATTGGAGAGCAATGGCTAGTGATTTTAACCTGCCACCTATAGTAGCAAAAGAAATAGTAGCCAGCTGTGA
TAAATGTCAGCTAAAAGGAGAAGCCATGCATGGACAAGTAGACTGTAGTCCAGGAATATGGCAACTAGATTGCACACATT
TAGAAGGAAAAGTTATCCTGGTAGCAGTTCATGTAGCCAGTGGATACATAGAAGCAGAAGTTATCCCAGCAGAAACAGGG
CAGGAAACAGCATACTTTCTCTTAAAATTAGCAGGAAGATGGCCAGTAAAAACAATACATACAGACAATGGTAGCAATTT
CACCAGTGCTACGGTTAAGGCCGCCTGTTGGTGGGCAGGGATCAAGCAGGAATTTGGCATTCCCTACAATCCCCAAAGTC
AGGGAGTAGTAGAATCTATGAATAAAGAATTAAAGAAAATTATAGGACAGGTAAGAGATCAAGCTGAACATCTTAAGACA
GCAGTACAAATGGCAGTATTCATTCACAATTTTAAGAGAAAAGGGGGGATTGGGGGATACAGTGCAGGGGAAAGAATAGT
AGACATAATAGCAACAGACATACAAACTAAAGAATTACAAAAACAAATTTCAAAAATTCAAAATTTTCGGGTTTATTACA
GGGACAACAGAGATCCCCTTTGGAAAGGACCAGCAAAGCTTCTCTGGAAAGGTGAAGGGGCAGTAGTGATACAAGAGAAT
AGTGAAATCAAAGTAGTGCCAAGAAGAAAAGCAAAGATCATTAGGGATTATGGAAAACAGATGGC---AGGTGATGATTG
TGTGGCAGGTAGACAGGATGAGGATCAGAACATGGAATAGTTTAGTAAAACACCATATGTATATTTCAAAGAAAGCTGAG
GGATGGGTTTATAAACATCACTATGAAAGCACTA------ATCCAAGAGTAAGTTCAGAAGTACACATCCCGCTA---GG
GGATGCTAGCTTGATAATAACAACATATTGGGGTCTGCATACAGGAGAAAGAGACTGGCATTTGGGCCAGGGAGTCTCCA
TAGAATGGAGGGAAAAGAGATATAGCACACAAGTAGATCCTGGCCTAGCAGACCAACTAATTCATCTGTATTATTTTGAT
TGTTTTTCAGAATCTGCTATAAGGAATGCCATATTAGGACATAGAGTTAGACCTAGGTGTGAATATCAAGCAGGACATAA
CAGGGTAGGGTCTCTACAGTACTTGGCACTAAAAGCATTAGTAAAACCAAAGAAGGCAAAGCCACCTTTGCCTAGTGTTA
CAAAACTAACAGAGCA--TCGATGGAACAAGCCCCAGAGAACCAAGGGCCACAGAGGGAGCCATACAATGAATGGACACT
AGAACTTTTAGAGGAGCTTAAGAATGAAGCTGTCAGACATTTTCCTAACGTGTGGCTCCATGGCCTAGGACAACATATCT
ATGAAACTTATGGAGATACTTGGGAAGGAGTGGAAGCCTTAATAAGAATCATGCAACAACTGCTGTTTATTCATTTCAGA
ATTGGGTGTCAACATAGCAGAATAGGCATTATTCGCC------------AGAGGAGAGCAAGAAATGGAGCCAGTAGATC
CTAGACTAGAGCCCTGGAAACATCCAGGAAGTCAGCCTAAAACTGCTTGTACCAATTGCTATTGTAAAAAGTGCTGCCTG
CATTGCCAAGTTTGCTTCTTAACAAAAGGCTTAGGCATCTCCTATGGCAGGAAGAAGCGGAGACAGCGACGAAGAGCTCC
TCCGGACCGTCAGACTCATCAAGCGCCTCTATCAAAGCAGTGAGT------------AGTTTATGTGATGCAACCCTTAA
TAATATTATCAATAGTAGCATTAGTAGTAGTAGCAATAATAGCAATAATTGTGTGGACCATAGTATTCATAGAATATAGG
AAAATATTAAGACAAAGAAAAATAGATAGGATAATTGAGAGAATAAGAGAAAGAGCAGAAG-------------------
--------------------------ACAGTGGCAATGAGAGTGAAGGGGACCAAGAAGAATTGT---------------
----------------CAGCACTTGTGGAGGTGGGGCATGATGCTCCTTGGAATGTTGATGATCTGTAGTGCT-------
---GCAGAACAATTGTGGGTCACAGTCTATTATGGGGTACCTGTGTGGAGAGATGCAAACACCACTCTATTTTGTGCATC
AGATGCTAAAGCATATGCTACAGAGGTACATAATGTTTGGGCCACACATGCCTGTGTACCCATAGACCCTGACCCACAAG
AAATAGTATTGGAAAATGTGACAGAGAATTTTAACATGTGGAAAAATAATATGGTAGAGCAGATGCATGAGGATGTAATC
AGTTTATGGGATCAAAGCCTAAAGCCATGTGTAAAATTAACCCCACTCTGTGTCACCTTAGAGTG---------------
------------------------------------------------------------CGAAATAAAAAACTGCTCTT
TCAATATCACCACAAACATAAGAGATAAGGTGCAGAAAAACTATGCACTGTTTTATGATCTTGATGTAGTACCAATAAG-
--------------------AGAAACTAGGTATAGGATGACAAATTGTAACACCTCTATCATTACACAGGCCTGTCCAAA
GGTATCCTTTGAGCCAATTCCCATACATTATTGTGCCCCGGCTGGTTTTGCGATTCTCAAGTGTAAAGATAAGCAGTTCA
ATGGAACAGGACCATGTAAAAATGTTAGCACAGTACAATGTACACATGGAATTAGGCCAGTAGTGTCAACTCAATTACTG
TTAAATGGTAGTCTATCAGAAGGAGAGGTAGTAATTAGATCTGAAAATTTCACAGACAATGCTAAAACTATAATAGTACA
GCTAAATGAAACCGTAGAAATTAATTGTACAAGACCCAACAACAATACTAGGAAAGGTAT----ACATATGGGACCAGGG
AAA------TTTTATACAACAGGAGAAATAATAGGAGATATAAGACAAGCACATTGTAACATTAGTAGAGAAAAATGGAA
TAACACTTTACAACAGGTAGCTAAAAAATTAAGAGAACAATTTAACAA--------AACAACAATAGTCTTT---ACTAG
TTCCTCAGGAGGGGACCCAGAAATTGTAATGCACAGTTTTAATTGTGGAGGGGAATTCTTCTACTGTAATTCAACACCAC
TGTTTA------------------------------TTACACTCATATGCAGAATAAAACAAATTATAAACATGTGGCAG
GGGGTAGGAAAAGCAATGTATGCCCCTCCCATCAGTGGACCAATTAGATGTTCATCAAATATTACAGGGCTGCTATTAAC
AAGAGATGGTGGG------------------------GAGACCTTCAGACCCCTAGGAGGAAATATGAAGGACAATTGGA
GAAGTGAATTATATAAATATAAAGTAGTAGGGATTGAACCATTAGGAGTAGCACCCACCAAAGCAAGGAGAAGAGTGGTG
C------------AGAGAGAAAAAAGAGCAG---TGGGACTGGGAGCTATGTTCCTTGGGTTCTTAGGAGCAGCAGGAAG
CACTATGGGCGCAGCGTCAATGGCGCTGACGGTACAGGCCAGACAATTATTGGCTGGTATAGTGCAACAGCAGAACAATT
TGCTGAGGGCTATTGAGGCGCAACAACATTTGTTGCAACTCACAGTCTGGGGCATCAAGCAGCTCCAGGCAAGAGTCCTG
GCTGTGGAAAGATACCTAAAGGATCAACAGCTCCTAGGGATTTGGGGTTGCTCTGGAAAACTCATCTGCACCACTTCTGT
GCCTTGGAATGATACTTGGAGTAATAAAAC---TCTGAATACAATTTGGGATAACATGACCTGGATGGAGTGGGACAGAG
AAATTGAAAATTACACAAAAGAAATATATATCTTACTTGAAGAATCGCAAAAACAACAAGAAAAGAATGAACAAGAATTA
TTAGCATTAGATCAGTGGGCAAATTTGTGGAATTGGTTTGACATATCAAATTGGCTGTGGTATATAAGAATATTCATAAT
GATAGTAGGAGGCTTAATAGGTTTAAGAATAGTATTTGCTGTATTATCTATAGTGAATAGAGTTAGGCAGGGATATTCAC
C---------------------ATTGTCATTTCAGACCCGCCTCCCAACCCAGAGGGGACCCGACAGGCCCGAAGGAATC
GGAGAAGAAGGTGGAGAGAGAAACAGAGACACATCCGGAATCTTAGTGAATGGCTTCTTAGCACTTATCTGGGACGATCT
ACGGAGCCTGTGCCTCTTCAGCTACCACCGCTTGAGAGACTTACTCTTGATTGTAGCGAGGATTGTGGAACTTCTGGGAC
GCAG---------------------GGGGTGGGAAATCCTCAAATATTGGTGGAATCTCCTGCAGTATTGGAGTCAGGAA
CTAAAGAATAGTGCTGTTAGCTTGCTCAACGCCACAGCTATAGCAGTAGGTGAGGGGACAGATAGGGTTATAGAAATAGC
ACAAAGAGTTCTTAGAGCTTTTATCCATATACCTAGAAGAATAAGACAGGGCTTTGAAAGGGCTTTGATATAAAA-TGGG
TGGCAAGTGGTCAAAA------CTGGCTGGATGGCGTAGAGTAAGGGAAAGAATGGAAAGAACTGAG-------------
--------------CCAGCAG---CAGTGGGGGTGGGAGCAGTATCTCGAGACCTGGAAAAACATGGGGCAATCACAAGT
AGCAATAC------TAATAATGCTGCCTGTGCCTGGGTAGAAGCACAAGAAGAGGAG---GAGGTGGGTTTTCCAGTCAC
ACCTCAGGTACCTTTAAGACCAATGACTTACAAGGGAGCCTTCGATCTCAGCCACTTTTTAAGAGAAAAGGGGGGACTGG
AAGGGCTAGTGTGGTCCCAAAAGAGACAAGATATTCTTGATCTGTGGATCTACCACACACAAGGGTACTTCCCTGATTGG
CAGAACTACACACCAGGGCCAGGGACCAGATTCCCACTGACCTTTGGGTGGTGTTTCAAGCTAGTACCAGT---TGAGCC
AGAGAAGGTAGAAGAGGCTAATGAAGGAGAGAACAACACCTTGTTACACCCTATGAGCCAGCATGGGATGGATGACCCAG
AGAAAGAAGTGCTAGTGTGGAAGTTTGACAGCCGCCTCGCATTCCATCACATGGCCCGAGAGCTGCATCCGGAGTACTAC
AAGAACTGATGA
>AB287372/B/DR2510
ATGGGTGCGAGAGCGTCAGTATTAAGTGCGGGGGAATTAGATAGATGGGAAAGAATTCGGTTACGGCCAGGGGGAAAGAA
AAAATATAGATTAAAACATATAGTATGGGCAAGCAGGGAGCTAGAACGATTCGCAGTCAATCCTGGCCTGTTAGAGTCAT
CAGAAGGCTGCAAACAGATACTGGGACAGCTACAACCGTCCCTTCAGACAGGATCAGAAGAACTTAGATCATTATATAAT
ACAGTAGCAACCCTCTATTGTGTGCATCAAAAGATAGAGGTAAAAGACACCAAGGAAGCTTTAGACAAGATAGAGGAAGA
GCAAAACAAAAGCAAGC---------------------------------------AAAATTACCCTATAGTGCAGAACC
TCCAGGGGCAAATGGTACACCAGCCCATATCACCCAGAACTTTGAATGCATGGGTGAAAGTAGTAGAAGAGAAGGCTTTT
AGCCCAGAAGTAATACCTATGTTTTCAGCACTATCAGAGGGAGCCACCCCACAAGATTTAAATACCATGCTAAACACAGT
GGGGGGACATCAAGCAGCTATGCAAATGTTAAAAGAGACCATCAATGAGGAAGCTGCAGAATGGGATAGGTTGCATCCAG
TGCATGCAGGGCCTGTTGCACCAGGCCAGATGAGAGAACCGAGGGGAAGTGACATAGCAGGAAGTACTAGTACCCTTCAG
GAACAAATAGGATGGATGACAAGTAAT---CCAGCTATCCCAGTAGGAGAAATCTATAAAAGATGGATAATCTTGGGATT
AAATAAAATAGTAAGAATGTATAGCCCTACCAGCATTTTGGACATAAGACAAGGACCAAAGGAACCTTTTAGAGATTATG
TAGATCGGTTCTATAAAACTTTAAGAGCCGAGCAAGCTTCACAGGATGTAAAAAATTGGATGACAGAAACCTTGTTGGTC
CAAAATGCGAACCCAGATTGTAAGACTATTTTAAAAGCATTGGGACCAGCAGCTACACTAGAGGAAATGATGACAGCATG
TCAGGGAGTAGGGGGACCCGGACATAAAGCAAGAATCTTGGCTGAAGCAATGAGCCAAGTA---AAT-------------
--TCAGCTACCATAATGATGCAGAGGGGCAATTTTAAGAACCAAAGAAAAATTGTTAAATGTTTCAATTGTGGCAGAGAA
GGGCACGTAGCCAGAAATTGCAAGGCCCCTAGAAAAAGGGGCTGTTGGAAATGTGGACAGGAAGGACACCAAATGAAAGA
TTGTACT------GAAAGACAGGTTAATTTTTTAGGGAAGGTCTGGCCTTCCCTCAAGGGGAGGCCAGGGAATTTTTTTC
AG------------------------AGCAGACCAGAACCAACAGCCCCACCAGAAGAG---------------------
---------------------------------------------------------AGCTTCAGGTTTGGGGAAGCGGC
AGCAGCTCCCCCTCTGAAGCAGGAGCCGATAGACAAGGAACTGTAT---CCCTTGTCTTCCCTCAAATCACTCTTTGGCA
ACGACCCATCGTCACAGTAAAGATAGGGGGGCAACTAAAAGAGGCTATATTAGATACAGGAGCAGATAATACAGTATTAG
AAGACATGAATTTGCCAGGAAGATGGACACCAAAAATAATAGGAGGAATTGGAGGTTTTGTCAAAGTAAGACAGTATGAT
CAGGTACCCATAGAAATCTGTGGGCACAAAACTGAAGGTACAGTATTAATAGGACCTACACCTGTCAACATAATTGGAAG
AGATCTGATGACTCAGCTTGGTTTCACTTTAAATTTTCCCATTAGTCCTATTGAGACTGTACCAGTAAAATTAAAGCCAG
GAATGGATGGTCCAAAAGTTAAACAATGGCCATTGACAGAAGAGAAAATAAAAGCTTTAACAGAAATTTGTACAGAATTG
GAGAATGACGGGAAAATTTCAAAAATTGGGCCTGAAAACCCATACAATACTCCAGTATTTGCCATAAAGAAGAAAAACAG
TACTAAATGGAGAAAATTAGTAGATTTTAGAGAACTTAATAAGAGAACTCAAGACTTCTGGGAAGTTCAACTAGGAATAC
CACATCCCGCAGGGTTAGAAAAGAAAAAATCAGTAACAGTACTGGATGTGGGTGATGCATATTTTTCAATTCCCTTAGAT
GAAGACTTCAGGAAGTATACTGCATTTACCATACCTAGTGTAAACAATAAGACACCAGGGATTAGATATCAGTACAATGT
GCTTCCACAGGGATGGAAAGGGTCACCAGCAATATTCCAATGTAGCATGACAAAAATCTTAGAGCCTTTTAGAGAACAAA
ATCCAGACATAATTATCTATCAATACATGGATGATTTGTATGTAGGATCTGATTTAGAAATAGGGCAGCATAGAACAAAA
ATAGAGGAACTGAGAGAACATCTGTGGAAGTGGGGGTTTTACACACCAGACAAGAAGCATCAGAAAGAACCTCCATTTCT
TTGGATGGGTTATGAACTCCATCCTGATAAATGGACAGTACAGCCTATAGTGTTGCCAGAAAAAGACAGCTGGACTGTCA
ATGACATACAGAAGTTAGTGGGAAAATTAAATTGGGCAAGTCAAATTTATGCAGGGATTAAAGTAAGGCAATTATGTAAA
CTCATTAGGGGGGCCAAAACACTAACAGAAGTAGTACCACTAACAGAAGAAGCAGAGCTAGAACTGGCAGAAAACAGGGA
AATTCTAAAAGAACCAGTACATGGGGTATATTATGACCCATCAAAAGACTTAATAGCAGAAATACAGAAGCAGGGTCAAA
GCCAATGGACATATCAGATTTATCAAGAGCCATTTAAAAATCTGAGAACAGGAAAGTATGCAAAAATGAGGGGTGCCCAC
ACTAATGATGTAAGACAATTAACAGAGGCAGTGCAAAAAATAGCCACAGAATGCATAGTAATATGGGGAAAGACTCCTAA
ATTTAAACTACCCATACAAAAGGAAACATGGGAAGCATGGTGGACAGAGTATTGGCAAGCTACCTGGATTCCTGAGTGGG
AGTTTGTCAATACCCCTCCCTTAGTGAAATTATGGTATCAGTTAGAAAAAGAACCCATAGTAGGAGCAGAAACCTTCTAT
GTAGATGGGGCAGCTAACAGGGAGACTAAATTAGGAAAAGCAGGATATGTTACTGACAGAGGAAAACAAAAGGTTGTCTC
CCTAACTGACACAACAAATCAGAAGACTGAGTTACAGGCAATTTATCTAGCTTTGCAGGATTCAGGATCAGAAGTAAACA
TAGTAACAGACTCACAATATGCATTAGGAATCATTCAAGCACAACCAGATAAGAGTGAGTCAGAGTTAGTCAGTCAAATA
ATAGAGCAGTTAATAAACAAGGAAAGGGTCTACCTGGCATGGGTACCAGCACACAAAGGAATTGGAGGAAATGAACAAGT
AGATAAATTAGTCAGTGCTGGAATCAGGAAAGTACTATTTTTGGATGGAATAGATAGAGCCCAAGAA-GAACATGAGAAA
TATCACAATAATTGGAGAGCAATGGCTAGTGATTTTAACCTGCCACCTGTAGTAGCAAAAGAAATAGTGGCCAGCTGTGA
TAAATGTCAGCTAAAAGGAGAAGCCATGCATGGACAAGTAGACTGTAGTCCAGGAATATGGCAATTAGATTGCACACATT
TAGAAGGAAAAGTTATCCTGGTAGCAGTTCATGTAGCCAGTGGATACATAGAAGCAGAAGTTATCCCAGCAGAGACAGGG
CAGGAAACAGCATACTTTCTCTTAAAATTAGCAGGAAGATGGCCAGTAAAAACAATACATACAGACAATGGTAGTAATTT
CACCAGTGCTACGGTCAAGGCCGCCTGTTGGTGGGCAGGGATCAAGCAGGAATTTGGCATTCCCTACAATCCCCAAAGTC
AGGGAGTAGTAGAATCTATGAATAAAGAATTAAAGAAAATTATAGGACAGGTAAGAGATCAAGCTGAACATCTTAAGACA
GCAGTACAAATGGCAGTATTCATTCACAATTTTAAGAGAAAAGGGGGGATTGGGGGATACAGTGCAGGGGAAAGAATAGT
AGACATAATAGCAACAGACATACAAACTAAAGAACTACAGAAACAAATTACAAAAATTCAAAATTTTCGGGTTTATTACA
GGGACAACAGAGATCCCCTTTGGAAAGGACCAGCAAAGCTTCTCTGGAAAGGTGAAGGGGCAGTAGTAATACAAGAGAAT
AGTGAAATTAAAGTAGTGCCAAGAAGAAAAGCAAAGATCATTAGGGATTATGGAAAACAGATGGC---AGGTGATGATTG
TGTGGCAAGTAGACAGGATGAGGATCAGAACGTGGAATAGTTTAGTGAAACACCATATGTATATTTCAAAGAAAGCTGAG
AGATGGGTTTATAAACATCACTATGAAAGCACCA------ATCCAAGAGTAAGTTCAGAAGTACACATCCCACTA---GG
GGATGCTAGCTTGATAATAACAACATATTGGGGTCTACATACAGGAGAAAGAGACTGGCACTTGGGCCAGGGAGTCTCCA
TAGAATGGAGGGAAAAGAGATATAGCACACAAGTAGATCCTGGCCTAGCAGACCAACTAATTCATCTGTATTATTTTGAT
TGTTTTTCAGAATCTGCTATCAGAAATGCCATATTAGGACATAGAGTCAGACCTAGGTGTGAATATCAAGCAGGACATAG
CAAAGTAGGGTCTCTACAGTACTTGGCACTAAAAGCATTATTGACACCAAAAAGGGCAAAGCCACCTTTGCCTAGTGTTA
CAAAACTGACAGAGCA--TCGATGGAACAAGCCCCAGAAAACCAAGGGCCACAGAGGGAGCCATACAATGAATGGACACT
AGAACTTTTAGAGGAGCTTAAGAATGAAGCTGTCAGACATTTTCCTAACGTGTGGCTCCATGGCCTAGGACAACATATCT
ATGAAACTTATGGGGATACTTGGACAGGAGTGGAAGCTTTAATAAGAATCCTGCAACAATGGCTGTTTATTCATTTCAGA
ATTGGGTGTCAACATAGCAGAATAGGCATTATTCGCC------------AGAGGAGAGCAAGAAATGGAGCCAGTAGATC
CTAGACTAGAGCCCTGGAAGCATCCAGGAAGTCAGCCTAAAACTGCTTGTACCAATTGCTATTGTAAAAAGTGCTGCCTG
CATTGCCAAGTTTGCTTCTTAACAAAAGGCTTAGGCATCTCCTATGGCAGGAAGAAGCGGAGACAGCGACGAAGAGCTCC
TCCGGACCGTCAGACTAATCAAGCGCCTCTACCAAAGCAGTGAGT------------AGTATATGTGATGCAATCCTTAA
TAATATTATCAATAGCAGCATTAATAGTAGTAGCAATAATAGCAATAATTGTGTGGACCATAGTATTCATAGAATATAGG
AAAATATTAAGACAAAGAAAAATAGATAGGATAATTGAGAGAATAAGAGAAAGAGCAGAAG-------------------
--------------------------ACAGTGGCAATGAGAGTGAAGGGGACCAAGAAGAATTGT---------------
----------------CAGCACTTGTGGAGGTGGGGCATGATGCTCCTTGGAATGTTGATGATCTGTAGTGCT-------
---GCAGAACAATTGTGGGTCACAGTCTATTATGGGGTACCTGTGTGGAGAGATGCAAGCACCACTCTATTTTGTGCATC
AGATGCTAAAGCATATGTTACAGAAGTACACAATGTTTGGGCCACACATGCCTGTGTACCCATAGACCCTGACCCACAAG
AAATAGTATTAGAAAATGTGACAGAGAATTTTAACATGTGGAAAAATAACATGGTAGAACAAATGCATGAGGATGTAATC
AGTTTATGGGATCAAAGCCTAAAGCCATGTGTAAAATTAACCCCACTCTGTGTCACTTTAAATTG---------------
------------------------------------------------------------CGAAATAAAAAACTGCTCTT
TCAATATCACCACAAACATAAGAGATAAGGTACAGAAAAACTATGCACTGTTTTATGATCTTGATGTAGTACCAATAGA-
--------------------TAAAACTAGCTATAGGATGATAAGTTGTAATACCTCAATCATTACACAGGCCTGTCCAAA
GGTATCCTTTGAGCCAATTCCCATACATTATTGTGCCCCGGCTGGTTTTGCGATTCTAAAGTGTAAAGATAAGCAGTTCA
ATGGAACAGGACCATGTAAAAATGTTAGCACAGTACAATGTACACATGGAATTAGGCCAGTAGTGTCAACTCAACTACTG
TTAAATGGCAGTCTATCAGAAGGAGAGGTAGTAATTAGATCTGAAAATTTCACAAACAATGCTAAAACTATAATAGTACA
GCTAAATGAAACCGTAGAAATTAATTGTACAAGACCCAACAACAATACTAGGAAAGGTAT----ACATATGGGACCAGGG
AAA------TTTTATGCAACAGGAGAAATAATAGGAGATATAAGACAAGCACATTGTAACATTACTAGAGAGAAATGGAA
TAACACTTTACAAAAGATAGCTGAAAAATTAAGAGAACAATTCAACAA--------AACAACAATAGTCTTT---ACTAG
TTCCTCAGGAGGGGACCCAGAAATTGTAATGCACAATTTTAATTGTGGAGGGGAATTCTTCTACTGTAATTCAACACCAC
TGTTTA------------------------------TTACACTCATATGCAGAATAAAACAAATTATAAACATGTGGCAG
GGGGTAGGAAAAGCAATGTATGCCCCTCCCATCAGTGGACCAATCAGATGTTCATCAAATATTACAGGGCTGCTATTAAC
AAGAGATGGTGGT------------------------GAGACCTTCAGACCCCTAGGAGGAAATATGAAAGACAATTGGA
GAAGTGAATTATATCAATATAAAGTAGTAGGAATTGAACCATTAGGAGTAGCACCCACCAAGGCAAGGAGAAGAGTGGTG
C------------AGAGAGAAAAAAGAGCAG---TGGGACTGGGAGCTATGTTCCTTGGGTTCTTGGGAGCAGCAGGAAG
CACTATGGGCGCAGCGTCAATGGCGCTGACGGTACAGGCCAGACAATTATTGTCTGGTATAGTGCAACAGCAGAACAATT
TGCTGAGGGCTATTGAGGCGCAACAACATTTGTTGCAACTCACAGTCTGGGGCATCAAGCAGCTCCAGGCAAGAGTCCTG
GCTGTGGAAAGATACCTAAAGGATCAACAGCTCCTAGGGATTTGGGGTTGCTCTGGAAAACTCATCTGCACCACTTCTGT
GCCTTGGAATGATACTTGGAGTAATAAATC---TCTGAATACAATTTGGGATAACATGACCTGGATGGAGTGGGACAGAG
AAATTGAAAATTACACAAAAGAAATATATATCTTACTTGAAGAATCGCAAAAACAACAGGAAAAGAATGAACAAGAATTA
TTAGCATTAGATCAGTGGGCAAATTTGTGGAATTGGTTTGACATATCAAATTGGCTGTGGTATATAAAAATATTCATAAT
GATAGTAGGAGGCTTAATAGGTTTAAGAATAGTATTTGCTGTATTATCTATAGTGAATAGAGTCAGGCAGGGATATTCAC
C---------------------ATTGTCATTTCAGACCCGCCTCCCAACCCAGAGGGGACCCGACAGGCCCGAAGGAATC
GGAGAAGAAGGTGGAGAGAGAAACAGAGACACATCCGGAATCTTAGTGAATGGCTTCTTAGCACTTATCTGGGACGATCT
ACGGAGCCTGTGCCTCTTCAGCTACCACCGCTTGAGAGACTTACTCTTGATTGTAGCGAGGATTGTGGAACTTCTGGGAC
GCAG---------------------GGGGTGGGAAATCCTCAAGTATTGGTGGAATCTCCTGCAGTATTGGAGTCAGGAA
CTAAAGAATAGTGCTGTTAGCTTGCTCAACGCCACAGCTATAGCAGTAGGTGAGGGAACAGATAGGGTTATAGAAATAGC
ACAAAGAATCCTTAGAGCTTTTATCCATATACCTAGAAGAATAAGACAGGGCTTTGAAAGGGCTTTGATATAAAA-TGGG
TGGCAAGTGGTCAAAA------CTGAGTGGATGGCGTAGAGTAAGGGAAAGAATGGAAAGAACTGAG-------------
--------------CCAGCAG---CAGTGGGGGTGGGAGCAGTATCTCGAGACCTGGCAAGACATGGGGCAATCACAAGC
AGCAATAC------TAACAATGCTGCCTGTGCCTGGGTAGAAGCACAAGAAGAGGAG---GAGGTTGGTTTTCCAGTTAC
ACCTCAGGTACCTTTAAGACCAATGACTTACAAGGGAGCTTTCGATCTCAGCCACTTTTTAAGAGAAAAGGGGGGACTGG
AAGGGCTAGTGTGGTCTCAAAAGAGACAAGATATTCTTGATCTGTGGATCTACCACACACAAGGCTACTTCCCTGATTGG
CAGAACTACACACCAGGGCCAGGGACCAGATTCCCACTGACCTTTGGGTGGTGTTTCAAGCTAGTACCAGT---AGAGCC
AGAGAAGGTAGAAGAGGCTAATGCAGGAGAGAACAACACCTTGTTGCACCCTATGAGCCAGCATGGGATGGATGACCCAG
AGAAAGAAGTGCTAGTGTGGAAGTTTGACAGCCGCCTCGCATTTCATCACATCGCCCGAGAGCTGCATCCGGAGTATTAC
AAGAACTGATGA
>AB289587/B/DR2508
ATGGGTGCGAGAGCGTCGGTATTAAGCGGGGGAAAATTGGATGCTTGGGAAAGAATTCGGTTAAGGCCAGGGGGAAAGAA
AAAATATCACTTAAAACATATAGTATGGGCAAGCAGGGAGCTAGAGCGATTTGCAGTTAATCCTGGCCTTTTAGAGACAG
CAGAAGGCTGTAGACAAATACTGCAACAACTACAACCATCCCTTCAGACAGGATCAGAAGAACTCAAGTCATTATTTAAT
ACAATAGCAGTACTCTATTGTGTACATCAAAGAATAGAGATAAAAGACACCAAGGAAGCTTTAGACAAGATAGAAGAGGA
GCAAAACAAAAGTAAGC---------------------------------------AAAATTACCCTATAGTGCAGAACC
TACAGGGGCAAATGGTACATCAGCCCATATCACCTAGAACTTTAAATGCATGGGTAAAAGTAGTAGAAGAGAAGGCTTTT
AGCCCAGAAGTAATACCCATGTTTTCAGCATTATCAGAAGGAGCCACCCCACAAGATTTAAACACCATGCTAAACACAGT
GGGGGGACATCAAGCAGCCATGCAAATGTTAAAAGAAGCTATCAATGAGGAAGCTGCAGAATGGGATAGATTGCATCCAC
CGCAGGCAGGGCCTATTGCACCAGGCCAGATAAGAGAACCAAGAGGAAGTGACATAGCAGGAACTACTAGTACCCTGCAG
GAACAAATAACATGGATGACAAGTAAT---CCACCTATCCCAGTAGGAGAAATCTATAAAAGATGGATAATCCTAGGGTT
AAATAAAATAGTAAGAATGTATAGCCCTAGCAGCATTTTGGACATAAAACAAGGACCAAAGGAACCCTTTAGAGACTATG
TAGACCGGTTCTATAAAACTCTAAGAGCCGAGCAAGCTTCACAGGAAGTAAAAAATTGGATGACAGAAACCTTGTTGGTC
CAAAATGCAAACCCAGATTGTAAGACCATTCTAAAAGCATTGGGACCAGCAGCTACACTAGAAGAAATGATGACAGCATG
TCAGGGAGTAGGGGGACCCGGCCATAAAGCAAGAGTTTTAGCTGAAGCAATGAGCCAAATAACACCT-------------
--CCACATACCATAATGATGCAGAGAGGTAATTTTAGGAACCAAAGAAAAATTGTTAAGTGTTTCAACTGTGGCAAAGAA
GGGCACATAGCCAAAAATTGCAGGGCTCCTAGGAAAAAGGGCTGTTGGAAATGTGGAAAGGAAGGACATCAAATGAGAGA
TTGTACT------GAGAGACAGGTTAATTTTTTAGGGAAAATCTGGCCTTCCCACAAGGGGAGGCCAGGAAACTTTCTCC
AG------------------------AGCAGTCCAGAACCAACAGCCCCACCAGAGGAG---------------------
---------------------------------------------------------AGCTTCAGGTTTGGGGAAGAGAC
A---ACCCCCTCTCAGAAGCAGAAGCAGACAGACCAGGGACTGTAT---CCTTTAGCTTCCCTCAGATCACTCTTTGGCA
ACGACCCATCGTCACAATAAAGATAGGGGGGCAACTGAGGGAAGCTCTATTGGATACAGGAGCAGATGATACAGTGTTAG
AAGAAATAAATTTGCCAGGAAAATGGAAACCAAAAATAATAGGGGGAATTGGAGGTCTTATCAAAGTAAGACAGTATGAT
AATATACCCATAGAAATCTGTGGACATAAAGTTATAGGTTCAGTATTAGTAGGACCTACACCTACCAACATAATTGGAAG
AAGTCTGATGACTCAACTTGGTTGCACTTTAAATTTTCCCATTAGTCCTATTGAAACTGTACCAGTAAAATTAAAGCCAG
GAATGGATGGGCCAAGAGTTAAACAATGGCCATTGACAGAAGAAAAAATAAAAGCATTAATAGAAATTTGTACAGAATTG
GAAAAAGAAGGAAAAATTTCAAAAATTGGGCCTGAAAATCCATATAATACTCCAATATTTGCCATAAAGAAAAAGAACAG
TACTAGATGGAGAAAATTAATGGATTTCAGAGAACTCAATAAGAGAACTCAAGACTTCTGGGAAGTTCAATTAGGAATAC
CACATCCCGCAGGATTACAAAAGAAAAATTCAGTAACAGTACTGGATGTGGGGGATGCATATTTTTCAGTTCCCTTAGAT
GAAGAATTCAGGAAGTATACTGCATTTACCATACCTAGTAGAAACAATGAGACACCAGGGATTAGATATCAGTACAATGT
ACTTCCACAAGGATGGAAAGGATCACCAGCAATATTCCAAAGTAGCATGACAAAAATTTTAGAGCCCTTTAGAAAACAAA
ATCCAGACATAGTTATCTATCAATACATGGATGATTTGTATGTAGGATCTGACTTAGAAATAGGGCAGCATAGAACAAAA
ATAGAGGAACTGAGAGAACATCTGTTAAGGTGGGGATTTTTCACACCAGACCAAAAACATCAGAAAGAACCTCCATTTCA
TTGGATGGGTTATGAACTTCATCCTGATAAATGGACAGTGCAGCCTATAAAGCTGCCAGAAAAAGACAGCTGGACTGTCA
ATGACATACAGAAGTTAGTGGGAAAATTAAATTGGGCAAGTCAAATTTATCCAGGAATTAAAGTAAAACAATTATGTAAA
CTCCTTAGAGGAAACAAATCACTAACAGAAGTAGTGCCACTAACAGAAGAAGCAGAGCTAGAACTGGCAGAAAATAGAGA
AATTCTAAAAGAACCAGTACATGGAGTGTATTATGACCCATCAAAAGACTTAATAGCAGAAATACAGAAGCAGGGAAACG
GGCAATGGACATATCAAATTTATCAAGAGCCATTTAAAAACCTAAAAACAGGAAAGTATGCAAGAACAAAAGGTGCCCAC
ACTAATGATGTAAAACAATTAACAGAGGCAGTACAAAAAATAGCCACAGAAAGCATAGTAATATGGGGAAAGACACCTAA
GTTTAGATTACCCATACAAAAAGAAACATGGGAAACATGGTGGGTAGAGTATTGGCAAGCCACCTGGATTCCTGAGTGGG
AGTTTGTCAATACCCCTCCCTTAGTAAAATTATGGTACCAATTAGAAAAAGAACCCATAGTAGGAGCAGAAACTTTTTAT
GTAGATGGAGCAGCTAACAGAGAGACTAAATTAGGAAAAGCAGGATATGTTACTGACAGAGGAAGACAAAAGGCTGTCTC
CCTAACTGACACAACAAATCAGAAGACTGAGTTACAAGCAATTCATCTAGCTTTGCAGGATTCGGGATTAGAGGTAAACA
TAGTAACAGACTCACAATATGCACTAGGAATCATTCAAGCACACCCAGATAAGAGTGAATCAGAGTTAGTCAGTCAAATA
ATAGAGCAATTAATAAACAAGGAAAAAGTCTACCTGGCATGGGTACCAGCACACAAAGGGATTGGAGGAAATGAACAAGT
AGATAAATTAGTTAGTGCTGGAATCAGGAAAGTACTATTTTTGGATGGAATAGATAAAGCCCAAGAA-GAGCATGAGAAA
TATCACAATAATTGGAAAGCAATGGCTAGTGATTTTAACCTGCCACCTATAGTAGCAAAAGAAATAGTAGCCAGCTGTGA
TAAATGTCAGCTAAAAGGGGAAGCCATGCATGGACAAGTAGATTGTAGCCCAGGAATATGGCAACTAGATTGTACACATT
TAGAAGGAAAAATTATTCTGGTAGCAGTTCATGTAGCCAGTGGCTATATAGAAGCAGAAGTTATTCCAGCAGAGACAGGG
CAGGAAACAGCATACTTTATCTTAAAATTAGCAGGAAGATGGCCAGTAAAAACAATACATACAGACAATGGCAGCAATTT
CACCAGTGCTGTAGTTAAGGCCGCCTGTTGGTGGGCAGGAATCAAACAGGAATTTGGAATTCCCTACAATCCCCAAAGTC
AAGGAGTAGTAGAATCTATGAATAAAGAATTAAAGAAAATTATAGAACAAGTAAGAGATCAAGCTGAACATCTTAAGACA
GCAGTACAAATGGCAGTATTCATCCACAATTTTAAAAGAAAAGGGGGGATTGGGGGGTATAGTGCAGGGGAAAGAATAAT
AGACATAATAGCATCAGACATACAAACTAAAGAATTACAAAAACAAGTTTCAAAAATTCAAAATTTTCGGGTTTATTACA
GGGACAGCAGAGATCCACTTTGGAAAGGACCAGCAAAGCTTCTCTGGAAAGGTGAAGGGGCAGTAGTAATACAAGATAAT
AGTGACATAAAAGTAGTGCCAAGAAGAAAAGCAAAGATCATTAGGGATTATGGAAAACAGATGGC---AGGTGATGATTG
TGTGGCAAGTAGACAGGATGAGGATTAAAACATGGAAAAGTTTAGTAAAACACCATATATATATTTCAAAGAAAGCTAAA
GGATGGGTTTATAGACATCACTTTGAAAACCCTC------ATCCAAAAATAAGTTCAGAAGTACACATCCCACTA---GG
GGATGCTAAATTGGTAGTAATAACATATTGGGGTCTGCATACAGGAGAAAGAGACTGGCATTTGGGTCAGGGAGTCTCCA
TAGAATGGAGGAAAGACAGATATAGAACACAAGTAGATCCTGACCTAGCAGACCAACTAATTCATCTGTATTATTTTGAT
TGTTTTTCAGAATCTGCCATAAGAAATATCATATTAGGACATAGAGTTAGTCCTAGGTGTGAATATCAGACAGGACATAA
CAAGGTAGGATCCCTACAGTACTTGGCACTAACAACATTAATAACACCAAAGAAGATAAAGCCACCTTTGCCTAGTGTTA
AGAAACTGACAGAGGA--TAGATGGAACAAGCCCCAGAAGACCAAGGACCACAGAGGGAGCCATACAATGAATTGGCACT
AGAGCTTTTAGAGGAACTTAAGAGGGAAGCTGTTAGACATTTTCCCAGGATATGGCTTCAGAACTTAGGACAATATATCT
ATGAAACTTATGGGGATACTTGGGCAGGAGTGGAAGCTATAATAAGGACCTTGCAACAAATGCTGTTTATCCATTTCAGA
ATTGGATGTCGACATAGTAGAATAGGCATTACTCGGC------------AGAGAAGAGCAAGAAATGGAGCCAGTAGATC
CTAGACTAGAGCCCTGGAAGCATCCAGGAAGCCAGCCTAAAACTGCTTGTAATAAATGCTATTGTAAAAAGTGTTGTCTC
CATTGCCAAGTTTGCTTCTTAAAAAAGGGCTTAGGCATCTCCTATGGCAGGAAGAAGAGGAGACAGCGACGAAGACCTCC
TCCGGACAATCAGACTCATCAAGTTTCTCTATCAAAGCAGTAAGT------------AATATATGTAATGCAGTCTCTAG
AAACATTAGGAATAGTAGCATTAGTAGTAGCATTTATATTAGCAATAATTGTGTGGACCATAGTATTCATAGAATATAGG
AAAATAAGAAAGCAAAAAAGAATAGACAGGTTAATTCAGAGAATAAGTGAAAGAGCAGAAG-------------------
--------------------------ACAGTGGCAATGAGAGTGAAGGAGATGAAGAAGCATTGG---------------
----------------CAGCACTTGTGGGGATGGGGCACCTTGCTCCTTGGGATGTTGATGATCTGTAGTGCT-------
---AAAGAACAAACGTGGGTCACAATTTATTATGGGGTACCTGTGTGGAAAGAAGCAACCACCACTCTATTCTGTGCATC
AGATGCTAAGGCATATGAACAAGAGGCACATAATGTCTGGGCCACACATGCCTGTGTACCCACAGACCCCAACCCACAAG
AAGTAATATTGGAAAATGTGACAGAAAATTTTAACATGTGGCAAAATAACATGGTAGAACAGATGCATGAAGATATAATC
AGTTTATGGGATCAAAGCCTAAAGCCATGTGTAAAATTGACCCCACTCTGTGTTACTTTACATTG---------------
------------------------------------------------------------CGAAATGAAAAACTGCTCTT
TTAATGTTACCACAGAGATAAGAGATAAGGTAAAGAACGAATATGCATATTTTTATAAACTTGATGTAATACCAATAAA-
--------------------GAATAATAATTATAGATTGATACATTGTAATACCTCAACCCTTACACAGGCCTGTCCAAA
GACATCCTTTGAGCCAATTCCCATACATTTTTGTACCCCGGCTGGTTTTGCGATTCTAAAGTGTAATGATAAGAAGTTCA
ATGGAACAGGACCATGTAACAATGTCAGCACAGTACAGTGTACACATGGAATTAGGCCAGTAGTGTCAACTCAACTGCTG
TTAAATGGCAGTCTAGCAGAAGAGGAGGTAGTAATCAGATCTGAAAATTTCACAAACAATGCAAAAACCATAATAGTACA
ACTGAATGAATCTGTACAAATTAATTGTACAAGACCCAACAACAATACAAGAAAAAGTAT----ACGTATAGGACCAGGG
AGAGC---ATTTGTTACATCA---GGCATACCAGGAGATATAAGACAAGCACATTGTAACCTTAGTAGAGCAGAATGGAA
TAAAATGTTAAGACATGTAGTTGCAAAATTAGGAATGCAATTTAACAA--------TAGAACAATAAAATTT---CAACC
ATCCTCAGGAGGGGACCCAGAAATTGTAACTCACAGTTTTAATTGTGGCGGGGAATTTTTCTACTGTAATTCAACACCGC
TGTTTA------------------------------TCACACTCAAATGCAGAATAAAACAAATTATAAACATGTGGCAG
GAAGTAGGAAAAGCAATGTATGCCCCTCCCATCGAGGGACTAATTAGATGTACATCAAATATTACAGGGCTGCTATTAAC
AAGAGATGGGGGG------------------------GAGACCTTCAGACCTGGAGGAGGAGACATGAGGAACAATTGGA
GAAGTGAATTATATAAATATAAAGTAGTAAAAATTGAACCATTAGGAGTAGCACCCACCAGGGCAAGGAGAAGAGTGGTG
C------------AGAGAGAAAAAAGAGCAG---TGGGACTAGGAGCTATGTTCCTTGGGTTCTTGGGAGCAGCAGGAAG
CACTATGGGCGCAGCGTCATTAACGCTGACGATACAGGCCAGACAATTATTGTCTGGTATAGTGCAACAGCAAAACAACT
TGCTGAGAGCTATTGAGGCGCAACAGCAGTTGTTGCAACTCACTGTCTGGGGCATCAAACAGCTCCAGGCAAGAGTCCTG
GCTATGGAAAGATACCTACAGGATCAACAGCTCCTAGGGATTTGGGGTTGCTCTGGAAAACTCATCTGCACCACTAATGT
GCCTTGGAACTCTAGTTGGAGTAATAAATC---TATAAATGAAATTTGGGATAACATGACCTGGATACAGTGGGACAGAG
AGATTCATAATTACACAAACTTAATATACACCTTACTTGAAGAATCGCAGAACCAGCAAGAAAAGAATGAACAGGAATTA
TTGGAATTGGATAAGTGGTCAAGTTTGTGGAATTGGTTTAGCATAACACACTGGCTGTGGTATATAAAAATATTCATAAT
GATAGTAGGAGGCTTGATAGGTTTAAGAATAGTTTTTGCTGTAATTTCTATAGTGAATAGAGTTAGGCAGGGATACTCAC
C---------------------ATTATCATTGCAGACCCACCTCCCAGCCCAGAGGGGACCCGACAGGCCCGAAGGAACA
GGAGAAGAAGGTGGAGACAGAGGCAGAGCCACATCAACGCGATTAGTGCATGGATTCTTAGCACTCGTCTGGGACGACCT
GAGGAGCCTGTGCCTCTTCAGCTACCACCGCTTGAGAGACTTACTCTTGATTCTAGCGAGGATTGTGGAACTCCTGGGAC
GCAG---------------------GGGGTGGGAAGCCCTCAACTATTGCTGGAATCTCCTGCAGTATTGGAGCCAGGAA
CTAAAGAATAGTGCTGTTAGCTTGCTTAACACCACAGCAATAGCAGTAGCTGAAGGGACAGATAGGATTATAGAAATAGT
GCATAGGGCTTTTAGAGCTTTGCTCCACATACCTAGAAGAATAAGACAGGGCTTTGAAAGGGCTTTACTATAAAA-TGGG
GGGTAAGTGGTCAAAAAGAATGGAGAGAGGCTGGCAGGCGGTAAGGGAAAGGATGCGACGAGCTGAGGAG----------
--------------CCAGCAG---CAGTGGGGGTGGGAGCAGCATCTCGAGACCTGGAGAGATATGGGGCCCTCACAAGT
AGCAATACAGCAAGTAATAATGCTGATTGTGCCTGGGTAGAAGCACAAGAGGAGGAG---GAAGTGGGTTTTCCAGTCAG
ACCTCAGGTACCTTTAAGACCAATGACTTACAAGGGAGCTCTGGATCTTAGCCATTTTTTAAAAGAAAAGGGGGGACTGG
AAGGGCTAATTTACTCCCAGAAAAGACAAGATATCCTTGATTTGTGGGTCTACCACACACAAGGATACTTCCCTGATTGG
CAGAACTACACACCAGGGCCAGGAACTAGATTTCCACTGACCTTTGGATGGTGCTTCAAGCTAGTACCGGT---TGACCC
AGATGAAGTAGAGAAGGCCAATGAAGGAGAGAACAACAGCTTGTTACACCCTATGTGCCAGCATGGAATGGATGACCCAG
AGAAAGAAGTGTTAGTGTGGAAGTTTGACAGCCGCCTTGCATTACGTCATATGGCCAGAGAGCTGCATCCGGATTACTAC
AAAGACTGCTGA
>AB289588/B/DR2508
ATGGGTGCGAGAGCGTCGGTATTAAGCGGGGGAAAATTGGATGCTTGGGAAAGAATTCGGTTAAGGCCAGGGGGAAAGAA
AAAATATCACTTAAAACATATAGTATGGGCAAGCAGGGAGCTAGAGCGATTTGCAGTTAATCCTGGCCTTTTAGAGACAG
CAGAAGGCTGTAGACAAATACTGCAACAACTACAACCATCCCTTCAGACAGGATCAGAAGAACTCAAGTCATTATTTAAT
ACAATAGCAGTACTCTATTGTGTACATCAAAGAATAGAGATAAAAGACACCAAGGAAGCTTTAGACAAGATAGAAGAGGA
GCAAAACAAAAGTAAGC---------------------------------------AAAATTACCCTATAGTGCAGAACC
TACAGGGGCAAATGGTACATCAGCCCATATCACCTAGAACTTTAAATGCATGGGTAAAAGTAGTAGAAGAGAAGGCTTTT
AGCCCAGAAGTAATACCCATGTTTTCAGCATTATCAGAAGGAGCCACCCCACAAGATTTAAACACCATGCTAAACACAGT
GGGGGGACATCAAGCAGCCATGCAAATGTTAAAAGAAGCTATCAATGAGGAAGCTGCAGAATGGGATAGATTGCATCCAC
CGCAGGCAGGGCCTATTGCACCAGGCCAGATAAGAGAACCAAGAGGAAGTGACATAGCAGGAACTACTAGTACCCTGCAG
GAACAAATAACATGGATGACAAGTAAT---CCACCTATCCCAGTAGGAGAAATCTATAAAAGATGGATAATCCTAGGGTT
AAATAAAATAGTAAGAATGTATAGCCCTAGCAGCATTTTGGACATAAAACAAGGACCAAAGGAACCCTTTAGAGACTATG
TAGACCGGTTCTATAAAACTCTAAGAGCCGAGCAAGCTTCACAGGAAGTAAAAAATTGGATGACAGAAACCTTGTTGGTC
CAAAATGCAAACCCAGATTGTAAGACCATTCTAAAAGCATTGGGACCAGCAGCTACACTAGAAGAAATGATGACAGCATG
TCAGGGAGTAGGGGGACCCGGCCATAAAGCAAGAGTTTTAGCTGAAGCAATGAGCCAAATAACACCT-------------
--CCACATACCATAATGATGCAGAGAGGTAATTTTAGGAACCAAAGAAAAATTGTTAAGTGTTTCAACTGTGGCAAAGAA
GGGCACATAGCCAAAAATTGCAGGGCTCCTAGGAAAAAGGGCTGTTGGAAATGTGGAAAGGAAGGACATCAAATGAAAGA
TTGTACT------GAGAGACAGGTTAATTTTTTAGGGAAAATCTGGCCTTCCCACAAGGGGAGGCCAGGAAACTTTCTCC
AG------------------------AGCAGTCCAGAACCAACAGCCCCACCAGAGGAG---------------------
---------------------------------------------------------AGCTTCAGGTTTGGGGAAGAGAC
A---ACCCCCTCTCAGAAGCAGAAGCAGACAGACCAGGGACTGTAT---CCTTTAGCTTCCCTCAGATCACTCTTTGGCA
ACGACCCATCGTCACAATAAAGATAGGGGGGCAACTGAGGGAAGCTCTATTGGATACAGGAGCAGATGATACAGTGTTAG
AAGAAATAAATTTGCCAGGAAAATGGAAACCAAAAATAATAGGGGGAATTGGAGGTCTTATCAAAGTAAGACAGTATGAT
AATATACCCATAGAAATCTGTGGACATAAAGTTATAGGTTCAGTATTAGTAGGACCTACACCTACCAACATAATTGGAAG
AAGTCTGATGACTCAACTTGGTTGCACTTTAAATTTTCCCATTAGTCCTATTGAAACTGTACCAGTAAAATTAAAGCCAG
GAATGGATGGGCCAAGAGTTAAACAATGGCCATTGACAGAAGAAAAAATAAAAGCATTAATAGAAATTTGTACAGAATTG
GAAAAAGAAGGAAAAATTTCAAAAATTGGGCCTGAAAATCCATATAATACTCCAATATTTGCCATAAAGAAAAAGAACAG
TACTAGATGGAGAAAATTAATGGATTTCAGAGAACTCAATAAGAGAACTCAAGACTTCTGGGAAGTTCAATTAGGAATAC
CACATCCCGCAGGATTACAAAAGAAAAATTCAGTAACAGTACTGGATGTGGGGGATGCATATTTTTCAGTTCCCTTAGAT
GAAGAATTCAGGAAGTATACTGCATTTACCATACCTAGTAGAAACAATGAGACACCAGGGATTAGATATCAGTACAATGT
ACTTCCACAAGGATGGAAAGGATCACCAGCAATATTCCAAAGTAGCATGACAAAAATTTTAGAGCCCTTTAGAAAACAAA
ATCCAGACATAGTTATCTATCAATACATGGATGATTTGTATGTAGGATCTGACTTAGAAATAGGGCAGCATAGAACAAAA
ATAGAGGAACTGAGAGAACATCTGTTAAGGTGGGGATTTTTCACACCAGACCAAAAACATCAGAAAGAACCTCCATTTCA
TTGGATGGGTTATGAACTTCATCCTGATAAATGGACAGTGCAGCCTATAAAGCTGCCAGAAAAAGACAGCTGGACTGTCA
ATGACATACAGAAGTTAGTGGGAAAATTAAATTGGGCAAGTCAAATTTATCCAGGAATTAAAGTAAAACAATTATGTAAA
CTCCTTAGAGGAAACAAATCACTAACAGAAGTAGTGCCACTAACAGAAGAAGCAGAGCTAGAACTGGCAGAAAATAGAGA
AATTCTAAAAGAACCAGTACATGGAGTGTATTATGACCCATCAAAAGACTTAATAGCAGAAATACAGAAGCAGGGAAACG
GGCAATGGACATATCAAATTTATCAAGAGCCATTTAAAAACCTAAAAACAGGAAAGTATGCAAGAACAAAAGGTGCCCAC
ACTAATGATGTAAAACAATTAACAGAGGCAGTACAAAAAATAGCCACAGAAAGCATAGTAATATGGGGAAAGACACCTAA
GTTTAGATTACCCATACAAAAAGAAACATGGGAAACATGGTGGGTAGAGTATTGGCAAGCCACCTGGATTCCTGAGTGGG
AGTTTGTCAATACCCCTCCCTTAGTAAAATTATGGTACCAATTAGAAAAAGAACCCATAGTAGGAGCAGAAACTTTTTAT
GTAGATGGAGCAGCTAACAGAGAGACTAAATTAGGAAAAGCAGGATATGTTACTGACAGAGGAAGACAAAAGGCTGTCTC
CCTAACTGACACAACAAATCAGAAGACTGAGTTACAAGCAATTCATCTAGCTTTGCAGGATTCGGGATTAGAGGTAAACA
TAGTAACAGACTCACAATATGCACTAGGAATCATTCAAGCACACCCAGATAAGAGTGAATCAGAGTTAGTCAGTCAAATA
ATAGAGCAATTAATAAACAAGGAAAAAGTCTACCTGGCATGGGTACCAGCACACAAAGGGATTGGAGGAAATGAACAAGT
AGATAAATTAGTTAGTGCTGGAATCAGGAAAGTACTATTTTTGGATGGAATAGATAAAGCCCAAGAA-GAGCATGAGAAA
TATCACAATAATTGGAAAGCAATGGCTAGTGATTTTAACCTGCCACCTATAGTAGCAAAAGAAATAGTAGCCAGCTGTGA
TAAATGTCAGCTAAAAGGGGAAGCCATGCATGGACAAGTAGATTGTAGCCCAGGAATATGGCAACTAGATTGTACACATT
TAGAAGGAAAAATTATTCTGGTAGCAGTTCATGTAGCCAGTGGCTATATAGAAGCAGAAGTTATTCCAGCAGAGACAGGG
CAGGAAACAGCATACTTTATCTTAAAATTAGCAGGAAGATGGCCAGTAAAAACAATACATACAGACAATGGCAGCAATTT
CACCAGTGCTGTAGTTAAGGCCGCCTGTTGGTGGGCAGGAATCAAACAGGAATTTGGAATTCCCTACAATCCCCAAAGTC
AAGGAGTAGTAGAATCTATGAATAAAGAATTAAAGAAAATTATAGAACAAGTAAGAGATCAAGCTGAACATCTTAAGACA
GCAGTACAAATGGCAGTATTCATCCACAATTTTAAAAGAAAAGGGGGGATTGGGGGGTATAGTGCAGGGGAAAGAATAAT
AGACATAATAGCATCAGACATACAAACTAAAGAATTACAAAAACAAGTTTCAAAAATTCAAAATTTTCGGGTTTATTACA
GGGACAGCAGAGATCCACTTTGGAAAGGACCAGCAAAGCTTCTCTGGAAAGGTGAAGGGGCAGTAGTAATACAAGATAAT
AGTGACATAAAAGTAGTGCCAAGAAGAAAAGCAAAGATCATTAGGGATTATGGAAAACAGATGGC---AGGTGATGATTG
TGTGGCAAGTAGACAGGATGAGGATTAAAACATGGAAAAGTTTAGTAAAACACCATATATATATTTCAAAGAAAGCTAAA
GGATGGGTTTATAGACATCACTTTGAAAACCCTC------ATCCAAAAATAAGTTCAGAAGTACACATCCCACTA---GG
GGATGCTAAATTGGTAGTAATAACATATTGGGGTCTGCATACAGGAGAAAGAGACTGGCATTTGGGTCAGGGAGTCTCCA
TAGAATGGAGGAAAGACAGATATAGAACACAAGTAGATCCTGACCTAGCAGACCAACTAATTCATCTGTATTATTTTGAT
TGTTTTTCAGAATCTGCCATAAGAAATATCATATTAGGACATAGAGTTAGTCCTAGGTGTGAATATCAGACAGGACATAA
CAAGGTAGGATCCCTACAGTACTTGGCACTAACAACATTAATAACACCAAAGAAGATAAAGCCACCTTTGCCTAGTGTTA
AGAAACTGACAGAGGA--TAGATGGAACAAGCCCCAGAAGACCAAGGACCACAGAGGGAGCCATACAATGAATTGGCACT
AGAGCTTTTAGAGGAACTTAAGAGGGAAGCTGTTAGACATTTTCCCAGGATATGGCTTCAGAACTTAGGACAATATATCT
ATGAAACTTATGGGGATACTTGGGCAGGAGTGGAAGCTATAATAAGGACCTTGCAACAAATGCTGTTTATCCATTTCAGA
ATTGGATGTCGACATAGTAGAATAGGCATTACTCGGC------------AGAGAAGAGCAAGAAATGGAGCCAGTAGATC
CTAGACTAGAGCCCTGGAAGCATCCAGGAAGCCAGCCTAAAACTGCTTGTAATAAATGCTATTGTAAAAAGTGTTGTCTC
CATTGCCAAGTTTGCTTCTTAAAAAAGGGCTTAGGCATCTCCTATGGCAGGAAGAAGAGGAGACAGCGACGAAGACCTCC
TCCGGACAATCAGACTCATCAAGTTTCTCTATCAAAGCAGTAAGT------------AATATATGTAATGCAGTCTCTAG
AAACATTAGGAATAGTAGCATTAGTAGTAGCATTTATATTAGCAATAATTGTGTGGACCATAGTATTCATAGAATATAGG
AAAATAAGAAAGCAAAAAAGAATAGACAGGTTAATTCAGAGAATAAGTGAAAGAGCAGAAG-------------------
--------------------------ACAGTGGCAATGAGAGTGAAGGAGATGAAGAAGCATTGG---------------
----------------CAGCACTTGTGGGGATGGGGCACCTTGCTCCTTGGGATGTTGATGATCTGTAGTGCT-------
---AAAGAACAAACGTGGGTCACAATTTATTATGGGGTACCTGTGTGGAAAGAAGCAACCACCACTCTATTCTGTGCATC
AGATGCTAAGGCATATGAACAAGAGGCACATAATGTCTGGGCCACACATGCCTGTGTACCCACAGACCCCAACCCACAAG
AAGTAATATTGGAAAATGTGACAGAAAATTTTAACATGTGGCAAAATAACATGGTAGAACAGATGCATGAAGATATAATC
AGTTTATGGGATCAAAGCCTAAAGCCATGTGTAAAATTGACCCCACTCTGTGTTACTTTACATTG---------------
------------------------------------------------------------CGAAATGAAAAACTGCTCTT
TTAATGTTACCACAGAGATAAGAGAGAAGGTGAAGAACGAATATGCAATTTTTTATAAACTTGATGTAATACCAATAAA-
--------------------GAATATTAGTTATAGATTGATACATTGTAATACCTCAACCCTTACACAGGCCTGTCCAAA
GACATCCTTTGAGCCAATTCCCATACATTTTTGTACCCCGGCTGGTTTTGCGATTCTAAAATGTAATGATAAGAGGTTCA
ATGGAACAGGACCATGTAACAATGTCAGCACAGTACAGTGTACACATGGAATTAGGCCAGTAGTGTCAACTCAACTGTTG
TTAAATGGCAGTCTAGCAGAAGAAGAGGTAGTAATCAGATCTGAAAATTTCACAAACAATGCAAAAACTATAATAGTACA
ACTGCATGAATCTGTACAAATTAATTGTACAAGACCCAACAACAATACAAGAAAAAGTAT----ACGTATAGGACCAGGG
AGAGC---ATTTGTTACATCA---GGCATACCAGGGGATATAAGACAAGCACATTGTAACCTTAGTAGAGCAGAATGGAA
TAAAATGTTAAAACATGTAGTTACAAAATTAGGAATGCAATTTAACAA--------TAGAACAATAAAATTT---CAACC
ATCCTCAGGAGGGGACCCAGAGATTGTAACTCACAGTTTTAATTGTGGCGGGGAATTTTTCTACTGTAATTCAACACCAC
TGTTTA------------------------------TCACACTCAAATGCAGAATAAAACAAATTATAAACATGTGGCAG
GAAGTAGGAAAAGCAATGTATGCCCCTCCCATCGAGGGACTAATTAGATGTACATCAAATATTACAGGGCTGCTATTAAC
AAGAGATGGGGGG------------------------GAGACCTTCAGACCTGGAGGAGGAGACATGAGGAACAATTGGA
GAAGTGAATTATATAAATATAAAGTAGTAAAAATTGAACCATTAGGAGTAGCACCCACCAGGGCAAGGAGAAGAGTGGTG
C------------AGAGAGAGAAAAGAGCAG---TGGGACTAGGAGCTATGTTCCTTGGGTTCTTGGGAGCAGCAGGAAG
CACTATGGGCGCAGCGTCATTAACGCTGACGGTACAGGCCAGACAATTATTGTCTGGTATAGTGCAACAGCAAAACAATT
TGCTGAGAGCTATTGAGGCGCAACAGCAGTTGTTGCAACTCACTGTCTGGGGCATCAAACAGCTCCAGGCAAGAGTCCTG
GCTATGGAAAGATACCTACAGGATCAACAGCTCCTAGGGATTTGGGGTTGCTCTGGAAAACTCATCTGCACCACTAATGT
GCCTTGGAACTCTAGTTGGAGTAATAAATC---TATAAATGAAATTTGGGATAACATGACCTGGATACAGTGGGACAGAG
AGATTCATAATTACACAAACTTAATATACACTTTACTTGAAGAATCGCAGAACCAGCAAGAAAAGAATGAACAGGAACTA
TTGGAATTGGATAAGTGGTCAAATTTGTGGAATTGGTTTAGCATAACACACTGGCTGTGGTATATAAAAATATTCATAAT
GATAGTAGGAGGCTTGATAGGTTTAAGAATAGTTTTTGCTGTAATTTCTATAGTGAATAGAGTTAGGCAGGGATACTCAC
C---------------------ATTATCATTGCAGACCCACCTCCCAGCCCAGAGGGGACCCGACAGGCCCGAAGGAACA
GGAGAAGAAGGTGGAGACAGAGGCAGAGCCACATCAACGCGATTAGTGCATGGATTCTTAGCACTCGTCTGGGACGACCT
GAGGAGCCTGTGCCTCTTCAGCTACCACCGCTTGAGAGACTTACTCTTGATTCTAGCGAGGATTGTAGAACTCCTGGGAC
GCAG---------------------GGGGTGGGAAGCCCTCAACTATTGCTGGAATCTCCTGCAGTATTGGAGCCAGGAA
CTAAAGAATAGTGCTGTTAGCTTGCTTAACACCACAGCAATAGCAGTAGCTGAAGGGACAGATAGGATTATAGAAATAGT
GCATAGGGCTTTTAGAGCTTTGCTCCACATACCTAGAAGAATAAGACAGGGCTTTGAAAGGGCTTTACTATAAAA-TGGG
GGGCAAGTGGTCAAAAAGAATGGAGAGAGGCTGGCAGGCGGTAAGGGAAAGAATGCGACGAGCTGAGGAG----------
--------------CCAGCAG---CAGTGGGGGTGGGAGCAGCATCTCGAGACCTGGAGAAATATGGGGCACTCACAAGT
AGCAATACAGCAAGTAATAATGCTGATTGTGCCTGGGTAGAAGCACAAGAGGAGGAA---GAAGTGGGTTTTCCAGTCAG
ACCTCAGGTACCTTTAAGACCAATGACTTACAAGGGAGCTTTGGATCTTAGCCACTTTTTAAAAGAAAAGGGGGGACTGG
AAGGGCTAATTTACTCCCAGAAAAGACAAGATATCCTTGATTTGTGGGTCTACCACACACAAGGCTACTTCCCTGATTGG
CAGAACTACACACCAGGGCCAGGAACTAGATTTCCACTGACCTTTGGATGGTGCTTCAAGCTAGTACCGGT---TGACCC
AGATGAAGTAGAGAAGGCCAATGAAGGAGAGAACAACAGCTTGTTACACCCTATGTGCCAGCATGGAATGGATGACCCAG
AGAAAGAAGTGTTAGTGTGGAAGTTTGACAGCCGCCTTGCATTACGTCATATGGCCAGAGAGCTGCATCCGGATTACTAC
AAAGACTGCTGA
>AB289589/B/DR388
ATGGGTGCGAGAGCGTCAGTATTAAGCGGGGGAAAATTAGATAGATGGGAAAAAATTCGATTAAGGCCAGGGGGAAAGAA
AAAATATAAGCTAAAACATTTGGTATGGGCAAGCAGGGAACTAGAACGATTTGCAGTTAACCCTGGTCTGTTAGAAACAG
CAGAGGGCTGTAGACAAATACTGGGACAGCTACAACCATCCCTTCAGACAGGATCAGAAGAACTTAAATCATTATTTAAT
GCAGTAGCAACCCTCTATTGTGTGCATCAAGGGATAGATGTAAAAGACACCAAGGAAGCTCTAGAAAAGGTAGAGGAAGA
GCAAAACAAAAGTAAGC---------------------------------------AAAATTACCCTATAGTGCAGAACA
TGCAAGGGCAAATGGTACATCAGCCCATATCACCTAGAACTTTAAATGCATGGGTAAAAGTAGTAGAAGAGAAGGCCTTC
AGCCCAGAAGTGATACCCATGTTTTCAGCTTTATCAGAAGGAGCCACCCCACAAGATTTAAACACCATGCTAAACACAGT
GGGGGGACATCAAGCAGCCATGCAAATGTTAAAAGAGACCATCAATGAGGAAGCTGCAGAATGGGATAGATTGCATCCAG
TGCATGCAGGGCCTATTGCACCAGGTCAGATGAGAGAACCAAGGGGAAGTGACATAGCAGGAACTACTAGTACCCTTCAG
GAACAAATAGGATGGATGACAAATAAT---CCACCTATCCCAGTAGGAGAAATCTATAAAAGATGGATAATCCTGGGACT
AAATAAAATAGTAAGGATGTATAGCCCTACTAGCATTCTAGACATAAAACAAGGACCAAAGGAACCCTTTAGAGACTATG
TAGATCGGTTCTATAAAGTTTTAAGAGCCGAGCAAGCTTCGCAGGAGGTAAAAAATTGGATGACAGAAACCTTGTTGGTC
CAAAATGCAAACCCAGATTGTAAGACTCTTTTAAAAGCATTGGGACCAGCAGCTACATTAGAAGAAATGATGACAGCATG
TCAGGGAGTAGGAGGACCTGGCCATAAAGCAAGAGTTTTGGCTGAAGCAATGAGCCAAATAACAAAT-------------
--TCAGCTACTGTAATGATGCAGAAAGGCAACTTTAGGGACCAAAGAAAGATTGTTAAATGTTTTAATTGTGGCAAAGTT
GGGCACATAGCCAAAAATTGCAGGGCTCCTAGAAAAAAGGGCTGTTGGAGATGTGGAAGGGAAGGACACCAAATGAAGGA
TTGTACT------GAAAAACAGGCTAATTTTTTAGGGAAGATCTGGCCTTCCCACAAGGGAAGGCCAGGGAACTTCCTCC
AG------------------------AGCAGCCTAGAGCCCACAGCCCCACCAGAAGAG---------------------
---------------------------------------------------------AGCTTCAGGTTTGGGGAGGAAAC
AACAACTCCCCCTCAGAAGCAGGAACCGATAGACAAGGAGATGTAT---CCTTTAGCTTCCCTCAGATCACTCTTTGGCA
ACGACCCATCGTCACAATAAAGATAGGGGGGCAGCTAAAGGAAGCACTATTAGATACAGGAGCAGATAATACAGTATTAG
AAGAAATGAATTTGCCAGGAAGATGGAAACCAAAAATAATAGGGGGAATTGGAGGTTTTCTCAAAGTAAGACAGTATGAT
CAGATACCCATAGAAATCTGTGGACATAAAACTATAGGTACAGTATTAGTAGGACCTACACCTGTCAACGTAGTTGGAAG
GGATCTGATGACTCAGCTTGGTTGCACTTTAAATTTTCCCATTAGTCCTATTGAAACTGTACCAGTAAAATTAAAGCCAG
GAATGGATGGCCCAAAAGTTAAACAATGGCCATTAACAAAAGAAAAAATAAAAGCATTAATAGAAATTTGTACAGAAATG
GAAAAGGAAGGAAAAATTTCAAAGATTGGGCCTGAAAATCCATACAATACTCCAGTATTTGCCATAAAGAAAAAGAATAG
TACCAGGTGGAGAAAATTAGTAGATTTCAGGGAGCTTAATAAGAGAACTCAAGACTTCTGGGAAGTCCAATTAGGAATAC
CACATCCCGCAGGGTTGAAAAAGAAAAAATCAGTAACAGTACTGGATGTGGGTGATGCATATTTTTCAGTTCCCTTAGAT
AAAGATTTCAGGAAGTATACTGCATTCACCATACCTAGTGTAAATAATGAGACACCAGGGATTAGATATCAGTACAATGT
GCTTCCACAGGGATGGAAAGGATCACCAGCAATATTCCAATGCAGCATGACAAAGATCTTAGAGCCCTTTAGAAAACAAA
ATCCAGACATAGTTATCTATCAATACATGGATGATTTATATGTAGGATCTGATTTAGAAATAGGACAGCATAGAATAAAA
ATAGAGGAACTGAGAGAACATCTGTTGAGGTGGGGATTTTTCACACCAGACCAAAAACATCAGAAAGAACCTCCATTCCT
TTGGATGGGTTATGAACTCCATCCTGATAAATGGACAGTACAGCCTATAACGCTGCCAGAAAAAGACAGCTGGACTGTCA
ATGACATACAGAAATTAGTGGGAAAACTGAATTGGGCAAGTCAGATTTACGCAGGGATTAAAGTAAAGCAATTATGTAAA
CTTCTTAGGGGAACCAAAGCACTAACAGAAGTAATACCACTAACAGAAGAAGCAGAGCTAGAACTGGCAGAAAACAGGGA
GATCCTAAAAGAACCAGTACATGGAGCATATTATGACCCATCAAAAGACTTAATAGCAGAACTACAGAAGCAGGGGCAAG
GTCAATGGACATATCAAATTTATCAAGAGCCATTCAAAAATCTAAAAACAGGAAAATATGCAAGAACAAGGGGGGCCCAT
ACTAATGATGTAAAACAATTAACAGAGGCAGTGCAAAAAATAGCCACAGAAAGCATAGTGATATGGGGAAAGACTCCTAA
ATTTAAACTACCCATACAAAAAGAAACATGGGAAACATGGTGGACAGAGTATTGGCAAGCCACCTGGATTCCTGAGTGGG
AATTTGTCAATACCCCTCCCTTAGTGAAATTATGGTATCAGTTAGAAAAAGAACCCATAGAAGGAGCAGAAACTTTCTAT
GTAGATGGGGCAGCCGACAGGGAGACTAAAATAGGAAAAGCAGGATATGTTACTAACAAAGGAAGACAAAAAGTTGTCTC
CCTAACTGACACAACAAATCAGAAGACTGAGTTAGAAGCAATCCATCTAGCTTTGCAGGATTCAGGATTAGAAGTAAACA
TAGTAACAGACTCACAGTATGCACTAGGAATTATTCAAGCACAACCAGATAAAAGTGAATCAGAGTTAGTCAGTCAAATA
ATAGAGCAGTTAATAAAAAAGGAGAGGGTCTACCTGGCATGGGTACCAGCACACAAAGGAATTGGAGGAAATGAACAAGT
AGATAAATTAGTCAGTGCTGGAATCAGAAAGGTACTATTTTTAGATGGAATAGATAAGGCCCAGGAA-GAACATGAGAAA
TATCACAGTAACTGGAGAGCAATGGCTAGTGATTTTAACCTGCCCCCTGTAGTAGCAAAAGAAATAGTAGCCTGCTGTGA
TAAATGTCAACTAAAAGGAGAAGCCATGCATGGACAAGTAGACTGTAATCCAGGAATATGGCAACTAGATTGTACACATT
TAGAAGGAAAAATTATCCTGGTAGCAGTTCATGTAGCTAGTGGATATATGGAAGCAGAAGTTATTCCAGCAGAGACAGGG
CAAGAAACAGCATACTTTCTCCTAAAATTAGCAGGAAGATGGCCAGTAAAAACAATACACACAGACAATGGTACCAATTT
CACTAGTACTACAGTTAAGGCAGCCTGTTGGTGGGCAGGGATCAAGCAGGAATTTGGCATTCCCTACAATCCCCAAAGTC
AAGGAGTAGTAGAATCTATGAATAAAGAATTAAAGAAAATTATAGGACAGGTAAGAGATCAGGCTGAACACCTTAAGACA
GCAGTACAAATGGCAGTATTCATCCACAATTTTAAAAGAAAAGGGGGGATTGGGGGGTACAGTGCAGGGGAGAGAATAAT
AGACATAATAGCATCAGACATACAAACTAAAGAATTACAAAAACAAATTACAAAAATTCAAAATTTTCGGGTTTATTACA
GGGACAGCAGAGATCCACTTTGGAAAGGACCAGCAAAGCTTCTTTGGAAAGGTGAAGGGGCAGTAGTAATACAAGATAAT
AGTGACATAAAAGTAGTGCCAAGAAGGAAAGTAAAGATCATTAGGGATTATGGAAAACAGATGGC---AGGTGATGATTG
TGTGGCAAGTAGACAGAATGAGGATTAGAACATGGAAAAGTTTAGTAAAACACCATATGTATATTTCAAAGAAAGCTAAG
GGATGGGTTTATAGACATCACTATGAAAGCACTA------ATCCAAGAATAAGTTCAGAAGTACACATCCCACTA---GG
GGATGCTAAATTAGTAATAACAGCATATTGGGGTCTGCATACAGGAGAAAGAGATTGGCATTTGGGTCAGGGAGTCTCCA
TAGAATGGAGGACAAAGAGATATAACACACAAGTAGGCCCTGACCTAGCAGACAAACTAATTCACCTGCATCATTTTGAT
TGTTTTTCAGACTCTGCTATAAGACATGCCCTATTAGGACGTGTAGTTAGGTCGAAGTGTGAATATCAAGCAGGACATAA
TAAGGTAGAGTCTCTACAGTACTTGGCACTAACAGCATTAATAACACCAAAAAAGATAAAGCCACCTTTGCCTAGTGTTA
AGAAACTAACAGAGGA--TAGATGGAACAAGCCCCAGAAGACCAAGGGCCGCAGAGGGAGCCGTACAGTGAATGGACACT
AGAACTCTTAGAGGAACTTAAGAGTGAAGCTGTTAGACATTTTCCTAGACCATGGCTTCATGGCTTAGGACAACATATCT
ATGAAACTTATGGGGATACTTGGGCAGGAGTAGAAGCCATAATAAGAATTCTGCAACAACTGCTGTTTATACATTTCAGA
ATTGGATGTCGACATAGTAGAATAGGCATCCTTCGAC------------AGAGGAGAGCAAGGAATGGAGCCAGTAGATC
CTAGACTAGAGCCCTGGAAGCATCCAGGAAGCCAGCCTAAGACTGCTTGTAACAATTGCTATTGTAAAAAGTGTTGCCTT
CATTGCCAAGTTTGTTTCACGAAAAAAGGCTTAGGCATCTCCTATGGCAGGAAGAAGCGGAGACAGCGACGAAGAACTCC
TCAGGACAGTCAGACTCATCAAGTTTCTCTACCAAAGCAGTGAGT------------AATACGTGTAATGCAAACTTTAT
ACATAGTAGCAATAGTAGCATTAGTAGTAGCAGCAATACTAGCAATAGTTGTGTGGTCCATAGTACTCATAGAATATAGG
AAAATATTAAAACAAAGAAGAATAGACAGGATTCTTGAGAGAATAAGAGAAAGAGCAGAAG-------------------
--------------------------ACAGTGGCAATGAGAGTGATGGAGACCAGGAAGAATTGT---------------
----------------CAGCACTGGTGGAGATGGGGCACCATGCTCCTTGGGATGTTGATGATTTGTAGTGCT-------
---GCAGAACAATTGTGGGTCACAGTCTATTATGGGGTACCTGTGTGGAAAGAAGCAACCACCACTTTATTTTGTGCATC
AGATGCTAAGGCATATGATACAGAGGTACATAATGTTTGGGCCACACATGCCTGTGTACCCACAGACCCCAACCCACAAG
AAGTAGTATTGGAAAATGTGACAGAAAATTTTAATATGTGGAAAAATAACATGGTAGAACAAATGCATGAGGATATAATC
AGTTTATGGGACCAAAGCCTAAAGCCATGTGTAAAATTAACCCCACTCTGTGTTACTTTAAATTG---------------
------------------------------------------------------------CGAAATAAAAAACTGCTCTT
TCAATATTACCACAAACATGAGAGATAAGATGCAGAAAGAATATGCACTTTTTTATAAACTTGATGTAGTTCCAATAAA-
--------------------TGATACCAACTATAGGTTGATAAGTTGTAACACCTCAGTTATTACACAGGCCTGTCCAAA
GATATCCTTTGAACCAATTCCAATACATTATTGTACCCCGGCTGGTTTTGCGATTTTTAAGTGTAATGATAAGAAGTTTA
ATGGAACAGGACCATGTAAAAATGTCAGCACAGTACAATGTACACATGGAATTAGGCCAGTAGTATCAACTCAATTGTTG
TTGAATGGCAGTCTATCAGAAGAAGAGGTAATAATTAGGTCTGAAAATTTCACGAACAATGCTAAAACTATAATAGTACA
GCTGAATGAATCTGTAATAATTAATTGTACAAGACCCAATAACAATACAAGAAAAGGTAT----ACATATAGGACCAGGG
AGAGC---ATTTTATACAACAGGAGAAATAGTAGGAAACATAAGACAAGCACATTGTAACATTAGCAAAACACAATGGGA
GAGTACTTTAAGAAGGATAGCTATAAAATTAAAAGAACAATATAAGAA--------TAAAACAATAGTATTT---CAACC
ATCCTCAGGAGGGGACCTAGAAATTGTAATGCACAGTTTTAATTGTGGAGGGGAATTTTTTTACTGTAATACAACACAAT
TGTTTA------------------------------TCACACTCCCATGCAGAATAAAACAGATTATAAACATGTGGCAG
GAAGTAGGAAAAGCAATGTATGCCCCTCCTATCAGAGGACAAATTAAATGTTCATCAAACATTACAGGGCTGCTATTAAC
AAGAGATGGTAGT------------------------GAGATATTCAGACCTACAGGAGGGAATATGAGGGACAATTGGA
GAAGTGAATTATATAAATATAAAATAGTACAAATTGAACCATTAGGAGTAGCACCTACCAAGGCAAAGAGAAGAGTGGTG
C------------AGAGAGAAAAAAGAGCAG---TGGGACTAGGAGCTATGTTCCTTGGGTTCTTGGGAGCAGCAGGAAG
CACTATGGGCGCAGCGTCAATAACGCTGACGGTACAGGCCAGACAATTATTGTCTGGTATAGTGCAACAGCAAAACAATT
TGCTGAGAGCTATTGAGGCGCAACAGAATCTGTTGCAACTCACAGTCTGGGGCATTAAGCAGCTCCAGGCAAGAGTCCTG
GCTGTGGAAAGATACCTAAAGGATCAACAGCTCATGGGGATTTGGGGTTGCTCTGGAAAACTCATCTGCACCACTGCTGT
GCCTTGGAATACCAGTTGGAGTAATAAATC---GCTGAATGAGATTTGGGATAACATGACCTGGATGGAGTGGGAAAAAG
AAGTTGAAAATTACACAAGCTTAATATACACCTTAATTGAAAAATCGCAAACCCAACAGGAAATAAATGAAAAGGAATTA
TTGGAATTGGATAAATGGGCAAGTTTGTGGAGTTGGTTTGACATAACGAATTGGCTATGGTATATAAAAATATTCATAAT
GATAGTAGGTGGCTTGATAGGTTTAAGAATAGTTTTTACTGTACTTTCTATAGTGAATAGAGTTAGGCAGGGATACTCAC
C---------------------ACTATCGTTTCAGACCCGCCTCCCAGCCCAGAGGGGACCCGACAGGCCCGGAGGAATC
GAAGAAGAAGGTGGAGAGCAAGACAGAGACAGATCCGAGCGATTAGTGGATGGATTCTTAGCAATCTTCTGGGTCGATCT
CAGGAGCCTGTTCCTCTTCAGCTACCACCGCTTGAGAGACTTAATCTTGATTGTAGCGAGGACTGTGGAACTTCTGGGAC
GCAG---------------------GGGGTGGGAAATCCTCAAATACTTGTGGAATCTCCTGCAGTATTGGAGTCAGGAA
CTAAAGAAGAGTGCTGTTAGCTTGCTTGACACCACAGCCATAATAGTAGCTGAGGGGACAGATAGGATTATAGAACTCAT
ACAAAGAGCTTTTAGGGCTATTCGCAATATACCTGCAAGAATAAGACAGGGCTTGGAAAGGGCTTTGCTATAAAA-TGGG
TGGCAAGTGGTCAAAACGTGGTGTTCCTGGATGGGATACTATAAGGGAAAGAATGAGACGAATT-AAGAA----------
--------------CCAGCAG---CAGATGGGGTGGGAGCAGCATCTCGAGACCTAGAAAGACATGGAGCAATCACAAGT
AGCAATACAGCAGCCACCAATGCTGATTGTGCATGGCTAGAAGCACAAGAGGAGGAG---GAAGTGGGTTTCCCAGTCAG
ACCTCAGGTACCTTTAAGACCAATGACTTACAAGGGAGCTTTCGATCTCGGCTTCTTTTTAAAAGAAAAGGGGGGACTGG
ATGGGCTAATTTACTCCCAGCAAAGACAAGATATCCTTGATCTGTGGGTCTACCACACACAAGGCTACTTCCCTGACTGG
CAGAACTACACACCAGGGCCAGGGGTCAGATATCCACTGACCTTTGGGTGGTGCTTCAAACTAGTACCAGT---TGAGCC
AGAGGAGGTAGAAAAGGCCAATGAAGGAGACGACAAATGCTTGTTACACCCTCTGCACCAGCATGGAACGGATGACCCGG
AGAGAGAAGTGTTACAGTGGAAGTTTGACAGTAGCCTGGCACGTAGGCATGTTGCCCGAGAGCTGCATCCGGAGTACTAC
AAGAACTGAGGA
>AB289590/B/DR388
ATGGGTGCGAGAGCGTCAGTATTAAGCGGGGGAAAATTAGATAGATGGGAAAAAATTCGATTAAGGCCAGGGGGAAAGAA
AAAATATAAGCTAAAACATTTGGTATGGGCAAGCAGGGAACTAGAACGATTTGCAGTTAACCCTGGTCTGTTAGAAACAG
CAGAGGGCTGTAGACAAATACTGGGACAGCTACAACCATCCCTTCAGACAGGATCAGAAGAACTTAAATCATTATTTAAT
GCAGTAGCAACCCTCTATTGTGTGCATCAAGGGATAGATGTAAAAGACACCAAGGAAGCTCTAGAAAAGGTAGAGGAAGA
GCAAAACAAAAGTAAGC---------------------------------------AAAATTACCCTATAGTGCAGAACA
TGCAAGGGCAAATGGTACATCAGCCCATATCACCTAGAACTTTAAATGCATGGGTAAAAGTAGTAGAAGAGAAGGCCTTC
AGCCCAGAAGTGATACCCATGTTTTCAGCTTTATCAGAAGGAGCCACCCCACAAGATTTAAACACCATGCTAAACACAGT
GGGGGGACATCAAGCAGCCATGCAAATGTTAAAAGAGACCATCAATGAGGAAGCTGCAGAATGGGATAGATTGCATCCAG
TGCATGCAGGGCCTATTGCACCAGGTCAGATGAGAGAACCAAGGGGAAGTGACATAGCAGGAACTACTAGTACCCTTCAG
GAACAAATAGGATGGATGACAAATAAT---CCACCTATCCCAGTAGGAGAAATCTATAAAAGATGGATAATCCTGGGACT
AAATAAAATAGTAAGGATGTATAGCCCTACTAGCATTCTAGACATAAAACAAGGACCAAAGGAACCCTTTAGAGACTATG
TAGATCGGTTCTATAAAGTTTTAAGAGCCGAGCAAGCTTCGCAGGAGGTAAAAAATTGGATGACAGAAACCTTGTTGGTC
CAAAATGCAAACCCAGATTGTAAGACTCTTTTAAAAGCATTGGGACCAGCAGCTACATTAGAAGAAATGATGACAGCATG
TCAGGGAGTAGGAGGACCTGGCCATAAAGCAAGAGTTTTGGCTGAAGCAATGAGCCAAATAACAAAT-------------
--TCAGCTACTGTAATGATGCAGAAAGGCAACTTTAGGGACCAAAGAAAGATTGTTAAATGTTTTAATTGTGGCAAAGTT
GGGCACATAGCCAAAAATTGCAGGGCTCCTAGAAAAAAGGGCTGTTGGAGATGTGGAAGGGAAGGACACCAAATGAAGGA
TTGTACT------GAAAAACAGGCTAATTTTTTAGGGAAGATCTGGCCTTCCCACAAGGGAAGGCCAGGGAACTTCCTCC
AG------------------------AGCAGCCTAGAGCCCACAGCCCCACCAGAAGAG---------------------
---------------------------------------------------------AGCTTCAGGTTTGGGGAGGAAAC
AACAACTCCCCCTCAGAAGCAGGAACCGATAGACAAGGAGATGTAT---CCTTTAGCTTCCCTCAGATCACTCTTTGGCA
ACGACCCATCGTCACAATAAAGATAGGGGGGCAGCTAAAGGAAGCACTATTAGATACAGGAGCAGATAATACAGTATTAG
AAGAAATGAATTTGCCAGGAAGATGGAAACCAAAAATAATAGGGGGAATTGGAGGTTTTCTCAAAGTAAGACAGTATGAT
CAGATACCCATAGAAATCTGTGGACATAAAACTATAGGTACAGTATTAGTAGGACCTACACCTGTCAACGTAGTTGGAAG
GGATCTGATGACTCAGCTTGGTTGCACTTTAAATTTTCCCATTAGTCCTATTGAAACTGTACCAGTAAAATTAAAGCCAG
GAATGGATGGCCCAAAAGTTAAACAATGGCCATTAACAAAAGAAAAAATAAAAGCATTAATAGAAATTTGTACAGAAATG
GAAAAGGAAGGAAAAATTTCAAAGATTGGGCCTGAAAATCCATACAATACTCCAGTATTTGCCATAAAGAAAAAGAATAG
TACCAGGTGGAGAAAATTAGTAGATTTCAGGGAGCTTAATAAGAGAACTCAAGACTTCTGGGAAGTCCAATTAGGAATAC
CACATCCCGCAGGGTTGAAAAAGAAAAAATCAGTAACAGTACTGGATGTGGGTGATGCATATTTTTCAGTTCCCTTAGAT
AAAGATTTCAGGAAGTATACTGCATTCACCATACCTAGTGTAAATAATGAGACACCAGGGATTAGATATCAGTACAATGT
GCTTCCACAGGGATGGAAAGGATCACCAGCAATATTCCAATGCAGCATGACAAAGATCTTAGAGCCCTTTAGAAAACAAA
ATCCAGACATAGTTATCTATCAATACATGGATGATTTATATGTAGGATCTGATTTAGAAATAGGACAGCATAGAATAAAA
ATAGAGGAACTGAGAGAACATCTGTTGAGGTGGGGATTTTTCACACCAGACCAAAAACATCAGAAAGAACCTCCATTCCT
TTGGATGGGTTATGAACTCCATCCTGATAAATGGACAGTACAGCCTATAACGCTGCCAGAAAAAGACAGCTGGACTGTCA
ATGACATACAGAAATTAGTGGGAAAACTGAATTGGGCAAGTCAGATTTACGCAGGGATTAAAGTAAAGCAATTATGTAAA
CTTCTTAGGGGAACCAAAGCACTAACAGAAGTAATACCACTAACAGAAGAAGCAGAGCTAGAACTGGCAGAAAACAGGGA
GATCCTAAAAGAACCAGTACATGGAGCATATTATGACCCATCAAAAGACTTAATAGCAGAACTACAGAAGCAGGGGCAAG
GTCAATGGACATATCAAATTTATCAAGAGCCATTCAAAAATCTAAAAACAGGAAAATATGCAAGAACAAGGGGGGCCCAT
ACTAATGATGTAAAACAATTAACAGAGGCAGTGCAAAAAATAGCCACAGAAAGCATAGTGATATGGGGAAAGACTCCTAA
ATTTAAACTACCCATACAAAAAGAAACATGGGAAACATGGTGGACAGAGTATTGGCAAGCCACCTGGATTCCTGAGTGGG
AATTTGTCAATACCCCTCCCTTAGTGAAATTATGGTATCAGTTAGAAAAAGAACCCATAGAAGGAGCAGAAACTTTCTAT
GTAGATGGGGCAGCCGACAGGGAGACTAAAATAGGAAAAGCAGGATATGTTACTAACAAAGGAAGACAAAAAGTTGTCTC
CCTAACTGACACAACAAATCAGAAGACTGAGTTAGAAGCAATCCATCTAGCTTTGCAGGATTCAGGATTAGAAGTAAACA
TAGTAACAGACTCACAGTATGCACTAGGAATTATTCAAGCACAACCAGATAAAAGTGAATCAGAGTTAGTCAGTCAAATA
ATAGAGCAGTTAATAAAAAAGGAGAGGGTCTACCTGGCATGGGTACCAGCACACAAAGGAATTGGAGGAAATGAACAAGT
AGATAAATTAGTCAGTGCTGGAATCAGAAAGGTACTATTTTTAGATGGAATAGATAAGGCCCAGGAA-GAACATGAGAAA
TATCACAGTAACTGGAGAGCAATGGCTAGTGATTTTAACCTGCCCCCTGTAGTAGCAAAAGAAATAGTAGCCTGCTGTGA
TAAATGTCAACTAAAAGGAGAAGCCATGCATGGACAAGTAGACTGTAATCCAGGAATATGGCAACTAGATTGTACACATT
TAGAAGGAAAAATTATCCTGGTAGCAGTTCATGTAGCTAGTGGATATATGGAAGCAGAAGTTATTCCAGCAGAGACAGGG
CAAGAAACAGCATACTTTCTCCTAAAATTAGCAGGAAGATGGCCAGTAAAAACAATACACACAGACAATGGTACCAATTT
CACTAGTACTACAGTTAAGGCAGCCTGTTGGTGGGCAGGGATCAAGCAGGAATTTGGCATTCCCTACAATCCCCAAAGTC
AAGGAGTAGTAGAATCTATGAATAAAGAATTAAAGAAAATTATAGGACAGGTAAGAGATCAGGCTGAACACCTTAAGACA
GCAGTACAAATGGCAGTATTCATCCACAATTTTAAAAGAAAAGGGGGGATTGGGGGGTACAGTGCAGGGGAGAGAATAAT
AGACATAATAGCATCAGACATACAAACTAAAGAATTACAAAAACAAATTACAAAAATTCAAAATTTTCGGGTTTATTACA
GGGACAGCAGAGATCCACTTTGGAAAGGACCAGCAAAGCTTCTTTGGAAAGGTGAAGGGGCAGTAGTAATACAAGATAAT
AGTGACATAAAAGTAGTGCCAAGAAGGAAAGTAAAGATCATTAGGGATTATGGAAAACAGATGGC---AGGTGATGATTG
TGTGGCAAGTAGACAGAATGAGGATTAGAACATGGAAAAGTTTAGTAAAACACCATATGTATATTTCAAAGAAAGCTAAG
GGATGGGTTTATAGACATCACTATGAAAGCACTA------ATCCAAGAATAAGTTCAGAAGTACACATCCCACTA---GG
GGATGCTAAATTAGTAATAACAGCATATTGGGGTCTGCATACAGGAGAAAGAGATTGGCATTTGGGTCAGGGAGTCTCCA
TAGAATGGAGGACAAAGAGATATAACACACAAGTAGGCCCTGACCTAGCAGACAAACTAATTCACCTGCATCATTTTGAT
TGTTTTTCAGACTCTGCTATAAGACATGCCCTATTAGGACGTGTAGTTAGGTCGAAGTGTGAATATCAAGCAGGACATAA
TAAGGTAGAGTCTCTACAGTACTTGGCACTAACAGCATTAATAACACCAAAAAAGATAAAGCCACCTTTGCCTAGTGTTA
AGAAACTAACAGAGGA--TAGATGGAACAAGCCCCAGAAGACCAAGGGCCGCAGAGGGAGCCGTACAGTGAATGGACACT
AGAACTCTTAGAGGAACTTAAGAGTGAAGCTGTTAGACATTTTCCTAGACCATGGCTTCATGGCTTAGGACAACATATCT
ATGAAACTTATGGGGATACTTGGGCAGGAGTAGAAGCCATAATAAGAATTCTGCAACAACTGCTGTTTATACATTTCAGA
ATTGGATGTCGACATAGTAGAATAGGCATCCTTCGAC------------AGAGGAGAGCAAGGAATGGAGCCAGTAGATC
CTAGACTAGAGCCCTGGAAGCATCCAGGAAGCCAGCCTAAGACTGCTTGTAACAATTGCTATTGTAAAAAGTGTTGCCTT
CATTGCCAAGTTTGTTTCACGAAAAAAGGCTTAGGCATCTCCTATGGCAGGAAGAAGCGGAGACAGCGACGAAGAACTCC
TCAGGACAGTCAGACTCATCAAGTTTCTCTACCAAAGCAGTGAGT------------AATACGTGTAATGCAAACTTTAT
ACATAGTAGCAATAGTAGCATTAGTAGTAGCAGCAATACTAGCAATAGTTGTGTGGTCCATAGTACTCATAGAATATAGG
AAAATATTAAAACAAAGAAGAATAGACAGGATTCTTGAGAGAATAAGAGAAAGAGCAGAAG-------------------
--------------------------ACAGTGGCAATGAGAGTGATGGAGACCAGGAAGAATTGT---------------
----------------CAGCACTGGTGGAGATGGGGCACCATGCTCCTTGGGATGTTGATGATTTGTAGTGCT-------
---GCAGAACAATTGTGGGTCACAGTCTATTATGGGGTACCTGTGTGGAAAGAAGCAACCACCACTTTATTTTGTGCATC
AGATGCTAAGGCATATGATACAGAGGTACATAATGTTTGGGCCACACATGCCTGTGTACCCACAGACCCCAACCCACAAG
AAGTAGTATTGGAAAATGTGACAGAAAATTTTAATATGTGGAAAAATAACATGGTAGAACAAATGCATGAGGATATAATC
AGTTTATGGGACCAAAGCCTAAAGCCATGTGTAAAATTAACCCCACTCTGTGTTACTTTAAATTG---------------
------------------------------------------------------------CGAAATAAAAAACTGCTCTT
TCAATATTACCACAAACATGAGAGATAAGATGCAGAAAGAATATGCACTTTTTTATAAACTTGATGTAGTTCCAATAAA-
--------------------TGATACCAACTATAGGTTGATAAGTTGTAACACCTCAGTTATTACACAGGCCTGTCCAAA
GATATCCTTTGAACCAATTCCAATACATTATTGTACCCCGGCTGGTTTTGCGATTTTTAAGTGTAATGATAAGAAGTTTA
ATGGAACAGGACCATGTAAAAATGTCAGCACAGTACAATGTACACATGGAATTAGGCCAGTAGTATCAACTCAATTGTTG
TTGAATGGCAGTCTATCAGAAGAAGAGGTAATAATTAGGTCTGAAAATTTCACGAACAATGCTAAAACTATAATAGTACA
GCTGAATGAATCTGTAATAATTAATTGTACAAGACCCAATAACAATACAAGAAAAGGTAT----ACATATAGGACCAGGG
AGAGC---ATTTTATACAACAGGAGAAATAGTAGGAAACATAAGACAAGCACATTGTAACATTAGCAAAACACAATGGGA
GAGTACTTTAAGAAGGATAGCTATAAAATTAAAAGAACAATATAAGAA--------TAAAACAATAGTATTT---CAACC
ATCCTCAGGAGGGGACCTAGAAATTGTAATGCACAGTTTTAATTGTGGAGGGGAATTTTTTTACTGTAATACAACACAAT
TGTTTA------------------------------TCACACTCCCATGCAGAATAAAACAGATTATAAACATGTGGCAG
GAAGTAGGAAAAGCAATGTATGCCCCTCCTATCAGAGGACAAATTAAATGTTCATCAAACATTACAGGGCTGCTATTAAC
AAGAGATGGTAGT------------------------GAGATATTCAGACCTACAGGAGGGAATATGAGGGACAATTGGA
GAAGTGAATTATATAAATATAAAATAGTACAAATTGAACCATTAGGAGTAGCACCTACCAAGGCAAAGAGAAGAGTGGTG
C------------AGAGAGAAAAAAGAGCAG---TGGGACTAGGAGCTATGTTCCTTGGGTTCTTGGGAGCAGCAGGAAG
CACTATGGGCGCAGCGTCAATAACGCTGACGGTACAGGCCAGACAATTATTGTCTGGTATAGTGCAACAGCAAAACAATT
TGCTGAGAGCTATTGAGGCGCAACAGAATCTGTTGCAACTCACAGTCTGGGGCATTAAGCAGCTCCAGGCAAGAGTCCTG
GCTGTGGAAAGATACCTAAAGGATCAACAGCTCATGGGGATTTGGGGTTGCTCTGGAAAACTCATCTGCACCACTGCTGT
GCCTTGGAATACCAGTTGGAGTAATAAATC---GCTGAATGAGATTTGGGATAACATGACCTGGATGGAGTGGGAAAAAG
AAGTTGAAAATTACACAAGCTTAATATACACCTTAATTGAAAAATCGCAAACCCAACAGGAAATAAATGAAAAGGAATTA
TTGGAATTGGATAAATGGGCAAGTTTGTGGAGTTGGTTTGACATAACGAATTGGCTATGGTATATAAAAATATTCATAAT
GATAGTAGGTGGCTTGATAGGTTTAAGAATAGTTTTTACTGTACTTTCTATAGTGAATAGAGTTAGGCAGGGATACTCAC
C---------------------ACTATCGTTTCAGACCCGCCTCCCAGCCCAGAGGGGACCCGACAGGCCCGGAGGAATC
GAAGAAGAAGGTGGAGAGCAAGACAGAGACAGATCCGAGCGATTAGTGGATGGATTCTTAGCAATCTTCTGGGTCGATCT
CAGGAGCCTGTTCCTCTTCAGCTACCACCGCTTGAGAGACTTAATCTTGATTGTAGCGAGGACTGTGGAACTTCTGGGAC
GCAG---------------------GGGGTGGGAAATCCTCAAATACTTGTGGAATCTCCTGCAGTATTGGAGTCAGGAA
CTAAAGAAGAGTGCTGTTAGCTTGCTTGACACCACAGCCATAATAGTAGCTGAGGGGACAGATAGGATTATAGAACTCAT
ACAAAGAGCTTTTAGGGCTATTCGCAATATACCTGCAAGAATAAGACAGGGCTTGGAAAGGGCTTTGCTATAAAA-TGGG
TGGCAAGTGGTCAAAACGTGGTGTTCCTGGATGGGATACTATAAGGGAAAGAATGAGACGAATT-AAGAA----------
--------------CCAGCAG---CAGATGGGGTGGGAGCAGCATCTCGAGACCTAGAAAGACATGGAGCAATCACAAGT
AGCAATACAGCAGCCACCAATGCTGATTGTGCATGGCTAGAAGCACAAGAGGAGGAG---GAAGTGGGTTTCCCAGTCAG
ACCTCAGGTACCTTTAAGACCAATGACTTACAAGGGAGCTTTCGATCTCGGCTTCTTTTTAAAAGAAAAGGGGGGACTGG
ATGGGCTAATTTACTCCCAGCAAAGACAAGATATCCTTGATCTGTGGGTCTACCACACACAAGGCTACTTCCCTGACTGG
CAGAACTACACACCAGGGCCAGGGGTCAGATATCCACTGACCTTTGGGTGGTGCTTCAAACTAGTACCAGT---TGAGCC
AGAGGAGGTAGAAAAGGCCAATGAAGGAGACGACAAATGCTTGTTACACCCTCTGCACCAGCATGGAACGGATGACCCGG
AGAGAGAAGTGTTACAGTGGAAGTTTGACAGTAGCCTGGCACGTAGGCATGTTGCCCGAGAGCTGCATCCGGAGTACTAC
AAGAACTGAGGA
>AB428551/B/117
ATGGGTGCGAGAGCGTCAGTATTAAGCGGGGGAGAATTAGATAAATGGGAAAGAATTCGGTTAAGGCCAGGGGGAAAGAA
AAAATATAGATTAAAACATATAGTATGGGCAAGCAGGGAGCTAGAACGATTCGCAGTTAACCCTGGCCTTTTGGAAACAT
CAGAAGGTTGTAGACAAATACTGGGACAGTTACAACCAGCCCTTCAAACAGGATCAGAAGAGCTTAGATCATTATTTAAT
ACAGTAGCAGTCCTCTATTGTGTACATCAAAGGATAGAGGTAAAAGACACCAAGGAAGCCCTAGACAAGATAGAGGAAGA
GCAAAACAAAAGTAAGC---------------------------------------AAAATTACCCTATAGTGCAGAACC
TTCAGGGGCAAATGGTACATCAGCCCATATCACCTAGAACTTTAAATGCATGGGTAAAAGTAGTAGAAGAGAAGGCCTTT
AGCCCAGAAGTGATACCCATGTTTACAGCATTATCAGAAGGAGCCACCCCACAAGATTTAAATACCATGCTAAACACAGT
GGGGGGACATCAAGCAGCCATGCAAATGTTAAAAGAGGCCATCAATGAGGAAGCTGCAGAATGGGATAGATTGCATCCAG
TACAGGCAGGGCCTATTGCACCAGGCCAGATAAGAGAACCAAGGGGAAGTGACATAGCAGGAACTACTAGTACCCTTCAG
GAACAAGTAACCTGGATGACAAGTAAT---CCACCTATCCCAGTAGGAGAAATTTATAAAAGATGGATAATCCTGGGATT
AAATAAAATAGTAAGAATGTATAGCCCTTCCAGCATTTTGGACATAAGACAAGGACCAAAGGAACCCTTTAGAGACTATG
TAGACCGGTTCTATAAAACTCTAAGAGCCGAGCAAGCTTCACAGGAGGTAAAAAATTGGATGACAGACACCTTGTTGGTC
CAAAATGCGAACCCAGATTGTAAAACTATTTTAAAAGCATTGGGACCCGCGGCTACACTAGAAGAAATGATGACAGCATG
TCAGGGAGTGGGGGGACCCGGCCATAAAGCAAGAGTCTTGGCTGAAGCAATGAGCCAAGTAACAAAT-------------
--TCAAATAGCATAATGATGCAGAGAGGCAATTTTAAGAACCAAAGAAAGATTGTTAAGTGTTTCAATTGTGGTAAAGTA
GGGCACATAGCCAGAAATTGCAGGGCCCCTAGGAAAAAGGGCTGTTGGAAATGTGGAAAGGAAGGACACCAAATGAAAGA
GTGTACT------GAGGGACAGGCTAATTTTTTAGGGAAGATCTGGCCTTCCCACAAGGGGAGGCCAGGGAACTTTCTTC
AG------------------------AGCAGACCAGAGCCAACAGCTCCACCAGCAGAG---------------------
---------------------------------------------------------AGCTTCAGGTTTGGGGAAGAGAC
AACAACTCCCTCTCAGAAGCAGGAGCCGATAGAAAAGGAACTATAT---CCTTTAGCCTCCCTCAGATCACTCTTTGGCA
ACGACCCCTCGTCCCAATAAAGATAGGGGGGCAACTAAAGGAAGCCCTATTAGATACAGGAGCAGATGATACAGTATTAG
AAGAAATGAATTTGCCAGGAAAATGGAAACCAAAAATAATAGGGGGAATTGGAGGTTTTATCAAAGTAAGACAGTATGAT
CAGGTACCCGTAGAAATCTGCGGACATAAAGCTATAGGTGCAGTATTAGTAGGACCTACACCTGTCAACATAATTGGAAG
AAATCTGTTGACTCAGCTTGGTTGCACTTTAAATTTTCCCATTAGTCCTATTGATACTGTACCAGTAAAATTGAAGCCAG
GAATGGATGGCCCAAAAGTTAAACAATGGCCATTGACAGAAGAAAAAATAAAAGCATTAATAGAAATTTGTACAGAAATG
GAAAAGGAAGGGAAAATTTCAAAAATTGGGCCTGAAAATCCATATAATACTCCAGTATTTGCCATAAAGAAAAAAGACGG
TACCAAATGGAGAAAATTAGTAGATTTCAGAGAACTCAACAAAAGAACTCAAGATTTCTGGGAAGTTCAGTTAGGAATAC
CACATCCTGCAGGGTTAAAAAAGAAAAAATCAGTGACAGTACTGGATGTGGGTGATGCATATTTCTCAGTTCCCTTAGAT
AAAGACTTCAGGAAGTATACTGCATTTACCATACCTAGTACAAACAATGAGATACCAGGAATTAGATATCAGTACAATGT
GCTTCCACAAGGATGGAAAGGATCACCAGCAATATTCCAAAGTAGCATGACAAAAATCTTAGAGCCTTTCAGAAAACAAA
ATCCAGACATAGTTATTTATCAATACATGGACGATTTGTATGTAGGATCTGACTTAGAAATAGAGCAGCATAGAACAAAA
ATAGAGGAACTGAGACAACATCTGTTGGGGTGGGGATTTACCACACCAGATAAAAAACATCAGAAAGAACCTCCATTCCT
TTGGATGGGATATGAACTACATCCTGATAAATGGACAGTACAGCCTATAGAGCTGCCAGAAAAAGACAGCTGGACTGTCA
ATGACATACAGAAGTTAGTGGGAAAATTAAACTGGGCAAGTCAGATTTATCCAGGGATTAAAGTAAAGCAATTATGTAAA
CTCCTTAGGGGAGCCAAAGCACTAACAGAAGTAATACAGCTAACAGAAGAAGCAGAGCTAGAACTGGCAGAAAACAGGGA
GATTCTAAGAGAACCAGTACATGGAGTGTATTATGACCCATCAAAAGACTTAATAGCAGAAATACAGAAGCAGGAGCTGG
GCCAATGGACATATCAAATTTATCAAGACCCATTTAAAAATCTGAAGACAGGAAAATATGCAAGAATGAGGGGTGCCCAC
ACTAATGATGTAAAACAATTAACAGAGGTAGTGCAAAAAATAGCCAAAGAAAGTATAGTAATATGGGGAAAAACTCCTAA
ATTTAGACTACCCATACAGAAGGAAACATGGGAAGCATGGTGGATGGAGTATTGGCAAGCCACCTGGATTCCTGAGTGGG
AGTTTGTCAATACCCCTCCCTTAGTAAAATTATGGTACCAATTAGAGAAAGAACCCATAGTAGAAGCAGAAACTTTCTAT
GTAGATGGGGCAGCTAATAGGGAGACTAAATTAGGAAAAGCAGGATATGTTACTAACAGAGGAAGACAAAAAGTTATCTC
CCTAACTGACACAACAAATCAGAAGACTGAGTTACAAGCAATTTATCTAGCTTTGCAGGATTCAGGATCAGAGGTAAACA
TAGTAACAGACTCACAATATGCATTGGGAATTATTCAAGCACAACCAGATAAGAGTGAATCAGAGGTAGTCAGTCAAATA
ATAGAGCAGTTAATAAAAAAGGAAAAGGTCTACCTGGCATGGGTACCAGCACACAAAGGGATTGGAGGAAATGAACAAGT
AGATAAATTAGTCAGTGCTGGAATCAGGAGAGTACTATTTTTAGATGGAATAGATAAGGCTCAAGAA-GAACATGAAAAA
TATCATAGTAATTGGAGAGCAATGGCTAGTGATTTCAACCTGCCACCTGTAGTAGCAAAAGAAATAGTAGCCAGCTGTGA
TAAATGTCAGCTAAAAGGAGAAGCCATGCATGGACAAGTAGACTGTAGTCCAGGAATATGGCAACTAGATTGTACACATT
TAGAGGGAAAAATTATCCTGGTAGCAGTTCATGTAGCCAGTGGATATATAGAAGCAGAAGTTATTCCAGCAGAGACAGGG
CAGGAAACAGCATACTTTCTCTTAAAATTAGCAGGGAGATGGCCAGTAAAAACAATACATACAGACAATGGCAGCAATTT
CACTAGTGCTGCGGTTAAGGCCGCCTGTTGGTGGGCGGGGGTCAAGCAGGAATTTGGCATTCCCTACAATCCCCAAAGTC
AAGGAGTAGTAGAATCTATGAACAAAGAATTAAAGAAAATTATAGGACAAGTAAGAGATCAGGCTGAACATCTTAAGACA
GCAGTACAAATGGCAGTATTCATCCACAATTTTAAAAGAAAAGGGGGGATTGGGGGGTACAGTGCAGGGGAAAGAATGAT
AGACATAATAGCAACAGACATACAAACTAAAGAACTACAAAAACAAATTACAAAACTTCAAAATTTTCGGGTTTATTACA
GGGACAGCAGAGATCCACTTTGGAAAGGACCAGCAAAGCTTCTCTGGAAAGGTGAAGGGGCAGTAGTAATACAAGATAAT
AGTGATATAAAAGTAGTGCCAAGAAGAAAAGCAAAGATCATTAGAAATTATGGAAAACAGATGGC---AGGTGATGATTG
TGTGGCAAGTAGACAGGATGAGGATTAGAACATGGAAAAGTTTAGTAAAACACCATATGTATAATTCAAAGAAAGCTAAG
AACTGGTATTATAGACATCATTATGAGAGCCCTC------ATCCAAAAATAAGCTCAGAAGTACACATCCCACTA---GG
GGAGGATAGATTAGTAATAACAACATATTGGGGTCTGCATACAGGAGAAAGAGACTGGCATTTGGGTCAGGGAGTCTCCA
TAGAATGGAGGAAAAGGAGATATAGAACACAAGTAACCCCTGACCTAGCAGACCAACTAATTCACCTGTATTATTTTGAC
TGTTTTTCAGACTCTGCTATAAGAAATGCCCTATTAGGACGTAGAGTCAGTCCTAGTTGTGACTATCAAGCAGGACATAA
CAAGGTGGGAACTCTACAGTACTTGGCACTAATAGCATTAATAGCACCAAAAAGGAGAAAGCCACCTCTGCCTAGTGTTG
CGAAACTGACAGAGGA--TAGATGGAACAAGCCCCAGAAGACCAAGGGCCACAGAGGGAGCCATACAATGAATGGGCACT
AGAACTTTTAGAAGAGCTTAAGAGAGAAGCAATTAGACATTTTCCTAGGGCATGGCTCTACAGCTTAGGACAATATATCT
ATGAAACTTATGGGGATACTTGGGCAGGAGTGGAAGCCATAATAAGAATTCTGCAACAACTGCTGTTTATTCATTTCAGA
ATTGGGTGTCAGCATAGCAGAATAGGCATCCTTCCAC------------AGAGGAGAGCAAGAAATGGAGCCAGTAGACC
CTAGTCTAGAGCCCTGGCAGCATCCAGGAAGCCGGCCTAGGACTGCTTGTAACAATTGCTATTGTAAAAAATGTTGCTTG
CATTGCCAAGTTTGCTTCCTGTCAAAAGCATTAGGCATCTCCCATGGCAGGAAGAAGCGGAGACAGCGACGAAGACCTCC
TAAGGACGGTCAGACTCATCAGGTTCCTCCACCAAAGCAGTAAGT------------AGTAGATGTAATGCAACCTTTAG
TAATAGCTTCAATAGTAGCATTAGTAATAGTAACAATAATAGCAATAATTGTGTGGACCATAGTATTCATAGAATATAAG
AAAATATTAAGAGAAAGGAGAATAGACAGATTAATTGATAGAATAAGAGAAAGAGCAGAAG-------------------
--------------------------ATAGTGGCAATGAGAGTGAGGGGGATCAGGAAGAATTAT---------------
----------------CGGCACTTGTGGAGATGGGGCACCATGCTCCTTGGGATGTTGATGATCTGTAGTGCT-------
---GCAGACAAATTGTGGGTCACAGTCTATTATGGGGTACCTGTGTGGAAAGAAGCACCTACCACTCTATTTTGTGCATC
AGATGCTAAAGCATATAAAACAGAGATGCATAATGTTTGGGCCACACATGCCTGTGTACCCACAGACCCCAACCCACAAG
AAGTATTATTGGGAAATATGACAGAAAATTTTAACATGTGGGAAAATAACATGGTAGAACAGATGCAGGAGGATGTAATC
AGTYTGTGGGATCAAAGCCTAAAGCCATGTGTAGAACTAACCCCACTCTGTGTTACTTTAAATTG---------------
------------------------------------------------------------CGAAATAAAAAACTGCACTT
TTAATATCACCACCAACATAGGAGATAAGCAG---AGAGACTATGCATTCTTTTATAAACTTGATCTAGAACCAATAAA-
--------------------TAAGGCTAGCTATAGGTTGATAAGTTGTAACACCTCAGTCATTACACAAGCCTGTCCAAA
GGTATCTTTTGAGCCAATTCCCATACATTATTGTACCCCGGCTGGTTTTGCGCTTCTAAAGTGTAATGATAAGAAATTCA
ATGGAACAGGGCCATGTACAAATGTCAGCACAGTACAATGTACACATGGAATCAGGCCAGTAGTGTCAACTCAACTGCTG
TTAAATGGCAGTCTAGCAGAAGAAGAGGTAGTAATTAGGTCTGCCAATTTCTCGAACAATGGTAAAATCATAATAGTACA
GCTAAATGAAACTGTAGAAATTAATTGTACAAGACCCAACAACAATACAAGAAAAGGTAT----ACAGTTAGGACAAGGG
AGAGC---ACTTTATGCAACAGGAGACATAATAGGAGATATAAGGCAAGCATATTGTACCATTAATGGAACAAAATGGAA
TAAAACTTTAAACCAAATAGCTGAAAAATTAAGAGAACAATTTGAGAA--------TAAAACCATAAAATTT---CAGCC
ATCCTCAGGAGGGGACCCAGAAGTTGTAATGCATAGTTTTAATTGTGGAGGGGAATTTTTCTACTGTAATACATCATCAC
TGTTTA------------------------------AAACCATCCCATGCAGAATAAAACAAATTATAAACATGTGGCAG
AAAGTAGGAAAAGCAATGTATGCCCCTCCCATCAGAGGACAAATTAATTGTTTATCAAATATTACAGGGCTGCTATTAAC
AAGAGATGGTGGT------------------------GAGATCTTCAGACCTGGAGGAGGAGATATGAGGGACAATTGGA
GAAGTGAATTATATAAATATAAAGTAGTAAAAATTGAACCATTAGGAGTAGCACCCACCAAGGCAAGGAGAAGAGTGGTG
C------------AAAGAGAAAAAAGAGCAG---TGGGAATAGGAGCTATGTTCCTTGGGTTCTTGGGAGCAGCAGGAAG
CACTATGGGCGCAGCGTCATTGACGCTGACGGTACAGGCCAGACTATTATTGTCTGGTATAGTGCAACAGCAGAACAATC
TGCTGAGGGCTATTGAGGCGCAACAACATCTGTTGCAACTCACAGTCTGGGGCATCAAGCAGCTCCAGGCAAGAGTCCTG
GCTGTGGAAAGATACCTACAGGATCAACAGCTCCTAGGGATTTGGGGTTGCTCTGGAAAACTCATTTGCACCACTAATGT
GCCTTGGAATAGTAGTTGGAGTAATAAAAC---TCTGAATCAGATTTGGGAGAACATGACCTGGATGCAGTGGGAGAGAG
AAATTGACAATTACACAAGAGAAATATACAGCTTAATTGAAGAAGCGCAGAACCAGCAAGAAAAGAATGAACAAGACTTA
TTGGAATTGGATAAGTGGGATAATTTGTGGAGTTGGTTTAGCATAACAAAATGGCTGTGGTACATAAAAATATTCATAAT
GATAGTAGGAGGCTTGATAGGTTTAAGAATAGTTTTTGCTGTACTTTCTATAGTAAATAGAGTTAGGCAGGGATACTCAC
C---------------------ATTGTCATTGCAGACCCGCCTCCCAGCCCAGAGGGGACCCGACAGGCACGAAGAAACC
GGAGAAGAAGGTGGAGAGAGAGACAGAGACACATCCGGGCGCTTAGTGACTGGATTCTTAGCACTTATCTGGGACGACCT
ACGGAGCCTGTTCCTCTTCAGCTACCACCACTTGAGAGACTTACTCTTGATTGTAGCGAGGATTGTAGAACTTCTGGGAC
GCAG---------------------GGGGTGGGAAGTCCTCAAACTTTGGTGGAATCTCCTGCAGTATTGGAGTCAGGAA
ATAAAGAATAGTGCTGTTAGCTTGCTCAACGCTACAGCTATAATAGTAGCTGAGGGGACTGATAGGATTATAGAAATAGC
ACAAAGAACTTATAGAGCTATTCTCCACATACCTACAAGAATAAGACAGGGCTTGGAAAGGGCTTTGCTATAAGA-TGGG
TGGCAAGTGGTCAAAAAGTAGTGTGATTGGATGGCCTGCTATAAGGGAAAGAATGAGACGAACTCGG-------------
--------------CCAGCAG---CAGATGGGGTGGGAGCAGCATCTCGAGACCTGGAAAGTCGTGGAGCATTCACAACT
AGCAATACAGCAGAAAATAATGCTGATCGGGCCTGGGTAGAAGCACAAGAGGAAGAG---GAGGTGGGCTTTCCAGTCAG
ACCTCAGGTACCTTTAAGACCAATGACTTACAAGGGAGCTTTAGATCTCAGCCACTTTTTAAAAGAAAAGGGGGGACTGG
AAGGGCTAATTTACTCCCAGAAAAGACAAGATATCCTTGATCTGTGGGTCTATAACACACAAGGCTACTTCCCTGATTGG
CAGAACTACACACCAGGGCCAGGGACCAGATTTCCACTGACCTTTGGATGGTGCTTCAAGTTAGTACCAGT---TGAGCC
AGGACAGGTAGAAGAAGCCAATGCAGATGAAAACAACTGCTTGTTACACCCTATGAGTCTGCATGGAATGGATGACCCAG
AGAAAGAAGTGTTAGTATGGAAGTTTGACAGCCGCCTAGCATTTCATCACGTGGCCCGAGAGCTGCATCCGGATTACTAC
AAAGACTGATGA
>AB428552/B/134
ATGGGTGCGAGAGCGTCAGTATTAAGCGGGGGAGAATTAGATAGATGGGAAAAAATTCGGTTAAGGCCAGGGGGAAAGAA
AAAATATAGATTAAAACATATAGTATGGGCAAGCAGGGAGCTAGAACGATTCGCAGTTAACCCTGGCCTTTTGGAAACAT
CAGAAGGTTGTAGACAAATAYTGGGACAGYTACAACCATCCCTTCAAACAGGRTCAGAAGAGCTTAAATCATTATTTAAT
GCAGTAGCAGTCCTCTATTGTGTACATCAAAGGATAGATGTAAAAGACACCAAGGAAGCCTTAGACAAGATAGAGGAAGA
GCAAAACAAAAGTAAGC---------------------------------------AAAATTACCCTATAGTGCAGAACC
TTCAGGGGCAAATGGTACATCAGCCCATATCACCTAGAACTTTAAATGCATGGGTAAAAGTAGTAGAAGAGAAGGCCTTT
AGCCCAGAAGTGATACCCATGTTTTCAGCATTATCAGAAGGAGCCACCCCACAAGATTTAAATACCATGCTAAACACAGT
GGGAGGACATCAAGCAGCTATGCAAATGTTAAAAGAGACCATCAATGAGGAAGCTGCAGAATGGGATAGATTGCATCCAG
CGCAGGCAGGGCCTATTGCACCAGGCCAGATAAGAGAACCAAGGGGAAGTGACATAGCAGGAACTACTAGTACCCTTCAG
GAACAAATAACATGGATGACAAATAAT---CCACCTATCCCAGTAGGAGAAATTTATAAAAGATGGATAATCCTGGGATT
AAAYAAAATAGTAAGAATGTATAGCCCTACCAGCATTCTGGACATAAGACAAGGACCAAAGGAACCCTTTAGAGACTATG
TAGACCGGTTCTATAAAACTCTAAGAGCCGAGCAAGCATCACAGGAGGTAAAAAATTGGATGACAGAAACCTTGTTGGTT
CAAAATGCGAACCCAGATTGTAAAACTATTTTAAAAGCATTGGGACCCGCGGCTACACTAGAAGAAATGATGACAGCATG
YCAGGGAGTGGGGGGACCCGGTCATAAAGCGAGAGTCTTGGCTGAAGCAATGAGCCAAGTAACAAAT-------------
--TCAGCTAGCATAATGATGCAGAGAGGCAATTTTAAYAACCAAAGAAAGATTGTTAAGTGTTTCAATTGTGGTAAAGTA
GGGCACATAGCCAGAAATTGCAAGGCCCCTAGGAAAAAGGGCTGTTGGAAATGTGGAAAGGAAGGACACCAAATGAAAGA
GTGTACT------GAGAGACAGGCTAATTTTTTAGGGAAAATCTGGCCTTCCCACAAGGGAAGGCCAGGAAACTTTCTTC
AG------------------------AGCAGACCAGAGCCAACAGCTCCACCAGCAGAG---------------------
---------------------------------------------------------AGCTTCAGGTTTGGGGAGGAGAC
AACAACCCCCTCTCAGAAACAGGAGCCGATAGACAAGGAGCTGTAT---CCCTTAACCTCCCTCAGATCACTCTTTGGCA
ACGACCCCTCGTCACAATAAAGATAGGGGGGCAACTAAAGGAAGCTCTATTAGATACAGGAGCAGATGATACAGTATTAG
AAGAAATGAATTTGCCAGGAAAATGGAAACCAAAAATGATAGGGGGAATTGGAGGTTTTATCAAAGTAAGACAGTATGAA
CAGGTACCCATAGAAATCTGCGGACATAAAGCTATAGGTACAGTATTAGTAGGACCTACACCTGTCAACATAATTGGAAG
AAATCTGATGACTCAGCTTGGGTGCACTTTAAATTTTCCCATTAGTCCTATTGAAACTGTACCAGTAAAATTGAAGCCAG
GAATGGATGGTCCAAAAGTTAAACAATGGCCATTGACAGAAGAAAAAATAAAAGCATTAGTAGAAATTTGTACAGAAATG
GAAAAGGAAGGGAAAATTTCAAAAATYGGGCCTGAWAATCCATATAATACTCCAGTGTTTGCCATAAAGAAAAAAGAYGG
TACCAAATGGAGAAAATTAGTAGATTTCAGAGAACTCAATAAAAGAACTCAAGATTTCTGGGAAGTTCAGTTAGGAATAC
CACATCCTGCAGGGTTAAAAAAGAAAAAATCHGTAACAGTACTGGATGTGGGTGATGCATATTTCTCAGTTCCCTTAGAT
MAAGASTTCAGAAAGTATACTGCATTTACTATACCTAGTATAAACAATGAGACACCAGGAATTAGATATCAGTACAATGT
GCTTCCACAGGGATGGAAAGGATCACCAGCAATATTCCAAAGTAGCATGACAAAAATCTTAGAACCTTTCAGAAAACAAA
ATCCAGAAATAGTTATTTATCAATACATGGATGATTTGTATGTAGGATCTGACTTAGAAATAGAGCAGCATAGAACAAAA
ATAGAGGAACTGAGACAACATCTRTTGGGGTGGGGATTTACCACACCAGACAAAAAACATCAGAAAGAACCTCCATTCCT
TTGGATGGGATATGAACTACATCCTGATAAATGGACAGTACAGCCTATAGAACTGCCAGAAAAAGACAGCTGGACTGTCA
ATGACATACAGAAGTTAGTGGGAAAACTAAACTGGGCAAGCCAGATTTATCCAGGGATTAAAATAAAGCAATTATGTAAA
CTCMTTAGGGGTGCCAAAGCACTAACAGAAGTAATACAACTAACAGAAGAAGCAGAGCTAGAAYTGGCAGAAAACAGGGA
GATTCTAAAAGAACCAGTACATGGAGTGTATTATGACCCTTCAAAAGACTTAATAGCAGAAATACAGAAGCAGGGGATGG
GCCAATGGACATATCAAATTTATCAAGAGCCATTTAAAAATCTGAAGACAGGAAAATATGCAAGAATAAGGAGTGCCCAC
ACTAATGATGTAAAACAATTAACAGAGGTAGTGCAAAAAGTAGCCAAAGAAAGTATAATAATATGGGGAAAAACTCCTAA
ATTTAAACTACCCATACAAAAAGAGACATGGGAAGCATGGTGGATGGAGTATTGGCAAGCCACCTGGATTCCTGAGTGGG
AGTTTGTCAATACCCCTCCCTTAGTGAAATTATGGTACCAATTAGAGAAAGAACCCATAGTAGGAGCAGAAACTTTCTAT
GTAGATGGGGCAGCTAATAGGGAGACTAAATTAGGAAAAGCAGGATATGTTACTAACAGAGGGAGACAAAAAGTTATCTC
CCTAGCTGACACAACAAATCAGAAGACTGAGTTACAAGCAATTCATYTAGCTTTGCAGGATTCAGGATCAGAGGTAAACA
TAGTAACAGACTCACAATATGCATTGGGAATTATTCAAGCACAACCAGATAACAGTGAATCAGAGGTAGTCAGTCAAATA
ATAGAGCAGTTGATAAAAAAGGAAAAGGTCTACCTGGCATGGGTACCAGCACACAAAGGGATTGGAGGAAATGAACAAGT
AGATAAATTAGTCAGTGCTGGAATCAGGAGAGTACTATTTTTGGATGGAATAGATAAGGCCCAAGAA-GAACATGAAAAA
TATCACAGTAATTGGAGAGCAATGGCTAGTGATTTCAACCTGCCACCTGTAGTAGCAAAAGAAATAGTAGCCAGCTGTGA
TAAATGTCAGCTAAAAGGAGAAGCCATGCATGGACAGGTAGACTGTAGTCCAGGAATATGGCAACTAGATTGCACACATT
TAGAGGGAAAAATTATCCTGGTAGCAGTTCATGTAGCCAGTGGATATATAGAAGCAGAAGTTATCCCAGCAGAGACAGGG
CAGGAAACAGCATACTKTCTCTTAAAATTAGCAGGGAGATGGCCAGTAACAACAATACATACAGACAATGGCAGCAATTT
CACCAGTGCTGCGGTTAAGGCCGCCTGTTGGTGGGCGGGGGTCAARCAGGAATTTGGCATTCCCTACAATCCCCAAAGTC
AAGGAGTAGTAGAATCYATGAACAAAGAATTAAAGAAAATTATAGGACAAGTCAGAGATCAGGCTGAACATCTTAAGACA
GCAGTACAGATGGCAGTATTCATCCACAATTTTAAAAGAAAAGGGGGGATTGGGGGGTACAGTGCAGGGGAAAGAATAGT
AGACATGATAGCAACAGACATACAAACTAAAGAACTACAAAAACAAATTACAAAAATTCAAAATTTTCGGGTTTATTACA
GGGACAGCAGAGATCCACTTTGGAAAGGACCAGCAAAGCTTCTCTGGAAAGGTGAAGGGGCAGTAGTAATACAAGATAAT
AGTGATATAAAAGTAGTGCCAAGAAGAAAAGCAAAGATCATTAGAGATTATGGAAAACAGATGGC---AGGTGATGATTG
TGTGGCAGGTAGACAGGATGAGGATTAGAACATGGAAAAGTTTAGTAAAACACCATATGTATATTTCAAAGAAAGCTAAG
AACTGGTTTTATAGACATCACTATGAGAGCACTC------ATCCAAGAATAAGCTCGGAAGTACACATCCCACTA---GG
GGAKGATARATTAGTAATAACAACATATTGGGGYTTGCATACAGGAGAAAGAGACTGGCATTTGGGTCAGGGAGTCTCCA
TAGAATGGAGGAAAAGGAGATATAGAACACAAGTAACCCCTGACCTAGCAGACCAACTAATTCACCTGTATTATTTTGAC
TGTTTTTCAGACTCTGCTATAAGAAATGCCCTATTAGGGCGTAGAGTCAGCCCTAGTTGTGAMTATCAAGCAGGACATAA
CAAGGTGGGAWCTCTACAGTACCTGGCACTAGCAGCATTAGTAACACCAAAAAAGAGAAAGCCACCTTTGCCTAGTGTTG
CGAAACTGACAGAGGA--TAGATGGAACAAGCCCCAGAAGACCAAGGGCCACAGAGGGAGCCATACAATGAATGGACACT
AGAGCTTCTAGAAGAGCTTAAGAGAGAAGCAGTTAGACATTTTCCTAGGGCATGGCTTCATAGCTTAGGACAATATATCT
ATGAAACTTATGGGGATACTTGGACAGGAGTGGAAGCCTTAATAAGAATACTGCAACAACTGCTGTTTATTCATTTCAGA
ATTGGGTGTCAACATAGCAGAATAGGCATCCTTCAAC------------AGAGGAGAGCAAGAAATGGAGCCAGTAGACC
CTAGTCTAGAGCCCTGGAAKCATCCAGGAAGCCGGCCTAGGACTGCTTGTAACAATTGCTATTGTAAAAAGTGTTGCTTT
CATTGCCAAGTTTGCTTCATGTCAAAAGCATTAGGCATCTCCCATGGCAGGAAGAAGCGGAGACAGCGACGAAGACCTCC
TAAGGACGGTCAGACTCATCAGGTTCCTCCACCAAAGCAGTAAGT------------ARTAGATGTGATGCCACCTTTAG
TAATAGTATCAATAGTAGCATTAGTAGTAGTGRCAATAATAGCAATAGTTGTGTGGACCATAGTATTCATAGAATATAAG
AAAATATTAAGAGAAAGGAAAATAGACAGAMTAATTGATAGAATAAGAGAAAGAGCAGAAG-------------------
--------------------------ACAGTGGCAATGAGAGTGAGGGGGATCAGGAAGAACTGT---------------
----------------CAGCACTTGTGGAGATGGGGCACCATGCTCCTTGGAATGTTGATGATCTGTAGTGCT-------
---GCAGACAAATTGTGGGTCACAGTCTATTATGGGGTACCTGTGTGGAAAGAAGCAACTACCACTCTATTTTGTGCATC
AGATGCTAAAGCATATAAAACAGAGGTGCATAATGTTTGGGCCACACATGCCTGTGTACCCACAGACCCCAACCCACAAG
AAGTATTATTGGAAAATGTGACAGAAAATTTTAACATGTGGAAAAATGACATGGTAGAACAGATGCAGGAGGATATAATC
AGTTTGTGGGATCAAAGCCTAAAGCCATGTGTARAACTAACCCCACTCTGTGTTACTTTAAATTG---------------
------------------------------------------------------------CGAAATGAAAAACTGCACTT
TCAATATCACCACCAATATAGGASAGAAGAAG---AGAGAATCTGCAYTCTTTTATAAACTTGATGTAGTACAAATAAG-
--------------------TAAGACTAGCTATAGGTTGATAAGRTGTAACACCTCAGTCATTACACAAGCCTGTCCAAA
GGTATCTTTTGAGCCAATTCCCATACATTATTGTACCCCGGCTGGTTTTGCGCTTCTAAAGTGTAATGATAGGAAATTTA
ATGGAACAGGRCCATGTACAAATGTCAGCACAGTACAATGTACACATGGAATTAGGCCAGTAGTGTCAACTCAACTGCTG
TTAAAYGGCAGTCTAGCAGAAGAAGAGRTAATAATTAGGTCTGCCAATTTCTCAAACAATGCTAAAATCATAATAGTACA
GCTAAATGAAACTGTAGAAATTAATTGTACAAGACCCAACAACAATACAAGAAAAGGTAT----ACATCTAGGACCAGGG
RGAGC---ATTTTATGCAACAGGAGACATAATAGGAGATATAAGACAAGCACATTGTAACATTAGTGGAACAMAATGGAA
TAAAACTTTAGAACAAATAGCTGAAAAATTAAAAGAACAATTTGAGAA--------TAAAACAATAGAATTT---AAGCA
ACYCCCAGGAGGGGACCYAGAAATTGTAATGCATAGTTTTAATTGTGGAGGGGAATTTTTCTACTGTAATACATCATCAC
TGTTTA------------------------------TTACCATCCCATGCAGAATAAAACAAATTATAAACATGTGGCAG
AAAGTAGGAAGAGCAATGTATGCCCCTCCCATCAGYGGACAAATTWATTGTTCATCAAAWATTACAGGGTTGCTATTAAT
RAGAGATGGTGGT------------------------GAGATCTTCAGACCTGCAGGAGGAGATATGAGRGACAATTGGA
GAAGTGAATTATATAAGTATAAAGTAGTAAAGATTGAACCATTAGGAGTAGCACCCACCAAGGCAAGGAGAAGAGTGGTG
C------------AAAGAGAAAAAAGAGCAG---TGGGAATAGGAGCTATGTTCCTTGGGTTCTTGGGAGCAGCAGGAAG
CACTATGGGCGCAGCGTCATTGACGCTGACGGTACAGGCCAGACTATTATTGTCTGGTATAGTGCAACAGCAGAACAATT
TGCTGAGGGCTATTGAGGCGCAACAACATCTGTTGCAACTCACAGTCTGGGGCATCAAGCAGCTCCAGGCAAGAGTCCTG
GCTGTGGAAAGATACCTAAGGGATCAACAGCTCCTAGGGATTTGGGGTTGCTCTGGAAAACTCATTTGCACCACTAATGT
GCCTTGGAATAGTAGTTGGAGTAATAAAAM---TCTGAGTCAGATTTGGGATAACATGACCTGGATGCAGTGGGAAAGAG
AAATTGACAATTACACAAGAGAAATATACAMCTTAATTGAAGAAGCGCAGAACCAGCAAGAAAAGAATGAACAAGACTTA
TTGGAATTGGATAAGTGGGACAGCTTGTGGAGTTGGTTTAGCATCACACAATGGTTGTGGTACATAAAAATATTCATAAT
GATAGTAGGAGGCTTGATAGGTTTAAGAATAGTTTTTGCTGTACTTTCTATAGTAAATAGAATTAGGCAGGGATACTCAC
C---------------------ATTATCATTKCAGACCCACCTCCCAGCCCAGAGGGGACCCGACAGGCACGAAGGAACC
GGAGAAGAAGGTGGAGAGAGAGACAGAGACACATCCGGGAGATTAGTAACTGGATTCTTAGCAATTATCTGGGTCGACCT
GCGGARCCTGTGCCTCTTCAGCTACCACCGCTTGAGAGACTTACTCTTGATTGTAGCGAGGATTGTAGAGCTTCTGGGAC
GCAG---------------------GGGGTGGGAAGTCCTCAAACTTTGGTGGAATCTCCTGCAGTATTGGAGTCAGGAA
ATAAAGAGTAGTGCTATTAGCTTGCTCAACGCTACAGCTATAGCAGTRGCTGAGGGGACAGATAGGATTATAGAAATAGC
ACAAAGAATTTATAGAGCTATTCTCCACATACCTACAAGAATAAGACAAGGCTTAGAAAGGGCTTTGCTATAAGA-TGGG
TGGCAAGTGGTCAAAAAGTAGTGTRGTTGGATGGCCTGCTATAAGRGAAAGAATGAGACGAACTCGG-------------
--------------CCAGCAG---CAGAGGGGGTGGGAGCAGCATCTCGAGACCTGGAAAATCGTGGAGCATTCACAACT
AGCAATACAGCAGAAAATAATGCTGATCGTGCCTGGGTAGAAGCACAAGAGGACGGG---GAGGTGGGCTTTCCAGTCAG
ACCTCAGGTACCTTTAAGACCAATGACTTTCAAGGGAGCTCTGGATCTCAGCCACTTTTTAAAAGAAAAGGGGGGACTGG
AAGGGCTAATTTACTCCCAGMAAAGACAAGATATCCTTGATCTGTGGRTCTATAACACACAAGGCTACTTCCCTGATTGG
CAGAACTACACACCAGGGCCAGGGACCAGATKKCCACTGACCTTTGGATGGTGCTTCAAGCTAGTACCAGT---TGAGCC
AGGGCAGGTAGAAGAGGCCAMTGCAGATGAAAACAACAGCTTGTTACACCCTATAAGTCTGCATGGAATGGATGACCCAG
AGGGAGAAGTGTTAATGTGGAAGTTTGACAGCCGCCTAGCATTTCATCACGTGGCCCGAGAGMTGCATCCGGAGTACTAC
AAAAACTGATGA
>AB428553/B/194
ATGGGTGCGAGAGCGTCAGTATTAAGCGGGGGAGAATTAGATAGATGGGAAAAAATTCGGTTAAGGCCAGGGGGAAAGAA
AAAATATAGATTGAAACATATAGTATGGGCAAGCAGGGAGCTAGAACGATTCGCAGTTAACCCTGGCCTTTTGGAAACAT
CAGAAGGTTGTAGACAAATACTGGGACAGCTACAACCATCCCTTCAAACAGGATCAGAAGAGCTTAAATCATTATTTAAT
ACAGTAGCAGTCCTCTATTGTGTACATCAAAGGATAGAGGTAAAAGACACCAAGGAAGCCCTAGACAAGATAGAGGAAGA
GCAAAACAAAAGTAAGC---------------------------------------AAAATTACCCTATAGTGCAGAACC
TTCAGGGGCAAATGGTACATCAGCCCATATCACCTAGAACTTTAAATGCATGGGTAAAAGTAGTAGAAGAGAAGGCCTTT
AGCCCAGAAGTGATACCCATGTTTACAGCATTATCAGAAGGGGCCACCCCACAAGATTTAAATACCATGCTAAACACAGT
GGGGGGACATCAAGCAGCCATGCAAATGTTAAAAGAGACCATCAATGAGGAAGCTGCAGAATGGGATAGATTGCATCCTG
CGCAGGCAGGACCTATTGCACCAGGCCAGATAAGAGAACCAAGGGGAAGTGACATAGCAGGAACTACTAGTAACCTTCAG
GAACAAGTGACCTGGATGACAAGTAAT---CCACCTATCCCAGTAGGAGAAATTTATAAAAGATGGATAATCCTGGGATT
AAATAAAATAGTAAGAATGTATAGCCCTACCAGCATTCTGGACATAAGACAAGGACCAAAGGAACCCTTTAGAGACTATG
TAGACCGGTTCTATAAAACTCTAAGAGCCGAGCAAGCTTCACAGGAGGTAAAAAATTGGATGACAGAAACCTTGTTGGTC
CAAAATGCGAACCCAGATTGTAAAACTATTTTAAAAGCATTGGGACCCGCGGCTACACTAGAAGAAATGATGACAGCATG
TCAGGGAGTGGGGGGACCCGGCCATAAAGCAAGAGTCTTGGCTGAAGCAATGAGCCAAGTAACAAAT-------------
--TCAACTAGCATAATGATGCAGAGAGGCAATTTTAAGAACCAAAAAAAGATTGTTAAGTGTTTCAATTGTGGTAAAGTA
GGGCACATAGCCAGAAATTGCAGGGCCCCTAGGAAAAAGGGCTGTTGGAAATGTGGAAAGGAAGGACACCAAATGAAAGA
GTGTGCT------GAGGGACAGGCTAATTTTTTAGGGAAGATCTGGCCTTCCCACAAGGGGAGGCCAGGGAACTTTCTCC
AG------------------------AGCAGACCAGAGCCAACAGCTCCACCAGCAGAG---------------------
---------------------------------------------------------AGCTTCAGGTTAGGGGAAGAGAC
AACAAATCCCTCTCAGAAGCAGGAGCCGATAGAAAAGGAATTATAT---CCTTTAACCTCCCTCAGATCACTCTTTGGCA
ACGACCCCTCGTCACAATAAAGATAGGGGGGCAACTAAAGGAAGCTCTATTAGATACAGGAGCAGATGATACAGTATTAG
AAGAAATGAATTTGCCAGGAAAATGGAAACCAAAAATAATAGGGGGAATTGGAGGTTTTATCAAAGTAAGACAGTATGAT
CAGGTAACCGTAGAAATCTGCGGACATAAAGCTATAGGTGCAGTATTAATAGGACCTACACCTGTCAACATAATTGGAAG
AAATCTGTTGACTCAGCTTGGTTGCACTTTAAATTTTCCCATTAGTCCTATTGAAACTGTACCAGTAAAATTGAAGCCAG
GAATGGATGGCCCAAAAGTTAAACAATGGCCGTTGACAGAAGAAAAAATAAAAGCATTAGTAGAAATTTGTACAGAAATG
GAAAAGGAAGGGAAAATTTCAAAAATTGGGCCTGAAAATCCATATAATACTCCAATATTTGCCATAAAGAAAAAAGACGG
TACCAAATGGAGAAAATTAGTAGATTTCAGAGAACTCAACAAAAGAACTCAAGATTTCTGGGAAGTTCAGTTAGGAATAC
CACATCCTGCAGGGCTAAAAAAGAAAAAATCAGTGACAGTACTGGATGTGGGTGATGCATATTTCTCAGTTCCCTTAGAT
AAAGACTTCAGGAAGTATACTGCATTTACCATACCTAGTATAAACAATGAGACACCAGGAATTAGATATCAGTACAATGT
GCTTCCACAGGGATGGAAAGGATCACCAGCAATATTCCAAAGTAGCATGACAAAAATCTTAGAGCCTTTCAGAAAACAAA
ATCCAGACATAGTTATTTATCAATACATGGATGATTTATATGTAGGATCTGATTTAGAAATAGAGCAGCATAGAACAAAA
ATAGAGGAACTGAGACAACATCTGTTAGGGTGGGGATTTACCACACCAGATAAAAAACATCAGAAAGAACCTCCATTCCT
TTGGATGGGATATGAACTACATCCTGATAAATGGACAGTACAGCCTATAGAGCTGCCAGAAAAAGACAGCTGGACTGTCA
ATGACATACAGAAGTTAGTGGGAAAATTAAATTGGGCAAGTCAGATTTATCCAGGGATTAAAGTAAAGCAATTATGCAGA
CTCCTTAGAGGAGCCAAAGCACTAACAGAAGTAGTACAGCTAACAGAAGAAGCAGAGCTAGAACTGGCAGAAAACAGGGA
GATTCTAAGAGAACCAGTACATGGAGTGTATTATGACCCATCAAAAGACTTAATAGCAGAAATACAGAAGCAGGAACTGG
GCCAATGGACATATCAAATTTATCAAGAGCCATTTAAAAATCTGAAGACAGGAAAATATGCAAGAATGAGGGGTGCCCAC
ACTAATGATGTAAAACAATTAACAGAGGTAGTGCAAAAAATAGCCAAAGAAAGTATAGTAATATGGGGAAAGACTCCTAA
ATTTAAACTACCCATACAAAAAGAAACATGGGAAGCATGGTGGATGGAGCATTGGCAAGCCACCTGGATTCCTGAATGGG
AGTTTGTCAATACCCCTCCCTTAGTGAAACTATGGTACCAATTAGAGAAAGAACCCATAGTAGGAGCAGAAACTTTCTAT
GTAGATGGGGCAGCTAATAGGGAGACTAAATTAGGAAAAGCAGGATATGTTACTAACAGAGGAAGACAAAAGGTTATCTC
CCTAACTGACACCACAAATCAGAAGACTGAGCTACAAGCAATTCATCTAGCTTTGCAGGATTCAGGATCAGAGGTAAACA
TAGTAACAGACTCACAATATGCACTGGGAATCATTCAAGCACAACCAGATAAAAGTGAATCAGAGGTGGTCAGTCAAATA
ATAGAACAGTTAATAAAAAAGGAAAAGGTCTACCTGGCATGGGTACCAGCACACAAAGGGATTGGAGGAAATGAACAAGT
AGATAAATTAGTCAGTGCTGGAATCAGGAGAGTACTATTTTTAGATGGAATAGATAAGGCCCAAGAA-GAACATGAAAAA
TATCATAGTAATTGGAGAGCAATGGCTAGTGATTTCAACCTGCCACCTGTAGTAGCAAAAGAAATAGTAGCCAGCTGTGA
TAAATGTCAGCTAAAAGGAGAAGCCATGCATGGACAAGTAGACTGCAGTCCAGGAATATGGCAACTAGATTGCACACATT
TAGAGGGAAAAATTATCCTGGTAGCAGTTCATGTTGCCAGTGGATACATAGAGGCAGAAGTTATCCCAACAGAGACAGGG
CAGGAAACAGCATACTTTCTCTTAAAATTAGCAGGGAGATGGCCAGTAAAAACAATACATACAGACAATGGCAGCAATTT
CACCAGTGCTGCGGTTAAGGCCGCCTGTTGGTGGGCGGGGGTCAAGCAGGAATTTGGCATTCCCTACAATCCCCAAAGTC
AAGGAGTAGTAGAATCTATGAACAAAGAATTAAAGAAAATTATAGGACAAGTAAGAGATCAGGCTGAACATCTTAAAACA
GCAGTACAGATGGCAGTATTCATCCACAATTTTAAAAGAAAAGGGGGGATTGGGGGGTACAGTGCAGGGGAAAGAATAAT
AGACATAATAGCAACAGACATACAAACTAAAGAACTACAAAAACAAATTACAAAAATTCAAAATTTTCGGGTTTATTACA
GAGACAGCAGAGACCCACTTTGGAAAGGACCAGCAAAGCTTCTCTGGAAAGGTGAAGGGGCAGTAGTAATACAAGATAAC
AGTGATATAAAAGTAGTGCCAAGAAGAAAAGCAAAGATCATTAGAGATTATGGAAAACAGATGGC---AGGTGATGATTG
TGTGGCAAGTAGACAGGATGAGGATTAGAACATGGAAAAGTTTAGTAAAACACCATATGTATATTTCAAAGAAAGCTAAG
AACTGGTATTATAGACATCATTATGAGAGCACTC------ATCCAAGAGTAAGCTCAGAAGTACACATCCCACTA---GG
GGAGGATAAATTAGTAATAACAACATATTGGGGTCTGCATACAGGAGAAAGAGAATGGCATTTGGGTCAGGGAGTCTCCA
TAGAATGGAGGAAAAGGAGATATAGAACACAAGTAACCCCTGACCTAGCAGACCAACTAATCCACCTGTATTATTTTGAC
TGTTTTTCAGACTCTGCTATAAGAAATGCCCTATTAGGACGTAGAGTCAGTCCTAGTTGTGAATATCAAGCAGGACATAA
CAAGGTGGGAACTCTACAGTACTTGGCACTAGCAGCATTAGTAGCACCAAAAAGGAGAAAGCCACCTCTACCTAGTGTTG
CGAAACTGACAGAGGA--TAGATGGAACAAGCCCCAGAAGACCAAGGGCCACAGAGGGAGCCATACAATGAATGGACACT
AGAGCTTTTAGAAGAGCTTAAGAGAGAAGCAGTTAGACATTTTCCTAGGGCATGGCTCCATAGCTTAGGGCAATATATAT
ATGAAACTTATGGGGATACTTGGGCAGGAGTGGAAGCCATAATAAGAATTCTGCAACAACTGCTGTTTATTCATTTCAGA
ATTGGGTGTCGACATAGCAGAATAGGCATCCTTCAAC------------AGAGGAGGGCAAGAAATGGAGCCAGTAGACC
CTAGTCTAGAGCCCTGGAAGCATCCAGGGAGCCGGCCTAAGACTGCTTGTAATAATTGCTATTGTAAAAAGTGTTGCTAT
CATTGCCAAGCTTGCTTCATGTCAAAAGCATTAGGCATCTCCTATGGCAGGAAGAAGCGGGGACAGCGACGAAGACCTCC
TAAGGACGGTCAGACTCATCAGGCTTCTCCACCAAAGCAGTAAGT------------AGTAGATGTAATGCAACCTTTAG
TAATAGTGTCAATAGTAGCATTAGTAGTAGTAACAATAATAGCAATAATTGTGTGGACCATAGTATTCATAGAATATAAG
AAAATATTAAGAGAAAGGAGAATAGACAGATTAATTGATAGAATAAGAGAAAGAGCAGAAG-------------------
--------------------------ACAGTGGCAATGAGAGTGAGGGGGATCAGGAAGAATTAT---------------
----------------CAGCACTTGTGGAGATGGGGCACCATGCTCCTTGGGATGTTGATGATCTGTAGTGCT-------
---GCAGATAAACTGTGGGTCACAGTCTATTATGGGGTACCTGTGTGGAAAGAAGCAACTACCACTCTATTTTGTGCATC
AGATGCTAAAGCATATAAAACAGAGGTGCATAATGTTTGGGCCACACATGCCTGTGTACCCACAGACCCCAACCCACAAG
AAGTATTATTGGAAAATGTGACAGAAAATTTTAACATGTGGAAAAATAACATGGTAGAACAGATGCAGGAGGATGTAATC
AGTTTGTGGGATGAAAGCCTAAAGCCATGTGTGAAACTAACCCCACTCTGTGTTACCTTAAACTG---------------
------------------------------------------------------------CGAAATAAAAAACTGCACCT
TCAATGTCACCACCAACATAAAAGAAAAGAAG---AAAGAATATGCACTCTTTTATAAACTTGATGTAGTACAAATAAG-
--------------------TAATACTAGCTATAGGTTGATAAGTTGTAACACCTCAGTCATTACACAAGCCTGTCCAAA
GGTATCTTTTGAGCCAATTCCCATACATTATTGTACCCCGGCTGGTTTTGCGCTTCTAAAGTGTAATGATAAGAAATTTA
ATGGAACAGGACCATGTACAAATGTCAGCACAGTACAATGTACACATGGAATTAGGCCAGTAGTGTCAACTCAACTGCTG
TTAAATGGCAGTCTAGCAGAAGAAGAGATAATAATTAGGTCTGCCAATTTCTCGGACAATGCTAAAATCATAATAGTACA
GCTAAATGAAACTGTAGAAATTAATTGTACAAGACCCAACAACAATACAAGAAAAAGTAT----AAGTCTAGGACAAGGG
AGAGC---ACTTTATGCAACAGGAGACATAATAGGAGATATAAGACAAGCATATTGTACCATTAATGGAACAAAATGGAA
TAACACTTTAAAACAAATAGCTGAAAAATTAAAAGAACAATTTGAGAA--------TAAAACAATAAAATTT---GAGCC
TCCCTCAGGAGGGGACCCAGAAATTGTAATGCATACTTTTAATTGTGGAGGGGAATTTTTCTACTGTAATACATCATCAC
TGTTTA------------------------------AGACTATCCCATGCAGAATAAAACAAATTATAAACATGTGGCAG
AAAGTAGGAAAAGCAATGTATGCCCCTCCCATCAGAGGACTAATTAATTGTTCATCAAATATTACAGGGTTGCTATTAAC
AAGAGATGGAGGT------------------------GAGATTTTCAGACCTGCAGGAGGAGATATGAGGGATAATTGGA
GAAGTGAATTATATAAATATAAAGTAGTAAAGATTGAACCATTAGGAGTAGCACCCACCAAGGCAAGGAGAAGAGTGGTG
C------------AAAGAGAAAAAAGAGCAG---TGGGAATAGGAGCTATGTTCCTTGGGTTCTTGGGAGCAGCAGGAAG
CACTATGGGCGCAGCGTCAATAACGCTGACGGTACAAGCCAGGCTATTATTGTCTGGTATAGTGCAACAGCAGAACAATT
TGCTGAGGGCTATTGAGGCGCAACAACATCTGTTGCAACTCACAGTCTGGGGCATCAAGCAGCTCCAGGCAAGAGTCCTG
GCTGTGGAAAGATACCTAAGGGATCAACAGCTCCTAGGGATTTGGGGTTGCTCTGGAAAACTCATTTGCACCACTAATGT
GCCTTGGAATAGTAGTTGGAGTAATAAAAC---TCTGAATCAGATTTGGGATAACATGACTTGGATGCAGTGGGAAAGAG
AAATCGATAATTACACAAGAGAAATATACAACTTAATTGAAGAAGCGCAGAACCAGCAAGAAAAGAATGAACATGACTTA
TTGGAATTGGATAAGTGGGACAATTTGTGGAGTTGGTTTAGCATAACAAACTGGCTGTGGTACATAAGATTATTCATAAT
GATAGTAGGAGGCTTGATAGGATTAAGAATAGTTTTTGCTGTACTTTCTATAGTAAATAGAGTTAGGCAGGGATATTCAC
C---------------------ATTGTCATTGCAGACCCGCCTCCCAGGCCAGAGGGGACCCGACAGGCACGAAGGAATC
GGAGAAGAAGGTGGAGAGAGAGACAGAGACACATCCGGGCGATTAGTAACTGGCTTCTTAGCACTCATCTGGGACGACCT
GCGGAGCCTGTGCCTCTTCAGCTACCACCGCTTGAGAGACTTACTCTTGATTGTAGCGAGGATTGTGGAACTTCTGGGAC
GCAG---------------------GGGGTGGGAAGTCCTCAAAATCTGGTGGAATCTCCTGCAGTATTGGAGTCAGGAA
CTAAAGAATAGTGCTGTTAGTTTGCTCAACGCTACAGCTATAACAGTAGCTGGGGGGACCGATAGGATTATAGAAATAGC
ACAAAGAATTTATAGAGGTATTCTCCACATACCTACAAGAATAAGACAGGGCTTGGAAAGGGCTTTACTATAAGA-TGGG
TGGCAAATGGTCAAAAAGTAGTATAGTTGGATGGCCTGCTATAAGGGAAAGAATGAGACGAACTCAGGAA----------
--------------AGAGCAG---CAGATGGGGTGGGAGCAGCATCTCGAGACCTGGAAAGACATGGAGCATTGACAAAT
AGCAATACAGCAGACAATAATGCTGATTGTGCCTGGGTAGAAGCACAAGAGGACGGG---GAGGTGGGCTTTCCAGTCAG
ACCTCAGGTACCTTTAAGACCAATGACTTACAAGGGAGCTTTAGATCTCAGCCACTTTTTAAAAGAAAAGGGGGGACTGG
AAGGGCTAATTTACTCCCAGAAAAGACAAGATATCCTTGATCTGTGGGTCTATAACACACAAGGCTACTTCCCTGATTGG
CAGAACTACACACCAGGGCCAGGGACCAGATTTCCACTGACCTTTGGATGGTGCTTCAAGCTAGTACCAGT---TGAGCC
AGAGCAGGTAGAAGAGGCCAATGCAGATGAAAACAACAGCTTGCTACACCCTATAAGTCTGCATGGAATGGATGACCCAG
AGAGAGAAGTGTTAATGTGGAAGTTTGACAGTCTCCTAGCATTTCGTCACATGGCCCGAGAGATGCATCCGGAGTTTTAC
AAAAACTGATGA
>AB428554/B/197
ATGGGTGCGAGAGCGTCAGTATTAAGCGGGGGAGAATTAGATAGATGGGAAAAAATTCGGTTAAGGCCAGGGGGAAAGAA
AAAATATAGATTGAAACATATAGTATGGGCAAGCAGGGAGCTAGAACGATTCGCAGTTAACCCTGGCCTTTTGGAAACAT
CAGAAGGTTGTAGACAAATACTGGGACAGCTACAACCATCCCTTCAAACAGGATCAGAAGAGCTTAAATCATTATTTAAT
ACAGTAGCAGTCCTCTATTGTGTACATCAAAGGATAGAGGTAAAAGACACCAAGGAAGCCCTAGACAAGATAGAGGAAGA
GCAAAACAAAAGTAAGC---------------------------------------AAAATTACCCTATAGTGCAGAACC
TTCAGGGGCAAATGGTACATCAGCCCATATCACCTAGAACTTTAAATGCATGGGTAAAAGTAGTAGAAGAGAAGGCCTTT
AGCCCAGAAGTGATACCCATGTTTACAGCATTATCAGAAGGAGCCACCCCACAAGACTTAAATACCATGCTAAACACAGT
GGGGGGACATCAAGCAGCCATGCAAATGTTAAAAGAGACCATCAATGAGGAAGCTGCAGAATGGGATAGATTGCATCCAG
CGCAGGCAGGGCCTATTGCACCAGGCCAGATAAGAGAACCAAGGGGAAGTGACATAGCAGGAACTACTAGTACCCTTCAG
GAACAAGTAACCTGGATGACAAGTAAT---CCACCTATCCCAGTAGGAGAAATTTATAAAAGATGGATAATCCTGGGATT
AAATAAAATAGTAAGAATGTATAGCCCTACCAGCATTCTGGACATAAGACAAGGACCAAAGGAACCTTTTAGAGACTATG
TAGACCGGTTCTATAAAACTCTAAGAGCCGAGCAAGCTTCACAGGAGGTAAAAAATTGGATGACAGAAACCTTGTTGGTC
CAAAATGCGAACCCAGATTGTAAAACTATCTTAAAAGCATTGGGACCCGCGGCTACACTAGAAGAAATGATGACAGCATG
TCAGGGAGTGGGGGGACCCGGCCATAAAGCAAGAGTCTTGGCTGAAGCAATGAGCCAAGTAACAAAT-------------
--TCAACTAGCATAATGATGCAGAGAGGCAATTTTAAGAACCAAAAAAAGATTGTTAAGTGTTTCAATTGTGGTAAAGTA
GGGCACATAGCCAAAAATTGCAGGGCCCCTAGGAAAAAGGGCTGTTGGAAATGTGGAAAAGAAGGACACCAAATGAAAGA
GTGTGCT------GAGGGACAGGCTAATTTTTTAGGGAAGATCTGGCCTTCCCACAAGGGGAGGCCAGGGAACTTTCTGC
AG------------------------AGCAGACCAGAGCCAACAGCTCCACCAGCAGAG---------------------
---------------------------------------------------------AGCTTCAGGTTTGGGGAAGAGAC
AACAAATCCCTCTCAGAAGCAGGAGCCGATAGAAAAGGAACTATAT---CCTTTAACCTCCCTCAGATCACTCTTTGGCA
ACGACCCCTCGTCACAATAAAGATAGGGGGGCAACTAAAAGAAGCTCTATTAGATACAGGAGCAGATGATACAGTATTAG
AAGAAATGAATTTGCCAGGAAAATGGAAACCAAAAATAATAGGGGGAATTGGAGGCTTTATCAAAGTAAGACAGTATGAT
CAGGTAACCGTAGAAATCTGCGGACATAAAGCTATAGGTGCAGTATTAATAGGACCTACACCTGTCAACATAATTGGAAG
AAATCTGTTGACTCAGCTTGGTTGCACTTTAAATTTTCCCATTAGTCCTATTGAAACTGTACCAGTAAAATTGAAGCCAG
GAATGGATGGCCCAAAAGTTAAACAATGGCCATTGACAGAAGAAAAAATAAAAGCATTAGTAGAAATTTGTACAGAAATG
GAAAAGGAAGGGAAAATTTCAAAAATTGGGCCTGAGAATCCATATAATACTCCAATATTTGCCATAAAGAAAAAAGACGG
TACCAAATGGAGAAAATTAGTAGATTTCAGAGAACTCAACAAAAGAACTCAAGATTTCTGGGAAGTTCAGTTAGGAATAC
CACATCCTGCAGGGTTAAAAAAGAAAAAATCAGTGACAGTACTGGATGTGGGTGATGCATATTTCTCAGTTCCCTTAGAT
AAAGACTTCAGGAAGTATACTGCATTTACCATACCTAGTATAAACAATGAGACACCAGGAATTAGATATCAGTACAATGT
GCTTCCACAGGGATGGAAAGGATCACCAGCAATATTCCAAAGTAGCATGACAAAAATCTTAGAGCCTTTCAGAAAACAAA
ATCCAGACATAGTTATTTATCAATACATGGATGATTTATATGTAGGATCTGACTTAGAAATAGAGCAGCATAGAACAAAA
ATAGAGGAACTGAGACAACATCTGTTAGGGTGGGGATTTACCACACCAGATAAAAAACATCAGAAAGAACCTCCATTCCT
TTGGATGGGATATGAACTACATCCTGATAAATGGACAGTACAGCCTATAGAGCTGCCAGAAAAAGACAGCTGGACTGTCA
ATGACATACAGAAGTTAGTGGGAAAATTAAATTGGGCAAGTCAGATTTATCCAGGGATTAAAGTAAAGCAATTATGTAGA
CTCCTTAGAGGAGCCAAAGCACTAACAGAAGTAGTACAGCTAACAGAAGAAGCAGAGCTAGAATTGGCAGAAAACAGGGA
GATTCTAAGAGAACCAGTACATGGAGTGTATTATGACCCATCAAAAGACTTAATAGCAGAAATACAGAAGCAGGAACTGG
GCCAATGGACATATCAAATTTATCAAGAGCCATTTAAAAATCTGAAGACAGGAAAATATGCAAGAATGAGGGGTGCCCAC
ACTAATGATGTAAAACAATTAACAGAGGTAGTGCAAAAAATAGCCAAAGAAAGTATAGTAATATGGGGAAAGACTCCTAA
ATTTAAACTACCCATACAAAAAGAAACATGGGAAGCATGGTGGATGGAGCATTGGCAAGCCACCTGGATTCCTGAATGGG
AGTTTGTCAATACCCCTCCCTTAGTGAAATTATGGTACCAATTAGAGAAAGAACCCATAGTAGGAGCAGAAACTTTCTAT
GTAGATGGGGCAGCTAATAGGGAGACTAAATTAGGAAAAGCAGGATATGTTACTAGCAGAGGAAGACAAAAGGTTATCTC
CCTAACTGACACAACAAATCAGAAGACTGAGTTACAAGCAATTCATCTAGCTTTGCAGGATTCAGGATCAGAGGTAAACA
TAGTAACAGACTCACAATATGCACTGGGAATCATTCAAGCACAACCAGATAAAAGTGAATCAGAGGTAGTCAGTCAAATA
ATAGAACAGTTAATAAAAAAGGAAAAGGTCTACCTGGCATGGGTACCAGCACACAAAGGGATTGGAGGAAATGAACAAGT
AGATAAATTAGTCAGTGCTGGAATCAGGAGAGTACTATTTTTAGATGGAATAGATAAGGCCCAAGAA-GAACATGAGAAA
TATCATAGCAATTGGAGAGCAATGGCTAGTGATTTCAACCTGCCACCTGTAGTAGCAAAAGAAATAGTAGCCAGCTGTGA
TAAATGTCAGCTAAAAGGAGAAGCCATGCATGGACAAGTAGACTGCAGTCCAGGAATATGGCAACTAGATTGTACACATT
TAGAAGGAAAAATTATCCTGGTAGCAGTTCATGTTGCCAGTGGATATATAGAGGCAGAAGTTATCCCAGCAGAAACAGGG
CAGGAAACAGCATACTTTCTCTTAAAATTAGCAGGGAGATGGCCAGTAAAAACAATACATACAGACAATGGCAGCAATTT
CACCAGTGCTGCGGTTAAGGCCGCCTGTTGGTGGGCGGGGGTCAAGCAGGAATTTGGCATTCCCTACAATCCCCAAAGTC
AAGGAGTAGTAGAATCTATGAACAAAGAATTAAAGAAAATTATAGGACAAGTAAGAGATCAGGCTGAACATCTTAAAACA
GCAGTACAGATGGCAGTATTCATCCACAATTTTAAAAGAAAAGGGGGGATTGGGGGGTACAGTGCAGGGGAAAGAATAAT
AGACATAATAGCAACAGACATACAAACTAAAGAACTACAAAAACAAATTACAAAAATTCAAAATTTTCGGGTTTATTACA
GAGACAGCAGAGACCCACTTTGGAAAGGACCAGCAAAGCTTCTCTGGAAAGGTGAAGGGGCAGTAGTAATACAAGATAAC
AGTGATATAAAAGTAGTGCCAAGAAGAAAAGCAAAGATCATTAGAGATTATGGAAAACAGATGGC---AGGTGATGATTG
TGTGGCAAGTAGACAGGATGAGGATTAGAACATGGAAAAGTTTAGTAAAACACCATATGTATATTTCAAAGAAAGCTAAG
AACTGGTATTATAGACATCATTATGAGAGCACTC------ATCCAAGAGTAAGCTCAGAAGTACACATCCCACTA---GG
GGAGGAGAGATTAGTAATAACAACATATTGGGGTCTGCATACAGGAGAAAGAGAATGGCATTTGGGTCAGGGAGTCTCCA
TAGAATGGAGGAAAAGGAGATATATAACACAAGTAACCCCTGACCTAGCAGACCAACTAATTCACCTGTATTATTTTGAC
TGTTTTTCAGACTCTGCTATAAGAAATGCCCTATTAGGACGTAGAGTCAGTCCTAGTTGTGAATATCAAGCAGGACATAA
CAAGGTGGGAACTCTACAGTACTTGGCACTAGCAGCATTAGTAGCACCAAAAAGGAGAAAGCCACCTCTGCCTAGTGTTG
CGAAACTGACAGAGGA--TAGATGGAACAAGCCCCAGAAGACCAAGGGCCACAGAGGGAGCCATACAATGAATGGACACT
AGAGCTTTTAGAAGAGCTTAAGAGAGAAGCAGTTAGACATTTTCCTAGGGTATGGCTCCATAGCTTAGGGCAATACATAT
ATGAAACTTATGGAGATACTTGGGCAGGAGTGGAAGCCATAATAAGAAGTCTGCAACAACTGCTGTTTATTCATTTCAGA
ATTGGGTGTCGACATAGCAGAATAGGCATCCTTCAAC------------AGAGGAGGGCAAGAAATGGAGCCAGTAGACC
CTAGTCTAGAGCCCTGGAAGCATCCAGGGAGCCGGCCTAAGACTGCTTGTAATAATTGCTATTGTAAAAAGTGTTGCTAT
CATTGCCAAGTTTGCTTCACGTCAAAAGCATTAGGCATCTCCCATGGCAGGAAGAAGCGGGGACAGCGACGAAGACCTCC
TAAGGACGGTCAGACTCATCAGGCTTCTCCACCAAAGCAGTAAGT------------AGTAGATGTAATGCAACCTTTAG
TAATAGTGTCAATAGTAGCATTAGTAGTAGTAACAATAATAGCAATAATTGTGTGGACCATAGTATTCATAGAATATAAG
AAAATATTAAGAGAAAGGAGAATAGACAGATTAATTGATAGAATAAGAGAAAGAGCAGAAG-------------------
--------------------------ACAGTGGCAATGAGAGTGAGGGGGATCAGGAAGAATTAT---------------
----------------CAGCACTTGTGGAGATGGGGCACCATGCTCCTTGGGATGTTGATGATCTGTAGTGCT-------
---GCAGATAAACTGTGGGTCACAGTCTATTATGGGGTACCTGTGTGGAAAGAAGCAACTACCACTCTATTTTGTGCATC
AGATGCTAAAGCATATAAAACAGAGGTGCATAATGTTTGGGCCACACATGCCTGTGTACCCACAGACCCCAACCCACAAG
AAGTATTATTGGAAAATGTGACAGAAAATTTTAACATGTGGAAAAATAACATGGTAGAACAGATGCAGGAGGATGTAATC
AGTTTGTGGGATGAAAGCCTAAAGCCATGTGTGAAACTAACCCCACTCTGTGTTACTTTAAACTG---------------
------------------------------------------------------------CGAAATAAAAAACTGCACTT
TCAATGTCACCACCAACATAAAAGAAAAGAAG---AAAGAATATGCACTCTTTTATAAACTTGATGTAGTACAAATAAG-
--------------------TGATACTAGCTATAGGTTGATAAGTTGTAACACCTCAGTCATTACACAAGCCTGTCCAAA
GGTATCTTTTGAGCCAATTCCCATACATTATTGTACCCCGGCTGGTTTTGCGCTTCTAAAGTGTAATGATAAGAAATTTA
ATGGAACAGGACCGTGTACAAATGTCAGCACAGTACAATGTACACATGGAATTAGGCCAGTAGTGTCAACTCAACTGCTG
TTAAATGGCAGTCTAGCAGAAGAAGAGATAATAATTAGGTCTGCCAATTTCTCGGACAATGCTAAAATCATAATAGTACA
GCTAAATGAAACTATAGAAATTAATTGTACAAGACCCAACAACAATACAAGAAGAGGTAT----ACATCTAGGACCAGGG
AGAGC---ATTTTATGCAACAGGAGACATAATAGGAGATATAAGACAAGCATATTGTACCATTAATGGAACAAAATGGAA
TAACACTTTAAAACAAATAGCTGAAAAATTAAAAGAACAATTTGGGGA--------GAAAACAATAAAATTT---GAGCC
ACCCTCAGGAGGGGACCCAGAAATTGTAATGCATACTTTTAATTGTGGAGGGGAATTTTTCTACTGTAATACATCATCAC
TGTTTA------------------------------AAATTATCCCATGCAGAATAAAACAAATTATAAACATGTGGCAG
AAAGTAGGAAAAGCAATGTATGCCCCTCCCATCAGCGGACTAATTAATTGTTCATCAAATATTACAGGGTTGCTATTAAC
AAGAGATGGTGGT------------------------GAGGTTTTCAGACCTGCAGGAGGAGATATGAGGGATAATTGGA
GGAGTGAATTATATAAATATAAAGTAGTAAAGATTGAACCATTAGGAGTAGCACCCACCAAGGCAAGGAGAAGAGTGGTG
C------------AGAGAGAAAAAAGAGCAG---TAGGAATAGGAGCTATGTTCCTTGGGTTCTTGGGAGCAGCAGGAAG
CACTATGGGCGCAGCGTCAATAACGCTGACGGTACAAGCCAGACTATTATTGTCTGGTATAGTGCAACAGCAGAACAATT
TGCTGAGAGCTATTGAGGCGCAACAACATCTGTTGCAACTCACAGTCTGGGGCATCAAGCAGCTCCAGGCAAGAGTCCTG
GCTGTGGAAAGATACCTAAGGGATCAACAGCTCCTAGGGATTTGGGGTTGCTCTGGAAAACTCATTTGCACCACTAATGT
GCCTTGGAATAGTAGTTGGAGTAATAAAAC---TCTGAATCAGATTTGGGATAACATGACTTGGATGCAGTGGGAAAGAG
AAATCGATAATTACACAAGAGAAATATACAGCTTAATTGAAGAAGCGCAGAACCAGCAAGAAAAGAATGAACATGACTTA
TTGGAATTGGATAAGTGGGACAATTTGTGGAGTTGGTTTAGCATAACAAACTGGCTGTGGTACATAAGATTATTCATAAT
GATAGTAGGAGGCTTGATAGGATTAAGAATAGTTTTTGCTGTACTTTCTATAGTAAATAGAGTTAGGCAGGGATATTCAC
C---------------------ATTGTCATTGCAGACCCGCCTCCCAGCCCAGAGGGGACCCGACAGGCACGAAGGAACC
GGAGAAGAAGGTGGAGAGAGAGACAGAGACACATCCGGGCGATTAGTAACTGGCTTCTTAGCACTCATCTGGGACGACCT
ACGGAGCCTGTGCCTCTTCAGCTACCACCGCTTGAGAGACTTACTCTTGATTGTAGCGAGGATTGTGGAACTTCTGGGAC
GCAG---------------------GGGGTGGGAAGTCCTCAAAATCTGGTGGAATCTCCTGCAGTATTGGAGTCAGGAA
CTAAAGAATAGTGCTGTTAGTTTGCTCAACGCTACAGCTATAACAGTAGCTGGGGGGACCGATAGGATTATAGAAATAGC
ACAAAGAATTTATAGAGGTATTCTCCACATACCTACAAGAATAAGACAGGGCTTGGAAAGGGCTTTACTATAAGA-TGGG
TGGCAAGTGGTCAAAAAGTAGCATAGTTGGATGGCCTGCTATAAGGGAAAAAATGAGACGAACT-CGGAA----------
--------------AGAGCAG---CAGATGGGGTAGGAGCAGCATCTCGAGACCTGGAAAGACGTGGAGCATTGACAACT
AGCAATACAGCAGGAAATAATGCTGATTGTGCCTGGGTAGAAGCACAAGAGGACGGG---GAGGTGGGCTTTCCAGTCAA
ACCTCAGGTACCTTTAAGACCAATGACTTACAAGGGAGCTTTAGATCTCAGCCACTTTTTAAAAGAAAAGGGGGGACTGG
AAGGGCTAATTTACTCCCAGAAAAGACAAGATATCCTTGATCTGTGGGTCTATAACACACAAGGCTACTTCCCTGATTGG
CATAACTACACACCAGGGCCAGGGACCAGATTTCCACTGACCTTTGGATGGTGCTTCAAGCTAGTACCAGT---TGAGCC
AGAGCAGGTAGAAGAGGCCAATGCAGGGGAAAACAACAGCTTGTTACACCCTATAAGTCTGCATGGAATGGATGACCCAG
AGGGAGAAGTGTTAATGTGGAAGTTTGACAGTCTCCTAGCATTTCGTCACATGGCCCGAGAGAGGCATCCGGAGTTTTAC
AAAGACTGATGA
>AB428555/B/227
ATGGGTGCGAGAGCGTCAGTATTAAGCGGGGGAAAATTAGATACATGGGAAAAAATTCGGTTAAGGCCAGGGGGAAAGAA
AAAATATAGATTAAAACATCTAGTATGGGCAAGCAGGGAGCTAGAACGATTCGCAGTTAACCCTGGCCTTTTGGAAACAT
CAGAAGGTTGTAGACAAATACTGGGACAGCTACAACCAGCCCTTCAAACAGGATCAGAAGAGCTTAAATCATTATTTAAT
GCAGTAGCAGTCCTCTATTGTGTACATCAAAGGATAGATGTAAGAGACACCAAGGAAGCCTTAGATAAGATAGAGGAAGA
GCAAAACAAAAGTAAGC---------------------------------------AAAATTACCCTATAGTGCAGAACC
TTCAGGGGCAAATGGTACATCAGGCCATATCACCTAGAACTTTAAAYGCATGGGTAAAAGTAGTAGAAGAGAAGGCCTTT
AGCCCAGAAGTGATACCCATGTTTACAGCATTATCAGAAGGAGCCACCCCACAAGATTTAAATACCATGTTAAACACAGT
GGGGGGACATCAAGCAGCCATGCAAATGTTAAAAGAGACCATCAATGAGGAAGCTGCAGAATGGGATAGATTGCATCCAG
TGCAGGCAGGGCCTATTGCACCAGGCCAGATAAGAGAACCAAGGGGAAGTGACATAGCAGGAACTACTAGTACCCTTCAG
GAACAAGTAACCTGGATGACAAGTAAT---CCACCTATCCCAGTAGGAGAAATTTATAAAAGATGGATAATCCTGGGATT
AAATAAAATAGTAAGAATGTATAGCCCTACCAGCATTCTGGACATAAGACAAGGACCAAAGGAACCCTTTAGAGACTATG
TAGACCGGTTCTATAAAACTCTAAGAGCCGAGCAAGCTTCACAGGAGGTAAAAAATTGGATGACAGAAACCTTGTTGGTC
CAAAATGCGAACCCAGATTGTAAAACTATTTTAAAAGCATTGGGACCCGCGGCTACACTAGAAGAAATGATGACAGCATG
TCAGGGAGTGGGGGGACCCGGCCATAAAGCAAGAGTCTTGGCTGAAGCAATGAGCCAAGTAACAAGT-------------
--TCAACTAGCATAATGATGCAGAGAGGCAATTTTAAGAACCAAAGAAAGATTGTTAAGTGTTTCAATTGTGGTAAAGCA
GGACACATAGCCAGAAATTGCCGGGCCCCTAGAAAAAAGGGCTGTTGGAAATGTGGAAAGGAAGGACACCAAATGAAAGA
GTGTACT------GAGGGACAGGCTAATTTTTTAGGGAAAATCTGGCCTTCCCACAAGGGGAGGCCAGGGAACTTTCTTC
AG------------------------AGCAGACCAGAGCCAACAGCTCCACCAGCAGAG---------------------
---------------------------------------------------------AGCTTCAGGTTTGGGGAGGAGAC
AACAACTCCCTCTCAGAAGCAGGAGCCGATAGACAARGAAWTGTAT---CCCTTAGCCTCCCTCAGATCACTCTTTGGCA
ACGACCCCTCGTCACAATAAAGATAGGGGGGCAACTAAAGGAAGCTCTATTAGATACAGGAGCAGATGATACAGTATTAG
AAGAAATGAATTTGCCAGGAAAATGGAAACCAAAAATAATAGGGGGAATTGGAGGTTTTATCAAAGTAAGACAGTATGAT
CAGGTACCCATAGAAATCTGCGGACATAAAGCTATAGGTACAGTATTAGTAGGACCTACACCTGTCAACATAATTGGAAG
AAATCTGTTGACTCAGCTTGGTTGCACTTTAAATTTTCCCATTAGTCCTATTGATACTGTACCAGTAAAATTGAAGCCAG
GAATGGATGGCCCAAAAGTTAAACAATGGCCATTGACAGAAGAAAAAATAAAAGCATTAGTAGAAATTTGTACAGAAATG
GAAAAGGAAGGGAAAATTTCAAAAATTGGGCCTGAAAATCCATAYAATACTCCAGTATTTGCCATAAAGAAAAAGGATGG
CACCAAATGGAGAAAATTAGTAGATTTTAGAGAACTCAACAAAAGAACTCAAGATTTCTGGGAAGTTCAGTTAGGAATAC
CACATCCTGCAGGGTTAAAAAGGAAAAAATCAGTAACAGTACTAGATGTGGGTGATGCATATTTCTCAGTTCCCTTAGAT
GAAGACTTCAGAAAGTATACTGCATTTACTATACCTAGTACAAACAATGAGACACCAGGACTTAGATATCAGTACAATGT
GCTTCCACAGGGATGGAAAGGATCACCAGCAATATTCCAAAGTAGCATGACAAAAATCTTAGAGCCTTTCAGAAAACAAA
ATCCAGACATAATTATTTATCAATACATGGATGATTTGTATGTAGGATCTGACTTAGAAATAGAGCAGCATAGAAYAAAA
RTAGAGGAACTGAGACAACATCTGTTGGGGTGGGGATTTACCACACCAGACAAAAAACATCAGAAAGAACCTCCATTCCT
TTGGATGGGATATGAACTACATCCTGATAAATGGACAGTGCAGCCTATAGAGCTGCCAGAAAAAGACAGCTGGACTGTCA
ATGACATACAAAAGTTAGTGGGAAAATTAAACTGGGCAAGCCAGATTTATCCAGGGATTAAGGTAAAGCAATTATGTAAA
CTCCTTAGGGGAGTTAAAGCACTAACAGAAGTAATACAACTAACAGAAGAAGCAGAGCTAGAACTGGCAGAAAACAGGGA
GATTCTAAAAGAACCAGTACATGGAGTRTATTATGACCCATCAAAAGACTTAATAGCAGAAATACAGAAGCAGGAGATGG
GCCAATGGACATATCAAATTTATCAAGAGCCATTTAAAAATCTGAAGACAGGAAAATATGCAAGAATGAGGAGTGCCCAC
ACTAATGATGTAAAACAATTAACAGAGGTAGTGCAAAAAATAGCCAAAGAAAGTATAGTAATATGGGGAAAAACTCCTAA
ATTTAGACTACCCATACAGAAAGAAACATGGGAAGCATGGTGGATGGAGTATTGGCAAGCCACCTGGATTCCTGAGTGGG
AGTTTGTCAATACCCCTCCCTTAGTGAAATTATGGTACCAATTAGAGAAAGAACCCATAGTAGGAGCAGAAACTTTCTAT
GTAGATGGGGCAGCTAGTAGGGAGACTAAATTAGGAAAAGCAGGATATGTTACTAACAGAGGAAGACAAAARGTTATCTC
CCTAACTGACACAACAAATCAGAAGACTGAGTTACAAGCAATTCATCTAGCTTTGCAGGATTCAGGATCAGAGGTAAACA
TAGTAACAGACTCACAATATGCATTGGGAATTATTCAAGCACAACCAGATAAGAGTGAATCAGAGGTAGTCAGTCAAATA
ATAGAGCAGTTGATAAAAAAGGAAAAGGTCTACCTGGCATGGGTACCAGCACACAAAGGAATTGGAGGAAATGAACAAGT
AGATAAATTAGTCAGTGCTGGAATCAGGAAAGTACTATTTTTGGATGGAATAGAAAAGGCCCAAGAA-GAACATGAAAGA
TATCACAGTAATTGGAGAGCAATGGCTAGTGACTTCAACCTGCCACCTGTAATAGCAAAAGAAATAGTAGCCAGCTGTGA
TAAATGTCAGCTAAAAGGAGAAGCCATGCATGGACAAGTAGACTGTAGTCCAGGAATATGGCAACTAGATTGCACACATC
TAGAGGGAAAAATTATCCTGGTAGCAGTTCATGTAGCCAGTGGATATATAGAAGCAGAAGTTATTCCAGCAGAAACAGGG
CAGGAAACAGCATACTTTCTCTTAAAATTGGCAGGGAGATGGCCAGTAAAAATAATACATACAGACAATGGCAGCAATTT
CACCAGTGCTGCGGTTAAGGCCGCCTGCTGGTGGGCGGGGGTCAAGCAGGAATTTGGCATTCCCTACAATCCCCAAAGYC
AAGGAGTAGTAGAATCCATGAACAAAGAATTAAAGAAAATTATAGGACAAGTCAGAGATCAGGCTGAACATCTTAAGACA
GCAGTACAGATGGCAGTATTCATTCACAATTTTAAAAGAAAAGGGGGGATTGGGGGGTACAGTGCAGGGGAAAGAATAAT
AGACATAATAGCAACAGACATACAAACTAAAGAACTACAAAAACAAATTACAAAAATTCAAAATTTTCGGGTTTATTACA
GGGACAGCAGAGACCCACTTTGGAAAGGACCAGCAAAGCTTCTCTGGAAAGGTGAAGGGGCAGTAGTAATACAAGATAAT
AGTGATATAAAAGTAGTGCCAAGAAGAAAAGCAAAGATCATTAGAGATTATGGAAAACAGATGGC---AGGTGATGATTG
TGTGGCAGGTAGACAGGATGAGGATTAGAACATGGAAAAGTTTAGTAAAACACCAYATGTATATTTCAAAGAAAGYTAAG
AACTGGTATTATAGGCATCATTATGAGAGCACTC------ATCCAAAAATAAGCTCAGAAGTACACATCCCACTA---GG
GGAGGATAGATTAGTAATAACAACATATTGGGGTCTGCATACAGGAGAAAGAGACTGGCATTTGGGTCAAGGAGTCTCCA
TAGAATGGAGGAAAAGGAGATATAGAACACAAGTAACCCCTGACCTAGCAGACCAACTAATTCACCTGTATTATTTTGAC
TGTTTTTCAGACTCTGCTATAAGAAATGTCCTATTAGGACGTAGAGTCAGCCCTAGTTGTGAATATCAAGCAGGACATAA
CAAGGTGGGAACTCTACAGTACTTGGCACTAGCAGCACTAGTAACACCAAAAAAGAGAAAGCCACCTTTGCCTAGTGTTG
CGAAACTGACAGAGGA--TAGATGGAACAAGCCCCAGAAGACCAAGGACCACAGAGGGAGCCATACAATGAATGGGYACT
AGAGCTTTTAGAAGAGCTTAAGAGAGAAGCAGTTAGACATTTCCCTAGGGCATGGCTTCATAGCTTAGGACAATATATCT
ATGAAACTTATGGGGATACTTGGACAGGAGTGGAAGCCATAATAAGAATTCTGCAACAAATGCTGTTTATTCATTTCAGA
ATTGGGTGTCAACATAGTAGAATAGGCATCCTTCAAC------------AGAGGAGAACAAGAAATGGAGCCAGTAGACC
CTAGTCTAGAGCCCTGGAAGCATCCAGGAAGCCGGCCTAGGACTGCTTGTAACAATTGCTATTGTAAAAAGTGTTGCTTA
CATTGCCAAGTTTGCTTCACGTCAAAAGCATTAGGCATCTCCTATGGCAGGAAGAAGCGGAGACAGCGACGAAGAACTCC
TAAGGACGGTCAGACTCATCAGGTTCCTCCACCAAAGCAGTAAGT------------AGTAGATGTAATGCAACCTTTAG
WAATAGCTTCAATAGTAGCATTAGTAGTAGYAGCAATAATAGCAATAATTGTGTGGACCATAGTATTGATAGAATATAAG
AAAATATTAAGAGAAAGGAGAATAGACAGATTAATTGATAGAATAAGAGAAAGAGCAGAAG-------------------
--------------------------ATAGTGGCAATGAGAGTGAGGGGGATCAGGAAGAACTGT---------------
----------------CAGCACTTGTGGAGATGGGGCACCATGCTCCTTGGRATGTTGATGATCTGTAGTGCT-------
---GCAGACAAATTGTGGGTCACAGTCTATTATGGGGTACCTGTGTGGAAAGAAGCAACTACCACTCTATTTTGTGCATC
AGATGCTAAAGCATATAAAACAGAGATGCATAATGTTTGGGCCACACATGCCTGTGTACCCACCGACCCCAACCCACAAG
AAGTGTTCTTGGAAAATGTGACAGAAAATTTTGACATGTGGAAAAATAACATGGTAGAACAGATGCAGGAGGATGTAATC
AGTTTGTGGGATCAAAGCCTAAAGCCATGTGTAAAACTAACCCCACTCTGTGTCACTTTAAGTTG---------------
------------------------------------------------------------CGAAATAAAAAACTGCACTT
TCAATGTCACCACCAACATAAGAGATAARATAAAGAAAGAATATGCACTCTTTTATAAACTTGATATAGTACAAATAAA-
--------------------TGATACTAGCTATAGGTTGACAAGTTGTAACACCTCAGTCATTACACAAGCCTGTCCAAA
AGTATCTTTTGAGCCAATTCCTATACATTATTGTACCCCGGCTGGTTTTGCGCTTCTAAAGTGTAATGATAAGAAATTCA
ATGGAACAGGGCCATGTAAAAATATTAGCACAGTACAATGTACACATGGAATTAGGCCAGTAGTGTCAACTCAACTGCTG
TTAAATGGCAGTCTAGCAGAAGAAGAGGTAGTAATTAGGTCTGCCAATTTCTCGAACAATGCTAAAATCATAATAGTACA
GCTAAATGAAACTGTAGAAATTAATTGTACTAGACCCAACAACAATACAAGAARGAGTAT----ACATCTAGGACAAGGG
AGAGC---ACTTTATGCAACAGGAGACATCATAGGAGATATAAGACAAGCACATTGTACCATTAATGGAACAAAATGGAA
TAAAACTTTAGAACAAATAGCTGAAAAATTAAAAGAACAATTTGGGGA--------GAAAACAATAGAATTT---AAGCC
ACCCTCAGGAGGGGACCCAGAAATTGTAATGCATAGTGTTAATTGTGGAGGGGAATTTTTCTACTGTAATACAACATTAC
TGTTTA------------------------------TCACACTCCCATGCAGAATAAAACAGATTATAAACATGTGGCAG
GCAGTAGGAAAAGCAATGTATGCCCCTCCCATCAGTGGACTAATTAAATGTTCATCAAATATTACAGGGTTGCTATTAAT
GAGAGATGGTGGT------------------------GAGATCTTCAGACCTGGAGGAGGAGATATGAGGGACAATTGGA
GAAGTGAATTATATAAATATAAAGTAGTAAGAATTGAACCATTAGGAGTAGCACCCACCAAGGCAAGGAGAAGAGTGGTG
C------------AAAGAGAAAAAAGAGCAG---TGGGAATAGGAGCTATGTTCCTTGGGTTCTTGGGAGCAGCAGGAAG
CACTATGGGCGCAGCGTCCCTGACGCTGACGGTACAGGCCAGACTATTATTGTCTGGTATAGTGCAACAGCARAACAATT
TGCTGAGGGCTATTGAGGCGCAACAACATCTGTTGCAACTCACAGTCTGGGGCATCAAGCAGCTCCAGGCAAGAGTCCTG
GCTGTGGAAAGATACCTAAGGGATCAACAGCTCCTAGGGATTTGGGGTTGCTCTGGAAAACTCATTTGCACCACTARTGT
GCCTTGGAACAGTAGTTGGAGTAATAAAAC---TCTGAATCAGATTTGGGATAACATGACCTGGATGCAGTGGGAAAGAG
AAATTGACAATTACACAAGAGAAATATACAACTTAATTGAAGAAGCGCAGAACCAGCAAGAAAAGAATGAACAAGACTTA
TTAGAATTGGATAAGTGGGACAGCTTGTGGAGTTGGTTTAGCATAACACAATGGCTGTGGTACATAAAAATATTCATAAT
GATAGTAGGAGGCTTGATAGGTTTAAGAATAATTTTTGCTGTGCTTTCTATAGTAAATAGAGTTAGGCAGGGATATTCAC
C---------------------ATTGTCATTGCAGACCCGCCTCCCAGCCCAGAGGGGACCCGACAGGCACGAAGGAACC
GGAGAAGAAGGTGGAGAGAGAGACAGAGACACATCAGGGCGATTAGTGACTGGATTCTTMGCACTTATCTGGGACGACCT
GCGGAGCCTGTTCCTCTTCAGCTACCACCGCTTGAGAGACTTACTCTTGATTGTAGCGAGGATTGTAGAACTTCTGGGAC
GCAG---------------------GGGGTGGGAGGTCCTCAAAATCTGGTGGAATCTCCTGCAGTATTGGAGTCAGGAA
ATAAAGAATAGTGCTATTAGCTTGCTCAACGCTACAGCTATAACAGTAGCTGAGGGGACAGATAGGATTATAGAAATAGC
ACAAAGAATTTATAGAGCTATTATCCACATACCTACAAGAATAAGACAGGGCTTAGAAAGGGCTTTGCTATAAGA-TGGG
TGGCAAGTGGTCAAAAAGTAGTGTGGTTGGATGGCCTGCTATAAGGGAAAGAATGAGGCGAGCTCGG-------------
--------------CCAGCAG---CAGATGGGGTGGGAGCAGCATCTCAAGACCTGGAAAACCGTGGAGCATTTACAACT
AGCAATACAGCAGAAAATAATGCTGMTYGTGCCTGGGTAGAAGCACAAGAGGAAGGG---GARGTGGGCTTTCCAGTCAG
ACCTCAGGTACCTTTAAGACCAATGACTTACAAGGGAGCTTTGGATCTCAGCCACTTTTTAAAAGAAAAGGGGGGACTGG
AAGGGCTAATTTACTCCCAGAAAAGACAAGATATCCTTGATCTGTGGGTCTATAACACACAAGGTTACTTCCCTGATTGG
CAGAACTACACACCAGGGCCAGGGACCAGATTTCCACTGACCTTTGGCTGGTGCTTCAAGCTAGTACCAGT---TAAGCC
AGAGCAGATAGAAGAGGCCAGTGCAAATGAAAGCAGCGGCCTGTTAGACCCTATGAATCTGCATGGAATGGATGACCCAG
AGAAAGAAGTGTTAATGTGGAAGTTTGACAGCCGCCTAGCATTTCATCACGTAGCCCGAGAGATGCATCCGGAGTACTAC
AAAGACTGAAGA
>AB428556/B/426
ATGGGTGCGAGAGCGTCAGTATTAAGCGGGGGAAAATTAGATAGATGGGAAAAAATTCGGCTACGGCCAGGGGGAAAGAA
AAAGTATAGATTAAAACATCTAGTATGGGCAAGCAGGGARCTAGAACGATTCGCAGTTAACCCYGGCCTTTTRGAAACAT
CAGAAGGGTGTAGACAAATACTAGGGCAGCTACAACCATCCCTTCAAACAGGATCAGAAGAGCTTAAATCATTATTTAAT
GCAATAGCAGTCCTCTATTGTGTACATCAAARCATAGATGTAAAAGACACCAAGGAAGCCCTAGACAAGATAGAGGAAGA
GCAAAACAAAAGTAAGC---------------------------------------AAAATTACCCTATAGTGCAGAACC
TTCAGGGGCAAATGGTACATCAGCCCATATCACCTAGAACTTTAAATGCATGGGTAAAAGTAGTAGAAGAGAAGGCCTTT
AGCCCAGAAGTGATACCCATGTTTACAGCATTATCAGAAGGAGCCACCCCACAAGATTTAAATACCATGCTAAACACAGT
GGGGGGACATCAAGCAGCCATGCAAATGTTAAAAGAGACCATCAATGAGGAAGCTGCAGAATGGGATAGATTRCATCCAC
CGCAGGCAGGGCCTATTGCACCAGGCCAGATAAGAGAACCAAGGGGAAGTGACATAGCAGGAACTACTAGTACCCTTCAG
GARCAAGTAACCTGGATGACAAGTRCT---CCACCTATCCCAGTAGGAGARATTTATAAAAGATGGATAATCCTGGGATT
AAATAAAATAGTAAGAATGTATAGCCCTACCAGCATTCTGGACATAAGACAAGGACCAAAAGAACCCTTTAGAGACTATG
TAGACCGGTTCTATAAAACTCTAAGAGCCGAGCAAGCTTCACAGGAGGTAAAAAATTGGATGACAGAAACCTTGTTGGTC
CAAAATGCGAACCCAGATTGTAAAACTATTTTAAAAGCATTGGGACCCGCAGCTACACTAGAAGAAATGATGACAGCATG
YCAGGGAGTGGGGGGACCCAGCCATAAAGCAAGAGTCTTGGCTGAAGCAATGAGCCAAGTAACACCT-------------
--TCAACTAACATAATGATGCAGAGAGGCAATTTTAAGAACCAAAGAAAGRTTGCTAAGTGTTTCAATTGTGGYAAAGTA
GGRCACATAGCCAGAAATTGCAGGGCCCCTAGGAAAAAGGGCTGTTGGAAATGTGGAAAGGAAGGACACCAAATGAAAGA
GTGTACT------GAGGGACAGGCTAATTTTTTAGGGAAAATCTGGCCTTCCCACAAGGGGAGGCCAGGAAACTTTCTTC
AG------------------------AGCAGACCAGAGCCAACAGCTCCACCAGCAGAG---------------------
---------------------------------------------------------AACTTCAGGCTTGGGGAGGAGAC
AACAGCCCCCTCTCAGAAACAGGAGCCGATAGACAAAGAACTGTAT---CCCTTAACCTCCCTCAGATCACTCTTTGGCA
ACGACCCCTCGTCACAATAAAGATAGGGGGGCAAGTAAARGAAGCTCTATTAGATACAGGAGCAGATGATACAGTATTAG
AAGAAATGAATTTGCCAGGAAAATGGAAACCAAAAATAATAGGGGGAATTGGAGGTTTTATCAAAGTAAGACAGTATGAT
CAGGTACCCGTAGAAATCTGCGGRCATAAAGCTATAGGTGCAGTATTAATAGGACCTACACCTGTCAATATAATTGGAAG
AAATATACTGACTAAGCTTGGGTGCACTTTAAATTTTCCCATAAGTCCTATTGATACTGTACCAGTAAAATTGAAGCCAG
GAATGGATGGTCCAAAAGTTAAACAATGGCCATTGACAGAAGAAAAAATAAAAGCATTAGTAGAAATTTGTACAGAAATG
GARAAGGAAGGGAAAATTTCAAAAATTGGGCCTGAAAATCCATATAATACKCCAGTATTTGCCATAAAGAAAAAAGATGG
CACCAAATGGAGAAAATTAGTAGATTTTAGAGAACTCAACAAAAGAACTCAAGATTTTTGGGAAGTTCAGTTAGGAATAC
CACATCCTGCAGGGTTAAAAAAGAAAAAATCAATAACAGTACTGGATGTGGGTGATGCATATTTCTCAGTTCCCTTAGAT
AAAGAATTCAGGAAGTATACTGCRTTTACCATACCTAGTATAAACAATGAGACACCAGGAATTAGATATCAGTACAATGT
GCTTCCACAGGGATGGAAAGGATCACCAGCAATATTCCAAAGTAGCATGACAARAATCTTAGAGCCTTTCAGAAAACAAA
ATCCAGACATAGATATTTATCAATACATGGATGATTTATATGTAGGATCTGACTTAGAAATAGAGCAGCATAGAACAAAA
ATAGAGGARCTGAGACAACATCTGTTGGGGTGGGGAYTGACCACWCCAGACAAAAAACATCAGAAAGAACCTCCATTCCT
KTGGATGGGATATGAACTACATCCTGATAAATGGACAGTACAGCCTATAGAGCTGCCAGAAAAGGACAGCTGGACTGTCA
ATGACATACAGAAGTTAGTGGGAAAATTAAACTGGGCAAGTCAGATTTATCCAGGGATTAAAGTAAAGCAATTATGTAGA
CTCCTTAGGGGAGCCAAAGCACTAACAGAGGTAGTACAGCTAACAGAAGAAGCAGAGCTAGAACTGGCAGAAAACAGGGA
GATTCTAAGAGYACCAGTACATGGAGTGTATTATGACCCATCAAAAGACTTAATAGCAGAAATACAGAAGCAGGAGTTGG
GCCAATGGACATATCAAATTTATCAAGAGCCATTTAAAAATCTGAAGACAGGAAAATATGCAAGAATGAGGGGTGCCCAC
ACTAATGATGTAAGACAATTAACAGAGGTAGTGCAAAAAATAGCTAAAGAAAGTATAGTAATATGGGGAAAAACTCCTAA
ATTTAGACTACCCATACAGAAGGAAACATGGGAAGCATGGTGGATGGAGTATTGGCAAGCCACCTGGATTCCTGAGTGGG
AGTTTGTCAATACCCCTCCCTTAGTGAAATTATGGTACCAATTAGAGAAAGAACCCATAGTAGGRGCAGAAACTTTCTAT
GTAGATGGGGCAGCTAAYAGGGAGACTAAATTAGGAAAAGCAGGATATGTCACYAACAGAGGAAGACAAAAGGTTATCTC
CCTAAATGACACAACAAATCAGAAAACTGAGTTACAAGCAATTCATCTAGCTTTGCAGGATTCAGGATCAGAGGTAAACA
TAGTAACAGACTCACAATATGCATTGGGAATTATTCAAGCACAACCAGATAARAGTGAATCAGAGGTAGTCAGTCAAATA
ATAGAGCAGTTGATAAAAAAGGAAAAAGTCTACCTGGCATGGGTACCAGCACACAAAGGAATTGGAGGAAATGAACAAGT
AGATAAATTAGTCAGTGCTGGAATCAGGAAAGTACTATTTTTAGATGGAATAGATAAGGCCCAAGAA-GAACATGAAAAA
TATCACAGTAATTGGAGAGCAATGGCTAGTGATTTCAACCTGCCACCTGTAGTAGCAAAAGAAATAGTAGCCAGCTGTGA
TAAATGTCAGCTAAAAGGAGAAGCCATGCATGGACAAGTAGACTGTAGTCCAGGAATATGGCAACTAGATTGCACACATT
TAGAGGGAAAAATTATCCTGGTAGCAGTTCATGTAGCCAGTGGATATATAGAAGCAGAAGTTATCCCAGCAGAGACAGGG
CAGGAAACAGCATACTTTCTATTAAAATTAGCAGCGAGATGGCCAGTAAAAACAATACATACAGACAATGGCAGCAACTT
CACCAGTGCTGCGGTTAAGGCCGCCTGTTGGTGGGCGGGGGTCAAGCAGGAATTTGGTATTCCCTACAATCCCCAAAGTC
AAGGAGTAGTAGAATCCATGAACAAAGAATTAAAGACAATTATAGGACAAGTAAGAGATCAGGCTGAACATCTTAAGACA
GCAGTACARATGGCAGTTTTCATCCACAATTTTAARAAAAAAGGGGGGATTGGGGGGTACAGTGCAGGGGAAAGAATGAT
AGACATAATAGCAACAGACATACAAACTAAAGAACTACAAAAACAAATTACAAAAATTCAAAATTTTCGGGTTTATTACA
GGGACAGCAGAGATCCACTTTGGAAAGGACCAGCAAAGCTTCTTTGGAAAGGTGAAGGGGCAGTAGTAATACAAGATAAT
GGTGATATAAAAGTAGTGCCAAGAAGAAAAGCAAAGATCATTAGAGATTATGGAAAACAGATGGC---AGGTGATGATTG
TGTGGCAAGTAGACAGGATGAGGATTARAACATGGAAAAGTTTAGTAAAACACCATATGTATATGTCAAAGAAAGCTAAG
AACTGGTATTATAGACATCATTATGAGAGCCCTC------ATCCAAAAATAAGCTCAGAAGTACACATCCCACTA---GG
GGAGGATAAATTAGTAATAACAACATATTGGGGTCTGCATACAGGAGAAAGAGACTGGCATTTGGGTCAGGGAGTCTCCA
TAGAATGGAGGAAAAGCAGATATAAAACACAAGTAACCCCTGACCTAGCAGACCAACTAATTCACCTGTATTATTTTGAC
TGTTTTTCAGACTCTGCTATAAGACATGCCCTATTAGGACATAGAGTCAGTCCTAGTTGTGAATATCAAGCAGGACATAA
CAAGGTGGGAACTCTACAGTACTTGGCACTAACAGCATTAGTAGCACCAAAAAGGAAAAAGCCACCTCTGCCTAGTGTTG
CGAAACTGACAGAGGA--TAGATGGAACAAGCCCCAGAAGACCAAGGGCCACAGAGGGAGCCATATAATGAATGGACACT
AGAACTTCTAGAAGACCTTAAGAGAGAAGCAGTTAGACATTTTCCTAGGGCATGGCTCCATAGCTTAGGACAATAYATYT
ATGAAACTTATGGGGATACTTGGGCAGGAGTGGAAGCCATAATAAGAAYTCTGCAACAAATGCTGTTTATTCATTTCAGA
ATTGGGTGCCATCATAGCAGAATAGGCATCCTTCAAC------------AGAGGAGAGCAAGAAATGGAGCCAGTAGACC
CTAGTCTAGAGCCCTGGAAGCATCCAGGAAGCCGGCCTAGGACTGCTTGTAACAATTGCTATTGTAAAAAATGTAGCTTT
CATTGCCAAGTCTGCTTCATGTCAAAAGCATTAGGCATCTCCCATGGCAGGAAGAAGCGGAGACCGCGACGAAGACCTCC
TAACGACGGTCAGACTCATCAGGTCCCTCTACCAAAGCAGTAAGT------------AGTAGATGTAATGCAACCCTTAG
TAATAGCTTCAATAGTAGCATTAGTAGTAGTAGCAATAATAGCAATAATTGTGTGGASCATAGTATTSATAGAATRTAAR
AAAATATTAAGAGAAAGGAGAATAGACAGATTAATTGATAGAATAAGAGAAAGAGCAGAAG-------------------
--------------------------ACAGTGGCAATGAGAGTGAGGGGGATCATGAGGAATTAT---------------
----------------CAGCACTTGTGGAGATGGGGCATCATGCTCCTTGGGATGTTGATGATCTGTAGTGCT-------
---GCAGACAAATTGTGGGTCACAATCTATTATGGGGTACCTGTGTGGAAAGAAGCAAAGACCACTCTATTTTGTGCATC
AGAAGCTAAAGCATATAAAACAGAGGTGCAYAATGTTTGGGCCACACATGCCTGTGTACCCACAGACCCCAACCCACAAG
AAGTATTTTTGGAAAATGTGACAGAAAATTTTAACATGTGGAAAAATAACATGGTAGAACAGATGCAGGAGGATGTAATC
AGTTTGTGGGATGAAAGCCTAAAGCCATGTGTAGAACTAACCCCACTCTGTGTTACTTTAAATTG---------------
------------------------------------------------------------CGAAATAAAAAACTGCACTT
TCAATATCACCACCAACACAGAAGAAAAGCAG---ARAGACCATGCATTCTTTTATAAACTTGATCTAGTACCAATAAA-
--------------------TAATGATAGCTATAGGTTGATAAGTTGTAACACCTCAGTCATTAAACAAGCCTGTCCAAA
GGTATCTTTTGAGCCAATTCCCATACATTATTGTACCCCGGCTGGTTTTGCGCTTCTAAAATGTAATGATAAGAAATTCA
ATGGAACAGGGCAATGTACAAATGTCAGCACAGTACAATGTACACATGGAATTAGGCCAGTAGTGTCAACTCAACTGCTG
TTAAATGGCAGTCTAGCAGAAGAAGAGGTAGTAATTAAGTCTGCCAATTTCTCRGACAATGCTAAAATCATAATAGTACA
GCTAAATGAAACTGTAGAAATTAATTGTACAAGACCCAACAACAATACAAGAAAAAGTAT----AAATCTAGGACCAGGG
AGAGC---ATTTTATGCAGCAGGAGAAATAATAGGAGAYATAAGACGAGCATATTGTACCATTAATGGAACAAAATGGAA
TAACACTTTAAAACAAATAGCTGAAAAATTAAAAGAACAATTTGAGAA--------TAAAACAATAGTATTT---AAGCC
ACCCTCAGGAGGGGACTCAGAAATTGTAATGCATAGTTTTAATTGTGGAGGGGAATTTTTCTACTGTAATACATCATCAC
TGTTTA------------------------------TTACCATCCCATGCAGAATAAAACAAATTATAAACATGTGGCAG
AAAGTAGGAAAAGCAATGTATGCCCCTCCCATCAGAGGACAAATTAATTGTTTATCAAATATTACAGGGTTGCTATTAAC
AAGAGATGGTGGT------------------------GAGATCTTCAGACCTGCAGGAGGAGATATGAGGGACAATTGGA
GAAGTGAATTATATAAGTATAAAGTAGTAGAGCTTGAACCATTAGGAGTAGCACCCACCAAGGCAAGGAGAAGAGTGGTG
C------------AAAGAGAAAAAAGAGCAG---TGGGAATAGGAGCTATGTTCCTTGGGTTCTTGGGAGCAGCAGGAAG
CACTATGGGCGCAGCGTCCCTGACGCTGACGGTACAGGCCAGRCTATTATTGTCTGGTATAGTGCAACAGCAGAACAATT
TGCTGAGAGCTATTGAGGCGCAACAACACATGTTGCAGCTCACAGTCTGGGGCATCAAGCAGCTCCAGGCAAGAGTCCTG
GCTGTGGAAAGATACCTAAGGGATCAACAGCTCCTAGGGATTTGGGGGTGCTCTGGAAAGCTCATTTGCACCACTAATGT
ACCTTGGAATAGTAGTTGGAGTAATAAAAC---TCTGAGTCAGATTTGGGATAACATGACTTGGATGCAGTGGGAAAGAG
AAATTGACAATTACACAAGAGAAATATACAACTTAATTGAAGAAGCGCAGAACCAGCAAGAAAAGAATGAACAAGACTTA
TTGGAATTGGATAAGTGGGACAGCTTGTGGAGTTGGTTTAGCATAACACAATGGCTGTGGTACATAAGAATATTCATAAT
GATAGTAGGAGGCTTGATAGGTTTAAGAATAATTTTTGCTGTGCTTTCTATAGTAAATAGAGTTAGGCAGGGATATTCAC
C---------------------ATTGTCATTGCAGACCCGCCTCCCAACCCAGAGGGGACCCGACAGGCACGAAGGAACC
GGAGAAGAAGGTGGAGAGAGAGACAGAGACACATCAACGCGATTAGTAACTGGATTCTTRGCACTYATCTGGGACGACCT
GCGGAGCCTGTTCCTCTTCAGCTACCACCACTTGAGAGACTTACTCTTGATTGTAGCGAGGATTGTACAACTTCTGGGAC
GCAG---------------------GGGGTGGGAAGTCCTCAAAATCTGGTGGAACCTCCTGCAGTATTGGAGTCAGGAA
CTAAAGAATAGTGCTGTTAGCTTGCTCAACGCTACAGCTATAGCAGTAGCTGAGGGGACCGATAGGATTATAGAAATAGC
ACAAGGAATTTATAGAGCTATTCTCCACATACCTAGAAGAATAAGACAGGGCTTGGAAAGGGCTTTGCTATAAGA-TGGG
TGGCAAGTGGTCAAAAAGTAGTATRATTGGATGGCCTGCTATAAGGGAAAGAATGAGGCGAGCTCAGCAG----------
--------------CCAGCAG---CAGAAGGGGTGGGAGCAGCATCTCGAGACCTGGAAAGGCATGGAGCATTCACAACT
AGCAATACAGCAGAAAATAATGCTGCTCGTGCCTGGGTAGAAGCACAAGAGGAAGGA---GAGGTGGGCTTTCCAGTCAG
ACCTCAAGTACCTTTAAGACCAATGACTTACAAGGGAGCGTTAGATCTCAGCCACTTTTTAAGAGAAAAGGGGGGACTGG
AAGGGCTAATTTATTCCCAGAAGAGACAAGATATCCTTGATCTGTGGGTCTATAACACACAAGGCTACTTCCCTGATTGG
CATAACTACACACCAGGGCCAGGGACTAGATTTCCACTGACCTTTGGRTGGTGCTTCAAGCTAGTACCAGT---TGAGCC
MGAGAAGGTAGAAGAGGCCAATGCAGGTGAAAACAACAGCTTGTTACACCCTATAAGYCTGCATGGAATGGATGACCCAG
AGGGAGAAGTGTTAATGTGGAAGTTTGACAGCCGCCTGGCATTTCATCACGTAGCCCGAGAGCTGCATCCGGAGTTCTAC
AAAGACTGATGA
>AB428557/B/436
ATGGGTGCGAGAGCGTCAGTATTAAGCGGGGGAAAATTAGATCAATGGGAAAGAATTCGGTTAAGGCCAGGGGGAAAGAA
AAAATATAGATTAAAACATTTAGTATGGGCAAGCAGGGARCTAGAGCGATTCGCAGTTAACCCTGGCCTTTTGGAAACAT
CAGAAGGTTGTAGACAAATAYTGGGACAGTTYCAAYCATCCCTTCAAACAGGATCAGAAGAGCTTARATCATTATTTAAC
ACAGTAGCAGTCCTCTATTGTGTACATCAAAGGATAGATGTAAAAGACACCAAGGAAGCCCTAGACAAGATAGAGGAAGA
GCAAAACAAAAGTAAGC---------------------------------------AAAATTACCCTATAGTGCAGAACC
TTCAGGGGCAAATGGTACATCAGCCCATATCACCTAGAACTTTAAATGCATGGGTAAAAGTAGTAGAAGAGAAGGCCTTT
AGCCCAGAAGTGATACCCATGTTTACAGCATTATCAGAAGGAGCCACCCCACAAGATTTAAATACYATGCTAAACACAGT
GGGGGGACATCAAGCAGCCATGCAAATGTTAAAAGAGACCATCAATGAGGARGCTGCAGAATGGGATAGATTGCATCCAG
CACAGGCAGGGCCTRTTGCACCAGGCCAGATAAGAGAACCAAGGGGAAGTGACATAGCAGGAACTACTAGTACCCTTCAG
GAACAAATAACATGGATGACAAGTAAT---CCACCTATCCCAGTAGGRGAAATTTATAAAAGATGGATAATCCTGGGATT
AAATAAAATAGTAAGAATGTATAGCCCTACCAGCATTTTGGACATAAGACAAGGACCAAAGGAACCCTTTAGAGACTATG
TAGACCGGTTCTATAAAACTYTAAGAGCTGAGCAAGCTTCACAGGAGGTAAAAAATTGGATGACAGATACCTTGTTGGTC
CAAAATGCGAACCCAGATTGTAAAACTATTTTAAARGCATTGGGACCCGCGGCTACACTAGAAGAAATGATGACAGCATG
TCAGGGAGTGGGGGGACCCGGCCATAAAGCAAGAGTCTTGGCTGAAGCAATGAGCCAAGTAACAAAT-------------
--TCAACTAACATAATGATGCAGAGGGGCAATTTTAAGAACCAAAGAAAGATTGTTAAGTGTTTCAATTGTGGTAAAGTA
GGGCACATAGCCAAAAATTGCAGGGCCCCTAGGAAAAAGGGCTGTTGGAAATGTGGAAAGGAAGGACACCAAATGAAAGA
GTGTACT------GAGGGACAGGCTAATTTTTTAGGGAAGATCTGGCCTTCCCACAAGGGGAGGCCAGGGAACTTTCTTC
AK------------------------AGCAGACCAGAGCCAACAGCTCCCCCGGCAGAG---------------------
---------------------------------------------------------AGYTTCAGGTTTGGGGAAGAGAC
AACAACTCCCTCTCAGAAGCCGGAGCCGATAGAAAAGGAMCTATAT---CCTTTAGCCTCCCTCAGATCACTCTTTGGCA
ACGACCCCTCGTCCCAATAAAGATAGGGGGGCAAMTAAAGGAAGCCCTATTAGACACAGGAGCAGATGAYACAGTATTAG
AAGAAATGAATTTGCCAGGAAAATGGAAACCAAAAATAATAGGGGGAATTGGAGGTTTTATCAAAGTAAGACAGTATGAT
CAGGTACCCGTAGAAATCTGCGGACATAAAGCTATAGGTGCAGTATTAGTAGGACCTACACCTGTCAACATAATTGGAAG
AAATCTGTTGACTCAGCTTGGTTGCACTTTAAATTTTCCCATTAGTCCTATTGATACTGTACCAGTAAAATTGAAGCCAG
GAATGGATGGCCCAAAAGTTAAACAATGGCCATTGACAGAAGAAAAAATAAARGCATTAATAGAAATTTGTACAGAAATG
GAAAAGGAAGGGAAAATTTCAAAAATTGGGCCTGAAAATCCATATAATACTCCAGTATTTGCCATAAAGAAAAAAGACGG
TACCAAATGGAGAAAATTAGTAGATTTCAGAGAACTCAACARAAGAACKCAAGATTTCTGGGAAGTTCAGTTAGGAATAC
CACATCCTGCAGGGTTAAAAAAGAAAAAATCAGTGACAGTACTGGATGTGGGTGATGCATATTTCTCAGTTCCCTTAGAT
AAAGACTTCAGGAAGTATACTGCATTTACCATACCTAGTATAAACAATGAGTTACCAGGAATTAGATATCAGTACAATGT
GCTTCCACAGGGATGGAAAGGATCACCAGCAATATTCCAAAGTAGCATGACAAAAATCTTAGAGCCTTTCAGAAAACAAA
ATCCAGACATAGTTATTTATCAATACATGGACGATTTGTATGTAGGATCTGACTTAGAAATAGAGCAGCATAGAATAAAA
ATAGAGGAACTGAGACAACATCTGTTGGGGTGGGGATTTACCACACCAGATAAAAAACATCAGAAAGAACCTCCATTCCT
TTGGATGGGATATGAACTACATCCTGATAAATGGACAGTACAGCCTATAGAACTGCCAGAAAAAGACAGCTGGACTGTCA
ATGACATACAGAAGTTAGTGGGAAAATTAAACTGGGCAAGTCAGATTTATCCAGGGATTAAAGTAAAGCAAYTATGTAAA
CTYCTTAGGGGAGCCAAAGCACTAACAGAAGTAGTACAGCTAACAGAAGAAGCAGAGCTAGAACTGGCAGAAAACAGRGA
GGTTCTAAGAGAACCAGTACATGGRGTGTATTATGACCCAKCAAAAGACTTAATAGCAGAAATACAGAAGCAGGAGCTRG
GCCAATGGACATATCAAATTTTTCAAGAGCCATTTAAAAATCTGAAGACAGGAAAATATGCAAGAGTGAGGGGTGCCCAT
ACTAATGATGTAAAACAATTAACAGAGGTAGTGCAAAAAGTAGCCAAAGAAAGTATAGTAATATGGGGAAAAACTCCTAA
ATTTAGACTACCCATACAGAAGGAAACATGGGAAGCATGGTGGATGGAGTATTGGCAAGCCACYTGGATTCCTGAGTGGG
AGTTTGTCAATACCCCTCCCTTAGTGAAATTATGGTACCAATTAGAGAAAGAACCCATAGTRGAAGCAGAAACTTTCTAT
GTAGATGGGGCAGCTAATAGGGAGACTAAATTAGGAAAAGCAGGATATGTTACTAACAGAGGAAGACAAAARGTTATCTC
CCTAACTGACACAACAAATCAGAAAACTGAGTTACAAGCAATTTATCTAGCTTTGCAGGATTCAGGATCAGAGGTAAACA
TAGTAACAGACTCACAATATGCATTGGGAATTATTCAAGCACAACCAGATAAGAGTGAATCAGAGGTAGTCAGTCAAATA
ATAGAGCAGTTAATAAAAAAGGAAAAGGTCTACCTGGCATGGGTACCAGCACACAAAGGGATTGGAGGAAATGAACAAGT
AGATAAATTAGTCAGTGCTGGAATCAGGAGAGTACTATTTTTAGAGGGAATAGATAAGGCTCAAGAA-GAACATGAAAAA
TATCATAGTAATTGGAGAGCAATGGCTAGTGATTTCAACCTGCCACCTGTAGTAGCAAAAGAAATAGTAGCCAGCTGTGA
TAAATGTCAGCTAAAAGGAGAAGCCATGCATGGACAAGTAGACTGTAGTCCAGGAATATGGCAACTAGATTGTACACATT
TAGAGGGAAAAATTATCCTGGTAGCAGTTCATGTAGCCAGTGGATATATAGAAGCAGAAGTTATTCCAGCAGAGACAGGG
CAGGAAACAGCATACTTTCTCTTAAAATTAGCAGGGAGATGGCCAGTAAAAACAATACATACAGACAATGGCAGCAATTT
CACTAGTGCTGCGGTTAAGGCCGCCTGTTGGTGGGCGGGGGTCAAGCAGGAATTTGGCATTCCCTACAATCCCCAAAGTC
AAGGAGTAGTAGAATCTATGAACAAAGAATTAAAGAAAATTATAGGACAAGTAAGRGATCAGGCTGAACATCTTAAGACA
GCAGTACAAATGGCAGTATTCATCCACAATTTTAAAAGAAAAGGGGGGATTGGGGGGTACAGTGCAGGGGAAAGAATGAT
AGACATAATAGCAACAGACATACAAACTAAAGAACTACAAAAACAAATTACAAAACTTCAAAATTTTCGGGTTTATTACA
GGGACAGCAGAGATCCACTTTGGAAAGGACCAGCAAAGCTTCTCTGGAAAGGTGAAGGGGCAGTAGTAATACAAGATAAT
AGTGATATAAAAGTAGTGCCAAGAAGAAAAGCAAAGATCATTAGAGATTATGGAAAACAGATGGC---AGGTGATGATTG
TGTGGCAAGTAGACAGGATGAGGATTAGAACATGGAAAAGTTTGGTAAAACACCATATGTATATTTCAAAGAAAGCTAAG
AACTGGTATTATAGACATCATTATGAGARCAATC------ATCCAAAAATAAGCTCAGAAGTACACATCCCACTA---GG
GGAGGATAGATTAGTAATAACAACATATTGGGGTCTGCATACAGGAGAAAGAGACTGGCATTTGGGTCAGGGAGTCTCCA
TAGAATGGAGAAAAAGGAGATATAGAACACAAGTAACCCCTGACCTAGCAGACCAACTAATTCACCTGTATTATTTTGAC
TGTTTTTCAGACTCTGCTATAAGAAATGCCCTATTAGGACGTAGAGTCAGTCCTAGTTGTGAATATCAAGCAGGACATAA
CAAGGTGGGAACTCTACAGTACTTGGCACTAGYAGCATTAACAGCACCAAAAAGGAGAAAGCCACCTCTGCCTAGTGTTG
CGAAACTGACAGAGGA--TAGATGGAACAAGCCCCAGAAGACCAAGGGCCACAGAGGGAGCCATACACTGMATGGGCACT
AGAGCTTCTAGAAGARCTTAAGAGAGAAGCAAGTAGACATTTTCCTAGGGCATGGCTCAACAGCTTAGGACAATATATCT
ATGAAACTTATGGGGATACTTGGGCAGGAGTGGAAGCCATAGTAAGAATTCTGCAACAACTGCTGTTTATTCATTTCAGA
ATTGGGTGTCAGCATAGCAGAATAGGCATCCTTCCAC------------AGAGGAGAGCAAGAAATGGAGCCAGTAGACC
CTAGTCTAGAGCCCTGGCAGCATCCAGGAAGCCGACCTAGGACTGCTTGTAACAATTGCTATTGTAAAAAATGTTGCTGG
CATTGTCAAGTTTGCTTCATGTCAAAAGCATTAGGCATCTCCTATGGCAGGAAGAAGCGGAGACAGCGACGAAGACCTCC
TAAGGACGGTCAGACTCATCMGGTTCCTCCACCAAAGCAGTAAGT------------AGTAGATGTAATGCAACCTTTAG
AAATATACTCAATAGTAGCATTAGTAGTAGTAGCAATAATAGCAATAATTGTGTGGACCATAGTATTCATAGAATATAAG
AAAATATTAAAACAAAGGAGAATAGACAGATTAATTGATAGAATAAGAGAAAGAGCAGAAG-------------------
--------------------------ATAGTGGCAATGAGAGTGAGGGGGATCAGGAAGA---GT---------------
-------------------TACTTGTGGAGATGGGGCACCATGCTCCTTGGGATGTTGATGATCTGTAGTGCT-------
---GCAGACAAATTGTGGGTCACAGTCTATTATGGAGTACCTGTGTGGAAAGAAGCAACTACCACCCTATTTTGTGCATC
AGATGCTAAAGCATATAAAACAGAGATGCATAATGTTTGGGCCACACATGCCTGTGTACCCACAGACCCCAACCCACAAG
AAGTATTATTGARAAATGTGACAGAAAATTTTAACATGTGGAAAAATAACATGGTAGAACAGATGCAGGAGGATGTAATC
AGTTTGTGGGATCAAAGCCTAAAGCCATGTGTAGAACTAACCCCACTCTGTGTTACTTTAAATTG---------------
------------------------------------------------------------CGAAATAAAAAACTGCACTT
TTAATATCACCACCAACAYAGGAGATAAGCAG---AGAGACYATGCAKYCTTTTATAAMCTTGATCTAGTACAAATAGG-
--------------------TAATAGCTATTATARGWTRATAAGTTGTAACACCTCAGTCATTAAACAAGCCTGTCCAAA
GGTATCTTTTGAGCCAATTCCCATACATTATTGTACCCCGGCTGGTTTTGTGMTTCTAAAGTGTAATGATAAGGTATTCA
ATGGAACAGGGCCATGTACAAATGTCAGCACAGTACAATGTACACATGGAATTAAGCCAGTAGTGTCAACTCAACTGCTG
TTAAATGGCAGTCTAGCAGAAGAAGAGRTAGTAATTAGGTCTGCCAATTTCTCGGACAATGGTAAAACCATAATAGTCCA
GCTAAATGAAACTGTAGAAATTAATTGTACAAGACCCAACAACAATACAAGAAAAGRTAT----ACRKMTAGGACCAGGG
AGAGC---ATKGTATGCAACAGRCRAMATAATAGGAGATATAAGGAAAGCACATTGTAACATTAGTGGAACACAATGGAA
KAAAACTTTAAGCCAAATAGCTAAAAAATTAAAAGAACAATTTGGGGA--------GAAAATCATAAAATTT---CAGCM
ATCCTCAGGAGGGGACCCAGAAATTGCAACGCATAGYTTTAATTGTGGAGGGGAATTTTTCTACTGTAATACATCATCAC
TGTTTA------------------------------TTACTATCCCATGCAGAATAAAACAAATTATAAACATGTGGCAG
AAAGTAGGAAAAGCAATGTATGCCCCTCCCATCASWGGACTAATTAATTGTGTATCAAATATTACAGGGTTGCTATTAAC
AAGAGATGGTGGT------------------------GAGATCTTCAGACCTGGAGGAGGAGATATGAGGGACAATTGGA
GAAGTGAATTATATAAATATAAAGTAGTAAAAATTGAACCATTAGGAGTAGCACCCACCAAGGCAAGGAGAAGAGTGGTG
C------------AGAGAGAAAAAAGAGCAG---TGGGAATAGGAGCTATGTTCCTTGGGTTCTTGGGAGCAGCAGGAAG
CACTATGGGCGCAGCGTCATTGACGCTGACGGTACAGGCCAGACTATTATTGTCTGGTATAGTGCAACAGCAGAACAATC
TGCTGAGGGCTATTGAGGCGCAACAACATCTGTTGCAACTCACAGTCTGGGGCATCAAGCAGCTCCAGGCAAGAGTCCTG
GYTGTGGAAAGATACCTAAGGGATCAACAGCTCCTAGGGATTTGGGGTTGCTCTGGAAAACTCATYTGCACCACTAATGT
GCCTTGGAATAGTAGTTGGAGTAATAAAAA---TCTGAGTCAGATTTGGGATAACATGACCTGGATGCAGTGGGAAAGAG
AAATTGACAATTACACAGGAGAAATATACAGMTTAATTGAAGAAGCGCAGAACCAGCAAGAAAAGAATGAACAAGACTTA
TTGGAATTGGATAAGTGGGACAGTTTGTGGAGTTGGTTTAGCATAACAAATTGGCTGTGGTACATAAAAATATTCATAAT
GATAGTAGGAGGCTTGATAGGTTTAAGAATAGTTTTTGCTGTACTTTCTATAGTAAATAGAGTTAGGCAGGGATACTCAC
C---------------------ATTGTCATTGCAGACCCACCTCCCGGCCCAGAGGGGACCCGACAGGCACGAAGGAACC
GAAGAAGAAGGTGGAGAGAGAGACAGAGACACATCCGGGCGATTAGTAACTGGATTCTTAGCACTTATCTGGGWCGACCT
GCGGAGCCTGTTCCTCTTCAGCTACCACCRCTTGAGAGACTTACTCTTGATTGTAGCGAGGATTGTGGAACTTCTGGGAC
GCAG---------------------GGGGTGGGAAGTCCTCAAACTTTGGTGGAATCTCCTGCAGTATTGGAGTCAGGAA
MTAARGACTAGTGCTRTTARCTTGCTCAACGCTACAGCTATAATAGTAGCTGAGGGGACTGATAGGATTATAGAAATAGC
ACAAAGAATTTATAGAGCTATTCTCCACATACCTACAAGAATAAGACAGGGCTTGGAAAGGGCTTTGCTATAAGA-TGGG
TGGCAAGTGGTCAAAAAGTAGTGTGATTGGATGGCCTGCTATAAGGGAAAGAATGAGACGAACTCGG-------------
--------------CCAGCAG---CAGATGGGGTGGGAGCAGCATCTCGAGACCTGGCAGATCGTGGAGCATTCACAACT
AGCAATACAGCAGAAAATAATGCTGATCGGGCCTGGGTAGAAGCACAAGAAGAAGGG---GAGGTGGGCTTTCCAGTCAG
ACCTCAGGTACCTTTAAGACCAATGACTTACAAGGGAGCYTTAGATCTCAGCCACTTTTTAAAAGATAAGGGGGGACTGG
AAGGGYTAATTTACTCCCAGAAAAGACAAGATATCCTTGATCTGTGGGTCTATAACACACAAGGCTACTTCCCAGATTGG
CAGAACTACACACCAGGGCCAGGGACCAGGTTTCCACTGACCTTTGGATGGTGCTTCAAATTAGTACCAGT---TGARCC
AGGACAGGTAGAAGAGGCCACTGCARATGAAAACAACTGCTTGTTACACCCTATGAATCTGCATGGAATGGATGACCCAG
AGAAAGAAGTGTTAATGTGGAAGTTTGACAGCCGCCTAGCATTTCATCACGTGGCCCGAGAGCTGCATCCGGAGTACTAC
AAAAACTGATGA
>AB428558/B/285
ATGGGTGCGAGAGCGTCGATAATAAGCGGAGGAGAATTAGATAAATGGGAAAAAATTCGGTTAAGGCAAGGGGGGAAGAA
AAAATATAGATTAAAACATTTAGTATGGGCAAGCAGGGAGCTGGAACGATTCGCAATAAATCCTGGCCTGTTAGAAACAT
CAGAAGGCTGTAAACAAATAATAGGGCAGCTACAACCATCTCTTCAGACAGGATCAGAAGAACTTAGATCATTATTCAAT
ACAGTAGCAGTCCTTTATTGTGTACATCAAAGGATAGAGGTAAAAGACACCAAGGAAGCTCTAGACAAGATAGAGGAAGA
GCAAAGCAAAAGCAAGC---------------------------------------AAAATTACCCTATAGTGCAGAACC
TCCAGGGGCAAATGGTACATCAGCCCATATCACCTAGAACTTTAAATGCATGGGTAAAAGTAATAGAAGAGAAGGCTTTT
AGCCCAGAAGTAATACCTATGTTTTCAGCATTATCAGAAGGAGCCACCCCACAAGATTTAAACACCATGCTAAATACAGT
GGGGGGACATCAAGCAGCTATGCAAATGTTAAAAGAAACTATCAATGAGGAAGCTGCAGAATGGGATAGATTGCACCCAG
CGCAAGCAGGGCCTCATCCACCAGGCCAGATAAGAGAACCAAGGGGAAGTGACATAGCAGGAACTACTAGTACCCTTCAG
GAACAAATAGCATGGATGACAAATAAT---CCACCTATCCCAGTAGGAGAAATCTATAAAAGATGGATAATCCTGGGGTT
AAATAAAATAGTAAGAATGTATAGCCCTGTCAGCATTCTGGACATAAGACAAGGGCCAAAAGAACCCTTTAGAGATTATG
TAGACCGGTTCTATAAAACTCTAAGAGCCGAGCAAGCTTCACAGGACGTAAAAAATTGGATGACAGAAACCTTGTTGGTC
CAAAATGCGAACCCAGATTGTAAGACTATTTTAAAAGCATTGGGACCAGCAGCTACACTAGAAGAAATGATGACAGCATG
TCAGGGAGTGGGGGGACCCAGCCATAAAGCAAGAATTTTGGCTGAAGCAATGAGCCAGGTAACAAAT-------------
--CCAACTACAATAATGATGCAGAGAGGTAATTTTAGGAACCAAAGAAAAACTATTAAGTGTTTCAATTGTGGCAAAGAA
GGGCACCTAGCCAAAAATTGCAGGGCCCCTAGGAAAAAAGGCTGTTGGAAATGTGGAAAGGAAGGACACCAAATGAAAGA
TTGTACT------GAGAGACAGGCTAATTTTTTAGGGAAAATCTGGCCTTCCCACAAGGGGAGGCCAGGGAACTTCCTTC
AG------------------------AGCAGACCAGAGCCAACAGCCCCACCAGAAGAG---------------------
---------------------------------------------------------AGTTTCAGGTTCGGGGAAGAGAC
AGCGACTCCCTCTCAGAAACAGGAGTCGATAGACAAGGAACTGTAT---CCTTTAGCTTCCCTCAAATCACTCTTTGGCA
ACGACCCTTAGTCACAATAAAGGTAGGAGGACAGCTAAAGGAAGCTCTATTAGATACAGGAGCAGATGATACAGTATTAG
AAGAAAYGAATTTACCAGGCAAATGGAAACCAAAAATGATAGGGGGAATTGGAGGTTTTATCAAAGTAAGACAGTATGAT
CAGGTAGCTATAGAAATCTGCGGACATAAAGCTATAGGTACAGTGTTAGTAGGACCTACACCTGTCAACATAATTGGAAG
AAATCTGTTAACTCAGCTTGGCTGCACTTTAAATTTCCCCATTAGTCCTATTGAAACTGTACCAGTAAAATTAAAGCCAG
GAATGGATGGCCCAAAAGTGAAACAATGGCCATTGACAGAAGAAAAAATAAAAGCATTGATAGAAATTTGCACAGAGATG
GAAAAGGAAGGGAAAATCTCAAAAATTGGGCCTGAAAATCCATACAATACTCCAGTATTTGCTATAAAGAAAAAAGACAG
TACTAAATGGAGAAAATTAGTAGATTTCAGGGAACTTAATAAAAGAACTCAAGACTTCTGGGAAGTTCAATTAGGAATAC
CACATCCTGCAGGGTTAAAAAAGAACAAATCAGTAACAGTACTGGATGTGGGTGATGCATATTTTTCAGTTCCCTTAGAT
GAAGATTTTAGAAAATATACTGCATTTACCATACCTAGTTTAAACAATGAGACACCAGGGATTAGATATCAGTACAATGT
GCTTCCACAGGGATGGAAAGGATCACCAGCAATATTTCAATGTAGCATGACAAAGATCTTAGAGCCTTTTAGAAAACAAA
ATCCAGACATAGTTATCTATCAATACATGGATGATTTGTATGTAGGATCTGACTTAGAAATAGAGAAGCATAGAACAAAA
ATAGAGAAACTGAGACAACATTTGTTGAGGTGGGGATTTACCACACCAGACAAAAAACATCAGAAAGAGCCTCCATTCCT
TTGGATGGGTTATGAACTCCATCCTGATAAATGGACAGTACAGCCTATAGTGCTGCCAGAAAAAGACAGCTGGACTGTCA
ATGATATACAGAAGTTAGTAGGAAAATTAAATTGGGCAAGTCAGATCTATCCAGGGATTAAAGTAAGACAATTATGTAAA
CTCCTTAGGGGAGCCAAAGGGCTAACAGAAGTAGTACCACTCACAGCAGAAGCAGAATTAGAATTGGCAGAGAACAGGGA
GATTTTAAAAGAACCAGTACATGGAGTGTATTATGACCCATCAAAAGACTTAGTAGCAGAAATACAGAAGCAGGGGCTAG
GCCAATGGACATATCAAATTTATCAGGAGCCATTTAAAATTCTGAAAACAGGAAAGTATGCAAGAATGAAGGGTGCCCAC
ACTAATGATATAAAACAGTTAACAGAGGCAGTGCAAAAAATAGCCACAGAAAGCATAGTAATATGGGGAAGAACTCCTAA
ATTTAGACTACCCATACAAAAAGAGACATGGGAAGCATGGTGGATGGAGTATTGGCAAGCCACCTGGATTCCTGAGTGGG
AGTTTGTCARTACCCCTCCCCTAGTAAAATTATGGTACCAGTTAGAAAAAGAACCCATAGTAGGAGCAGAAACTTTCTAT
GTAGATGGGGCAGCTAATAGGGAGACTAAATTAGGAAAAGCAGGATATGTTACTGACAGGGGAAGACAAAAAGTCGTCTC
CCTAACTGACACAACAAATCAGAAAACTGAATTACAAGCCATCCATTTAGCTTTGCAGGATTCGGGGTTAGAAGTAAACA
TAGTAACAGACTCACAATATGCATTAGGAATCATTCAAGCACAACCAGATAAGAGTGAATCAGAATTAGTCAGTCAAATA
ATAGAGCAGTTAATAAACAAGGAAAAGGTCTACCTAGCATGGGTACCAGCACACAAAGGAATTGGAGGAAATGAACAAGT
AGATAAATTAGTCAGTGCTGGAATCAGGAGAGTACTATTTTTGGATGGAATAGATAAGGCCCAAGAA-GAACATGAAAAA
TACCACAGTAATTGGAGAGCAATGGCTAGTGATTTTAACCTACCACCTGTAGTTGCAAAAGAAATAGTAGCCAGCTGTGA
TAAATGTCAGCTAAAAGGAGAAGCCATGCATGGACAAGTAGACTGTAGTCCAGGAATATGGCAACTAGATTGTACACACT
TAGAAGGGAAAATTATCATAGTAGCAGTTCATGTAGCTAGTGGATATATAGAAGCAGAAGTCATTCCAGCAGAGACAGGA
CAGGAAACAGCATACTTTCTCTTAAAGTTAGCAGGAAGATGGCCAGTAAAAACAATACATACAGATAATGGCAGCAATTT
CACCAGTACTGCAGTAAAGGCTGCCTGYTGGTGGGCAGGGATCAAGCAGGAATTTGGCATTCCCTACAATCCCCAAAGTC
AGGGAGTGRTAGAATCTATGAATAATGAATTAAAGAAAATTATAGGGCAGGTAAGAGATCAGGCTGAACTTCTTAAGACA
GCAGTACAAATGGCAGTATTCATCCACAATTTTAAAAGAAAAGGGGGGATTGGGGGGTACAGTGCAGGAGAAAGGATAGT
AGACATAATAGCAACAGACATACAAACTAGAGAATTACAAAAACAAATTACAAAAATTCAAAATTTTCGGGTTTATTACA
GGGACAGCAGAGATCCACTTTGGAAAGGACCAGCAAAGCTCCTCTGGAAAGGTGAAGGGGCAGTAGTAATTCAAGATAAT
AGTGACATAAAAGTAGTGCCAAGAAGAAAAGCAAAGATCATTAGGGATTATGGAAAACAGATGGC---AGGTGATGATTG
TGTGGCAAGTAGACAGGATGAGGATTAACATATGGAAAAGTTTAGTAAAACACCATATACATATCTCAAGGAAAGCTAAG
AGATGGATGTATAAACATCACTATGAAAGCACTA------ATCCAAGAATAAGCTCAGAAGTACACATCCCACTA---GG
GGAAGCTGAATTGGTAATAACAACATATTGGGGTCTACATACAGGAGAAAGAGACTGGCAGTTGGGTCACGGAGTCTCCA
TAGAATGGAGAAAACAGAGATATAACACACAAGTAGACCCTGACCTAGCAGACCAACTAATTCATCTGTATTATTTTGAT
TGTTTTTCAGAATCTGCTATAAGAAATGCCTTATTAGGACATAGAGTTAGTCCTAGGTGTGAATATCAAGCAGGACATAG
AAAGGTAGGATCCCTACAATACTTGGCATTAACAGCACTAATAACACCAAAAAAGAGAAAGCCACCTTTGCCTAGTGTTG
CGAAACTGACAGAGGA--TAGATGGAACAAGCCCCAGAAGACCAAGGGCCACAGAGGGAGCCATACAATGAATGGACACT
AGAGCTTTTAGAGGAGCTTAAGAGTGAAGCCATGAGACATTTTCCTAGGCCGTGGCTTTATGGCTTAGGACAACATATCT
ATGAAACTTATGGGGATACTTGGGCAGGAGTGGAAGCCATAATAAGAACCCTGCAACAACTGCTGTTTATTCATTTCAGA
ATTGGGTGTCGACATAGCAGAATAGGAATCATTCAAC------------AGAGGAGAGCAAGAAATGGAGCCGGTAGATC
CTAAATTAGAGCCCTGGAAGCATCCAGGAAGTCGGCCTAGAACTGCTTGTAATAACTGCTATTGTAAAAAATGTTGCTTT
CATTGCCAAGTTTGTTTCACAAAAAAGGGCTTAGGCATCTCCTATGGCAGGAAGAAGCGGAGACCGCGACGAAGAACTCC
TCAAGACAGTGAGACTCATCAAGATTCTCTATCAAAGCAGTGAGT------------AGTGCATGTAATGCCATCTTTAC
CAATATTAGCAATAGTAGCATTAGTAGTAGCAGCAATATTAGCAATAGTTGTGTGGACCATAGTACTCATAGAATATAGG
AAAATATTAAAACAAAGAAAAATAGACAGGTTAATTGATAGAATAAGTGAAAGAGCAGAAG-------------------
--------------------------ACAGTGGCAATGAAAGTGAAGGGGACCAGGAAGAATTAT---------------
----------------CAGCACTTATGGAGATGGGGTATCATGCTCCTTGGGATGTTAATGATATGTAGTGCT-------
---GCAGAACAATTGTGGGTTACAGTCTATTATGGGGTACCTGTGTGGAAAGAAGCAACCACCACTTTATTTTGTGCATC
AGATGCTAAAGCATATGACACAGAGGCACATAATGTATGGGCCACACATGCCTGTGTACCCACAGACCCCAACCCACAAG
AAGTAAAGTTGGAAAATGTGACAGAAGATTTTAACATATGGGAAAATAACATGGTAGAACAGATGCATGAAGATGTAATC
AGTTTATGGGATGAAAGCTTAAAGCCATGTGTAAAATTAACCCCACTCTGTGTTACTTTAGACTG---------------
------------------------------------------------------------CGAAATAAAAAACTGCTCTT
TCAATATCACCACAACAATAAGAGATAAGGCGCGGAGAGAAAGCGCACTTTTTTATAGACTTGATGTAGTACCAATAGA-
--------------------TGGTAATAGTTATAGGTTAATAAATTGTAACACCACAGTCATTACACAGGCCTGTCCAAA
GATATCCTTTGAGCCAATTCCCATACACTATTGTACCCCGGCTGGTTTTGCGCTTCTAAAGTGTAATGATAAAGGGTTCA
GTGGAAAAGGAAAATGTACTAATGTCAGCACAGTACAATGTACACATGGAATTAGGCCAGTAGTATCAACTCACCTGCTG
TTAAATGGCAGTCTAGCAGAAAAAGAGGTAGTAATTATATCTAAAAATTTCTCAGCTAATACTGAAACCATAATAGTACA
GCTGAACGAATCTATAGTAATTAATTGTACAAGACCCAACAACAACACAAGAAAAGGTGT----ACATTTAGGACCAGGG
CAAGC---AATATATACAACAGGAGCCATAATAGGAGATATAAGACAAGCATATTGTAACATTAGTGAAGAAAAATGGAA
TAACACTTTAAAACAGGTAGTTACAAAATTAAGAGAAATATTTAACAA--------TACAACAATATTCTTT---AATCA
ATCCTCAGGAGGAGATCCAGAAATTGTAATGCACAGCTTTAATTGTGGAGGGGAATTTTTCTACTGCAATACAACAGAAC
TGTTTA------------------------------TCACACTCCGATGTAGAATAAAACAAATTATAAACATGTGGCAG
AGAGTAGGAAAAGCAATGTATAACCCTCCCATCGCAGGACAAATTAGATGTTCATCAAATATTACAGGGATATTATTAGT
GAGAGATGGTGGT------------------------GAAACCTTCAGACCTGGAGGAGGGAATATAAGAGACAATTGGA
GAAGTGAATTATATAAATATAAAGTAGTAAAAATTGAACCATTAGGAGTAGCACCCACCAAGGCAAAGAGAAGAGTGGTG
C------------AGAGAGAAAAAAGAGGAG---TGGGAATAGGAGCTGTGTTCCTTGGGTTCTTGGGAGCAGCAGGAAG
CACTATGGGCGCAGCGTCAATAACGCTGACGGTACAGGCCAGACAATTATTGTCTGGTATAGTGCAACAGCAGAACAATT
TGCTGAGGGCCATTGAGGCGCAACAGCATATGTTGCAACTCACAGTCTGGGGCATCAAGCAGCTCCAGGCAAGAGTCCTG
GCTGTGGAAAGATACCTAAGGGATCAACAGCTCCTAGGGATTTGGGGCTGCTCTGGAAAACTCATTTGCACCACTGCTGT
GCCTTGGAATACTAGTTGGAGTAATAAATC---TCTAGATGAAATTTGGGATAACATGACCTGGATAGAGTGGGAAAGAG
AAATAGGCAATTACACAGACTTAATATACAACTTACTTGAAAAATCTCAGAACCAACAAGAAAAAAATGAACAAGAATTA
TTGGAATTGGACAGTTGGGCAAGCTTGTGGAATTGGTTTGACATATCAAAATGGCTGTGGTATATAAAAWTATTCATAAT
GATAGTAGGAGGCTTAGTAGGTTTAAGAATAGTTTTTACTGTACTTTCTATAGTAAATAGAGTTAGGCAGGGATATTCAC
C---------------------ACTATCATTTCAGACCCGCTTCCCAGCCCCGAGGGGACCAGACAGGCCCGGAGGAATC
GAAGAAGAAGGTGGAGAGAGAGACAGAGACAGATTCGGTTCATCAGTGACCGGATTCTTGCCACTTATCTGGGACGACCT
GAGGAGCCTGTTCCTCTTCAGCTACCACCGCTTGAGAGACTTACTCTTGATTGCAACGAGGATTGTGGAACTTCTGGGAC
GCAG---------------------GGGGTGGGAAGTCCTCAAATATTGGTGGAATCTCCTGCAATATTGGAGTCAGGAA
CTAAAGAATAGTGCTATTAGCTTGCTAAATGCCACAGCTATAGCAGTAGCTGAGGGGACAGATAGGATTATAGAAGTAGT
ACAAAGAGCTTATAGAGCTATTATTCACATACCTAGAAGAATAAGACAGGGCTTAGAAAGGGCTTTGCTATAAAA-TGGG
TGGCAAGTGGTCAAAAAGTAGTAAAGCTGGATGGCCTGCTGTAAGGGAAAAAATGAAGCAAGCTGAG-------------
--------------CCAGCAG---CAGAAGGGGTGGGAGCAGTATCTAGAGACCTGGAAAAACAYGGAGCAATCACAAGT
AGCAATACA------AATAATGCTGATTGTGTCTGGCTAGAAGCACACGAGGATGAG---GAGGTGGGTTTTCCAGTCAG
ACCTCAGGTACCTTTAAGACCAATGACTTTCAAGGGAGCTTTCGATCTTAGCCACTTTTTAAAAGAAAAGGGGGGACTGG
AAGGGCTAATTTACTCCCAGAAAAGAAAAGACATCCTTGATCTGTGGGTCTACCACACACAAGGCTTCTTCCCTGATTGG
CAGAACTACACACCAGGGCCAGGGATCAGATTCCCGCTGACCTTTGGATGGTGCTTCAAGTTAGTACCAGT---TGACCC
AGACCAGGTAGAGAAGGAGAATGAAGGAGAGAACAACAGCTTGTTACACCCCATGAGCCTGCACGGGATGGACGACCCGG
AGAAAGAAGTGTTAGTGTGGAAGTTTGACAGCTACCTAGCATTCAAGCACATAGCCCGAGAGAAACATCCGGAGTTCTAC
AAGGACTGCTGA
>AB428559/B/329
ATGGGTGCGAGAGCGTCGATAATAAGCGGAGGAGAATTAGATAAATGGGAAAAAATTCGGTTAAGGCAAGGGGGGAAGAA
AAAATATAGATTAAAACATTTAGTATGGGCAAGCAGGGAGCTGGAACGATTCGCAATAAATCCTGGCCTGTTAGAAACAT
CAGAAGGCTGTAAACAAATAATAGGGCAGCTACAACCATCTCTTCAGACAGGATCAGAAGAACTTAGATCATTATTCAAT
ACAGTAGCAGTCCTTTATTGTGTACATCAAAGGATAGAGGTAAAAGACACCAAGGAAGCTCTAGACAAGATAGAGGAAGA
GCAAAGCAAAAGCAAGC---------------------------------------AAAATTACCCTATAGTGCAGAACC
TCCAGGGGCAAATGGTACATCAGCCCATATCACCTAGAACTTTAAATGCATGGGTAAAAGTAATAGAAGAGAAGGCTTTT
AGCCCAGAAGTAATACCTATGTTTTCAGCATTATCAGAAGGAGCCACCCCACAAGATTTAAACACCATGCTAAATACAGT
GGGGGGACATCAAGCAGCTATGCAAATGTTAAAAGAAACTATCAATGAGGAAGCTGCAGAATGGGATAGATTGCACCCAG
CGCAAGCAGGGCCTCATCCACCAGGTCAGATAAGAGAACCAAGGGGAAGTGACATAGCAGGAACTACTAGTACCCTTCAG
GAACAAATAGCATGGATGACAAATAAT---CCACCTATCCCAGTAGGAGAAATCTATAAAAGATGGATAATCCTGGGGTT
AAATAAAATAGTAAGAATGTATAGCCCTGTCAGCATTCTGGACATAAGACAAGGGCCAAAAGAACCCTTTAGAGATTATG
TAGACCGGTTCTATAAAACTCTAAGAGCCGAGCAAGCTTCACAGGACGTAAAAAATTGGATGACAGAAACCTTGTTGGTC
CAAAATGCGAACCCAGATTGTAAGACTATTTTAAAAGCATTGGGACCAGCAGCTACACTAGAAGAAATGATGACAGCATG
TCAGGGAGTGGGGGGACCCAGCCATAAAGCAAGAATTTTGGCTGAAGCAATGAGCCAGGTAACAAAT-------------
--CCAACTACAATAATGATGCAGAGAGGTAATTTTAGGAACCAAAGAAAAACTATTAAGTGTTTCAATTGTGGCAAAGAA
GGGCACCTAGCCAAAAATTGCAGGGCCCCTAGGAAAAAAGGCTGTTGGAAATGTGGAAAGGAAGGACACCAAATGAAAGA
TTGTACT------GAGAGACAGGCTAATTTTTTAGGGAAAATCTGGCCTTCCCACAAGGGGAGGCCAGGGAACTTCCTTC
AG------------------------AGCAGACCAGAGCCAACAGCCCCACCAGAAGAG---------------------
---------------------------------------------------------AGTTTCAGGTTCGGGGAAGAGAC
AGCGACTCCCTCTCAGAAACAGGAGTCGATAGACAAGGAACTGTAT---CCTTTAGCTTCCCTCAAATCACTCTTTGGCA
ACGACCCTTAGTCACAATAAAGGTAGGAGGACAGCTAAAGGAAGCTCTATTAGACACAGGAGCAGATGATACAGTATTAG
AAGAAATGAATTTACCAGGCAAATGGAAACCAAAAATGATAGGGGGAATTGGAGGTTTTATCAAAGTAAGACAGTATGAT
CAGGTAGCTATAGAAATCTGCGGACATAAAGCTATAGGTACAGTGTTAGTAGGACCTACACCTGTCAACATAATTGGAAG
AAATCTGTTAACTCAGCTTGGCTGCACTTTAAATTTCCCCATTAGTCCTATTGAAACTGTACCAGTAAAATTAAAGCCAG
GAATGGATGGCCCAAAAGTGAAACAATGGCCATTGACAGAAGAAAAAATAAAAGCATTAATAGAAATTTGCACAGAGATG
GAAAAGGAAGGGAAAATCTCAAAAATTGGGCCTGAAAATCCATACAATACTCCAGTATTTGCTATAAAGAAAAAAGACAG
TACTAAATGGAGAAAATTAGTAGATTTCAGGGAACTTAATAAAAGAACTCAAGACTTCTGGGAAGTTCAATTAGGAATAC
CACATCCTGCAGGGTTAAAAAAGAACAAATCAGTAACAGTACTGGATGTGGGTGATGCATATTTTTCAGTTCCCTTAGAT
GAAGATTTTAGAAAATATACTGCATTTACCATACCTAGTTTAAACAATGAGACACCAGGGATTAGATATCAGTACAATGT
GCTTCCACAGGGATGGAAAGGATCACCAGCAATATTTCAATGTAGCATGACAAAGATCTTAGAGCCTTTTAGAAAACAAA
ATCCAGACATAGTTATCTATCAATACATGGATGATTTGTATGTAGGATCTGACTTAGAAATAGAGAAGCATAGAACAAAA
ATARAGGAACTGAGACAACATTTGTTGAGGTGGGGATTTACCACACCAGACAAAAAACATCAGAAAGAGCCTCCATTCCT
TTGGATGGGTTATGAACTCCATCCTGATAAATGGACAGTACAGCCTATAGTGCTGCCAGAAAAAGACAGCTGGACTGTCA
ATGATATACAGAAGTTAGTAGGAAAATTAAATTGGGCAAGTCAGATCTATCCAGGGATTAAAGTAAGACAATTATGTAAA
CTCCTTAGGGGAACCAAAGGGCTAACAGAAGTAGTACCACTCACAGCAGAAGCAGAATTAGAATTGGCAGAGAACAGGGA
GATTTTAAAAGAACCAGTACATGGAGTGTATTATGACCCATCAAAAGACTTAGTAGCAGAAATACAGAAGCAGGGGCTAG
GCCAATGGACATATCAAATTTATCAGGAGCCATTTAAAAATCTGAAAACAGGAAAGTATGCAAGAATGAAGGGTGCCCAC
ACTAATGATATAAAACAGTTAACAGAGGCAGTGCAAAAAATAGCCACAGAAAGCATAGTAATATGGGGAAGAACTCCTAA
ATTTAGACTACCCATACAAAAAGAGACATGGGAAGCATGGTGGATGGAGTATTGGCAAGCCACCTGGATTCCTGAGTGGG
AGTTTGTCAATACCCCTCCCCTAGTAAAATTATGGTACCAGTTAGAAAAAGAACCCATAGTAGGAGCAGAAACTTTCTAT
GTAGATGGGGCAGCTAATAGGGAGACTAAATTAGGAAAAGCAGGATATGTTACTGACAGGGGAAGACAAAAAGTCGTCTC
CCTAACTGACACAACAAATCAGAAGACTGAATTACAAGCCATCCATTTAGCTTTGCAGGATTCGGGGTTAGAAGTAAACA
TAGTAACAGACTCACAATATGCATTAGGAATCATTCAAGCACAACCAGATAAGAGTGAATCAGAATTAGTCAGTCAAATA
ATAGAGCAGTTAATAAACAAGGAAAAGGTCTACCTAGCATGGGTACCAGCACACAAAGGAATTGGAGGAAATGAACAAGT
AGATAAATTAGTCAGTGCTGGAATCAGGAGAGTACTATTTTTGGATGGAATAGATAAGGCCCAAGAA-GAACATGAAAAA
TACCACAGTAATTGGAGAGCAATGGCTAGTGATTTTAACCTACCACCTGTAGTTGCAAAAGAAATAGTAGCCAGCTGTGA
TAAATGTCAGCTAAAAGGAGAAGCCATGCATGGACAAGTAGACTGTAGTCCAGGAATATGGCAACTAGATTGTACACACT
TAGAAGGGAAAATTATCATAGTAGCAGTTCATGTAGCTAGTGGATATATAGAAGCAGAAGTCATTCCAGCAGAGACAGGA
CAGGAAACAGCATACTTTCTCTTAAAGTTAGCAGGAAGATGGCCAGTAAAAACAATACATACAGATAATGGCAGCAATTT
CACCAGTACTGCAGTAAAGGCTGCCTGTTGGTGGGCAGGGATCAAGCAGGAATTTGGCATTCCCTACAATCCCCAAAGTC
AGGGAGTGGTAGAATCTATGAATAATGAATTAAAGAAAATTATAGGGCAGGTAAGAGATCAGGCTGAACTTCTTAAGACA
GCAGTACAAATGGCGGTATTCATCCACAATTTTAAAAGAAAAGGGGGGATTGGGGGGTACAGTGCAGGAGAAAGGATAGT
AGACATAATAGCAACAGACATACAAACTAGAGAATTACAAAAACAAATTACAAAAATTCAAAATTTTCGGGTTTATTACA
GGGACAGCAGAGATCCACTTTGGAAAGGACCAGCAAAGCTCCTCTGGAAAGGTGAAGGGGCAGTAGTAATTCAAGATAAT
AGTGACATAAAAGTAGTGCCAAGAAGAAAAGCAAAGATCATTAGGGATTATGGAAAACAGATGGC---AGGTGATGATTG
TGTGGCAAGTAGACAGGATGAGGATTAACATATGGAAAAGTTTAGTAAAACACCATATACATATCTCAAGGAAAGCTAAG
AGATGGATGTATAAACATCACTATGAAAGCACTA------ATCCAAGAATAAGCTCAGAAGTACACATCCCACTA---GG
GGAAGCTGAATTGGTAATAACAACATATTGGGGTCTACATACAGGAGAAAGAGACTGGCAGTTGGGTCACGGAGTCTCCA
TAGAATGGAGAAAACAGAGATATAACACACAAGTAGACCCTGACCTAGCAGACCAACTAATTCATCTGTATTATTTTGAT
TGTTTTTCAGAATCTGCTATAAGAAATGCCTTATTAGGACATAGAGTTAGTCCTAGGTGTGAATATCAAGCAGGACATAG
AAAGGTAGGATCCCTACAATACTTGGCATTAACAGCACTAATAACACCAAAAAAGAGAAAGCCACCTTTGCCTAGTGTTG
CGAAACTGACAGAGGA--TAGATGGAACAAGCCCCAGAAGACCAAGGGCCACAGAGGGAGCCATACAATGAATGGACACT
AGAGCTTTTAGAGGAGCTTAAGAGTGAAGCCATGAGACATTTTCCTAGGCCGTGGCTTTATGGCTTAGGACAACATATCT
ATGAAACTTATGGGGATACTTGGGCAGGAGTGCAAGCCATAATAAGAATCCTGCAACAACTGCTGTTTATTCATTTCAGA
ATTGGGTGTCGACATAGCAGAATAGGAATCATTCAAC------------AGAGGAGAGCAAGAAATGGAGCCGGTAGATC
CTAAATTAGAGCCCTGGAAGCATCCAGGAAGTCGGCCTAGAACTGCTTGTAATAACTGCTATTGTAAAAAATGTTGCTTT
CATTGCCAAGTTTGTTTCACAAAAAAGGGCTTAGGCATCTCCTATGGCAGGAAGAAGCGGAGACCGCGACGAAGAACTCC
TCAAGAYAGTGAGACTCATCAAGATTCTCTATCAAAGCAGTGAGT------------AGTGCATGTAATGCCATCTTTAC
CAATATTAGCAATAGTAGCATTAGTAGTAGCAGCAATATTAGCAATAGTTGTGTGGACCATAGTACTCATAGAATATAGG
AAAATATTAAAACAAAGAAAAATAGACAGGTTAATTGATAGAATAAGTGAAAGAGCAGAAG-------------------
--------------------------ACAGTGGCAATGAAAGTGAAGGGGACCAGGAAGAATTAT---------------
----------------CAGCACTTATGGAGATGGGGTATCATGCTCCTTGGGATGTTAATGATATGTAGTGCT-------
---GCAGAGCAATTGTGGGTTACAGTCTATTATGGGGTACCTGTGTGGAAAGAAGCAACCACCACTTTATTTTGTGCATC
AGATGCTAAAGCATATGACACAGAGGCACATAATGTATGGGCCACACATGCCTGTGTACCCACAGACCCCAACCCACAAG
AAGTAAAGTTGGAAAATGTGACAGAAGATTTTAACATATGGGAAAATAACATGGTAGAACAGATGCATGAAGATGTAATC
AGTTTATGGGATGAAAGCTTAAAGCCATGTGTAAAATTAACCCCACTCTGTGTTACTTTAGACTG---------------
------------------------------------------------------------CGAAATAAAAAACTGCTCTT
TCAATATCACCACAACAATAAGAGATAAGGCGCGGAGAGAAAGCGCACTTTTTTATAGACTTGATGTAGTACCAATAGA-
--------------------TGGTAATAGTTATAGGTTAATAAATTGTAACACCACAGTCATTACACAGGCCTGTCCAAA
GATATCCTTTGAGCCAATTCCCATACACTATTGTACCCCGGCTGGTTTTGCGCTTCTAAAGTGTAATGATAAAGGGTTCA
GTGGAAAAGGAAAATRTACTAATGTCAGCACAGTACAATGTACACATGGAATTAGGCCAGTAGTATCAACTCACCTGCTG
TTAAATGGCAGTCTAGCAGAAAAAGAGGTAGTAATTATATCTAAAAATTTCTCAGCTAATACTGAAACCATAATAGTACA
GCTGAACGAATCTATAGTAATTAATTGTACAAGACCCAACAACAACACAAGAAAAGGTGT----ACATTTAGGACCAGGG
CAAGC---AATATATACAACAGGAGCCATAATAGGAGATATAAGACAAGCATATTGTAACATTAGTGAAGAAAAATGGAA
TAACACTTTAAAACAGGTAGTTACAAAATTAAGAGAAAAATTTAACAA--------TACAACAATATTCTTT---AATCA
ATCCTCAGGAGGAGATCCAGAAATTGTAATGCACAGCTTTAATTGTGGAGGGGAATTTTTCTACTGCAATACAACAGAAC
TGTTTA------------------------------TCACACTCCGATGTAGAATAAAACAAATTATAAACATGTGGCAG
AGAGTAGGAAAAGCAATGTATAACCCTCCCATCGCAGGACAAATTAGATGTTCATCAAATATTACAGGGATATTATTAGT
GAGAGATGGTGGT------------------------GAAACCTTCAGACCTGGAGGAGGGAATATAAGAGACAATTGGA
GAAGTGAATTATATAAATATAAAGTAGTAAAAATTGAACCATTAGGAGTAGCACCCACCAAGGCAAAGAGAAGAGTGGTG
C------------AGAGAGAAAAAAGAGGAG---TGGGAATAGGAGCTGTGTTCCTTGGGTTCTTGGGAGCAGCAGGAAG
CACTATGGGCGCAGCGTCAATAACGCTGACGGTACAGGCCAGACAATTATTGTCTGGTATAGTGCAACAGCAGAACAATT
TGCTGAGGGCCATTGARGCGCAACAGCATATGTTGCAACTCACAGTCTGGGGCATCAAGCAGCTCCAGGCAAGAGTCCTG
GCTGTGGAAAGATACCTAAGGGATCAACAGCTCCTAGGGATTTGGGGCTGCTCTGGAAAACTCATTTGCACCACTGCTGT
GCCTTGGAATACTAGTTGGAGTAATAAATC---TCTAGATGAAATTTGGGATAACATGACCTGGATAGAGTGGGAAAGAG
AAATAGGCAATTACACAGACTTAATATACAACTTACTTGAAAAATCTCAGAACCAACAAGAAAAAAATGAACAAGAATTA
TTGGAATTGGACAGTTGGGCAAGCTTGTGGAATTGGTTTGACATATCAAAATGGCTGTGGTATATAAAAATATTCATAAT
GATAGTAGGAGGCTTAGTAGGTTTAAGAATAGTTTTTACTGTACTTTCTATAGTAAATAGAGTTAGGCAGGGATATTCAC
C---------------------ACTATCATTTCAGACCCGCTTCCCRGCCCCGAGGGGACCAGACAGGCCCGGAGGAATC
GAAGAAGAAGGTGGAGAGAGAGACAGAGACAGATTCGGTTCATCAGTGACCGGATTCTTGACACTTATCTGGGACGACCT
GAGGAGCCTGTTCCTCTTCAGCTACCACCGMTTGAGAGACTTACTCTTGATTGCAACGAGGATTGTGGAACTTCTGGGAC
GCAG---------------------GGGGTGGGAAGTCCTCAAATATTGGTGGAATCTCCTGCAATATTGGAGTCAGGAA
CTAAAGAATAGTGCTATTAGCTTGCTAAATGCCACAGCTATAGCAGTAGCTGAGGGGACAGATAGGATTATAGAAGTAGT
ACAAAGAGCTTATAGAGCTATTATTCACATACCTAGAAGAATAAGACAGGGCTTAGAAAGGGCTTTGCTATAAAA-TGGG
TGGCAAGTGGTCAAAAAGTAGTAAAGCTGGATGGCCTGCTGTAAGGGAAAAAATGAAGCGAGCTGAG-------------
--------------CCAGCAG---CAGAAGGGGTGGGAGCAGTATCTAGAGACCTGGAAAAACACGGAGCAATCACAAGT
AGCAATACA------AATAATGCTGATTGTGTCTGGCTAGAAGCACACGAGGATGAG---GAGGTGGGTTTTCCAGTCAG
ACCTCAGGTACCTTTAAGACCAATGACTTTCAAGGGAGCTTTCGATCTTAGCCACTTTTTAAAAGAAAAGGGGGGACTGG
AAGGGCTAATTTACTCCCAGAAAAGAAAAGACATCCTTGATCTGTGGGTCTACCACACACAAGGCTTCTTCCCTGATTGG
CAGAACTACACACCAGGGCCAGGGATCAGATACCCGCTGACCTTTGGATGGTGCTTCAAGTTAGTACCAGT---TGACCC
AGACCAGGTAGAGAAGGAGAATGAAGGAGAGAACAACAGCTTGTTACACCCCATGAGCCTGCACGGGATGGACGACCCGG
AGAAAGAAGTGTTAGTGTGGAAGTTTGACAGCTACCTAGCATTCAAGCACATAGCCCGAGAGAAACATCCGGAGTTCTAC
AAGGACTGCTGA
>AB428560/B/398
ATGGGTGCGAGAGCGTCGATAATAAGCGGAGGAGAATTAGATAAATGGGAAAAAATTCGGTTAAGGCAAGGGGGGAAGAA
AAAATATAGATTAAAACATTTAGTATGGGCAAGCAGGGAGCTGGAACGATTCGCAATAAATCCTGGCCTGTTAGAAACAT
CAGAAGGCTGTAAACAAATAATAGGGCAGCTACAACCATCYCTTCAGACAGGATCAGARGAACTTAGATCATTATTCAAT
ACAGTAGCAGTCCTTTATTGTGTACATCAAAGGATAGAGGTAAAAGACACCAAGGAAGCTCTAGACAAGATAGAGGAAGA
GCAAAGCAAAAGCAAGC---------------------------------------AAAATTACCCTATAGTGCAGAACC
TCCAGGGGCAAATGGTACATCAGCCCATATCACCTAGAACTTTAAATGCATGGGTAAAAGTAATAGAAGAGAAGGCKTTT
AGCCCAGAAGTAATACCTATGTTTTCAGCATTATCAGAAGGAGCCACCCCACAAGATTTAAACACCATGCTAAATACAGT
GGGGGGACATCAAGCAGCTATGCAGATGTTAAAAGAAACTATCAATGAGGAAGCTGCAGAATGGGATAGATTGCACCCAG
CGCAAGCAGGGCCTCATCCACCAGGCCAGATAAGAGAACCAAGGGGAAGTGACATAGCAGGAACTACTAGTACCCTTCAG
GAACAAATAACATGGATGACAAATAAT---CCAYCTATCCCAGTAGGAGAAATCTATAARAGATGGATAATCCTGGGGTT
AAATAAAATAGTAAGAATGTATAGCCCTGTCAGCATTCTGGACATAAGACAAGGGCCAAAAGAACCCTTTAGAGATTATG
TAGACCGRTTCTATAAAACTCTAAGAGCCGAGCAAGCTTCACAGGACGTAAAAAATTGGATGACAGAAACCTTRTTGGTC
CAAAATGCGAACCCAGATTGTAAGACTATTTTAAAAGCATTGGGACCAGCAGCTACACTAGAAGAAATGATGACAGCATG
TCAGGGAGTGGGGGGACCCAGCCATAAAGCAAGAATTTTGGCTGAAGCAATGAGCCAGGTAACAAAT-------------
--CCAAATACAATAATGATGCAGAGAGGTAATTTTAGGAACCAAAGAAAAACTATTAAGTGTTTCAATTGTGGCAAAGAA
GGGCACCTAGCCAGAAATTGCAGGGCCCCTAGGAAAAAAGGCTGTTGGAAATGTGGAAAGGAAGGACACCAAATAAAAGA
TTGTACT------GAGGGACAGGCTAATTTTTTAGGGAAAATCTGGYCTTCCCACAAGGGGAGGCCAGGGAACTTCCTTC
AG------------------------AGCAGACCAGAGCCAACAGCCCCACCAGAAGAG---------------------
---------------------------------------------------------AGTTTCAGGTTCGGGGAAGAGAC
AGCGACTCCCTCTCAGAAACAGGAGTCGATAGACARGGAAMTGTAT---CCTTTAGCTTCCCTCAAATCACTCTTTGGCA
ACGACCCTTAGTCACAATAAAGGTAGGAGGACAGCTAAAGGAAGCTCTATTAGATACAGGAGCAGATGATACAGTATTAG
AAGAAATGAATYTACCAGGCAAATGGAAACCAAAAATGATAGGGGGAATTGGAGGTTTTATCAAAGTAAGACAGTATGAT
CAGGTAGCTATAGAAATCTGCGGACATAAAGCTATAGGTACAGTGTTAGTAGGACCTACCCCTGTCAACATAATTGGAAG
AAATYTGTTAACTCAGCTTGGCTGCACTTTAAATTTCCCCATTAGTCCTATTGAAACTGTACCAGTAAAATTAAAGCCAG
GAATGGATGGCCCAAAAGTGAAACAATGGCCATTGACAGAAGAAAAAATAAAAGCATTAATAGAAATTTGCACAGAGATG
GAAAAGGAAGGGAAAATCTCAAAAATTGGGCCTGAAAATCCATACAATACTCCAGTATTTGCTATAAAGAAAAAAGACAG
TACTAAATGGAGAAAATTAGTAGATTTCAGGGAACTTAATAAAAGAACTCAAGACTTCTGGGAAGTTCAATTAGGAATAC
CACATCCTGCAGGGTTAAAAAAGAACAAATCAGTAACAGTACTGGATGTGGGTGATGCATATTTTTCAGTTCCCTTAGAT
GAAGATTTTAGAAAATATACTGCATTTACCATACCTAGTTTAAACAATGAGACACCAGGGATTAGATATCAGTACAATGT
GCTTCCACAGGGATGGAAAGGATCACCAGCAATATTTCAATGTAGCATGACAAAGATCYTAGAGCCTTTTAGAAAACAAA
ATCCAGACATARTTATCTATCAATACATGGATGATTTGTATGTAGGATCTGACTTAGAAATAGAGAAGCATAGAACAAAA
ATAGAGGAACTGAGACAACATTTGTTGAGGTGGGGATTTACCACACCAGACAAAAAACATCAGAAAGAGCCTCCATTCCT
TTGGATGGGTTATGAACTCCATCCTGATAAATGGACAGTACAGCCTATAGTGCTGCCAGAAAAAGACAGCTGGACTGTCA
ATGATATACAGAAGTTAGTAGGAAAATTAAATTGGGCAAGTCAGATCTAYCCAGGGATTAAAGTAAGACAATTATGTAAA
CTCCTTAGGGGAACCAAAGGGCTAACAGAAGTAGTACCACTCACAGCAGAAGCAGAATTAGAATTGGCAGAGAACAGGGA
GATTTTAAAAGAACCAGTACATGGAGTGTATTATGACCCATCAAAAGACTTAGTAGCAGAAATACAGAAGCAGGGGCTAG
GCCAATGGACATATCAAATTTATCAGGAGCCATTTAAAAATCTGAAAACAGGAAAGTATGCAAGAATGAAGGGTGCCCAC
ACTAATGATATAAAACAGTTAACAGAGGCAGTGCAAAAAATAGCCACAGAAAGCATAGTAATATGGGGAAGAACTCCTAA
ATTTAGACTACCCATACAAAAAGAGACATGGGAAGCATGGTGGATGGAGTATTGGCAAGCCACCTGGATTCCTGAGTGGG
AGTTTGTCAATACCCCTCCCCTAGTAAAATTATGGTACCAGTTAGAAAAAGAACCCATAGYAGGAGCAGAAACTTTCTAT
GTAGATGGGGCAGCTAATAGGGAGACTAAATTAGGAAAAGCAGGATATGTTACTGACAGGGGAAGACAAAAAGTCGTCTC
CCTAACTGACACAACAAATCAGAAGACTGAATTACAAGCCATYCAYTTAGCTTTGCAGGATTCGGGGTTAGAAGTAAACA
TAGTAACAGACTCACAATATGCATTAGGAATCATTCAAGCACAACCAGATAAGAGTGAATCAGAATTAGTCAGTCAAATA
ATAGAGCAGTTAATAAACAAGGAAAAGGTCTACCTAGCATGGGTACCAGCACACAAAGGAATTGGAGGAAATGAACAAGT
AGATAAATTAGTCAGTGCTGGAATCAGGAGAGTACTATTTTTGGATGGAATAGATAAGGCCCAAGAA-GAACATGAAAAA
TACCACAGTAATTGGAGAGCAATGGCTAGTGATTTTAACCTACCACCTGTAGTTGCAAAAGAAATAGTAGCCARCTGTGA
TAAATGTCAGCTAAAAGGAGAAGCCATGCATGGACAAGTAGACTGTAGTCCAGGAATATGGCAACTAGATTGTACACACT
TAGAAGGGAAAATTATCATAGTAGCAGTTCATGTAGCTAGTGGATATATAGAAGCAGAAGTCATTCCAGCAGAGACAGGA
CAGGAAACAGCATACTTTCTCTTAAAGTTAGCAGGAAGATGGCCAGTAAAAACAATACATACAGATAATGGCAGCAATTT
CACCAGTACTGCAGTAAAGGCTGCCTGTTGGTGGGCAGGGATCAAGCAGGAATTTGGCATTCCCTACAATCCCCAAAGTC
AGGGAGTGGTAGAATCYATGAATAATGAATTAAAGAAAATTATAGGACAGGTAAGAGATCAGGCTGAACTTCTTAAGACA
GCAGTACAAATGGCAGTATTCATCCACAATTTTAAAAGAAAAGGGGGGATTGGGGGGTACAGTGCAGGAGAAAGGATAGT
AGACATAATAGCAACAGACATACAAACTAAAGAATTACAAAAACAAATTACAAAAATTCAAAATTTTCGGGTTTATTACA
GGGACAGCAGAGATCCACTTTGGAAAGGACCAGCAAAGCTCCTCTGGAAAGGTGAAGGGGCAGTAGTAATTCAAGATAAT
AGTGACATAAAAGTAGTGCCAAGAAGAAAAGCAAAGATCATTAGGGATTATGGAAAACAGATGGC---AGGTGATGATTG
TGTGGCAAGTAGACAGGATGAGGATTAACATATGGAAAAGTTTAGTAAAACACCATATACATATCTCAAGGAAAGCTAAG
AGATGGATGTATAAACATCACTATGAAAGCACTA------ATCCAAGAATAAGTTCAGAAGTACACATCCCACTA---GG
GGAAGCTGAATTGGTAATAACAACATATTGGGGTCTACATACAGGAGAAAGAGACTGGCAGTTGGGTCACGGAGTCTCCA
TAGAATGGAGAAAACAGAGATATAACACACAAGTAGACCCTGACCTAGCAGACCAACTAATTCATCTGTATTATTTTGAT
TGTTTTTCAGRATCTGCTATAAGAAATGCCTTATTAGGACATAGAGTTAGTCCTAGGTGTGAATATCAAGCAGGACATAG
AAAGGTAGGATCCCTACAATACTTGGCATTAACAGCACTAATAACACCAAAAAAGAGAAAGCCACCTTTGCCTAGTGTTG
CGAAACTGACAGAGGA--TAGATGGAACAAGCCCCAGAAGACCAAGGGCCACAGAGGGAGCCATACAGTGAATGGACACT
AGAGCTTTTAGAGGAGCTTAAGAGTGAAGCCATGAGACATTTTCCTAGGCCGTGGCTTCATGGCTTAGGACAACATATCT
ATGAMACATATGGGGAYACTTGGGCAGGAGTGCAAGCCATAATAAGAATCCTGCAACAACTGCTGTTTATTCATTTCAGA
ATTGGGTGTCGACATAGCAGAATAGGAATCATTCAAC------------AGAGGAGAGCAAGAAATGGAGCCGGTAGATC
CTAAATTAGAGCCCTGGAARCATCCAGGAAGTCGGCCTAGAACTGCTTGTAATAACTGCTATTGTAAAAAATGTTGCTTT
CATTGCCAAGTTTGTTTCACAAAAAAGGGCTTAGGCATCTCCTATGGCAGGAAGAAGCGGAGACCGCGACGACGAACTCC
TCAAGACAGTGAGRCTCATCAAGATTCTCTAYCAAAGCAGTGAGT------------AGTRCATGTAATGCCATCTTTAC
CAATATTAGCAATAGTAGCATTAGTAGTAGCAGCAATATTAGCAATAGTTGTGTGGACCATAGTACTCATAGAATATAGG
AAAATATTAAAACAAAGAAAAATAGACAGGTTAATTGATAGAATAAGTGAAAGAGCAGAAG-------------------
--------------------------ACAGTGGCAATGAAAGTGAAGGGGACCAGGAAGAATTAT---------------
----------------CAGCACTTATGGAGATGGGGTATCATGCTCCTTGGGATGTTAATGATATGTAGTGCT-------
---GCAGAACAATTGTGGGTTACAGTCTATTATGGGGTACCTGTGTGGAAAGAAGCAACCACCACTTTATTTTGTGCATC
AGATGCTAAAGCATATGACACAGAGGCACATAATGTATGGGCCACACATGCCTGTGTACCCACAGACCCCAACCCACAAG
AAGTAAAGTTGAAAAATGTGACAGAAGATTTTAACATATGGGAAAATAACATGGTAGAACAGATGCATGAAGATGTAATC
AGTTTATGGGATGAAAGCTTAAAGCCATGTGTAAAATTAACCCCACTCTGTGTTACTTTAGACTG---------------
------------------------------------------------------------YGAAATAAAAAACTGCTCTT
TCAATATCACCACAACAATAAGAGATAARGCGCGGARAGAAAGCGCACTTTTTTATAGACTTGATGTAGTACCAATAGA-
--------------------TGGTAATAGTTATAGGTTAATAAATTGTAATACCACAGTCATTACACAGGCCTGTCCAAA
GATATCCTTTGAGCCAATTCCCATACACTATTGTACCCCGGCTGGTTTTGCGCTTCTAAAGTGTAATGATAAAGGGTTCA
GTGGAAAAGGAGAATGTACTAATGTCAGCACAGTACAATGTACACATGGAATTAGGCCAGTAGTATCAACTCACCTGCTG
TTAAATGGCAGTCTAGCAGAAGAARAGGTAGTAATTAGATCTAAAAATTTCTCAGCTAATACTGAAACCATATTAGTACA
GCTGAACGAWTCTATAGTAATTAATTGTACAAGACCCAACAACAACACAAGAAAAGGTGT----ACATTTAGGACCAGGG
CAAGC---AATATATACAACAGGAGCCATAATAGGAGATATAAGACAAGCAYATTGTAACATTAGTGAAGAAAAATGGAA
TAACACTTTAAAACAGGTAGTTACAMAATTARGAAAAATATTTACYAA--------TACAACAATAGTCTTT---AATCA
ATCCTCAGGAGGAGATCCAGAAATTGTAATGCACAGCTTTAATTGTGGAGGGGAATTTTTCTACTGCAATACAACAGAAC
TGTTTA------------------------------TCACACTCCGATGTAGAATAAAACAAATTATAAACATGTGGCAG
AGAGTAGGAAAAGCAATGTATAACCCTCCCATCGCAGGACAAATTAGATGTTCATCAAATATTACAGGGATATTATTAGT
GAGAGATGGTGGT------------------------GAAACCTTCAGACCTGGAGGAGGRAATATGAGAGACAATTGGA
GAAGTGAAYTATATAAATATAAAGTAGTAAAAATTGAACCTTTAGGAGTAGCACCCACCAAGGCAAAGAGAAGAGTGGTG
C------------AGAGAGAAAAAAGAGCAG---TGGGAATAGGAGCTGTGTTCCTTGGGTTCTTGGGAGCAGCAGGAAG
CACTATGGGCGCAGCGTCAATAACGCTGACGGCACAGGCCAGACAATTATTGTCTGGTATAGTGCAACAGCAAAACAATT
TGCTGAGGGCCATTGAGGCGCAACAGCATATGTTGCAACTCACAGTCTGGGGCATCAAGCAGCTCCAGGCAAGAGTCCTG
GCTGTGGAAAGATACCTAAGGGATCAACAGCTCCTAGGGATTTGGGGCTGCTCTGGAAAACTCATTTGCAACACTGCTGT
GCCTTGGAATACTAGTTGGAGTAATAAATC---TCWAGATGAAATTTGGAATAACATGACCTGGATAMAGTGGGAAAGAG
AAATAGGCAATTACACAGACTTAATATACGACTTACTTGAAAAATCTCAGAACCAACAAGAAAAAAATGAACAAGAATTA
TTGGAATTGGACAGTTGGGCAAGCTTGTGGAATTGGTTTGMCATATCAAAATGGCTGTGGTATATAAAAATATTCATAAT
GATAGTAGGAGGCTTAGTAGGTTTAAGAATAGTTTTTACTGTACTTTCTATAGTAAATAGAGTTAGGCAGGGATATTCAC
C---------------------ACTATCATTTCAGACCCGCTTCCCAGCCCCGAGGGGACCAGACAGGCCCGGAGGAATC
GAAGAAGAAGGTGGAGACAGAGACAGAGACAGATTCGGTTCATCAGTGACCGGATTATTGCCACTTATCTGGGACGACCT
GAGGAGCCTGTTCCTCTTCAGCTACCACCGCTTGAGAGACTTACTCTTGATTGCAACGAGGATTGTGGAACTTCTGGGAC
GCAG---------------------GGGGTGGGAAGTCCTCAAATATTGGTGGAATCTCCTGCAATATTGGAGTCAGGAA
CTAAAGAATAGTGCTGTTAGCTTGCTAAATGCCACAGCTATAGCAGTAGCTGAGGGGACAGATAGGATTATAGAAGCAGT
ACAAAGAGCTTRTAGAGCTATTATTCACATACCTAGAAGAATAAGACAGGGCTTAGAAAGGGCTTTGCTATAAAA-TGGG
TGGCAAGTGGTCAAAAAGTAGTAAAGCTGGATGGCCTGCTGTAAGGRAAAGAATGAGGCAAGCTGAT-------------
--------------CCAGCAG---CAGAAGGGGTGGGAGCAGTATCTAGAGACCTGGAAAAACACGGAGCAATCACAAGT
AGCAATACA------AATAATGCTGATTGTGTCTGGCTRGARGCACACGAGGATGAG---GAGGTGGGTTTTCCAGTCAG
RCCTCAGGTACCTTTAAGACCAATGACTTTCAAGGGAGCTTTCGATCTTAGCCACTTTTTAAAAGAAMAGGGGGGACTGG
ATGGGCTAATTTACTCCCAGAAAAGAAAAGACATCCTTGATCTGTGGGTCTACCACACACAAGGCTTCTTCCCTGATTGG
CAGAACTACACRCCAGGGCCAGGGACCAGATTCCCGCTGACCTTTGGATGGTGCTTCAAGTTAGTACCAGT---TGACCC
AGACCAGGTAGAGAAGGAGAATCAAGGAGAGAACTGCAGCTTGTTACACCCCATGAGCCAGCAYGGGATGGATGACCCGG
AGAAAGAAGTGTTAATGTGGAAGTTTGACAGCTACCTAGCACTCAAGCACATAGCCCGAGAGAAACATCCGGAGTTCTAC
AAGGACTGCTGA
>AB428561/B/472
ATGGGTGCGAGAGCGTCGGTAATAAGCGGGGGAGAATTAGATAAATGGGAAAAAATTCGRTTAAGGCCAGGGGGAGCCAA
AAAATATAGATTAAAACATCTAGTATGGGCAAGCAGGGAGCTGGAACGATTCGCATTAAATCCTGGCCTGTTAGAAACAT
CAGAAGGCTGCAAACAAATAATAGGGCAGCTACAACCATCTCTTCAGACAGGATCAGAAGAACTTAGATCATTATTCAAT
ACAGTAGCAGTCCTTTATTGTGTACATCAAAGGATAGAGGTAAAAGACACCAAGGAAGCTTTAGACAAGATAGAGGAAGA
GCAAAACAAAAGTAAGC---------------------------------------AAAATTACCCTATAGTGCAGAACC
TCCAGGGGCAAATGGTACATCAGCCCATATCACCTAGAACTTTAAATGCATGGGTAAAAGTAATAGAAGAGAAGGCTTTC
AGCCCAGAAGTGATACCTATGTTTTCAGCATTATCAGAAGGAGCCACCCCACAAGATTTAAACACCATGCTAAATACAGT
GGGGGGACATCAAGCAGCTATGCAAATGTTAAAAGAAACTATCAATGAGGAAGCTGCAGAATGGGATAGATTGCACCCAG
CGCAAGCAGGGCCTCATCCACCAGGCCAGATAAGAGAACCAAGGGGAAGTGACATAGCAGGAACTACTAGTACCCTTCAG
GAACAAATAGCATGGATGACAAATAAT---CCACCTATCCCAGTAGGAGAAATCTATAAAAGATGGATAATCCTGGGATT
AAATAAAATAGTAAGAATGTATAGCCCTACCAGCATTCTGGACATAAGACAAGGGCCAAAAGAACCCTTTAGAGATTATG
TAGACCGGTTCTATAAAACTCTAAGAGCCGAGCAAGCTTCACAGGAAGTAAAAAATTGGATGACAGAAACCTTGTTGGTC
CAAAATGCGAACCCAGATTGTAAGACTATTTTAAAAGCATTGGGACCAGCAGCTACACTAGAAGAAATGATGACAGCATG
TCAGGGAGTGGGGGGACCCGGTCATAAAGCAAGAGTTTTAGCTGAAGCAATGAGCCAAGTAACAAAT-------------
--CCAACTACAATAATGATGCAGAGAGGTAATTTTAGGAACCAAAGAAAGACTATTAAGTGCTTCAATTGTGGCAAAGAA
GGGCACCTAGCCAAAAATTGCAGGGCCCCTAGGAAAAAAGGCTGTTGGAAATGTGGTAAGGAAGGACACCAAATGAAAGA
TTGTACT------GAGAGACAGGCTAATTTTTTAGGGAAAATCTGGCCTTCCCACAAGGGGAGGCCAGGGAACTTCCTAC
AG------------------------AGCAGACCAGAGCCAACAGCCCCACCAGAAGAG---------------------
---------------------------------------------------------AGTTTCAGGTTTGGGGAAGAGAC
AGCGACTCCCTCTCAGAAACAGGAGCCGATAGACAAGGAACTGTAT---CCTTTAGCTTCCCTCAAATCACTCTTTGGCA
ACGACCCTTAGTCACAATAAAGGTAGGAGGACAGCTAAAGGAAGCTCTATTAGATACAGGAGCAGATGATACAGTATTAG
AAGAAATGAGTTTACCAGGCAGATGGAAACCAAAAATGATAGGGGGAATTGGAGGTTTTATCAAAGTAAGACAGTATGAT
CAGGTAGCTATAGAAATCTGCGGACATAAAGCTATAGGTACAGTGTTAGTAGGACCTACACCTGTCAACATAATTGGAAG
AAATCTGTTAACTCAGCTTGGCTGCACTTTAAATTTCCCCATTAGTCCTATTGAAACTGTACCAGTAAAATTAAAGCCAG
GAATGGATGGCCCAAAAGTGAAACAATGGCCATTGACAGAAGAGAAAATAAAAGCATTAATAGATATTTGCACGGAGATG
GAAAAGGAAGGGAAAATCTCAAAAATTGGGCCTGAAAATCCATACAATACTCCAGTATTTGCCATAAAGAAAAAAGACAG
TACTAAATGGAGAAAATTAGTAGATTTCAGGGAACTTAATAAAAGGACTCAAGATTTCTGGGAAGTTCAATTAGGAATAC
CACATCCTGCAGGGTTAAAAAAGAACAAATCAGTAACAGTACTGGATGTGGGTGATGCATATTTTTCAGTTCCCTTAGAT
GAAGAATTTAGAAAATATACTGCATTTACCATACCTAGTTTAAACAATGAGACACCAGGGATTAGATATCAGTACAATGT
GCTTCCACAGGGATGGAAAGGATCACCAGCAATATTTCAATGTAGCATGACAAAGATCTTAGAGCCTTTTAGAAAACAGA
ATCCAGACATAGTTATCTATCAATACATGGATGATTTGTATGTAGGATCTGACTTAGAAATAGAGAAGCATAGAACAAAA
ATAGAGGAACTGAGACAACATCTGTTGAGGTGGGGATTTACCACACCAGACAAAAAACATCAGAAAGAGCCTCCATTCCT
TTGGATGGGTTATGAACTCCATCCTGATAAATGGACAGTACAGCCTATAGTGCTGCCAGAAAAAGACAGCTGGACTGTCA
ATGACATACAGAAGTTAGTAGGAAAATTAAATTGGGCAAGCCAGATCTATCCAGGGATTAAAGTAAGACAATTATGTAAA
CTCCTTAGGGGAACCAAAGGGCTAACAGAAGTAGTACCACTCACAGCAGAAGCAGAGCTAGAATTGGCAGAGAATAGAGA
GATTTTAAAAGAACCAGTACATGGAGTGTATTATGACCCATCAAAAGACTTAGTAGCAGAAATACAGAAGCAGGGGCTAG
GCCAATGGACATATCAAATTTATCAGGAGCCATTTAAAAATCTGAAAACAGGAAAGTATGCAAGAATGAAGGGTGCCCAC
ACTAATGATATAAAACAGTTAACAGAGGCAGTGCAAAAAATAGCCACAGAAAGCATAGTAATATGGGGAAGAACTCCTAA
ATTTAGACTACCCATACAAAAGGAGACATGGGAAGCATGGTGGATGGAGTATTGGCAAGCCACCTGGATTCCTGAGTGGG
AGTTTGTCAATACCCCTCCCTTAGTAAAATTATGGTACCAGTTAGAAAAAGAACCCATAGTAGGAGCAGAAACTTTCTAT
GTAGATGGGGCAGCTAATAGGGAGACTAAGTTAGGGAAAGCAGGATATGTTACTGACAGAGGAAGACAAAAAGTCATCTC
CCTAACTGACACAACAAATCAGAAGACTGAATTACAAGCCATCCATTTAGCTTTGCAGGATTCGGGGTTAGAAGTAAACA
TAGTAACAGACTCACAATATGCATTAGGAATCATTCAAGCACAACCAGATAAGAGTGAATCAGAATTAGTCAGTCAAATA
ATAGAGCAGTTAATAAAAAAGGAAAAAGTCTACTTAGCATGGGTACCAGCACACAAAGGAATTGGAGGAAATGAACAAGT
AGATAAATTAGTCAGTGCTGGAGTCAGGAGAGTACTATTTTTGGATGGAATAGATAAGGCCCAAGAA-GACCATGAAAAA
TACCACAGTAATTGGAAAGCAATGGCCAGTGATTTCAACATACCACCTGTAGTTGCAAAAGAAATAATAGCCAGCTGTGA
TAAATGTCAGCTAAAAGGAGAAGCCATGCATGGACAAGTAGACTGTAGTCCAGGAATATGGCAACTAGATTGTACACACT
TAGAAGGAAAAATTATCATAGTAGCAGTTCATGTAGCTAGTGGATATATAGAAGCAGAAGTCATTCCAGCAGAGACAGGA
CAGGAAACAGCATACTTTCTCTTAAAGCTAGCAGGAAGATGGCCAGTAAAAACAATACATACAGATAATGGCAGCAATTT
CACCAGTACTGCAGTAAAGGCTGCCTGTTGGTGGGCAGGGATCAAGCAGGAATTTGGCATTCCCTACAATCCCCAAAGTC
AGGGAGTAGTAGAATCCATGAATAATGAATTAAAGAAAATTATAGGGCAGGTAAGAGATCAGGCTGAACTTCTTAAGACA
GCAGTACAAATGGCAGTATTCATCCACAATTTTAAAAGAAAAGGGGGGATTGGGGGGTACAGTGCAGGAGAAAGGATAAT
AGACATAATAGCAACAGACATACAAACTAGAGAATTACAAAAACAAATTACAAAAATTCAAAATTTTCGGGTTTATTACA
GGGACAGCAGAGATCCACTTTGGAAAGGACCAGCAAAGCTCCTCTGGAAAGGTGAAGGGGCAGTAGTAATTCAAGATAAT
AGTGACATAAAAGTAGTGCCAAGAAGAAAAGCAAAGATCATTAGGGATTATGGAAAACAGATGGC---AGGTGATGATTG
TGTGGCAAGTAGACAGGATGAGGATTAACATATGGAAAAGTTTAGTAAAACACCATATACATATCTCAAGGAAAGCTAAG
AGATGGATGTATAAACATCACTATGAAAGCACTA------ATCCAAGAATAAGTTCAGAAGTACACATCCCACTA---GG
GGAAGCTAAATTGGTAATAACAACATATTGGGGTCTACATACAGGAGAAAGAGACTGGCAGTTGGGTCACGGAGTCTCCA
TAGAATGGAGAAAACAGAGATATAGCACACAAGTAGACCCTGACCTAGCAGACCAACTAATTCATCTGTATTATTTTGAT
TGTTTTTCAGAATCTGCTATAAGAAATGCCTTATTAGGACATAGAGTTAGTCCTAGGTGTGAATATCAAGCAGGACATAG
AAAGGTAGGATCCCTACAATACTTGGCATTAACAGCACTGATAACACCAAAAAAGAGAAAGCCACCTTTGCCTAGTGTTG
CGAAACTGACAGAGGA--TAGATGGAACAAGCCCCAGAAGACCAAGGGCCACAGAGGGAGCCATACAATGAATGGACACT
AGAGCTTTTGGAGGAGCTTAAGAGTGAAGCCATGAGACATTTTCCTAGGCCGTGGCTTTATGGCTTAGGACAACATATCT
ATGAAACTTATGGGGATACTTGGGCAGGAGTGGAAGCCATAATAAGAATCCTGCAACAACTGCTGTTTATTCATTTCAGA
ATTGGGTGTCAACATAGCAGAATAGGAATCATTCAAC------------AGAGGAGAGCAAGAAATGGAGCCGGTAGATC
CTAAACTAGAGCCCTGGAAGCATCCAGGAAGTCAGCCTAGAACTGCTTGCAATAACTGCTATTGTAAAAAATGTTGCTTT
CATTGCCAAGTTTGTTTCACAAAAAAGGGCTTAGGCATCTCCTATGGCAGGAAGAAGCGGAGACCGCGACGAAGAACTCC
TCAAGACAGTGAGACTCATCAAGGTCCTCTATCAAAGCAGTGAGT------------AGTACATGTAATGCTTCCTTTAC
ACATAGTAGCAATAGTAGCATTAGTAGTAGCAGCAATATTAGCAATAGTTGTGTGGACCATAGTACTCATAGAATATAGG
AGAATACTAAGACAAAGAAAAATAGACAGGTTAATTGATAGAATAAGTGAAAGAGCAGAAG-------------------
--------------------------ACAGTGGCAATGAAAGTGAAGGGGACCAGGAAGAATTAT---------------
----------------CAGCACTTATGGAGATGGGGTATCATGCTCCTTGGCATGTTAATGATATGTAGTGCT-------
---ACAGAACAATTGTGGGTTACAGTCTATTATGGGGTACCTGTGTGGAAAGAAGCAACCACCACTTTATTTTGTGCATC
AGATGCTAAAGCATATGACACAGAGGCACATAATGTATGGGCCACACATGCCTGTGTACCCACAGACCCCAACCCACAAG
AAGTAAAGTTGGAAAATGTGACAGAAGATTTTAACATATGGGAAAATAACATGGTAGAACAGATGCATGAAGATGTAATC
AGTTTATGGGATGAAAGCTTAAAGCCATGTGCAAAATTAACCCCACTCTGTGTTACTTTAGACTG---------------
------------------------------------------------------------CGAAATAAAAAACTGCTCTT
TCAATATCACCACAACAATAAGAGATAAGGCGCGGAGAGAAAGCGCACTTTTTTATAGACTTGATGTAGTACCAATAGA-
--------------------TGGTAATAGTTATAGGTTAATAAATTGTAACACCACAGTCATTACACAGGCCTGTCCAAA
GATATCCTTTGAGCCAATTCCCATACACTATTGTACCCCGGCTGGTTTTGCGCTTCTAAAGTGTAATGATGAAGGGTTCA
GTGGAAAAGGAAAATGTACTAATGTCAGCACAGTACAATGTACACATGGAATTAGGCCAGTAGTATCAACTCACCTGCTG
TTAAATGGCAGTCTAGCAGAAAAAGAGGTAGTAATTAGATCTAAAAATTTCTCAGCTAATACTGAAACCATAATAGTACA
GCTGAACGAATCTATAGTAATTAATTGTACAAGACCCAACAACAACACAAGAAAAGGTGT----ACATTTAGGACCAGGG
CAAGC---AATATATACAACAGGAACCATAATAGGAGATATAAGACAAGCATATTGTAACATTAGTGAAGAAAAATGGGA
TAACACTTTAAAACAGGTAGTTACAAAATTAAGAGAAAAATTTAACAA--------TACAACAATATTCTTT---AATCA
ATCCTCAGGAGGAGATCCAGAAATTGTAATGCACAGCTTTAGTTGTGGAGGGGAATTTTTCTACTGCAATACAACAGAAC
TGTTTA------------------------------TCATACTCCGATGTAGAATAAAACAAATTATAAACATGTGGCAG
AGAGTAGGAAAAGCAATGTATAACCCTCCCATCGCAGGACAAATTAGATGTTCATCAAATATTACAGGGATATTATTAGT
GAGAGATGGTGGT------------------------GAAACCTTCAGACCTGGAGGAGGGAATATGAGAGACAATTGGA
GAAGTGAATTATATAAATATAAAGTAGTAAAAATTGAACCATTAGGAGTAGCACCCACCAAGGCAAGGAGAAGAGTGGTG
C------------AGAGAGAAAAAAGAGGAG---TGGGAATAGGAGCTGTGTTCCTTGGGTTCTTGGGAGCAGCAGGAAG
CACTATGGGCGCAGCGTCAATAACGCTGACGGTACAGGCCAGACAATTATTGTCTGGTATAGTGCAACAGCAGAACAATT
TGCTGAGGGCCATTGAGGCGCAACAGCATATGTTGCAACTCACAGTCTGGGGCATCAAGCAGCTCCAGGCAAGAGTCCTG
GCTGTGGAAAGATACCTAAGGGATCAACAGCTCCTAGGGATTTGGGGCTGCTCTGGAAAACTCATTTGCACCACTGCTGT
GCCTTGGAATACTAGTTGGAGTAATAAATC---TCTAGATGAAATTTGGGATAACATGACCTGGATAGAGTGGGAAAGAG
AAATAGGCAATTACACAAATTTAATATACAACTTACTTGAAAAATCTCAGAACCAACAAGAAAAAAATGAACAAGAATTA
TTGGAATTGGACAGTTGGGCAAGCTTGTGGAATTGGTTTGACATATCAAAATGGCYGTGGTATATAAGAATATTCATAAT
GATAGTAGGAGGCTTAGTAGGTTTAAGAATAGTTTTTACTGTATTTTCTATAGTAAATAGAGTTAGGCAGGGATATTCAC
C---------------------ACTATCATTTCAGACCCGCTTCCCAGCCCCGAGGGGACCAGACAGGCCCGGAGGAATC
GAAGAAGAAGGTGGAGAGAGAGACAGAGACAGATTCGGTTCATCAGTGAGCGGATCCTTGCCACTTATCTGGGACGACCT
GAGGAGCCTATTCCTCTTCAGCTACCACCGCTTGAGAGACTTACTCTTGATTGCAACGAGGATTGTGGAACTTCTGGGAC
GCAG---------------------GGGGTGGGAAGTCCTCAAATACTGGTGGAATCTCCTGCAATATTGGAGTCAGGAA
CTAAAGAATAGTGCTATTAGCTTGCTAAATGCCACAGCTATAGCAGTAGCTGAGGGGACAGATAGGATTATAGAAGTAGT
ACAAAGAGCTTGTAGAGCTATTATTCACATACCTAGAAGAATAAGACAGGGCTTAGAAAGGGCTTTGCTATAAAA-TGGG
TGGCAAGTGGTCAAAAAGTAGTAAAGCTGGATGGCCTGCTGTAAGGGAAAAAATGAAGCAAGCTGAG-------------
--------------CCAGCAG---CAGAAGGGGTGGGAGCAGTATCTAAAGACCTGGAAAAACACGGAGCAATCACAAGT
AGCAATACA------AATAATGCTGATTGTGTCTGGCTAGAAGCACAAGAGGATGAG---GAAGTGGGTTTTCCAGTCAG
ACCTCAGGTACCTTTAAGACCAATGACTTTCAAGGGAGCTTTCGATCTTAGCCACTTTTTAAAAGAAAAGGGGGGACTGG
ATGGGCTAACTTACTCCCAGAAAAGAAAAGACATCCTTGATCTGTGGGTCTACCACACACAAGGCTTCTTCCCTGATTGG
CAAAACTACACACCAGGGCCAGGGACCAGATTTCCACTGACCTTTGGATGGTGCTTCAAGTTAGTACCCGT---TGACCC
AGACCAGGTAGAGAAGGAGAATGAAGGAGAGAACAACAGCTTGTTACACCCCATGAGCCTGCACGGGATGGATGACCCGG
ATAAAGAAGTGTTAGTGTGGAAGTTTGACAGCCGCCTAGCATTAAGGCACATAGCCCGAGAGAAACATCCGGAGTTCTAC
AAGGACTGCTGA
>AB428562/B/574
ATGGGTGCGAGAGCGTCGATAATAAGCGGAGGAGAATTAGATAAATGGGAAAAAATTAGGTTAAGGCCAGGGGGGAAGAA
AAAATATAGATTAAAACATTTAGTATGGGCAAGCAGGGAACTGGAACGATTCGCACTAAATCCTGGCCTGTTAGAAACAT
CAGAAGGCTGTAGACAAATAATAGGGCAGCTACAACCATCTCTTCAGACAGGATCAGAAGAACTTAAATCATTATTCAAT
ACAGTAGCAGTCCTTTATTGTGTACATCAAAGAATAGAGGTAAAAGACACCAAGGAAGCTCTAGACAAGATAGAGGAAGA
GCAAAGCAAAAGCAAGC---------------------------------------AAAATTACCCTATAGTACAGAACC
TCCAGGGGCAAATGGTACATCAGCCCATATCACCTAGAACTTTAAATGCATGGGTAAAAGTAATAGAAGAAAAGGCTTTT
AGCCCAGAAGTAATACCTATGTTTTCAGCATTATCAGAAGGAGCCACCCCACAAGATTTAAACACCATGCTAAATACAGT
GGGGGGACATCAAGCAGCTATGCAGATGTTAAAAGAAACTATCAATGAGGAAGCTGCAGAATGGGATAAATTGCACCCAG
CGCAAGCAGGGCCTCATCCACCAGGCCAGATAAGAGAACCAAGGGGAAGTGACATAGCAGGAACTACTAGTACCCTTCAG
GAACAAATAGCATGGATGACAAATAAT---CCACCTATCCCAGTAGGAGAAATCTATAAAAGATGGATAATCCTGGGGTT
AAACAAAATAGTAAGAATGTATAGCCCTGTCAGCATTCTGGACATAAGACAAGGGCCAAAAGAACCCTTTAGAGATTATG
TAGACCGGTTCTATAAAACTCTAAGAGCCGAGCAAGCTTCACAGGATGTAAAAAATTGGATGACAGAAACCCTGTTGGTC
CAAAATGCAAACCCAGATTGTAAGACTATTTTAAAAGCATTGGGACCAGCAGCTACACTAGAAGAAATGATGACAGCATG
TCAAGGAGTGGGGGGACCCAGCCATAAAGCAAGAATTTTGGCTGAAGCAATGAGCCAGGTAACAAAT-------------
--CCAAATACAATAATGATGCAGAGAGGTAATTTTAGGGACCAAAGAAAAACTATTAAGTGTTTCAATTGTGGCAAACAA
GGGCACCTAGCCAGAAATTGCAGGGCCCCCAGGAAAAAAGGCTGTTGGAAATGTGGAAAGGAAGGACACCAAATGAAAGA
TTGTATT------GAGGGACAGGCTAATTTTTTAGGGAAAATCTGGCCTTCCCACAAGGGGAGGCCAGGGAACTTCCTTC
AG------------------------AGCAGACCAGAGCCAACAGCCCCACCAGAAGAG---------------------
---------------------------------------------------------AGTTTCAGGTTCGGGGAAGAGAC
AGCGACTCCCTCTCAGAAACAGGAGTTGATAGACAAGGAACTGTAT---CCTTCAGCTTCCCTCAAATCACTCTTTGGCA
ACGACCCTTAGTCACAATAAAGGTAGGAGGACAGCTAAAGGAAGCTCTATTAGATACAGGAGCAGATGATACAGTATTAG
GAGAAATGAATTTACCAGGCAAATGGAAACCAAAAATGATAGGGGGAATTGGAGGTTTTATCAAAGTAAGACAGTATGAT
CAGGTAGCTATAGAAATCTGCGGACATAAAGCTATAGGTACAGTGTTAGTAGGACCTACACCTGTCAACATAATTGGAAG
AAATCTGTTAACTCAGCTTGGCTGCACTTTAAATTTCCCCATTAGTCCTATTGAAACTGTACCAGTAAAATTAAAACCAG
GAATGGATGGCCCAAAAGTGAAACAATGGCCATTGACAGAAGAAAAAATAAAAGCATTAATAAAAATTTGCACAGAGATG
GAAAAGGAAGGAAAAATCTCAAAAATTGGGCCTGAAAATCCATACAATACTCCAGTATTTGCTATAAAGAAAAAAGACAG
TACTAAATGGAGAAAATTAGTAGATTTCAGGGAACTTAATAAAAGAACTCAAGACTTCTGGGAAGTTCAATTAGGAATAC
CACATCCTGCAGGGTTAAAAAAGAACAAATCAGTAACAGTACTGGATGTGGGTGATGCATATTTTTCAGTTCCCTTAGAT
GAAAATTTTAGAAAATATACTGCATTTACCATACCTAGTTTAAACAATGAGACACCAGGGATTAGATATCAGTACAATGT
GCTTCCACAGGGATGGAAAGGATCACCAGCAATATTTCAATGTAGCATGACAAAGATCTTAGAGCCTTTTAGAAAACAAA
ATCCAGACATAGTTATCTATCAATACATGGATGATTTGTATGTAGGATCTGACTTAGAAATAGAGAAGCATAGAACAAAA
ATAGAGGAACTGAGACAACATTTATTGAGGTGGGGATTTACCACACCAGACAAAAAACATCAGAAAGAGCCTCCATTCCT
TTGGATGGGTTATGAACTCCATCCTGATAAATGGACAGTACAGCCTATAGTGCTGCCAGAAAAAGACAGCTGGACTGTCA
ATGATATACAGAAGTTAGTAGGAAAATTAAATTGGGCAAGTCAGATCTATCCAGGGATTAAAGTAAGACAATTATGTAAA
CTCCTTAGGGGAGCCAAAGGGCTAACAGAAGTAGTACCACTCACAGCAGAAGCAGAATTAGAATTGGCAGAGAACAGGGA
GATCTTAAAAGAACCAGTACATGGAGTGTATTATGACCCATCAAAAGACTTAGTAGCAGAAATACAGAAGCAGGGGCTAG
GCCAATGGACATATCAAATTTATCAGGAGCCATTTAAAAATCTGAAAACAGGAAAGTATGCAAGAATGAAGGGTGCCCAC
ACTAATGATATAAAACAGTTAACAGAGGCAGTGCAAAAAATAGCCACAGAAAGCATAGTAATATGGGGAAGAACTCCTAA
ATTTAGACTACCCATACAAAAAGAGACATGGGAATCATGGTGGATGGAGTATTGGCAAGCCACCTGGATTCCTGAGTGGG
AGTTTGTCAATACCCCTCCCCTAGTAAAATTATGGTACCAGTTAGAAAAAGAACCCATAGTAAAAGCAGAAACTTTCTAT
GTAGATGGGGCAGCTAATAGGAAGACTAAATTAGGAAAAGCAGGATATGTTACTGACAGGGGAAGAYAAAAAATCGTCTC
CCTAACTGACACAACAAATCAGAAGACTGAATTACAAGCCATCCATTTAGCTTTGCAGGATTCGGGGTTAGAAGTAAACA
TAGTAACAGACTCACAATATGCATTAGGAATCATTCAAGCACAACCAGATAAGAGTGAATCAGAATTAGTCAGTCAAATA
ATAAAGCAGTTAATAAACAAAGAAAAGGTCTACCTAGCATGGGTACCAGCACACAAAGGAATTGGAGGAAATGAACAAGT
AGATAAATTAGTCAGTGCTGGAATCAGGAGAGTACTATTTTTGGATGGAATAAATAAGGCCCAAGAA-GAACATGAAAAA
TACCACAATAATTGGAGAGCAATGGCTAGTGATTTTAACATACCACCCGTAGTTGCAAAAGAAATAGTGGCCAGCTGTGA
TAAATGTCAGCTAAAAGGAGAAGCCATGCATGGACAAGTAGACTGTAGTCCAGGAATATGGCAACTAGATTGTACACACT
TAGAAGGAAAAATTATCATAGTAGCAGTTCATGTAGCTAGTGGATATATAGAAGCAGAAGTCATTCCAGCAGAGACAGGA
CAGGAAACAGCATACTTTCTCTTAAAGTTAGCAGGAAGATGGCCAGTAAAAACAATACATACAGATAATGGCAGCAATTT
CACCAGTACTGCAGTAAAAGCTGCCTGTTGGTGGGCAGGGATCAAGCAGGAATTTGGCATTCCCTACAATCCCCAAAGTC
AGGGAGTGGTAGAATCTATGAATAATGAATTAAAGAAAATTATAGGGCAGGTAAGAGATCAGGCTGAACTTCTTAAGACA
GCAGTACAAATGGCAGTATTCATCCACAATTTTAAAAGAAAAGGGGGGATTGGGGGGTACAGTGCAGGAGAAAGGATAAT
AGACATAATAGCAACAGACATACAAACTAAAGAATTACAAAAACAAATTACAAAAATTCAAAATTTTCGGGTTTATTACA
GGGACAGCAGAGATCCACTTTGGAAAGGACCAGCAAAGCTCCTCTGGAAAGGTGAAGGGGCAGTAGTAATCCAAGATAAT
AGTGACATAAAAGTAGTGCCAAGAAGAAAAGCAAAGATCATTAGGGAATATGGAAAACAGATGGC---AGGTGATGATTG
TGTGGCAAGTAGACAGGATGAGGATTAACATATGGAAAAGTTTAGTAAAACACCATATACATATCTCAAGGAAAGCTAAG
AGATGGATGTATAAACATCATTATGAAAGCACTA------ATCCAAGAGTAAGCTCGGAAGTACACATCCCACTA---GG
GGAAACTGAATTGGTAATAACAACCTATTGGGGTCTACATACAGGAGAAAGAGACTGGCAGTTGGGTCACGGAGTCTCCA
TAGAATGGAGAAAACAGAGATATAACACACAAGTAGACCCTGACCTAGCAGACCAACTAATTCATCTGTATTATTTTGAT
TGTTTTTCAGGATCTGCTATAAGAAATGCCTTATTAGGACATAGAGTTAGTCCTAGGTGTGAATATCAAGCAGGACATAG
AAAGGTAGGATCCCTACAATACTTGGCATTAACAGCACTAATAACACCAAAAAAGAGAAAGCCACCTTTGCCTAGTGTTG
CGAAACTGACAGAGGA--TAGATGGAACAAGCCCCAGAAGACCAAGGGCCACAGAGGGAGCCAAACACTGAATGGACACT
AGAGCTTTTAGAGGAGCTTAAGAGTGAAGCCATGAGACATTTTCCTAGGCCGTGGCTTCATGGCTTAGGACAACATATCT
ATGAAACATATGGGGATACTTGGGCAGGAGTGCAAGCCATAATAAGAATCCTGCAACAACTGCTGTTTATCCATTTCAGA
ATTGGGTGTCAACATAGCAGAATAGGAATCATTCAAC------------AGAGGAGAGCAAGAAATGGAGCCGGTAGATC
CTAAATTAGAGCCCTGGAAGCATCCAGGAAGTCGGCCTAGAACTGCTTGTAATAACTGCTATTGTAAAAAATGTTGCTTT
CATTGCCAAGTTTGTTTCACAAAAAAGGGCTTAGGCATCTCCTATGGCAGGAAGAAGCGGAGACCGCGACGAAGACCTCC
TCAAGACAGTGAGACTCATCAAGGTTCTCTATCAAAGCAGTGAGT------------AGTGCATGTAATGCCATCTTTAC
CAATATTAGCAATAGTAGCATTAGTAGTAGCAGCAATATTAGCAATAGTTGTGTGGACCATAGTACTCATAGAATATAAG
AAAATATTAAAACAAAGAAAAATAGACAGGTTAATTGATAGAATAAGTGAAAGAGCAGAAG-------------------
--------------------------ACAGTGGCAATGAAAGTGAAGGGGACCAGGAAGAATTAT---------------
----------------CAACACTTATGGAGATGGGGTATCATGCTCCTTGGGATGTTAATGATATGTAGTGCT-------
---GCAGAACAATTGTGGGTTACAGTCTATTATGGGGTACCTGTGTGGAAAGAAGCAACCACCACTTTATTTTGTGCATC
AGATGCTAAAGCATATGACACAGAGGCACATAATGTATGGGCCACACATGCCTGTGTACCCACAGACCCCAACCCACAAG
AAGTAGAGTTGAAAAATGTGACAGAAGAATTTAACATATGGGAAAATAACATGGTAGAACAGATGCATGAAGATGTAATC
AGTTTATGGGATGAAAGCTTAAAGCCATGTGTAAAATTAACCCCACTCTGTGTTACTTTAGACTG---------------
------------------------------------------------------------CGAAATAAAAAACTGCTCTT
TCAATATCACCACAACAATAAGAGACAAGGCGCGGAAAGAAAGCGCACTTTTTTATAGACTTGATGTAGTACCAATAGA-
--------------------TGGTAATAGTTATAGGTTAATAAATTGTAATACCACAGTCATTACACAGGCCTGTCCAAA
GGTATCCTTTGAGCCAATTCCCATACACTATTGTACCCCGGCTGGTTTTGCGCTTTTAAAGTGTAATGATAAAGGGTTCA
GTGGAAAAGGAGAATGTACTAATGTCAGCACAGTACAATGTACACATGGAATTAGGCCAGTAGTATCAACTCACCTGCTG
TTAAATGGCAGTCTAGCAGAAGAAAAGGTAGTAATTAGATCTAAAAATTTCTCAGATAATACTGCAACCATAATAGTACA
GCTGAACGAATCTATAGTAATTAATTGTACAAGACCCAACAACAACACAAGAAAAGGTGT----ACATTTAGGACCAGGG
CAAGC---AATATATACAACAGAAGCCATAATAGGAGATATAAGACAAGCACATTGTAACATTAGTGAAGAAAAATGGAA
TAACAATCTAGAACAGGTAGTTACAAAATTAAGAGAAAAATTTAACAA--------TACAAAAATAGTCTTT---AAGCA
ACCCTCAGGAGGAGATCCAGAAATTGTAATGCACAGCTTTAATTGTGGAGGGGAATTTTTATACTGCAATACAACAGAGC
TGTTTA------------------------------TCACACTCCGATGTAGAATAAAACAAATTATAAACATGTGGCAG
AGAGTAGGAAGAGCAATGTATAACCCTCCCATCGCAGGACAAATTAGATGTTCATCAAATATTACAGGGATATTATTAGT
GAGAGATGGTGGT------------------------GAAACCTTCAGACCTGGAGGAGGGAATATGAGAGACAATTGGA
GAAGTGAATTATATAAATATAAAGTAGTAAAAATTGAACCTTTAGGAGTAGCACCCACCAAGGCAAAAAGAAGAGTGGTG
C------------AGAGAGAAAAAAGAGCAG---TGGGAATAGGAGCTGTGTTCCTTGGGTTCTTGGGAGCAGCAGGAAG
CACTATGGGCGCAGCGTCAATAACGCTGACGGCACAGGCCAGACAATTATTGTCTGGTATAGTGCAACAGCAAAACAATT
TGCTGAGGGCCATTGAGGCGCAACAGCATATGTTGCAACTCACAGTCTGGGGCATCAAGCAGCTCCAGGCAAGGGTCCTG
GCTGTGGAAAGATACCTAAGGGATCAACAGCTCCTAGGAATTTGGGGCTGCTCTGGAAAACTCATTTGCAACACTGCTGT
GCCTTGGAATACTAGTTGGAGTAATAAATC---TCTAGATGAAATTTGGGATAACATGACCTGGATACAGTGGGAAAGAG
AAATAGGCAATTACACAAACTTAATATACGACTTACTTGAAAAATCTCAGAACCAACAAGAAAAAAATGAACAAGAATTA
TTAAAATTGGACAGTTGGGCAAGCTTGTGGAATTGGTTTGAAATATCAAACTGGCTGTGGTATATAAAAATATTCATAAT
GATAGTAGGAGGCTTAATAGGTTTAAGAATAGTTTTTACTGTACTTTCTATAGTAAATAGAGTTAGGCAGGGATATTCAC
C---------------------ACTATCATTTCAGACCCGCTTCCCAGCCCCGAGGGGACCAGACAGGCCCGGAGGAATC
GAAGAAGAAGGTGGAGACAGAGACAGAGACAGATTCAATTCATCAGTGACCGGATTATTGCCACTTATCTGGGACGACCT
GAGGAGCCTGTTCCTCTTCAGCTACCACCGCTTGAGAGACTTACTCTTGATTGCAACGAGGATTGTGGAACTTCTGGGAC
GCAG---------------------GGGGTGGGAAGTCCTCAAATATTGGTGGAATCTCCTGCAATATTGGAGTCAGGAA
CTAAAGAATAGTGCTGTTAGCTTGCTAAATGCCACAGCTATAGCAGTAGCTGAGGGGACAGATAGGATTATAGAAGCAGT
ACAAAGAGCTTGTAGAGCTATTATTCACATACCTAGAAGAATAAGACAGGGCTTAGAAAGGGCTTTGCTATAAAA-TGGG
TGGCAAGTGGTCAAAAAGTAGTAAAGCTGGATGGCCTGCTGTAAGGGAAAAAATGAAGCGAGCTGAG-------------
--------------CCAGCAG---CAGAAGGGGTGGGAGCAGTATCTAGAGACCTGGAAAAACACGGAGCAATCACAAGT
AGCAATACA------AATAATGCTGATTGTGTCTGGCTGGAAGCACACGAGGATGAG---GAGGTGGGTTTTCCAGTCAG
ACCTCAGGTACCTTTAAGACCAATGACTTTCAAGGGAGCTTTCGATCTTAGCCACTTTTTAAAAGAACAGGGGGGACTGG
ATGGGCTAATTTACTCCCAGAAAAGAAAAGACATCCTTGATCTGTGGGTCTACCACACACAAGGCTTCTTCCCTGATTGG
CACAACTACACACCAGGGCCAGGGACCAGATTCCCGCTGACCTTTGGGTGGTGCTTCAAGTTAGTACCAGT---TGACCC
AGACCAGGTAGAGAAGGAGAATCAAAGAGAGAACTGCAGCTTGTTACACCCCATGAGCCAGCATGGGATGGATGACCCGG
AGAAAGAAGTGCTAATGTGGAAGTTTGACAGCTACCTAGCACTCAAGCACTTAGCCCGAGAGAAACATCCGGAGTTCTAC
AAGGACTGCTGA
>AB480692/B/DR6174
ATGGGTGCGAGAGCGTCGGTAATAAGCGGGGGAGAATTAGATAGATGGGAAAAAATTCGGTTAAGGCCGGGGGGAAACAA
AAAATATAGATTAAAACATATAGTATGGGCAAGCAGGGAGCTAGAACGATTCGCACTAAATCCTGGCCTGTTAGAAACAT
CAGAAGGCTGTAGACAAATAATGGAGCAGATACAACCATCTCTTCAGACAGGATCAGAAGAACTTAGATCATTATTCAAT
ACAGTAGCAGTCCTTTATTGTGTGCATCAAAGGATAGAGGTAAAAGACACCAAGGAAGCTTTAGACAAGATAGAGGAAGA
GCAAAGCAAAAGTAAGC---------------------------------------AAAATTACCCCATAGTGCAGAACC
TCCAGGGGCAAATGGTACATCAAGCCATCTCACCTAGAACTTTAAATGCATGGGTAAAAGTAATAGAAGAGAAGGCTTTC
AGCCCAGAAGTAATACCTATGTTTTCAGCATTATCAGAAGGAGCCACCCCACAAGATTTAAACACCATGCTAAATACAGT
GGGGGGACATCAAGCAGCCATGCAAATGTTAAAAGAAACTATCAATGAGGAAGCTGCAGAATGGGATAGATTGCACCCAG
TGCATGCAGGGCCTAATCCACCAGGCCAGATAAGAGAACCAAGGGGAAGCGACATAGCAGGAACTACTAGTACCCTTCAG
GAACAAATAGCGTGGATGACAAATAAT---CCACCTATCCCAGTAGGAGAAATCTATAAAAGATGGATAATCCTGGGACT
AAATAAAATAGTAAGAATGTATAGCCCTGTCAGCATTCTGGACATAAGACAAGGGCCAAAAGAACCCTTTAGAGATTATG
TAGACCGGTTCTATAAAACTCTAAGAGCTGAGCAAGCTTCACAGGATGTAAAAAATTGGATGACAGAAACCTTGTTGGTC
CAAAATTCGAACCCAGATTGTAAGACTATTTTAAAGGCATTGGGACCAGCAGCTACATTAGAAGAAATGATGACAGCATG
TCAGGGAGTGGGGGGACCCGGCCATAAAGCAAGAGTTTTGGCTGAAGCAATGAGCCAAGTAACAACT-------------
--CCACCTACAATGATGATGCAGAGAGGTAATTTTAGGAACCAAAGAAAGACTGTTAAGTGTTTCAATTGTGGCAAAGAA
GGGCACATAGCCAGAAATTGCAGGGCCCCTAGGAAAAAGGGCTGTTGGAAATGTGGAAAGGAAGGACACCAAATGAAAGA
TTGTACT------GAGAGACAGGCTAATTTTTTAGGGAAAATCTGGCCTTCCCACAAGGGAAGGCCAGGGAACTTCCTTC
AG------------------------AACAGACTAGAGCCAACAGCCCCACCAGAGGAG---------------------
---------------------------------------------------------AGTTTCAAGTTTGGGGAAGAGAC
AGCGACTCCCTCTCAGAAACAGGAGCCGACAGACAAGGAACTGTAT---CCTTTAGCTTCCCTCAAATCACTCTTTGGCA
ACGACCCGTAGTCAAAGTAAGGGTAGGAGGGCAACTAACGGAAGCTCTATTAGATACAGGAGCAGATAATACAGTATTAG
AGAACATAAATTTACCAGGGAAATGGAAACCAAAAATGATAGGGGGAATTGGAGGTTTTGTCAAAGTAAGACAGTATGAT
CAGGTAACTATAGAATTCTGCGGACATAAAGTTGTAGGTGCAGTATTAGTAGGACCTACACCTGTCAACATAATTGGAAG
AGATCTGATGACTCAGATTGGCTGCACCTTAAATTTTCCCATTAGTCCTATTGAAACTGTACCAGTAAAATTAAAGCCAG
GAATGGATGGCCCAAAAGTGAAACAATGGCCATTGACAGAAGAAAAAATAAAAGCATTAAAAGAAATTTGCACAGAGCTG
GAAGAGGCAGGGAAAATCTCAAAAATTGGGCCTGAAAATCCATACAATACTCCAGTATTTGCTATAAAGAAAAAGAACAG
TACTAAATGGAGAAAATTAGTAGATTTCAGAGAACTTAATAAAAGAACTCAAGACTTCTGGGAAGTTCAATTAGGAATAC
CACATCCTGCAGGGTTAAAAAAGAAAAAATCAGTAACAGTACTGGATGTGGGTGATGCATATTTTTCAATTCCCTTAGAT
GAAGACTTTAGAAAATATACTGCATTTACCATACCTAGTTTAAACAATGAGACACCAGGGATTAGATATCAGTACAATGT
GCTTCCACAGGGATGGAAAGGATCACCAGCAATATTTCAATGTAGCATGACAAAAATCTTAGAGCCTTTTAGAAAACAAA
ATCCAGACATAGTTATCTATCAATACATGGATGATTTGTATGTAGGATCTGACTTGCAAATAGAGCAGCATAGAACAAAA
ATAGAGGAACTGAGACAACATCTGTGGAGGTGGGGATTTTACACCCCAGACAAAAAACATCAGAAAGAGCCTCCATTCCT
TTGGATGGGTTATGAACTCCATCCTGATAAATGGACAGTACAGCCTATAGTGCTGCCAGAAAAGGACAGCTGGACTGTCA
ATGACATACAGAAGTTAGTAGGAAAATTAAATTGGGCAAGTCAGATTTATCCAGGGATTAAAGTAAAGCAATTATGTAAA
CTCCTTAGGGGAACCAAAGGACTAACAGAAGTAGTACCACTCACAGCAGAAGCAGAGTTAGAATTGGCAGAAAACAGGGA
GATTCTAAAAGAACCAGTACATGGAGTGTATTATGACCCATCAAAAGACTTAGTAGCAGAAATACAGAAGCAGGGGCAAG
GCCAATGGACATATCAAATTTATCAGGATCCATGTAAAAACCTGAAAACAGGAAAGTATGCAAGAACGAAGGGTGCCCAC
ACTAATGATGTAAAACAGTTAACAGAGGCAGTGCAAAAAATAGCCACAGAAAGCATAGTAATATGGGGAAAAACTCCTAA
ATTTAGACTACCCATACAAAAAGAGACGTGGGAAGCATGGTGGACAGAGTATTGGCAAGCCACCTGGATTCCTGAGTGGG
AGTTTGTCAATACCCCTCCCTTAGTGAAATTATGGTACCAGTTAGAGAAAGAACCCATAGTAGGAGCAGAAACTTTCTAT
GTAGATGGAGCAGCTAATAGAGAGACTAAATTAGGAAAAGCAGGATATGTTACTGACAGAGGAAAACAAAAAGTCGTCTC
CCTAACTGACACAACAAATCAGAAGACTGAGTTACAAGCAATCCATTTAGCTTTGCAGGATTCAGGGTCAGAAGTAAACA
TAGTAACAGACTCACAATATGCATTAGGAATCATTCAAGCACAACCAGATAAGAGTGAATCAGAACTAGTCAGTCAAATA
ATAGAGCAGTTAATAAAAAAGGAAAAGGTTTACCTAGCATGGGTACCAGCACACAAAGGAATTGGAGGAAATGAACAAGT
AGATAAATTAGTCAGTGCTGGAGTCAGGAAAGTACTATTTTTGGATGGAATAGATAAGGCCCAAGAA-GAACATGAAAGA
TATCACAGTAATTGGAGAGCAATGGCTAGTGAATTTAACATACCACCTGTAGTTGCAAAAGAAATAGTAGCCTGCTGTGA
TAAATGTCAGCTAAAAGGAGAAGCCATGCATGGACAAGTAGACTGTAGTCCAGGAATATGGCAACTAGATTGTACACACT
TAGAAGGGAAAATTATCCTGGTAGCAGTTCATGTAGCCAGTGGATACATAGAAGCAGAAGTCATTCCAGCAGAGACAGGA
CAGGAAACAGCATACTTTCTCTTAAAATTAGCAGGAAGATGGCCAGTAAAAACAATACATACAGATAATGGCAGCAATTT
CACCAGTACTACAGTAAAGGCTGCCTGTTGGTGGGCAGGGATCAAGCAGGAATTTGGCATTCCCTACAATCCCCAAAGTC
AGGGAGTAGTAGAATCTATGAATAATGAATTAAAGAAAATTATAGGGCAGGTAAGAGATCAGGCTGAACATCTTAAGACA
GCAGTACAAATGGCAGTATTCATCCACAATTTTAAAAGAAAAGGGGGGATTGGGGGATACAGTGCAGGGGAAAGGATAAT
AGACATAATAGCAACAGACATACAAACTAAAGAATTACAAAAACAAATTTCAAAAATTCAAAATTTTCGGGTTTATTACA
GGGACAGCAGAGATCCACTTTGGAAAGGACCAGCAAAGCTTCTCTGGAAAGGTGAAGGGGCAGTAGTAATTCAAGATAAT
AGTGACATAAAAGTAGTGCCAAGAAGAAAAGCAAAAATCATTAGGGATTATGGAAAACAGATGGC---AGGTGATGATTG
TGTGGCAAGTAGACAGGATGAGGATTAAAGCATGGAAAAGTTTAGTAAAACATCATATGTATATCTCAGGGAAAGCTAAG
AAATGGTTTTATAGACATCACTATGAAAGCATTA------ATCCAAGAATAAGTTCAGAGGTACATATCCCACTA---GG
GGAAGCTAAATTGGTAATAACAACATATTGGGGTCTGCATACAGGAGAAAGAGACTGGCATTTGGGTCAAGGAGTCTCCA
TAGAATGGAAAAAAGAGAGATATAACACACAAGTAGACCCTGACCTAGCAGACCAACTAATTCATCTGTATTATTTTGAT
TGTTTTTCAGAATCTGCTATAAGAAATGCCTTATTAGGATATAGAGTTAGTCCTAGTTGTGAATATCGAGCAGGACATAG
AAAAGTAGGATCCCTACAATACTTGGCATTAGCAGCATTAATAACACCAACAAGGAGAAAGCCACCTTTGCCTAGTGTTA
AGAAACTGACAGAGGA--TAGATGGAACAAGCCCCAGAAGACCAAGGGCCACAGAGGGAGCCACACAATGAATGGACACT
AGAGCTTTTAGAGGAGCTTAAGAGAGAAGCTGTTAGACATTTTCCTAGG--------CCATGGCTTAGGGCAACATATCT
ATGAAACTTATGGGGATACTTGGGCAGGAGTGGAAGCCATAATAAGACTCCTGCAACAACTGCTGTTTATTCATTTCAGA
ATTGGGTGCCGACATAGCAGAATAGGCATCATTCAAC------------AGAGGAGAGCAAGAAATGGAGCCAGTAGATC
CTAGACTAGAGCCCTGGAAGCATCCAGGAAGTCAGCCTAGGACTGCTTGTAACAATTGCTATTGTAAAAAGTGTTGCTTT
CATTGCCAAGTTTGTTTCATGAAAAAGGGCTTAGGCATCTCCTATGGCAGGAAGAAGCGGAGACCGCGACGAAGAACTCC
TCAAGGCAGTCCGACTCATCAAGTCTCTTTATCAAAGCAGTAAGT------------AGCACATGTAATGCTGTCTTTAA
CCATATTAGCAATAGTAGCATTAGTAGTAGCAGCAATAATAGCAATAGTTGTGTGGACCATAGTATTCATAGAATATAGG
AAAATATTAAGACAAAGAAAAATAGACAGATTAATTGATAGAATAAGAGAAAGAGCAGAAG-------------------
--------------------------ACAGTGGCAATGAAAGTGAAGGGGACCAGGAAGAATTAT---------------
----------------CAACACTTATGGAGATGGGGCATCATGCTCCTTGGGATGTTAATGATATGTAAGGCT-------
---ACAAAACCATTGTGGGTTACAGTCTATTATGGGGTACCTGTGTGGAAAGAAGCAACCACCACTTTATTTTGTGCATC
AGATGCTAAAGCATATGACACAGAGGTACATAATGTTTGGGCCACACATGCCTGTGTACCCACAGACCCCAACCCACAAG
AAGTATGGTTGGAAAATGTGACAGAAGAGTTTAACATATGGGAAAATAACATGGTAGAACAGATGCATGAAGATATAATC
AGTTTATGGGATCAAAGCTTAAAGCCATGTGTAAAATTAACCCCACTCTGTATTACTTTACAATG---------------
------------------------------------------------------------CGAGATAAAAAACTGCTCTT
TCAATGTCACCACATCAATAAGAGATAGGGTGCGGAAAGAATACGCACTTTTTAATAAACTTGATGTAGTACCAATAAA-
--------------------TGATACCAGTTTTATTTTAATACATTGTAATACCTCGGTCATTACACAGGCCTGTCCAAA
GATGTCCTTTGAGCCAATTCCCATACACTATTGTACCCCAGCTGGTTTTGCGCTTCTAAAGTGTAATAATAAGACGTTCA
GTGGAAAAGGGCCATGTAACAATGTCAGCACAGTACAATGTACACATGGAATTAGGCCAGTAGTGTCAACTCAATTGCTG
TTAAATGGCAGTCTAGCAGAAGAAGAGGTAGTACTTAGATCAAAAAATTTCACAGATAATGCTGAAACCATAATAGTACA
GCTGAACGAATCTGTAACAATTAATTGTACAAGACCCAACAACAACACAAGAAGAAGTAC----ACGTATAGGACCAGGG
AAAGC---ATTCTTTACA------------GTAGGAGATATAAGACAAGCACATTGTAACATTAGTAGAAAAGACTGGAA
TAACACTTTAAAACTTGTAGCTACAAAATTAGAAGAAAAATTTAATAC--------AACAACAATAGTCTTT---CAGCC
ACCTGCCGGAGGAGACCCAGAAATTACAATGCACAGCTTTAATTGTGGAGGGGAATTTTTCTACTGCAATACATCACAAC
TGTTTA------------------------------CCACACTCCAATGTAGAATAAAACAAATTATAAACATGTGGCAG
ACAGTAGGAAAAGCAATGTATGCCCCTCCCATTGAAGGACGAATTAGATGTTCATCAAAAATTACAGGGCTCTTATTAGT
GAGAGATGGTGGT------------------------GAAACCTTCAGACCTGGAGGAGGAAATATGAGGGACAATTGGA
GAAGTGAATTATATAAATATAAAGTAGTAAAAATTGAACCAATAGGAGTAGCACCCACCGAGGCAAAGAGAAGAGTGGTG
C------------AGAGAGAGAAAAGAGCAG---TAGGAATAGGAGCTGTGTTCCTTGGGTTCTTGGGAGCAGCAGGAAG
CACTATGGGCGCAGCGTCAGTGACGCTGACGGTACAGGCCAGACAATTATTGTCTGGTATAGTGCAACAGCAAAACAATT
TGCTGAGAGCCATTGAGGCGCAACAGCATATGTTGCAACTCACAGTCTGGGGCATCAAGCAGCTCCAGGCAAGAGTCCTG
GCTGTGGAAAGATACCTAAGGGATCAACAGCTCCTAGGGATTTGGGGCTGCTCTGGAAAACTCATTTGCACCACTGCTGT
GCCTTGGAATAATAGTTGGAGTAATAAATC---CCATGATGAGATTTGGCATAACATGACCTGGATAAAGTGGGAAAGAG
AAATTGACAATTACACAGGCTTAATATACTCCTTACTTGAGGAATCGCAGAACCAACAAGAAAAGAATGAACAAGACTTA
TTGAAATTAGATAGTTGGGCAAGTTTGTGGAATTGGTTTGACATATCAAGATGGCTGTGGTACATAAAGATATTCATAAT
GATAGTAGGAGGCTTAATAGGTTTAAGAATAGTTTTTGCTGTACTTTCTATAGTAAATAGAGTTAGGCAGGGATATTCAC
C---------------------ATTATCATTTCAGACCCACTTCCCAGCCCCGAGGGGACCCGACGGACCCGGAGGAATC
GAAGAAGAAGGTGGAGAGAGAGACAGAGACAGATCCACTCGATTAGTGAGCGGATTCTTGCCACTTATCTGGGACGACCT
GAGGAGCCTATTCCTCTTCAGTTACCACCGCTTGAGAGACTTACTCTTGATTGTAACGAGGATTGTGGAACTTCTGGGAC
GCAG---------------------GGGGTGGGAAGTCCTCAAGTATTGGTGGAATCTCCTGCAATATTGGAGTCAGGAA
CTAAAGAATAGTGCTATTAGCTTGCTAAATGCCACAGCTATAGCAGTAGCTGAGGGGACAGATAGGATTATAGAAGCAGT
ACAAAGAACTTTTAGAGCTGTTCTTCACATACCTGTAAGAATAAGACAGGGCTTAGAAAGAGCTTTGCTATAAAA-TGGG
TAACAAATGGTCAAAA------------GGATGGCCTGCTGTAAGGGAAAGAATGAGAAAAACTGAG-------------
--------------CCAGCAG---CAGAAGGGGTGGGAGCAGTATCTCGAGACCTGGAAAAACACGGAGCAATCACAAGT
AGCACTGCA------AATAATGCTGATTGTGTCTGGCTAGAAGCACATGAGGAAGAG---GAGGTGGGTTTTCCAGTCAG
GCCTCAGGTACCTTTAAGACCAATGACTTACAAGGCAGCTTTCGATCTTAGCCACTTTTTAAAAGAAAAGGGGGGACTGG
AAGGGCTAATTTACTCCCAAAAGAGAAAAGATATCCTTGATTTGTGGGTCTACCACACACAAGGCTTCTTCCCTGATTGG
CAGAACTACACACCAGGGCCAGGGACAAGACTTCCACTGACCTTTGGTTGGTGCTTCAAGTTAGTACCAGT---TGACCC
AGACCAGGTAGAGAAGTACAATGAAGGAGAGAACAACAGCTTATTACACCCTATGAGCCTGCATGGGATGGAGGACCCGG
AGAAAGAAGTGTTAATGTGGAAGTTTGACAGCCACCTAGCACTTCGGCACCTAGCCCGAGAGAAACATCCGGAGTTTTAC
AAGGACTGCTGA
>AB480693/B/DR6174
ATGGGTGCGAGAGCGTCGGTAATAAGCGGGGGAGAATTAGATAGATGGGAAAAAATTCGGTTAAGGCCGGGGGGAAACAA
AAAATATAGATTAAAACATATAGTATGGGCAAGCAGGGAGCTAGAACGATTCGCACTAAATCCTGGCCTGTTAGAAACAT
CAGAAGGCTGTAAACAAATAATGGGGCAGATACAACCATCCCTCCAGACAGGATCAGAAGAACTTAGATCATTATTCAAT
ACAGTAGCAGTCCTCTATTGTGTGCATCAAAGGATAGAGGTAAAAGACACCAAGGAAGCTTTAGACAAGATAGAGGAAGA
GCAAAACAAAAGTAAGC---------------------------------------AAAATTACCCCATAGTGCAGAACC
TCCAGGGGCAAATGGTACATCAAGCCATCTCACCTAGAACTTTAAATGCATGGGTAAAAGTAATAGAAGAGAAGGCTTTC
AGCCCAGAAGTAATACCTATGTTTTCAGCATTATCAGAAGGAGCCACCCCACAAGATTTAAACACCATGCTAAATACAGT
GGGGGGACATCAAGCAGCCATGCAAATGTTAAAAGAAACTATCAATGAGGAAGCTGCAGAATGGGATAGATTGCACCCAG
TGCATGCAGGGCCTAATCCACCAGGCCAGATAAGAGAACCAAGGGGAAGCGACATAGCAGGAACTACTAGTACCCTTCAG
GAACAAATAGCGTGGATGACAAATAAT---CCACCTATCCCAGTAGGAGAAATCTATAAAAGATGGATAATCCTGGGACT
AAATAAAATAGTAAGAATGTATAGCCCTGTCAGCATTCTGGACATAAGACAAGGGCCAAAAGAACCCTTTAGAGATTATG
TAGACCGGTTCTATAAAACTTTAAGAGCTGAGCAAGCTTCACAGGAGGTAAAAAATTGGATGACAGAAACCTTGTTGGTC
CAAAATTCGAACCCAGATTGTAAGACTATTTTAAAGGCATTGGGACCAGCAGCTACATTAGAAGAAATGATGACAGCATG
TCAGGGAGTGGGGGGACCCGGCCATAAAGCAAGAGTTTTGGCTGAAGCAATGAGCCAAGTAACAACT-------------
--CCACCTACAATGATGATGCAGAGAGGTAATTTTAGGAACCAAAGAAAGACTGTTAAGTGTTTCAATTGTGGCAAAGAA
GGGCACATAGCCAGAAATTGCAGGGCCCCTAGGAAAAAGGGCTGTTGGAAATGTGGAAAGGAAGGACACCAAATGAAAGA
TTGTACT------GAGAGACAGGCTAATTTTTTAGGGAAAATCTGGCCTTCCCACAAGGGAAGGCCAGGGAACTTCCTTC
AG------------------------AACAGACTAGAGCCAACAGCCCCACCAGAGGAG---------------------
---------------------------------------------------------AGTTTCAAGTTTGGGGAAGAGAC
AGCGACTCCCTCTCAGAAACAGGAGCCGACAGACAAGGAACTGTAT---CCTTTAGCTTCCCTCAAATCACTCTTTGGCA
ACGACCCGTAGTCAAAGTAAGGGTAGGAGGGCAACTAACGGAAGCTCTATTAGATACAGGAGCAGATAATACAGTATTAG
AGAACATAAATTTACCAGGGAAATGGAAACCAAAAATGATAGGGGGAATTGGAGGTTTTGTCAAAGTAAGACAGTATGAT
CAGGTAACTATAGAATTCTGCGGACATAAAGTTGTAGGTGCAGTATTAGTAGGACCTACACCTGTCAACATAATTGGAAG
AGATCTGATGACTCAGATTGGCTGCACCTTAAATTTTCCCATTAGTCCTATTGAAACTGTACCAGTAAAATTAAAGCCAG
GAATGGATGGCCCAAAAGTGAAACAATGGCCATTGACAGAAGAAAAAATAAAAGCATTAAAAGAAATTTGCGCAGAGCTG
GAAGAGGCAGGGAAAATCTCAAAAATTGGGCCTGAAAATCCATACAATACTCCAGTATTTGCTATAAAGAAAAAGAATAG
TACTAAATGGAGAAAATTAGTAGATTTCAGAGAACTTAATAAAAGAACTCAAGACTTCTGGGAAGTTCAATTAGGAATAC
CACATCCTGCAGGGTTAAAAAAGAAAAAATCAGTAACAGTACTGGATGTGGGTGATGCATATTTTTCAATCCCCTTAGAT
GAAGACTTTAGAAAATATACTGCATTTACCATACCTAGTTTAAACAATGAGACACCAGGGATTAGATATCAGTACAATGT
GCTTCCACAGGGATGGAAAGGATCACCAGCAATATTTCAATGTAGCATGACAAAAATTTTAGAGCCTTTTAGAAAACAAA
ATCCAGACATAGTTATCTATCAATACATGGATGATTTGTATGTAGGATCTGACTTGCAAATAGAGCAGCATAGAACAAAA
ATAGAGGAACTGAGACAACATTTGTGGAGGTGGGGATTTTACACCCCAGACAAAAAACATCAGAAAGAGCCTCCATTCCT
TTGGATGGGTTATGAACTCCATCCTGATAAATGGACAGTACAGCCTATAGTGCTGCCAGAAAAGGACAGCTGGACTGTCA
ATGACATACAGAAGTTAGTAGGAAAATTAAATTGGGCAAGTCAGATTTATCCAGGGATTAAAGTAAAGCAATTATGTAAA
CTCCTTAGGGGAACCAAAGGACTAACAGAAGTAGTACCACTCACAGCAGAAGCAGAGTTAGAATTGGCAGAAAACAGGGA
GATTTTAAAAGAACCAGTACATGGAGTGTATTATGACCCATCAAAAGACTTAGTAGCAGAAATACAGAAGCAGGGGCAAG
GCCAATGGACATATCAAATTTATCAGGATCCATGTAAAAACCTGAAAACAGGAAAGTATGCAAGAATGAAGGGTGCCCAC
ACTAATGATGTAAAACAGTTAACAGAGGCAGTGCAAAAAATAGCCACAGAAAGCATAGTAATATGGGGAAAAACTCCTAA
ATTTAGACTACCCATACAAAAAGAGACATGGGAAGCATGGTGGACAGAGTATTGGCAAGCCACCTGGATTCCTGAGTGGG
AGTTTGTCAATACCCCTCCCTTAGTGAAATTATGGTACCAGTTAGAGAAAGAACCCATAGTAGGAGCAGAAACTTTCTAT
GTAGATGGAGCAGCTAATAGAGAGACTAAATTAGGAAAAGCAGGATATGTTACTGACAGAGGAAAACAAAAAGTCGTCTC
CCTACCTGACACAACAAATCAGAAGACTGAGTTACAAGCAATCCATTTAGCTTTGCAGGATTCAGGGTCAGAAGTAAACA
TAGTAACAGACTCACAATATGCATTAGGAATCATTCAAGCACAACCAGACAAGAGTGAATCAGAACTAGTCAGTCAAATA
ATAGAGCAGTTAATAAAAAAGGAAAAGGTTTACCTAGCATGGGTACCAGCACACAAAGGAATTGGAGGAAATGAACAAGT
AGATAAATTAGTCAGTGCTGGAGTCAGGAAAGTGCTATTTTTGGATGGAATAGATAAAGCCCAAGAA-GAACATGAGAGA
TATCACAGTAATTGGAGAGCAATGGCTAGTGAATTTAACATACCACCTGTAGTTGCAAAAGAAATAGTAGCCTGCTGTGA
TAAATGTCAGCTAAAAGGAGAAGCCATGCATGGACAAGTAGACTGTAGTCCAGGAATATGGCAACTAGATTGTACACACT
TAGAAGGGAAAATTATCCTGGTAGCAGTTCATGTAGCCAGTGGATACATAGAAGCAGAAGTCATTCCAGCAGAGACAGGA
CAGGAAACAGCATACTTTCTCTTAAAATTAGCAGGAAGATGGCCAGTAAAAACAATACATACAGATAATGGCAGCAATTT
CACCAGTACTACAGTAAAGGCTGCCTGTTGGTGGGCAGGGATCAAGCAGGAATTTGGCATTCCCTACAATCCCCAAAGTC
AGGGAGTAGTAGAATCTATGAATAATGAATTAAAGAAAATTATAGGGCAGGTAAGAGATCAGGCTGAACATCTTAGGACA
GCAGTACAAATGGCAGTATTCATCCACAATTTTAAAAGAAAAGGGGGGATTGGGGGATACAGTGCAGGGGAAAGGATAAT
AGACATAATAGCAACAGACATACAAACTAAAGAATTACAAAAACAAATTTCAAAAATTCAAAATTTTCGGGTTTATTACA
GGGACAGCAGAGATCCACTTTGGAAAGGACCAGCAAAGCTTCTCTGGAGAGGTGAAGGGGCAGTAGTAATTCAAGATAAT
AGTGACATAAAAGTAGTGCCAAGAAGAAAAGCAAAGATTATTAGGGATTATGGAAAACAGATGGC---AGGTGATGATTG
TGTGGCAAGTAGACAGGATGAGGATTAAAGCATGGAAAAGTTTAGTAAAACACCATATGTATATTTCAGGGAAAGCTAAG
AGATGGTTTTATAGACATCACTATGAAAGCATTA------ATCCGAGAATAAGTTCAGAGGTACACATCCCACTA---GG
GGACGCTAAATTGGTAATAACAACATATTGGGGTCTGCATACAGGAGAAAGAGACTGGCATTTGGGTCAAGGAGTCTCCA
TAGAATGGAAAAAAGAGAGATATAGCACACAAGTAGACCCTGACCTAGCAGACCAACTAATTCATCTGTACTATTTTGAT
TGTTTTTCAGAATCTGCTATAAGAAATGCCTTATTAGGATATAGAGTTAGTCCTAGTTGTGAATATCGAGCAGGACATAG
AAAGGTAGGATCCCTACAATACTTGGCATTAACAGCATTAATAACACCAACAAGGAGAAAGCCACCTTTGCCTAGTGTTA
AGAAACTGACAGAGGA--TAGATGGAACAAGCCCCAGAAGACCAAGGGCCACAGAGGGAGCCACACAATGAATGGACACT
AGAGCTTTTAGAGGAGCTTAAGAGAGAAGCTGTTAGACATTTTCCTAGG--------CCATGGCTTAGGGCAACATATCT
ATGAAACTTATGGGGATACTTGGGCAGGAGTGGAAGCCATAATAAGACTCCTGCAACAACTGCTGTTTATTCATTTCAGA
ATTGGGTGCCGACATAGCAGAATAGGCATCATTCAAC------------AGAGGAGAGCAAGAAATGGAGCCAGTAGATC
CTAGACTAGAGCCCTGGAAGCATCCAGGAAGTCAGCCTAGGACTGCTTGTAACAATTGCTATTGTAAAAAGTGTTGCTTT
CATTGCCAAGTTTGTTTCATGAAAAAGGGCTTAGGCATCTCCTATGGCAGGAAGAAGCGGAGACCGCGACGAAGAACTCC
TCAAGGCAGTCCGACTCATCAAGTCTCTTTATCAAAGCAGTAAGT------------AGCACATGTAATGCTGTCTTTAA
CCATATTAGCAATAGTAGCATTAGTAGTAGCAGCAATAATAGCAATAGTTGTGTGGACCATAGTATTCATAGAATATAGG
AAAATATTAAGACAAAGAAAAATAGACAGATTAATTGATAGAATAAGAGAAAGAGCAGAAG-------------------
--------------------------ACAGTGGCAATGAAAGTGAAGGGGACCAGGAAGAATTAT---------------
----------------CAACACTTATGGAGATGGGGCATCATGCTCCTTGGGATGTTAATGATATGTAAGGCT-------
---ACAAAACCATTGTGGGTTACAGTCTATTATGGGGTACCTGTGTGGAAAGAAGCAACCACCACTTTATTTTGTGCATC
AGATGCTAAAGCATATGACACAGAGGTTCATAATGTTTGGGCCACACATGCCTGTGTACCCACAGACCCCAACCCACAAG
AAGTATGGTTGGAAAATGTGACAGAAGAGTTTAACATATGGGAAAATAACATGGTAGAACAGATGCATGAAGATATAATC
AATTTATGGGATCAAAGCTTAAAGCCATGTGTAAAATTAACCCCACTCTGTATTACTTTACAATG---------------
------------------------------------------------------------CGAGATAAAAAACTGCTCTT
TCAATGTCACCACATCAATAAGAGATAGGGTGCGGAAAGAATACGCACTTTTTAATAAACTTGATGTAGTACCAATAAA-
--------------------TGATACCAGTTTTATTTTAATACATTGTAATACCTCGGTCATTACACAGGCCTGTCCAAA
GATGTCCTTTGAGCCAATTCCCATACACTATTGTACCCCAGCTGGTTTTGCGCTTCTAAAGTGTAATAATAAGACGTTCA
GTGGAAAAGGGCCATGTAACAATGTCAGCACAGTACAATGTACACATGGAATTAGGCCAGTAGTGTCAACTCAATTGCTG
TTAAATGGCAGTCTAGCAGAAGAAGAGGTAGTACTTAGATCAAAAAATTTCACAGATAATGCTGAAACCATAATAGTACA
GCTGAACGAATCTGTAACAATTAATTGTACAAGACCCAACAACAACACAAGAAGAAGTAC----ACGTATAGGACCAGGG
AAAGC---ATTCTTTACA------------GTAGGAGATATAAGACAAGCACATTGTAACATTAGTAGAAAAGACTGGAA
TAACACTTTAAAACTTGTAGCTACAAAATTAGAAGAAAAATTTAATAC--------AACAACAATAGTCTTT---CAGCC
ACCTGCCGGAGGAGACCCAGAAATTACAATGCACAGCTTTAATTGTGGAGGGGAATTTTTCTACTGCAATACATCACAAC
TGTTTA------------------------------CCACACTCCAATGTAGAATAAAACAAATTATAAACATGTGGCAG
ACAGTAGGAAAAGCAATGTATGCCCCTCCCATTGAAGGACGAATTAGATGTTCATCAAAAATTACAGGGCTCTTATTAGT
GAGAGATGGTGGT------------------------GAAACCTTCAGACCTGGAGGAGGAAATATGAGGGACAATTGGA
GAAGTGAATTATATAAATATAAAGTAGTAAAAATTGAACCAATAGGAGTAGCACCCACCGAGGCAAAGAGAAGAGTGGTG
C------------AGAGAGAGAAAAGAGCAG---TAGGAATAGGAGCTGTGTTCCTTGGGTTCTTGGGAGCAGCAGGAAG
CACTATGGGCGCAGCGTCAGTGACGCTGACGGTACAGGCCAGACAATTATTGTCTGGTATAGTGCAACAGCAAAACAATT
TGCTGAGAGCCATTGAGGCGCAACAGCATATGTTGCAACTCACAGTCTGGGGCATCAAGCAGCTCCAGGCAAGAGTCCTG
GCTGTGGAAAGATACCTAAGGGATCAACAGCTCCTAGGGATTTGGGGCTGCTCTGGAAAACTCATTTGCACCACTGCTGT
GCCTTGGAATAATAGTTGGAGTAATAAATC---CCATGATGAGATTTGGCATAACATGACCTGGATAAAGTGGGAAAGAG
AAATTGACAATTACACAGGCTTAATATACTCCTTACTTGAGGAATCGCAGAACCAACAAGAAAAGAATGAACAAGACTTA
TTGAAATTAGATAGTTGGGCAAGTTTGTGGAATTGGTTTGACATATCAAGATGGCTGTGGTACATAAAGATATTCATAAT
GATAGTAGGAGGCTTAATAGGTTTAAGAATAGTTTTTGCTGTACTTTCTATAGTAAATAGAGTTAGGCAGGGATATTCAC
C---------------------ATTATCATTTCAGACCCACTTCCCAGCCCCGAGGGGACCCGACGGACCCGGAGGAATC
GAAGAAGAAGGTGGAGAGAGAGACAGAGACAGATCCACTCGATTAGTGAGCGGATTCTTGCCACTTATCTGGGACGACCT
GAGGAGCCTATTCCTCTTCAGTTACCACCGCTTGAGAGACTTACTCTTGATTGTAACGAGGATTGTGGAACTTCTGGGAC
GCAG---------------------GGGGTGGGAAGTCCTCAAGTATTGGTGGAATCTCCTGCAATATTGGAGTCAGGAA
CTAAAGAATAGTGCTATTAGCTTGCTAAATGCCACAGCTATAGCAGTAGCTGAGGGGACAGATAGGATTATAGAAGCAGT
ACAAAGAACTTTTAGAGCTGTTCTTCACATACCTGTAAGAATAAGACAGGGCTTAGAAAGAGCTTTGCTATAAAA-TGGG
TAACAAATGGTCAAAA------------GGATGGCCTGCTGTAAGGGAAAGAATGAGAAAAACTGAG-------------
--------------CCAGCAG---CAGAAGGGGTGGGAGCAGTATCTCGAGACCTGGAAAAACACGGAGCAATCACAAGT
AGCACTGCA------AATAATGCTGATTGTGTCTGGCTAGAAGCACATGAGGAAGAG---GAGGTGGGTTTTCCAGTCAG
GCCTCAGGTACCTTTAAGACCAATGACTTACAAGGCAGCTTTCGATCTTAGCCACTTTTTAAAAGAAAAGGGGGGACTGG
AAGGGCTAATTTACTCCCAAAAGAGAAAAGATATCCTTGATTTGTGGGTCTACCACACACAAGGCTTCTTCCCTGATTGG
CAGAACTACACACCAGGGCCAGGGACCAGACTTCCACTGACCTTTGGATGGTGCTTCAAGTTAGTACCAGT---TGACCC
AGACCAGGTAGAGAAGTACAATGAAGGAGAGAACAACAGCTTATTACACCCTATGAGCCTGCATGGGATGGAGGACCCGG
AGAAAGAAGTGTTAATGTGGAAGTTTGACAGCCACCTAGCACTTCGGCACCTAGCCCGAGAGAAACATCCGGAGTTTTAC
AAGGACTGCTGA
>AB480694/B/DR6175
ATGGGTGCGAGAGCGTCAGTATTAAGCGGGGGAGAATTGGATAGGTGGGAGAAAATTCGATTAAGACCAGGGGGAAAGAA
AACATATAGATTAAAACATATAGTATGGGCAAGCAGGGAGCTAGAGCGATTCGCGGTCAACCCTGGCCTGCTAGAAACAT
CAGGAGGCTGTAGACAAATACTGGAACAGCTAGAACCAACCCTTAAGACAGGATCAGAAGAAATTAAATCATTGTTTAAT
TTAATAGCAGTCCTCTATTGTGTACATCAAAGGATAGAGGTAAGAGACACCAAGGAAGCTTTAGATAAGATAGAGGAAGA
GCGAAACAAAAGTAAGC---------------------------------------AAAATTACCCTATAGTGCAGAACC
TTCAGGGGCAAATGGTACATCAGGCCATATCACCTAGAACTTTAAATGCATGGGTCAAAGTAATAGAAGAGAAGGCTTTC
AACCCAGAAGTAATACCCATGTTTTCAGCATTAGCAGAAGGAGCCACCCCACAAGATCTAAACACCATGCTAAACACAGT
GGGGGGACATCAAGCAGCTATGCAAATGTTAAAAGAGACCATCAATGAGGAAGCTGCAGAATGGGATAGATTGCATCCAC
CACAGGCAGGGCCTATTGCACCAGGCCAAATAAGAGAACCAAGGGGAAGTGACATAGCAGGAACTACTAGTACCCTTCAG
GAACAAATAACATGGATGACAAGTAAT---CCACCTATCCCAGTAGGAGAAATCTATAAAAGATGGATAATCCTAGGATT
AAATAAAATAGTAAGAATGTATAGCCCTGTCAGCATTTTGGACATAAGGCAAGGGCCAAAGGAACCCTTTAGAGACTATG
TAGACCGGTTCTATAAAACTTTAAGAGCCGAGCAAGCTTCACAGGAGGTAAAAAATTGGATGACAGAAACCTTGTTGGTT
CAAAATTCGAACCCAGATTGTAAGACCATTTTAAAAGCATTAGGGCCAGGAGCTACACTAGAAGAAATGATGACAGCATG
TCAGGGAGTGGGAGGACCCGGCCATAAAGCAAGAGTTTTGGCAGAAGCAATGAGCCACGTA---AAT-------------
--TCAGCTACCATAATGATGCAAAGAGGCAATTTTAG---------AAAGACTGTTAAGTGTTTCAATTGTGGCAAAGAA
GGGCATATAGCCAAAAATTGCAGGGCCCCTAGAAAAAAGGGCTGTTGGAAGTGTGGAAAGGAAGGACATCAAATGAAAGA
TTGCACT------GAGAGACAGGCTAATTTTTTAGGGAAAATCTGGCCTTCCCAGAAGGGGAGGCCAGGAAATTTCCTTC
AG------------------------AGCAGACTAGAGCCAACAGCCCCACCAGAAGAG---------------------
---------------------------------------------------------AGCTTCAGGTTTGGGGAGGGGGC
AGCAACTCCCTCTCAGAAGCAGGAGCCGATAGACAAGGAACTGTAT---CCTTTAGCTTCCCTCAAATCACTCTTTGGCA
ACGACCCGTCGTCACAATGAAGGTAGGGGGGCAGCTAAGGGAAGCTCTGTTAGATACAGGAGCAGATGATACAATATTAG
AAGAAATAGATTTGCCGGGAAGATGGAAACCAAAATTAATAGGGGGAATTGGAGGTTTGGTCAAAGTAAGACAGTATGAT
CAGGTACCCATAGAATTCTGTGGGCATAAAGTTATAGGTACAGTATTAGTAGGACCCACACCTGCCAACATAATTGGAAG
AAATCTGATGACTCAGATTGGTTGCACTCTAAATTTCCCCATTAGTCCTATTGAAACTGTACCAGTAAAATTAAAGCCAG
GAATGGATGGCCCAAAGGTTAAACAATGGCCATTGACAAAAGAAAAAATAGAAGCATTAGTAGAAATTTGTACAGAATTG
GAAGAGGACGGAAAAATTTCAAAAATTGGGCCTGAAAATCCATACAATACTCCAGTATTTGCCATAAAGAAAAAGAACAG
TACTAAATGGAGAAAATTAGTAGATTTCAGGGAACTCAATAAGAGGACTCAAGACTTCTGGGAAGTTCAATTAGGAATAC
CACACCCCGCAGGATTAAAAAAGAAAAAATCAGTAACAGTATTGGATGTGGGTGATGCATATTTTTCAATTCCCTTAGAT
GAAGACTTCAGAAAGTATACTGCATTTACCATACCAAGCACAAACAATGAGACACCAGGGATTAGATATCAGTACAATGT
GCTCCCACAGGGATGGAAAGGATCACCAGCAATATTCCAGTATAGCATGACAAAAATCTTAGAGCCTTTTAGAAAACAAA
ACCCAGACATAGTTATCTATCAATATGTGGATGATTTGTATGTAGGATCTGACCTAGAAATTGGGCAGCATAGAACAAAA
ATAGAGGAACTGAGACAACATCTCTGGAAGTGGGGGTTTTACACACCAGACAAAAAACATCAGAAAGAACCCCCATTCCT
TTGGATGGGTTATGAACTCCATCCTGATAAATGGACAGTACAGCCTATAGTGTTGCCAGAAAAAGACAGCTGGACTGTCA
ATGACATACAGAAGTTAGTGGGAAAATTAAATTGGGCAAGTCAGATTTATCCAGGAATTAAGGTAAAACACTTATGTAAA
CTCCTTAGGGGAACCAAAGCACTAACAGAGGTAATACCACTAACAGAAGAAGCAGAGCTAGAACTAGCAGAAAACAGGGA
AATTCTAAAACAACCAGTACATGGAGTGTATTATGACCCATCAAAAGAATTAATTGCAGAAATACAGAAGCAGGGGCAAG
GCCAATGGACATATCAAATTTATCAAGAGCCATTTCAAAATCTGAAAACAGGAAAATATGCAAGAACGAGGGGCGCCCAC
ACTAATGATGTAAAACAATTAACAGAGGCAGTGCAAAAGATAGCCACAGAAAGCATAGTAATATGGGGAAAGACCCCTAA
ATTTAAACTGCCCATCCAAAAGGAAACATGGGAAACATGGTGGACAGAGTATTGGCAAGCCACCTGGATTCCTGAGTGGG
AGTTTGTCAATACCCCTCCCTTAGTGAAATTATGGTACCAGTTAGAGAAAGAACCCATAGTAGGAGCAGAAACCTTCTAT
GTAGATGGGGCAGCTAACAGAGAGACTAAATTAGGAAAAGCAGGATATGTTACTGACAGAGGAAGACGAAAGGCTATCTC
CCTAACTGACACAACAAATCAGAAGACTGAGTTACAAGCAATTTATCTAGCTTTGCAGGATTCAGGATCAGAAGTAAACA
TAGTAACAGACTCACAGTATGCATTAGGAATCATTCAAGCACAACCAGATAAAAGTGAATCAGAGTTAGTCAGTCAAATA
ATAGAGCAGTTAATAAACAAGGACAAGGTCTACTTGGCATGGGTACCAGCACACAAAGGAATTGGAGGAAATGAACAAGT
AGATAAACTAGTCAGTTCTGGAATCAGGAAAGTACTATTTTTAGATGGAATAGATAAGGCCCAAGAA-GAACATGAGAAA
TATCACAGTAATTGGAAAGCAATGGCTAGTGATTTTAACCTGCCACCTGTAATAGCAAAAGAAATAGTAGCCTGCTGTAA
TAAATGTCAGCTAAAAGGAGAAGCCATGCATGGACAAGTAGACTGTAGCCCAGGAATATGGCAACTAGATTGTACACATT
TAGAAGGAAAAGTTATCCTGGTAGCAGTTCATGTAGCCAGTGGATATATAGAAGCAGAAGTTATTCCAGCAGAAACAGGG
CAGGAAACAGCATACTTTATCTTAAAATTAGCAGGAAGATGGCCAGTAAAAGTAATACACACAGACAATGGCAGCAATTT
CACCAGTACTACAGTTAAGGCCGCCTGTTGGTGGGCAGGGATCAAGCAGGAATTTGGCATTCCCTACAATCCCCAAAGTC
AGGGAGTAGTAGAATCTATGAATAAAGAATTAAAGAAAATTATAGGACAAGTAAGAGATCAGGCTGAACATCTTAAGACA
GCAGTACAAATGGCAGTATTCATTCACAATTTTAAAAGAAAAGGGGGGATTGGAGGGTACAGTGCAGGGGAAAGAATAAT
AGACATAATAGCATCAGACATACAAACTAAAGAACTACAAAAACAAATTACAAAAATTCAAAATTTTCGGGTTTATTACA
GGGACAGCAGAGATCCACTTTGGAAAGGACCAGCAAAGCTTCTCTGGAAAGGTGAAGGGGCAGTAGTAATACAAGATAAT
AGTGACATAAAAATAGTGCCAAGAAGAAAAGCAAAAATCATTAGGGACTATGGAAAACAAATGGC---AGGTGATGATTG
TGTGGCAAGTAGACAGGATGAGGATTAGGACATGGAACAGTCTGGTAAAACACCATATGTATATTTCAAAGAAAGCTAAG
GGATGGACTTATAGACATCACTATGAGAGCATTA------ATCCAAGAATAAGTTCAGAAGTACACATCCCACTA---GG
GGATGCTAAATTGGTAATAACAACATATTGGGGTCTGCATGCAGGAGAAAGAGACTGGCATTTGGGTCAAGGAGTCTCCA
TAGAATGGAGAACAAGGAGATATAGCACACAAGTAGACCCTAATCTAGCAGACCAACTAATTCACCTGTATTACTTTGAT
TGTTTTTCAGACTCTGCTATAAGACATGCCCTATTAGGACATAGAGTTAGTCCTAGTTGTGAATATCGAGCAGGACATAA
CAAGGTAGGATCTCTACAGTACCTGGCACTAGCAGCATTAAGAACACCAAAAAAGATAAAGCCACCTTTACCCAGTGTCA
CGAAACTGACAGAGGA--TAGATGGAACAAGCCCCAGAAGACCAAGGACCACAGAGAGAGCCATT------------ACT
AGAGCTTTTAGAGGAGCTTAAGAATGAAGCTGTCAGGCATTTTCCTAGGCCATGGCTACATGGATTAGGGCAACACATCT
ATGAAACTTATGGGGATACTTGGGCAGGAGTGGAGGCCATAACAAGAATTCTACAACAACTACTGTTTATTCATTTCAGA
ATTGGATGTCGACATAGTAGAATAGGCATTATTCCAC------------AGAGGAGAACAAGAAATGGAGCCAGTAGATC
CTAGACTAGAGCCCTGGAAGCATCCAGGAAGTCAGCCTAAGACTGCTTGTAACAATTGCTATTGTAAAAAATGTTGCCTT
CATTGCCAAGTGTGTTTCACAAAAAAAGCCTTAGGCATCTCCTATGGCAGGAAGAAGCGGAGACAGAGACGAAGAGCTCC
TCAAGACAGTAAGACTCATCAAGTTCCTCTACCAAAACAGTAAGT------------AGTACATGTAATGCAACCTTTAG
AGATATATGCAATAGTAGGATTAGTAGTAGTAGCAATAATAGCAATAGTTGTGTGGTCCATAGTACTCATAGAATATAGA
AAAATATTAAGACAAAGAAAAATAGATAGGTTGATTGAAAGAATAAGTGAAAGAGCAGAAG-------------------
--------------------------ACAGTGGCAATGAGAGTGATGGGGATCAGGAAGAATTAT---------------
----------------CAGCACTTATGGAAATGGGGCATCATGCTCCTTGGGATGTTAATGATTTATAGTGCT-------
---GCAGAAAAAATGTGGGTCACAGTTTATTATGGGGTACCTGTGTGGAAAGAAGCCACTACCACTCTATTTTGTGCATC
AGATGCTAGAGCATATGATACAGAGGCCCATAATGTTTGGGCCACACATGCTTGTGTACCCACAGACCCCAACCCACAAG
AAGTAGAATTGACAAATGTGACAGAAGATTTTAACATGTGGAAAAATAACATGGTAGACCAGATGCATGAGGATATAATT
AGTTTATGGGATCAAAGCCTAAAGCCATGTGTAAGGTTAACCCCACTCTGTGTTACTTTAAATTG---------------
------------------------------------------------------------CGACATGAAAAACTGCTCTT
TCAATATCTCCACAGATGTGGTAGATAAGGTAAAGAAAGAATATGCATCTTTTTATAAACTTGATGTAGTACAAATAGA-
--------------------TGAGAATAGCTATAGGTTAATAAGTTGTAACGCCTCAGTTGTTACACAAGCCTGTCCAAA
GATATCCTTTGATCCAATTCCCATACATTATTGTGCCCCGGCTGGTTTTGCGATTCTCAAGTGTAACAATAAGACATTCA
ATGGATCAGGACCATGTAACAATGTCAGCACAGTACAATGTACACATGGGATTAGGCCAGTAGTATCTACTCACCTGTTG
TTAAATGGCAGCCTAGCAGAGGAAGAGGTAGTAATTAGATCTGAAAATTTCACAAACAATGCTAAAACCATAATAGTACA
GCTGAATGAATCTGTAGCAATTAATTGTACAAGACCCAGCAACAATACAAGAAAAAGGAT----ACATATAGGGCCAGGG
AGAGC---AGTGTATACAACAGATCAAATAACAGGAGATATAAGAAAAGCATCTTGTAATGTTAGTAGAGCAGAATGGAA
TTATGCTTTAAGAAAGGTAGTGGAAAAACTAAGAGAACAATTTGGGAA--------TAAAACAATAGCCTTT---AATCA
ATCCTCAGGAGGGGACCCAGAAATAGCAATGCACATGTTTAATTGTAGAGGGGAATTTTTCTATTGTAATACATCAGGAC
TGTTTA------------------------------TCGTACTCCCATGCAGAATAAGACAAATTGTAAGCATGTGGCAG
GGAGTAGGAAAAGCAATGTATGCCCCTCCCATTAAAGGACAAATTAGCTGTTCATCAAATATTACAGGGCTGCTATTAAC
AAGAGATGG---T------------------------GAGACCTTCAGACCTGAAGGAGGAAATATGAAGGACAATTGGA
GAAGTGAATTATATAAATATAAAGTAGTAAAACTTGAGCCTTTAGGAATAGCACCTACTCCAGCAAGGAGAAGAGTGGTG
C------------AGAGAGAAAAAAGAGCAG---TGGGATTCGGAGTTTTGTTCCTTGGGTTCTTGGGAGCAGCCGGAAG
CACTATGGGCGCAGCGTCAATGGCGCTGACGGTACAGACCAGACAATTGTTGTCTGGTATAGTGCAACAGCAGAACAATC
TGCTGAGGGCTATTGAGGCGCAACAACATCTGTTGCAACTCACAGTCTGGGGCATCAAACAGCTCCAGGCAAGAGTCCTG
GCTGTGGAAAGATACCTAAAGGATCAACAACTCATGGGAATCTGGGGTTGCTCTGGAAAACTCATCTGCACCACTAATGT
GCCTTGGAATAGTAGTTGGAGTAATAAATC---TCAAGATGATATTTGGAATAACATGACCTGGATGCAGTGGGAAAAAG
AAATTGACAATTACACAGGTTTAATATACAACTTACTTGAAAAATCACAGAACCAGCAGGAACAAAATGAAAAAGACTTG
TTGGAATTAGATAAATGGGACAGTTTGTGGAATTGGTTTAATATAACACACTGGCTGTGGTATATAAAAATATTTATTAT
GATAGTAGGAGGCTTGATAGGTTTAAGAATAGTTTTTACTGTACTTTCTATAGTGAATAGAGTTAGGAAGGGATACTCAC
C---------------------ATTATCGTTTCAGACCCGCCCCCCAAACCCAAGGGAACCCGACAGGCCAGAAGGAATC
GAAGAAGAAGGTGGCGAGAGAGACAGAGGTGGATCCAGTCGATTAGCGGAAGGATTCTTGGCAATTTTCTGGATCGACCT
GAGGAGCCTGTTCCTATTCAGCTACCACCGCTTGAGAGACTTACTCTTGATTGTGACGAGGATTGTGGAACTTCTGGGAC
GCAG---------------------GGGGTGGGGAATCCTGAAATATTGGTGGAATCTCCTACAGTATTGGATTCAGGAA
CTAAAGAATAGTGCTGTTAGCTTGTTCAATACTACAGCAATAGTAGTAGCTGAGGGGACAGATAGGATTATAGAATTAGC
ACAAAGGATTTTTAGAGCTTTCATACACATACCTAGAAGAATAAGACAGGGCTTTGAAAGGGCTTTGCTTTAAAA-TGGG
TGGCAAATGGTCAAAACGCAGTATGGGGGGGTGGACTACTATAAGGGAAAGAATGAGAAGAGCTCCAGAG----------
--------------CCAGCAG---CAGATGGGGTGGGAGCAGCATCTCGGGATCTGGAAAGACATGGAGCAATCACAAGC
AGCAATACAGCAGCTAACAATGCTGATGTTGCCTGGCTAGAAGCACAAGAGGAGGAG---GAGGTGGGTTTTCCAGTCAC
ACCTCAGGTACCTTTAAGACCAATGACTTACAAGGCAGCTGTAGATCTTAGCCACTTTTTAAAAGAAAAGGGGGGACTGG
AAGGGCTAGTTTACTCCCAAAAGAGACAAGAGATCCTTGATCTGTGGGTTTATCACACACAAGGCTTCTTCCCTGATTGG
CATAACTACACACCAGGGCCAGGGATCAGATTTCCCCTGACCTTTGGGTGGTGCTTCAAGCTAGTACCAGT---TGATCC
AGACAAAGTAGAAGAGGCCACTGAAGGAGAGACCAACTGCTTGTTACACCCTATGAACCAGCATGGGATGGATGACCCAG
AGAGAGAAGTGTTAGTGTGGAAGTTTGACAGCCGCCTAGCATTTCATCACATGGCCCGAGAGAAGCATCCGGAGTACTAC
AAGAACTGCTGA
>AB480695/B/DR6175
ATGGGTGCGAGAGCGTCAGTATTAAGCGGGGGAGAATTGGATAGGTGGGAGAAAATTCGATTAAGGCCAGGGGGAAAGAA
AACATATAGATTAAAACATATAGTATGGGCAAGCAGGGAACTAGAACGATTCGCGGTCAACCCTGGCCTGCTAGAAACAT
CAGGAGGCTGTAGACAAATACTGGAACAGCTAGAACCAACCCTTAAGACAGGATCAGAAGAAATTAAATCATTGTTTAAT
TTAATAGCAGTCCTCTATTGTGTACATCAAAGGATAGAGGTAAGAGACACCAAGGAAGCTTTAGATAAGATAGAGGAAGA
GCGAAACAAAAGTAAGC---------------------------------------AAAATTACCCTATAGTGCAGAACC
TTCAGGGGCAAATGGTACATCAGGCCATATCACCTAGAACTTTAAATGCATGGGTCAAAGTAATAGAAGAGAAGGCTTTC
AACCCAGAAGTAATACCCATGTTTTCAGCATTAGCAGAAGGAGCCACCCCACAAGATCTAAACACCATGCTAAACACAGT
GGGGGGACATCAAGCAGCTATGCAAATGTTAAAAGAGACCATCAATGAGGAAGCTGCAGAATGGGATAGATTGCATCCAC
CGCAGGCAGGGCCTATTGCACCAGGCCAGATAAGAGAACCAAGGGGAAGTGACATAGCAGGAACTACTAGTACCCTTCAG
GAACAAATAACATGGATGACAAGTAAT---CCACCTATCCCAGTAGGAGAAATCTATAAAAGATGGATAATCCTAGGATT
AAATAAAATAGTAAGAATGTATAGCCCTGTCAGCATTTTGGACATAAGGCAAGGGCCAAAGGAACCCTTTAGAGACTATG
TAGACCGGTTCTATAAAACTTTAAGAGCCGAGCAAGCTTCACAGGAGGTAAAAAATTGGATGACAGAAACCTTGTTGGTC
CAAAATTCGAACCCAGATTGTAAGACCATTTTAAAAGCATTAGGGCCAGGAGCTACACTAGAAGAAATGATGACAGCATG
TCAGGGAGTGGGAGGACCCGGCCATAAAGCAAGAGTTTTGGCAGAAGCAATGAGCCACGTA---AAT-------------
--TCAGCTACCATAATGATGCAAAGAGGCAATTTTAG---------AAAGACTGTTAAGTGTTTCAATTGTGGCAAAGAA
GGGCACATAGCCAAAAATTGCAGGGCCCCTAGAAAAAAGGGCTGTTGGAAATGTGGAAAGGAAGGACACCAAATGAAAGA
TTGCACT------GAGAGACAGGCTAATTTTTTAGGGAAAATCTGGCCTTCCCAGAAGGGGAGGCCAGGAAATTTCCTTC
AG------------------------AGCAGACTAGAGCCAACAGCCCCACCAGAAGAG---------------------
---------------------------------------------------------AGCTTCAGGTTTGGGGAGGGGGC
AGCAACTCCCTCTCAGAAGCAGGAGCCGATAGACAAGGAACTGTAT---CCTTTAGCTTCCCTCAAATCACTCTTTGGCA
ACGACCCGTCGTCACAATAAAGGTAGGGGGGCAGCTAAGGGAAGCTCTGTTAGATACAGGAGCAGATGATACAATATTAG
AAGAAATAGATTTGCCGGGAAGATGGACACCAAAATTAATAGGGGGAATTGGAGGTCTTGTCAAAGTAAGACAGTATGAT
CAGATACCCATAGAATTCTGTGGGCATAAAGTTATAGGTACAGTATTAGTAGGACCCACACCTGCCAACATAATTGGAAG
AAATCTGATGACTCAGATTGGTTGCACTCTAAATTTCCCCATTAGTCCTATTGAAACTGTACCAGTAAAATTAAAGCCAG
GAATGGATGGCCCAAAGGTTAAACAATGGCCATTGACAAAAGAAAAAATAGAAGCATTAGTAGAAATTTGTACAGAATTG
GAAGAGGACGGAAAAATTTCAAAAATTGGGCCTGAAAATCCATACAATACTCCAGTATTTGCCATAAAGAAAAAGAATAG
TACTAAATGGAGAAAATTAGTAGATTTCAGGGAACTCAATAAGAGGACTCAAGACTTCTGGGAAGTTCAATTAGGAATAC
CACACCCCGCAGGGTTAAAGAAGAAAAAATCAGTAACAGTATTGGATGTGGGTGATGCATATTTTTCAATTCCCTTAGAC
GAAAACTTCAGAAAGTATACTGCATTTACCATACCAAGCACAAACAATGAGACACCAGGGATTAGATATCAGTACAATGT
GCTCCCACAGGGATGGAAAGGATCACCAGCAATATTTCAATACAGCATGACAAAAATCTTAGAGCCTTTTAGAAAACAAA
ATCCAGACATAGTTATTTATCAATATGTGGACGATTTGTATGTAGGATCTGACCTAGAAATTGGGCAGCATAGAACAAAA
ATAGAGGAACTGAGACAACATCTCTGGAAGTGGGGATTTTACACACCAGACAAGAAACATCAGAAAGAACCCCCATTCCT
TTGGATGGGTTATGAACTCCATCCTGATAAATGGACAGTACAGCCTATAGTGTTGCCAGAAAAAGACAGCTGGACTGTCA
ATGACATACAGAAGTTAGTGGGAAAATTAAATTGGGCAAGTCAGATTTATCCAGGGATTAAGGTAAAACACTTATGTAAA
CTCCTTAGGGGAACCAAAACACTAACAGAGGTAGTACCACTAACAGAAGAAGCAGAGCTAGAACTAGCAGAAAACAGGGA
AATTCTAAAAGCACCAGTGCATGGAGTGTATTATGACCCATCAAAAGAATTAATTGCAGAAATACAGAAGCAGGGGCAAG
GCCAATGGACATATCAAATTTATCAAGAGCCATTTAAAAATCTGAAAACAGGAAAATATGCAAGAACAAGGGGTGCCCAC
ACTAATGATGTAAGGCAATTAACAGAGGCAGTGCAAAAGATAGCCACAGAAAGCATAGTAATATGGGGAAAGACCCCTAA
ATTTAAACTGCCCATCCAAAAAGAAACATGGGAAACATGGTGGACAGAATATTGGCAAGCCACCTGGATTCCTGAGTGGG
AGTTTGTCAATACCCCTCCCTTAGTGAAATTATGGTACCAGTTAGAGAAAGAACCCATAGTAGGAGCAGAAACTTTCTAT
GTAGATGGGGCAGCTAACAGGGAAACTAAACTAGGAAAAGCAGGATATGTTACTGACAGAGGAAGACGAAAAGCTATCTC
CATAACTGACACAACAAATCAGAAGACTGAGTTACAAGCAATTCATCTAGCTTTGCAGGATTCAGGATCAGAAGTAAACA
TAGTAACAGACTCACAGTATGCATTAGGAATCATTCAAGCACAACCAGATAAAAGTGAATCAGAGTTAGTCAATCAAATA
ATAGAGCAGTTAATAAACAAGGACAAGGTCTACTTGGCATGGGTACCAGCACACAAAGGAATTGGAGGAAATGAACAAGT
AGATAAACTAGTCAGTTCTGGAATCAGGAAAGTACTATTTTTAGATGGAATAGATAAAGCCCAAGAA-GAACATGAGAAA
TATCACAGTAATTGGAGAGCAATGGCTAGTGATTTTAACCTGCCACCTGTAATAGCAAAAGAAATAGTAGCCTGCTGTGA
TAAATGTCAGCTAAAAGGAGAAGCCATGCATGGACAGGTAGACTGTAGTCCAGGAATATGGCAACTAGATTGTACACATT
TAGAAGGAAAAATTATCCTGGTAGCAGTTCATGTAGCCAGTGGATATATAGAAGCAGAAGTAATTCCAGCAGAAACAGGG
CAGGAAACAGCATACTTTATCTTAAAATTAGCAGGAAGATGGCCAGTAAAAGTAATACACACAGACAATGGCAGCAATTT
CACTAGTACTACAGTTAAGGCCGCCTGTTGGTGGGCAGGGATCAAGCAGGAATTTGGCATTCCCTACAATCCCCAAAGTC
AAGGAGTAGTAGAATCTATGAATAAAGAATTAAAGAAAATTATAGGACAAGTAAGAGATCAGGCTGAACATCTTAAGACA
GCAGTACAAATGGCAGTATTCATTCACAATTTTAAAAGAAAAGGGGGGATTGGAGGGTACAGTGCAGGGGAAAGAATAAT
AGACATAATAGCATCAGACATACAAACTAAAGAACTACAAAAACAAATTACAAAAATTCAAAATTTTCGGGTTTATTACA
GGGACAGCAGAGATCCACTTTGGAAAGGACCAGCAAAGCTTCTCTGGAAAGGTGAAGGGGCAGTAGTAATACAAGATAAT
AGTGACATAAAAATAGTGCCAAGAAGAAAAGCAAAAATCATTAGGGACTATGGAAAACAAATGGC---AGGTGATGATTG
TGTGGCAAGTAGACAGGATGAGGATTAGAACATGGAAAAGTCTGGTAAAACACCATATGTATATTTCGAAGAAAGCTAAG
GGATGGACTTATAAACATCATTATGAAAGCATTA------ATCCAAGAATAAGTTCAGAAGTACACATCCCACTT---GG
GGATGCTAAATTGGTAATAACAACATATTGGGGTCTGCATGCAGGAGAAAGAGACTGGCATTTGGGTCAGGGAGTCTCCA
TAGAATGGAAAACAAGGAGATATAGCACACAAGTAGACCCTAACCTAGCAGACCAACTAATTCACCTGTATTACTTTGAT
TGTTTTTCAGACTCTGCTATAAGACATGCCCTATTAGGACATAGAGTTAGTCCTAGTTGTGAATATCGAGCAGGACATAA
CAAGGTAGGATCTCTACAGTACCTGGCACTAGCAGCATTAAGAACACCAAAAAGGATAAAGCCACCTTTGCCCAGTGTCA
CAAAACTGACAGAGGA--TAGATGGAACAAGCCCCAGAAGACCAAGGACCACAGAGAGAGCCATT------------ACT
AGAGCTTTTAGAGGAGCTTAAGAATGAAGCTGTTAGGCATTTTCCTAGGCCGTGGCTACATGGATTAGGGCAATACATCT
ATGAAACTTATGGGGATACTTGGGCAGGAGTGGAGGCCATAACAAGAATTCTACAACAACTGCTGTTTATTCATTTCAGA
ATTGGATGTCGACATAGTAGAATAGGCATTATTCCAC------------AGAGGAGAACAAGAAATGGAGCCAGTAGATC
CTAGACTAGAGCCCTGGAAGCATCCAGGAAGTCAGCCTAAGACTGCTTGTAACAATTGCTATTGTAAAAAATGTTGCCTT
CATTGCCAAGTGTGTTTCACAAAAAAAGCCTTAGGCATCTCCTATGGCAGGAAGAAGCGGAGACAGAGACGAAGAGCTCC
TCAAGACAGTAAGACTCATCAAGTTCCTCTACCAAAACAGTAAGT------------AGTACATGTAATGCAACCTTTAG
AGATATATGCAATAGTAGGATTAGTAGTAGTAGCAATAATAGCAATAGTTGTGTGGTCCATAGTACTCATAGAATATAGA
AAAATATTAAGACAAAGAAAAATAGATAGGTTGATTGAAAGAATAAGTGAAAGAGCAGAAG-------------------
--------------------------ACAGTGGCAATGAGAGTGATGGGGATCAGGAAGAATTAT---------------
----------------CAGCACTTATGGAAATGGGGCATCATGCTCCTTGGGATGTTAATGATTTATAGTGCT-------
---GCAGAAAAAATGTGGGTCACAGTTTATTATGGGGTACCTGTGTGGAAAGAAGCCACTACCACTCTATTTTGTGCATC
AGATGCTAGAGCATATGATACAGAGGCCCATAATGTTTGGGCCACACATGCTTGTGTACCCACAGACCCCAACCCACAAG
AAGTAGAATTGACAAATGTGACAGAAGATTTTAACATGTGGAAAAATAACATGGTAGACCAGATGCATGAGGATATAATC
AGTTTATGGGATCAAAGCCTAAAGCCATGTGTAAAGTTAACCCCACTCTGTGTCTCTTTAAATTG---------------
------------------------------------------------------------CGACATGAGAAACTGCTCTT
TCAATATTTCCACAGATGTGGTAGATAAGGTGAAGAAAGAATATGCATCTTTTTATAAACTTGATATAGTACAAATAGA-
--------------------TAAGGATAGCTATAGGTTAATAAGTTGTAACGCCTCAGTCGTTACACAAGCCTGTCCAAA
GATATCCTTTGATCCAATTCCCATACATTATTGTGCCCCGGCTGGTTTTGCGATTCTAAAGTGTAACAATAAGACATTCA
ATGGATCAGGACCATGTAACAATGTCAGCACAGTACAATGTACACATGGGATTAGGCCAGTAGTATCTACTCACCTGTTG
TTAAATGGCAGCCTAGCAGAGGAAGAGGTAGTAATTAGATCTGAAAATTTCACAAACAATGCTAAAACCATAATAGTCCA
GCTGAATGAATCTGTAACAATTAATTGTACAAGACCCAGCAACAATACAAGAAAAAGGAT----ACATATAGGGCCAGGG
AGAGC---AGTGTATACAACAGATCAAATAACAGGAGATATAAGAAAAGCATCTTGTAATGTTAGTAGAGCAGAATGGAA
TAATGCTTTAAAAAAGGTAGTGGAAAAACTAAGAGAACAATTTGGGAA--------TAAAACAATAGCCTTT---AATCA
ATCCTCAGGAGGGGACCCAGAAATAGCAATGCACATGTTTAATTGTAGAGGGGAATTTTTCTATTGTAATACATCAGGAC
TGTTTA------------------------------TCGTACTCCCATGCAGAATAAGACAAATTGTAAGCATGTGGCAG
GGAGTAGGAAAAGCAATGTATGCCCCTCCCATTAAAGGACAAATTAGCTGTTCATCAAATATTACAGGGCTGCTATTAAC
AAGAGATGG---T------------------------GAGACCTTCAGACCTGAAGGAGGAAATATGAAGGACAATTGGA
GAAGTGAATTATATAAATATAAAGTAGTAAAACTTGAGCCTTTAGGAATAGCACCTACTCCAGCAAGGAGAAGAGTGGTG
C------------AGAGAGAAAAAAGAGCAG---TGGGATTCGGAGTTTTGTTCCTAGGGTTCTTGGGAGCAGCCGGAAG
CACTATGGGCGCAGCGTCAATGGCGCTGACGGTACAGACCAGACAATTGTTGTCTGGTATAGTGCAACAGCAGAACAATC
TGCTGAGGGCTATTGAGGCGCAACAACATCTGTTGCAACTCACAGTCTGGGGCATTAAGCAGCTCCAGGCAAGAGTCCTG
GCTGTGGAAAGATACCTAAAGGATCAACAACTCATGGGAATCTGGGGTTGCTCTGGAAAACTCATCTGCACCACTAATGT
GCCTTGGAATAGTAGTTGGAGTAATAAATC---TCAAGATGATATTTGGAATAACATGACCTGGATGCAGTGGGAAAAAG
AAATTGACAATTACACAGGCATAATATTCTCCTTACTTGAAAAATCACAAAACCAGCAAGAACAGAATGAAAAGGACTTG
TTAGAATTAGATAAATGGGACAGTTTGTGGAATTGGTTTGACATAACACACTGGCTGTGGTATATAAAAATATTCATTAT
GATAGTAGGAGGCTTGATAGGTTTAAGAATAATTTTTACTGTACTTTCTATAGTAAATAGAGTTAGGAAGGGATACTCAC
C---------------------ATTATCGTTTCAGACCCGCCCCCCAAACCCAAGGGAACCCGACAGGCCAGAAGGAATC
GAAGAAGAAGGTGGCGAGAGAGACAGAGGTGGATCCAGTCGATTAGCGGAAGGATTCTTGGCAATTTTCTGGATCGACCT
GAGGAGCCTGTTCCTATTCAGCTACCACCGCTTGAGAGACTTACTCTTGATTGTGACGAGGATTGTGGAACTTCTGGGAC
GCAG---------------------GGGGTGGGGAATCCTGAAATATTGGTGGAATCTCCTACAGTATTGGATTCAGGAA
CTAAAGAATAGTGCTGTTAGCTTGTTCAATACTACAGCAATAGTAGTAGCTGAGGGGACAGATAGGATTATAGAATTAGC
ACAAAGGATTTTTAGAGCTTTCATACACATACCTAGAAGAATAAGACAGGGCTTTGAAAGGGCTTTGCTTTAAAA-TGGG
TGGCAAATGGTCAAAACGCAGTATGGGGGGGTGGACTACTATAAGGGAAAGAATGAGAAGAGCTCCAGAG----------
--------------CCAGCAG---CAGATGGGGTGGGAGCAGCATCTCGGGATCTGGAAAGACATGGAGCAATCACAAGC
AGCAATACAGCAGCTAACAATGCTGATGTTGCCTGGCTAGAAGCACAAGAGGAGGAG---GAGGTGGGTTTTCCAGTCAC
ACCTCAGGTACCTTTAAGACCAATGACTTACAAGGCAGCTGTAGATCTTAGCCACTTTTTAAAAGAAAAGGGGGGACTGG
AAGGGCTAGTTTACTCCCAAAAGAGACAAGAGATCCTTGATCTGTGGGTTTATCACACACAAGGCTTCTTCCCTGATTGG
CATAACTACACACCAGGGCCAGGGATCAGATTTCCCCTGACCTTTGGGTGGTGCTTCAAGCTAGTACCAGT---TGATCC
AGACAAAGTAGAAGAGGCCACTGAAGGAGAGACCAACTGCTTGTTACACCCTATGAACCAGCATGGGATGGATGACCCAG
AGAGAGAAGTGTTAGTGTGGAAGTTTGACAGCCGCCTAGCATTTCATCACATGGCCCGAGAGAAGCATCCGGAGTACTAC
AAGAACTGCTGA
>AB480696/B/DR5913
ATGGGTGCGAGAGCGTCGGTATTAAGCGGGGGAGAATTGGATAGATGGGAAAAAATTCGGTTAAGGCCAGGAGGAAGGAA
AAAATATAAACTAAAACATATAGTATGGGCAAGCAGAGAGCTAGAACGATTCGCAGTTAATCCTGGCCTGTTAGAAACAT
CAGAAGGCTGTAGGCAAATACTGGGACAGCTACAACCATCCCTTCAGACAGGATCAGAAGAGCTTAGATCATTATTTAAT
ACAGTAGCCACCCTCTATTGTGTACATCAAAAGATAGAGGTAAAAGACACCAAGGAGGCTTTAGAGAAGATAGAGGAAGA
GCAAAACAAAAGTAAGC---------------------------------------AAAATTACCCTATAGTGCAGAACC
TACAGGGGCAAATGGTACATCAGGCCATATCACCTAGAACTTTAAATGCATGGGTAAAAGTAGTAGAAGAGAAGGCCTTC
AGCCCAGAAGTAATACCCATGTTTTCAGCATTATCAGAAGGAGCCACCCCACAAGATTTAAATACCATGCTAAACACAGT
GGGGGGACATCAAGCAGCCATGCAAATGTTAAAAGAGACCATCAATGAGGAAGCTGCAGAATGGGACAGATTGCATCCAG
TGCATGCAGGGCCTATTGCACCAGGCCAGATGAGAGAACCAAGGGGAAGTGATATAGCAGGAACTACTAGTACCCTTCAG
GAACAAATAGGATGGATGACAAATAAT---CCACCTATCCCAGTAGGAGATATCTATAAAAGATGGATAATCATAGGGTT
AAATAAAATAGTAAGGATGTATAGCCCTACCAGCATTCTGGACATAAGACAAGGACCAAAGGAACCCTTTAGAGATTATG
TAGACCGGTTCTATAAAACTCTAAGAGCCGAGCAAGCTTCACAGGATGTAAAAAATTGGATGACAGAAACCTTGTTGGTC
CAGAATGCGAACCCAGATTGTAAGACTATTTTAAAAGCAATGGGACCAGGAGCTACACTAGAAGAAATGATGACAGCATG
TCAGGGAGTGGGAGGACCCGGCCACAAAGCAAGGGTTTTGGCTGAAGCAATGAGCCAAGTAACAAAT-------------
--GTAGCTACCATGATGATGCAGAGAGGCAATTTTAGGGGCCCAAAAAGAACTATTAAGTGTTTCAATTGTGGCAGAGAA
GGACACATAGCCAAAAATTGCAGGGCCCCTAGGAAAAAGGGCTGTTGGAAATGTGGAAAGGAAGGGCACCAAATGAAAGA
TTGTACT------GAGAGACAGGCTAATTTTTTAGGGAAAATCTGGCCTTCCCACAAGGGGAGGCCAGGGAATTTTCCTC
AG------------------------GGCAGACTAGAGCCAACAGCCCCACCAGAGGAG---------------------
---------------------------------------------------------AGCCTCAAGTTCAGGGAAGAGAC
AACAACTCCCCCTCAGAAGCAGGAGCCGATAGACAAGGAACTGTAT---CCTTTAGCTTCCCTCAGATCACTCTATGGCA
ACGACCCCTCGTCACAATAAAGATAGGGGGGCAACTAAAGGAAGCTCTACTAGATACAGGAGCAGATGATACAGTATTGG
AAGAAATGAATTTGCCAGGGAGATGGAAACCAAAAATGATAGGAGGAATTGGAGGTTTTATCAAAGTAAAACAGTATGAT
CAGATACCCATAGAAATTTGTGGACATAAAGTTATAGGTACAGTATTAATAGGACCTACACCTGTCAACATAATTGGAAG
AAATCTGTTGACTCAGCTTGGTTGCACTTTAAATTTTCCCATTAGTCCTATTGAAACTGTACCAGTAAAATTAAAGCCAG
GAATGGATGGCCCAAAAGTTAAACAATGGCCATTGACAGAAGAAAAAATAAAAGCATTAGTAGAAATTTGTACAGAAATG
GAAAAGGAAGGGAAAATTTCAAAAATTGGACCTGAAAATCCATACAATACTCCAGTATTTGCCATAAAGAAAAAAGACAG
TACTAAATGGAGAAAATTAGTAGACTTCAGAGAACTTAATAAGAGAACTCAAGACTTCTGGGAAGTTCAATTAGGAATAC
CACATCCCGCAGGATTAAAAAAGAAAAAATCAGTAACAGTATTGGATGTGGGTGATGCATATTTTTCAGTCCCCTTAGAT
GAGGACTTCAGGAAGTATACTGCATTTACCATACCTAGTATAAACAATGAGACACCAGGGATTAGGTATCAGTACAATGT
GCTTCCACAAGGGTGGAAAGGATCACCAGCAATATTCCAAAGTGGCATGACAAAAATCTTAGAGCCTTTTAGAAAACAGA
ATCCAGAAATGGTAATCTATCAATACATGGATGATTTATATGTAGGATCTGACTTAGAAATAGAGCAGCATAGAACAAAA
ATAGAGGAGCTAAGAAAACATCTGTTGGCGTGGGGATTTACCACACCAGACAAAAAGCACCAGAAAGAACCCCCATTTCT
TTGGATGGGTTATGAACTCCATCCTGATAAATGGACAGTACAGCCTATAGTGCTGCCAGAAAAAGACAGCTGGACTGTCA
ATGACATACAGAAGTTAGTGGGAAAATTAAATTGGGCAAGTCAGATTTATGCAGGGATCAAAGTAAAGCAATTGTGCAAA
CTCCTCAGAGGAACCAAAGCACTAACAGAAGTAGTACCACTAACAGAAGAAGCAGAGCTAGAACTGGCAGAAAACAGGGA
GATTCTAAGAGAACCAGTACATGGAGCATATTATGACCCATCAAAAGACTTAATAGCAGAAATACAGAAGCAGGGGCTAG
GCCAATGGACATATCAAATTTATCAAGAGCCATTTAAAAATCTGAAAACAGGAAAATATGCAAGAGTGAGGGGTGCCCAC
ACTAATGATGTAAAACAATTAACAGAGGCAGTGCAAAAAATAGCCACAGAAAGCATAGTAATATGGGGAAAGACTCCTAA
ATTTAAACTACCCATACAAAAGGAAACATGGGAAACATGGTGGACAGAGTATTGGCAAGCCACCTGGATTCCTGAGTGGG
AGTTTGTTAATACCCCTCCCCTAGTAAAACTATGGTACCAGTTAGAAAAAGAACCCATAGAAGGAGCAGAAACTTTCTAT
GTAGATGGGGCAGCTAACAGAGAGACTAAATTAGGAAAAGCAGGATATGTTACTAACAGAGGAAGACAAAAAGTTGTCTC
CCTAACTGACACAACAAATCAAAAGACAGAGTTACAAGCAATTTATCTAGCTTTGCAGGACTCGGGATTAGAAGTAAACA
TAGTAACAGACTCACAATATGCATTAGGGATCATTCAAGCACAACCAGACCAAAGTGAATCGGAGTTAGTCAATCAAATA
ATAGAGCAGTTAATAAAAAAGGAAAAGGTCTACTTGGCATGGGTACCAGCACACAAAGGAATTGGAGGAAATGAACAAGT
AGATAAATTAGTTAGTACTGGAATCAGGAGAGTACTATTTTTAGATGGAATAGATAAGGCCCAAGAA-GAACATGAAAAA
TATCACAGTAATTGGAGAGCAATGGCTAGTGACTTTAACCTGCCACCTGTAGTAGCAAAAGAAATAGTAGCCAGCTGTGA
TAAATGTCAGCTAAAAGGAGAAGCCATGCATGGTCAAGTAGACTGTAGCCCAGGAATATGGCAACTAGATTGTACACATT
TAGAAGGAAAAGTTATCCTGGTAGCAGTTCATGTAGCCAGTGGATATATAGAAGCAGAAGTTATTCCAGCAGAGACAGGA
CAGGAAACAGCATACTTCCTCTTAAAATTAGCAGGAAGATGGCCAGTAAAAACAATACATACAGACAATGGCAGCAATTT
TACCAGTGCTACAGTTAAGGCCGCCTGTTGGTGGGCAGGGATCAAGCAGGAATTTGGCATTCCCTACAATCCCCAAAGTC
AAGGAGTAGTAGAATCTATGAATAAAGAATTAAAGAAAATCATAGGACAGGTAAGAGATCAGGCTGAACATCTTAAGACA
GCAGTACAAATGGCAGTTTTCATCCACAATTTTAAAAGAAAAGGGGGGATTGGGGGGTACAGTGCAGGAGAAAGGATAAT
AGACATCATAGCAACAGACATACAAACTAAAGAATTACAAAACCAAATTACAAAAATTCAAAATTTTCGGGTCTATTACA
GGGACAGCAGAGATCCACTTTGGAAAGGACCAGCAAAGCTTCTCTGGAAAGGTGAAGGGGCAGTAGTAATACAAGATAAT
AGTGAGATAAAAGTAGTGCCAAGAAGAAAAGCAAAAATCATTAGGGATTATGGAAAACAGATGGC---AGGTGATGATTG
TGTGGCAAGTAGACAGGATGAGGATTAGAACATGGAAAAGTTTAGTAAAACACCATATGTATATTTCAGGGAAAGCTAAG
AAATGGTCCTATAGACATCACTATGAAAGCACTA------ATCCCAGAATAAGCTCAGAAGTACACATCCCACTA---GG
GGATGCTAAATTGGTAGTAACAACATATTGGGGTCTGCATACAGGAGAAAGAGACTGGCATTTGGGTCAAGGAGTCTCCA
TAGAATGGAGGAAAAACAGATATAGCACACAAGTAGACCCTAACTTAGCAGACCAACTAATTCATCTGTATTACTTTGAT
TGTTTTTCAGAATCTGCTATAAGAAAAGCCTTATTAGGACATATAGTTAGACCTAGTTGTGACTATCCAGCAGGACATAA
CAAGGTAGGATCTCTACAGTACTTGGCACTAGCAGCATTAATAACACCAAAAAAGAGAAAGCCACCCTTGCCTAGTGTTA
CAAAACTGACAGAGGA--TAGATGGAACAAGCCCCAGAAGACCAAGGGCCACAGAGGGAGCCATACAATGAATGGGCACT
AGAGCTTTTAGAGGAGTTGAAGAATGAAGCTGTTAGACACTTCCCTAGGGTCTGGCTCCATGGATTAGGACAATATATCT
ATGAAACATATGGGGATACTTGGGCAGGAGTAGAAGCCATAATAAGAATCCTGCATCAACTGCTGTTTATTCATTCCAGA
ATTGGGTGTCGACATAGCAGAATAGGCATTATTCGAC------------AGAGAAGAGCAAGAAATGGAGCCAGTAGATC
CTAGCCTAGAGCCCTGGAAGCATCCAGGAAGTCAGCCTAGGACTGCTTGTACCACTTGCTATTGTAAAAAGTGTTGCTTT
CATTGCCAAGTTTGTTTTACAAGAAAAGCCTTAGGCATCTCCTATGGCAGGAAGAAGCGGAGACAGCGACGAAGATCTCC
TCAAGACAGTCAGACTCATCAAGTTCCTCTATCAAAGCAGTAAGT------------AGTACATGTAATGCAATCCCTAT
ACATATTAGCAATAGTAGCATTAGTAGTAGCAGCAATACTAGCAATAGTTGTGTGGTCTATAGTATTCATAGAATATAGG
AAAATATTAAGACAAAGAAAAATAGACAGATTAATTGATAGAATAAGAGAAAGAGCAGAAG-------------------
--------------------------ACAGTGGCAATGAGAGCGAAGGGGATCAGGAAGAATTGT---------------
----------------CAGGACTTATGGAAATGGGGCACGATGCTCCTTGGGTTATTGATGATCTGTAGTGCT-------
---ACAGAACACTTGTGGGTCACAGTCTATTATGGGGTACCTGTGTGGAAAGAAGCAAACACCACTCTATTTTGCGCATC
AGATGCTAAATCATATGAGACAGAGATGCATAATGTTTGGGCCACACATGCCTGTGTACCCACAGACCCCGACCCACAAG
AAGTAAGCTTGGGAAATGTGACAGAAAATTTTAACATGTGGAAAAACAACATGGTAGAACAGATGCATGAGGATATAATT
AGTTTATGGGATCAAAGCCTAAAGCCATGTGTAAAACTAACCCCAATCTGTGTCACTTTAAATTG---------------
------------------------------------------------------------CGAAATGAAAAACTGCTCTT
TCAATATTACTACACCCATAAAAAAGGAGTTGAAGAAAGAATATGCACTCTTTTATAACCTTGATATAGTACCAATAGA-
--------------------TAATACCAGTTATGGGTTGAGAAGTTGTAACACCTCAGTCATTACACAGTCCTGTCCAAA
AGTATCCTTTGAGCCAATTCCCATACATTATTGTACCCCGGCTGGTTTTGCGCTTCTCAAGTGTAGAGATAAGAGGTTTA
ATGGAACAGGACCATGCCAAGATGTCAGTACAGTGCTATGTACACATGGAATTAGGCCAGTAGTATCAACTCAATTGCTG
TTAAATGGCAGTCTAGCAGAAGAAGAGATAGTAATTAGATCAGAAAATATCACGGACAATACTAAAACCATAATAGTACA
GCTGACCAAATTTGTAGAAATTAAGTGTATAAGGCCCAACAACAATACAATAAAAGGTAT----ACATATAGGACCAGGG
AGAGC---ATTTTATGCAACAGGAAAAATAACAGGAGATATAAGACAAGCACATTGTAATGTTAGTAGTAAAAATTGGAC
TAGCACTTTAAAACAGGTAGCTAGAAAATTAGGAGAACACTTTCCAAA--------TAAAAACATAACTTTC---AATCA
CTCCTCAGGAGGGGACCCAGAAATAGTAATGCACAGTTTTAATTGTGGAGGGGAATTTTTCTACTGTAACACATCAGCAC
TGTTTA------------------------------TCACACTCCCATGCAGAATAAAACAATTTATAAACATGTGGCAG
GCAGTAGGAAAAGCAATATATGCCCCTCCTATTAAAGGACAAATTAGCTGTTCATCAAATATTACAGGGCTGCTATTAAC
AAGAGACGGTGGT------------------------GAAATCTTCAGACCTGGAGGAGGGGATATGAGGGACAATTGGA
GAAGTGAATTATATAAATATAAAGTAGTAAAAATTGAACCATTAGGAGTAGCACCCACCAAGGCAAAGAGAAGAGTGGTG
G------------AGAGAGAAAAAAGAGCAA---TAGGGATAGGAGCTTTGTTCCTTGGGTTCTTGGGAGCAGCAGGAAG
CACTATGGGCGCAGCGTCACTGACGCTGACGGTACAGGCCAGACTATTATTGACTGGTATAGTGCAACAGCAGAACAATT
TGCTGAGGGCTATTGAGGCGCAACAGCATCTGTTGCAGCTCACAGTCTGGGGCATCAAGCAGCTCCAGGCAAGAGTCCTG
GCTGTAGAAAGATACCTAAAGGATCAACAGCTCCTGGGGATTTGGGGTTGCTCTGGAAAACTCATTTGCACCACTACTGT
GCCTTGGAATGCTAGTTGGAGTAATAAATC---TCATGATTTCATTTGGGAAAACATGACCTGGATGCAGTGGGATAAAG
AAATTGACAATTACACAAACTTAATATACAACTTACTTGAAAAAGCGCAAAACCAGCAAGAAAAGAATGAACAAGAATTA
TTGGAATTAGATAAATGGACAAATTTGTGGAATTGGTTTAGCATAACAAAATGGCTGTGGTATATAAAAATATTCATAAT
GATAGTAGGAGGCTTGATAGGTTTAAGAATATTTTTTGCTGTACTTTCTGTAGTGAATAGAGTTAGGCAGGGATACTCAC
C---------------------CTTGCCGTTTCAGACCCACCTCCCAGCCCCGAGGGGACCCGGCAGGCCCGAAGGAATC
GAAGAAGAAGGTGGAGGAAGAAACAGGGACAGATCCGAAAGATTAGTGGGTGGATTCTTGACACTTATCTGGGACGATCT
ACGGAGCCTGTGCCTCTTCAGCTACCACCGCTTGAGCGACTTACTCTTGATTGTAACGAGGATTGTGGAACTTCTGGGAC
GCAG---------------------GGGGTGGGAAATCCTCAAATACTGGTGGAATCTCCTACAGTATTGGAGTCAGGAA
CTAAAGAATAGTGCTGTTAGCTTGCTCAATGCCACGGCCATAGCAGTAGCTGAGGGAACAGATAGGATTATAGAATTATT
ACAAAGAATTGGTAGAGCTATTCTCAACATACCTAGAAGAATAAGACAGGGCTTGGAAAGGGCTTTGCTATAAGA-TGGG
TGGCAAGTGGTCCAAACGTGGTGTCCCTGGATGGGCTACTATAAGGGAAAGAATGAGCAAAACTGAA-------------
--------------CCAGCAG---CAGTTGGGGTGGGAGCAGCATCTCGAGACCTGGAAAAACATGGGGCACTCACAAAT
AGCAATACAGCAGCTAATAATGCTGATTGTGCCTGGCTAGAAGCACAAGAGGAGGAG---GAAGTAGGCTTTCCAGTCAA
ACCTCAGGTACCTTTAAGACCAATGACTTACAAGGCAGCAGTAGATCTTAGCCACTTTTTAAAAGAAAAGGGGGGACTGG
AAGGGCTAGTTTACTCCCAGAAAAGACAAGATATCCTTGATCTGTGGGTTTACCACACACAAGGCTTCTTCCCTGATTGG
CATAACTACACACCAGGGCCAGGGATCAGATACCCACTGTGTTTTGGATGGTGCTTTAAGCTAGTACCAGT---TGACCC
AGAGAAGGTAGAGAAAGCCACTGAAAGAGAGAACGCCAGCTTGTTACACCCCATAAGCCTGCATGGGATGGACGACTCGG
AGGGAGAAGTGTTAGAGTGGAGATTTGACAGTCGCCTAGCATTTCATCACATGGCCCGCGAGCTACATCCGGAGTTTTAC
AAGGACTGCTGA
>AB480697/B/DR5913
ATGGGTGCGAGAGCGTCGGTATTAAGCGGGGGAGAATTGGATAGATGGGAAAAAATTCGGTTAAGGCCAGGGGGAAGGAA
AAAATATAAATTAAAACATATAGTATGGGCAAGCAGGGAGCTAGAACGATTCGCAGTTAATCCTGGCCTGTTAGAAACAT
CAGAAGGCTGTAGACAGATATTGGGACAGCTACAACCATCCCTTCAGACAGGATCAGAAGAGCTTAGATCATTATATAAT
ACAGTAGCCACCCTCTATTGTGTACATCAAAAGATAGAGGTAAAAGACACCAAGGAAGCTCTAGAGAAGATAGAGGAAGA
GCAAAACAAAAGTAAGC---------------------------------------AAAATTACCCTATAGTGCAGAACC
TACAGGGGCAAATGGTACATCAGGCCATATCACCTAGAACTTTAAATGCATGGGTAAAAGTAGTAGAAGAGAAGGCTTTC
AGCCCAGAAGTAATACCCATGTTTTCAGCATTATCAGAAGGAGCCACCCCACAAGATTTAAACACCATGCTAAACACAGT
GGGGGGACATCAGGCAGCCATGCAAATGTTAAAAGAGACCATCAATGAGGAAGCTGCAGAATGGGACAGATTGCATCCAG
TGCATGCAGGGCCTATTGCACCAGGCCAGATGAGAGAACCAAGGGGAAGTGACATAGCAGGAACTACTAGTACCCTTCAG
GAACAAATAGGATGGATGACAAATAAT---CCACCTATCCCAGTAGGAGACATCTATAAAAGATGGATAATCATAGGGTT
AAATAAAATAGTAAGGATGTATAGCCCTACCAGCATTCTGGACATAAGACAAGGACCAAAGGAACCCTTTAGAGATTATG
TAGACCGGTTCTACAAAACTCTAAGAGCCGAGCAAGCTTCACAGGATGTAAAAAATTGGATGACAGAAACCTTGTTGGTC
CAAAATGCAAACCCAGATTGTAAGACTATTTTAAAAGCAATGGGACCAGGAGCTACACTAGAAGAAATGATGACAGCATG
TCAGGGAGTGGGAGGACCCGGACATAAAGCAAGGGTTTTGGCTGAAGCAATGAGCCAAGTAACAAAT-------------
--GTAGCTACCATGATGATGCAAAGAGGCAATTTTAGGGGCCCAAAAAGGACTGTTAAGTGTTTCAATTGTGGCAGAGAA
GGACACATAGCCAAAAATTGCAGGGCCCCTAGGAAAAAGGGCTGTTGGAAATGTGGAAAGGAAGGACACCAAATGAAAGA
TTGTACT------GAGAGACAGGCTAATTTTTTAGGGAAAATCTGGCCTTCCCACAAGGGGAGGCCAGGGAATTTTCCTC
AG------------------------GGCAGACTAGAACCAACAGCCCCACCAGAAGAG---------------------
---------------------------------------------------------AGCCTCAGGTTCAGGGAGGAGAC
AACAACTCCCTCACAGAAGCAGGAGCAGATAGACAAGGAACTGTAT---CCTTCAGCTTCCCTCAGATCACTCTTTGGCA
ACGACCCCTTGTCACAATAAAGATAGGGGGGCAACTAAAGGAAGCTCTACTAGATACAGGAGCAGATGATACAGTCTTAG
AAGAAATGAATTTGCCAGGGAGATGGAAACCAAAAATGATAGGAGGAATTGGAGGTTTTATCAAAGTAAAACAGTATGAT
CAGATACCCATAGAAATTTGTGGACATAAAGTTATAGGTACAGTATTAATAGGACCTACACCTGTCAACATAATTGGAAG
AAATCTGTTGACTCAGCTTGGTTGCACTTTAAATTTCCCCATTAGTCCTATTGAAACTGTACCAGTAAAATTAAAGCCAG
GAATGGATGGCCCAAAAGTTAAACAATGGCCACTGACAGAAGAAAAAATAAAAGCATTAGTAGAAATTTGTACAGAAATG
GAAAAGGAAGGGAAAATTTCAAAAATTGGGCCGGAAAATCCATACAATACTCCAGTATTTGCCATAAAAAAAAAAGACAG
TACTAAATGGAGAAAATTAGTAGATTTCAGAGAACTTAATAAGAGAACTCAAGACTTCTGGGAAGTTCAATTAGGAATAC
CACATCCCGCAGGATTAAAAAAGAAAAAATCAGTAACAGTATTGGATGTGGGTGATGCATATTTTTCAGTCCCCTTAGAT
GAGGATTTCAGGAAGTATACTGCATTCACCATACCTAGTATAAACAATGAGACACCAGGGATTAGGTATCAGTACAATGT
GCTTCCACAGGGATGGAAAGGATCACCAGCAATATTCCAAAGTAGCATGACAAAAATCTTAGAGCCTTTTAAAAAACAAA
ATCCAGACATGGTCATCTATCAATACATGGATGATTTATATGTAGGATCTGACTTAGAAATAGAGCAGCATAGAACAAAA
ATAGAGGAGCTAAGAAAACATCTGTTGGCGTGGGGATTTACCACACCAGACAAGAAGCATCAGAAAGAACCCCCATTTCT
TTGGATGGGTTATGAACTCCATCCTGATAAATGGACAGTACAGCCTATAATGCTGCCAGAAAAAGACAGCTGGACTGTCA
ATGACATACAGAAGTTAGTGGGAAAATTGAATTGGGCAAGTCAGATTTATCCAGGGATTAAAGTAAAGCAATTATGCAAA
CTCCTCAGGGGAACCAAAGCACTAACAGAAGTAGTACCACTAACAGAAGAAGCAGAGCTAGAACTGGCAGAAAACAGGGA
GATTCTAAGAGAACCAGTACATGGAGCATATTATGACCCATCAAAAGACTTAATAGCAGAAATACAGAAGCAGGGGCTAG
GCCAATGGACATATCAAATTTATCAAGAGCCATTTAAAAATCTGAAAACAGGAAAATATGCAAGAGTGAGGGGTGCCCAC
ACTAATGATGTAAAACAATTAACAGAGGCAGTGCAAAAAATAGCCACAGAAAGCATAGTAATATGGGGAAAGACCCCTAA
ATTTAAACTACCCATACAGAAAGAAACATGGGAAACATGGTGGACAGAGTATTGGCAAGCCACCTGGATTCCTGAGTGGG
AGTTTGTTAATACCCCTCCCCTAGTAAAACTATGGTACCAGTTAGAAAAAGAACCCATAGAAGGAGCAGAAACTTTCTAT
GTAGATGGGGCAGCTAACAGAGAGACTAAATTAGGAAAAGCAGGATATGTTACTAACAGAGGAAGACAAAAAGTTGTCTC
CCTAACTGACACAACAAATCAGAAGACTGAGTTACAAGCAATTTATCTAGCTTTGCAGGATTCGGGATTAGAAGTAAACA
TAGTAACAGACTCACAATATGCATTAGGGATCATTCAAGCACAACCAGACCAAAGTGAATCAGAGTTAGTCAATCAAATA
ATAGAGCAGTTAATAAAAAAGGAAAAGGTCTACTTGGCATGGGTACCAGCACACAAAGGAATTGGAGGAAATGAACAAGT
AGATAAATTAGTTAGTACTGGAATCAGGAGAGTACTATTTTTAGATGGAATAGATAAGGCCCAAGAA-GAACATGAAAAA
TATCACAGTAATTGGAGAGCAATGGCTAGTGATTTTAACCTGCCACCTGTAGTAGCAAAAGAAATAGTAGCCAGCTGTGA
TAAATGTCAGCTAAAAGGAGAAGCCATGCATGGACAAGTAGACTGTAGCCCAGGAATATGGCAACTAGATTGTACACATT
TAGAAGGAAAAGTTATCCTGGTAGCAGTCCATGTAGCCAGTGGATATATAGAAGCAGAAGTTATTCCAGCAGAGACAGGA
CAGGAAACAGCATACTTCCTCTTAAAATTAGCAGGAAGATGGCCAGTAAAAACAGTACATACAGACAATGGCAGCAATTT
TACCAGTGCTACAGTTAAGGCCGCCTGTTGGTGGGCGGGGATCAAGCAGGAATTTGGCATTCCCTACAATCCCCAAAGTC
AAGGAGTAGTAGAATCTATGAATAAAGAATTAAAAAAAATTATAGGACAGGTAAGAGATCAGGCTGAACATCTGAAGACA
GCAGTACAAATGGCAGTATTCATCCACAATTTTAAAAGAAAAGGGGGGATTGGGGGGTACAGTGCAGGAGAAAGAATAAT
AGACATCATAGCAACAGACATACAAACTAAAGAATTACAAAACCAAATTACAAAAATTCAAAATTTTCGGGTCTATTACA
GGGACAGCAGAGATCCACTTTGGAAAGGACCAGCAAAGCTTCTCTGGAAAGGTGAAGGGGCAGTAGTAATACAAGATAAT
AGTGACATAAAAGTAGTGCCAAGAAGAAAAGCAAAAATCATTAGGGATTATGGAAAACAGATGGC---AGGTGATGATTG
TGTGGCAAGTAGACAGGATGAGGATTAGAACATGGAAAAGTTTAGTAAAACACCATATGTATATTTCAGGGAAAGCTAAG
AAATGGTCCTATAGACATCACTATGAAAGCACTA------ATCCCAGAATAAGCTCAGAAGTACACATCCCACTA---GG
GGATGATAAATTGGTAGTAACAACATATTGGGGTCTGCATACAGGAGAAAGAGACTGGCATTTGGGTCAGGGAGTCTCCA
TAGAATGGAGGAAAAACAGATATAGCACACAAGTAGACCCTAACCTAGCAGACCAACTAATTCATCTGTATTACTTTGAT
TGTTTTTCAGAATCTGCTATAAGAAAAGCCTTATTAGGACATATAGTTAGACCTAGTTGTGACTATCCAGCAGGACATAA
CAAGGTAGGATCTCTACAGTACTTGGCACTAGCAGCATTAATAACACCAAAAAAGAGAAAGCCACCCTTGCCTAGTGTTA
CAAAACTGACAGAGGA--TAGATGGAACAAGCCCCAGAAGACCAAGGGCCACAGAGGGAGCCATACAATGAATGGGCACT
AGAGCTTTTAGAGGAGCTGAAGAATGAAGCTGTTAGACACTTCCCTAGGGTCTGGCTCCATGGTTTAGGACAATATATCT
ATGAAACATATGGGGATACTTGGGCAGGAGTAGAAGCCATAATAAGAATCCTGCATCAACTGCTGTTTATTCATTTCAGA
ATTGGATGTCGACATAGTAGAATAGGCATTACTCGAC------------AGAGAAGAGCAAGAAATGGAGCCAGTAGATC
CTAGCCTAGAGCCCTGGAAGCATCCAGGAAGTCAGCCTAGGACTGCTTGTACCACTTGCTATTGTAAAAAGTGTTGCTTT
CATTGCCAAGTTTGTTTTACAAGAAAAGCCTTAGGCATCTCCTATGGCAGGAAGAAGCGGAGACAGCGACGAAGATCTCC
TCAAGACAGTCAGACTCATCAAGTTCCTCTATCAAAGCAGTAAGT------------AGTACATGTAATGCAATCTCTAC
AAATATTAGCAATAGTAGCATTAGTAGTAGCAGCAATAATAGCAATAGTTGTGTGGTCTATAGTGTTCATAGAATATAGG
AAAATATTAAGACAAAGAAAAATAGACAGGTTAATTGATAGAATAAGAGACAGAGCAGAAG-------------------
--------------------------ACAGTGGCAATGAGAGCGAAGGGGATCAGGAAGAATTGT---------------
----------------CAGGACTTATGGAAATGGGGCACGATGCTCCTTGGGTTATTGATGATCTGTAGTGCT-------
---ACAGAACACTTGTGGGTCACAGTCTATTATGGGGTACCTGTGTGGAAAGAAGCAAATACCACTCTATTTTGTGCATC
AGATGCTAAATCATATGAGACAGAGATGCATAATGTTTGGGCCACACATGCCTGTGTACCCACAGACCCCGACCCACAAG
AAGTAAGCTTGGGAAATGTGACAGAAAATTTTAACATGTGGAAAAATAATATGGTAGAACAGATGCATGAGGATGTCATT
AGTTTATGGGATCAAAGCCTAAAGCCATGTGTAAAACTAACCCCAATCTGTGTTACTTTAAATTG---------------
------------------------------------------------------------CGAAATGAAAAACTGCTCTT
TCAATATTACCACACCCATAAAAAAGGAGTTGAAGAAAGAATATGCACTCTTTTATAACCTTGATATAGTACCAATAGA-
--------------------TAATACCAGTTATGGGTTAAGAAGTTGTAACACCTCAGTCATTACACAGTCCTGTCCAAA
GGTATCCTTTGAGCCAATTCCCATACATTATTGTACCCCGGCTGGTTTTGCGCTTTTAAAGTGTAGAGATAAGAGGTTCA
ATGGAACAGGACCATGCGGAGATGTCAGTACAGTACTATGTACACATGGAATTAGGCCAGTAGTATCAACTCAACTGCTG
TTAAATGGCAGTCTAGCAGAAGAAGAAATAGTAATTAGATCAGAAAATATCACGGACAATACTAAAACCATAATAGTACA
GCTGACCAAATTTGTAGAAATTAAGTGTATAAGGCCCAACAACAATACAATAAAAGGTAT----ACATATAGGACCAGGG
AGAGC---ATTTTATGCAACAGGAAAAATAACAGGAGATATAAGACAAGCACATTGTAATGTTAGTAGTAAAAATTGGAC
TAGCACTTTAAAACAGGTAGCTAGAAAATTAGGAGAACACTTTCCAAA--------TAAAAACATAACCTTC---AATCA
CTCCTCAGGCGGGGACCCAGAAATAGTAATGCACAGTTTTAATTGTGGAGGGGAATTTTTCTACTGTAACACATCAGCAC
TGTTTA------------------------------TCACCCTCCCATGCAGAATAAAACAATTTATAAACATGTGGCAG
GCAGTAGGAAAAGCAATATATGCCCCTCCTATTAAAGGACAAATTAGCTGTTCATCAAATATTACAGGGCTGCTATTAAC
AAGAGATGGTGGT------------------------GAAGTCTTCAGACCTGGAGGAGGGGATATGAGGGACAATTGGA
GAAGTGAATTATACAAATATAAAGTAGTAAAAATTGAACCATTAGGAGTAGCACCCACCAAGGCAAAGAGAAGAGTGGTG
G------------AAAGAGAAAAAAGAGCAA---TAGGGATAGGAGCTTTGTTCCTTGGGTTCTTGGGAGCAGCAGGAAG
CACTATGGGCGCAGCGTCACTGACGCTGACGGTACAGGCCAGACTATTATTGACTGGTATAGTGCAACAGCAGAACAATT
TGCTGAGGGCTATTGAGGCGCAACAGCATCTGTTGCAACTCACAGTCTGGGGCATCAAGCAGCTCCAGGCAAGAGTCCTG
GCTGTGGAAAGATACCTAAAGGATCAACAGCTCCTGGGAATTTGGGGTTGCTCTGGAAAACTCATTTGCACCACTACTGT
GCCTTGGAATGCTAGTTGGAGTAATAAATC---TCATGATTTCATTTGGAATAACATGACCTGGATGCAGTGGGATAAAG
AAATTGACAATTACACAAACTTAATATACAACTTACTTGAAAAAGCGCAAAACCAGCAAGAAAAGAATGAACAAGAATTA
TTGGAATTAGATAAATGGGCAAACTTGTGGAATTGGTTTAACATAACAGAATGGCTGTGGTATATAAAAATATTCATAAT
GATAGTAGGAGGCTTGATAGGTTTAAGAATAGTTTTTGCTGTACTTTCTGTAGTGAATAGAGTTAGGCAGGGATACTCAC
C---------------------CTTGCCGTTTCAGACCCACCTCCCAGCCCCGAGGGGACCCGGCAGGCCCGAAGGAATC
GAAGAAGAAGGTGGAGGAAGAAACAGGGACAGATCCGAGAGATTAGTGGGTGGATTCTTGACACTTATCTGGGACGATCT
ACGGAGCCTGTGCCTCTTCAGCTACCACCGCTTGAGCGACTTACTCTTGATTGTAACGAGGATTGTGGAACTTCTGGGAC
GCAG---------------------GGGGTGGGAAATCCTCAAATACTGGTGGAATCTCCTACAGTATTGGAGTCAGGAA
CTAAAGAATAGTGCTGTTAGCTTGCTCAATGCCACGGCCATAGCAGTAGCTGAGGGAACAGATAGGATTATAGAATTATT
ACAAAGAATTGGTAGAGCTATTCTCAACATACCTAGAAGAATAAGACAGGGCTTGGAAAGGGCTTTGCTATAAGA-TGGG
TGGCAAGTGGTCTAAACGTGGTGTCCCTGGATGGGCTACTATAAGGGAAAGAATGAGCAAAACTGAA-------------
--------------CCAGCAG---CAGTTGGGGTGGGAGCAGCATCTCGAGACCTGGAAAAACATGGGGCACTCACAAAT
AGCAATACAGCAGCTAATAATGCTGATTGTGCCTGGCTAGAAGCACAAGAGGAGGAG---GAAGTAGGCTTTCCAGTCAA
GCCTCAGGTACCTTTAAGACCAATGACTTACAAGGCAGCTGTAGATCTTAGCCACTTTTTAAAAGAAAAGGGGGGACTGG
AAGGGCTAGTTTACTCCCAGAAAAGACAAGATATCCTTGATTTGTGGGTTTACCACACACAAGGCTTCTTCCCTGATTGG
CATAACTACACCCCAGGGCCAGGGGTCAGATACCCACTGTGTTTTGGATGGTGCTTCAAGCTAGTACCAGT---TGACCC
AGAGAAGGTAGAGAAAGCCACTGAAGGAGAGAACACCAGATTGTTACACCCTATAAGCCTGCATGGGATGGACGACTCGG
AGGGAGAAGTGTTAGAGTGGAGATTTGACAGTCGCCTAGCATTTCATCACATGACCCGCGAGCTACATCCGGAGTTTTAC
AAGGACTGCTGA
>AB480698/B/DR1120
ATGGGTGCGAGAGCGTCAGTATTAAGCGGGAGTGAATTAGATAAATGGGAAAGAATTCGGTTACGGCCAGGAGGAAAGAA
AAAATATAAACTAAAACATATAGTATGGGCAAGCAGGGAGCTAGAACGATTCGCAGTCAATCCTGGCCTTTTAGAAACAT
CAGGAGGATGTAGACAAATATTGGAACAGCTACAACCATCCCTTCAGACAGGATCAGAAGAACTTAAATCATTGTTTAAT
ACAGTAGCAACCCTCTATTGTGTACATCAGAGGATAGAGGTAAAAGACACAAAGGAAGCTTTAGACAAGATAGAGGAAGA
GCAAAACAAAAGTAAGC---------------------------------------AAAATTACCCTATAGTGCAGAATT
TACAGGGGCAAATGGTACATCAGCCCCTATCACCTAGAACTTTAAATGCATGGGTAAAGGTAGTAGAAGAGAAGGCTTTT
AGCCCAGAAGTAATACCCATGTTTTCAGCATTATCAGAAGGAGCCACCCCACAAGATTTAAACACCATGCTAAACACAGT
GGGGGGACATCAAGCAGCCATGCAAATGTTAAAAGAGACCATCAATGAGGAAGCTGCAGAATGGGATAGATTGCATCCAG
CGCAAGCAGGGCCTGTTGCACCAGGCCAGATAAGAGACCCAAGGGGAAGTGACATAGCAGGAACTACTAGTACCCTTCAG
GAACAAATAGGATGGATGACACATAAT---CCACCTATCCCAGTAGGAGAAATCTATAAAAGATGGATAATCTTGGGATT
AAATAAAATAGTAAGAATGTATAGTCCTACCAGCATTCTGGACATAAAACAAGGACCAAAGGAACCTTTTAGAGACTATG
TAGACCGGTTCTATAAAACTCTAAGAGCAGAGCAAGCTTCACAGGAAGTAAAAAATTGGATGACAGAAACCTTGTTGGTC
CAAAATGCAAACCCAGATTGTAAGACCATTTTAAAAGCATTGGGACCAGCAGCTACATTAGAAGAAATGATGACAGCATG
TCAGGGGGTAGGCGGACCCGGACATAAAGCAAGAGTTTTGGCTGAAGCAATGAGCCAAGTAACAAAT-------------
--TCAGCTACAGTAATGATGCAGAGGGGCAATTTTAGGAACCAAAGAAAGCCTGTTAAGTGTTTCAATTGTGGCAAAGAT
GGGCATATAGCCAAAAACTGCAGGGCCCCTAGGAAAAAGGGCTGTTGGAAATGTGGAAAGGAAGGACACCAAATGAAAGA
TTGTACT------GAGAGACAGGCTAATTTTTTAGGGAAAGTCTGGCCTTCCCACAAGGGGAGGCCAGGGAATTTTCTTC
AG------------------------AGCAGACCAGAGCCGTCAGCCCCACCAGCAGAG---------------------
---------------------------------------------------------AGCTTAATGTTTGGGGAGGAGAC
AGCAACTCCCCCTCAGAAGCAGGAGCCG---GACAGGGAACTGTAT---CCTTTAGCTTCCCTCAAATCACTCTTTGGCA
ACGACCCATCGTCACAGTAAAGATAGGGGGACAGCTAAAGGAAGCTCTATTAGACACAGGAGCAGATGATACAGTATTCC
AAGAAATGAATTTGCCAGGAAGATGGAAACCAAAAATGATAGGGGGAATTGGAGGTTTTGTCAAAGTAAGAGAGTATGAT
CAAATACCCATAGAAATCTGTGGACATAAAGTTATAAGTACAGTATTAGTAGGACCTACACCTAGCAACATAATTGGAAG
AAATCTGATGACTCAGATTGGCTGCACTTTAAATTTTCCCATTAGTCCTATTGAAACTGTACCAGTAAAATTAAAGCCAG
GAATGGATGGCCCAAGAGTTAAACAATGGCCATTGACAGAAGAAAAAATTAAAGCTTTAGTAGAAATTTGTACAGAGTTG
GAAAATGAAGGAAAAATTTCAAAAATTGGGCCTGAAAATCCCTACAATACTCCAGTATTTGTCATAAAGAAAAAAGGCAG
TACTAAATGGAGAAAATTAGTAGATTTCAGAGAACTTAATAAAAGAACTCAGGACTTCTGGGAAGTTCAATTAGGAATAC
CACATCCTGCAGGGTTGAAAAAGAAAAAATCAGTAACAGTACTGGATGTGGGTGATGCATATTTTTCAATTCCCTTAGAT
GAAGACTTCAGGAAGTATACTGCATTTACCATACCTAGTACAAATAATGAGACACCAGGGATTAGATATCAATACAATGT
GCTTCCACAGGGATGGAAAGGATCACCAGCAATATTTCAGAGTAGCATGACAAAAATCTTAGAGCCTTTTAGAAAACAAA
ATCCAGACATAGTTATCTACCAATATGTGGATGATTTGTATGTAGGATCTGACTTAGAAATAGAGAAGCATAGAACAAAA
ATAGAGGAACTGAGACAATATCTGTGGAAGTGGGGATTTTACACACCAGATAAAAAACATCAGCAAGAACCTCCATTCCT
TTGGATGGGTTATGAACTCCATCCTGATAAATGGACAGTACAGCCTATAGTGCTGCCAGAAAAGGACAGCTGGACTGTCA
ATGACATACAGAAGTTAGTGGGAAAATTGAATTGGGCAAGTCAGATTTATCCAGGGATTAGAGTAAAGCAGTTATGTAAA
CTCATTAGGGGAACTAAAGCATTAACAGAAGTAGTACCACTAACAGAAGAAGCAGAGCTAGAACTAGCAGAAAACAGGGA
GATTCTAAAAGAACCAGTGCATGGAGTGTATTATGACCCATCAAAAGACTTAATAGCAGAAATACAGAAGCAGGGGCAAG
GCCAGTGGACATATCAAATTTATCAAGAGCCATTTAAAAATCTGAAAACAGGAAAGTATGCAAAAATGAGGGGTGCCCAC
ACTAATGATGTAAAACAATTAACAGAGACAGTGCAAAAAATAGCCACAGAAAGCATAGTAATATGGGGAAAGACTCCTAA
ATTTAGATTACCCATACAAAAAGAAACATGGGAAGCATGGTGGACAGAGTATTGGCAAGCCACCTGGATTCCTGAATGGG
AGTTTGTCAATACCCCTCCCCTAGTGAAATTATGGTACCAGTTAGAGACAGAACCCATAGTAGGAGCAGAAACTTTCTAT
GTAGATGGGGCAGCTAACAGAGAAACTAAATTAGGCAAAGCAGGATATGTTACTGACAGAGGAAGACAAAAAGTTGTCTC
CATACCGGACACAACAAATCAGAAAACTGAGTTACAAGCAATTTATCTAGCTTTGCAGGATTCAGGATCAGAAGTAAACA
TAGTAACAGACTCACAATATGCATTAGGAATAATTCAAGCACAACCAGATAAGAGTGAATCAGAGTTAGTCAGTCAAATA
ATAGAGGAGTTAATAAAAAAGGAAAAGATCTACCTAGCATGGGTACCTGCACACAAAGGAATTGGAGGAAATGACCAAGT
AGATAAATTAGTCAGTTCTGGAATTAGGAAAGTACTATTTTTAGATGGAATAGATAAAGCCCAAGAA-GAACATGAGAAA
TATCACAATAATTGGAGAGCAATGGCTAGTGATTTTAACCTGCCACCTATAGTAGCAAAAGAGATAGTAGCCAGCTGTGA
TAAATGTCAGCTAAAAGGAGAAGCCATGCATGGACAAGTGGACTGTAGCCCAGGAATATGGCAACTAGATTGTACACATC
TAGAAGGAAAAATTATCATAGTAGCAGTTCATGTAGCCAGTGGATATATAGAAGCAGAAGTTATTCCAGCAGAGACAGGA
CAGGAAACAGCATACTTTCTCTTAAAGTTAGCAGGAAGATGGCCAGTAAAAACAATACATACAGACAATGGCAGCAATTT
CACCAGTACTACAGTTAAGGCCGCCTGTTGGTGGGCAGGGATCAAACAGGAATTTGGTATTCCCTACAATCCTCAAAGTC
AAGGAGTAGTAGAATCTATGAATAAAGAATTAAAGAAAATTATAGAACAGGTAAGAGATCAGGCTGAACAGCTTAAGACA
GCAGTGCAAATGGCAGTATTCATCCACAATTTTAAAAGAAAAGGGGGGATTGGGGGGTACAGTCCAGGGGACAGAATAAT
AGACATACTAGCAACAGACATACAAACTAAAGAATTACAAAAACAAATTACAAAGATTCAAAATTTTCGGGTCTATTACA
GGGACAGCAGAGATCCACTTTGGAAAGGACCAGCAAAGCTTCTCTGGAAAGGTGAAGGGGCAGTAGTAATACAAGATAAT
AGTGAAATAAAAGTAGTGCCAAGAAGAAAAGCAAAGATCATTAGGGATTATGGAAAACAGATGGC---AGGTGATGATTG
TGTGGCAAATAGACAGGATGAGGATTAGAACATGGAAAAGTTTAGTAAAACACCATATGTATATTTCAGGGAAAGCTAAG
AAATGGATTTATAAACATCACTATGAAAGCCTTA------ATCCAAGAATAAGTTCAGAAGTACATATCCCACTA---GG
GGATGCTAAATTAGTAGTAACAACATATTGGGGTCTGAATACAGGAGAAAGAGAATGGCATTTGGGTAGTGGAGCCTCCA
TAGAATGGAGGAAAAGGAAATACAACACACAAGTAGACCCTGACCTAGCAGACCAACTAATTCATCTGTATTACTTTGAT
TGTTTTTCAGAGGCTGCTATAAGAAGTGCCATAGTAGGACGTTTAGTTAGTCCTAGGTGTGAATATCAAGCAGGACATAA
CAAGGTAGGCTCTCTACAGTACTTGGCACTAGCAGCATTAATAACACCAAAAAAGACAAAGCCGCCTTTGCCTAGTGTTA
GGAAGCTGACAGAGGA--TAGATGGAACAAGCCCCAGAAGGCCAAAGGCCACAGAGGGAGCCATACAATGCATGGGCACT
AGGGCTTTTAGAGGATCTTAAGAATGAAGCTGTTAGACATTTTCCTAGGACATGGCTCCAAAGCTTAGGACAATATATCT
ATGAAACTTATGGAGATACTTGGACAGGAGTGGAAGCCATAACAAGAATTCTGCAACAAATGCTGTTTATTCATTTCAGA
ATTGGATGCAACCATAGCAGAATAGGCATTCTTCCAC------------AGAGGAGAGCAAGAAATGGATCCAGTAGATC
CTAGACTAGAGCCCTGGAAGCATCCAGGAAGTCAGCCTAAGACTGAGTGTACCAATTGCTATTGTAAAAAGTGTTGCTTT
CATTGCCAAGTTTGTTTCACAAAAAAAGCCTTAGGCATCTCCTATGGCAGGAAGAAGCGGAGACAGCGACGAAGACCTCC
TCAAAACAGTCAGATTCATCAAGTTCCTCTATCAAAGCAGTAAGT------------AGTACATGTAATGCCTCCTTTAC
ACATATATGCAATAGTAGCATTAGTAGTAGTAGCAATAATAGCAATAGTTGTGTGGACTATAGTGTTTATAGAATATAGG
AAAATAAGAAAACAAAGAAAGATAGACAGGTTAATTGATAGAATAATAGAAAGAGCAGAAG-------------------
--------------------------ACAGTGGCAATGAGAGTGAAGGGGATCAGGAAGAATTGT---------------
----------------CAGCACTGGTGGACATGGGGCATCATGCTCCTTGGGATGTTGATGATCTGTAGTACT-------
---ACAGAAAAATTGTGGGTCACAGTCTATTATGGGGTACCTGTGTGGAAAGAAGCAACTACCACTTTATTTTGTGCATC
AGATGCTAAAGCATATGACACAGAGGCACATAATGTTTGGGCCACACATGCCTGTGTACCCACAGACCCTAACCCACAAG
AAGTAGAATTGGTAAATGTGACAGAAAATTTTAATATGTGGAAAAATGACATGGTAGAACAGATGCATGAGGATATAATC
AGTTTATGGGATCAAAGTCTAAAGCCATGTGTAAAATTAACCCCACTCTGTGTTACTTTAAATTG---------------
------------------------------------------------------------CGAAGTAAAAAACTGTTCTT
TCAATGTCACCACAGGCATAAGAGATAAGATAAAGAAAGAATATGCACTTTTCTATACACTTGATATAATGCGAGTAAA-
--------------------TAATACAAGCTATACATTGATAAATTGTAACACCTCAGTCATTAAACAAGCCTGTCCAAA
GACATCATTTGAACCAATTCCCATACATTACTGTACCCCGGCTGGTTTTGCGATTCTAAAGTGTAATGATAAGAAATTCA
ATGGAACAGGACTATGTAAAAATGTTAGCACAGTACAATGTACACATGGAATTAAGCCAGTAGTGTCAACTCAACTGCTG
TTAAATGGCAGTCTAGCAGAAGAAGAGATAATAATTAGATCTGCAAATTTCTCAAACAATGCTAAAAACATAATAGTACA
GCTGAATGAATCTATACCAATTAATTGTACAAGACCCCACAACAATACAAGAAGAAGTAT----ATCTTTTACACCAGGG
AGTGC---ATTTGTTGCAACAGAAAACATAATAGGAGATATAAGACAAGCACATTGTAACATTAGTAGAGAAAGATGGAA
TAACACCTTAGGAAAGATAGTTACAAAATTAAGAGAACAATTTAGGAA--------TAAAACAATAGCCTTT---AGGCC
ACCCATAGGAGGGGACCCAGAAATTGTAATGCACAGCTTTAATTGTGGAGGGGAATTCTTCTACTGTAATACAACACAGC
TGTTTA------------------------------TCATACTCCAGTGCAGAATAAAACAAATTATAAATAGATGGCAG
GAAGTAGGAAAAGCAATGTATGCCCCTCCCATCAGTGGACAAATTAGATGTACATCAAATATTACAGGGATGATAATAAC
AAGAGATGGTGGT------------------------GAGATCTTCAGACCAGCAGGAGGAGACATGAGGGACAATTGGA
GAAGTGAATTATATAAATATAAAGTAGTAAAAATTGAACCATTAGGAATAGCACCCACCAAGGCAAAGAGAAGAGTGGTG
C------------AGAGAGGAAAAAGAGCAG---TGGGATTAGGAGCTATGTTCCTTGGGTTCTTGGGAGCAGCAGGAAG
CACTATGGGCGCAGCGTCGCTGACGCTGACGGTACAGGCCAGACAATTATTGTCTGGTATAGTGCAACAGCAAAACAACA
TGCTGAAAGCTATTGAGGCGCAACAACATATGTTGCAACTCACAGTCTGGGGCATCAAGCAGCTCCAGGCAAGAGTCCTG
GCTGTGGAAAGATACCTAAGGGATCAACAGCTCCTAGGGATTTGGGGTTGCTCTGGAAAACTCATCTGCACCACTGCTGT
GCCTTGGAATACTAGTTGGAGTAATAAATC---TCTAAATACAATATGGGACAACATGACCTGGATGCAGTGGGAAAGAG
AAATTGACAACTACACAGGCATAATATACAACTTACTTGAAGAATCGCAAAACCAACAAGAAAAGAATGAAAAAGACTTA
TTGGAATTGGATAAGTGGGACAGTTTGTGGAGTTGGTTTGATATATCACAATGGCTGTGGTATATAAAAATATTCATAAT
GATAGTAGGAGGTTTAATAGGTTTAAGAATAATTTTTACTGTACTTTCTATAGTGAATAGAGTTAGGCAGGGATACTCAC
C---------------------ATTATCGTTCCAGACCCGCCTCCCAACCCCGAGGGGACCAGACAGGCCCGAAGGAATA
GAAGAAGAAGGTGGAGAGAGAGACAGAGACAGATCCGGTCGATTAGTGCATGGCTTATTAGCGCTCATCTGGGACGATCT
GCGGAGCCTGAGCCTCTTCATTTACCACCGCTTGAGAGACTTACTCTTGATTGTAACGAGGACTGTGGAACTTCTGGGAC
GCAG---------------------GGGGTGGGAGATCCTCAAATACTGTTGGAATCTCCTACAGTATTGGAGTCAGGAA
CTAAAGAATAGTGCTGTTAGTTTGCTTAATACCATAGCTATAGCAGTAGCTGAGGGAACAGATAGGATCATAGAAGCAGT
ACAAAGAACTTGTAGAGCTATTCTCAACATACCTAGAAGAATAAGACAGGGCTTAGAAAGGGCTTTGCTATAAAA-TGGG
TGGCATATGGTCAGAACGC------AGGGGATGGTCTGCTGTGAGGGAAAAAATGAAAAGAGCTGAG-------------
--------------CCAGCAG---CAGAAGGGGTGGGAGCAGCATCTCGAGACTTGGAAAGACGTGGAGCAATCACAAGT
AACAATACAGCAGCTACTAATGCTGCTTGTGCCTGGCTAGAAGCACAAGAGGATGAG---GAAGTGGGTTTTCCAGTCAG
ACCTCAGGTACCTTTAAGACCAATGACTTTCAAGGGAGCGTTTGATCTTAGCCATTTTTTAAAAGAAGAGGGGGGACTGG
AAGGGTTAATTCACTCCCAGAAGAGACAGGAGATCCTTGATCTGTGGGTTTACCACACACAAGGCTATTTCCCTGATTGG
CAGAACTACACACCAGGGCCAGGGGTCAGATATCCACTGACCTTTGGATGGTGCTTCAAGCTAGTACCAGT---GGATCA
AGAGCAGGTAGAAAAGGTCACTGAAGGAGAGAATAACTGCCTGTTACATCCCATAAACCAGCATGGGATGGATGACCCAG
AGAAAGAAGTACTAATGTGGAAGTTTGACAGCCGCCTGGCACTGCGTCACATGGCCCGAGAGCTGCATCCGGAATATTAC
AAAGACTGCTGA
>AB485638/B/US2
ATGGGTGCGAGAGCGTCAGTATTAAGCGGGGGAGAATTAGATAGATGGGAAAAAATTCGGTTAAGGCCAGGGGGAAAGAA
AAAATATAGATTAAAACATATCGTATGGGCAAGCAGGGAACTAGAACGATTCGCAGTTAATCCTGGCCTGTTAGAAACAT
CAGAAGGCTGTAAACAAATACTGGGACAGCTACAACCAGCCCTCCAGACAGGGTCAGAAGAACTTAGATCATTATTTAAT
ACAGTAGCAACCCTCTATTGTGTGCATCAAAGGATAGATGTAAAAGACACCAAGGAAGCCTTAGATAAGATAGAGGAAGA
GCAAAACAAAAGTAAGC---------------------------------------AAAATTACCCTATAGTGCAGAACA
TCCAAGGGCAAATGGTACATCAGGCCATATCACCTAGAACTTTAAATGCATGGGTAAAAGTAGTAGAAGAGAAGGCTTTC
AGTCCAGAAGTAATACCCATGTTTTCAGCATTATCAGAAGGAGCCACCCCACAAGATTTAAACACCATGCTAAACACAGT
GGGGGGACATCAAGCAGCCATGCAAATGTTAAAAGAGACCATCAATGAGGAAGCTGCAGAATGGGATAGGGTGCATCCAG
TGCATGCAGGGCCTATTGCACCAGGCCAAATGAGAGAACCAAGGGGAAGTGACATAGCAGGAACTACTAGTACCCTTCAG
GAACAAATAGGATGGATGACAAATAAT---CCACCTATCCCAGTAGGAGAAATCTATAAAAGATGGATAATCCTGGGATT
AAATAAAATAGTAAGGATGTATAGCCCTACCAGCATTCTGGATATAAGACAAGGACCAAAGGAACCCTTTAGAGACTATG
TAGACCGGTTCTATAAAACTCTAAGAGCCGAGCAAGCTACACAGGAGGTAAAAAATTGGATGACAGAAACCTTGTTGGTC
CAAAATGCGAACCCAGATTGTAAGACTATTTTAAAAGCATTGGGACCAGCAGCTACACTAGAAGAAATGATGACAGCATG
TCAGGGAGTGGGAGGACCCGGCCATAAAGCAAGAGTTTTGGCTGAAGCAATGAGCCAAGTAACAAAT-------------
--TCAGCTACCATAATGATGCAGAAAGGCAATTTTAGGAATCAAAGAAAGATTGTTAAATGTTTCAATTGTGGCAAAGAA
GGGCACATAGCCAAAAACTGCAGGGCCCCTAGGAAAAAGGGCTGTTGGAAATGTGGAAAGGAAGGACATCAAATGAAAGA
TTGTACT------GAGAGACAGGCTAATTTTTTAGGGAAGATCTGGCCTTCCTACAAGGGAAGGCCAGGGAACTTTCTTC
AG------------------------AGCAGACCAGAGCCAACAGCCCCACCAGAAGAG---------------------
---------------------------------------------------------AGCTTCAGGTTTGGGGAAGAGAC
AACAACTCCCTCTCAGAAGCAGGAGCCGATAGACAAGGAAATGTAT---CCCTTAGCTTCCCTCAAATCACTCTTTGGCA
ACGACCCCTCGTCACAATAAAGATAGGGGGGCAACTAAAGGAAGCTCTATTAGACACAGGAGCAGATGATACAGTATTAG
AAGAAGTGAGTTTGCCAGGAAGGTGGAAACCAAAAATGATAGGGGGAATTGGAGGTTTTATCAAAGTAAGACAGTATGAT
CAAATACTCATAGAAATCTGTGGACATAAAGCTATAGGTACAGTATTAGTAGGACCTACACCTGTCAACATAATTGGAAG
AAATCTGTTGACTCAGATTGGTTGCACCTTAAATTTTCCCATTAGTCCTATTGAAACTGTACCAGTAAAATTAAAGCCAG
GAATGGATGGCCCAAAAGTTAAACAATGGCCATTGACAGAAGAAAAAATAAAAGCATTAGTAGAAATTTGTACAGAAATG
GAAAAGGAAGGAAAAATTTCAAAAATTGGGCCTGAAAATCCATACAATACTCCAGTATTTGCCATAAAGAAAAAAGACAG
TACTAAATGGAGAAAATTAGTAGATTTCAGAGAACTCAATAAGAAAACTCAAGATTTCTGGGAAGTTCAATTAGGAATAC
CACATCCCGCAGGGTTAAAAAAGAAGAAATCAGTAACAGTACTGGATGTGGGTGATGCATATTTTTCAGTTCCCTTAGAT
AAAGACTTTAGGAAGTATACTGCATTTACCATACCTAGTATAAACAATGAGACACCAGGGATTAGATATCAGTACAATGT
GCTTCCACAGGGATGGAAAGGATCACCAGCAATATTCCAAAGTAGCATGACAAAAATCTTAGAGCCTTTTAGAAAACAAA
ATCCAGACATAGTTATCTATCAATACATGGATGATTTGTATGTAGGATCTGACTTAGAAATAGGACAGCATAGAACAAAA
ATAGAGGAACTGAGACAACATCTGTTGAAATGGGGATTTACCACACCAGACAAAAAACATCAGAAAGAACCTCCATTCCT
TTGGATGGGTTATGAACTCCATCCTGATAAATGGACAGTACAGCCTATAGCACTGCCAGAAAAAGATAGCTGGACTGTCA
ATGACATACAGAAGTTAGTGGGAAAATTGAATTGGGCAAGTCAGATTTACGCAGGGATTAAAGTAAAACAATTATGTAAA
CTCCTTAGGGGAACCAAAGCACTAACAGAAGTAATACCACTGACAGAAGAAGCAGAGCTAGAACTGGCAGAAAACAGGGA
AATTCTAAAAGAACCAGTACATGGAGTGTATTATGACCCATCAAAAGAATTAATAGCAGAAATACAGAAGCAGGGGCCAG
GCCAATGGACATATCAAATTTATCAAGAGCCATTTAAAAATCTGAAAACAGGAAAATATACAAGAATGAGGGGTGCACAC
ACTAATGATGTAAGACAATTAACAGAGGCGGTGCAAAAAATAACCACAGAAAGCATAGTAATATGGGGAAAGACTCCTAA
ATTTAAACTACCCATACAAAAAGAAACATGGGAAGCATGGTGGACAGAGTATTGGCAAGCCACCTGGATTCCTGAGTGGG
AGTTTGTCAATACCCCTCCCTTAGTAAAATTATGGTACCAGTTAGAGAAAGAACCCATAGTAGGAGCAGAAACTTTCTAC
GTAGATGGGGCAGCTAACAGGGAGACTAAATTAGGAAAAGCAGGATATGTTACTAACAGAGGAAGACAAAAGGTTGTCCC
CCTAACTGACACAACAAATCAGAAGACTGAGTTACAAGCAATTCATCTAGCTTTGCAGGATTCGGGATCAGAAGTAAACA
TAGTAACAGACTCACAATATGCATTAGGAATCATTCAAGCACAACCAGATAAAAGTGAATCAGAGTTAGTCAGTCAAATA
ATAGAGCAGTTAATAAAAAAGGAAAAGGTCTACCTGGCATGGGTACCAGCACACAAAGGAATTGGAGGAAATGAACAAGT
AGATAAATTAGTCAGTGCTGGAATCAGGAAAGTACTATTTTTAGATGGAATAGATAAGGCCCAAGAC-GAACATGAGAAA
TATCACAGTAATTGGAGAGCAATGGCTAGTGATTTTAACCTACCACCTGTAGTAGCAAAAGAAATAGTAGCCAGCTGTGA
TAAATGTCAGCTAAAAGGAGAAGCCATGCATGGACAGGTAGACTGTAGTCCAGGAATATGGCAACTAGATTGTACACATT
TAGAAGGAAAAGTTATCCTGGTAGCAGTTCATGTAGCCAGTGGATATATAGAAGCAGAAGTCATTCCAGCAGAGACAGGA
CAGGAAACAGCATACTTTCTCTTAAAATTAGCAGGAAGATGGCCAGTAAAAACAATACACACAGACAATGGCAGCAATTT
CACTAGTACTACGGTTAAGGCCGCCTGCTGGTGGGCAGGGATCAAGCAGGAATTTGGAATTCCCTACAATCCCCAAAGTC
AAGGAGTAGTAGAATCCATGAATAAAGAATTAAAGAAAATTATAGGACAGGTAAGAGATCAGGCTGAACATCTTAAGACA
GCAGTACAAATGGCAGTATTCATCCACAATTTTAAAAGAAAAGGGGGGATTGGGGGGTACAGTGCAGGGGAAAGAATAGT
AGACATAATAGCAACAGACATACAAACTAAAGAATTACAAAAACAAATTACAAAAATTCAAAATTTTCGGGTTTATTACA
GGGACAGCAGAGATCCACTTTGGAAAGGACCAGCAAAGCTTCTCTGGAAAGGTGAAGGGGCAGTAGTAATACAAGATAAT
AGTGACATAAAAGTTGTGCCAAGAAGAAAAGTAAAGATCATTAGGGATTATGGAAAACAGATGGC---AGGTGATGATTG
TGTGGCAAGTAGACAGGATGAGGATTAGAACATGGAA-AGTTTAGTAAAACACCATATGTATATTTCAGGGAAAGCTAAG
GGATGGTCTTATAGACATCACTATGAAAGCACTC------ATCCAAGAATAAGTTCAGAAGTACACATCCCACTA---GG
GGATGCTGGATTGGTAGTAACAACATATTGGGGTCTGCATACAGGAGAAAGAGACTGGCATTTGGGTCAAGGAGTCTCCA
TAGAATGGAGGAAAAAGAGATATACCACACAAGTAGACCCTGACCTAGCAGACCAACTAATTCATCTGTATTACTTTGAT
TGTTTTTCAGAATCTGCTATAAGAAATGCCATATTAGGACGTATAGTTAGTCCTAGTTGTGAATATCAAGCAGGACATAA
CAAGGTAGGATCTCTACAGTACTTGGCACTAGCAGCATTAATAACACCAAAAAAGATAAAGCCACCTTTGCCTAGCGTTA
AGAAACTGACAGAGGA--TAGATGGAACAAGCCCCAGAAGACCAAGGGCCACAGAGGGAGCCATACAATGAATGGACACT
AGAGCTTTTAGAGGAACTTAAGAATGAAGCTGTGAGACATTTTCCTAGGATATGGCTCCATGGCTTGGGACAACATATTT
ATGAAACTTATGGGGATACTTGGGCAGGAGTGGAAGCCATAATAAGAGTTCTGCAACAACTGCTGTTTATTCATTTCAGA
ATTGGGTGTCGACATAGCAGAATAGGCATTACTCGAC------------AGAGGAGAGCAAGAAATGGAACCAGTAGATC
CTAGACTAGAGCCCTGGAAGCATCCAGGGAGTCGACCTAAGACTGCTTGTACCACTTGCTATTGTAAAAAGTGTTGCTTT
CATTGCCAAGTTTGTTTCATAACAAAAGGCTTAGGCATCTCCTATGGCAGGAAGAAGCGGAGACAGCGACGAAGAGCTCC
TCAAGGCCGTCAGACTTATCAAGTTTCTCTATCAAAGCAGTAAGT------------AGTACATGTAATGCAATCTTTAC
AAATAGTAGCACTAGTAGCATTAGTAGTAGCAGGAATAATAGCAATAGTTGTGTGGTCCATAGTACTTATAGAATATAGG
AAAATATTAAGACAAAGGAAAATAGACAGGTTAATTGATAGAATAAGAGAAAGAGCAGAAG-------------------
--------------------------ACAGTGGCAATGAGAGTGAAGGAGACCAGGAAGAATTAT---------------
----------------CAACACTTGTGGAGGTGGGGCATCTTGCTCCTTGGGACATTGATGATCTGTAGTGCT-------
------GAAAAATTGTGGGTCACGGTCTATTATGGGGTACCTGTGTGGAAAGAGGCAACCACCACTCTATTTTGTGCATC
AGATGCTAAAGCATATGATACAGAGGTGCATAATGTTTGGGCCACACATGCCTGTGTACCCACAGACCCCAACCCACAAG
AAATAGCATTGGAAAATGTGACAGAAGATTTTAACATGTGGAAAAATAACATGGTAGAACAGATGCATGAGGATGTAATC
AGTTTATGGGATCAAAGTCTAAAGCCATGTGTAAAATTAACCCCACTCTGTGTTACTTTAAATTG---------------
------------------------------------------------------------CGAAATAAAAAACTGCTCTT
TCAATATCACCAAAAACATGAGAGATAAGGTAGAAAGAGAATATGCACTTTTTTATAAACTTGATGTAGTACCAATGGA-
--------------------TAATACCAGCTATAGGTTGATAAGTTGTAACACCTCAGTCATTACACAGGCCTGTCCAAA
AGTATCCTTTGAGCCAATTCCCATACATTATTGTGCCCCGGCTGGTTTTGCGATTCTAAAATGTAAAGATAAGAAGTTCA
ATGGAACAGGACAATGCAAAAATGTTAGCACAGTACAATGTACACATGGAATTAGGCCAGTAGTATCAACTCAACTGCTG
TTAAATGGCAGTCTAGCAGAAGAAGAGGTAGTGGTTAGATCTGCCAATTTCACAAACAATGCTAAAATCATAATAGTACA
GCTGAACGAATCTGTACAAATTAATTGCATAAGACCCAACAACAATACAAGAAAAAGTAT----ACATATAGGACCAGGG
AGAGC---AATTTATGCAACAGGAGGCATAATAGGAGATATAAGACGAGCATATTGTAACATTAGTAGAACAAAATGGAA
TAACACTTTAAAGCAGATAACAAAAAAATTACAAGAACAATTTGGGAA--------GAAAACAATAGTCTTT---AAGCA
ATCCTCAGGAGGGGACCCAGAAGTGGTAATGCACAGTTTTAATTGTGGAGGGGAATTTTTCTACTGTAATACAACAAATC
TGTTTA------------------------------TCACACTCCAATGCAGAATAAAACAAATTATAAACATGTGGCAG
GAAGTAGGAAAAGCAATGTATGCCCCTCCCATCAGAGGACACATTAGATGTGTATCAAACATTACAGGGCTGTTATTAAC
AAGAGATGGGGGT------------------------GAGGTCTTCAGACCTGGAGGAGGAGATATGAGGGACAATTGGA
GAAGTGAATTATATAAATATAAAGTAGTAAAAATTGAACCATTAGGAGTAGCACCCACCAAGGCAAAGAGAAGAGTGGTG
C------------AGAGAGAAAAAAGAGCAG---TGGGAATAGGAGCTATGTTCCTTGGGTTCTTGGGAGCAGCAGGAAG
CACTATGGGCGCAGCGTCACTGACGCTGACGGTACAGGCCAGACAATTATTGTCTGGTATAGTGCAACAGCAGAACAATT
TGCTGAGGGCTATTGAGGCGCAACAGCATCTGTTGCAACTCACAGTCTGGGGCATCAAGCAACTCCAGGCAAGAGTCCTA
GCTGTGGAAAGATACCTAAAGGATCAACAGCTCCTGGGGATTTGGGGTTGCTCTGGAAAGCTCATTTGCACCACTGCTGT
GCCTTGGAATGATAGTTGGAGTAATAAAAC---TATGGATCAGATTTGGAATAACATGACCTGGATGGATTGGGAAAAGG
AAATTGACAATTACACAAGCTTAATATACAACTTAATTGAAGAATCGCAAAACCAACAAGACAAGAATGAACAGGAATTA
TTAGAATTAGATAAGTGGGCAAGTTTGTGGAATTGGTTTAACATAACGAATTGGCTGTGGTATATAAAAATATTCATAAT
GATAATAGGAGGCTTGGTAGGTTTAAGAATAGTTTTTGCTGTAGTTTCTATAGTGAATAGAGTTAGGCAGGGATACTCAC
C---------------------ATTATCGTTTCAGACCCGCCTCCCAGCCCCGAGGGGACCCGACAGGCCCGAAGGAATC
GAAGAAGAAGGTGGAGAACAAGACAGAGACAGATCCGGTCGATTAGTGGATGGATTATTAGCACTTATTTGGGTCGACCT
ACGGAGCCTGTGCCTCTTCAGCTACCACCGCTTGAGAGACTTACTCTTGATTCTAACGAGGATTGTGGAACTTCTGGGAC
GCAG---------------------GGGGTGGGAAGCCCTCAAATACTGGTGGAATCTCCTACAGTATTGGAGTCAGGAA
CTAAAAACTAGTGCTGTTAACTTGCTCAATGCTACAGCCATAGCAGTAGCTGAGGGGACAGATAGGGTTATAGAAGTAGT
ACAAAGAGCTTATAGAGCTCTTCTCCACATACCCACACGAATAAGACAGGGCTTGGAAAGGGCTTTGCTATAAGA-TGGG
TGGCAAGTGGTCAAAACGTAATGGGGCTGGATGGTTTGCTGTAAGGGAAAAAATGAGACGAGCTGAG-------------
--------------CCAGCAG---CAGATGGGGTGGGAGCAGTATCTCGAGACCTGGAAAAACATGGAGCAATCACAAGT
AGCAATACAGCAACTAACAATGCTGATTGTGCCTGGCTAGAAGCACAAGAGGAGGAG---GAAGTGGGTTTTCCAGTCAG
ACCTCAGGTACCTCTAAGACCAATGACTTACAAGGCAGCTTTGGATCTTAGCCACTTTTTAAAAGAAGAGGGGGGACTGG
AAGGGCTAATTCACTCCCAAAGAAGGCAAGATATCCTTGATCTGTGGGTATACCACACACAAGGCTTCTTCCCTGATTGG
CAGAACTACACACCAGGGCCAGGGACCAGATTTCCACTGACCTTTGGATGGTGCTTCAAGTTAGTACCAGT---TGAGCC
AGAGAAGATAGAAGAGGCCAATAAAGGAGAGAACAACAGCTTGTTACACCCTATGAGCCTGCATGGGATGGAGGACCCGG
AGAAAGAAGTGTTAGAGTGGAGGTTTGACAGCAGCCTAGCATTTCATCACAGGGCCCGAGAACTGTATCCGGAGTACTAC
AAGAACTGCTGA
>AB485639/B/US2
ATGGGTGCGAGAGCGTCAGTATTAAGCGGGGGAGAATTAGATAGATGGGAAAAAATTCGGTTAAGGCCAGGGGGAAAGAA
AAAATATAGATTAAAACATATCGTATGGGCAAGCAGGGAACTAGAACGATTCGCAGTTAATCCTGGCCTGTTAGAAACAT
CAGAAGGCTGTAAACAAATACTGGGACAGCTACAACCAGCCCTCCAGACAGGGTCAGAAGAACTTAGATCATTATTTAAT
ACAGTAGCAACCCTCTATTGTGTGCATCAAAGGATAGATGTAAAAGACACCAAGGAAGCCTTAGATAAGATAGAGGAAGA
GCAAAACAAAAGTAAGC---------------------------------------AAAATTACCCTATAGTGCAGAACA
TCCAAGGGCAAATGGTACATCAGGCCATATCACCTAGAACTTTAAATGCATGGGTAAAAGTAGTAGAAGAGAAGGCTTTC
AGTCCAGAAGTAATACCCATGTTTTCAGCATTATCAGAAGGAGCCACCCCACAAGATTTAAACACCATGCTAAACACAGT
GGGGGGACATCAAGCAGCCATGCAAATGTTAAAAGAGACCATCAATGAGGAAGCTGCAGAATGGGATAGGGTGCATCCAG
TGCATGCAGGGCCTATTGCACCAGGCCAAATGAGAGAACCAAGGGGAAGTGACATAGCAGGAACTACTAGTACCCTTCAG
GAACAAATAGGATGGATGACAAATAAT---CCACCTATCCCAGTAGGAGAAATCTATAAAAGATGGATAATCCTGGGATT
AAATAAAATAGTAAGGATGTATAGCCCTACCAGCATTCTGGATATAAGACAAGGACCAAAGGAACCCTTTAGAGACTATG
TAGACCGGTTCTATAAAACTCTAAGAGCCGAGCAAGCTACACAGGAGGTAAAAAATTGGATGACAGAAACCTTGTTGGTC
CAAAATGCGAACCCAGATTGTAAGACTATTTTAAAAGCATTGGGACCAGCAGCTACACTAGAAGAAATGATGACAGCATG
TCAGGGAGTGGGAGGACCCGGCCATAAAGCAAGAGTTTTGGCTGAAGCAATGAGCCAAGTAACAAAT-------------
--TCAGCTACCATAATGATGCAGAAAGGCAATTTTAGGAATCAAAGAAAGATTGTTAAATGTTTCAATTGTGGCAAAGAA
GGGCACATAGCCAAAAACTGCAGGGCCCCTAGGAAAAAGGGCTGTTGGAAATGTGGAAAGGAAGGACATCAAATGAAAGA
TTGTACT------GAGAGACAGGCTAATTTTTTAGGGAAGATCTGGCCTTCCTACAAGGGAAGGCCAGGGAACTTTCTTC
AG------------------------AGCAGACCAGAGCCAACAGCCCCACCAGAAGAG---------------------
---------------------------------------------------------AGCTTCAGGTTTGGGGAAGAGAC
AACAACTCCCTCTCAGAAGCAGGAGCCGATAGACAAGGAAATGTAT---CCCTTAGCTTCCCTCAAATCACTCTTTGGCA
ACGACCCCTCGTCACAATAAAGATAGGGGGGCAACTAAAGGAAGCTCTATTAGACACAGGAGCAGATGATACAGTATTAG
AAGAAGTGAGTTTGCCAGGAAGGTGGAAACCAAAAATGATAGGGGGAATTGGAGGTTTTATCAAAGTAAGACAGTATGAT
CAAATACTCATAGAAATCTGTGGACATAAAGCTATAGGTACAGTATTAGTAGGACCTACACCTGTCAACATAATTGGAAG
AAATCTGTTGACTCAGATTGGTTGCACCTTAAATTTTCCCATTAGTCCTATTGAAACTGTACCAGTAAAATTAAAGCCAG
GAATGGATGGCCCAAAAGTTAAACAATGGCCATTGACAGAAGAAAAAATAAAAGCATTAGTAGAAATTTGTACAGAAATG
GAAAAGGAAGGAAAAATTTCAAAAATTGGGCCTGAAAATCCATACAATACTCCAGTATTTGCCATAAAGAAAAAAGACAG
TACTAAATGGAGAAAATTAGTAGATTTCAGAGAACTCAATAAGAAAACTCAAGATTTCTGGGAAGTTCAATTAGGAATAC
CACATCCCGCAGGGTTAAAAAAGAAGAAATCAGTAACAGTACTGGATGTGGGTGATGCATATTTTTCAGTTCCCTTAGAT
AAAGACTTTAGGAAGTATACTGCATTTACCATACCTAGTATAAACAATGAGACACCAGGGATTAGATATCAGTACAATGT
GCTTCCACAGGGATGGAAAGGATCACCAGCAATATTCCAAAGTAGCATGACAAAAATCTTAGAGCCTTTTAAAAAACAAA
ATCCAGACATAGTTATCTATCAATACATGGATGATTTGTATGTAGGATCTGACTTAGAAATAGGACAGCATAGAACAAAA
ATAGAGGAACTGAGACAACATCTGTTGAAGTGGGGATTTACCACACCAGACAAAAAACATCAGAAAGAACCTCCATTCCT
TTGGATGGGTTATGAACTCCATCCTGATAAATGGACAGTACAGCCTATAGCACTGCCAGAAAAAGATAGCTGGACTGTCA
ATGACATACAGAAGTTAGTGGGAAAATTGAATTGGGCAAGTCAGATTTACGCAGGGATTAAAGTAAAACAATTATGTAAA
CTCCTTAGGGGAACCAAAGCACTAACAGAAGTAATACCACTGACAGAAGAAGCAGAGCTAGAACTGGCAGAAAACAGGGA
AATTCTAAAAGAACCAGTACATGGAGTGTATTATGACCCATCAAAAGAATTAATAGCAGAAATACAGAAGCAGGGGCCAG
GCCAATGGACATATCAAATTTATCAAGAGCCATTTAAAAATCTGAAAACAGGAAAATATACAAGAATGAGGGGTGCACAC
ACTAATGATGTAAGACAATTAACAGAGGCGGTGCAAAAAATAACCACAGAAAGCATAGTAATATGGGGAAAGACTCCTAA
ATTTAAACTACCCATACAAAAAGAAACATGGGAAGCATGGTGGACAGAGTATTGGCAAGCCACCTGGATTCCTGAGTGGG
AGTTTGTCAATACCCCTCCCTTAGTAAAATTATGGTACCAGTTAGAGAAAGAACCCATAGTAGGAGCAGAAACTTTCTAC
GTAGATGGGGCAGCTAACAGGGAGACTAAATTAGGAAAAGCAGGATATGTTACTAACAGAGGAAGACAAAAGGTTGTCCC
CCTAACTGACACAACAAATCAGAAGACTGAGTTACAAGCAATTCATCTAGCTTTGCAGGATTCGGGATCAGAAGTAAACA
TAGTAACAGACTCACAATATGCATTAGGAATCATTCAAGCACAACCAGATAAAAGTGAATCAGAGTTAGTCAGTCAAATA
ATAGAGCAGTTAATAAAAAAGGAAAAGGTCTACCTGGCATGGGTACCAGCACACAAAGGAATTGGAGGAAATGAACAAGT
AGATAAATTAGTCAGTGCTGGAATCAGGAAAGTACTATTTTTAGATGGAATAGATAAGGCCCAAGAC-GAACATGAGAAA
TATCACAGTAATTGGAGAGCAATGGCTAGTGATTTTAACCTACCACCTGTAGTAGCAAAAGAAATAGTAGCCAGCTGTGA
TAAATGTCAGCTAAAAGGAGAAGCCATGCATGGACAGGTAGACTGTAGTCCAGGAATATGGCAACTAGATTGTACACATT
TAGAAGGAAAAGTTATCCTGGTAGCAGTTCATGTAGCCAGTGGATATATAGAAGCAGAAGTCATTCCAGCAGAGACAGGA
CAGGAAACAGCATACTTTCTCTTAAAATTAGCAGGAAGATGGCCAGTAAAAACAATACACACAGACAATGGCAGCAATTT
CACTAGTACTACGGTTAAGGCCGCCTGCTGGTGGGCAGGGATCAAGCAGGAATTTGGCATTCCCTACAATCCCCAAAGTC
AAGGAGTAGTAGAATCCATGAATAAAGAATTAAAGAAAATTATAGGACAGGTAAGAGATCAGGCTGAACATCTTAAGACA
GCAGTACAAATGGCAGTATTCATCCACAATTTTAAAAGAAAAGGGGGGATTGGGGGGTACAGTGCAGGGGAAAGAATAGT
AGACATAATAGCAACAGACATACAAACTAAAGAATTACAAAAACAAATTACAAAAATTCAAAATTTTCGGGTTTATTACA
GGGACAGCAGAGATCCACTTTGGAAAGGACCAGCAAAGCTTCTCTGGAAAGGTGAAGGGGCAGTAGTAATACAAGATAAT
AGTGACATAAAAGTTGTGCCAAGAAGAAAAGTAAAGATCATTAGGGATTATGGAAAACAGATGGC---AGGTGATGATTG
TGTGGCAAGTAGACAGGATGAGGATTAGAACATGGAAAAGTTTAGTAAAACACCATATGTATATTTCAGGGAAAGCTAAG
GGATGGTCTTATAGACATCACTATGAAAGCACTC------ATCCAAGAATAAGTTCAGAAGTACACATCCCACTA---GG
GGATGCTGGATTGGTAGTCACAACATATTGGGGTCTGCATACAGGAGAAAGAGACTGGCATTTGGGTCAAGGAGTCTCCA
TAGAATGGAGGAAAAAGAGATATACCACACAAGTAGACCCTGACCTAGCAGACCAACTAATTCATCTGTATTACTTTGAT
TGTTTTTCAGAATCTGCTATAAGAAATGCCATATTAGGACGTATAGTTAGTCCTAGTTGTGAATATCAAGCAGGACATAA
CAAGGTAGGATCTCTACAGTACTTGGCACTAGCAGCATTAATAACACCAAAAAAGATAAAGCCACCTTTGCCTAGCGTTA
AGAAACTGACAGAGGA--TAGATGGAACAAGCCCCAGAAGACCAAGGGCCACAGAGGGAGCCATACAATGAATGGACACT
AGAGCTTTTAGAGGAACTTAAGAATGAAGCTGTGAGACATTTTCCTAGGATATGGCTCCATGGCTTGGGACAACATATTT
ATGAAACTTATGGGGATACTTGGGCAGGAGTGGAAGCCATAATAAGAGTTCTGCAACAACTGCTGTTTATTCATTTCAGA
ATTGGGTGTCGACATAGCAGAATAGGCATTACTCGAC------------AGAGGAGAGCAAGAAATGGAACCAGTAGATC
CTAGACTAGAGCCCTGGAAGCATCCAGGGAGTCGACCTAAGACTGCTTGTACCACTTGCTATTGTAAAAAGTGTTGCTTT
CATTGCCAAGTTTGTTTCATAACAAAAGGCTTAGGCATCTCCTATGGCAGGAAGAAGCGGAGACAGCGACGAAGAGCTCC
TCAAGGCCGTCAGACTTATCAAGTTTCTCTATCAAAGCAGTAAGT------------AGTACATGTAATGCAATCTTTAC
AAATAGTAGCACTAGTAGCATTAGTAGTAGCAGGAATAATAGCAATAGTTGTGTGGTCCATAGTACTTATAGAATATAGG
AAAATATTAAGACAAAGGAAAATAGACAGGTTAATTGATAGAATAAGAGAAAGAGCAGAAG-------------------
--------------------------ACAGTGGCAATGAGAGTGAAGGAGACCAGGAAGAATTAT---------------
----------------CAACACTTGTGGAGGTGGGGCATCTTGCTCCTTGGGACATTGATGATCTGTAGTGCT-------
------AAAAAATTGTGGGTCACGGTCTATTATGGGGTACCTGTGTGGAAAGAGGCAACCACCACTCTATTTTGTGCATC
AGATGCTAAAGCATATGATACAGAGGTGCATAATGTTTGGGCCACACATGCCTGTGTACCCACAGACCCCAACCCACAAG
AAATAGCATTGGAAAATGTGACAGAAGATTTTAACATGTGGAAAAATAACATGGTAGAACAGATGCATGAGGATGTAATC
AGTTTATGGGATCAAAGCCTAAAGCCATGTGTAAAATTAACCCCACTCTGTGTTACTTTAAATTG---------------
------------------------------------------------------------CGAAATAAAAAACTGCTCTT
TCAATATCACCAAAAACATGAGAGATAAGGTAGAAAGAGAATATGCACTTTTTTATAAACTTGATGTAGTACCAATGGA-
--------------------TAATACCAGCTATAGGTTGATAAGTTGTAACACCTCAGTCGTTACACAGGCCTGTCCAAA
AGTATCCTTTGAGCCAATTCCCATACATTATTGTGCCCCGGCTGGTTTTGCGATTCTAAAATGTAAAGATAAGAAGTTCA
ATGGAACAGGACAATGCAAAAATGTTAGCACAGTACAATGTACACATGGAATTAGGCCAGTAGTATCAACTCAACTGCTG
TTAAATGGCAGTCTAGCAGAAGAAGAGGTAGTGGTTAGATCTGCCAATTTCACAAACAATGCTAAAATCATAATAGTACA
GCTGAACGAATCTGTACAAATTAATTGCATAAGACCCAACAACAATACAAGAAAAAGTAT----ACATATAGGACCAGGG
AGAGC---AATTTATGCAACAGGAGGCATAATAGGAGATATAAGACGAGCATATTGTAACATTAGTAGAACAAAATGGAA
TAACACTTTAAAGCAGATAACAAAAAAATTACAAGAACAATTTGGGAA--------GAAAACAATAGTCTTT---AAGCA
ATCCTCAGGAGGGGACCCAGAAGTGGTAATGCACAGTTTTAATTGTGGAGGGGAATTTTTCTACTGTAATACAACAAATC
TGTTTA------------------------------TCACACTCCAATGCAGAATAAAACAAATTATAAACATGTGGCAG
GAAGTAGGAAAAGCAATGTATGCCCCTCCCATCAGAGGACACATTAGATGTGTATCAAACATTACAGGGCTGTTATTAAC
AAGAGATGGGGGT------------------------GAGGTCTTCAGACCTGGAGGAGGAGATATGAGGGACAATTGGA
GAAGTGAATTATATAAATATAAAGTAGTAAAAATTGAACCATTAGGAGTAGCACCCACCAAGGCAAAGAGAAGAGTGGTG
C------------AGAGAGAAAAAAGAGCAG---TGGGAATAGGAGCTATGTTCCTTGGGTTCTTGGGAGCAGCAGGAAG
CACTATGGGCGCAGCGTCACTGACGCTGACGGTACAGGCCAGACAATTATTGTCTGGTATAGTGCAACAGCAGAACAATT
TGCTGAGGGCTATTGAGGCGCAACAGCATCTGTTGCAACTCACAGTCTGGGGCATCAAGCAACTCCAGGCAAGAGTCCTA
GCTGTGGAAAGATACCTAAAGGATCAACAGCTCCTGGGGATTTGGGGTTGCTCTGGAAAGCTCATTTGCACCACTGCTGT
GCCTTGGAATAATAGTTGGAGTAATAAAAC---TATGGATCAGATTTGGAATAACATGACCTGGATGGATTGGGAAAAGG
AAATTGACAATTACACAAGCTTAATATACAACTTAATTGAAGAATCGCAAAACCAACAAGACAAGAATGAACAGGAATTA
TTAGAATTAGATAAGTGGGCAAGTTTGTGGAATTGGTTTAACATAACGAATTGGCTGTGGTATATAAAAATATTCATAAT
GATAATAGGAGGCTTGGTAGGTTTAAGAATAGTTTTTGCTGTAGTTTCTATAGTGAATAGAGTTAGGCAGGGATACTCAC
C---------------------ATTATCGTTTCAGACCCGCCTCCCAGCCCCGAGGGGACCCGACAGGCCCGAAGGAATC
GAAGAAGAAGGTGGAGAACAAGACAGAGACAGATCCGGTCGATTAGTGGATGGATTATTAGCACTTATTTGGGTCGACCT
ACGGAGCCTGTGCCTCTTCAGCTACCACCGCTTGAGAGACTTACTCTTGATTCTAACGAGGATTGTGGAACTTCTGGGAC
ACAG---------------------GGGGTGGGAAGCCCTCAAATACTGGTGGAATCTCCTACAGTATTGGAGTCAGGAA
CTAAAAACTAGTGCTGTTAACTTGCTCAATGCTACAGCCATAGCAGTAGCTGAGGGGACAGATAGGGTTATAGAAGTAGT
ACAAAGAGCTTATAGAGCTCTTCTCCACATACCCACACGAATAAGACAGGGCTTGGAAAGGGCTTTGCTATAAGA-TGGG
TGGCAAGTGGTCAAAACGTAATGGGGCTGGATGGTTTGCTGTAAGGGAAAAAATGAGACGAGCTGAG-------------
--------------CCAGCAG---CAGATGGGGTGGGAGCAGTATCTCGAGACCTGGAAAAACATGGAGCAATCACAAGT
AGCAATACAGCAACTAACAATGCTGATTGTGCCTGGCTAGAAGCACAAGAGGAGGAG---GAAGTGGGTTTTCCAGTCAG
ACCTCAGGTACCTCTAAGACCAATGACTTACAAGGCAGCTTTGGATCTTAGCCACTTTTTAAAAGAAGAGGGGGGACTGG
AAGGGCTAATTCACTCCCAAAGAAGGCAAGATATCCTTGATCTGTGGGTCTACCACACACAAGGCTTCTTCCCTGATTGG
CAGAACTACACACCAGGGCCAGGGACCAGATTTCCACTGACCTTTGGATGGTGCTTCAAGTTAGTACCAGT---TGAGCC
AGAGAAGATAGAAGAGGCCAATAAAGGAGAGAACAACAGCTTGTTACACCCTATGAGCCTGCATGGGATGGAGGACCCGG
AGAAAGAAGTGTTAGAGTGGAGGTTTGACAGCAGCCTAGCATTTCATCACAAGGCCCGAGAACTGTATCCGAAGTACTAC
AAGAACTGCTGA
>AB485640/B/US2
ATGGGTGCGAGAGCGTCAGTATTAAGCGGGGGAGAATTAGATAGATGGGAAAAAATTCGGTTAAGGCCAGGGGGAAAGAA
AAAATATAGATTAAAACATATCGTATGGGCAAGCAGGGAACTAGAACGATTCGCAGTTAATCCTGGCCTGTTAGAAACAT
CAGAAGGCTGTAAACAAATACTGGGACAGCTACAACCAGCCCTCCAGACAGGGTCAGAAGAACTTAGATCATTATTTAAT
ACAGTAGCAACCCTCTATTGTGTGCATCAAAGGATAGATGTAAAAGACACCAAGGAAGCCTTAGATAAGATAGAGGAAGA
GCAAAACAAAAGTAAGC---------------------------------------AAAATTACCCTATAGTGCAGAACA
TCCAAGGGCAAATGGTACATCAGGCCATATCACCTAGAACTTTAAATGCATGGGTAAAAGTAGTAGAAGAGAAGGCTTTC
AGTCCAGAAGTAATACCCATGTTTTCAGCATTATCAGAAGGAGCCACCCCACAAGATTTAAACACCATGCTAAACACAGT
GGGGGGACATCAAGCAGCCATGCAAATGTTAAAAGAGACCATCAATGAGGAAGCTGCAGAATGGGATAGGGTGCATCCAG
TGCATGCAGGGCCTATTGCACCAGGCCAAATGAGAGAACCAAGGGGAAGTGACATAGCAGGAACTACTAGTACCCTTCAG
GAACAAATAGGATGGATGACAAATAAT---CCACCTATCCCAGTAGGAGAAATCTATAAAAGATGGATAATCCTGGGATT
AAATAAAATAGTAAGGATGTATAGCCCTACCAGCATTCTGGATATAAGACAAGGACCAAAGGAACCCTTTAGAGACTATG
TAGACCGGTTCTATAAAACTCTAAGAGCCGAGCAAGCTACACAGGAGGTAAAAAATTGGATGACAGAAACCTTGTTGGTC
CAAAATGCGAACCCAGATTGTAAGACTATTTTAAAAGCATTGGGACCAGCAGCTACACTAGAAGAAATGATGACAGCATG
TCAGGGAGTGGGAGGACCCGGCCATAAAGCAAGAGTTTTGGCTGAAGCAATGAGCCAAGTAACAAAT-------------
--TCAGCTACCATAATGATGCAGAAAGGCAATTTTAGGAATCAAAGAAAGATTGTTAAATGTTTCAATTGTGGCAAAGAA
GGGCACATAGCCAAAAACTGCAGGGCCCCTAGGAAAAAGGGCTGTTGGAAATGTGGAAAGGAAGGACATCAAATGAAAGA
TTGTACT------GAGAGACAGGCTAATTTTTTAGGGAAGATCTGGCCTTCCTACAAGGGAAGGCCAGGGAACTTTCTTC
AG------------------------AGCAGACCAGAGCCAACAGCCCCACCAGAAGAG---------------------
---------------------------------------------------------AGCTTCAGGTTTGGGGAAGAAAC
AACAACTCCCTCTCAGAAGCAGGAGCCGATAGACAAGGAAATGTAT---CCCTTAGCTTCCCTCAAATCACTCTTTGGCA
ACGACCCCTCGTCACAATAAAGATAGGGGGGCAACTAAAGGAAGCTCTATTAGACACAGGAGCAGATGATACAGTATTAG
AAGAAGTGAGTTTGCCAGGAAGGTGGAAACCAAAAATGATAGGGGGAATTGGAGGTTTTATCAAAGTAAGACAGTATGAT
CAAATACTCATAGAAATCTGTGGACATAAAGCTATAGGTACAGTATTAGTAGGACCTACACCTGTCAACATAATTGGAAG
AAATCTGTTGACTCAGATTGGTTGCACCTTAAATTTTCCCATTAGTCCTATTGAAACTGTACCAGTAAAATTAAAGCCAG
GAATGGATGGCCCAAAAGTTAAACAATGGCCATTGACAGAAGAAAAAATAAAAGCATTAGTAGAAATTTGTACAGAAATG
GAAAAGGAAGGAAAAATTTCAAAAATTGGGCCTGAAAATCCATACAATACTCCAGTATTTGCCATAAAGAAAAAAGACAG
TACTAAATGGAGAAAATTAGTAGATTTCAGAGAACTCAATAAGAAAACTCAAGATTTCTGGGAAGTTCAATTAGGAATAC
CACATCCCGCAGGGTTAAAAAAGAAGAAATCAGTAACAGTACTGGATGTGGGTGATGCATATTTTTCAGTTCCCTTAGAT
AAAGACTTTAGGAAGTATACTGCATTTACCATACCTAGTATAAACAATGAGACACCAGGGATTAGATATCAGTACAATGT
GCTTCCACAGGGATGGAAAGGATCACCAGCAATATTCCAAAGTAGCATGACAAAAATCTTAGAGCCTTTTAAAAAACAAA
ATCCAGACATAGTTATCTATCAATACATGGATGATTTGTATGTAGGATCTGACTTAGAAATAGGACAGCATAGAACAAAA
ATAGAGGAACTGAGACAACATCTGTTGAAATGGGGATTTACCACACCAGACAAAAAACATCAGAAAGAACCTCCATTCCT
TTGGATGGGTTATGAACTCCATCCTGATAAATGGACAGTACAGCCTATAGCACTGCCAGAAAAAGATAGCTGGACTGTCA
ATGACATACAGAAGTTAGTGGGAAAATTGAATTGGGCAAGTCAGATTTACGCAGGGATTAAAGTAAAACAATTATGTAAA
CTCCTTAGGGGAACCAAAGCACTAACAGAAGTAATACCACTGACAGAAGAAGCAGAGCTAGAACTGGCAGAAAACAGGGA
AATTCTAAAAGAACCAGTACATGGAGTGTATTATGACCCATCAAAAGAATTAATAGCAGAAATACAGAAGCAGGGGCCAG
GCCAATGGACATATCAAATTTATCAAGAGCCATTTAAAAATCTGAAAACAGGAAAATATACAAGAATGAGGGGTGCACAC
ACTAATGATGTAAGACAATTAACAGAGGCGGTGCAAAAAATAACCACAGAAAGCATAGTAATATGGGGAAAGACTCCTAA
ATTTAAACTACCCATACAAAAAGAAACATGGGAAGCATGGTGGACAGAGTATTGGCAAGCCACCTGGATTCCTGAGTGGG
AGTTTGTCAATACCCCTCCCTTAGTAAAATTATGGTACCAGTTAGAGAAAGAACCCATAGTAGGAGCAGAAACTTTCTAC
GTAGATGGGGCAGCTAACAGGGAGACTAAATTAGGAAAAGCAGGATATGTTACTAACAGAGGAAGACAAAAGGTTGTCCC
CCTAACTGACACAACAAATCAGAAGACTGAGTTACAAGCAATTCATCTAGCTTTGCAGGATTCGGGATCAGAAGTAAACA
TAGTAACAGACTCACAATATGCATTAGGAATCATTCAAGCACAACCAGATAAAAGTGAATCAGAGTTAGTCAGTCAAATA
ATAGAGCAGTTAATAAAAAAGGAAAAGGTCTACCTGGCATGGGTACCAGCACACAAAGGAATTGGAGGAAATGAACAAGT
AGATAAATTAGTCAGTGCTGGAATCAGGAAAGTACTATTTTTAGATGGAATAGATAAGGCCCAAGAC-GAACATGAGAAA
TATCACAGTAATTGGAGAGCAATGGCTAGTGATTTTAACCTACCACCTGTAGTAGCAAAAGAAATAGTAGCCAGCTGTGA
TAAATGTCAGCTAAAAGGAGAAGCCATGCATGGACAGGTAGACTGTAGTCCAGGAATATGGCAACTAGATTGTACACATT
TAGAAGGAAAAGTTATCCTGGTAGCAGTTCATGTAGCCAGTGGATATATAGAAGCAGAAGTCATTCCAGCAGAGACAGGA
CAGGAAACAGCATACTTTCTCTTAAAATTAGCAGGAAGATGGCCAGTAAAAACAATACACACAGACAATGGCAGCAATTT
CACTAGTACTACGGTTAAGGCCGCCTGCTGGTGGGCAGGGATCAAGCAGGAATTTGGAATTCCCTACAATCCCCAAAGTC
AAGGAGTAGTAGAATCCATGAATAAAGAATTAAAGAAAATTATAGGACAGGTAAGAGATCAGGCTGAACATCTTAAGACA
GCAGTACAAATGGCAGTATTCATCCACAATTTTAAAAGAAAAGGGGGGATTGGGGGGTACAGTGCAGGGGAAAGAATAGT
AGACATAATAGCAACAGACATACAAACTAAAGAATTACAAAAACAAATTACAAAAATTCAAAATTTTCGGGTTTATTACA
GGGACAGCAGAGATCCACTTTGGAAAGGACCAGCAAAGCTTCTCTGGAAAGGTGAAGGGGCAGTAGTAATACAAGATAAT
AGTGACATAAAAGTTGTGCCAAGAAGAAAAGTAAAGATCATTAGGGATTATGGAAAACAGATGGC---AGGTGATGATTG
TGTGGCAAGTAGACAGGATGAGGATTAGAACATGGAAAAGTTTAGTAAAACACCATATGTATATTTCAGGGAAAGCTAAG
GGATGGTCTTATAGACATCACTATGAAAGCACTC------ATCCAAGAATAAGTTCAGAAGTACACATCCCACTA---GG
GGATGCTGGATTGGTAGTAACAACATATTGGGGTCTGCATACAGGAGAAAGAGACTGGCATTTGGGTCAAGGAGTCTCCA
TAGAATGGAGGAAAAAGAGATATACCACACAAGTAGACCCTGACCTAGCAGACCAACTAATTCATCTGTATTACTTTGAT
TGTTT--------CTGCTATAAGAAATGCCATATTAGGACGTATAGTTAGTCCTAGTTGTGAATATCAAGCAGGACATAA
CAAGGTAGGATCTCTACAGTACTTGGCACTAGCAGCATTAATAACACCAAAAAAGATAAAGCCACCTTTGCCTAGCGTTA
AGAAACTGACAGAGGA--TAGATGGAACAAGCCCCAGAAGACCAAGGGCCACAGAGGGAGCCATACAATGAATGGACACT
AGAGCTTTTAGAGGAACTTAAGAATGAAGCTGTGAGACATTTTCCTAGGATATGGCTCCATGGCTTGGGACAACATATTT
ATGAAACTTATGGGGATACTTGGGCAGGAGTGGAAGCCATAATAAGAGTTCTGCAACAACTGCTGTTTATTCATTTCAGA
ATTGAGTGTCGACATAGCAGAATAGGCATTACTCGAC------------AGAGGAGAGCAAGAAATGGAACCAGTAGATC
CTAGACTAGAGCCCTGGAAGCATCCAGGGAGTCGACCTAAGACTGCTTGTACCACTTGCTATTGTAAAAAGTGTTGCTTT
CATTGCCAAGTTTGTTTCATAACAAAAGGCTTAGGCATCTCCTATGGCAGGAAGAAGCGGAGACAGCGACGAAGAGCTCC
TCAAGGCCGTCAGACTTATCAAGTTTCTCTATCAAAGCAGTAAGT------------AGTACATGTAATGCAATCTTTAC
AAATAGTAGCACTAGTAGCATTAGTAGTAGCAGGAATAATAGCAATAGTTGTGTGGTCCATAGTACTTATAGAATATAGG
AAAATATTAAGACAAAGGAAAATAGACAGGTTAATTGATAGAATAAGAGAAAGAGCAGAAG-------------------
--------------------------ACAGTGGCAATGAGAGTGAAGGAGACCAGGAAGAATTAT---------------
----------------CAACACTTGTGGAGGTGGGGCATCTTGCTCCTTGGGACATTGATGATCTGTAGTGCT-------
------GAAAAATTGTGGGTCACGGTCTATTATGGGGTACCTGTGTGGAAAGAGGCAACCACCACTCTATTTTGTGCATC
AGATGCTAAAGCATATGATACAGAGGTGCATAATGTTTGGGCCACACATGCCTGTGTACCCACAGACCCCAACCCACAAG
AAATAGCATTGGAAAATGTGACAGAAGATTTTAACATGTGGAAAAATAACATGGTAGAACAGATGCATGAGGATGTAATC
AGTTTATGGGATCAAAGCCTAAAGCCATGTGTAAAATTAACCCCACTCTGTGTTACTTTAAATTG---------------
------------------------------------------------------------CGAAATAAAAAACTGCTCTT
TCAATATCACCAAAAGCATGAGAGATAAGGTAGAAAGAGAATATGCACTTTTTTATAAACTTGATGTAGTACCAATGGA-
--------------------TAATACCAGCTATAGGTTGATAAGTTGTAACACCTCAGTCGTTACACAGGCCTGTCCAAA
AGTATCCTTTGAGCCAATTCCCATACATTATTGTGCCCCGGCTGGTTTTGCGATTCTAAAATGTAAAGATAAGAAGTTCA
ATGGAACAGGACAATGCAAAAATGTTAGCACAGTACAATGTACACATGGAATTAGGCCAGTAGTATCAACTCAACTGCTG
TTAAATGGCAGTCTAGCAGAAGAAGAGGTAGTGGTTAGATCTGCCAATTTCACAAACAATGCTAAAATCATAATAGTACA
GCTGAACGAATCTGTACAAATTAATTGCATAAGACCCAACAACAATACAAGAAAAAGTAT----ACATATAGGACCAGGG
AGAGC---AATTTATGCAACAGGAGGCATAATAGGAGATATAAGACGAGCATATTGTAACATTAGTAGAACAAAATGGAA
TAACACTTTAAAGCAGATAACAAAAAAATTACAAGAACAATTTGGGAA--------GAAAACAATAGTCTTT---AAGCA
ATCCTCAGGAGGGGACCCAGAAGTGGTAATGCACAGTTTTAATTGTGGAGGGGAATTTTTCTACTGTAATACAACAAATC
TGTTTA------------------------------TCACACTCCAATGCAGAATAAAACAAATTATAAACATGTGGCAG
GAAGTAGGAAAAGCAATGTATGCCCCTCCCATCAGAGGACACATTAGATGTGTATCAAACATTACAGGGCTGTTATTAAC
AAGAGATGGGGGT------------------------GAGGTCTTCAGACCTGGAGGAGGAGATATGAGGGACAATTGGA
GAAGTGAATTATATAAATATAAAGTAGTAAAAATTGAACCATTAGGAGTAGCACCCACCAAGGCAAAGAGAAGAGTGGTG
C------------AGAGAGAAAAAAGAGCAG---TGGGAATAGGAGCTATGTTCCTTGGGTTCTTGGGAGCAGCAGGAAG
CACTATGGGCGCAGCGTCACTGACGCTGACGGTACAGGCCAGACAATTATTGTCTGGTATAGTGCAACAGCAGAACAATT
TGCTGAGGGCTATTGAGGCGCAACAGCATCTGTTGCAACTCACAGTCTGGGGCATCAAGCAACTCCAGGCAAGAGTCCTA
GCTGTGGAAAGATACCTAAAGGATCAACAGCTCCTGGGGATTTGGGGTTGCTCTGGAAAGCTCATTTGCACCACTGCTGT
GCCTTGGAATGATAGTTGGAGTAATAAAAC---TATGGATCAGATTTGGAATAACATGACCTGGATGGATTGGGAAAAGG
AAATTGACAATTACACAAGCTTAATATACAACTTAATTGAAGAATCGCAAAACCAACAAGACAAGAATGAACAGGAATTA
TTAGAATTAGATAAGTGGGCAAGTTTGTGGAATTGGTTTAACATAACGAATTGGCTGTGGTATATAAAAATATTCATAAT
GATAATAGGAGGCTTGGTAGGTTTAAGAATAGTTTTTGCTGTAGTTTCTATAGTGAATAGAGTTAGGCAGGGATACTCAC
C---------------------ATTATCGTTTCAGACCCGCCTCCCAGCCCCGAGGGGACCCGACAGGCCCGAAGGAATC
GAAGAAGAAGGTGGAGAACAAGACAGAGACAGATCCGGTCGATTAGTGGATGGATTATTAGCACTTATTTGGGTCGACCT
ACGGAGCCTGTGCCTCTTCAGCTACCACCGCTTGAGAGACTTACTCTTGATTCTAACGAGGATTGTGGAACTTCTGGGAC
GCAG---------------------GGGGTGGGAAGCCCTCAAATACTGGTGGAATCTCCTACAGTATTGGAGTCAGGAA
CTAAAAACTAGTGCTGTTAACTTGCTCAATGCTACAGCCATAGCAGTAGCTGAGGGGACAGATAGGGTTATAGAAGTAGT
ACAAAGAGCTTATAGAGCTCTTCTCCACATACCCACACGAATAAGACAGGGCTTGGAAAGGGCTTTGCTATAAGA-TGGG
TGGCAAGTGGTCAAAACGTAATGGGGCTGGATGGTTTGCTGTAAGGGAAAAAATGAGACGAGCTGAG-------------
--------------CCAGCAG---CAGATGGGGTGGGAGCAGTATCTCGGGACCTGGAAAAACATGGAGCAATCACAAGT
AGCAATACAGCAACTAACAATGCTGATTGTGCCTGGCTAGAAGCACAAGAGGAGGAG---GAAGTGGGTTTTCCAGTCAG
ACCTCAGGTACCTCTAAGACCAATGATTTACAAGGCAGCTTTGGATCTTAGCCACTTTTTAAAAGAAGAGGGGGGACTGG
AAGGGCTAATTCACTCCCAAAGAAGGCAAGATATCCTTGATCTGTGGGTCTACCACACACAAGGCTTCTTCCCTGATTGG
CAGAACTACACACCAGGGCCAGGGACCAGATTTCCACTGACCTTTGGATGGTGCTTCAAGTTAGTACCAGT---TGAGCC
AGAGAAGATAGAAGAGGCCAATAAAGGAGAGAACAACAGCTTGTTACACCCTATGAGCCTGCATGGGATGGAGGACCCGG
AGAAAGAAGTGTTAGAGTGGAGGTTTGACAGCAGCCTAGCATTTCATCACAGGGCCCGAGAACTGTATCCGGAGTACTAC
AAGAACTGCTGA
>AB485641/B/BZ167
ATGGGTGCGAGAGCGTCGGTATTAAGCGGGGGAGAATTAGATAGATGGGAAAAAATTCGGTTAAGGCCAGGGGGAAAGAA
AAAATATGGGTTAAAACATGTAGTATGGGCAAGCAGGGAGCTAGAACGATTCGCAGTTAATCCTGGCCTACTAGAAACAG
CAGCAGGCTGTAGACAAATACTGGGACAGCTACAGCCATCCCTTCAGACTGGATCAGAAGAACTTAGATCATTATATAAT
ACAGTAGCAACCCTCTATTGTGTACATCAAAAGATAGATGTAAGAGACACCAAGGAAGCTTTAGAGAAGGTAGAGGAAGA
GCAAAACAAAAGTAAGC---------------------------------------AAAATTACCCTATAGTGCAGAACA
TGCAGGGGCAAATGGTACATCAGGCCATATCACCTAGAACTTTAAATGCATGGGTAAAAGTGATAGAAGAGAAGGCTTTC
AGCCCAGAGGTAATACCCATGTTTTCAGCATTATCAGAAGGAGCCACCCCACAAGATTTAAACACCATGTTAAACACAGT
GGGGGGACATCAAGCAGCCATGCAAATGTTAAAAGATACCATCAATGAGGAAGCTGCAGAATGGGATAGATTGCATCCAG
TGCAGGCAGGGCCTATTGCACCAGGCCAAATAAGAGAACCAAGGGGAAGTGACATAGCAGGAACTACTAGTACCCTTCAG
GAACAAATAGGATGGATGACAAATAAT---CCACCTATCCCAGTAGGAGAAATCTATAAAAGATGGATAATCCTGGGATT
AAATAAAATAGTAAGGATGTATAGCCCTATCAGCATTTTGGACATAAGACAAGGACCAAAGGAACCCTTTAGAGACTATG
TAGACCGGTTCTATAAAACTCTAAGAGCCGAGCAGGCTTCACAGGATGTAAAAAATTGGATGACAGAAACCTTGTTGGTC
CAAAATGCAAATCCAGATTGTAAAACTATTTTAAAAGCATTAGGACCAGCAGCTACACTAGAAGAAATGATGACAGCATG
TCAGGGAGTGGGAGGACCCGGTCATAAAGCAAGAGTTTTGGCAGAAGCAATGAGCCAAGTAACAAAT-------------
--AGTGCTACCATAATGATGCAGAAAGGCAATTTTAGAAACCAAAGAAAGATTGTTAAGTGTTTCAATTGTGGCAAAGAA
GGGCACATAGCCAAAAATTGCAGGGCCCCTAGGAAAAAGGGCTGTTGGAAATGTGGAAAGGAAGGACACCAAATGAAAGA
TTGTTCA------GAGAGACAGGCTAATTTTTTAGGGAAGATCTGGCCTTCCTACAAGGGAAGGCCAGGGAACTTCCTTC
AG------------------------AGCAGACCAGAGCCGACAGCCCCACCAGAAGAG---------------------
---------------------------------------------------------ATCTTCAGGTTTGGGGAAGAGAC
AACAACTCCCTCTCAAAAGCAGGAGACGAAAGACAAGGAGTTGTAT---CCTTTAGCTTCCCTCAAATCACTCTTTGGCA
ACGACCCCTCGTCACAGTAAAAATAGGGGGGCAATTAAAGGAAGCTCTATTAGATACAGGAGCAGATGATACAGTATTAG
AAGAAATGAATTTGCCAGGAAGATGGAAACCAAAAATGATAGGGGGAATTGGAGGTTTTATCAAAGTAAGACAGTATGAT
CAGATACCCATAGAAATCTGTGGACATAAAGCTATAGGTACAGTATTAGTAGGACCTACACCGGTCAACATAATTGGAAG
AAATTTGTTGACGCAGATTGGTTGCACTTTAAATTTTCCCATTAGTCCTATTGAAACTGTACCAGTAAAATTAAAGCCAG
GAATGGATGGCCCGAAAGTTAAACAATGGCCATTGACAGAAGAAAAAATAAAAGCATTAGTAGAAATTTGTACAGAAATG
GAAAAGGAAGGGAAAATTTCAAAAATTGGGCCTGAAAATCCATACAATACTCCAGTATTTGCCATAAAGAAAAAAGACAG
TACTAAATGGAGAAAATTAGTGGATTTCAGAGAACTTAATAAGAGAACTCAAGACTTCTGGGAAGTTCAATTAGGAATAC
CACATCCCGCAGGGTTAAAAAAGAAAAAATCAGTAACAGTACTGGATGTGGGTGATGCATATTTTTCAGTTCCCTTAGAT
GAAGACTTCAGGAAGTATACTGCATTTACCATACCTAGTATAAACAATGAGACACCAGGGATTAGATATCAGTACAATGT
GCTTCCACAGGGATGGAAAGGATCACCAGCAATATTCCAAAGTAGCATGACAAAAATCTTAGAGCCTTTTAGAAAACAAA
ATCCAGACATGGTTATCTATCAATACATGGATGATTTGTATATAGGATCTGACTTAGAAATAGGGCAACATAGAACAAAA
ATAGAGGAACTGAGACAACATCTGTTGAGGTGGGGATTTACCACACCAGACAAAAAACATCAAAAAGAACCTCCATTCCT
TTGGATGGGTTATGAACTCCATCCAGATAAATGGACAGTACAGCCTATAGTGCTGCCAGAAAAAGACAGCTGGACTGTCA
ATGACATACAGAAGTTAGTGGGAAAATTGAATTGGGCAAGTCAAATTTATGCAGGGATTAAAGTAAAACAATTATGTAAA
CTCCTTAGGGGAACCAAGGCACTAACAGAAGTAGTACCACTAACAGAAGAAGCAGAGCTAGAACTGGCAGAAAACAGGGA
AATTCTAAAAGAACCAGTACATGGAGTGTATTATGACCCATCAAAAGACTTAATAGCAGAAATACAGAAGCAGGGGCAGG
GCCAATGGACATATCAAATTTATCAAGAGCCATTTAAAAATCTGAAAACAGGAAAATATGCAAGAACGAGGGGTGCCCAC
ACTAATGATGTAAAACAATTAACAGAGGCAGTGCAAAAAATAACCACAGAATGTATAGTAATATGGGGAAAGATTCCTAA
ATTTAAACTACCCATACAAAAAGAAACATGGGAAACATGGTGGACAGAGTATTGGCAAGCCACCTGGATCCCTGAATGGG
AGTTTGTCAATACCCCTCCCTTGGTAAAATTATGGTACCAGTTGGAGAAAGAACCCATAGTAGGAGCAGAGACTTTCTAT
GTAGATGGGGCAGCTAACAGGGAGACTAAATTAGGAAAAGCAGGATATGTTACTGACAGAGGAAGACAAAAAGTTGTCTC
CCTAGCTGACACAACAAATCAGAAGACTGAGTTGCAAGCAATTCATCTAGCTTTGCAGGATTCGGGATTAGAAGTAAACA
TAGTAACAGACTCACAATATGCATTAGGAATCATTCAAGCACAACCAGATAAAAGTGAATCAGAGTTAGTCAGTCAAATA
ATAGAGGAGTTAATAAAAAAGGAAAGGGTCTACCTGGCATGGGTACCAGCACACAAAGGAATTGGAGGAAATGAACAAGT
AGATAAGTTAGTCAGTAGTGGAATCAGGAAAGTACTATTTTTAGATGGAATAGACAAGGCCCAAGAG-GAACATGAGAAA
TATCACAGTAATTGGAGAGCAATGGCTAGTGATTTTAACCTGCCACCTGTAGTAGCAAAAGAAATAGTAGCCAGCTGTGA
CAAATGTCAGCTAAAAGGAGAAGCTATGCATGGACAAGTAGACTGTAGTCCAGGAATATGGCAGCTAGATTGTACACATT
TAGAAGGAAAAATTATCCTGGTAGCAGTTCATGTAGCCAGTGGATATATAGAAGCAGAAGTTATTCCAGCAGAGACAGGG
CAGGAAACAGCATACTTTATCTTAAAATTAGCAGGAAGATGGCCAGTAAAAACAATACATACAGACAATGGCAGCAATTT
CACCAGTACCGCGGTTAAGGCCGCCTGTTGGTGGGCGGGGGTCAAGCAGGAATTTGGCATTCCCTACAATCCCCAAAGTC
AAGGAGTAGTAGAATCTATGAATAAGGAATTAAAGAAAATTATAGGACAGGTAAGAGACCAGGCTGAACATCTTAAGACA
GCAGTACAAATGGCAGTACTCATCCACAATTTTAAAAGAAAAGGGGGGATTGGGAGGTACAGTGCAGGGGAAAGAATAAT
AGACATAATAGCAACAGACTTACAAACTACAGAATTACAAAAACAAATTACAAAAATTCAAAATTTTCGGGTTTATTACA
GAGACAGCAGAGACCCACTTTGGAAAGGACCAGCAAAGCTTCTCTGGAAAGGTGAAGGGGCAGTAGTAATACAAGATAAT
AGTGACATAAAAGTAGTGCCAAGAAGAAAAGTAAAGATCATAAGGGATTATGGAAAACAGATGGC---AGGTGATGATTG
TGTGGCAGGTAGACAGGATGAGGATTAAAACATGGAAAAGTTTAGTAAAACACCATATGTATATCTCAGGGAAAACTAGG
AGATGGATTTATAGACATCACTATAATAGCATTC------ATCCAAAAATAAGTTCAGAAGTACACATCCCACTA---GG
GGATGCTAGCTTGGTAGTAACAACATATTGGGGTCTGCATACAGGAGAAAGAGACTGGCATTTGGGTCAGGGAGTCTCCA
TAGAATGGAGGAAAAGGAGATATAGCACACAAGTAGACCCTGACCTAGCAGACCAACTAATTCATCTGTATTACTTTGAT
TGTTTTTCAGAATCTGCTATAAGAAATGCCATATTAGGACATATAGTTATTCCCAGATGTGAATATCAAGCAGGACATAA
CAAAGTAAAGTCTCTACAGTACTTGGCACTAGCAGCATTAACAACACCAAAAAAGATAAGGCCACCTTTGCCTAGTGTTG
CGAAACTGACAGAGGA--TAGATGGAACAAGCCCCAGAAGACCAAGGGCCACAGAGGCAGCCATACAATGAATGGACACT
AGAGCTTTTAGAGGAGCTTAAGAATGAAGCTGTTAGACATTTTCCTAGGACATGGCTTCTTGGCTTAGGGCAACATATCT
ATGAAACTTATGGGGATACTTGGGCAGGAGTGGAAGCCTTAACAAGAATTCTGCAACAACTGCTGTTTATTCATTTCAGA
ATTGGGTGTCGACATAGCAGAATAGGCATTACTCTAC------------AGAGAAGAGCAAGAAATGGAGCCAGTAGATC
CTAGACTAGAGCCCTGGAAGCATCCAGGAAGTCAGCCTAAGACTGCTTGTACCAATTGCTATTGTAAAAAGTGTTGCTTT
CATTGCCAAGTTTGTTTCATAACAAAAGGCTTAGGCATCTCCTATGGCAGGAAGAAGCGGAGACAGCGACGAAGAACTCC
TCAAGACAGTCAGACTCATCAAGTTTCTCTATCAAAGCAGTAAGT------------AGTACATGTAATGCAACCTTTAG
TAATATTAGCAATAGTAGCATTAGTAGTAGCAGCAATATTAGCAATAGTTGTGTGGTCCATAGTATTCATAGAATATAGG
AAAATATTAAGACAAAGAAAAATAGACAAGATACTTAATAGAATACTAGAAAGAGCAGAAG-------------------
--------------------------ACAGTGGCAATGAGAGTGAAGGGGATCAGGAAGAATTGT---------------
----------------CAGCACTTGTGGAGATGGGGCACGATGCTCCTTGGGATGTTAATGATCTGTAGTGCT-------
---GCAGAACAATTGTGGGTCACAGTCTATTATGGGGTACCTGTGTGGAAAGAAGCAACCACCACTCTATTTTGTGCATC
AGATGCTAAAGCATATGATACAGAGGTACATAATGTTTGGGCCACACATGCCTGTGTACCCACAGACCCCAACCCACAAG
AAATAGAATTGGTAAATGTGACAGAAAATTTTAACATGTGGAAAAATAACATGGTAGAACAAATGCAGGAGGATATAATC
AGTTTATGGGATCAAAGCCTAAAGCCATGTGTAAAACTAACCCCACTCTGTGTTACTTTAAACTG---------------
------------------------------------------------------------CGAAATAAAAAACTGCTCTT
TCAATATCACCACAAACATAAGAAATAAGATGCAGAGCACATATGCACTTTTTTATAAACTTGATGTAGAACCAATAGA-
--------------------TAAAACTAGATATAGGTTAATAAGTTGCAACAACTCAGTCATTACACAGGCCTGTCCAAA
GGTATCCTTTGAGCCAATTCCCATACATTATTGTGCCCCGGCTGGTTTTGCGATTCTAAAGTGTAACAATAAGACGTTCA
ATGGAACAGGACCATGTAATAAGGTCAGCACAGTACAATGTACACATGGAATTAGGCCAGTAGTATCAACTCAACTACTG
TTAAACGGCAGTCTAGCAGAAGAAGGGGTAGTAATTAGATCTGAAAATTTCACGGACAATGCTAAAACCATATTAGTACA
GCTGAAAGAACCAGTAGAAATTAATTGTACAAGACCCAACAACAAGGCAAGAAGACGTAT----ACGTATAGGACCAGGG
AGAAC---ATTTTAT---ACAGGAAAAATAGTAGGAGATATAAGACAAGCATATTGTAACATTAGTAGAGCTAAATGGAA
TAACACTTTAAACCAGATAGTTACAAAATTAAGAGAACAATTTAAGAA--------TAAAACAATAGTCTTT---AATCA
ATCCTCAGGAGGGGACCCAGAAATTGTAATGCACAGTTTTAATTGTAGAGGGGAATTTTTCTACTGTAATTCAACACAAC
TGTTTC------------------------------TCAAACTCCCATGCAGAATAAAACAATTTGTAAACATGTGGCAG
GAAGTAGGAAAAGCAATGTATGCCCCTCCCATCGATGGGCAAATTAGTTGTTCATCAAATATTACAGGATTACTATTAAC
AAGAGATGGTGGT------------------------GAGACCTTCAGACCTGGAGGAGGAGATATGAGGGACAATTGGA
GAAGTGAATTATATAAATATAAAGTAATAAAAATTGAACCATTAGGAATAGCACCCACCAAGGCAAAGAGAAGAGTGGTG
C------------AAAGAGAAAAAAGAGCAG---TGGGAATAGGAGCTGTGTTCCTTGGGTTCTTGGGAGCAGCAGGAAG
CACTATGGGCGCAGCGTCACTGACGCTGACGGTACAAGCCAGACAATTACTGTCTGGTATAGTGCAACAGCAGAACAATT
TGCTGAGGGCTATTGAGGCGCAACAGCATCTGTTGCAACTCACAGTCTGGGGCATCAAGCAGCTCCAGGCAAGAGTCCTG
GCTGTGGAAAGATACCTAAAGGATCAACAGCTCCTGGGGATTTGGGGTTGCTCTGGAAAACTCATTTGCACCACTGCTGT
GCCTTGGAATACTAGTTGGAGTAATAGATC---TCATGATAGCATTTGGAATAACATGACCTGGATGCAGTGGGAAAGAG
AAATTGATAATTACACAGGCTTAATATACACCTTAATTGAAGAATCGCAAAACCAACAAGAAAAGAATGAACAAGAATTA
TTGGAATTAGATAAATGGGCAAGTTTGTGGGATTGGTTTAACATAACACAGTGGCTGTGGTATATAAAAATATTCATAAT
GATAGTAGGAGGTTTAATAGGTTTAAGAATAGTTTTTGCTGTACTTTCTATAGTGAATAGAGTTAGGCAGGGATACTCAC
C---------------------ATTGTCGTTTCAGACCCTCCTCCCAACCCCGAGGGGACCCGACAGGCCCGGAGGAATC
GAAGAAGAAGGTGGAGAGAGAGACAGAGACAGATCCGTGCGATTAGTGGATGGATTCTTAGCACTCATCTGGGACGACCT
GCGGAGCCTGTGCCTCTTCAGTTACCACCGCTTGAGAGACTTACTCTTGATTCTAAAGAGGATTGTGAAACTTCTGGGAC
GCAG---------------------GGGGTGGGAAATCCTCAAATATTGGTGGAATCTCCTGCAGTATTGGAGTCAGGAA
CTAAAGAATAGTGCTGTTAGCTTGCTCAACGCCACAACCATAGCAGTAGCTGAGGGGACAGATAGGGCTTTACTCATATT
ACAAAGAGCTTATAGAGCTATTATCCACATACCTACAAGAATAAGACAGGGCTTGGAAAGGGCTTTGCTATAAGA-TGGG
TGGAAAGTTGTCAAAACGT---AAGGCGGAATGGACTGCTGTAAGGGAAAGAATGAGACGAGCTGAGGAA----------
--------------CCA---G---CAGAGGGGGTGGGAGCAGTATCTCGAGACCTGGGAAGACATGGAGCAATCACAAGT
AGCAATACACCAGCTACCAATGCTGATTGCGCCTGGCTAGAAGCACAAGAAGATGAG---GAAGTAGGTTTTCCAATCAG
ACCTCAGGTACCTTTAAGACCAATGACTTATAAAGCAGCTGTAGATCTTAGCCACTTTTTAAAAGAAAAGGGGGGACTGG
AAGGGCTAGTTTACTCCCAAAAAAGGCAAGACATCCTTGATTTGTGGGTCTATCACACACAAGGCTACTTCCCTGATTGG
CAGAACTACACACCAGGGCCAGGGACCAGATGGCCACTGACCCTTGGATGGTGCTTTAAGCTAGTACCAGT---TGAGCC
AGAGAAGGTAGAAGAGGCCAGTGCAGGAGAGAACAACTGCTTGTTACACCCTGCGAACCTGCATGGAATGGAGGACCCGG
AGGGAGAAGTGTTAGTGTGGAGATTTGACAGCAGCCTAGCATTTCATCACATGGCCAAAGAGCTGCATCCGGATTACTTC
AAGAAATGCTGA
>AB485642/B/BZ167
ATGGGTGCGAGAGCGTCGGTATTAAGCGGGGGAGAATTAGATAAATGGGAAAAAATTCGGTTAAGGCCAGGGGGAAAGAA
AAAATATAGGTTAAAACATGTAGTATGGGCAAGCAGGGAACTAGAACGATTCGCAGTTAATCCTGGCCTACTAGAAACAG
CAGCAGGCTGTAGACAAATACTGGGACAGCTACAGCCATCCCTTCAGACTGGATCAGAAGAACTTAGATCATTATATAAT
ACAGTAGCAACCCTCTATTGTGTACATCAAAAGATAGATGTAAGAGACACCAAGGAAGCTTTAGAAAAGGTAGAGGAAGA
GCAAAACAAAAGTAAGC---------------------------------------AAAATTACCCTATAGTGCAGAACA
TGCAGGGGCAAATGGTACATCAGGCCATATCACCTAGAACTTTAAATGCATGGGTAAAAGTGATAGAAGAGAAGGCTTTC
AGCCCAGAGGTAATACCCATGTTTTCAGCATTATCAGAAGGAGCCACCCCACAAGATTTAAACACCATGTTAAACACAGT
GGGGGGACATCAAGCAGCCATGCAAATGTTAAAAGATACCATCAATGAGGAAGCTGCAGAATGGGATAGATTGCATCCAG
TGCATGCAGGGCCTATTGCACCAGGCCAAATGAGAGAACCAAGGGGAAGTGACATAGCAGGAACTACTAGTACCCTTCAG
GAACAAATAGGATGGATGACAAATAAT---CCACCTATCCCAGTAGGAGAAATCTATAAAAGATGGATAATCCTAGGATT
AAATAAAATAGTAAGAATGTATAGCCCTATCAGCATTTTGGACATAAGACAAGGACCAAAGGAACCCTTTAGAGACTATG
TAGACCGGTTCTATAAAACTCTAAGAGCCGAGCAGGCTTCACAGGATGTAAAAAATTGGATGACAGAAACCTTGTTGGTC
CAAAATGCGAACCCAGATTGTAAGACCATTTTAAAAGCATTAGGACCAGCAGCTACACTAGAAGAAATGATGACAGCATG
TCAGGGAGTGGGAGGACCCGGTCATAAAGCAAGGGTTTTGGCGGAAGCAATGAGCCAAGTAACAAAT-------------
--AGTGCTGCCATAATGATGCAGAAAGGCAATTTTAGAAACCAAAGAAAGATTGTTAAGTGTTTCAATTGTGGCAAAGAA
GGGCACATAGCAAAAAATTGCAGGGCCCCTAGGAAAAAGGGCTGTTGGAAATGTGGAAAGGAAGGACACCAAATGAAAGA
TTGTTCA------GAGAGACAGGCTAATTTTTTAGGGAAGATCTGGCCTTCCTACAAGGGAAGGCCAGGGAACTTCCTTC
AG------------------------AGCAGACCAGAGCCAACAGCCCCACCAGAAGAG---------------------
---------------------------------------------------------ATCTTCAGGTTTGGGGAAGAGAC
AACAACTCCCTCTCAGAAGCAGGAGACAAAAGACAAGGAATTGTAT---CCTTTAGCTTCCCTCAAATCACTCTTTGGCA
ACGACCCCTCGTCACAGTAAAAATAGGGGGGCAATTAAAGGAAGCTCTATTAGATACAGGAGCAGATGATACAGTATTAG
AAGAAATGAATTTGCCAGGAAGATGGAAACCAAAAATGATAGGGGGAATTGGAGGTTTTATCAAAGTAAGACAGTATGAT
CAGATACCCATAGAAATCTGTGGACATAAAGCTATAGGTACAGTATTAGTAGGACCTACACCGGTCAACATAATTGGAAG
AAATCTGTTGACACAAATTGGTTGCACTTTAAATTTTCCCATTAGTCCTATTGAAACTGTACCAGTAAAATTAAAGCCAG
GAATGGATGGCCCAAAAGTTAAACAATGGCCATTGACAGAAGAAAAAATAAAAGCATTAGTAGAAATTTGTACAGAAATG
GAAAAGGAAGGGAAAATTTCAAAAATTGGGCCTGAAAATCCATACAATACTCCAGTATTTGCCATAAAGAAAAAAGACAG
TACTAAATGGAGAAAATTAGTAGATTTCAGAGAACTTAATAAAAGAACTCAAGACTTCTGGGAAGTTCAGTTAGGAATAC
CACATCCCGCAGGGTTAAAAAAGAAAAAATCAGTGACAGTACTGGATGTGGGTGATGCATATTTTTCAGTTCCCTTAGAT
GAAGACTTCAGGAAGTATACTGCATTTACCATACCTAGTATAAACAATGAGACACCAGGGATTAGATATCAGTACAATGT
GCTTCCACAGGGATGGAAAGGATCACCAGCAATATTCCAAAGTAGCATGACAAAAATCTTAGAGCCTTTTAGAAAGCAAA
ATCCAAACATGGTTATCTATCAATACATGGATGATTTGTATGTAGGATCTGACTTAGAAATAGGGCAGCATAGAACAAAA
ATAGAGGAACTGAGACAACATCTGTTGAGGTGGGGATTTACCACACCAGACAAAAAACATCAGAAGGAACCTCCATTCCT
TTGGATGGGTTATGAACTCCATCCAGATAAATGGACAGTACAGCCTATAGTGCTGCCAGAAAAAGACAGCTGGACTGTCA
ATGACATACAGAAGTTAGTGGGAAAATTAAATTGGGCAAGTCAGATTTATGCAGGGATTAAAGTAAAACAATTATGTAAA
CTCCTTAGGGGAACCAAGGCACTAACAGAAGTAGTACCACTAACAGAAGAAGCAGAGCTAGAACTGGCAGAAAACAGGGA
AATTCTAAAAGAACCAGTACATGGAGTGTATTATGACCCATCAAAAGACTTAATAGCAGAAATACAGAAGCAGGGGCAGG
GCCAATGGACATATCAAATTTATCAAGAACCATTTAAAAATCTGAAAACAGGAAAATATGCAAGAACGAGGGGTGCCCAC
ACTAATGATGTAAAACAATTAACAGAGGCAGTGCAAAAAATAACCACAGAATGCATAGTAATATGGGGAAAAATTCCTAA
ATTTAAACTACCCATACAAAAAGAAACATGGGAAACATGGTGGACAGAGTATTGGCAAGCCACTTGGATTCCTGAGTGGG
AGTTTGTCAATACCCCTCCCTTGGTGAAATTATGGTACCAGTTGGAGAAAGAACCCATAGTAGGAGCAGAGACTTTCTAT
GTAGATGGGGCAGCTAACAGGGAAACTAAATTAGGAAAAGCAGGATATGTTACTGACAGAGGAAGACAAAAAGTTGTCTC
CCTAACTGACACAACAAATCAGAAGACTGAGTTACAAGCAATTCATCTAGCTTTGCAGGATTCGGGATTAGAAGTAAACA
TAGTAACAGACTCACAATATGCATTAGGAATCATTCAAGCACAACCAGATAAAAGTGAATCAGAGTTAGTCAGTCAAATA
ATAGAGGAGTTAATAAAAAAGGAAAGGGTCTACCTGGCATGGGTACCAGCACACAAAGGAATTGGAGGAAATGAACAAGT
AGATAAATTAGTCAGTTCTGGAATCAGAAAAGTACTATTTTTAGATGGAATAGATAAGGCCCAAGAG-GAACATGAGAAA
TATCACAGTAATTGGAGAGCAATGGCTAGTGATTTTAACCTGCCACCTGTAGTAGCAAAAGAAATAGTAGCCAGCTGTGA
CAAATGTCAGCTAAAAGGAGAAGCTATGCATGGACAAGTAGACTGTAGTCCAGGAATATGGCAACTAGATTGTACACATT
TAGAAGGAAAAATTATCCTGGTAGCAGTTCATGTAGCCAGTGGATACATAGAAGCAGAAGTTATTCCAGCAGAGACAGGG
CAGGAAACAGCATACTTTATCTTAAAATTAGCAGGAAGATGGCCAGTAAAAACAATACATACAGACAATGGCAGCAATTT
CACCAGTACTGCGGTTAAGGCCGCCTGTTGGTGGGCGGGGGTCAAGCAGGAATTTGGCATTCCCTACAATCCCCAAAGTC
AAGGAGTAGTAGAATCTATGAATAAGGAATTAAAGAAAATTATAGGACAGGTAAGAGACCAGGCTGAACATCTTAAGACA
GCAGTACAAATGGCAGTACTCATCCACAATTTTAAAAGAAAAGGGGGGATTGGGAGGTACAGTGCAGGGGAAAGAATAAT
AGACATAATAGCAACAGACTTACAAACTACAGAATTACAAAAACAAATTACAAAAATTCAAAATTTTCGGGTTTATTACA
GAGACAGCAGAGACCCACTTTGGAAAGGACCAGCAAAGCTTCTCTGGAAAGGTGAAGGGGCAGTAGTAATACAAGATAAT
AGTGACATAAAAGTAGTGCCAAGAAGAAAAGTAAAGATCATTAGGGACTATGGAAAACAGATGGC---AGGTGATGATTG
TGTGGCAGGTAGACAGGATGAGGATTAAAACATGGAAAAGTTTAGTAAAACACCATATGTATATCTCAGGGAAAACTAGG
AGATGGATTTATAGACATCACTATGATAGCATTC------ATCCAAAAATAAGTTCAGAAGTACACATCCCACTA---GG
GGATGCTAGCTTGATAGTAACAACATATTGGGGTCTGCATACAGGAGAAAGAGACTGGCATTTGGGTCAGGGAGTCTCCA
TAGAATGGAGGAAAAAGACATATAGCACACAAGTAGACCCTGACCTAGCAGACCAACTAATTCATCTGTATTACTTTGAT
TGTTTTTCAGAATCTGCTATAAGAAATGCCATATTAGGACATATAGTTATTCCCAGATGTGAATATCAAGCAGGACATAA
CAAAGTAAAGTCTCTACAGTACTTGGCACTAGCAGTATTAACAACACCAAAAAAGATAAGGCCACCTTTGCCTAGTGTTG
CGAAACTGACAGAGGA--TAGATGGAACAAGCCCCAGAAGACCAAGGGCCACAGAGGGAGCCATACAATGAATGGACACT
AGAGCTTTTAGAGGAGCTTAAGAATGAAGCTGTTAGACATTTTCCTAGGACATGGCTTCTTGGCTTAGGGCAACATATCT
ATGAAACTTATGGGGATACTTGGGCAGGAGTGGAAGCCATAACAAGAATTCTGCAACAACTGCTGTTTATTCATTTCAGA
ATTGGGTGTCGACATAGCAGAATAGGCATTACTCTAC------------AGAGAAGAGCAAGAAATGGAGCCAGTAGATC
CTAGACTAGAGCCCTGGAAGCATCCAGGAAGTCAGCCTAAGACTGCTTGTACCAATTGCTATTGTAAAAAGTGTTGCTTT
CATTGCCAAGTTTGTTTCATAACAAAAGGCTTAGGCATCTCCTATGGCAGGAAGAAGCGGAGACAGCGACGAAGAACTCC
TCAAGACAGTCAGACTCATCAAGTTTCTCTATCAAAGCAGTAAGT------------AGTACATGTAATGCAACCTTTAG
TAATATTAGCAATAGTAGCATTAGTAGTAGCAGCAATATTAGCAATAGTTGTGTGGTCCATAGTATTCATAGAATATAGG
AAAATATTAAGACAAAGAAAAATAGACAAGATACTTGAAAGAATAGCAGAAAGAGCAGAAG-------------------
--------------------------ACAGTGGCAATGAGAGTGAAGGGGATCAGGAAGAATTAT---------------
----------------CAGCACTTGTGGAAATGGGGCACGATGCTCCTTGGGATGTTAATGATCTGTAGTGCT-------
---GCAGAACAATTGTGGGTCACAGTCTATTATGGGGTACCTGTGTGGAAAGAAGCAACCACCACTCTATTTTGTGCATC
AGATGCTAAAGCATATGATACAGAGGTACATAATGTTTGGGCCACACATGCCTGTGTACCCACAGACCCCAACCCACAAG
AAATAGAATTGGTAAATGTGACAGAAAATTTTAACATGTGGAAAAATAACATGGTAGAACAAATGCAGGAGGATATAATC
AGTTTATGGGATCAAAGCCTAAAGCCATGTGTAAAACTAACCCCACTCTGTGTTACTTTAAACTG---------------
------------------------------------------------------------CGAAATAAAAAACTGCTCTT
TCAATATCACCACAAACATAAGAAATAAGATGCAAAGCACATATGCACTTTTTTATAAACTTGATGTAGAACCAATAGA-
--------------------TAAAACTAGATATAGGTTAATAAGTTGTAACAACTCAGTCATTACACAGGCCTGTCCAAA
GGTATCCTTTGAGCCAATTCCCATACATTATTGTGCCCCGGCTGGTTTTGCGATTCTAAAGTGTAACAATAAGACGTTCA
ATGGAACAGGACCATGTAATAAGGTCAGCACAGTACAATGTACACATGGAATTAGGCCAGTAGTATCAACTCAACTACTG
TTAAATGGCAGTCTAGCAGAAGAAGGGGTAGTAATTAGATCTGAAAATTTCACGGACAATGCTAAAACCATATTAGTACA
GCTGAAAGAACCAGTAGAAATTAATTGTACAAGACCCAACAACAAGGCAAGAAGACGTAT----ACGTATAGGACCAGGG
AGAAC---ATTTTAT---ACAGGAAAAATAGTAGGAGATATAAGACAAGCATATTGTAACATTAGTAGAGCTAAATGGAA
TAACACTTTAAACCAGATAGTTACAAAATTAAGAGAACAATTTAAGAA--------TAAAACAATAGTCTTT---AATCA
ATCCTCAGGAGGGGACCCAGAAATTGTAATGCACAGTTTTAATTGTAGAGGGGAATTTTTCTACTGTAATTCAACACAAC
TGTTTC------------------------------TCAAACTCCCATGCAGAATAAAACAATTTGTAAACATGTGGCAG
GAAGTAGGAAAAGCAATGTATGCACCTCCCATCGATGGGCAAATTAGTTGTTCATCAAATATTACAGGGTTACTATTAAC
AAGAGATGGTGGT------------------------GAGACCTTCAGACCTGGAGGAGGAGATATGAGGGACAATTGGA
GAAGTGAATTATATAAATATAAAGTAGTAAAAGTTAAACCATTAGGAGTAGCACCCACCAGGGCAAAGAGAAGAGTGGTG
C------------AAAGAGAAAAAAGAGCAG---TGGGAATAGGAGCTGTGCTCCTTGGGTTCTTGGGAGCAGCAGGAAG
CACTATGGGCGCAGCGTCACTGACGCTGACGGTACAGGCCAGACAATTATTGTCTGGTATAGTGCAACAGCAAAACAATT
TGCTGAGGGCTATTGAGGCGCAACAGCATCTGTTGCAACTCACAGTCTGGGGCATCAAGCAGCTCCAGGCAAGAGTCCTG
GCTGTGGAAAGATACCTAAAGGATCAACAGCTCCTGGGGATTTGGGGTTGCTCTGGAAAACTCATTTGCACCACTGCTGT
GCCTTGGAATACTAGTTGGAGTAATAGATC---TCATGATAGCATTTGGAATAACATGACCTGGATGCAGTGGGAAAGAG
AAATTGACAATTACACAGGCTTAATATACACCTTAATTGAAGAATCGCAAAACCAACAAGAAAAGAATGAACAAGAATTA
TTGGAATTGGATAAATGGGCAAGTTTGTGGGATTGGTTTAGCATAACAAAATGGCTGTGGTATATTAAAATATTCATAAT
GATAGTAGGAGGTTTAATAGGTTTAAGAATAGTTTTTGCTGTACTTTCTATAGTAAATAGAGTTAGGCAGGGATACTCAC
C---------------------ATTATCGTTTCAGACCCTCCTCCCAACCCCGAGGGGACCCGACAGGCCCGGAGGAATC
GAAGAAGAAGGTGGAGAGAGAGACAGAGACAGATCCGTGCGATTAGTGGATGGATTCTTAGCACTCATCTGGGACGATCT
GCGGAACCTGTGCCTCTTCAGTTACCACCGCTTGAGAGACTTACTCTTGATTCTAGCGAGGATTGTGGAACTTCTGGGAC
GCAG---------------------GGGGTGGGAAATCCTCAAATATTGGTGGAATCTCCTGCAGTATTGGAGTCAGGAA
CTAAAGAATAGTGCTGTTAGCTTGCTCAACGCCACAGCCATAGCAGTAGCTGAGGGGACAGATAGGGCTATAGACATATT
ACAAAGAGCTTATAGAGCTATTATCCACATACCTACAAGAATAAGACAGGGCTTGGAGAGGGCTTTGCTATAAGA-TGGG
TGGCAAGTGGTCAAAACGT---AAGGTGGAATGGACTGCTGTAAGGGAAAGAATGAGACGAGCTGAGGAG----------
--------------CCA---G---CAGAAGGGGTGGGAGCAGTATCTCGAGACCTGGGAAGACATGGAGCAATCACAAGT
AGCAATACACCAGCTACCAATGCTGATTGCGCCTGGCTAGAAGCACAAGAAGATGAG---GAAGTAGGTTTTCCAGTCAG
ACCTCAAGTACCTTTAAGACCAATGACTTATAAAGCAGCTGTAGATCTTAGCCACTTTTTAAAAGAAAAGGGGGGACTGG
AAGGGCTAGTTTACTCCCAGAAAAGGCAAGACATCCTTGATTTGTGGGTCTATCACACACAAGGCTACTTCCCTGATTGG
CAGAACTACACACCAGGGCCAGGGACCAGATGACCACTGACCTATGGATGGTGCTTTAAGCTAGTACCAGT---TGAGCC
AGAGAAGGTAGAAGAGGCCAGTGCAGGAGAAAACAACTGCTTGTTACACCCTGCGAACCTGCATGGAATGGAGGACCCGG
AGGGAGAAGTGTTAGTGTGGAGATTTGACAGCAGCCTAGCATTTCATCACAGAGCCAAAGAGCTGCATCCGGAGTACTTC
AAGAACTGCTGA
>AB564744/B/DR1673
ATGGGTGCGAGAGCGTCAGTATTAAGCGGCGGCGAATTAGATAGATGGGAAAAAATTCGGTTAAGGCCAGGGGGAAGGAA
AAAATATAAGTTAAAACATATAGTATGGGCAAGCAGGGAGCTAGAACGATTTGCAGTTAATCCTGGCCTGTTAGAAACAT
CAGAGGGCTGTAGACAAATACTGGAACAGCTACAACCATCCTTACAGACAGGATCGGAAGAACTTAGATCATTATTTAAC
ACAATAGCAACCCTCTTTTGTGTACATCAAAGGATAGAGGTAAAAGACACCAAGGAAGCTTTAGACAAGATAGAGGAAGA
GCAAAACAAAAGTAAGC---------------------------------------AAAATTACCCGATAGTGCAGAACA
TGCAGGGGCAAATGGTACATCAGGCCATATCACCTAGAACTTTAAATGCATGGGTAAAAGTGATAGAAGAGAAGGCTTTT
AGCCCAGAAATAATACCCATGTTTTCAGCATTATCAGAGGGAGCCACCCCACAAGATTTAAACACCATGCTAAACACAGT
GGGGGGACATCAAGCAGCTATGCAAATGTTAAAAGAGACCATCAATGAGGAAGCTGCAGAATGGGATAGATTGCATCCAG
TACATGCAGGGCCTATTGCACCAGGCCAGATGAGAGAACCAAGGGGAAGTGACATAGCAGGAACTACCAGTACCCTTCAG
GAACAAATAGCATGGATGACAAATAAT---CCACCTATCCCAGTAGGAGACATCTATAAAAGATGGATAATCTTGGGATT
AAATAAAATAGTAAGGATGTATAGTCCTGTCAGCATTCTGGACATAAGACAAGGACCAAAGGAACCCTTTAGAGACTATG
TAGATCGGTTCTATAAAACTCTAAGAGCCGAGCAAGCTTCACAAGAGGTAAAAAATTGGATGACAGAAACCTTGTTGGTC
CAGAATGCGAACCCAGATTGTAAGACTATTCTAAAAGCATTGGGACCAGCAGCCACATTAGAAGAAATGATGACAGCATG
TCAGGGAGTGGGAGGACCCGGCCACAAAGCAAGAGTCTTGGCAGAGGCAATGAGCCAAGTAACAAAT-------------
--TCAGCTACCATAATGATGCAAAAAGGCAATTTTAGGAACCAAAGAAAGATTGTTAAGTGTTTCAATTGTGGCAAAGAA
GGGCACATAGCCAGAAATTGCAGGGCCCCTAGGAAAAAGGGATGTTGGAAATGTGGAAAGGAAGGACACCAAATGAAAGA
GTGTACT------GAGAGACAGGTTAATTTTTTAGGGAAGATCTGGCCTTCCCACAAGGGGAGGCCAGGGAACTTTCTTC
AG------------------------AGCAGACTAGAGCCATCAGCCCCACCAGCAGAG---------------------
---------------------------------------------------------AGCTTCAGGTTTGGGGAGGAGAC
AACAACTCCCCCTCAGAAGCAGGAGCCGACAGACAAGGAGATGTAT---CCTTTAGCCTCCCTCAGATCACTCTTTGGCA
ACGACCCCTCGTCACAGTAAAGGTAGGGGGGCAACTAACGGAAGCTCTATTAGATACAGGAGCAGATGATACAGTATTAG
AAGAAATGAATTTACCAGGAAAATGGAGACCAAAAATAATAGGGGGAATTGGAGGTTTTATCAGAGTAAGACAGTATGAT
CAGGTACCCATAGAAATCTGTGGACATAAAGTTACAAGTACAGTATTAATAGGACCTACACCTGTCAACGTAATTGGAAG
AAATCTGATGACTCAGCTTGGTTGCACTTTAAATTTTCCCATTAGTCCTATTGAAACTGTACCAGTAAAATTAAAGCCAG
GAATGGATGGCCCAAGAGTTAAACAATGGCCATTGACAGAAGAAAAAATAAAAGCATTAGTAGAAATTTGTACAGAACTG
GAAAAGGAAGGGAAAATTTCAAAAATTGGGCCTGAAAATCCATACAATACTCCAATATTTGCCATAAAGAAAAAGAACAG
TGATAAATGGAGAAAATTAGTAGACTTCAGAGAACTTAATAAGAGAACTCAAGACTTCTGGGAAGTTCAATTAGGAATAC
CACATCCCGCAGGGTTAAAAAAGAAAAAATCAGTAACAGTACTGGATGTGGGTGATGCATATTTTTCAGTTCCCTTAGAT
AAAGACTTCAGGAAGTATACTGCATTTACCATACCTAGTACAAACAATGAGACACCAGGGATTAGATATCAGTACAATGT
GCTTCCACAGGGATGGAAAGGATCACCAGCAATATTCCAAAGTAGCATGACAAAAATCTTGGAGCCTTTTAGAAAACAAA
ACCCAGACATAGTTATCTATCAATACATGGATGATTTGTATGTAGGGTCTGACTTAGAAATAGGGCAGCATAGAACAAAA
ATAGAGGAACTAAGAGAACATCTGTTGAAGTGGGGATTTTACACACCAGACAAAAAACATCAGAAAGAACCTCCATTCCT
CTGGATGGGCTATGAACTCCATCCTGATAAATGGACAGTACAGCCTATAGTGCTGCCAGAAAAAGACAGCTGGACTGTCA
ATGACATACAGAAGTTAGTGGGGAAATTAAATTGGGCAAGTCAGATTTATGCAGGGATTAGAGTAAAACAATTATGTAAA
CTCCTTAGAGGAACCAAAGCACTAACAGAAGTAATACCACTAACAGAAGAAGCAGAGTTAGAACTGGCAGAAAACAGGGA
AATTCTAAAAGAGCCAGTACATGGAGTGTATTATGACCCATCAAAAGACTTAATAGCAGAAATACAGAAGCAGGGGCTAG
GCCAATGGACATATCAAATTTTTCAAGAACCATTTAAAAATCTGAAAACAGGAAAATATGCAAGAACAAGGGGTGTCCAC
ACTAATGATGTAAAACAATTAACAGAGGCAGTGCAAAAAATAGCCACAGAAAGCATAGTAATATGGGGAAAGATCCCTAA
ATTTAGACTACCCATACAAAAAGAAACATGGGAAACATGGTGGACAGAGTATTGGCAAGCCACCTGGATTCCTGAGTGGG
AGTTTGTTAATACCCCTCCCTTAGTGAAATTATGGTACCAGTTAGAGAAAGAACCCATAGTAGGAGCAGAAACTTTCTAT
GTAGATGGGGCAGCTAACAGGGAGACTAAATTAGGAAAAGCAGGATATGTTACTGACAAAGGAAGACAGAAAGTGGTCTC
CCTAACTGACACAACAAATCAGAAGACTGAGTTACAAGCAATTCATCTAGCTTTGCAGGATTCGGGATCAGAAGTAAACA
TAGTAACAGACTCACAATATGCATTAGGAATCATTCAAGCACAACCAGATAAAAGTGAATCAGAGTTAGTCAGTCAGATA
ATAGAGCAGTTAATAAACAAGGAAAAGGTCTACTTG-CATGGGTACCAGCACACAAAGGAATTGGAGGAAATGAACAAAT
AGATAAATTAGTCAGTGCTGGAATCAGGAAAGTACTATTTTTAGATGGAATAGATAAGGCCCAAGAA-GAACATGAGAAA
TATCACAGTAATTGGAGAGCAATGGCTAGTGATTTTAACCTGCCACCTGTAATAGCAAAAGAAATAGTAGCCAGCTGTGA
TAAATGTCAGCTAAAAGGAGAAGCCATGCATGGACAAGTAGACTGTAGTCCAGGAATATGGCAACTAGATTGTACACACC
TAGAAGGAAAAATTATCCTGGTAGCAGTTCATGTGGCCAGTGGATATATAGAAGCAGAAGTTATTCCAGCAGAAACAGGG
CAGGAAACAGCATACTTCCTCTTAAAATTAGCAGGAAGATGGCCAGTAAAAGTAATACATACAGACAATGGCAGCAATTT
CACCAGTACTACAGTTAAGGCCGCCTGTTGGTGGGCGGGGATCAAGCAGGAATTTGGTATTCCCTACAATCCCCAAAGTC
AAGGAGTAGTGGAATCTATGAATAAAGAATTAAAGAAAATTATAGGACAGGTAAGAGATCAAGCTGAACATCTCAAAACA
GCAGTACAAATGGCAGTATTCATCCACAATTTTAAAAGAAAAGGGGGGATTGGGGGGTACAGTGCAGGGGAAAGAATAGT
AGACATAATAGCAACAGACATACAAACTAAAGAATTACAAAAACAAATTACAAAAATTCAAAATTTTCGGGTTTATTACA
GGGACAGCAGAGATCCACTTTGGAAAGGACCAGCAAAGCTTCTTTGGAAAGGTGAAGGGGCAGTAGTAATACAAGATAAT
AGTGACATAAAGGTAGTGCCAAGAAGAAAAGCAAAGATCATTAGGGATTATGGAAAACAGATGGC---AGGTGATGATTG
TGTGGCAAGTAGACAGGATGAGGATTAGAACATGGAAAAGCTTAGTAAAACACCATATGTATGTTTCAAAGAAAGCTAAG
GGATGGTTTTATAGACATCACTATGAAAGCACTC------ATCCAAAAATAAGCTCAGAAGTACACATCCCACTA---GG
GGATGCTAGATTGGTAATAACAACATATTGGGGTCTGCATACAGGAGAAAGAGACTGGCATATGGGTCAGGGAGTCTCCA
TAGAATGGAGGAAAAGGAGATATAACACACAAGTAGACCCTGACCTAGCAGACCAACTAATTCACCTGCATTACTTTGAT
TGTTTTTCAGAATCTGCTATAAGAAATGCCATATTAGGACATAGAGTTAGTCCTAGTTGTGAATATCGAGCAGGACATAA
CAAGGTTGGATCTCTACAATACTTGGCACTAGCAGCATTAGTAACACCAAAAAAGATAAAGCCACCTTTGCCTAGTGTTG
CGAAACTGACAGAGGA--TAGATGGAACAAGCCCCAGAAGACCAAGGACCACAGAGGGAGCCATACAATGAATGGACACT
AGAGCTTTTAGAGGATCTTAAGAATGAAGCTGTTAGACATTTTCCTAGAGCATGGCTCCATGGCTTAGGGCAATATATCT
ATGCAACTTATGGGGATACTTGGGCAGGAGTGGAGGCCTTAACAAGAACTCTGCAACAAATGCTGTTTATTCATTTCAGA
ATTGGGTGTCGACATAGCAGAATAGGCATTATGCAAC------------AGAGGAGAGCAAGAAATGGAACCAGTAGATC
CTAGACTAGAGCCCTGGAAGCATCCAGGAAGTCAACCTAAGACTCCTTGCACCCCTTGCTATTGTAAAAAGTGTTGCTTT
CATTGTCAAGTTTGTTTCACAAGAAAAGGCTTAGGCATCTCCTATGGCAGGAAGAAGCGGAGACAGCGACGAAGACCTCC
TCAAGACAGTCAGACTCATCAGGCTTCTCTACCAGAGCAGTAAGT------------AGTAAATGTAATGCAATCTTTAC
AAATAGCAGCAATAGCAGCATTAATAGTAGTAGCAATAATAGCAATAGTTGTGTGGTCTATAGTACTCTTAGAATATAGG
AAAATATTAAGACAAAGAAAAATAGACAGATTAATTGATAGAATAGCAGAAAGAGCAGAAG-------------------
--------------------------ACAGTGGCAATGAGAGTGAAGGGGATCAGGAAGAATTGT---------------
----------------CAGCCCTTATGGAGATGGGGCACCATGCTCCTTGGAATGTTGATGATCTGTAATGCT-------
---ACAGAACAATTGTGGGTCACAGTCTATTATGGGGTACCTGTGTGGAAAGAAGCAAACACCACTCTCTTTTGTGCATC
AGATGCTAAAGCATATGATACAGAGGCACATAATGTTTGGGCCACACATGCCTGTGTACCCACAGACCCCAACCCACAAG
AAGTAAAAATGGAAAATGTAACAGAAAATTTTAACATGTGGAAAAATAACATGGTAGAGCAGATGCATGAGGATATAATC
AGTTTATGGGATCAAAGCCTAAAACCATGTGTAAAATTAACCCCACTCTGCATTACTATGGATTG---------------
------------------------------------------------------------CGAAATAAAAAACTGCTCTT
TCAATATCACCACAAACATAAGAGATAAGGTGCAGCAACAATATGCACTTTTTGACAAACTTGATATGGTACCAATAAA-
--------------------TGATAATAGCTATAGGTTGATAAGATGTAACACCTCAATCATTACACAGGCCTGTCCAAA
GATAACCTTTGAGCCAATTCCCATACATTATTGTGCCCCGGCTGGTTTTGCGATTTTAAAGTGTAATGATAAGAAATTCA
ATGGAACAGGACTATGTACAAACGTCAGCATAGTACAATGTACACATGGAATTAGGCCAGTAGTATCAACTCAACTGCTG
TTAAATGGCAGTCTAGCAGAAGAAGAGGTAGTAATTAGATCTGAAAATTTCACGGACAATGCTAAAACCATAATAGTTCA
TCTGAATGAATCTGTAAAAATTAATTGTACAAGACCTCACAACAATATAAGAATAAGGAT----ACATATAGGACCAGGG
AGAGC---ATTTATTGGAACA---GACATAGCAGGAAATATAAAACAAGCATATTGTAACATTAGTGGAGAAGAATGGGA
GAGCACTTTAAAAAAGATAGCTAAAAAATTAGAAGAACAATTTAATAC--------TACAAGAATAGCCTTT---AACCA
CTCCTCAGGAGGGGACCCAGAAATTGTAATGCACAGTGTTAATTGTGGAGGGGAATTTTTCTACTGTAATACAACAAAAC
TGTTTA------------------------------TCATACTCCCATGCAGAATAAAACAAATTATACACATGTGGCAA
GAGGTAGGAAAAGCAATGTATGCCCCTCCCATTGAGGGAAACATTAGCTGCTCATCAAATATTACAGGGCTGCTATTAAC
AAGAGATGGGGGT------------------------GAGATCTTCAGACCTATAGGAGGAAATATGAAGGACAATTGGA
GAAGTGAATTATATAAATATAAAGTAGTAAAAATTGAACCATTAGGAATAGCACCCACTAAGGCAAAGAGGAGAGTGGTG
C------------AGAGAGAAAAAAGAGCAG---TGGGACTAGGAGCTTTGTTCCTTGGGTTCTTGGGAGCAGCAGGAAG
CACTATGGGCGCAGCGTCAATGACACTGACGGTACAGGCCAGACAATTATTGTCTGGTATAGTGCAACAGCAAAATAATT
TGCTGAGGGCTATTGAGGCGCAACAGCATCTGTTGCAACTCACAGTCTGGGGCATCAAGCAGCTCCAGGCAAGAATCCTG
GCTGTGGAAAGATACCTAAAGGACCAACAGCTCCTGGGGATTTGGGGTTGCTCTGGAAAACTCATCTGCACCACTACTGT
GCCTTGGAATGCTAGTTGGAGTAATAAATC---TCTGAATACAATTTGGAATAACATGACATGGATGGAGTGGGAAAGAG
AAATTGACAATTATACAGGCTTAATATACAACTTAATTGAAAAATCGCAGATCCAGCAAGAAAAGAATGAACAAGAATTA
TTGGAATTGGATAAATGGGCAAGTTTGTGGAATTGGTTTGACATAACAAATTGGCTGTGGTATATAAAAATATTCATAAT
GATAGTAGGAGGCTTGATAGGTTTAAGAATAGTTTTTACTGTACTTTCTATAGTGAATAGAGTTAGGCAGGGATACTCAC
C---------------------ATTATCGTTGCAGACCCTCCTCCCAACCCAGAGGGGACCCGACAGGCCCGAAGGAATC
GAAGGAGAAGGTGGAGAGAGAGACAGAGACACATCCGGAAGATCAGTGAACGGATTCTTGACACTTATCTGGGTCGATCT
GAGGAGCCTGTGCCTCTTCCTCTACCACCGCTTGAGAGACTTACTCTTGATTGTAACGAGGATTGTGGAACTTCTGGGAC
GCAG---------------------GGGGTGGGAAGCCCTCAAATATTGGTGGAATCTCCTGCAATATTGGAGTCAGGAA
CTAAAGAATAGTGCTGTTAGCTTGCTCAACGCCACAGCAATAGCAGTAGCTGAGGGGACAGATAGAATTATAGAAGCATC
ACAAAGAGCTGGTAGAGCTATTCTCAACATACCTAGAAGAATAAGACAGGGCTTAGAAAGGGCTTTGCTATAAGA-TGGG
TGGCAAGTGGTCAAAACGT---CTGTCTGGATGGTCTACTGTAAGGGAAAGAATGAGCAGAGTTGAG-------------
--------------CCAGCAG---CAGATGGGGTGGGAGCAGCATCTCGAGACCTAGAAAGACATGGAGCAATCACAAAT
AGCAATACAGCAGCTACTAATGCTGATTGTGCCTGGCTAGAAGCACAAGAGGAGGAG---GAGGTGGGTTTTCCAGTCAG
ACCTCAGGTACCTTTAAGACCAATGACTTTCAAGGAAGCTGTAGATCTTAGCCACTTTTTAAAAGAAAAGGGGGGACTGG
AAGGGCTAGTTTGGTCCCAGAAAAGACAAGATATCCTTGATCTGTGGGTTTACCACACACAGGGCATCTTCCCTGACTGG
GATAATTACACACCAGGGCCAGGGGTCAGATATCCACTGACCTTTGGATGGTGCTTTAAGCTAGTACCAGT---TGAGCC
AGATAAGGTAGAAGAGATCAATGAAGGAGAGAACAACTGCTTGTTACACCCTGCAAGCCTGCATGGAATGGAGGACCCAG
AGAAAGAAGTGTTAGTATGGAGGTTTGACAGCCGCCTAGCATTTCATCACATGGCCCGAGAGAAGCATCCGGAGTTTTAC
AAGAACTGCTGA
>AB564745/B/DR1673
ATGGGTGCGAGAGCGTCAGTATTAAGCGGCGGCGAATTAGATAGATGGGAGAAAATTCGGTTAAGGCCAGGGGGAAGGAA
AAAATATAAACTAAAACATATAGTATGGGCAAGCAGGGAGCTAGAACGATTTGCAGTTAATCCTGGCCTGTTAGAAACAT
CAGAGGGCTGTAGACAAATACTGGAACAGCTACAACCATCCTTACAGACAGGATCGGAAGAACTTAGATCATTATTCAAC
ACAATAGCAACCCTCTTTTGTGTACATCAAAGGATAGATGTAAAAGACACCAAGGAAGCCTTAGACAAGATAGAGGAAGA
GCGAAACAAAAGTAAGC---------------------------------------AAAATTACCCGATAGTGCAGAACA
TGCAGGGGCAAATGGTACATCAGGCCATATCACCTAGAACTTTAAATGCATGGGTAAAAGTGATAGAAGAGAAGGCTTTT
AGCCCAGAAATAATACCCATGTTTTCAGCATTATCAGAGGGAGCCACCCCACAAGATTTAAACACCATGCTAAACACAGT
GGGGGGACATCAAGCAGCTATGCAAATGTTAAAAGAGACCATCAATGAGGAAGCTGCAGAATGGGATAGATTGCATCCAG
TGCATGCAGGGCCTATTGCACCAGGCCAGATGAGAGAACCAAGGGGAAGTGACATAGCAGGATCTACTAGTACCCTTCAG
GAGCAAATAGCATGGATGACAAATAAT---CCACCTATCCCAGTAGGAGACATTTATAAAAGATGGATAATCTTGGGATT
AAATAAAATAGTAAGGATGTATAGTCCTGTCAGCATTCTGGACATAAAACAAGGACCAAAGGAACCCTTTAGAGACTATG
TAGACCGATTCTATAAAACTCTAAGAGCTGAGCAAGCTTCACAGGAGGTAAAAAATTGGATGACAGAAACCTTGTTGGTC
CAGAATGCGAACCCAGATTGTAAGACTATTCTAAAAGCATTGGGACCAGCAGCCACATTAGAAGAAATGATGACAGCATG
TCAGGGAGTGGGAGGACCCGGCCACAAAGCAAGAGTCTTGGCAGAAGCTATGAGCCAAGTAACAAAT-------------
--TCAGCTACCATAATGATGCAGAAAGGCAATTTTAGGAACCAAAGAAAGATTGTTAAGTGTTTCAATTGTGGCAAAGAA
GGGCACATAGCCAGAAATTGCAGGGCCCCTAGGAAAAGGGGATGTTGGAAATGTGGAAAGGAAGGACACCAAATGAAAGA
TTGTACT------GAGAGACAGGTTAATTTTTTAGGGAAGATCTGGCCTTCCCACAAGGGGAGGCCAGGGAACTTTCTTC
AG------------------------AGCAGACTAGAGCCATCAGCCCCACCAGCAGAG---------------------
---------------------------------------------------------AGCTTCAGGTTTGGGGAGGAGAC
AACAACTCCCCCTCAGAAGCAGGAGCCGACAGACAAGGAGATGTAT---CCTTTAGCTTCCCTCAAATCACTCTTTGGCA
ACGACCCCTCGTCACAGTAAAGATAGGGGGGCAACTAAAGGAAGCTCTATTAGATACAGGAGCAGATGATACAGTATTAG
AAGAAATGAATTTACCAGGAAAATGGAGACCAAAAATAATAGGGGGAATTGGAGGTTTTATCAGAGTAAGACAGTATGAT
CAGGTACCCATAGAAATCTGTGGACATAAAGTTACAAGTACAGTATTAATAGGACCTACACCTGTCAACGTAATTGGAAG
AAATCTGATGACTCAGCTTGGTTGCACTTTAAATTTTCCCATTAGTCCTATTGAAACTGTACCAGTAAAATTAAAGCCAG
GAATGGATGGCCCAAGAGTTAAACAATGGCCATTGACAGAAGAAAAAATAAAAGCATTAGTAGAAATTTGTACAGAACTG
GAAAAAGAAGGGAAAATTTCAAGAATTGGGCCTGAAAATCCATACAATACTCCAGTATTTGCCATAAAGAAAAAAGACAG
TACTAAATGGAGAAAATTAGTAGATTTCAGAGAACTTAATAAGAGAACTCAAGACTTCTGGGAAGTTCAATTAGGAATAC
CACATCCCGCAGGGTTAAAAAAGAAAAAATCAGTAACAGTACTGGATGTGGGTGATGCATATTTTTCAGTTCCCTTAGAT
AAAGACTTCAGGAAGTATACTGCATTTACCATACCTAGTACAAACAATGAGACACCAGGAATTAGATATCAGTACAATGT
GCTTCCACAGGGATGGAAAGGATCACCAGCAATATTCCAAAGTAGCATGACAAAAATCTTGAAGCCTTTTAGAGAACAAA
ATCCAGACATAGTCATCTATCAATACATGGATGATTTGTATGTAGGATCTGACTTAGAAATAGGGCAGCATAGAACAAAA
ATAGAGGAACTGAGAGAACATCTGTTGAGGTGGGGATTTTACACACCAGACAAAAAGCATCAGAAAGAACCTCCATTCCT
TTGGATGGGTTATGAACTCCATCCTGATAAATGGACAGTACAGCCTATAGTGCTGCCAGAAAAAGACAGCTGGACTGTCA
ATGACATACAGAAGTTAGTGGGGAAATTAAATTGGGCAAGTCAGATTTATGCAGGGATTAAAGTAAAACAATTATGTAAA
CTCCTTAGGGGAACCAAAGCACTAACAGAAGTAATACCACTAACAGAAGAAGCAGAGTTAGAACTGGCAGAAAACAGGGA
AATTCTAAAAGAGCCAGTACATGGAGTGTATTATGACCCATCAAAAGACTTAATAGCAGAAATACAGAAGCAGGGGCTAG
GCCAATGGACATATCAAATTTTTCAAGAACCATTTAAAAATCTGAAAACAGGAAAATATGCAAGAACAAGGGGTGTCCAC
ACTAATGATGTAAAACAATTAACAGAGGCAGTGCAAAAAATAGCCACAGAAAGCATAGTAATATGGGGAAAGATCCCTAA
ATTTAGACTACCCATACAAAAAGAAACATGGGAAACATGGTGGACAGAGTATTGGCAAGCCACCTGGATTCCTGAGTGGG
AGTTTGTTAATACCCCTCCCTTAGTGAAATTATGGTACCAGCTAGAGAAAGAACCCATAGTAGGAGCAGAAACTTTCTAT
GTAGATGGGGCAGCTAACAGGGAGACTAAATTAGGAAAAGCAGGATATGTTACTGACAAAGGAAGACAGAAAGTGGTCTC
CCTAACTGACACAACAAATCAGAAGACTGAGTTACAAGCAATTCATCTAGCTTTGCAGGATTCAGAATCAGAAGTAAACA
TAGTAACAGACTCACAATATGCATTAGGAATCATTCAAGCACAACCAGATAAAAGTGAATCAGAGTTAGTCAGTCAAATA
ATAGAGCAGTTAATAAAAAAGGAAAAGGTCTACCTGGCATGGGTACCAGCACACAAAGGAATTGGAGGAAATGAACAAGT
AGATAAATTAGTCAGTACTGGAATCAGGAGAGTACTATTTTTAGATGGAATAGACAAGGCCCAAGAA-GAACATGAGAAA
TATCACAGTAATTGGAGAGCAATGGCTAGTGATTTTAACCTGCCACCTATAATAGCAAAAGAAATAGTAGCCAGCTGTGA
TAAATGTCAGCTAAAAGGAGAAGCCATGCATGGACAAGTAGACTGTAGTCCAGGAATATGGCAACTAGATTGTACACACC
TAGAAGGAAAAATTATCCTGGTAGCAGTTCATGTGGCCAGTGGATATATAGAAGCAGAAGTTATTCCAGCAGAAACAGGG
CAGGAAACAGCATACTTCCTCTTAAAATTAGCAGGAAGATGGCCAGTAAAAGTAATACATACAGACAATGGCAGCAATTT
CACCAGTACTACAGTTAAGGCCGCCTGTTGGTGGGCGGGGATCAAGCAGGAATTTGGCATTCCCTACAATCCCCAAAGTC
AAGGAGTAGTAGAATCTATGAATAAAGAATTAAAGAAAATTATAGGACAGGTAAGAGATCAGGCTGAACATCTCAAGACA
GCAGTACAAATGGCAGTATTCATCCACAATTTTAAAAGAAAAGGGGGGATTGGGGGGTACAGTGCAGGGGAAAGAATAGT
AGACATAATAGCAACAGACATACAAACTAAAGAATTACAAAAACAAATTACAAAAATTCAAAATTTTCGGGTTTATTACA
GGGACAGCAGAGATCCACTTTGGAAAGGACCAGCAAAGCTTCTTTGGAAAGGTGAAGGGGCAGTAGTAATACAAGATAAT
AGTGACATAAAGGTAGTGCCAAGAAGAAAAGCAAAGATCATTAGGGATTATGGAAAACAGATGGC---AGGTGATGATTG
TGTGGCAAGTAGACAGGATGAGGATTAGAACATGGAACAGTTTAGTAAAACACCATATGTATGTTTCAAAGAAAGCTAAG
GGATGGTTTTATAGACATCACTATGAAAGCACTC------ATCCAAAAATAAGTTCAGAAGTACACATCCCACTA---GG
GGATGCTAGATTGGTAATAACAACATATTGGGGTCTGCATACAGGAGAAAGAGACTGGCATATGGGTCAGGGAGTCTCCA
TAGAATGGAGGAAAAGGAGATATAACACACAAGTAGACCCTGACCTAGCAGACCAACTAATTCACCTGCATTACTTTGAT
TGTTTTTCAGAATCTGCTATAAGAAATGCCATATTAGGACATAGAGTTAGTCCTAGGTGTGAATATCGAGCAGGACATAA
CAAGGTTGGATCTCTACAATACTTGGCACTAGCAGCATTAGTAACACCAAAAAAGATAAAGCCACCTTTGCCTAGTGTTG
CGAAACTGACAGAGGA--TAGATGGAACAAGCCCCAGAAGACCAAGGACCACAGAGGGAGCCATACAATGAATGGACACT
AGCACTTTTAGAGGATCTTAAGAGTGAAGCTGTCAGACATTTTCCTAGAGCATGGCTCCATGGCTTAGGGCAACATATCT
ATGAAGCTTATGGGGATACTTGGGCAGGAGTGGAGGCCTTAATAAGAACTCTGCAACGAATGCTGTTTATTCATTTCAGA
ATTGGGTGTCGACATAGCAGAATAGGCATTATGCAAC------------AGAGGAGAGCAAGAAATGGAACCAGTAGATC
CTAGCCTAGAGCCCTGGAAGCATCCAGGAAGTCAACCTAAGACTCCTTGCACCCCTTGCTATTGTAAAAAGTGTTGCTTT
CATTGTCAAGTTTGTTTCACAAGAAAAGGCTTAGGCATCTCCTATGGCAGGAAGAAGCGGAGACAGCGACGAAGACCTCC
TCAAGACAGTCAGACTCATCAAGCTTCTCTACCAGAGCAGTAAGT------------AGTAAATGTAATGCAATCTTTAC
AAGTAGCAGCAATAGTAGCATTAGTAGCAGTAGCAATAATAGCAATAGTTGTGTGGACTATAGTACTCTTAGAATATAGG
AAAATATTAAGACAAAGGAAAATAGACAGATTAATTGATAGAATAGCAGAAAGAGCAGAAG-------------------
--------------------------ACAGTGGCAATGAGAGTGAAGGGGATCAGGAAGAATTGT---------------
----------------CAGCCCTTATGGAAATGGGGCACCATGCTCCTTGGAATGTTGATGATCTGTAATGCT-------
---ACAGAACAATTGTGGGTCACAGTTTATTATGGGGTACCTGTGTGGAAAGAAGCAAACACCACTCTACTTTGTGCATC
AGATGCTAAAGCATATGATACAGAGGCACATAATGTTTGGGCCACACATGCCTGTGTACCCACAGACCCCAACCCACAAG
AAGTAAAAATGGAAAATGTAACAGAAAATTTTAACATGTGGAAAAATAACATGGTAGAACAGATGCATGAGGATATAATC
AGTTTATGGGATCAAAGTCTAAAACCATGTGTAAAATTAACCCCACTCTGCATTACTATGGATTG---------------
------------------------------------------------------------CGAAATAAAAAACTGCTCTT
TCAATATCACCACAAACATAAGAGATAAGGTGCAGCAACAATATGCACTTTTTGACAAACTTGATATGGTACCAATAAA-
--------------------TGATAATAGCTATAGGTTGATAAGATGTAACACCTCAATCATTACACAGGCCTGTCCAAA
GATAACCTTTGAGCCAATTCCCATACATTATTGTGCCCCGGCTGGTTTTGCGATTTTAAAGTGTAATGATAAGAAATTCA
ATGGAACAGGACTATGTACAAACGTCAGCATAGTACAATGTACACATGGAATTAGGCCAGTAGTATCAACTCAACTGCTG
TTAAATGGCAGTCTAGCAGAAGAAGAGGTAGTAATTAGATCTGAAAATTTCACGGACAATGCTAAAACCATAATAGTTCA
TCTGAATGAATCTGTAAAAATTAATTGTACAAGACCTCACAAAAATAAAATAAGAACGAT----ACATATAGGACCAGGG
AGAGC---ATTTATTGGAACA---GACATAGCAGGAAATATAAAACAAGCATATTGTAACATTAGTGGAGAAGAATGGGA
GAGCACTTTAAAAAAGATAGTTAAAAAATTAGAAGAACAATTTAATAC--------TACAAGAATAGCCTTT---AACCA
CTCCTCAGGAGGGGACCCAGAAATAGTAATGCACAGTGTTAATTGTGGAGGGGAATTTTTCTACTGTAATACAACAAAAC
TGTTTA------------------------------TCACACTCCCATGCAGAATAAAACAAATTATACACATGTGGCAA
GAGGTAGGAAAAGCAATGTATGCCCCTCCCATCGAAGGAAACATTAGCTGCTCATCAAATATTACAGGGCTGCTATTAAC
AAGAGATGGGGGT------------------------GAGATCTTCAGACCTATAGGAGGAAATATGAAGGACAATTGGA
GAAGTGAATTATATAAATATAAAGTAGTAAAAATTGAACCATTAGGAATAGCACCCACTAGGGCAAAGAGGAGAGTGGTG
C------------AGAGAGAAAAAAGAGCAG---TGGGACTAGGAGCTTTGTTCCTTGGGTTCTTGGGAGCAGCAGGAAG
CACTATGGGCGCAGCGTCAATGACACTGACGGTACAGGCCAGACAATTATTGTCTGGTATAGTGCAACAGCAAAATAATT
TGCTGAGGGCTATTGAGGCGCAACAGCATCTGTTGCAACTCACAGTCTGGGGCATCAAGCAGCTCCAGGCAAGAATCCTG
GCTGTGGAAAGATACCTAAAGGATCAACAGCTCCTGGGGATTTGGGGTTGCTCTGGAAAACTCATTTGCACCACTACTGT
GCCTTGGAATGCTAGTTGGAGTAATAAATC---TCTGAATACAATTTGGAATAACATGACATGGATGGAGTGGGAAAGAG
AAATTGACAATTATACAGGCTTAATATACAACTTAATTGAAAAATCGCAGATCCAGCAAGAAAAGAATGAACAAGAATTA
TTGGAATTGGATAAATGGGCAAGTTTGTGGAATTGGTTTGACATAACAAATTGGCTGTGGTATATAAAAATATTCATAAT
GATAGTAGGAGGCTTGATAGGTTTAAGAATAGTTTTTACTGTACTTTCTATAGTGAATAGAGTTAGGCAGGGATACTCAC
C---------------------ATTATCGTTGCAGACCCTCCTCCCAACCCAGAGGGGACCCGACAGGCCCGAAGGAATC
GAAGGAGAAGGTGGAGAGAGAGACAGAGACACATCCGAAAGATCAGTGAACGGATTCTTGACACTTATCTGGGTCGATCT
GAGGAGCCTGTGCCTCTTCCTCTACCACCGCTTGAGAGACTTACTCTTGATTGTAACGAGGATTGTGGAACTTCTGGGAC
GCAG---------------------GGGGTGGGAAGCCCTCAAATATTGGTGGAATCTCCTACAATATTGGAGTCAGGAA
CTAAAGAATAGTGCTGTTAGCTTGCTCAACGCCATAGCCATAGCAGTAGCTGAGGGGACAGATAGGATTATAGAAGCATC
ACAAAGAGCTGGTAGAGCTATTCTCAACATACCTAGAAGAATAAGACAGGGCTTAGAAAGGGCTTTGCTATAAGA-TGGG
TGGCAAGTGGTCAAAACGT---TTGTCTGGATGGTCTACTGTAAGGGAAAGAATGAGCAGAGTTGAG-------------
--------------CCAGCAG---CAGATGGGGTGGGAGCAGCATCTCGAGACCTAGAAAGACATGGAGCAATCACAAAT
AGCAATACAGCAGCTACTAATGCTGATTGTGCCTGGCTAGAAGCACAGGAGGAGGAG---GAGGTGGGTTTTCCAGTCAG
ACCTCAGGTACCTTTAAGACCAATGACTTTCAAGGAAGCTGTAGATCTTAGCCACTTTTTAAAAGAAAAGGGGGGACTGG
AAGGGCTAGTTTGGTCCCAGAAAAGACAAGATATCCTTGATCTGTGGGTCTACCACACACAGGGCATCTTCCCTGACTGG
GATAATTACACACCAGGGCCAGGGGTCAGATATCCACTGACCTTTGGATGGTGCTTTAAGCTAGTACCAGT---AGAACC
AGATAAGGTAGAAGAGGCCAATGAAGGAGAGAACAACAGCTTGTTACACCCTATAAGCCTGCATGGGATGGAGGACCCAG
AGAAAGAAGTGTTAGTATGGAGGTTTGACAGCCGCCTAGCATTTCATCACATGGCCCGAGAGAAGCATCCGGAGTTTTAC
AAGAACTGCTGA
>AB564746/B/DR2735
ATGGGTGCGAGAGCGTCAGTATTAAGCGGCGGCGAATTAGATAGATGGGAGAAAATTCGGTTAAGGCCAGGGGGAAGGAA
AAAATATAAACTAAAACATATAGTATGGGCAAGCAGGGAGCTAGAACGATTTGCAGTTAATCCCGGCCTGTTAGAAACAT
CAGAGGGCTGTAGACAAATACTGGAACAGCTACAACCATCCTTACAGACAGGATCGGAAGAACTTAGATCATTATTTAAC
ACAATAGCAACCCTCTTTTGTGTACATCAAAGGATAGATGTAAAAGACACCAAGGAAGCCTTAGACAAGATAGAGGAAGA
GCAAAACAAAAGTAAGC---------------------------------------AAAATTACCCGATAGTGCAGAACA
TGCAGGGGCAAATGGTACATCAGGCCATATCACCTAGAACTTTAAATGCATGGGTAAAAGTGATAGAAGAGAAGGCTTTT
AGCCCAGAAATAATACCCATGTTTTCAGCATTATCAGAAGGAGCCACCCCACAAGATTTAAACACCATGCTAAACACAGT
GGGGGGACATCAAGCAGCTATGCAAATGTTAAAAGAGACCATCAATGAGGAAGCTGCAGAATGGGATAGATTGCATCCAG
TACATGCAGGGCCTATTGCACCAGGCCAGATGAGAGAACCAAGGGGAAGTGACATAGCAGGATCTACTAGTACCCTTCAG
GAACAAATAGCATGGATGACAAATAAT---CCACCTATCCCAGTAGGAGACATCTATAAAAGATGGATAATCCTGGGATT
AAACAAAATAGTAAGGATGTATAGTCCTGTCAGCATTTTGGACATAAGACAAGGACCAAAGGAACCCTTTAGAGACTATG
TAGACCGATTCTATAAAACTCTAAGAGCTGAGCAAGCTTCACAGGAGGTAAAAAATTGGATGACAGAAACCTTGTTGGTC
CAAAATGCGAACCCAGATTGTAAGACCATTTTAAAAGCATTAGGACCAGCAGCTACACTAGAAGAAATGATGACAGCATG
TCAGGGAGTGGGAGGACCCGGCCACAAAGCAAGAGTCTTGGCAGAGGCAATGAGCCAAGTAACAAAT-------------
--TCAGCTACCATAATGATGCAGAAAGGCAATTTTAGGAATCAAAGAAAGATTGTTAAGTGTTTCAATTGTGGCAAAGAG
GGGCACATAGCCAGAAATTGCAGGGCCCCTAGGAAAAAGGGATGTTGGAAATGTGGAAAGGAAGGACACCAAATGAAAGA
TTGCACG------GAGAGACAGGTTAATTTTTTAGGGAAGATCTGGCCTTCCCACAAGGGAAGGCCAGGGAACTTTCTTC
AG------------------------AGCAGACTAGAGCCAACAGCCCCACCAGAAGAG---------------------
---------------------------------------------------------AGCTTCAGGTTTGGGGAGGAGAC
AACAACTCCCCCTCAGAAGCAGGAGCCGACAGACAAGGAGATGTAT---CCTTTAGCCTCCCTCAGATCACTCTTTGGCA
ACGACCCATCGTCACAGTAAGGATAGGGGGGCAACTAAAGGAAGCTCTATTAGATACAGGAGCAGATGATACAGTATTAG
AAGAAATGAATTTGCCAGGAAAATGGAGACCAAAAATAATAGGGGGAATTGGAGGTTTTATCAGAGTAAGACAGTATGAT
CAGGTACCCATAGAAATCTGTGGACATAAAGTTACAAGTACAGTATTAATAGGACCTACACCTGTCAACGTAATTGGAAG
AAATCTGATGACTCAGCTTGGTTGCACTTTAAATTTTCCCATTAGTCCTATTGAAACTGTACCAGTAAAATTAAAGCCAG
GAATGGATGGCCCAAGAGTTAAACAATGGCCATTGACAGAAGAAAAAATAAAAGCATTAGTAGAAATTTGTACAGAACTG
GAAAAGGAAGGGAAAATTTCGAAAATTGGGCCTGAAAATCCATACAATACTCCAGTATTTGCCATAAAGAAAAAGAACAG
TGATAAATGGAGAAAATTAGTAGACTTCAGAGAACTTAATAAGAGAACTCAAGACTTCTGGGAAGTTCAATTAGGAATAC
CACATCCCGCAGGGATAAAAAAGAACAAATCAGTAACAGTACTGGATGTGGGTGATGCATATTTTTCAATTCCCTTAGAT
AAAGACTTCAGGAAGTATACTGCATTTACCATACCTAGTACAAACAATGAGACACCAGGGATTAGATATCAGTACAATGT
GCTTCCACAGGGATGGAAAGGATCACCAGCAATATTCCAAAGTAGCATGACAAAAATCTTGAAGCCTTTTAGAGAACAAA
ATCCAGACATAGTCATCTATCAATACATGGATGATTTGTATGTAGGATCTGACTTAGAAATAGGGCAGCATAGAACAAAA
ATAGAGGAACTGAGAGAACATCTGTTGAGGTGGGGATTTTACACACCAGACAAAAAGCATCAGAAAGAACCTCCATTCCG
TTGGATGGGTTATGAACTCCATCCTGATAAATGGACAGTACAGCCTATAGTGCTGCCAGAAAAAGACAGCTGGACTGTCA
ATGACATACAGAAGTTAGTGGGGAAATTAAATTGGGCAAGTCAGATTTATGCAGGGATTAAAGTAAAACAATTATGTAAA
CTCCTTAGGGGAGCCAAAGCACTAACAGAAGTAATACCACTAACAGAAGAAGCAGAGCTAGAACTGGCAGAAAACAGGGA
AATTCTAAAAGAACCAGTACACGGGGTGTACTATGACCCATCAAAAGACTTAATAGCAGAAATACAGAAGCAGGGGGTAG
GCCAATGGACATATCAAATTTATCAAGAGCCATTTAAAAATCTGAAAACAGGAAAATATGCAAGAACAAGGGGTATCCAC
ACTAATGATGTAAAACAATTAACAGAGGCAGTGCAAAAAATAGCCACAGAAAGCATAGTAATATGGGGAAAGATCCCTAA
ATTTAGACTACCCATACAAAAAGAAACATGGGAAACATGGTGGACAGAGTATTGGCAAGCCACCTGGATTCCTGAGTGGG
AGTTTGTTAATACCCCTCCCTTAGTGAAATTATGGTACCAGCTAGAGAAAGAACCCATAGTAGGAGCAGAAACTTTCTAT
GTAGATGGGGCAGCTAACAGGGAGACTAAATTAGGAAAAGCAGGATATGTTACTGACAAAGGAAGACAGAAAGTGGTCTC
CCTAACTGACACAACAAATCAGAAGACTGAGTTACAAGCAATTCATCTAGCTTTACAGGATTCGGGATCAGAGGTAAACA
TAGTAACAGACTCACAATATGCATTAGGAATCATTCAAGCACAACCAGATAAAAGTGAATCAGAGTTAGTCAGTCAAATA
ATAGAGCAGTTAATAAAAAAGGAAAAGGTCTACCTGGCATGGGTACCAGCACACAAAGGAATTGGAGGAAATGAACAGGT
AGATAAATTAGTCAGTACTGGAATCAGGAGAGTACTATTTTTAGATGGAATAGATAAGGCCCAAGAA-GAACATGAGAAA
TATCACAGTAATTGGAGAGCAATGGCTAGTGATTTTAACCTGCCACCTGTAATAGCAAAAGAAATAGTAGCCAGCTGTGA
TAAATGTCAGCTAAAAGGAGAAGCCATGCATGGACAAGTAGACTGTAGTCCAGGAATATGGCAACTAGATTGTACACATC
TAGAAGGAAAAATTATCCTGGTAGCAGTTCATGTGGCCAGTGGATATATAGAAGCAGAAGTTATTCCAGCAGAAACAGGG
CAGGAAACAGCATACTTCCTCTTAAAATTAGCAGGAAGATGGCCAGTAAAAGTAATACATACAGACAATGGCAGCAATTT
CACCAGTACTACAGTCAAGGCCGCCTGTTGGTGGGCGGGAATCAAACAGGAATTTGGCATTCCATACAATCCCCAAAGTC
AAGGAGTAGTAGAATCTATGAATAAAGAATTAAAGAAAATTATAGGACAGGTAAGAGATCAGGCTGAACATCTCAAGACA
GCAGTACAAATGGCAGTATTCATCCACAATTTTAAAAGAAAAGGGGGGATTGGGGGGTACAGTGCAGGGGAAAGAATAAT
AGACATAATAGCAACAGACATACAAACTAAAGAATTACAAAAACAAATTACAAAAATTCAAAATTTTCGGGTTTATTACA
GGGACAACAGAGATCCACTTTGGAAAGGACCAGCAAAGCTTCTTTGGAAAGGTGAAGGGGCAGTAGTAATACAGGATAAT
AGTGACATAAAGGTAGTGCCAAGAAGAAAAGCAAAGATCATTAGGGATTATGGAAAACAGATGGC---AGGTGATGATTG
TGTGGCAAGTAGACAGGATGAGGATTAGAACATGGAACAGTTTAGTAAAACACCATATGTATGTTTCAAAGAAAGCTAAA
GGATGGTTTTATAGACATCACTATGAAAGCACTC------ATCCAAAAATAAGTTCAGAAGTACACATCCCACTA---GG
GGATGCTAAATTGGTAATAATAACATATTGGAATCTGCATACAGGAGAAAGAGATTGGCATATGGGTCAGGGAGTCTCCA
TAGAATGGAGGAAAAGGAGATATAACACACAAGTAGACCCTGACCTAGCAGACCAACTAATTCACCTGCATTACTTTGAT
TGTTTTTCAGAATCGGCTATAAGAAATGCCATATTAGGACATAGAGTTAGTCCTAGGTGTGAATATCGAGCAGGACATAA
CAAGGTTGGATCTCTACAATACTTGGCACTAGCAGCATTAGTAACACCAAAAAAGATAAAGCCACCTTTGCCTAGTGTTG
CGAAACTGACTGAGGA--TAGATGGAACAAGCCCCAGAAGACCAAGGACCACAGAGGGAGCCACACACTGAATGGACACT
AGCACTTTTAGAGGATCTTAAGAGTGAAGCTGTCAGACATTTTCCTAGAGCATGGCTCCATGGCTTAGGGCAATATATCT
ATGCAACTTATGGGGATACTTGGGCAGGAGTAGAAGCCCTGATAAGAACTCTGCAACAACTGCTGTTTATTCATTTCAGA
ATTGGGTGTCGACATAGCAGAATAGGCATTATGCAAC------------AGAGGAGAGCAAGAAATGGAACCAGTAGATC
CTAGACTAGAGCCCTGGAAGCATCCAGGAAGTCAACCTAAGACTCCTTGCACCCCTTGCTATTGTAAAAAGTGTTGCTTT
CATTGTCAAGTTTGTTTCACAAGAAAAGGCTTAGGCATCTCCTATGGCAGGAAGAAGCGGAGACAGCGACGAAGACCTCC
TCAAGACAGTCAGACTCATCAAGCTTCTCTACCAGAGCAGTAAGT------------AGTAAATGTAATGCAATCTTTAC
AAGTAGCAGCAATAGTAGCATTAGTAGCAGTAGCAATAATAGCAATAGTTGTGTGGACTATAGTACTCTTAGAATATAGA
AAAATATTAAGACAAAGAAAAATAGACAGATTAATTGATAGAATAGCAGAAAGAGCAGAAG-------------------
--------------------------ACAGTGGCAATGAGAGTGAAGGGGATCAGGAAGAATTGT---------------
----------------CAGCCCTTATGGAGATGGGGCACCATGCTCCTTGGAATGTTGATGATCTGTAATGCT-------
---ACAGAACAATTGTGGGTCACAGTCTATTATGGGGTACCTGTGTGGAAAGAAGCAAACACCACTCTCTTTTGTGCATC
AGATGCTAAAGCATATGATACAGAGGCACATAATGTTTGGGCCACACATGCCTGTGTACCCACAGACCCCAACCCACAAG
AAGTAAAAATGGAAAATGTAACAGAAAATTTTAACATGTGGAAAAATAACATGGTAGAACAGATGCATGAGGATATAATC
AGTTTATGGGATCAAAGTCTAAAACCATGTGTAAAATTAACCCCACTCTGCATTACTATGGATTG---------------
------------------------------------------------------------CGAAATAAAAAACTGCTCTT
TCAATATCACCACAAACATAAGAGATAAGGTGCAGCAACAATATGCACTTTTTGATAAACTTGATATGGTACCAATAAA-
--------------------TGATAATAGATATAGGTTGATAAAATGTAACACCTCAATCATTACACAGGCCTGTCCAAA
GGTAACCTTTGAGCCAATTCCCATACATTATTGTGCCCCGGCTGGTTTTGCGATTTTAAAGTGTAATGATAAGAAATTCA
ATGGAACAGGACTATGTACAAACGTCAGCATAGTACAATGTACACATGGAATTAGGCCAGTAGTATCAACTCAACTGCTG
TTAAATGGCAGTCTAGCAGAAGAAGAGGTAGTCATTAGATCTGAAAATTTCACGGACAATGCTAAAACCATAATAGTTCA
TCTGAATGAATCTGTAAAAATTAATTGTACAAGACCTCACAAAAATAAAATAAGAACGAT----ACATATAGGACCAGGG
AGAGC---ATTTATTGGAACA---GACATAGCAGGAAATATAAAACAAGCATATTGTAACATTAGTGGAGAAGAATGGGA
GAGCACTTTAAAAAAGATAGTTAAAAAATTAGGAGAACAATTTAATAC--------TACAAGAATAGCCTTT---AACCA
CTCCTCAGGAGGGGACCCAGAAATTGTAATGCACAGTGTTAATTGTGGTGGGGAATTTTTCTACTGTAATACAACAAAAC
TGTTTA------------------------------TCACACTCCCATGCAGAATAAAACAAATTATACACATGTGGCAA
GAGGTAGGAAAAGCAATGTATGCCCCTCCCATCGAAGGAAACATTAGCTGCTTATCAAATATTACAGGGCTGCTATTAAC
AAGAGATGGAGGT------------------------GAGACCTTCAGACCGATAGGAGGAAATATGAAGGATAATTGGA
GAAGTGAATTATATAAATATAAAGTAGTAAAAATTGAACCATTAGGAATAGCACCCACCAAGGCAAAGAGGAGAGTGGTG
C------------AGAGAGAAAAAAGAGCAG---TGGGACTAGGAGCTGTGTTCCTTGGGTTCTTGGGAGCAGCAGGAAG
CACTATGGGCGCAGCGTCAATGACACTGACGGTACAGGCCAGACAATTATTGTCTGGTATAGTGCAACAGCAAAATAATT
TGCTGAGGGCTATTGAGGCGCAACAGCATCTGTTGCAACTCACAGTCTGGGGCATCAAGCAGCTCCAGGCAAGAATCCTG
GCTGTGGAAAGATACCTAAAGGATCAACAGCTCCTGGGGATTTGGGGGTGCTCTGGAAAACTCATTTGCACCACTACTGT
GCCTTGGAATGCTAGTTGGAGTAATAAATC---TCTGGATACAATTTGGAATAACATGACATGGATGCAGTGGGAAAGAG
AAATTGACAATTATACAAGCTTAATATACAACTTAATTGAAAAATCGCAGATCCAGCAAGAAAAGAATGAACAAGAATTA
TTGGAATTGGATAAATGGGCAAGTTTGTGGAATTGGTTTGACATAACAAATTGGCTGTGGTATATAAAAATATTCATAAT
GATAGTAGGAGGCTTGATAGGTTTAAGAATAGTTTTTACTGTACTTTCTATAGTGAATAGAGTTAGGCAGGGATACTCAC
C---------------------ATTATCGTTGCAGACCCTCCTCCCAACCCAGAGGGGACCCGACAGGCCCGAAGGAATC
GAAGGAGAAGGTGGAGAGAGAGACAGAGACACATCCGGAAAATCAGTGAACGGATTCTTGACACTTATCTGGGTCGATCT
GAGGAGCCTGTGCCTCTTCCTCTACCACCGCTTGAGAGACTTACTCTTGATTGTAACGAGGATTGTGGAACTTCTGGGAC
GCAG---------------------GGGGTGGGAAGCCCTCAAATATTGGTGGAATCTCCTACAATATTGGAGTCAGGAA
CTAAAGAATAGTGCTGTTAGCTTGCTCAACGCCACAGCAATAGCAGTAGCTGAGGGGACAGATAGGATTATAGAAGCAGT
ACAAAGAACTGGTAGAGCTATTCTCAACATACCTAGAAGAATAAGACAGGGCTTAGAAAGGGCTTTGCTATAAGA-TGGG
TGGCAAGTGGTCAAAACGT---TTGACTGGATGGCCTGCTGTAAGGGAAAGAATGACACGAGCTGAG-------------
[truncated: 26,531,604 more chars]
