# Supplementary material for: An integrated map of HIV genome-wide variation from a population perspective
Source: Retrovirology. 2015 Feb 15;12:18. doi: 10.1186/s12977-015-0148-6 (PMC4358901; doi:10.1186/s12977-015-0148-6)
Supplement: Additional file 3: — Software. Our Matlab toolbox developed for data visualization, genomic diversity analysis and HIV genomic alignment. Our sequence datasets are also included. [file 12977_2015_148_MOESM3_ESM.zip › HIVGenomeAnalysisToolbox/ExampleData/HIV2GenomeSequence_NT_Aligned_Share.fasta]

>D00835/HIV2A/CAM2CG
ATGGGCGCGAGAAACTCCGTCTTGAGAGGGAAAAAAGCAGACGAATTAGAAAAAGTTAGGTTACGGCCCGGCGGAAAGAA
AAAATACAAGTTAAAACATATTGTGTGGGCAGCGAATGAATTGGACAGATTCGGATTGGCAGAGAGCCTGTTGGAATCAA
AAGAAGGTTGCCAAAGAATTCTTAAAGTTTTAGATCCATTAGTACCGACAGGTTCAGAAAATTTAAAAAGCCTTTTTAAT
ACTGTCTGCGTCATATGGTGCATACACGCAGAAGAGAAAGTGAAAGATACTGAAGAAGCAAAAAGAATAGCACTGAGACA
TCTAGCGGCAGAAACAG---------------------------------------GAGGAAATTACCCCGTGCAAAGCA
TAGGCGGCAACTATACTCATGTGCCGCTAAGTCCCCGAACTCTAAATGCTTGGGTAAAATTAGTAGAGGAAAAGAAGTTC
GGGGCAGAAGTAGTGCCAGGATTTCAGGCACTCTCAGAAGGCTGCACGCCCTATGACATTAATCAAATGCTTAATTGTGT
GGGCGACCATCAAGCAGCTATGCAAATAATCAGGGAGATTATTAATGAAGAAGCAGCAGACTGGGAT---GCCAATCATC
CAATACCAGGCCCCTTACCAGCGGGGCAGCTCAGAGACCCAAGAGGGTCTGACATAGCAGGAACAACAAGCACAGTAGAA
GAACAGATCCAATGGATGTTTAGGGCACAAAATCCCGTACCAGTAGGGAACATCTATAGAAGATGGATCCAGATAGGGCT
GCAGAAGTGTGTCAGGATGTACAACCCGACCAACATCCTAGACATAAAACAGGGACCAAAGGAGTCATTCCAAAGCTATG
TAGATAGATTCTACAAAAGCTTGAGGGCAGAACAAACAGATCCAGCAGTAAAAAATTGGATGACCCAAACACTGCTAGTG
CAGAATGCCAACCCAGACTGTAAATTAGTACTAAAGGGATTAGGGATGAATCCTACCTTAGAAGAGATGCTAACTGCCTG
TCAAGGAGTAGGTGGACCAGGCCAGAAAGCTAGACTAATGGCAGAAGCCTTAAAGGAGGCCATGGGA---CCACCCCCTA
TCCCATTCGCAGCAGCCCAGCAG------------------AGAAGG---ACGATTAAATGCTGGAATTGTGGGAAGGAG
GGGCACTCGGCAAGACAATGCCGAGCACCTAGAAGGCAGGGCTGCTGGAAGTGTGGCAAGCCAGGACACATCATGACAAA
TTGCCCT------GATAGACAGGCGGGTTTTTTAGGGATTGGCCCCTGGGGAAAGAAGCCCCGCAATTTCCCCGTGGCCC
AA------------------GTTCCACAGGGGCTAACACCAACAGCACCCCCATTGGATCCAGCAGTG------GATCTA
CTGGAGAAATATATG------CAGCAAGGGAAAAGGCAGAGGGAGCAGAGACAGAGACCATACAAAGAGGTGACAGAGGA
CTTACTGCACCTCGAACAAGGAGAGGCCCCATGCAGGGAGACAACAGAGGACTTGCTGCACCTCAATTCTCTCTTTGGAA
AAGACCAGTAGTCACAGCACACATTGAGGGTCAGCCAGTAGAAGTTTTGTTAGACACAGGGGCTGATGACTCAATAGTAG
CAGGAATAGAATTAGGGAGCAATTATAGCCCAAAAATAGTGGGGGGAATAGGAGGATTCATAAATACCAAAGAATATAAA
AATGTGGAAATAGAAGTTCTAGGTAAAAGGGTAAGGGCCACTATAATGACAGGCGACACCCCAATCAACATTTTTGGCAG
AAATATTCTGACAGCCTTAGGCATGTCATTAAATCTACCAGTCGCCAAGATAGAACCAATAAAAATAATGCTAAAGCCAG
GAAAAGATGGACCAAGATTGAGACAATGGCCCTTGACAAAAGAAAAAATAGAAGCACTAAAAGAGATCTGTGAAAAAATG
GAAAAAGAAGGCCAGCTAGAGGAAGCACCTCCAACTAATCCTTATAATACCCCCACATTTGCAATCAGGAAAAAGGACAA
GAACAAATGGAGGATGCTAATAGATTTTAGAGAGCTAAACAAAGTAACCCAAGATTTCACAGAAATCCAGTTAGGAATTC
CACACCCAGCAGGATTAGCCAAAAAGAGAAGAATTACTGTACTAGATGTAGGGGATGCTTATTTTTCCATACCATTACAT
GAAGACTTTAGACAGTACACTGCATTTACTCTACCATCAGTGAACAATGCAGAACCAGGAAAAAGATACATATATAAAGT
CTTACCGCAGGGGTGGAAAGGATCACCAGCAATTTTTCAGTACACAATGAGGCAGGTCTTAGAGCCATTCAGAAAAGCAA
ACTCAGATGTCATTATCATTCAGTACATGGATGATATCTTAATAGCTAGTGACAGGACAGACTTAGAACATGACAAAGTG
GTTCTGCAGCTAAAGGAACTTCTAAATAACCTAGGATTCTCTACCCCAGATGAGAAGTTCCAAAAAGACCCTCCATACCG
CTGGATGGGCTATGAACTGTGGCCAACTAAATGGAAGTTGCAGAAAATACAATTGCCCCAAAAGGAGGTGTGGACAGTCA
ATGACATCCAAAAGCTAGTAGGTGTCCTAAATTGGGCAGCACAAATCTACCCAGGGATAAAGACCAAACACTTGTGTAGA
TTAATTAGAGGAAAAATGACACTCACAGAAGAGGTACAATGGACAGAATTAGCAGAAGCAGAACTAGAAGAAAACAGAAT
TATCTTAAGCCAAGAACAAGAGGGACACTACTA---CCAGGAAGAAAAGGAGTTAGAAGCAACAGTTCAAAAGGATCAAG
ACAATCAGTGGACATATAAGATACACCAGGAAGAAAAAATTCTAAAAGTAGGAAAATATGCAAAAATAAAACATACCCAT
ACCAATGGAGTCAAATTATTAGCACAGGTAGTTCAAAAAATAGGAAAAGAAGCACTAGTCATTTGAGGACGAATACCTAA
ATTTCACCTACCAGTAGAGAGAGAGGTCTGGGAGCAGTGGTGGGATAACTACTGGCAGGTGACATGGATCCCAGACTGGG
ACTTCGTATCTACCCCACCACTGGTCAGACTAGCATTTAACTTAGTAGGGGATCCTATACCAGGCACAGAGACCTTCTAC
ACAGATGGATCCTGCAATAGGCAATCAAAAGAAGGAAAAGCAGGATATGTAACAGATAGAGGAAGAGACAAGGTAAAAAT
ACTAGAGCAAACTACCAATCAGCAAGCAGAGTTAGAAGCCTTTGCGATGGCACTAACAGACTCAGGTCCAAAAGCTAATA
TTATAGTAGACTCACAGTATGTAATGGGAATAGTGGCAGGCCAACCAACAGAGTCAGAAAATAGAATAGTAAATCAAATC
ATAGAAGAAATGATAAAAAAGGAAGCAATCTATGTTGCATGGGTCCCAGCCCATAAAGGCATAGGGGGAAACCAGGAAGT
AGATCATTTAGTGAGTCAAGGCATCAGACAAGTACTGTTCCTAGAAAAGATAGAGCCTGCTCAGGAA-GAACATGAAAAA
TATCATACCAATGTAAAAGAGCTATGCCATAAATTTGATATACCCCAACTAGTGGCAAGACAAATAGTAAACACATGTGC
CCAATATCAACAGAAAGGGGAGGCTATACATGGGCAAGTAAATGCAGAAGTGGGCACCTGGCAAATGGACTGCACACATC
TAGAGGGAAAAATCATCATAGTAGCAGTACATGTTGCAAGTGGATTTATAGAAGCAGAAGTCATCCCACAGGAATCAGGA
AGGCAAACAGCACTCTTCCTATTAAAATTGGCTAGCAGGTGGCCAATAACACACTTACACACAGATAATGGTGCCAACTT
CACTTCACAGGAAGTAAAGATGGTAGCATGGTGGGTAGGCATAGAACAAACCTTTGGAGTACCTTACAACCCACAAAGCC
AAGGAGTAGTAGAAGCAATGAATCACCACCTAAAAAATCAGATAAGTAGAATTAGAGAACAGGCAAATACAGTAGAAACA
ATAGTACTAATGGCAGTTCATTGCATGAATTTTAAAAGAAGGGGAGGAATAGGGGATATGACTCCATCAGAAAGACTAAT
CAATATGATCACCACAGAACAAGAGATACAATTCCTCCAAGCCAAAAATTCAAAATTAAAAAATTTTCGGGTCTATTTCA
GAGAAGGCAGAGATCAGTTGTGGAAAGGACCTGGGGAACTACTGTGGAAGGGAGACGGAGCAGTCATAGTCAAGGTAGGA
ACAGATATAAAAATAATACCAAGGAGGAAAGCCAAGATCATCAGAGACTATGGAGGAAGGCAAGAGCTGGATAGCAGTTC
CCACCTGGAGGGTGCCAGGGAGAATGGAGAAGTGGCATAGCCTTGTCAAGTATCTAAAATACAAAACAGGAGATCTAGAA
CAGGTGTGCTATGTTCCCCACCATAAGGTAGGATGGGC--AT-GGTGGACTTGCAGCAGGGTAATATTCCCATTAAGAGG
AGACAGTCGTCTAGAGATACAGGCATATTGGAACTTAACACCAGAAAAAGGA---TGGCTCTCCTCTTATGCAGTAAGAA
TGACTTGGTACACAGAAAAGTTCTGGACAGATGTCACCCCAGACTGTGCAGACACCCTAATACATAGTACTTATTTCTCT
TGCTTTACAGCAGGGGAAGTAAGAAGAGCCATCAGAGGGGAAAAGTTATTGTCCTGCTGCAAATATCCCCGAGCCCATAG
ATCCCAGGTACCATCACTTCAATTTCTGGCCTTAGTGG---TAGTGCAACAAAATGACAGACCCCAGAGAGACCGTACCA
CCAGGAAACAGTGGCGAAGAGACTATCGAAGAGGCCTT-CGCCTGGCTAGACAGGACAGTAGAAGCTATAAACAGAG---
---------AGGCAGTGAATCACCTGCCCCGGGAGCTTATTTTCC-AGG-TGTGGC------------------AAAGGT
CCTGGAGATACTGGCATGATGAACAAGGGATGTCACAAAGTTACACCAAGTATAGATATTTGTGCTTAATGCAGAAAGCA
GTGTTCATACA---TTTTAAGAGAGGGTGCACTTGCC----------------TGGGGGGAGGGCATGGGCCAGGAGGGT
GGAGACCAGGACCTCCCCCTCCTCCCCCTCCAGGGTTAGTCTAATGACTGAAGCACCAACAGAGCTCCCTCCAGAGGATG
GGACCCCACCGAGGGAGCCAGGGGATGAATGGGTAATAGAAATCCTGAGAGACATAAAAGAAGAAGCCCTAAAGCACTTT
GACCCTCGCTTGCTAACTGCTCTTGGCGGACATATCTATGCTAGACAT---------GGAGACACCCTTG----------
-----AAAGAGCCAGAGAGCTCATTAGGGTCCTGCAACGAGCCCTCTTCACGCACTTCAGGGCAGGATGCAACCACTCAA
GAATTGGCCAAACTAGGGGAGGAAATCCTCTCTCAGC-------TATACCAACCCCTAGAAGAATGTGATAACTCATGCT
ATTGTAAGCGATGCTGCTATCATTGCCAGCTATGTTTTCTAAAAAAGGGGCTCGGGATATGTTATGACCGAAAGGGCA--
---------------------GACGAAGAAGGACTCCAAAGAAAGCTAAGGCTCATTCGTCTTCTGCATCAGACAAGTGA
GTATGGAGCGTGGCAGAAATCAGCTGCTTATTGCCATTCTACTAGCTAGTGCTTGCTTAATATATTGCAGACAATATGTG
ACTGTTTTCTATGGCGTACCCGCGTGGAAAAATGCATCCATTCCCCTCTTTTGTGCAACTAAAAATAGGGATACTTGGGG
AACTATACAGTGCTTACCAGACAATGATGATTATCAGGAGATACCTTTAAATGTGACAGAGGCTTTCGATGCATGGGATA
ATACAATAACAGAACAAGCAATAGAGGATGTCTGGAATCTATTCGAGACATCAATAAAACCATGTGTCAAATTAACACCT
TTATGTGTAGCAATGAAATG-------------------------------------------------------TAGTC
AAGTGTCACTTCAATATGACAGGATTAGAAAGAGATAAGAAAAAACAGTACAATGAAACATGGTACTCAAGCGATGTGGT
TTGTGATAATAGCA------------------------------------------------------------CAGAAC
AGAGTCATGTGATAAGCACTATTGGGATGCTATGAGGTTTAGATACTGTGCACCACCGGGTTTTGCCATACTAAGATGCA
ATGATACCAAGTACTCAGGCTTTGCACCCAACTGTTCTAAGGTAGTAGCTTCTACATGCACCAGAATGATGGAAACGCAG
ACTTCTACGTGGTTTGGCTTTAATGGCACCAGAGCAGAGAATAGAACATATATCTATTGGCATGGTAAAGATAACAGAAC
TATCATCAGTTTAAACAAGCATTATAACCTCTCTATGTATTGTAGGAGGCCAGGAAATAAGACAGTGGTGCCAATAACAC
TTATGTCAGGGCAAAGATTTCACTCCCGGCCAATCATTAATAAAAGGCCCAGGCAAGCATGGTGCTGGTTCAAAGGCAAC
TGGACAGAAGCCATGCAGGAGGTAAAGCAAACCCTTGCGGAGCATCCCAGGTATAAAGGAACCAAAAAC-ATAACGGATA
TTACCTTCA-AAGCACCAGAAAGAGGTTCAGACCCAGAAGTGACATACATGTGGTCTAACTGCAGAGGAGAATTTTTCTA
CTGCAACATGACCTGGTTCCTCAATTGGGTAGAAAATAAAAATTATG-----CACCATGCC-----ATATAAGGCAAATA
ATTAACACCTGGCATAAGGTAGGGAAGAATGTATATTTGCCTCCCAGGGAAGGGGAGTTGACCTGCAACTCAACAGTGAC
CAGCATAATTGCTAACATTGA---G---------------------------ACTGTACCGATTGGAATTGGGGGA-TTA
T---AAATTGGTAGAAATAACACCAATTGGCTTCGCACCTACATCACAAAAGAGATACTCCCCTGCTCACGGGAGACCTA
AAAGAGGTGCGTT-------------------------------------TGTGCTAGG------GTTCTTGGGTTTTCT
CACAACAGCAGGAGTTGCAATGGGCACGGCGTCCTTGACGCTGTCAGCCCAGTCTCGGACTTTATTGGCCGGGATAGTGC
AGCAACAGCAACAGCTGTTAGACGTGGTCAAGAGACAACAAGAATTGTTGCGACTGACCGTCTGGGGAACAAAAATTCTC
CAGGCAAGAGTCACTGCTATAGAGAAGTACCTAAAGGATCAGGCACAGCTAAATTCATGGGGATGTGCGTTTAGACAAGT
CTGCCACACTACTGTACCATGGGCAAATGAGTCTTTAACAC---------------CTGATTGGAACAATATGACATGGC
AGGAATGGGAACAAAAGGTCCGCTACCTGGAGGCAAATATCAGTCAAAGTTTAGAAGAGGCACAACTTCAGCAAGAAAAG
AATATGTATGAACTACAAAAATTAAACAACTGGGATGTTTTTACCAACTGGTTTGACTTAACCTCCTGGATCAGCTATAT
TCAATATGGAGTTTATATAGTAGTAGGAATAATAGTTTTAAGAATAGTAATATATGTAGTACAAATGCTAAGTAGGCTTA
GAAAGGGCTATAGGCCTGTTTTCTCCTCCTCCCCCGGTTATATCCAACAGATCCATATCCACAAGGACCCGGAACAGCCA
GCCAGCGAAGAAACAGAAGAAGACGTTGGAGGCAACGGTGGAGACAGATCCTGGCCTTGGCAGATAGAATATATACATTT
CCTGATCCGCCAGCTGATCCGCCTCTTGACCGGACTATACAACATCTGCAGGAACTTACTATCCAGGATCTTCCAGACCC
TCCAACCCATCCTCCAGAATCTC---------AGAGACTGGCTGAGG------------CCTAAAGTAGCCTTCCTGCAA
TATGGGTGCGAGTGGATCCAAGAAGCGTTCCAGGCCGCTGCAAGGGCTGCAAGAGAGACTCTTGCGGGCGCGTGCAGGGA
CGTGTGGGGAATGTTACAACGCATTGGAAGGGGAATCCTTGCGGTCCCAAGAAGGATCAGACAGGGAGCAGAACTCGCTC
TCCTGTGA----GGGACAGCGATATCAGCAGGGGGACTTTATGAATACCCCATGGAGAG---------------------
--------------------------------------------------------------------------------
-CCCCAGCAGCAGAGGGGAAGAAAAATGCATACAGGCAGCAAAATATGGATGATATAGATTCAGATGATGATGACCTAGT
GGGGGTTCCTGCCACACCAAGAGTACCACTAAGAACAATGACATATAAATTGGCAGTAGACATGTCACATTTTATAAAAG
AAAAAGGGGGACTGGAAGGGCTGTTTTACAGTGAAAGAAGACATAGAATCCTGGATATATACTTAGAAAAAGAAGAAGGG
ATAATTGCAGATTGGCAGAACTATACTAGTGGGCCAGGAGTAAGATACCCAATGTTCTTTGGGTGGCTATGGAAGCTAGT
ACCAGTAGATACCTCACAAGAGGGAGAGGACACTGAGACTACT----------GCTTATTACACCCAGCACAAACAAGCA
GGCATGATGACATGCATGGGGAGACACTGGTCTGGAAGTTTGACTCCATGCTGGCCCTTAAGTATGAGGCCTTTACTCGA
TACCCAGAAGAATTTGGGCACAAGTCA
>NC_001722/HIV2A/BEN
ATGGGCGCGAGAAACTCCGTCTTGAGAGGGAAAAAAGCAGACGAATTAGAAAAAGTTAGGTTACGGCCCGGCGGAAAGAA
AAAGTACAGGTTAAAACATATTGTGTGGGCAGCGAATGAATTGGATAAATTCGGATTGGCAGAGAGCCTGTTGGAGTCAA
AAGAAGGTTGCCAAAAGATTCTCAGAGTTTTAGATCCATTAGTACCAACAGGGTCAGAAAATTTAAAAAGCCTTTTTAAT
ACCGTCTGCGTCATTTGGTGCTTGCACGCAGAAGAGAAAGTGAAAGATACTGAGGAAGCAAAGAAACTAGCACAGAGACA
TCTAGTGGCAGAAACTA---------------------------------------GAGGAAACTACCCCGTGCAACAAG
CGGGTGGCAACTATGTCCATGTGCCACTGAGCCCCCGAACTCTAAATGCATGGGTAAAATTAGTGGAGGAAAAGAAGTTC
GGGGCAGAAGTAGTGCCAGGATTTCAGGCACTCTCAGAAGGCTGCACGCCCTATGATATTAATCAAATGCTTAATTGTGT
GGGCGATCACCAAGCAGCTATGCAAATAATCAGAGAGATTATTAATGAAGAAGCAGCAGACTGGGAT---TCGCAGCACC
CAATACCAGGCCCCTTACCAGCAGGACAGCTCAGAGACCCAAGAGGGTCTGACATAGCAGGAACAACAAGCACAGTAGAT
GAACAGATCCAGTGGATGTATAGGCCACAAAATCCCGTACCGGTAGGGAACATCTACAGAAGATGGATCCAAATAGGGCT
GCAAAAGTGTGTCAGAAAGTACAACCCAACTAACATCTTAGACATAAAACAGGGACCAAAAGAACCGTTCCAAAGCTATG
TAGACAGGTTCTACAAAAGCTTGAGGGCAGAACAAACAGACCCAGCAGTAAAAAATTGGATGACCCAAACGCTGCTAATA
CAGAATGCCAACCCAGACTGCAAGTTAGTACTAAAAGGACTGGGGATGAATCCCACCCTAGAAGAGATGCTAACCGCCTG
CCAGGGGGTAGGCGGACCAGGCCAGAAAGCCAGGCTAATGGCTGAAGCCCTAAAAGAGGCTATGGGA---CCAAGCCCTA
TCCCATTTGCAGCAGCCCAACAA------------------AGAAAG---GCAATTAGGTATTGGAACTGTGGAAAGGAG
GGACACTCGGCAAGACAGTGCCGAGCACCTAGAAGACAGGGCTGCTGGAAGTGTGGCAAGCCAGGACACATCATGGCAAA
CTGCCCG------GAAAGACAGGCAGGTTTTTTAGGGTTGGGCCCACGGGGAAAGAAGCCTCGCAACTTCCCCGTGACCC
AA------------------GCCCCTCAGGGGCTGATACCAACAGCACCTCCGGCAGATCCAGCAGCG------GAACTG
TTGGAGAGATATATG------CAGCAAGGGAGAAAGCAGAGGGAGCAGAGGGAGAGACCATACAAAGAGGTGACGGAGGA
CTTGCTGCACCTCGAGCAGAGAGAGACACCTCACAGAGAGGAGACAGAGGACTTGCTGCACCTCAATTCTCTCTTTGGAA
AAGACCAGTAGTCACAGCGTACATCGAGGATCAGCCGGTAGAAGTCTTACTAGACACAGGGGCTGATGACTCAATAGTAG
CAGGAATAGAATTAGGGGACAATTACACTCCAAAAATAGTAGGGGGAATAGGGGGATTTATAAACACCAAAGAATACAAA
AATGTAGAAATAAAAGTACTAAATAAAAGAGTAAGAGCCACCATAATGACAGGAGATACCCCAATCAACATCTTTGGCAG
AAATATTCTGACAGCCTTAGGCATGTCATTAAATTTACCAGTTGCCAAGATAGAGCCAATAAAAGTAACATTGAAGCCAG
GGAAAGATGGACCAAGGCTGAAACAATGGCCCCTAACAAAAGAGAAAATAGAAGCACTAAAAGAGATCTGTGAAAAAATG
GAAAAAGAGGGCCAGCTAGAAGAGGCACCTCCAACTAATCCTTATAATACCCCCACATTTGCAATTAAGAAAAAGGACAA
GAACAAATGGAGGATGCTGATAGATTTTAGAGAACTAAATAAGGTGACTCAAGATTTCACAGAAATTCAGCTAGGAATTC
CACACCCGGCAGGACTAGCCAAAAAGAAAAGGATCTCTATATTAGATGTAGGGGATGCCTATTTTTCCATACCACTACAT
GAAGATTTTAGGCAGTATACTGCATTTACCCTACCAGCAGTAAACAATATGGAACCAGGAAAAAGATATATATATAAAGT
CTTGCCACAAGGATGGAAGGGATCACCAGCAATTTTTCAATACACAATGAGGCAAGTCTTAGAACCTTTCAGAAAAGCAA
ACCCAGATGTCATTCTCATCCAGTACATGGATGATATCTTAATAGCTAGTGACAGGACAGGTTTAGAGCATGACAAAGTG
GTCCTGCAGCTAAAAGAACTTCTAAATGGCCTAGGGTTTTCTACTCCAGATGAGAAGTTCCAAAAAGACCCTCCATTTCA
ATGGATGGGCTGTGAACTATGGCCAACTAAATGGAAGCTGCAGAAACTACAACTGCCCCAGAAAGACATATGGACAGTCA
ATGACATCCAAAAGCTAGTGGGAGTCTTAAATTGGGCGGCACAAATCTATTCAGGAATAAAAACCAAACACTTATGTAGA
CTAATTAGAGGAAAAATGACACTCACAGAAGAAGTGCAGTGGACAGAACTAGCAGAAGCAGAGCTAGAAGAAAACAAAAT
TATCTTGAGCCAGGAACAAGAAGGATATTATTA---CCAAGAAGAAAAAGAATTAGAGGCAACAATCCAAAAAAGCCAAG
GACATCAATGGACATACAAAATACACCAGGAAGAGAAAATCCTAAAAGTAGGAAAGTATGCAAAGATAAAAAATACCCAT
ACCAATGGGGTCAGATTACTAGCACAGGTAGTTCAGAAAATAGGAAAAGAGGCACTAGTCATTTGGGGACGGATACCAAA
ATTTCACCTGCCAGTGGAGAGAGAGACCTGGGAGCAGTGGTGGGATAACTACTGGCAAGTGACATGGATCCCAGAGTGGG
ACTTTGTATCTACCCCACCACTGGTCAGGTTAACATTTAACCTAGTAGGAGATCCTATACCAGGCGCAGAGACCTTCTAC
ACAGATGGATCATGCAATAGACAGTCAAAAGAGGGAAAAGCAGGATATGTAACAGATAGAGGAAAAGACAAAGTAAAAGT
ATTAGAACAAACTACCAATCAGCAGGCAGAATTAGAAGTCTTTCGGATGGCACTGGCAGACTCAGGCCCAAAGGTTAATA
TCATAGTAGATTCACAGTATGTAATGGGGATAGTAGCAGGCCAGCCAACAGAGTCAGAAAATAGAATAGTGAACCAGATC
ATAGAAGAAATGATAAAGAAGGAAGCAGTCTATGTTGCATGGGTCCCAGCCCATAAAGGCATAGGAGGAAACCAGGAAGT
AGACCATTTAGTAAGTCAAGGCATCAGACAAGTATTATTCCTGGAAAAGATAGAGCCCGCTCAAGAG-GAACATGAAAAA
TATCATAGCATTATAAAAGAACTAACCCATAAATTTGGAATACCCCTTCTAGTAGCAAGACAGATAGTAAACTCATGTGC
CCAATGCCAACAGAAAGGAGAAGCCATACATGGGCAAGTAAATGCAGAAATAGGCGTTTGGCAAATGGACTACACACACT
TAGAAGGAAAAATCATTATAGTAGCAGTACATGTTGCAAGTGGATTCATAGAAGCAGAAGTCATCCCACAGGAATCAGGA
AGGCAGACAGCACTCTTCCTATTAAAACTGGCCAGTAGGTGGCCAATAACGCACTTGCACACAGACAATGGCCCCAACTT
CACTTCACAGGAAGTGAAGATGGTGGCATGGTGGGTAGGTATAGAACAATCCTTTGGAGTACCTTACAACCCACAAAGCC
AGGGAGTAGTAGAAGCAATGAATCACCACCTAAAGAATCAGATAAGTAGAATTAGAGAACAGGCAAATACAATAGAAACA
ATAGTACTGATGGCAGTTCATTGCATGAATTTTAAAAGAAGGGGAGGAATAGGGGATATGACCCCAGCAGAAAGACTAAT
CAACATGATTACCACAGAACAAGAAATACAATTCCTCCAAAGAAAAAATTCAAATTTTAAAAATTTCCAGGTCTATTACA
GAGAAGGCAGAGATCAGCTGTGGAAAGGACCTGGTGAACTACTGTGGAAGGGAGAAGGAGCAGTCATAGTCAAGGTAGGG
ACAGACATAAAAGTAGTACCAAGAAGGAAGGCCAAGATTATCAGGGACTATGGAGGAAGACAGGAACTGGATAGTAGTCC
CCACCTGGAGGGTGCCAGGGAGGATGGAGAAATGGCATGCCCTTGTCAAGTACCTGAAATACAGAACAAAAGACCTAGAG
GAGGTGCGCTATGTTCCCCACCACAAGGTGGGATGGGC--AT-GGTGGACTTGCAGCAGGGTAATATTCCCACTACAAGG
AAAAAGTCATCTAGAAATACAGGCATATTGGAACCTAACACCAGAAAAAGGA---TGGCTCTCCTCTCATGCAGTAAGAT
TAACCTGGTATACAGAAAAGTTCTGGACAGATGTTACCCCAGACTGTGCAGACATCCTAATACATAGCACTTATTTCTCT
TGCTTTACGGCAGGTGAAGTAAGAAGAGCCATCAGAGGGGAAAAGTTATTGTCCTGCTGCAACTATCCCCAAGCTCATAA
AGCACAGGTACCATCACTTCAATACCTAGCCCTAGTAG---TAGTACAACAAAATGACAGACCCCAGAGAAAGGGTACCG
CCAGGAAACAGTGGAGAAGAGACCATTGGAGAGGCCTT-CGAGTGGCTAGAGAGGACCATAGAAGCCTTAAACAGGG---
---------AGGCAGTGAACCATCTGCCCCGAGAGCTCATTTTCC-AGG-TGTGGC------------------AAAGGT
CCTGGAGATATTGGCATGATGAACAAGGGATGTCAGCAAGCTACACAAAGTATAGATATTTGTGCCTAATGCAAAAAGCT
ATATTTACACA---TTTCAAGAGAGGGTGCACTTGC-----------------TGGGGGGAGGACATGGGCCGGGAGGAT
GAAGACCAAGACCTCCCCCTCCTCCCCCTCCAGGTCTAGTCTAATGACTGAAGCACCAACAGAGTTTCCCCCAGAAGATG
GGACCCCACGGAGGGACTTAGGGAGTGACTGGGTAATAGAAACTCTGAGGGAAATAAAGGAAGAAGCCTTAAGACATTTT
GATCCCCGCTTGCTAATTGCTCTTGGCTACTATATCCATAATAGACAT---------GGAGACACCCTTG----------
-----AAGGCGCCAGAGAGCTCATTAAAACCCTACAACGAGCCCTCTTCGTGCACTTCAGAGCGGGATGTAACCGCTCAA
GAATTGGCTAAACAAGGAGAAGAACTCCTTGCCCAGC-------TGCACCGACCCCTAGAGCCATGCACTAACAAATGCT
ATTGTAAGCGATGCAGTTTCCATTGCCAGCTGTGTTTCTCGAAAAAGGGGCTCGGAATATCATATGAGCGAAAGGGCA--
---------------------GACGAAGAAGGACTCCAAGGAAAACTAAGACTCCTTCGCCTTCTGCACCAGACAAGTGA
GTATGGAGCCTGGTAGGAATCAGCTGTTTGTTGTCATTTTACTAACAAGTGCTTGCTTAGTATATTGTAGCCAGTATGTG
ACTGTTTTCTATGGCATACCCGCGTGGAAAAATGCATCTATTCCCTTATTTTGTGCAACTAAAAATAGAGACACTTGGGG
GACCATACAGTGCTTGCCAGACAATGATGATTATCAGGAAATAATTTTAAATGTGACAGAGGCTTTTGATGCATGGAATA
ATACAGTGACAGAACAAGCAGTAGAAGATGTCTGGCATCTATTTGAGACATCAATAAAACCATGTGTCAAGCTAACACCT
CTATGTGTGGCAATGAATTG-------------------------------------------------------TGATG
CAATGTGAGTTCAATATGAAGGGGTTAGAACAAGATAAGAAAAGGAGGTATAAGGACACATGGTATTTAGAAGATGTGGT
TTGTGACAACACAA---------------------------------------------------------------CAA
AGAGTCATGTGATAAGCACTATTGGGATGCTATGAGGTTTAGATACTGTGCACCACCGGGCTTTGCCCTATTAAGATGTA
ATGATACCAACTATTCAGGCTTTGAACCTAAGTGCACTAAAGTAGTAGCTGCTTCATGCACAAGGATGATGGAAACGCAA
ACTTCTACTTGGTTTGGCTTTAATGGCACTAGAGCAGAAAATAGAACATATATCTATTGGCATGGCAGAGATAATAGGAC
TATCATTAGCTTAAACAAGTATTATAATCTCACAATGCGTTGTAAGAGACCAGGAAATAAGACAGTTTTACCAATAACAC
TTATGTCAGGATTAGTGTTTCACTCTCAGCCAATC---AACACAAGGCCTAGGCAGGCATGGTGCCGGTTTGGAGGCAGA
TGGAGGGAAGCCATGCAGGAGGTGAAGCAAACCCTTGTACAACATCCCAGATACAAAGGAATCAATGAT-ACAGGGAAAA
TTAACTTTA-CGAAACCGGGAGCAGGCTCAGACCCGGAAGTGGCATTTATGTGGACTAACTGCAGAGGAGAATTTCTCTA
CTGTAACATGACTTGGTTCCTCAATTGGGTAGAAGACAAGAACTAT-----------TGCC-----ATATAAAGCAGATA
ATTAATACCTGGCATAAAGTAGGGAAAAATGTATATTTGCCTCCTAGGGAAGGGGAGTTGGCCTGTGAATCAACAGTAAC
CAGCATAATTGCTAACATTGACATA---------------------------ACTGTACCGATTAGAACTGGGAGA-CTA
C---AAATTAATAGAAATAACACCAATTGGCTTCGCACCTACAGATCAGAGAAGGTACTCCTCAACTCCAGTGAGGAACA
AAAGAGGTGTGTT-------------------------------------CGTGCTAGG------GTTCTTGGGTTTTCT
CGCGACAGCAGGTTCTGCAATGGGCGCGCGGTCCCTGACGCTGTCAGCCCAGTCCCGGACTTTACTGGCCGGGATAGTGC
AGCAACAGCAACAGCTGTTGGACGTAGTCAAGAGACAACAAGAAATGTTGCGACTGACCGTCTGGGGAACGAAAAACCTC
CAGGCAAGAGTCACTGCTATCGAGAAGTACCTAAAGCATCAGGCACAGCTAAATTCATGGGGATGTGCGTTTAGACAGGT
CTGCCACACTACTGTACCGTGGGTAAATGACTCTTTATCGC---------------CTGACTGGAAAAATATGACATGGC
AGGAGTGGGAGAAACAAGTCCGCTACCTAGAGGCAAATATCAGTCAAAGTTTAGAAGAAGCCCAAATTCAACAAGAAAAG
AATATGTATGAATTACAAAAATTAAATAGCTGGGATATTCTTGGCAACTGGTTTGACTTAACCTCCTGGGTCAAGTATAT
TCAATATGGAGTGCATATAGTAGTGGGAATAATAGCTTTAAGAATAGCAATCTATGTAGTGCAATTGTTAAGTAGATTTA
GAAAGGGCTATAGGCCTGTTTTCTCTTCCCCCCCCGGTTATCTCCAACAGATCCATATCCACAAGGACCGGGGACAGCCA
GCCAACGAAGGAACAGAAGAAGACGTCGGAGGCGACAGTGGTTACGACTTGTGGCCTTGGCCAATAAACTATGTGCAGTT
CCTGATCCACCTACTGACTCGCCTCTTGATCGGGCTATACAACATCTGCAGAGACTTACTATCCAAGAACTCCCCGACCC
GCCGACTGATCTCCCAGAGTCTAACAGCAATCAGGGACTGGCTGAGA------------CTTAAGGCGGCCCAACTGCAA
TATGGGTGCGAGTGGATCCAAGAAGCTTTCCAAGCATTCGCGAGGACTACGAGAGAGACTCTTGCGGGCGCGTGGGGATG
GTTATGGGAAGCAGCGCGACGCATCGGGAGGGGAATACTCGCAGTTCCAAGAAGAATCAGGCAGGGAGCAGAACTCGCCC
TCCTGTGA----GGGACAGCAGTATCAGCAGGGAGAGTACATGAACAGCCCATGGAGAA---------------------
--------------------------------------------------------------------------------
-ACCCAGCAACAGAAAGACAGAAAGATTTGTATAGGCAGCAAAATATGGATGATGTAGATTCTGATGATGATGACCTAAT
AGGAGTTCCTGTTACACCAAGAGTACCACGGAGAGAAATGACCTATAAATTGGCAATAGATATGTCACATTTTATAAAAG
AAAAAGGGGGACTGCAAGGGATGTTTTACAGTAGGAGGAGACATAGAATCCTAGACATATACCTAGAAAAAGAGGAAGGG
ATAATACCAGATTGGCAGAATTATACTCATGGGCCAGGAGTAAGGTACCCAATGTACTTCGGGTGGCTGTGGAAGCTAGT
ATCAGTAGAACTCTCACAAGAGGCAGAGGAAGATGAGGCCACT----------GCTTAGTACACCCAGCACAAACAAGCA
GACATGATGATGAGCATGGGGAGACATTAGTGTGGCAGTTTGACTCCATGCTGGCCTATAACTACAAGGCCTTCACTCTG
TACCCAGAAGAGTTTGGGCACAAGTCA
>M30502/HIV2A/BEN
ATGGGCGCGAGAAACTCCGTCTTGAGAGGGAAAAAAGCAGACGAATTAGAAAAAGTTAGGTTACGGCCCGGCGGAAAGAA
AAAGTACAGGTTAAAACATATTGTGTGGGCAGCGAATGAATTGGATAAATTCGGATTGGCAGAGAGCCTGTTGGAGTCAA
AAGAAGGTTGCCAAAAGATTCTCAGAGTTTTAGATCCATTAGTACCAACAGGGTCAGAAAATTTAAAAAGCCTTTTTAAT
ACCGTCTGCGTCATTTGGTGCTTGCACGCAGAAGAGAAAGTGAAAGATACTGAGGAAGCAAAGAAACTAGCACAGAGACA
TCTAGTGGCAGAAACTA---------------------------------------GAGGAAACTACCCCGTGCAACAAG
CGGGTGGCAACTATGTCCATGTGCCACTGAGCCCCCGAACTCTAAATGCATGGGTAAAATTAGTGGAGGAAAAGAAGTTC
GGGGCAGAAGTAGTGCCAGGATTTCAGGCACTCTCAGAAGGCTGCACGCCCTATGATATTAATCAAATGCTTAATTGTGT
GGGCGATCACCAAGCAGCTATGCAAATAATCAGAGAGATTATTAATGAAGAAGCAGCAGACTGGGAT---TCGCAGCACC
CAATACCAGGCCCCTTACCAGCAGGACAGCTCAGAGACCCAAGAGGGTCTGACATAGCAGGAACAACAAGCACAGTAGAT
GAACAGATCCAGTGGATGTATAGGCCACAAAATCCCGTACCGGTAGGGAACATCTACAGAAGATGGATCCAAATAGGGCT
GCAAAAGTGTGTCAGAAAGTACAACCCAACTAACATCTTAGACATAAAACAGGGACCAAAAGAACCGTTCCAAAGCTATG
TAGACAGGTTCTACAAAAGCTTGAGGGCAGAACAAACAGACCCAGCAGTAAAAAATTGGATGACCCAAACGCTGCTAATA
CAGAATGCCAACCCAGACTGCAAGTTAGTACTAAAAGGACTGGGGATGAATCCCACCCTAGAAGAGATGCTAACCGCCTG
CCAGGGGGTAGGCGGACCAGGCCAGAAAGCCAGGCTAATGGCTGAAGCCCTAAAAGAGGCTATGGGA---CCAAGCCCTA
TCCCATTTGCAGCAGCCCAACAA------------------AGAAAG---GCAATTAGGTATTGGAACTGTGGAAAGGAG
GGACACTCGGCAAGACAGTGCCGAGCACCTAGAAGACAGGGCTGCTGGAAGTGTGGCAAGCCAGGACACATCATGGCAAA
CTGCCCG------GAAAGACAGGCAGGTTTTTTAGGGTTGGGCCCACGGGGAAAGAAGCCTCGCAACTTCCCCGTGACCC
AA------------------GCCCCTCAGGGGCTGATACCAACAGCACCTCCGGCAGATCCAGCAGCG------GAACTG
TTGGAGAGATATATG------CAGCAAGGGAGAAAGCAGAGGGAGCAGAGGGAGAGACCATACAAAGAGGTGACGGAGGA
CTTGCTGCACCTCGAGCAGAGAGAGACACCTCACAGAGAGGAGACAGAGGACTTGCTGCACCTCAATTCTCTCTTTGGAA
AAGACCAGTAGTCACAGCGTACATCGAGGATCAGCCGGTAGAAGTCTTACTAGACACAGGGGCTGATGACTCAATAGTAG
CAGGAATAGAATTAGGGGACAATTACACTCCAAAAATAGTAGGGGGAATAGGGGGATTTATAAACACCAAAGAATACAAA
AATGTAGAAATAAAAGTACTAAATAAAAGAGTAAGAGCCACCATAATGACAGGAGATACCCCAATCAACATCTTTGGCAG
AAATATTCTGACAGCCTTAGGCATGTCATTAAATTTACCAGTTGCCAAGATAGAGCCAATAAAAGTAACATTGAAGCCAG
GGAAAGATGGACCAAGGCTGAAACAATGGCCCCTAACAAAAGAGAAAATAGAAGCACTAAAAGAGATCTGTGAAAAAATG
GAAAAAGAGGGCCAGCTAGAAGAGGCACCTCCAACTAATCCTTATAATACCCCCACATTTGCAATTAAGAAAAAGGACAA
GAACAAATGGAGGATGCTGATAGATTTTAGAGAACTAAATAAGGTGACTCAAGATTTCACAGAAATTCAGCTAGGAATTC
CACACCCGGCAGGACTAGCCAAAAAGAAAAGGATCTCTATATTAGATGTAGGGGATGCCTATTTTTCCATACCACTACAT
GAAGATTTTAGGCAGTATACTGCATTTACCCTACCAGCAGTAAACAATATGGAACCAGGAAAAAGATATATATATAAAGT
CTTGCCACAAGGATGGAAGGGATCACCAGCAATTTTTCAATACACAATGAGGCAAGTCTTAGAACCTTTCAGAAAAGCAA
ACCCAGATGTCATTCTCATCCAGTACATGGATGATATCTTAATAGCTAGTGACAGGACAGGTTTAGAGCATGACAAAGTG
GTCCTGCAGCTAAAAGAACTTCTAAATGGCCTAGGGTTTTCTACTCCAGATGAGAAGTTCCAAAAAGACCCTCCATTTCA
ATGGATGGGCTGTGAACTATGGCCAACTAAATGGAAGCTGCAGAAACTACAACTGCCCCAGAAAGACATATGGACAGTCA
ATGACATCCAAAAGCTAGTGGGAGTCTTAAATTGGGCGGCACAAATCTATTCAGGAATAAAAACCAAACACTTATGTAGA
CTAATTAGAGGAAAAATGACACTCACAGAAGAAGTGCAGTGGACAGAACTAGCAGAAGCAGAGCTAGAAGAAAACAAAAT
TATCTTGAGCCAGGAACAAGAAGGATATTATTA---CCAAGAAGAAAAAGAATTAGAGGCAACAATCCAAAAAAGCCAAG
GACATCAATGGACATACAAAATACACCAGGAAGAGAAAATCCTAAAAGTAGGAAAGTATGCAAAGATAAAAAATACCCAT
ACCAATGGGGTCAGATTACTAGCACAGGTAGTTCAGAAAATAGGAAAAGAGGCACTAGTCATTTGGGGACGGATACCAAA
ATTTCACCTGCCAGTGGAGAGAGAGACCTGGGAGCAGTGGTGGGATAACTACTGGCAAGTGACATGGATCCCAGAGTGGG
ACTTTGTATCTACCCCACCACTGGTCAGGTTAACATTTAACCTAGTAGGAGATCCTATACCAGGCGCAGAGACCTTCTAC
ACAGATGGATCATGCAATAGACAGTCAAAAGAGGGAAAAGCAGGATATGTAACAGATAGAGGAAAAGACAAAGTAAAAGT
ATTAGAACAAACTACCAATCAGCAGGCAGAATTAGAAGTCTTTCGGATGGCACTGGCAGACTCAGGCCCAAAGGTTAATA
TCATAGTAGATTCACAGTATGTAATGGGGATAGTAGCAGGCCAGCCAACAGAGTCAGAAAATAGAATAGTGAACCAGATC
ATAGAAGAAATGATAAAGAAGGAAGCAGTCTATGTTGCATGGGTCCCAGCCCATAAAGGCATAGGAGGAAACCAGGAAGT
AGACCATTTAGTAAGTCAAGGCATCAGACAAGTATTATTCCTGGAAAAGATAGAGCCCGCTCAAGAG-GAACATGAAAAA
TATCATAGCATTATAAAAGAACTAACCCATAAATTTGGAATACCCCTTCTAGTAGCAAGACAGATAGTAAACTCATGTGC
CCAATGCCAACAGAAAGGAGAAGCCATACATGGGCAAGTAAATGCAGAAATAGGCGTTTGGCAAATGGACTACACACACT
TAGAAGGAAAAATCATTATAGTAGCAGTACATGTTGCAAGTGGATTCATAGAAGCAGAAGTCATCCCACAGGAATCAGGA
AGGCAGACAGCACTCTTCCTATTAAAACTGGCCAGTAGGTGGCCAATAACGCACTTGCACACAGACAATGGCCCCAACTT
CACTTCACAGGAAGTGAAGATGGTGGCATGGTGGGTAGGTATAGAACAATCCTTTGGAGTACCTTACAACCCACAAAGCC
AGGGAGTAGTAGAAGCAATGAATCACCACCTAAAGAATCAGATAAGTAGAATTAGAGAACAGGCAAATACAATAGAAACA
ATAGTACTGATGGCAGTTCATTGCATGAATTTTAAAAGAAGGGGAGGAATAGGGGATATGACCCCAGCAGAAAGACTAAT
CAACATGATTACCACAGAACAAGAAATACAATTCCTCCAAAGAAAAAATTCAAATTTTAAAAATTTCCAGGTCTATTACA
GAGAAGGCAGAGATCAGCTGTGGAAAGGACCTGGTGAACTACTGTGGAAGGGAGAAGGAGCAGTCATAGTCAAGGTAGGG
ACAGACATAAAAGTAGTACCAAGAAGGAAGGCCAAGATTATCAGGGACTATGGAGGAAGACAGGAACTGGATAGTAGTCC
CCACCTGGAGGGTGCCAGGGAGGATGGAGAAATGGCATGCCCTTGTCAAGTACCTGAAATACAGAACAAAAGACCTAGAG
GAGGTGCGCTATGTTCCCCACCACAAGGTGGGATGGGC--AT-GGTGGACTTGCAGCAGGGTAATATTCCCACTACAAGG
AAAAAGTCATCTAGAAATACAGGCATATTGGAACCTAACACCAGAAAAAGGA---TGGCTCTCCTCTCATGCAGTAAGAT
TAACCTGGTATACAGAAAAGTTCTGGACAGATGTTACCCCAGACTGTGCAGACATCCTAATACATAGCACTTATTTCTCT
TGCTTTACGGCAGGTGAAGTAAGAAGAGCCATCAGAGGGGAAAAGTTATTGTCCTGCTGCAACTATCCCCAAGCTCATAA
AGCACAGGTACCATCACTTCAATACCTAGCCCTAGTAG---TAGTACAACAAAATGACAGACCCCAGAGAAAGGGTACCG
CCAGGAAACAGTGGAGAAGAGACCATTGGAGAGGCCTT-CGAGTGGCTAGAGAGGACCATAGAAGCCTTAAACAGGG---
---------AGGCAGTGAACCATCTGCCCCGAGAGCTCATTTTCC-AGG-TGTGGC------------------AAAGGT
CCTGGAGATATTGGCATGATGAACAAGGGATGTCAGCAAGCTACACAAAGTATAGATATTTGTGCCTAATGCAAAAAGCT
ATATTTACACA---TTTCAAGAGAGGGTGCACTTGC-----------------TGGGGGGAGGACATGGGCCGGGAGGAT
GAAGACCAAGACCTCCCCCTCCTCCCCCTCCAGGTCTAGTCTAATGACTGAAGCACCAACAGAGTTTCCCCCAGAAGATG
GGACCCCACGGAGGGACTTAGGGAGTGACTGGGTAATAGAAACTCTGAGGGAAATAAAGGAAGAAGCCTTAAGACATTTT
GATCCCCGCTTGCTAATTGCTCTTGGCTACTATATCCATAATAGACAT---------GGAGACACCCTTG----------
-----AAGGCGCCAGAGAGCTCATTAAAACCCTACAACGAGCCCTCTTCGTGCACTTCAGAGCGGGATGTAACCGCTCAA
GAATTGGCTAAACAAGGAGAAGAACTCCTTGCCCAGC-------TGCACCGACCCCTAGAGCCATGCACTAACAAATGCT
ATTGTAAGCGATGCAGTTTCCATTGCCAGCTGTGTTTCTCGAAAAAGGGGCTCGGAATATCATATGAGCGAAAGGGCA--
---------------------GACGAAGAAGGACTCCAAGGAAAACTAAGACTCCTTCGCCTTCTGCACCAGACAAGTGA
GTATGGAGCCTGGTAGGAATCAGCTGTTTGTTGTCATTTTACTAACAAGTGCTTGCTTAGTATATTGTAGCCAGTATGTG
ACTGTTTTCTATGGCATACCCGCGTGGAAAAATGCATCTATTCCCTTATTTTGTGCAACTAAAAATAGAGACACTTGGGG
GACCATACAGTGCTTGCCAGACAATGATGATTATCAGGAAATAATTTTAAATGTGACAGAGGCTTTTGATGCATGGAATA
ATACAGTGACAGAACAAGCAGTAGAAGATGTCTGGCATCTATTTGAGACATCAATAAAACCATGTGTCAAGCTAACACCT
CTATGTGTGGCAATGAATTG-------------------------------------------------------TGATG
CAATGTGAGTTCAATATGAAGGGGTTAGAACAAGATAAGAAAAGGAGGTATAAGGACACATGGTATTTAGAAGATGTGGT
TTGTGACAACACAA---------------------------------------------------------------CAA
AGAGTCATGTGATAAGCACTATTGGGATGCTATGAGGTTTAGATACTGTGCACCACCGGGCTTTGCCCTATTAAGATGTA
ATGATACCAACTATTCAGGCTTTGAACCTAAGTGCACTAAAGTAGTAGCTGCTTCATGCACAAGGATGATGGAAACGCAA
ACTTCTACTTGGTTTGGCTTTAATGGCACTAGAGCAGAAAATAGAACATATATCTATTGGCATGGCAGAGATAATAGGAC
TATCATTAGCTTAAACAAGTATTATAATCTCACAATGCGTTGTAAGAGACCAGGAAATAAGACAGTTTTACCAATAACAC
TTATGTCAGGATTAGTGTTTCACTCTCAGCCAATC---AACACAAGGCCTAGGCAGGCATGGTGCCGGTTTGGAGGCAGA
TGGAGGGAAGCCATGCAGGAGGTGAAGCAAACCCTTGTACAACATCCCAGATACAAAGGAATCAATGAT-ACAGGGAAAA
TTAACTTTA-CGAAACCGGGAGCAGGCTCAGACCCGGAAGTGGCATTTATGTGGACTAACTGCAGAGGAGAATTTCTCTA
CTGTAACATGACTTGGTTCCTCAATTGGGTAGAAGACAAGAACTAT-----------TGCC-----ATATAAAGCAGATA
ATTAATACCTGGCATAAAGTAGGGAAAAATGTATATTTGCCTCCTAGGGAAGGGGAGTTGGCCTGTGAATCAACAGTAAC
CAGCATAATTGCTAACATTGACATA---------------------------ACTGTACCGATTAGAACTGGGAGA-CTA
C---AAATTAATAGAAATAACACCAATTGGCTTCGCACCTACAGATCAGAGAAGGTACTCCTCAACTCCAGTGAGGAACA
AAAGAGGTGTGTT-------------------------------------CGTGCTAGG------GTTCTTGGGTTTTCT
CGCGACAGCAGGTTCTGCAATGGGCGCGCGGTCCCTGACGCTGTCAGCCCAGTCCCGGACTTTACTGGCCGGGATAGTGC
AGCAACAGCAACAGCTGTTGGACGTAGTCAAGAGACAACAAGAAATGTTGCGACTGACCGTCTGGGGAACGAAAAACCTC
CAGGCAAGAGTCACTGCTATCGAGAAGTACCTAAAGCATCAGGCACAGCTAAATTCATGGGGATGTGCGTTTAGACAGGT
CTGCCACACTACTGTACCGTGGGTAAATGACTCTTTATCGC---------------CTGACTGGAAAAATATGACATGGC
AGGAGTGGGAGAAACAAGTCCGCTACCTAGAGGCAAATATCAGTCAAAGTTTAGAAGAAGCCCAAATTCAACAAGAAAAG
AATATGTATGAATTACAAAAATTAAATAGCTGGGATATTCTTGGCAACTGGTTTGACTTAACCTCCTGGGTCAAGTATAT
TCAATATGGAGTGCATATAGTAGTGGGAATAATAGCTTTAAGAATAGCAATCTATGTAGTGCAATTGTTAAGTAGATTTA
GAAAGGGCTATAGGCCTGTTTTCTCTTCCCCCCCCGGTTATCTCCAACAGATCCATATCCACAAGGACCGGGGACAGCCA
GCCAACGAAGGAACAGAAGAAGACGTCGGAGGCGACAGTGGTTACGACTTGTGGCCTTGGCCAATAAACTATGTGCAGTT
CCTGATCCACCTACTGACTCGCCTCTTGATCGGGCTATACAACATCTGCAGAGACTTACTATCCAAGAACTCCCCGACCC
GCCGACTGATCTCCCAGAGTCTAACAGCAATCAGGGACTGGCTGAGA------------CTTAAGGCGGCCCAACTGCAA
TATGGGTGCGAGTGGATCCAAGAAGCTTTCCAAGCATTCGCGAGGACTACGAGAGAGACTCTTGCGGGCGCGTGGGGATG
GTTATGGGAAGCAGCGCGACGCATCGGGAGGGGAATACTCGCAGTTCCAAGAAGAATCAGGCAGGGAGCAGAACTCGCCC
TCCTGTGA----GGGACAGCAGTATCAGCAGGGAGAGTACATGAACAGCCCATGGAGAA---------------------
--------------------------------------------------------------------------------
-ACCCAGCAACAGAAAGACAGAAAGATTTGTATAGGCAGCAAAATATGGATGATGTAGATTCTGATGATGATGACCTAAT
AGGAGTTCCTGTTACACCAAGAGTACCACGGAGAGAAATGACCTATAAATTGGCAATAGATATGTCACATTTTATAAAAG
AAAAAGGGGGACTGCAAGGGATGTTTTACAGTAGGAGGAGACATAGAATCCTAGACATATACCTAGAAAAAGAGGAAGGG
ATAATACCAGATTGGCAGAATTATACTCATGGGCCAGGAGTAAGGTACCCAATGTACTTCGGGTGGCTGTGGAAGCTAGT
ATCAGTAGAACTCTCACAAGAGGCAGAGGAAGATGAGGCCACT----------GCTTAGTACACCCAGCACAAACAAGCA
GACATGATGATGAGCATGGGGAGACATTAGTGTGGCAGTTTGACTCCATGCTGGCCTATAACTACAAGGCCTTCACTCTG
TACCCAGAAGAGTTTGGGCACAAGTCA
>AF082339/HIV2A/ALI
ATGGGCGCGAGAAACTCCGTCTTGAGAGGGAGAAAAGCAGACGAATTAGAAAGAATTAGGTTACGGCCCGGCGGAAAGAA
AAAATATCAGCTAAAACATATTGTGTGGGCAGCGAATGAATTGGACAGATTCGGATTGGCAGAAAGCCTGTTGGAGTCAA
AAGAAGGTTGCCAAAGAATTCTTAAAGTTTTAGAACCATTAGTGCCAACAGGATCAGAAAATTTAAAAAGCCTTTTTAAT
ACTGTCTGCGTAGTTTGGTGCGTGCACGCAGAAGAGAAAGTGAAAGATACTGAAGGAGCAAAACAAATAATACAGAGACA
TCTAGCGGCAGAAATAG---------------------------------------GGGGAAACTTCCCCGTACAACAAG
TAGCCGGCAACTACACCCATGTGCCGCTGAGCCCCCGAACCTTAGATGCTTGGGTAAAATTAGTAGAAGAAAAGAAGTTC
GGGGCAGAAGTAGTGCCAGGATTTCAGGCACTCTCAGAAGGCTGCACGCCCTATGATATTAATCAAATGCTTAATTGTGT
GGGCGACCATCAAGCAGCCATGCAAATAATCAGGGAGATTATCAATGAAGAAGCAGCAGACTGGGAT---GTTGCACATC
CCATACCAGGCCCCTTACCAGCAGGGCAGCTTAGAGAACCAAGAGGGTCTGACATAGCAGGAACAACAAGCACAGTAGAA
GAACAGATCCAGTGGATGTTCAGGCCACGGAATCCTGTGCCAGTAGGGAACATCTATAGAAGATGGATCCAGATAGGGCT
ACAGAAGTGTGTCAGGATGTACAACCCAACCAACATCCTAGACATAAAACAAGGACCAAAGGAGCCATTCCAAAGCTATG
TAGATAGATTCTACAAAAGCTTAAGGGCAGAACAAACAGATCCAGCAGTAAAGAATTGGATGACTCAAACACTGCTGGTA
CAGAATGCCAACCCAGACTGCAAATTAGTGCTGAAAGGATTAGGGATGAATCCTACCTTAGAAGAGATGCTAACCGCCTG
TCAGGGAGTAGGGGGACCAGGCCAGAAAGCCAGATTAATGGCAGAAGCCTTAAAGGAGGCCATGACA---CCAGCTCCTA
TCCCATTTGCGGCAGCCCAACAA------------------AGAAGG---ACAATTAAGTGCTGGAATTGTGGAAAGGAA
GGGCACTCGGCAAGACAATGCCGAGCACCCAGAAAACAGGGCTGCTGGAAATGTGGCAAGCCAGGACATCTTATGGCAAA
CTGCCCA------GAAAGACAGGCTGGTTTTTTAGGGCTTGGCCCATGGGGAAAGAAGCCTCGCAACTTCCCCGTAACCC
GA------------------GTTCCGCAGGGATTAACACCAACAGCACCCCCAGCAGAGCCAGCAGCG------GACCTG
CTGGAGCAGTATATG------CAGCAGGGGAGAAAGCAAAGAGAGCAGAGAGAGAGGCCATACAAAGAGGTGACGGAGGA
CTTACTGCACCTCGAGCAGGGAGAGACACCACACAAAGAGGTGACAGAGGACTTGCTGCACCTCAATTCTCTCTTTGGAA
AAGACCAGTAGTCACAGCCTACATTGAGGGCCAGCCAGTGGAAGTTTTACTAGACACAGGGGCTGACGACTCAATAGTAG
CAGGAATAGAGTTAGGGAGCAACTATACCCCAAAAATAGTAGGGGGAATAGGGGGATTCATAAATACCAAAGAATATGAA
GATGTAGAAATAAAAGTACTAAATAAAAGAGTAAAAGCCACCATAATGACAGGTGACACCCCAATCAATATTTTTGGCAG
AAACATTTTGACAGCCTTAGGCATGTCATTAAACCTACCAGTTGCCAAGATAGAGCCAATAGAGGTAAGATTAAAGCCAG
GAAAAGACGGGCCAAAATTAAGACAATGGCCCTTAACAAAAGAAAAAATAGAGGCACTAAAAGAAATCTGTGAAAAAACG
GAAAGAGAAGGCCAATTAGAGGAGGCACCTCCAACTAACCCTTATAATACCCCCACATTTGCAATAAAGAAGAAGGACAA
AAACAAATGGAGAATGCTAATAGATTTTAGAGAATTAAACAAGGTAACTCAAGATTTCACAGAGATTCAGTTAGGGATTC
CACATCCAGCAGGATTAGCCAAGAAAAGAAGAATCACTGTGCTGGATGTAGGGGATGCTTACTTTTCCATACCACTGCAT
GAGAGCTTTAGACAGTATACTGCATTTACTCTACCATCAGTAAACAATGCAGAACCAGGAAAAAGATATATATATAAAGT
CTTACCGCAGGGATGGAAGGGATCACCAGCAATTTTTCAACACACAATGAGACAGATCTTAGAGCCATTCAGAAAGGCAA
ACCAGGATGTCATTCTCATTCAATACATGGATGATATCTTAATAGCTAGTGACAGGACAGATTTAGAACATGACAAGGTG
GTCCTGCAGTTAAAGGAACTCCTAAATGGCCTAGGATTTTCCACCCCAGATGAGAAGTTCCAAAAAGACCCTCCATACAA
ATGGATGGGCTATGGACTGTGGCCAACTAAATGGAAGCTGCAAAAAATACAATTGCCCCAGAAAGAAGTATGGACAGTCA
ATGACATCCAAAAACATGTGGGTGTCCTAAATTGGGCAGCACAAATCTACCCAGGAATAAAGACCAAACACTTATGTAGA
CTAATTAGAGGAAAAATGACACTCACAGAAGGAGTGCAGTGGACAGAACTAGCAGAAGCAGAACTAGAGGAGAACAGAAT
TATCTTAAGTCAGGAACAAGAGGGGCACTATTA---CCAAGAAGAAAAGGAGTTAGAAGCAACAGTCCAAAAAGATCAAG
ACAATCAATGGACATATAAAATACACCAGGGAGAAAAAATTCTAAAAGTGGAAAAGTATGCAAAAATGAAAAATACCCAT
ACCAACGGGGTCAGATTGTTAGCACAGGTAGTTCAAAAAATAGGAAAAGAAGCACTGGTCATTTGGGGACGAATACCAAG
ATTTCACCTACCAGTAGAAAGAGAAACCTGGGAACAGTGGTGGGATGACTACTGGCAAGTGACATGGATCCCAGACTGGG
ACTTTGTATCTACCCCACCACTGGTCAGGCTAGCATTTAACCTAGTAAAAGATCCTATACTAGGCGCAGAGACCTTCTAC
ACAGACGGGCCCTGTAATAGGCAATCAAAAGAAGGAAAAGCAGGATATATAACAGATAGAGGGAGAGACAAGGTGAAGGT
ACTAGAACAAACTACCAATCAGCAAGCAGAATTAGAAGCCTTCGCGCTGGCAGTAACAGACTCAGGTCCAAAAGCCAATA
TTATAGTAGATTCACAGTATGTAATGGGAATAGTAGCAGGCCAGCCAACAGAATCAGAAAATAGAATAGTAAATCAAATC
ATAGAAGAAATGATAAAAAAGGAAGCCATCTATGTTGCGTGGGTCCCAGCCCACAAAGGCATAGGGGGAAATCAGGAAGT
AGACCATTTAGTAAGTCAGGGCATCAGACAAGTATTGTTTCTAGAAAAAATAGAGCCAGCTCAGGAA-GAACATGAAAAG
TATCATAGCAATGTGAAAGAACTATCCCATAAATTTGGATTACCCAATCTGGTGGCAAGACAGATAGTAAACACATGTGC
CCAATGTCAGCAGAAGGGAGAGGCTATACATGGGCAAGTGAATGCAGAACTAGGCACTTGGCAAATGGACTGCACACACT
TAGAAGGAAAAGTCATCATAATAGCAGTGCATGTTGCCAGTGGATTCATAGAAGCAGAGGTCATCCCGCAGGAATCAGGA
AGACAAACAGCACTCTTCCTATTAAAACTGGCTAGTAGATGGCCAATAACACACTTGCACACAGATAGTGGTGTCAACTT
CACCTCACAGGAAGTAAAGATGGTAGCATGGTGGGTTGGTATAGAGCAATCCTTTGGAGTACCTTACAATCCACAAAGCC
AAGGAGTAGTAGAAGCAATGAATCACCACCTAAAAAATCAGATAAGCAGAATTAGAGAGCAGGCAAATACAGTGGAAACA
ATAGTACTAATGGCAGTTCATTGCATGAATTTTAAAAGAAGGGGAGGAATAGGGGATATGACCCCAGCAGAAAGACTCAT
CAATATGATCTCCACAGAACAAGAAATACAATTCCTCCAAACAAAAAATTTGAAATTTAAAAATTTCCCGGTCTATTACA
GGGAAGGCAGAGATCAGCTGTGGAAAGGACCTGGGGAGCTACTGTGGAAAGGGGACGGAGCAGTCATAGTTAAGGTAGGG
ACAGACATAAAAGTAGTACCAAGAAGGAAGGCCAAGATCATCAGAGACTATGGAGGAAGGCAAGAGCTGGATAGTGGTCC
CCACTTGGAGGGTGCCAGGGAGGATGGAGAAGTGGCATAGCCTTGTCAAGTACCTAAAGTACAGAACAAAAGATCTAGAA
AAGGTGTGCTATGTTCCCCACCATAAGGTGGGATGGGC--AT-GGTGGACTTGCAGCAGGGTAATATTCCCATTACAAGG
AAGAAGTCATCTAGAGATACAGGCATATTGGAACCTAACACCAGAAAAAGGA---TGGCTCTCCTCTTATGCAGTAAGAA
TAACTTGGTATACAGAAAAGTTCTGGACAGATGTTACCCCAGACTGTGCAGACTCCCTAATACATGGCACTTATTTCTCT
TGCTTTACGGCAGGTGAAGTAAGAAGAGCCATCAGAGGGGAAAAGTTATTGTCCTGCTGCAATTATCCCCAGGCCCATAA
GTCACAGGTACCGTCACTCCAATTTCTGGCCTTAGTGG---TAGTGCAACAAAATGGCAAACCCCAGAGAAACAGTACCA
CCAGGAAACAGTGGCGAAGAGACTATCGGAGAGGCCTT-CGAGTGGCTAGACAGGACAGTAGAGGCCTTAAACAGAG---
---------AGGCGGTGAATCACCTGCCCCGGGAGCTCATTTTCC-AGG-TGTGGC------------------AAAGGT
CCTGGAGATACTGGCATGATGAACAAGGAATGTCACAAAGTTACACAAAATATAGATACTTGTGCTTAATGCAGAAAGCT
ATGTACACACA---TTTCATGAAAGGGTGCACCTGCC----------------TGGGGGGAGGGCATGGGCCAGGAGGAT
GGAGATCAGGACCTCCCCCTCCTCCCCCTCCAGGTCTAGTCTAATGACTGAAGCACCAACAGAGTTTCCCCCGGGGAATG
GGACCCCACC-AGGGAGCCAGGG-ATGAGTGGGTAATAGAAGTCCTGAGAGAAATAAAAGAAGAAGCTTTAAGGCATTTT
GACCCTCGCATGCTAATTGCTCTTGGCGGCTATATCTATACTAGACAT---------GGAGACACCCTTG----------
-----AAAGAGCCAGGGAGCTCATTAATGCCCTACAACGAGCCCTCTTCATGCACTTCAGAGCAGGATGTGGCCGTTCAA
GAGTTGGCCAAACAAGGGGAAGAAATCCTCTCTCAGC-------TATACCGACCCCTAGAAACATGCAATAACACATGCT
ATTGTAAGGAATGCTGCTACCATTGCCAGCTGTGTTTTTTAAATAAGGGACTCGGGATATGGTATGACCGAAAGGGCA--
---------------------GGCGAAGAAGATCTCCAAAGAAAATTAAGGCTCATTCGTCTTCTGCATCAGACAAGTGA
GTATGATGTCTAGTAGAAATCAGCTGCTTGTTACTATCTTACTAGCTAGTGCTTGCTTAGTATATTGTAAACAATATGTG
ACTGTTTTTTATGGCGTGCCAGCATGGAAAAATGCATCCATTCCCCTCTTTTGTGCAACCAAAAATAGAGATACTTGGGG
AACCATACAGTGCTTACCAGACAATGATGATTATCAGGAAATAGCTTTGAATGTGACAGAGGCTTTCGATGCATGGGATA
ATACAGTAACAGAACAAGCAGTAGAAGATGTCTGGAGACTATTTGAGACATCAATAAAACCATGTGTCAAGTTAACACCT
TTATGTATAGCAATGAAGTG-------------------------------------------------------TGGTC
AATTGTCGGTTCAACATGACAGGATTACAGAGAGATAAGCCAAAACAGTATAATGAAACATGGTACTCAAAAGATGTGGT
TTGTGAACCATTTA------------------------------------------------------------ACACAC
AGAGTCATGTGATAAGCACTATTGGGATGCTATAAGGTTTAGATACTGTGCACCACCTGGTTACGCCCTACTAAGATGCG
ATGATATCAATTATTCAGGCTTTGCACCCAATTGCTCTAAAGTAGTAGCTGCTACATGCACAAGGATGATGGAGACGCAA
ACTTCTACTTGGTTTGGCTTTAATGGCACTAGGGCAGAAAATAGAACATATATCTATTGGCATGGTAGAGATAATAGAAC
TATCATCAGCTTAAACAAACATTATAATCTTACTATGCATTGTAAGAGGCCAGGAAATAAGACAGTTGTACCAATAACAC
TTATGTCAGGGTTAATATTTCACTCCCAGCCAATC---AATAAAAGACCCAGACAAGCATGGTGCTGGTTCAAAGGCGAA
TGGAGGAAAGCCATGCAGGAGGTGAAGGAAACCCTTGTAAAACATCCCAGGTATAAAGGAACCAATGAC-ACAAACCAAA
TTAACTTTA-CAAAACCAGGAAGAGGCTCAGATGCAGAAGTGGTATATATGTGGACTAACTGCAGAGGAGAATTTCTCCA
TTGCAACATGACTTGGTTCCTCAATTGGGTGGAAAACAAAAATTATG-----CACCGTGCC-----ATATAAAGCAAATA
ATTAATATCTGGCACAAAGCAGGGAAAAATGTATATTTGCCTCCTAGGGAAGGAGAGTTGACCTGCAACTCAACAGTAAC
CAGCTTGATTGCTAACATTGACACG---------------------------ACTATACCGATTAGAATTGGGGGA-TTA
T---AAATTAGTAGAGATAACACCAATTGGCTTCGCACCTACATCAGAAAGGAGATACTCCTCTACTCCAAGGAGGAATA
AAAGAGGTGTGTT-------------------------------------CGTGCTAGG------GTTCTTAGGTTTTCT
CGCGACAGCAGGTTCTGCAATGGGCACGGCAGCTTTAACGCTGTCTGCTCAGTCTCGGACTTTATTGGCCGGGATAGTGC
AGCAACAGCAACAGCTGTTGGACGTGGTCAAGAGACAACAGGAAATGTTGCGACTGACCGTCTGGGGAACGAAAAATCTC
CAGGCAAGAGTCACTGCTATCGAGAAATACTTAAAGGACCAGGCGCGGCTAAATTCATGGGGATGTGCATTTAGACAAGT
CTGCCACACTACTGTACCATGGGTAAATAACTCCTTAAAAC---------------CTGATTGGGACAACATGACGTGGC
AAGAGTGGGAACAACAAGTCCGTTACCTAGAGGCAAATATCAGTGAACAGTTAGAACGGGCACAAATTCAGCAAGAAAAG
AATACGTATGAACTACAAAAATTAAATAGCTGGGATGTTTTTACCAACTGGCTTGACTTAACCGCCTGGGTCAAGTATAT
TCAATATGGAGTTTATATAATAGTAGGAATAGTAGCTCTTAGAATAGTAATATATGTAGTGCAAATGTTAAGTAGACTCA
GGAAGGGCTATAGGCCTGTTTTCTCCTCCCCTCCCGGTTACATCCAACAGATCCATATCCACAAGGACCAGGAACAGCCA
ACCAGAGGAGAAACAGAAGAAGACGTTGGAGACAACGTTGGGGACAGATTGTGGCCCTGGCCGATCGCATATTTACATTT
CCTGATCCACCTGCTAGCTCGCCTCTTGATCGGGCTGTACAGCATCTGCAGGGACTTACTATCCAGGATCTCCCCGATCC
TCCAACCGATCTTCCGGAGTCTTACAACAATCAGGGACTGGCTGAGA------------CTTAAAGCAGCCTACCTGCAG
TATGGGTGCGAGTGGATCCAAGAAGCGTTCCGGGCCTTTGCAAGGATTGCGAGAGAGACTCTTACAAACACCTGGAGAGA
CTTGTGGGGGGCAGTGCAGTGGGTCGGGAGGAGGATACTCGCAGTCCCAAGGAGGATCAGGCAGGGGGCAGAAATTGCCC
TCCTGTGA----AGGACAGCGGTATCAGCAGGGAGATTTTATGAATACCCCATGGAGAA---------------------
--------------------------------------------------------------------------------
-CCCCAGCAACAGAAAGAGAGAAAGAATTGTACAAGCAACAGAATATGGATGATGTAGATTTAGATGATGATAGCCTAGT
AGGGGTCTCTGTCACACCAAGAGTACAATTAAGAACAATGACATACAAATTGGCAGTAGATATGTCACATTTAATAAAAG
AAAGGGGGGGACTGGAAGGGATGTTTTACAGTGAGAGAAGACATAGAATCTTAGACATATACTTAGAAAAGGAAGAAGGG
ATAATTCCAGATTGGCAGAACTATACTCATGGGCCAGGAATAAGGTACCCGATGTTCTTTGGGTGGCTGTGGAAGCTAGT
ACCAGTAGATGTCCCACAAGAAGGGGAGGACACTGAGACTACT----------GCCTGCTACACCCAGTACAAACAAGCA
GGCATGATGACACGCATGGGGAGACATTAGTTTGGAGATTTGACCCTAAGCTGGCTCATGATTACAAAGCCTTTATTCTA
CACCCAGAGGAATTTGGGTACAAGTCA
>EU980602/HIV2A/NNVA
ATGGGCGCGAAGAACTCCGTCCTGAGAGGGAAAAAAGCTGATGAATTAGAAAGAATTAGGTTACGGCCCGGCGGAAAGAA
AAAATACAGAGTAAAACATGTTGTGTGGGCAGCGAACGAATTGGACAGATTCGGATTAACAGAAAGCCTGTTGGAATCAA
AAGAGGGTTGCCAAAAAATTCTTACAGTTTTAGATCCATTAGTGCCGACAGGTTCAGAAAATTTAAAAAGCCTTTTTAAT
ACTGTCTGCGTCATTTGGTGCATACACGCAGAAGAGAAAGTGAAAGATACTGAAGAAGCAAAAAAGTTAGTACAGAGACA
TCTAGTGGCAGAAACAG---------------------------------------GGGGAAACTTTCCCGTACAACGCA
TAGGCGGCAACTACACCCACGTGCCGCTGAGCCCCAGAACTCTAAATGTTTGGGTAAAATTAGTAGAAGAGAAGAAGTTC
GGGGCAGAAGTAGTGCCAGGATTTCAGGCGCTCTCAGAAGGCTGCACGCCCTATGATATTAATCAAATGCTTAATTGTGT
GGGCGACCATCAAGCAGCCATGCAAATAATCAGGGAAATTATTAATGAAGAAGCAGCAGATTGGGAT---GTGCAACATC
CAATACCAGGCCCCTTACCAGCAGGGCAGCTCAGAGAACCAAGAGGGTCTGACATAGCAGGAACAACAAGCACAGTAGAA
GAACAGATCGAGTGGATGTTTAGAGCACAAAATCCTGTACCAGTGGGAAACATCTATAGAAGATGGATCCAGATAGGGCT
GCAAAAGTGTGTCAGGATGTACAATCCGACCAACATCCTAGACATAAAACAGGGACCAAAAGAACCGTTCCAAAGCTATG
TAGATAGATTCTACAAGAGCTTGAGAGCAGAACAGACAGATCCAGCAGTAAAGAATTGGATGACCCAAACATTACTGATA
CAAAATGCCAACCCAGATTGTAAAATAATACTAAAAGGACTAGGGATGAATCCAACCTTAGAAGGAATGCTAACCGCCTG
TCAGGGGGTAGGTGGGCCAGGTCAGAAAGCTAGATTAATGGCAGAAGCCTTAAAGGAGGCCATGGGA---CCAACCCCTA
TCCCATTCGTAGCAGCCCAGCAG------------------AGAAAG---ACAATTAGGTGCTGGAATTGTGGAAAGGAA
GGACACTCAGCAAGACAGTGCCGAGCACCTAGAAAACAGGGCTGTTGGAAGTGTGGCAAGCCAGGACATATCATGGCAAA
CTGTCCA------GATAGACAGGCGGGTTTTTTAGGGATGGGCCCCCGGGGAAAGAAGCCCCGCAACTTCCCCGTGGCCC
AA------------------ATCCCGCAGGGGCTAACACCAACAGCACCCCCAATGGATCCAGCAGTG------GACCTA
TTGGAGAAATATATG------CAGCAAGGGAGAAAGCAGAGGGAGCAGAGAGAGAGACCATACAAGGAGGTGACAGAGGA
CCTACTGCACCTCGAGCAGGGAGAAGCACCCTGCGGGGAAACGACAGAAGACTTGCTGCACCTCAATTCTCTCTTTGGAA
AAGACCTGTAGTCACAGCATACATCGAGGGTCAGCCAGTAGAAGTTTTGCTAGACACAGGGGCTGACGACTCAATAGTAG
CAGGAATAGAGTTAGGAAGTGATTATAATCCAAAAATAGTAGGGGGAATAGGGGGATTCATAAATACTAAAGAATATAAA
AATGTAGAAATAGAAGTCCTAGGTAAAAAGGTAAGGGCCACCATAATGACAGGTGATACCCCAATCAACATTTTTGGCAG
AAACATTTTGACAGCCTTAGGCATGTCTTTAAACCTACCAGTCGCCAAGATAGAACCAATAAAAGTAAAGCTAAAACCAG
GAAAGGATGGACCAAAACTGAGACAGTGGCCCTTAACAAAAGAAAAAATAGAGGCATTAAAGGAAATCTGTGAAAAGATG
GAAAGAGAGGGCCAGCTAGAGGAAGCACCTCCAACTAATCCTTATAATACCCCCACATTTGCAATCAGAAAAAAGGACAA
GAATAAATGGAGGATGCTAATAGATTTCAGAGAACTAAACAAGGTTACTCAGGAGTTCACAGAAATTCAGCTAGGAATTC
CACACCCGGCAGGATTGGCCAAGAAAAGAAGAATCACTGTACTAGATGTAGGGGATGCTTACTTTTCCATACCACTGCAT
GAGGACTTTAGACAGTACACTGCATTTACCTTGCCGTCAGTAAACAATGCAGAACCAGGAAAAAGATATATATACAAGGT
CTTGCCACAGGGATGGAAGGGGTCACCAGCAATTTTTCAATACACAATGAGGAAGATCTTAGAGCCATTCAGAAAGGCAA
ACCAGGATGTCATTATCATTCAATACATGGATGATATCCTAATAGCTAGCGACAGGTCAGATCCAGAACATGACAAAGTA
GTCCTACAGCTAAAGGAACTTCTAAATGGCCTAGGGTTTTCTACCCCAGATGAGAAGTTCCAAAAAGATCCTCCATACTA
CTGGATGGGCTATGAATTATGGCCAACTAAATGGAAGTTGCAGAAAATACAGTTGCCCCAGAAGGAGGTATGGACAGTCA
ATGACATCCAAAAGCTAGTGGGCGTCCTAAATTGGGCGGCACAAATTTACCCAGGAATAAAAACAAAACACTTATGTAGG
TTAATCAGGGGAAAATTGACACTCACAGAAGAAGTGCAGTGGACAGAGTTAGCAGAAGCGGAGCTAGAAGAAAACAGAAT
CATATTAAGCCAGGAACAAGAGGGACACTATTA---CAAAGAGGAAAAAGAACTAGAGGCAACAGTCCAAAAAGACCAAG
ACAATCAGTGGACGTACAAGGTACATCAGGGAGAAAAAATCCTAAAAGTAGGAAAATATGCAAAGGTAAAAAATGCCCAT
ACCAACGGGGTCAGATTACTAGCACAGGTAGTTCAGAAAATAGGAAAGGAAGCACTAGTCATCTGGGGGCGAATACCAAA
ATTTCACCTACCAGTAGAAAGAGAAACCTGGGAACAGTGGTGGGATGATTACTGGCAGGTGACATGGATCCCAGACTGGG
ACTTCGTATCTACCCCACCACTGGTCAGACTAGCATTTAACCTAGTAAAAGATCCCATACCAGGCGCAGAGACCATCTAC
ACAGACGGATCCTGCAATAAGCAGTCAAAAGAAGGAAAAGCAGGATATGTAACAGATAGAGGGAGAGACAGGGTAAAGGT
ACTAGAGCAAACTACCAATCAGCAAGCAGAATTAGAAGCCTTTGCAATGGCACTAACAGACTCAGGTCCAAAAGTCAATA
TTATAGTAGACTCACAGTATGTAATGGGAATAGTGGCAGGCCAACCAACAGAGTCAGAAAATAGACTAGTAAATCAGATC
ATAGAAGAAATGATAAAAAAGGAAGCAATCTATGTTGCATGGGTCCCAGCCCACAAAGGCATAGGAGGAAATCAGGAGGT
AGATCATTTAGTAAGTCAGGGCATCAGACAAGTATTGTTCCTAGAAAAAATAGAGCCCGCTCAAGAA-GAACATGAAAAA
TATCATAACAATGTGAAAGAACTATCCCACAAATTTGGATTACCCAAACTAGTGGCAAGACAAATAGTAAACACATGTGC
CCAATGTCAACAGAAAGGGGAGGCTATACATGGACAAGTAAATGCAGAATTAGGCACGTGGCAAATGGACTGCACACATT
TAGAAGGAAAAGTCATCATAGTGGCAGTACATGTTGCAAGTGGATTTATAGAGGCAGAAGTCATCCCACAAGAATCAGGA
AGGCAAACAGCACTCTTCCTATTAAAGCTAGCTAGTAGATGGCCAATAACACACCTGCACACAGATAATGGAGCTAACTT
CACTTCACAAGAAGTGAAGATGGTAGCATGGTGGGTAGGTATAGAGCAATCCTTTGGAGTACCTTACAATCCACAAAGCC
AGGGGGTAGTAGAAGCAATGAATCACCATCTAAAAAACCAAATAGACAGAATCAGAGAGCAGGCAAATACAGTAGAAACA
ATAGTATTAATGGCAGTTCATTGCATGAATTTTAAAAGAAGGGGAGGAATAGGGGATATGACCCCATCAGAGAGACTAAT
CAACATGATCACCGCAGAACAAGAGATACAATTCCTCCAAGCCAAAAATTCAAAATTAAAAAATTTTCGGGTCTATTTCA
GAGAAGGCAGAGATCAGTTGTGGAAAGGACCTGGGGAACTACTGTGGAAGGGTGACGGAGCGGTCATAGTCAAGGTAGGA
ACAGACATAAAAATAATACCAAGAAGGAAGGCCAAGATCATCAGGGACTATGGAGGAAGGCAAGAGGTGGATAGTGGTCC
CCACTTGGAGGGTACCAGGGAGGATGGAGAAGTGGCATAGCCTTGTCAAGTATCTAAAATACAAAACAAAAGATCTGGAA
AGGGTGTGCTATGTCCCCCACCATAAGGTGGGGTGGGC--AT-GGTGGACTTGCAGCAGGGTAATATTCCCATTAAACAA
CAATAGCAACCTAGAGATACAGGCATATTGGAATCTAACACCAGAAAAAGGA---TGGCTTTCCTCTTATGCAGTAAGGA
TAACTTGGTATACAGAAAAATTCTGGACAGATGTTACCCCAGACTATGCAGACTCCCTAATACATGGCACTTATTTCGCT
TGCTTTACAGCAGGTGAAGTAAGAAGAGCCATCAGAGGGGAAAAAGTATTGTCCTGCTGCAATTATCCCCAGGCCCATAA
GACCCAGGTACCGACACTTCAATTTTTGGCCTTAGTAG---TAGTACAACAAAATGACAGATCCCAGAGAGACAGTACCA
CCAGGAAACAGCGGCGAAGAGACTATCGGAGAGGCCTT-CGCTTGGCTAGAGAGGACGGTAGAAGCCATAAACAGAG---
---------AGGCAGTGAATCACCTGCCCAGGGAGCTCATTTTCC-AGG-TGTGGC------------------AAAGGT
CCTGGGGATACTGGCATGATGAACAAGGGATGTCAGCAAGTTACACAAAGTATAGATACTTATGCTTGATGCAGAAAGCA
ATGTTCATACA---TGCTAGAAGAGGGTGCACTTGCC----------------TGGGAGGAGGGCACGGGGGAGGAGGGT
GGAGATCAGGACCTCTCCCTCCTCCCCCTCCAGGTTGGGTTTAATGACTGAAGCACCAACAGAGCTTCCCCCGGAAGATA
GGACCCCACCGAGGGAGCCAGGGGATGAGTGGGTAATAGAAATCCTAAGAGAAATAAAAGAAGAAGCTTTAAGGCATTTT
GACCCCCGCTTGCTGACTGCTCTTGGCAGATATATCTACACTAGATAT---------GGAGACACCCCTG----------
-----AAGGTGCCAGAGAGCTCATTAGAGTCTTGCAACGAGCCCTTTTCACACACTTCAGAGCAGGATGTGGCCACTCAA
GAATCGGTCAACCAAGAGGAGGAAATCCTCTCTCAGC-------TATTCCAACCCCTAGAAGCATGCGATAACTCGTGCT
ATTGTAAGAAATGCTGCTTCCACTGCGAGTTGTGTTTTTTACAAAAGGGACTCGGGATATGTTATGACCGAAAGGGCA--
---------------------GGCGAAGAAGGACCCGAAAGAAAACTAAGGCTCATCCGTCTTCTACACCAGACAAGTGA
GTATGACACGTGAAAGGGCCCAGCTGCTTGTTGTCATTTTGCTAACTAGTACTTGCTTAATATATTGCAAACAATATGTA
ACTGTTTTCTATGGCATACCCGCGTGGAAGAATGCATCCATCCCTCTCTTTTGTGCAACCAAAAATAGAGATACTTGGGG
AACCACACAATGCCTGCCAGATAATGATGATTATCAGGAGATAGCTTTAAATGTGACAGAGGCTTTCGATGCATGGGACA
ATACAGTGACAGAACAAGCAGTAGAAGATGTCTGGAATCTATTCGAGACATCAACAAAACCATGTGTCAAATTAACACCC
TTATGTGTAGCAATGGAGTG-------------------------------------------------------CAGTC
ATATGTCAGTTCAATATGACAGGATTAATAAGAGATAAGCCAAAAAGGTATAATGAAACATGGTACTCAAGCGATGTGGT
TTGTGAACCAGATA------------------------------------------------------------GCACAG
AGATTCATGTGATAAGCATTATTGGGATGATATGAGGTTTAGATATTGCGCACCACCGGGTTATGCCTTGCTAAGATGTA
ATGATACCAATTACTCAGGCTTTGAGCCCAATTGTACTAAAGTAGTAGCTGCTTCATGCACCAGGATGATGGAAACGCAA
ACTTCCACGTGGTTTGGCTTTAATGGCACTAGAGCAGAAAATAGAACATATATCTATTGGCATAGTAGAGATAACAGAAC
TATAATCAGCTTAAACAAACATTATAATCTCTCTATATATTGTAAGAGACCAGGAAATAAAACAGTAGTACCTATAACAC
ATATGCCAGGCTTAGTGTTTCATTCCCAGCCAATC---AATACCAGACCTAGACAAGCATGGTGCTGGTTCAAAGGCAGA
TGGAAGGAAGCCATGCAGGAGGTGAAGCAAACCATTGCAGAACACCCCAGGTATAGGGGAACCAATATT-ACAGAAAAAA
TTAAATTTA-CAGCACCGGGAAAAGGTTCAGACCCGGAAGTGGCATACATGTGGACTAACTGCAGGGGAGAATTTCTCTA
CTGCAATATGACTTGGTTCCTCAATTGGATAGAGAACAGAAATTATG-----TGCCATGCC-----ATATAAAGCAGATA
ATTAACACTTGGCATAAAGCAGGGAGACATGTATATTTGCCTCCCAGGGAAGGCGAGTTGACCTGTGACTCAACTGTGAC
CAGCATAATTGCTAACATTGA-------------------------------CCTATACCGATTAGAATTGGGGGA-TTA
C---AAATTAGTAGAAATAACACCAATTGGCTTCGCACCTACACCAGAAAAACGATACTCCTTTGCCTCCAGGAGACAAA
CAAGAGGTGTGTT-------------------------------------CGTGCTAGG------GTTCTTGGGTTTTCT
CGCCACAGCAGATTCTGCAATGGGCGCGGCGTCCTTGACGCTGTCCGCTCAGCCCCGGACTTTACTGGCCGGGATAGTGC
AGCAACAGCAACAGCTGTTGGACGTGGTCAAGAGGCAACAAGAAATGTTGCGACTGACCGTCTGGGGAACGAAAAATCTC
CAGGCAAGAGTCACTGCTATAGAGAAATACCTAAAGGCCCAGGCGCAGCTAGATTCATGGGGATGTGCGTTTAGACAAGT
CTGCCACACTACTGTACCATGGGAAAATGATACCTTAGTAC---------------CTAATTGGAAAAATATGACGTGCA
AAGAATGGGAACAAAAGGTCCGCCACCTGGAGGCAAATATCAGTCAAAGTTTAGAACAGGCACAAATCCAGCAGGAAAAG
AATATGTATGAACTACAAAAATTAAATAGCTGGGATATTTTTGGCAACTGGTTTGACTTAACCTCCTGGATCAAGTATAT
TCAATATGGAGTTTACATAGTAGTAGGAATAATAGCTTTAAGAGTAGTAATATATGTAGTACAGTTACTATGTAGCTTTA
GAAAGGGCTATAGGCCTGTTTTCTCCTCCCCCCCCGGTTATATCCAACAGATCCATATCCACAAGGACCAGGAACAGCCA
GACAGAGAAGGAACAGAAGAAGACGTTGGAGACAACGGTGGATACAGATCTTGGCCCTGGCCGATAGCATATATACATTT
CCTGATCCTCCTGCTGATTCGCCTGTTGACCAGACTATACAACAGCTGCAAGGACTTACTATCCAGGAGCTTCCTGACCC
TCCAACCCATCCTCCAGAATCTC---------AGAGACTGGCTGAGG------------CTTAGAACAGCCTTCCTGCAA
TATGGGTGCGAGTGGATCCAAGAAGCATTCCAGGCCGCCGCGAGGACTACGGGAGAGACTCTTGCGAGCGCGTGCAGGAG
CTTGTGGGGGACGTTGCGACGCATTGGGAGGGGAATACTCGCGGTTCCAAGAAGAATCAGGCAGGGGGCAGAGCTCGCCC
TCCTGTGA----GGGACGGCAGAATCACCAGGGAGAGTACGCGGACCGCCCATGGAGAA---------------------
--------------------------------------------------------------------------------
-TCCCATCAACGGAGAGACCGAACGATTGGTATGGGGAGCAGAACAAGGG-GATGTAGATTCAGATGATGATGACCTAGT
AGGAGTCCCTGTCACATCAAGGACACAACTGAGGGAAATGACCTATAAATTTGCAATAGACATGTCTCATTTAATAAAAG
ATAAGGGGGGACTGGAAGGGATGTATTACAGTGAGAGAAGACGAGAAATCATAGATTTATACTTAGAAAAGGAAGAGGGG
ATAATTCCAGACTGGCAGAACTATACCAGTGGGCCAGGAATAAGATATCCAATGTTCCATGGGTGGCTATGGAAGCTAGT
ACCAGTAAATGTCCCACAAGAGGGAGAAGACACTGAAACTACT----------GCTTAATGCACCCAGCACAAACAAGTA
AGTTTGATGACAGACATGGGGAGACACTAGTATGGAGATTTGATCCCACATTAGCCTATGATTATGTAGCCTTTAGGCTA
CACCCAGAGGAATTTGGGCACAAGTCA
>U38293/HIV2A/UC2
ATGGGCGCGAGAAACTCCGTCCTGAGAGGGAAAAAGGCAGACGAATTAGAAAAAATTAGGTTACGGCCCGGCGGAAAGAA
AAAGTACAGGTTAAAACATATTGTGTGGGCAGCGAACGAATTGGACAGATTCAGATTAGCAGAAAACCTGTTGGAGTCAA
AAGAAGGTTGCCAAAAGATTCTCACAGTTTTAGATCCATTAGTACCAACAGGGTCAGAAAATTTAAAAAGCCTTTTTAAT
ACCGTCTGCGTCATTTGGTGCTTGCACGCAGAAGAGAAAGTGAAAGATACTGAAGAGGCAAAAAAACTAGTACAGAGACA
TCTAGTGGCAGAAACAG---------------------------------------GAGGAAACTTCCCCGTACAACAGG
CAGGTGGCAACTATGTCCATGTGCCACTGAGCCCCCGAACTCTAAATGCTTGGGTAAAATTAGTAGAGGAAAAGAAGTTC
GGGGCAGAAGTAGTGCCAGGATTTCAGGCACTCTCAGAAGGCTGCACGCCCTATGATATCAATCAAATGCTTAATTGTGT
GGGCGATCAACAAGCAGCCATGCAGATAATCAGAGAAATTATCAATGAAGAAGCAGCGGATTGGGAT---GCGCAGCACC
CAATACCAGGCCCCTTACCAGCAGGGCAGCTTAGAGACCCAAGGGGGTCTGACATAGCAGGAACAACAAGCACAGTAGAT
GAGCAGATCCAGTGGATGTATAGGCAGCAAAATCCCGTGCCGGTAGGGAACATCTACAGAAGATGGATCCAGATAGGGCT
GCAGAAGTGTGTCAGAATGTACAACCCAACCAACGTCTTAGACGTAAAGCAGGGACCAAAAGAATCATTCCAGAGCTATG
TAGACAGGTTCTATAAAAGCTTAAGGGCAGAGCAAGCAGACCCGGCAGTAAAAAATTGGATGACCCAAACACTGCTGGTA
CAGAATGCCAACCCAGACTGTAAGTTAGTACTAAAAGGGCTGGGAATGAATCCCACCCTAGAAGAGATGCTGACCGCCTG
CCAGGGGGTAGGCGGACCAGGCCAAAAAGCCAGACTAATGGCTGAAGCCCTAAAAGAGGCTTTAACA---CCACCCCCTA
TCCCATTTGCAGCAGCCCAACAA------------------AGGAGG---ACAATTAGGTGTTGGAACTGTGGGAAGGAG
GGACACTCGGCGAAACAGTGCCGAGCACCTAGAAGACAGGGCTGCTGGAAATGTGGCAAGCCAGGACACATCATGGCAAA
TTGCCCG------GACAGACAGGCGGGTTTTTTAGGGATGGGCTCACGGGGAAAGAAGCCCCGCAACTTCCCCGTGGCCC
AA------------------GCTCCTCAGGGGCTGATACCAACAGCACCCCCAGCAGATCCGGCAGCG------GACCTG
TTAGAGAAATATTTG------CAGCAGGGGAGAAAGCAGAGGGAGCAGAGGGAGAGACCATACAAGGAGGTGACGGAAGA
CTTACTGCACCTCGAGCAGGGAGAGACACCTCGCAGAGAGGCGACAGAGGACTTGCTGCACCTCAATTCTCTCTTTGGAA
AAGACCAGTAGTCACAGCATACATCGAGGATCAGCCGGTAGAAGTCTTACTAGATACAGGGGCTGATGACTCAATAGTAG
CAGGAATAGAGTTAGGGGACAATTACACTCCAAAAGTAGTGGGGGGAATAGGGGGATTCATAAACACCAAAGAATATAAG
AATGTAGAAATAAAAGTACTAAATAAAAGAGTAAGAGCCACCATAATGACAGGAGATACCCCAATCAACATCTTTGGCAG
AAATATTTTGACAGCCTTAGGCATGTCATTAAATTTACCAGTCGCTAGGATAGAGCCAATAAAAATAACATTGAAGCCAG
GAAAAGACGGACCAAGGCTGAAACAATGGCCCCTAACAAAAGAAAAAGTAGAAGCATTAAAGGAGATCTGTGAAAAAATG
GAAAAAGAGGGCCAACTAGAAGAGGCACCTCCAACTAATCCTTATAATACCCCCACATTTGCAATTAAGAAAAAGGACAA
GAACAAATGGAGGATGCTAATAGATTTTAGAGAACTAAACAGGGTGACTCAAGATTTCACAGAAATTCAGCTAGGAATTC
CACACCCAGCAGGATTAGCCAAAAAGAAAAGGATTACTGTACTAGATGTAGGGGATGCCTACTTTTCCATACCACTATAT
GAAGATTTTAGGCCGTATACTGCATTTACCCTACCATCAGTAAACAATGTAGAACCAGGAAAAAGATACATATATAAGGT
CTTACCACAAGGGTGGAAGGGATCACCAGCAATCTTTCAATATACAATGAGGCAGATCTTAGAACCTTTCAGAAAAGCAA
ACCCAGATGTCATCCTCATCCAGTACATGGATGATATCTTAATAGCTAGTGACAGAACGGGTTTAGAGCATGACAAAGTG
GTCCTGCAGCTAAAAGAACTCCTAAATGGCCTAGGGTTCTCTACCCCAGAGGAGAAGTTCCAAAAAGACCCTCCGTTTCA
ATGGATGGGCTATGAACTGTGGCCAACTAAGTGGAAGCTGCAGAAAATACAACTGCCCCAGAAAGAAACATGGACAGTCA
ATGACATCCAAAAACTAGTGGGAATCTTAAATTGGGCGGCACAAATCTATCCAGGAATAAAAACCAAACACTTGTGCAGG
TTAATTAGAGGAAAAATGACACTCACAGAAGAAGTGCAGTGGACAGAGTTAGCAGAAGCAGAGCTAGAAGAGAACAGAAT
TATCCTAGACCAGGAACAGGAAGGACACTATTA---CCAAGAAGAGAAAGAATTGGAGGCAACGATCCAAAAAAGTCAAG
ACAATCAATGGACATATAAAATACACCAGGAAGAGAAAATCCTAAAAGTAGGAAAATATGCAAAAATAAAAAACACCCAT
ACCAATGGGGTCAGATTACTAGCACAGGTAGTTCAGAAAATAGGAAAGGAAGCACTAGTCATTTGGGGACGGATACCAAA
ATTTCACCTACCGGTGGAGAGAGAGACCTGGGAGCAGTGGTGGGATAACTACTGGCAGGTGACATGGATCCCAGAATGGG
ACTTCGTATCTACCCCACCACTGGTCAGGTTGACATTTAACCTAGTAGGAGATCCTATACCAGGCACAGAGACCTTCTAC
ACAGATGGATCATGCAATAGACAGTCAAAGGAAGGAAAAGCAGGATATGTAACAGATAGAGGAAGAGACAAGGTAAGAGT
ATTAGAACAAACTACCAATCAGCAAGCAGAACTAGAGGCCTTTGCGATGGCACTGGCAGACTCAGGTCCAAAGGTTAACA
TCATAGTAGACTCACAGTATGTAATGGGAATAGTAGCAAGCCAACCAACAGAGTCAGAGAGTAGAATAGTAAACCAAATC
ATTGAAGACATGATAAAGAAAGAAGCAGTCTATGTTGCATGGATCCCAGCCCATAAAGGCATAGGAGGAAACCAGGAAGT
AGACCATTTAGTAAGTCAGGGCATCAGACAAGTACTTTTCCTGGAGAAAATAGAGCCTGCCCAAGAG-GAACATGAAAAA
TATCATAGCAATATAAAAGAGCTGATCCATAAATTTGGAATACCCCAACTAGTAGCAAGACAGATAGTAAACACATGTGC
CCAATGCCAACAGAAAGGAGAGGCCATACATGGGCAAGTAAATGCAGAAATAGGCGTTTGGCAAATGGACTGCACACACT
TAGAAGGAAAAATCATTATAGTAGCAGTACATGTTGCTAGTGGATTCATAGAAGCAGAGGTCATCCCACAGGAATCAGGA
AGGCAGACAGCACTCTTCCTATTAAAACTGGCCAGTAGGTGGCCAATAACACACTTGCACACAGACAATGGCCCCAACTT
CACTTCACAGGAAGTAAAAATGGTGGCATGGTGGGTAGGTATAGAGCAATCCTTTGGAGTACCTTACAACCCACAAAGCC
AGGGAGTAGTAGAAGCAATGAATCACCACCTAAAGAATCAGATAAGTAGAATTAGAGAACAGGCTAATACAGTGGAAACA
ATAGTACTAATGGCAGTTCATTGCATGAATTTTAAAAGAAGGGGAGGAATAGGGGATATGACCCCGGCAGAAAGACTAAT
CAACATGATTACCACAGAACAAGAAATACAATTCCTCCAAAGAAAAAATTCAAATTTCAAAAAATTCCAGGTCTATTACA
GAGAAGGCAGAGATCAGCTGTGGAAAGGCCCTGGAGAACTACTGTGGAAGGGAGAAGGAGCGGTCATAGTCAAGGTAGGG
GCAGACATAAAAGTAGTACCAAGAAGGAAGGCCAAGATTATCAGGGACTATGGAGGAAGGCAAGAGCTGGATAGTAGTCC
CCACCTGGAGGGTGCCAGGGAGGATGGAGAGGTGGCATAGCCTTGTCAAATACCTAAAATACAGAACAAAAGACCTAGAG
GGGGTGCGCTATGTTCCCCACCACAAGGTGGGATGGGC--AT-GGTGGACTTGCAGCAGGGTAATATTCCCACTAAAAGG
AGAAAGTCATCTAGAGATACAGGCATATTGGAACCTAACGCCAGAAAAAGGA---TGGCTCTCCTCTCATTCAGTAAGAC
TAACCTGGTATACAGAAAAGTTCTGGACAGATGTTACCCCAGACTGTGCAGACATCCTAATACATAGCACCTATTTCTGT
TGCTTTGCGGCAGGTGAAGTAAGAAGAGCCATCAGAGGGGAAAAGTTATTGTCCTGCTGCAACTATCCCCAAGCTCATAA
AGCACAGGTACCATCACTTCAATACCTAGCCCTAGTGG---TAGTGCAACAAAATGACAGACCCCAGAGAAAGGGTCCCG
CCAGGAAACAGTGGAGAAGAGACCATTGGAGAGGCCTT-CGAGTGGCTAGACAGGACTATAGAAGCCTTGAACAGAG---
---------AGGCGGTAAACCACCTGCCCCGAGAGCTCATTTTCC-AGG-TGTGGC------------------AAAGGT
CCTGGAGATACTGGCATGATGAACAAGGGCTGTCATCAAGCTACACAAAGTATAGATATTTGTGCCTAATGCAAAAGGCT
ATGTTTATACA---TCTCAAGAAAGGGTGCACTTGCC----------------TGGGGGGAGGACATGGGCCGGGAGGAT
GGAGACCAGGACCGCCCCCTCCTCCCCCTCCAGGTCTAGTCTAATGATGGAAG---------------------------
--------------GAGCTAGGAGATGATTGTGTAA-----------------ATAAAAGAAGAAGCCTAAAGGCATTTT
GATCCCCGCTTGCTAATTGCTCTTGACAACTATATCTATAATAGACAT---------GGAAACACCCTTG----------
-----AAGGCGCCAGAGAGCTCATTAAAATCCTACAACGAGCCCTCTCCATGCACCTCAGAGTGGGAGGTAGCCGCTCAA
GAATTGGCTAAACAAGGAGAAGAACTCCTTGCCCAGC-------TACACCGACCCCTAGAGGCATGCACTAACCCATGCT
ATTGTAAGAAGTGCAGTTTCCATTGCCAGCTGTGTTTCTTGAAAAAAGGGCTCGGGATATGGTATGTGCGAAAAGGCG--
---------------------GACGAAGAAGAACTCCAAAGAGAACTAAGACTCATCCGCCTTCTACACCAGACAAGTGA
GTATGGAGCCTGGTAGGAATCAGCTGCTTGCTGTCATTTTATTAACAAGTGCTTGCTTAATATATTGCAAACAATATGTG
ACTGTCTTCTATGGCGTACCCGTGTGGAGAAATGCATCTATCCCCCTATTTTGTGCAACCAAAAATAGAGATACTTGGGG
GACCATACAGTGCTTGCCAGACAATGATGATTATCAGGAAATACCTTTAAATGTGACAGAAGCTTTTGATGCATGGGATA
ATACAGTAACAGAACAAGCAATAGAAGATGTCTGGAGGCTATTTGAGACATCGATAAAACCATGTGTCAAGTTGACACCT
CTATGTGTGGCAATGAATTG-------------------------------------------------------TGGTT
AATTGTAAGTTCAATATGACGGGACTGGAACAAGATAAGATAAAGGGGTATACTGACACATGGTACTCAGATGATGTGGT
TTGTGACAGCACAA--------------------------------------------------------------ACAA
GGAATCATGTGATAAACATTATTGGGATTCTATGAAGTTTAGATACTGCACACCACCGGGTTATGCCTTACTAAGATGCA
ATGATACCAACTACTCGGGCTTTGCACCTAATTGCCCTAAAGTAGTAGCTGCTTCATGCACTAGGATGATGGAAACGCAA
ACTTCTACTTGGTTTGGCTTTAATGGCACTAGAGCAGAAAATAGAACATATATCTATTGGCATGGTAGAGACAATAGGAC
TATCATTAGCTTAAACAAACATTATAATCTTACAATGCATTGCAAGAGACCAGGAAATAAGACAGTTGTACCAATAACAC
TTATGTCAGGACATAGGTTTCATTCTCAGGCAGTCATCAACAAAAAACCTAGACAGGCATGGTGCTGGTTTAAAGGCAAC
TGGAAAGGAGCCATGCAGGAGGTGAAGCAAACCCTTGCAGGACATCCCAGGTACAAAGGAACCAATGAT-ACGAGTAAGA
TTAACTTTG-TGAAACCAGGAGTAGGCTCAGACCCAGAGGTGACATACATGTGGACTAACTGCAGAGGAGAATTTTTCTA
CTGTAACATGACTTGGTTCCTCAATTGGGTGGAGAACAGGAACTATG-----CGCCATGCC-----ATATAAGGCAGATA
ATTAATACCTGGCATAAGGTAGGGCAATATGTATATTTGCCTCCTAGGGAAGGGGAGTTGACCTGCAACTCAACAGTAAC
CAGCATAATTGCTAACATTGACACA---------------------------ACTGTACCGATTAGAATTGGGAGA-CTA
C---AAATTGATAGAAATAACACCAATTGGCTTCGCACCTACAAGTGAAAAAAGATATTCCTCGGCCCCAGCGAGGAACA
AAAGAGGTGTGTT-------------------------------------CGTGCTAGG------GCTCTTGGGTTTTCT
CGCGACAGCAGGTTCTGCAATGGGCGCGGCGTCCCTGACGCTGTCAGCTCAGTCCCGGACTTTACTGGCCGGGATAGTGC
AGCAACAGCAACAGCTGTTGGACATAGTCAAGAGACAACAAGAACTGTTGCGACTGACCGTCTGGGGAACGAAAAATCTC
CAGGCAAGAGTCACTGCTATCGAGAAGTACTTAAAGGACCAGGCACAGCTAAATTCATGGGGATGTACGTTTAGGCAGGT
CTGCCACACTACTGTACCTTGGGTAAATGACTCTTTAACAC---------------CTAGATGGAACAATATGACATGGC
AGGAATGGGAAAAACAAGTCCGCTACCTAGAGGCAAATATCAGTCAAAGCTTAGAAGAGGCACAAATTCAACAAGAAAAG
AATATGTATGAATTACAAAAATTAAATAGCTGGGATGTCTTTGGCAACTGGTTTGATTTAACCTCCTGGATCAAATATAT
TCAATATGGGGTTTATATAGTAGTAGGAATAATAGCTTTAAGAATAGCAATATATGTAGTGCAATTGTTAAGTAGATTTA
GAAAGGGCTATAGGCCTGTTTTCTCCTCCCCCCCCGGTTATCTCCAACAGATCCATATCCATACAGACCGGGGACAGCCG
GCCAACGAAGAAACAGAAGGAGACGCCGGAGACGCCAGTGGCTACGACTTCTGGCCTTGGCCGATAAACTACATACAGCT
CCTGATCCACCTGCTGACTCGTCTCTTGACTGGGCTATACAGCATCTGCAGGGACTTACTATCCGCGAACTCCCCGACCC
GCCGACTGATCTCCCAGAATCTGACAGCAATCAGGGACTGGCTGAGA------------CTTAAGGCGGCCTACCTGCAA
TATGGGTGCGAGTGGATCCAAGAAGCTTTCCAAGCAATCGCAAGGACTGCGAGAGAGACTCTTGCGGGCGCGTGGAGGGG
GTTATGTAAGGCAGTGCAGCGCATCGGGAGGGGAATCCTCGCAGTCCCAAGGAGGATCAGGCAGGGAGCAGAAATCGCCC
TCCTGTGA----GGGACAGCAGTATCGGCAGGGAGATTACATGAACACCCCATGGAGAA---------------------
--------------------------------------------------------------------------------
-CCCCAGCAATGGAAGGACAGAAAGAGTCATACAAGCAGCAAAATATGGATGATGTAGATTCTGATGATAATGACCAAGT
GGGAGTTTCTGTTACATCAAGAGTACCACTAAGACCAATGACCTACAAGTTGGCAGTAGATATGTCACATTTTATAAAAG
AAAAAGGGGGACTGGAAGGGATGTTTTACAGTAGGGATAGACATAGAATCCTAGACTTGTACCTAGAAAAGGAGGAAGGG
GTAATACCAGATTGGCAGAATTATACTCATGGGCCAGGAGTGAGGTACCCAATGTGCTTCGGGTGGCTGTGGAAACTAGT
ACCAGTAAACATGTCACAAGAGGCAGAGGATGATGAGACCACT----------GCTTAATGCACCCAGCACAAACAAGCA
GATATGATGACATACATGGGGAGACACTAGTGTGGCGGTTTAACTCCATGCTGGCCTATGAGTACAAGGCCTTCACTCTA
TACCCAGAAGAATTTGGGCACAAGTCA
>AB731743/HIV2A/08JP_NMC786_clone_43
ATGGGCGCGAGAAACTCCGTCTTGCGAGGGAAAAAAGCAGATGAATTAGAGAAAATTAGGTTACGGCCCGGCGGAAAGAA
AAAGTACAAGTTAAAACATATTGTGTGGGCAGCGAACGAATTGGACAGATTCGGATTAGCAGAGAGCCTGTTGGAGTCAA
AAGAAGGTTGCCAAAGAATTCTTTCAGTTTTAAATCCATTAATACCAACAGGGTCAGAAAATTTAAAAAGCCTTTTTAAT
ACAGTCTGCGTCATTTGGTGCTTGCACGCAGAAGAGAAAGTGAAAGATACTGAAGAAGCAAAAAAGCTAGTACAGAGACA
TCTAGTGGCAGAAACAG---------------------------------------GAGGAAACTTCCCCGTACAACAAG
TAGGCGGCAACTATGTCCATGTGCCGCTGAGCCCCCGAACCCTAAATGCTTGGGTAAAATTAGTGGAGGAAAAGAAGTTC
GGGGCAGAAGTAGTGCCAGGATTTCAGGCACTCTCAGAAGGCTGCACGCCCTATGATATCAATCAAATGCTTAATTGTGT
GGGCGATCACCAAGCAGCTATGCAAATAATCAGAGAAATTATCAATGAGGAAGCAGCAGAATGGGAT---GCACAGCACC
CAATACCAGGCCCCTTACCAGCAGGGCAGCTCAGAGACCCAAGGGGGTCTGACATAGCAGGAACAACAAGCACAGTAGAA
GAACAGCTCCAGTGGATGTATAGGCAGCCAAATCCCGTGCCGGTAGGGAACATCTACAGGAGATGGATCCAGATAGGGCT
ACAAAAGTGTGTCAGGATGTACAACCCAACTAACATCCTAGACATAAAACAGGGACCAAAGGAACCGTTCCAGAGCTATG
TAGACAGGTTCTATAAAAGCTTGAGGGCAGAACAAACAGACCCGGCAGTGAAGAACTGGATGACCCAAACGCTGCTAATA
CAGAATGCTAACCCAGACTGCAAGTTAGTACTAAAAGGTCTGGGGATGGGTCCCACCCTAGAGGAGATGCTGACTGCCTG
TCAGGGAGTAGGTGGACCAGGCCAAAAAGCCAGACTAATGGCCGAAGCCCTGAAGGAGGCTTTGACA---CCAGCCCCTA
TCCCATTTGCAGCAGCCCAACAA------------------AGAAAG---ACATTTAAGTGTTGGAACTGTGGAAAAGAA
GGACACTCGGCAAGACAGTGCCGAGCACCCAGAAGGCAGGGCTGCTGGAAATGTGGCAAGCAAGGACACATCATGTCAAA
TTGCCCA------GAAAGACAGGCAGGTTTTTTAGGGATAAGTCCACGGGGAAAGAAGCCTCGCAACTTCCCCGTGGCCC
AA------------------GCTCCTCAGGGACTGATACCAACAGCACCCCCAGCAGATCCAGCAATG------GACCTG
TTGGAGAAATATATG------CAGCAAGGGAGAAGACAGAGGGAGCAGAGGGAGAGACCATACAAAGAGGTGACAGAGGA
CTTACTGCACCTCGAGCAAGGAGAGACACCTCACAGAGAGGCGACAAAGGACTTGCTGCACCTCAATTCTCTCTTTGGAG
AAGACCAGTAGTCACAGCATATATTGAGGATCAGCCAGTAGAAGTCTTATTAGACACAGGGGCTGATGATTCAATAGTAG
CAGGAATAGAGTTAGGGAACAATTACACTCCAAAAATAGTAGGGGGAATAGGAGGATTCATAAATACCAAGGAATATAAA
AATGTAGAAATAGAAGTACTGAATAAAAGGGTAAGAGCCACCATAATGACAGGAGATACCCCAATCAACATCTTTGGCAG
AAATATCCTGGCGGCCTTAGGCATGTCATTAAATTTACCAATCGCCAAGATAGAACCAATCAAAGTAACATTGAAGCCAG
GGAAAGATGGACCAAGGCTAAAACAATGGCCCCTAACAAAAGAAAAAATAGAGGCGCTAAAAGAGATCTGTGAAAAAATG
GAGAAAGAGGGCCAACTAGAAGAAGCACCTCCAACTAATCCTTATAATACCCCCACGTTTGCAATTAAGAAAAAGGGCAA
GAACAAGTGGAGGATGCTAATAGATTTTAGAGAACTAAACAGGGTGACTCAAGATTTCACAGAAATTCAGCTAGGAATTC
CACACCCGGCAGGGTTAGCCAAAAAGAAAAGGATCACTGTACTAGATGTAGGGGATGCCTATTTTTCCATACCACTGTAT
GAAGATTTTAGGCAGTATACTGCATTTACCCTACCATCAACAAACAATGCAGAACCAGGAAAAAGATATATATATAAAGT
CTTGCCACAAGGATGGAAGGGATCACCAGCAATTTTTCAACACACAATGAGGCAAGTCTTAGAACCCTTCAGAAAAGCAA
ACCCAGATGTCATTATCATCCAATACATGGATGATATTTTAATAGCTAGTGACAGGACAGGTTTAGAGCATGACAAGGTA
GTCCTGCAGCTAAAAGAACTTCTGAATGGCCTAGGGTTCTCTACCCCAGATGAAAAGTTCCAAAAAGACCCTCCATTTCA
ATGGATGGGCTATGAACTATGGCCAACTAAATGGAAGCTACAGAAAATACAACTGCCCCAGAAAGAAGTATGGACAGTCA
ATGACATTCAAAAGCTAGTGGGAGTCTTAAATTGGGCAGCACAAATCTATCCAGGAATAAAAACTAAACATTTATGCAGA
CTAATCAGAGGAAAAATGACACTCACAGAAGAAGTACAGTGGACAGAGTTAGCAGAAGCAGAGCTAGAAGAAAACAAAAT
TATCTTAAGCCAGGAACAAGAAGGGTGCTATTA---CCAAGAAGAAAAAGAATTAGAGGCAACAGTCCAAAAGAGTCAAG
ACAATCAGTGGACATACAAAATACACCAGGAAGACAAAATCCTAAAAGTAGGGAAATATGCAAAGATAAAAAATACCCAT
ACCAATGGGGTCAGATTACTAGCACAGGTAGTTCAGAAAATAGGAAAAGAAGCACTAGTCATCTGGGGACGGATACCAAA
ATTCCACCTACCGGTGGAAAGAGAGACCTGGGAGCAGTGGTGGGATAACTACTGGCAAGTAACATGGATCCCAGAGTGGG
ACTTTGTATCTACCCCGCCACTGGTCAGGCTAACATTCAACCTGGTAGGAGATCCTATACCAGATGCAGAGACCTTCTAC
ACAGATGGATCATGCAATAGGCAGTCAAAAGAAGGAAAAGCAGGATATGTAACAGACAGAGGGAGAGACAAGGTAAGAGT
GTTAGAGCAAACTACCAATCAGCAAGCAGAATTAGAAGCCTTTGCAATGGCGCTGGCAGACTCAGGTACAAAGGTTAATA
TCATAGTAGACTCACAATATGTAATGGGAATAGTGGCAAGCCAACCAACAGAATCAGAAAGTAGAATAGTAAACCAAATC
ATTGAGGACATGATAAAAAAGGAAGCAGTCTACGTTGCATGGGTCCCAGCCCATAAAGGCATAGGAGGAAACCAGGAAGT
AGACCATTTAGTGAGTCAGGGAATTAGACAGATATTATTCATAGAAAAGATAGAGCCTGCTCAAGAA-GAACATGAAAAA
TATCATAGCAACATAAAAGAACTAACCCATAAATTTGGAATACCCCAGCTAGTGGCAAGACAGATAGTAAACACATGTCC
CCAATGTCAACAAAAGGGAGAGGCCATACATGGGCAAGTGAATGCAGAAATAGGTGTCTGGCAAATGGATTGCACACACT
TAGAAGGAAAAATCATTATAGTGGCAGTACATGTTGCAAGTGGGTTCATAGAAGCAGAAGTCATCCCACAGGAATCAGGA
AGGCAGACAGCACTCTTCCTATTAAAACTGGCCAGTAGGTGGCCAATAACACACTTGCACACAGACAATGGCTCCAACTT
CACTTCACAGGAAGTGAAGATGGTGGCATGGTGGGTAGGTATAGAGCAATCCTTTGGAGTACCCTACAACCCTCAAAGCC
AGGGAGTAGTAGAAGCAATGAACCATCACCTAAAGAACCAGATAAGTAGAATTAGAGAACAGGCAAACACAGTAGAAACA
ATAGTACTAATGGCAGTTCATTGCATGAATTTTAAAAGAAGGGGAGGAATAGGGGATATGACCCCAGCAGAAAGACTAAT
TAACATGATCACCACAGAACAAGAAATACAATTCCTCCAAAGAAAAAATTCAAATTTTAAAAATTTCCAGGTCTATTACA
GGGAAGGCAGAGACCAGCTGTGGAAAGGACCTGGAGAGCTACTGTGGAAGGGAGAAGGAGCAGTCATAGTCAAGGTAGGG
ACAGACATAAAAGTAATACCAAGAAGGAAGGCCAAGATTATCAGAGACTATGGAGGAAGACAAGAACTGGATAGTAGTCC
CCACCTGGAGGGTGCCAGGGAGGATGGAGAAGTGGCATAGCCTTGTCAAGTACCTAAAATACAGAACAAAAGACCTAGAG
GAGGTGCGCTATGTTCCCCACCACAAGGTGGGATGGGC--AT-GGTGGACTTGCAGCAGGGTAATATTCCCTCTAAAAGG
ACATAGTCATCTAGAGATACAGGCATATTGGAACCTAACACCAGAAAAAGGA---TGGCTCTCTTCTTATGCAGTAAGAA
TAACCTGGTATACAGAAAGGTTCTGGAAAGATGTTACCCCAGACTATGCAGACATCCTAATACATAGCACTTATTTCTCT
TGCTTTACGGCAGGTGAAGTAAGAAGAGCCATCAGAGGGGAAAAGTTATTGTCCTGCTGCAACTATCCCCAAGCTCATAA
AGTACAGGTACCATCACTCCAATACCTAGCCCTAGTGG---TAGTGCAACAAAATGACAGACCCCAGAGAAAGAATACCC
CCAGGAAACAGTGGAGAAGAGACCATTGGAGAGGCCTT-CGAGTGGCTAGACAGGACTATAGAAGCCTTGAACAGAG---
---------AGGCAGTGAACCATCTGCCCCGAGAGCTCATTTTCC-AGG-TGTGGC------------------AAAGGT
CCTGGAGATACTGGCATGATGAGCAAGGGATGTCACCAAGCTACACAAAGTATAGATACTTGTGCCTGATGCAGAAAGCT
GTATTCATACA---CTTCATGAGAGGGTGCACTTGCC----------------TGGGGGAGGGACATGGGCCGGGAGGAT
GGAGACCAGGACCTCCCCCTCCTCCCCCTCCAGGTCTAGTCTAATGACTGAAGTACCAACAGAGTTTCCCCCAGAAGATG
GGACCCCGCAGAGGGAACTAGGGGGTGACTGGGTAATAAGAACTATAGAGGAAATAAGAGAAGAAGCCTTAAAGCATTTT
GGACCCCGCCCGCTAATTGCTCTTGGCAACTATATCTATACTAGACAT---------GGAGACACCCTTG----------
-----AAGGAGCAAGAAAGCTCATTGATATCTTACAGCGAGCCCTCTTCCTGCACTTCAAGGCAGGATGCAGCCGATCAA
AGGTTAATCAGACAAGGGGAGGAGCTTCTCTATCAGC-------TACACCGACCCCTAGAGACATGCAATAACAAATGTT
ATTGTAAGCAGTGCTGTTACCATTGCCAGCTGTGCTTTTTAAACAAGGGGCTCGGGATATGGTATGACCGAAAGGGCA--
---------------------GACGGAGAAGAACTCCTAAGAAAATTAAGGCTCATCCGTCTTCTGCATCAGACAAGTGA
GTAAAATGTGTGGTAAGATTTTATTAATTGTTGCCAGCTTGCTAGCTAGTGCTTGCTTAGTGCATTGCAAACAATATGTG
ACTGTTTTCTATGGCGTGCCCGTGTGGAGAAATGCATCTATCCCCCTCTTTTGTGCAACTAAAAATAGAGATACTTGGGG
AACCATACAGTGCTTACCAGACAATAATGATTATCAGGAAATAGCCTTGAATGTGACAGAGGCTTTCGACGCATGGGATA
ATACAGTAACAGAACAGGCAATAGAAGATGTCTGGAGTCTATTTGAGACATCAATAAAACCATGCGTCAAACTAACACCT
CTATGTGTAGCAATGAGTTG-------------------------------------------------------TGGTC
AACTGTCAGTTCAATATGACAGGATTAGAGAGGGACAAGACAAAACGGTATAATGAAACATGGTACTCAAGAGATGTAGT
TTGTGAACCAAATA------------------------------------------------------------ATCAAA
AGAATCATGTGATAAGCACTATTGGGATACTATAAGATTTAGATATTGTGCACCACCGGGTTATGCCCTACTAAGATGCA
ATGATACCAATTATTCAGGCTTCGCGCCAAATTGCTCTAAGGTAGTAGTTTCTTCATGCACAAGGATGATGGAGACGCAA
ACCTCCACTTGGTTTGGCTTTAATGGCACCAGGGCAGAGAACAGAACATATATCTATTGGCATGGCAGGGATAATAGGAC
TATCATCAGCTTAAACAAGTATTATAATCTTTCTATACATTGTAAGAGGCCAGGAAACAAGACAGTTATGCCAATAACAC
TCCTTTCAGGGGCAAGGTTTCACTCCCAGCCAGTAATTAATACAAAACCTAAGCAAGCATGGTGCTGGTTCAAAGGCGAG
TGGAAAAAGGCCTTGGAGGAGGTGAAAGAAACCCTTAAAGAACATCCCAGGTATAGAGGACCCAATGAC-ACAAAGCAAA
TTCGCTTTA-TAAAACCAGGAGAAGGCTCAGACGCAGAAGTGAAATACATGTGGACTAACTGCAGAGGAGAATTTCTCTA
CTGCAACATGGATTGGTTCCTCAATTGGGTAGGAGAAAGTAATTATG-----TGCCGTGCC-----ATATAAGTCAAATA
ATTAGAACCTGGCACAAGGTAGGGATAAATGTATATTTGCCTCCTAGGGAAGGAGAGTTGGTCTGCAACTCAACGGTGAC
CAGCATAATTGCCAACATTGACATG---------------------------ACTATACCGATTAGAATTGGGAGA-TTA
T---AAATTAGTAGAAGTGACACCAATTGGTTTTGCACCTACATCACAAAAAAGATACTCCTCTACTCCGGGGAGAAATA
AAAGAGGTGTACT-------------------------------------CGTGCTAGG------GTTCTTGGGTTTTCT
CACAACAGCAGGAGCTGCAATGGGCGCGGCGTCCTTGACGCTGTCGGCTCAGTCTCGGACTTTATTGGCTGGGATAGTGC
AGCAACAGCAACAGCTGTTAGACGTGGTCAAGAGACAACAAGAAATGTTGCGACTGACCGTCTGGGGGACAAAAAATCTC
CAGGCAAGAGTCACTGCTATTGAGAAATACTTAAAGGACCAGGCGCAACTAAATTCATGGGGGTGCGCGTTTAGGCAAGT
CTGCCACACTACTGTACCATGGGTAAATGACAGCTTGTCAC---------------CTGATTGGGATAACATGACATGGC
AACAATGGGAACACCAAATCAGTTTCCTAGAGGCAAATATCAGTGAAAAATTAGAACAGGCACAAATCCTACAAGAAAAG
AACATGTATGAATTACAAAAATTAAATAGCTGGGATGTTTTTGGCAACTGGTTTGATTTAACCTCCTGGATCAGATATAT
TCAGTATGGAGTTTTTATAGTAATAGCAGTAATAGCTCTTAGAATAGTAATATATATAGTACAGATGTTAAGTAGATTTA
GAAGGGGCTATAGGCCTGTTTTCTCTTCCCCCCCCGGTTACTTCCAACAGATCCATATCCACAAGGACTGGGAACAGCCA
GACAGAGAAGGAACAGAAGAAGACGTTGGAGACAACGTTGGAGACAGCTTGTGGCCTTGGCCGATAAGATATATTCATTT
CCTGATCCGCCAGCTGATTCGCCTCTTGACCAGGCTATACGAGATCTGCAGGAGCTTACTATCCAGGATCTTCCAGACCC
TCCAACTGATC---------------------AGAGACTGGCTGAGA------------GTTAAAACAGCACACCTGCAA
TATGGGTGCGAGTGGATCCAAGAAGCGTTCCAAGCTTTCGCAAGGACTGCGAGAGAGACTCTTGCGGGCGCGTGGGGGGA
ATTCTGGACTGCCTTGCGGCGCTTCGGGAGGGGAATACTTGCAGTCCCAAGAAGGATCAGACAGGGGGCAGAGATCGCCC
TCCTGTGA----GGGGCAGCGGTATCAGCAGGGAGAGTACATGAATACCCCATGGAGAA---------------------
--------------------------------------------------------------------------------
-CCCCAGGATCAGAGGAACAGGAAAAGGCATACAAGCAGCAGAATATGGATGATGTAGATGCAGATGATGATGATCTAGT
AGGGTTTCCTGTTACAAGTAGAGTACCAATGAGAACAATGACCTATAAATTGGCAGTAGACATGTCACATTTTATAAAAG
AAAAAGGGGGACTGGAAGGGATATTTTACAGTAGGGAGAGACATAGAATCCTAGACCTGTACCTAGAAAAAGAGGAAGGA
ATAATACCAGATTGGCAGAATTATACTCATGGGCCAGGGATAAGGTACCCAAAGTGCTTCGGGTGGCTGTGGAAGCTAGT
ACCAGTAGACATCACACAAGAGGCAGAGGACGATGAGACCACT----------GCCTAACACACCCAGCACAAACAAGCA
GATATGATGATGAGCATGGGGAAACACTGATGTGGAAGTTTGACTCTATGCTAGCCTATAACTACATGGCCTTCATTAAG
CATCCAGAAGAGTTTGGGTACCAGTCA
>AB731742/HIV2A/08JP_NMC786_clone_41
ATGGGCGCGAGAAACTCCGTCTTGCGAGGGAAAAAAGCAGATGAATTAGAAAAAATTAGGTTACGGCCCGGCGGAAAGAA
AAAGTACAAGTTAAAACATATTGTGTGGGCAGCGAACGAATTGGACAGATTCGGATTAGCAGAGAGCCTGTTGGAGTCAA
AAGAAGGTTGCCAAAGAATTCTTACAGTTTTAAATCCATTAATACCAACAGGGTCAGAAAATTTAAAAAGCCTTTTTAAT
ACAGTCTGCGTCATTTGGTGCTTGCACGCAGAAGAGAAAGTGAAAGATACTGAAGAAGCAAAAAAGCTAGTACAGAGACA
TCTAGTGGCAGAAACAG---------------------------------------GAGGAAACTTCCCCGTACAACAAG
TAGGCGGCAACTATGTCCATGTGCCGCTGAGCCCCCGAACCCTAAATGCTTGGGTAAAATTAGTGGAGGAAAAGAAGTTC
GGGGCAGAAGTAGTGCCAGGATTTCAGGCACTCTCAGAAGGCTGCACGCCCTATGATATCAATCAAATGCTTAATTGTGT
GGGCGATCACCAAGCAGCTATGCAAATAATCAGAGAAATTATCAATGAGGAAGCAGCAGAATGGGAT---GCACAGCACC
CAATACCAGGCCCCTTACCAGCAGGGCAGCTCAGAGACCCAAGGGGGTCTGACATAGCAGGAACAACAAGCACAGTAGAA
GAACAGCTCCAGTGGATGTATAGGCAGCCAAATCCCGTGCCGGTAGGGAACATCTACAGGAGATGGATACAGATAGGGCT
ACAAAAATGTGTCAGGATGTACAACCCAACTAACATCCTAGACATAAAACAGGGACCAAAGGAGCCGTTCCAGAGCTATG
TAGACAGGTTCTATAAAAGCTTGAGGGCAGAACAAACAGACCCGGCAGTGAAGAACTGGATGACCCAAACGCTGCTAATA
CAGAATGCTAACCCAGACTGCAAGTTAGTACTAAAAGGTCTGGGGATGGGTCCCACCCTAGAGGAGATGCTGACTGCCTG
TCAGGGAGTAGGTGGACCAGGCCAAAAAGCCAGACTAATGGCCGAAGCCCTGAAGGAGGCTTTGACA---CCAGCCCCTA
TCCCATTTGCAGCAGCCCAACAA------------------AGAAAG---GCATTTAAGTGTTGGAACTGTGGAAAAGAA
GGACACTCGGCGAGACAGTGCCGAGCACCCAGAAGGCAGGGCTGCTGGAAATGTGGCAAGCAAGGACACATCATGTCAAA
CTGCCCA------GAAAGACAGGCAGGTTTTTTAGGGATAAGTCCACGGGGAAAGAAGCCTCGCAACTTCCCCGTGGCCC
AA------------------GCTCCTCAGGGACTGATACCAACAGCACCCCCAGCAGATCCAGCAATG------GACCTG
TTGGAGAAGTATATG------CAGCAAGGGAGAAGGCAGAGGGAGCAGAGGGAGAGACCATACAAAGAGGTGACAGAGGA
CTTACTGCACCTCGAGCAAGGAGAGACACCTCACAGAGAGGCGACAAAGGACTTGCTGCACCTCAATTCTCTCTTTGGAG
AAGACCAGTAGTCACAGCATATATTGAGGATCAGCCAGTAGAAGTCTTACTAGACACAGGGGCTGATGATTCAATAGTAG
CAGGAATAGAGTTAGGGAACAATTACACTCCAAAAATAGTAGGGGGAATAGGAGGATTCATAAATACCAAAGAATATAAA
AATGTAGAAATAGAAGTACTAAATAAAAGAGTAAGAGCCACCATAATGACAGGAGATACCCCAATCAACATCTTTGGCAG
AAATATCCTGGCGGCCTTAGGCATGTCATTAAATTTACCAATCGCCAAGATAGAACCAATCAAAGTAACATTGAAGCCAG
GGAAAGATGGTCCAAGGCTAAAACAATGGCCCCTAACAAAAGAAAAAATAGAGGCACTAAAAGAAATCTGTGAAAAAATG
GAAAAGGAGGGCCAACTAGAAGAAGCACCTCCAACTAATCCTTATAATACCCCCACATTTGCAATTAAGAAAAAGGACAA
GAACAAGTGGAGGATGCTAATAGACTTTAGAGAACTAAACAGGGTGACTCAAGATTTCACAGAAATTCAGCTAGGAATTC
CACACCCGGCAGGGTTAGCCAAAAAGAAAAGGATCACTGTACTAGATGTAGGGGATGCCTATTTTTCCATACCACTGTAT
GAAGATTTTAGGCAGTATACTGCATTTACCCTACCATCAACAAACAATGCAGAACCAGGAAAAAGATATATATATAAAGT
CTTGCCACAAGGATGGAAGGGATCACCAGCAATTTTTCAACACACAATGAGGCAAGTCTTAGAACCCTTCAGAAAAGCAA
ACCCAGATGTCATTATCATCCAATACATGGATGATATTTTAATAGCTAGTGACAGGACAGGTTTAGAGCATGACAAGGTA
GTCCTACAGCTAAAAGAGCTTCTGAATGGCCTAGGGTTCTCTACCCCAGATGAAAAGTTCCAAAAAGACCCTCCGTTTCA
ATGGATGGGCTATGAACTATGGCCAAATAAATGGAAGCTACAGAAAATACAATTGCCTCAGAAAGAAGTATGGACAGTCA
ATGACATTCAAAAGCTAGTGGGAGTCTTAAATTGGGCAGCACAAATCTATCCAGGAATAAAAACCAAACATTTATGTAGA
CTAATCAGAGGAAAAATGACACTCACAGAAGAAGTACAGTGGACAGAGTTAGCAGAAGCAGAGCTAGAAGAAAACAAAAT
TATCTTAAGCCAGGAACAAGAAGGGTGCTATTA---CCAAGAAGAAAAAGAATTAGAGGCAACAGTCCAAAAGAGTCAAG
ACAATCAGTGGACATACAAAATACACCAGGAAGAGAAAATCCTAAAAGTAGGGAAATATGCAAAGATAAAAAATACCCAT
ACCAATGGGGTCAGATTACTAGCACAGGTAGTTCAAAAAATAGGAAAAGAAGCACTAGTCATCTGGGGACGAATACCAAA
ATTCCACCTACCGGTGGAGAGAGAGACCTGGGAGCAGTGGTGGGATAACTACTGGCAAGTAACATGGATCCCAGAGTGGG
ACTTTGTATCTACCCCGCCACTGGTCAGGCTAACATTCAACCTGGTAGGAGATCCTATACCAGATGCAGAAACCTTCTAC
ACAGATGGATCATGCAACAGGCAGTCAAAAGAAGGAAAAGCAGGATATGTGACAGATAAAGGGAGAGACAGGGTAAAAGT
GTTAGAACAAACTACCAATCAGCAAGCAGAATTAGAAGCCTTTGCAATGGCGTTGGCAGACTCAGGTACAAAGGTTAATA
TCATAGTAGACTCACAATATGTAATGGGAATAGTGGCAAGCCAACCAACAGAATCAGAAAGTAGAATAGTAAACCAAATC
ATTGAGGACATGATAAAAAAGGAAGCAGTCTACGTTGCATGGGTCCCAGCCCATAAAGGCATAGGAGGAAACCAGGAAGT
AGACCATTTAGTGAGTCAGGGAATTAGACAGATATTATTCATAGAAAAGATAGAGCCGGCTCAAGAA-GAACATGAAAAA
TATCATAGCAACATAAAAGAACTAACCCATAAATTTGGAATACCCCAGCTAGTAGCAAGACAGATAGTAAACACATGTCC
CCAATGTCAACAAAAAGGAGAGGCCATACATGGGCAAGTAAATGCAGAAATAGGTGTCTGGCAAATGGATTGCACCCACT
TAGAAGGAAAAATCATTATAGTGGCAGTACATGTTGCAAGTGGATTCATAGAAGCAGAAGTCATCCCACAGGAGTCAGGA
AGGCAGACAGCACTCTTCCTATTAAAACTGGCCAGTAGGTGGCCAATAACACACTTGCACACAGACAATGGCTCCAACTT
CACTTCACAGGAAGTGAAGATGGTGGCATGGTGGGTAGGTATAGAGCAATCCTTTGGAGTACCCTACAACCCTCAAAGCC
AGGGAGTAGTAGAAGCAATGAACCATCACCTAAAGAATCAGATAAGTAGAATTAGAGAACAGGCAAACACAGTAGAAACA
ATAGTACTAATGGCAGTTCATTGCATGAATTTTAAAAGAAGGGGAGGAATAGGGGATATGACCCCAGCAGAAAGACTAAT
TAACATGATCACCACAGAACAAGAAATACAATTCCTCCAAAGAAAAAATTCAAATTTTAAAAATTTCCAGGTCTATTACA
GGGAAGGCAGAGACCAGCTGTGGAAAGGACCTGGAGAGCTACTGTGGAAGGGAGAAGGAGCAGTCATAGTCAAGGTAGGG
ACAGACATAAAAGTAATACCAAGAAGGAAGGCCAAGATTATCAGAGACTATGGAGGAAGACAAGAACTGGATAGTAGTTC
CCACCTGGAGGGTGCCAGGGAGGATGGAGAAATGGCATAGCCTTGTCAAGTACCTGAAATATAGAACAAAAGATCTAGAG
AAGGTGCGCTATGTTCCCCATCACAAGGTGGGATGGGC--AT-GGTGGACTTGCAGCAGGGTAATATTCCCTCTAGAAGG
AAAAAGTCATCTAGAGATACAGGCATATTGGAACCTAACACCAGAGAAAGGA---TGGCTCTCCTCTTATGCAGTAAGAA
TAACCTGGTACACAGAAAGGTTCTGGACAGATGTTACCCCAGACTATGCAGACATCCTAATACATAGCACTTATTTCTCT
TGCTTTACGGCAGGTGAAGTAAGAAGAGCCATCAGAGGGGAAAAGTTATTGTCCTGCTGCAACTATCCCCAAGCTCATAA
AGTACAGGTACCATCACTCCAATACCTAGCCTTAGTGG---TAGTGCAACAAAATGGCAGACCCCAGAGAAAGGGTACCT
CCAGGAAACAGTGGAGAAGAGACCATTGGAGAGGCCTT-CGAGTGGCTAGACAGGACTATAGAAGCCTTGAACAGAG---
---------AGGCAGTGGACCATCTGCCCCGAGAGCTCATTTTCC-AGG-TGTGGC------------------AAAGGT
CCTGGAGATACTGGCATGATGAGCAAGGGATGTCACCAAGCTACACAAAGTATAGATATTTGTGCCTAATGCAGAAAGCT
GTATTCATACA---CTTCATGAGAGGGTGCACTTGCC----------------TGGGGGAGGGACACGGGCCGGGAGGAT
GGAGACCAGGACCTCCCCCTCCTCCCCCTCCAGGTCTAGTCTAATGACTGAAGCACCAACAGAGTTTCCCCCAGAAGATG
GGACCCCGCAGAGGGAACTAGGGGGTGACTGGATAATAAGAATTCTAGAGGAAATAAGAGAAGAAGCCTTAAAGCATTTT
GGACCCCGCCCGCTAATCGCTCTTGGCAACTATATCTATGCTAGACAT---------GGAGACACGCTTG----------
-----AAGGCGCAAGAAAGCTCGTTGATATCTTACAGCGAGTCCTCTTCCTGCACTTCAAAGCAGGATGCAGCCGACCAA
AGGTTAATCAGACAAGGGGAGGAACTTCTTTACCAGT-------TGCACCGACCCCTAGAAACATGCAATAACAAATGTT
ACTGTAAGCAGTGCTGTTACCATTGCCAGCTGTGCTTTTTAAACAAGGGGCTCGGGATATGGTATGACCGAAAGGGCA--
---------------------GACGGAGAAGAACTCCTAAGAAAACTAAGGCTCATCCGTCTTCTGCATCAGACAAGTGA
GTAAAATGTGTGGTAAGATTTTATTAATTGTTGCCAGCTTGCTAGCTAGTGCTTGCTTAGTATATTGCAAACAATATGTG
ACTGTTTTCTATGGCGTGCCCGTGTGGAGAAATGCATCCATCCCCCTCTTTTGTGCAACTAAAAATAGGGATACTTGGGG
AACCATACAGTGCTTACCAGACAATAATGATTATCAGGAAATAGCCTTGAATGTGACAGAGGCTTTCGACGCATGGGATA
ATACAGTAACAGAACAGGCAATAGAAGATGTCTGGAGCCTATTTGAGACATCAATAAAACCATGCGTCAAACTAACACCT
CTATGTGTAGCAATGAGTTG-------------------------------------------------------TGGTC
AACTGTCAGTTCAATATGACAGGATTAGAGAGGGACAAGACAAAACGGTATAATGAAACATGGTACTCAAGAGATGTAGT
TTGTGAACCAAATA------------------------------------------------------------ATCAAA
AGAATCATGTGATAAGCACTATTGGGATACTATAAGATTTAGATATTGTGCACCACCGGGTTATGCCCTACTAAGATGCA
ATGATACCAATTATTCAGGCTTCGCGCCAAATTGCTCTAAGGTAGTAGTTTCTTCATGCACAAGGATGATGGAGACGCAA
ACCTCCACTTGGTTTGGCTTTAATGGCACCAGGGCAGAGAACAGAACATATATCTATTGGCATGGCAGGGATAATAGGAC
TATCATCAGCTTAAACAAGTATTATAATCTTTCTATACATTGTAAGAGGCCAGGAAACAAGACAGTTATGCCAATAACAC
TCCTTTCAGGGGCAAGGTTTCACTCCCAGCCAGTAATTAATACAAAACCTAAGCAAGCATGGTGCTGGTTCAAAGGCGAG
TGGAAAAAGGCCTTGGAGGAGGTGAAAGAAACCCTTAAAGAACATCCCAGGTATAGAGGACCCAATGAC-ACAAAGCAAA
TTCGCTTTA-TAAAACCAGGAGAAGGCTCAGACGCAGAAGTGAAATACATGTGGACTAACTGCAGAGGAGAATTTCTCTA
CTGCAACATGGATTGGTTCCTCAATTGGGTAGGAGAAAGTAATTATG-----TGCCGTGCC-----ATATAAGTCAAATA
ATTAGAACCTGGCACAAGGTAGGGATAAATGTATATTTGCCTCCTAGGGAAGGAGAGTTGGTCTGCAACTCAACGGTGAC
CAGCATAATTGCCAACATTGACATG---------------------------ACTATACCGATTAGAATTGGGAGA-TTA
T---AAATTAGTAGAAGTGACACCAATTGGTTTTGCACCTACATCACAAAAAAGATACTCCTCTACTCCGGGGAGAAATA
AAAGAGGTGTACT-------------------------------------CGTGCTAGG------GTTCTTGGGTTTTCT
CACAACAGCAGGAGCTGCAATGGGCGCGGCGTCCTTGACGCTGTCGGCTCAGTCTCGGACTTTATTGGCTGGGATAATGC
AGCAACAGCAACAGCTGTTAGACGTGGTCAAGAGACAACAAGAAATGTTGCGACTGACCGTCTGGGGGACAAAAAATCTC
CAGGCAAGAGTCACTGCTATTGAGAAATACTTAAAGGACCAGGCGCAACTAAATTCATGGGGGTGCGCGTTTAGGCAAGT
CTGCCACACTACTGTACCATGGGTAAATGACAGCTTGTCAC---------------CTGATTGGGATAACATGACATGGC
AACAATGGGAACACCAAATCAGTTTCCTAGAGGCAAATATCAGTGAAAAATTAGAACAAGCACAAATCCTACAAGAAAAG
AACATGTATGAATTACAAAAATTAAATAGCTGGGATGTTTTTGGCAACTGGTTTGACTTAACCTCCTGGATCAGATATAT
TCAGTATGGAGTTTTTATAGTAATAGCAGTAATAGCTCTTAGAATAGTAATATATGTAGTACAGATGTTAAGTAGATTTA
GAAGGGGCTATAGGCCTGTTTTCTCTTCCCCCCCCGGTTACTTCCAACAGATCCATATCCACAAGGACTGGGAACAGCCA
GACAGAGAAGGAACAGAAGAAGACGCTGGAGACAACGTTGGAGACAGCTTGTGGCCTTGGCCGATAAGATATATTCATTT
CCTGATCCGCCAGCTGATTCGCCTCTTGACCAGGCTATACGAGATCTGCAGGAGCTTACTATCCAGGATCTTCCAGACCC
TCCAACTGATC---------------------AGAGACTGGCTGAGA------------GTTAAAACAGCACACCTGCAA
TATGGGTGCGAGTGGATCCAAGAAGCGTTCCAAGCTTTCGCAAGGACTGCGAGAGAGACTCTTGCGGGCGCGTGGGGGGA
ATTCTGGACTGCCTTGCGGCGCTTCGGGAGGGGAATACTTGCAGTCCCAAGAAGGATCAGACAGGGGGCAGAGATCGCCC
TCCTGTGA----GGGACAGCGGTATCAGCAGGGAGAGTACATGAATACCCCATGGAGAA---------------------
--------------------------------------------------------------------------------
-CCCCGGGATTAGAAGAACAGGAAAAGGCATACAAGCAGCAGAATATGGATGATGTAGATGCAGATGATGATGATCTAGT
AGGGTTTCCTGTTACAAGTAGAGTACCAATGAGAACAATGACCTATAAATTGGCAGTAGACATGTCACATTTTATAAAAG
AAAAAGGGGGACTGGAAGGGATATTTTACAGTAGGGAGAGACATAGAATCCTAGACCTGTACCTAGAAAAAGAGGAAGGA
ATAATACCAGATTGGCAGAATTATACTCATGGGCCAGGGATAAGGTACCCAAAGTGCTTCGGGTGGCTGTGGAAGCTAGT
ACCAGTAGACATCACACAAGAGGCAGAGGACGATGAGACCACT----------GCCTAACACACCCAGCACAAACAAGCA
GATATGATGATGAGCATGGGGAAACACTGATGTGGAAGTTTGACTCCATGCTAGCCTATAACTACATAGCCTTCACTCTA
TATCCAGAAGAGTTTGGGTACCAGTCA
>U22047/HIV2A/PEI2_KR_KRCG
ATGGGCGCGAGAAGCTCCGTCTTGAGAGGGAAAAAAGTAGATGAATTAGAAAAAATTAGGTTACGGCCCGGCGGGAAGAA
AAAATATAGACTAAAGCATATTGTGTGGGCAGCGAATGAATTGGGCAAATTCGGATTGGCAGAAAGCCTGTTGGAGTCAA
AAGAAGGTTGCCAAAAAATTATTACAGTTTTAGATCCATTAGTGCCAACAGGATCAGAAAATTTAAAAAGCCTTTTTAAT
ACTGTCTGCGTCATTTGGTGCTTGCACGCAGAAGAGAAAGTGAAAGATACTGAAGGAGCAAAACAAATAGTACAGAGACA
TCTAGTGGCAGAAACAG---------------------------------------GGGGAAATTACCCCGTGCAACAAA
TAGCTGGCAACTATTCCCATGTGCCGTTGAGCCCCCGAACCCTAAATGCTTGGGTAAAGTTAGTGGAAGAAAAGAAGTTC
GGGGCAGAAGTAGTGCCAGGGTTTCAGGCACTCTCAGAAGGCTGCACGCCCTATGATATTAATCAAATGCTTAATTGTGT
GGGCGACCATCAAGCAGCTATGCAAATAATCAGAGAGATTATTAATGAAGAAGCAGCAGATTGGGAT---GTGCAACACC
CAATACCAGGCCCCTTGCCAGCGGGGCAGCTTAGAGAACCAAGAGGGTCTGATATAGCAGGGACAACAAGCACAGTAGAA
GAACAGATCCAGTGGATGTTTAGAGCACAAAATCCTATACCAGTAGGGAACATCTATAGGAGATGGATCCAGATAGGACT
GCAGAAGTGCGTCAGGATGTACAATCCAACCAACATCCTAGACGTAAAACAGGGACCAAAGGAGCCGTTCCAAAGCTATG
TAGATAGATTCTACAAAAGCCTAAGGGCAGAACAAACAGACCCAGCAGTAAAAAATTGGATGACCCAAACACTGCTGGTA
CAGAATGCCAACCCAGACTGTAAATTAGTACTAAAAGGACTGGGGATGAATCCTACCTTAGAGGAGATGCTGACCGCCTG
TCAGGGAATAGGAGGACCAGGCCAGAAAGCCAGATTAATGGCAGAAGCCTTAAAGGAGGCCCTAGCA---CCAGCCCCTA
TCCCATTTGCAGCAGCCCAACAG------------------AGAAGG---ACAATTAAGTGCTGGAATTGTGGAAAGGAT
GGGCACTCGGCAAGACAATGCCGAGCACCTAGAAGACAGGGCTGCTGGAAATGTGGCAAATCAGGACATGTCATGGCAAA
CTGCCCA------GAAAGACAGGCTGGTTTTTTAGGGATTGGCCCATGGGGAAAGAAGCCTCGCAACTTCCCCGTGACCC
GA------------------GTCCCGCAGGGGCTGACACCAACAGCACCCCCAGCAGACCCAGCAGCA------GACCTG
CTAGAGAAGTACTTG------CAGCAAGGGAGGAAGCAGAAAGAGCAGAAAATGAGACCATACAAGGAGGTGACAGAGGA
CTTACTGCACCTCGAACAAGGAGAGACACCACACAAAGAGGCGACAGAGGATTTGCTGCACCTCAATTCTCTCTTTGGAA
AAGACCAGTAGTCACAGCATATGTTGAGGGTCAGCCAGTAGAAGTCTTACTAGACACAGGGGCTGACGACTCAATAGTAG
CAGGAATAGAGTTGGGGAGCAATTATAGTCCAAAAATAGTAGGGGGAATAGGGGGATTCATAAACACCAAGGAATATAAA
AATGTAGAAATAAAAGTACTAAATAAAAAGGTAAAAGCCACCATAATGACAGGTGATACCCCAATCAACATTTTTGGCAG
AAACATTCTGACAGCCTTAGGCATGTCATTAAATCTACCAGTCGCCAAGGTAGACCCGATAAAAGTAATACTGAAACCAG
GAAAAGATGGACCAAAAGTAAGACAATGGCCTCTAACAAAAGAAAAGATAGAGGCACTAAAAGAAATCTGTGAAAAAATG
GAAAGAGAAGGCCAGCTAGAGGAAGCTCCCCCAACTAATCCTTATAATACCCCCACATTTGCAATTAAGAAAAAGGACAA
AAACAAATGGAGAATGCTAATAGATTTTAGAGAACTAAATAAGGTAACTCAAGAGTTCACAGAAATTCAGTTAGGAATTC
CACACCCAGCAGGATTAGCCAAGAAAAGAAGAATTACTGTACTAGATATAGGGGATGCCTACTTTTCCATACCACTACAT
GAGGACTTTAGACAATATACTGCATTTACTCTACCAACAGTGAACAATGCAGAACCAGGAAAGAGATATATATATAAAGT
CCTACCACAGGGATGGAAAGGATCGCCAGCAATTTTTCAACACACAATGAGGCAGGTCTTAGAGCCATTCAGAAAAGCAA
ACCCAGACGTCATTCTCGTCCAATATATGGATGATATCTTAATAGCTAGCGACAGGACAGACTTAGAGCATGACAGAACG
GTCCTGCAGTTAAAAGAACTTTTAAATGGCCTAGGATTCTCCACCCCAGATGAGAAGTTCCAAAAAGACCCCCCATACAA
ATGGATGGGCTATGAACTATGGCCAACCAAATGGAAGCTGCAAAAAATACAATTGCCCCAAAAAGAAGTATGGACAGTCA
ATGACATCCAAAAGCTAGTAGGTGTCCTAAATTGGGCAGCACAAATCTACCCAGGGATAAAGACCAAACACTTATGTAGG
CTAATTAGAGGAAAAATGACACTCACGGAAGAAGTACAGTGGACAGAACTAGCAGAGGCAGAACTAGAAGAGAACAAAAT
TATCTTGAGCCAGGAACAGGAGGGATGCTATTA---CCAAGAAGAAAAGGAATTAGAAGCAACAGTCCAAAAGGATCAAG
ACAATCAGTGGACATATAAAATACACCAAGGAGAGAAAATCCTAAAAGTAGGAAAATATGCAAAGATAAAAAATACCCAT
ACCAATGGGGTCAGATTGTTAGCACATGTAGTTCAAAAAATAGGAAAAGAAGCACTAGTCATTTGGGGACGAATACCAAA
ATTTCACCTACCAGTAGAAAGAGAAACCTGGGAGCAGTGGTGGGATAACTATTGGCAAGTGACATGGATCCCAGACTGGG
ACTTCGTATCTACTCCACCACTGGTCAGGTTAGCATTTAACCTAGTAAAAGATCCCATACCAGGTGAAGAGACCTTCTAC
ACAGATGGATCCTGTAATAGGCAATCAAAAGAGGGAAAAGCAGGATATATAACAGATAGAGGGAGAGACAAGGTAAGGAT
ATTGGAGCAAACTACCAATCAGCAAGCAGAATTAGAAGCCTTCGCAATGGCATTAACAGACTCAGGTCCAAAAGCCAATA
TTATAGTAGACTCACAGTATGTAATGGGAATAGTAGCGGGCCAGCCAACAGAATCAGAGAGTAAACTAGTAAACCAAATC
ATAGAAGAAATGATAAAAAAGGAAACACTCTATGTTGCATGGGTCCCAGCCCACAAAGGCATAGGAGGAAATCAGGAAGT
AGATCATTTAGTAAGTCAGGGCATTAGACAAGTATTATTCCTAGAAAAAATAGAGCCCGCTCAGGAA-GAACATGAGAAA
TATCATAGCAATGTAAAAGAATTATCCCATAAATTTGGACTGCCCAAACTAGTGGCAAGACAAATAGTAAACACATGTGC
CCAATGTCAACAGAAAGGGGAAGCTATACATGGGCAAGTAGATGCAGAACTGGGCACTTGGCAAATGGACTGCACACACT
TAGAGGGAAAAATCATTATAGTAGCAGTACATGTTGCAAGCGGGTTTATAGAAGCAGAAGTTATCCCACAGGAAACGGGA
AGGCAAACAGCACTCTTCCTATTAAAACTGGCCAGTAGGTGGCCAATAACACACCTGCACACAGATAATGGTGCCAACTT
CACCTCACAGGAAGTAAAGATGGTAGCGTGGTGGACAGGTATAGAACAATCCTTTGGAGTACCTTACAATCCACAAAGCC
AAGGAGTAGTAGAAGCAATGAATCACCACTTAAAAAACCAGATAAGCAGAATTAGAGAGCAGGCAAATACAATGGAAACA
ATAGTATTAATGGCAGTTCATTGCATGAATTTTAAAAGAAGGGGAGGAATAGGGGATATGACCCCAGCAGAAAGACTAAT
CAATATGATCACCACAGAACAAGAAATACAATTCCTCCACGCAAAAAATTCAAAATTAAAAAATTTCCGGGTCTATTTCA
GAGAAGGCAGAGATCAGCTGTGGAAAGGACCTGGGGAACTACTGTGGAAGGGAGATGGAGCAGTCATAGTCAAGGTAGGG
ACAGACATAAAAATAGTGCCAAGAAGGAAAGCTAAGATCATCAGAGACTATGGAGGAAGGCGAGAGGTGGATAGTAGTTC
CCACTTGGAGGGTACCAGGGAGGATGGAGAAGTGGCATAGCCTTGTCAAGTATCTAAAACACAGAACAAAAGATCTGGAA
GGGGTGTGCTATGTTCCCCACCATAAGGTGGGATGGGC--AT-GGTGGACTTGCAGCAGGGTAATATTCCCATTACAAGG
AAATAGTCACCTAGAGATACAGGCATATTGGAACCTAACACCAGAAAAAGGA---TGGCTCTCCTCTTATGCAGTAAGAA
TAACCTGGTATACAGAGAGGTTCTGGACAGATGTTACCCCAGACTGTGCAGACTCCCTAATACATAGCACTTATTTCTCT
TGTTTTACGGCGGGTGAAGTAAGAAGAGCCATCAGAGGGGAAAAGTTACTGTCCTGCTGCAATTACCCCCAAGCCCATAG
ATCTAAGGTACCGTTACTCCAATTTCTGGCCTTAGTAG---TAGTGCAACAAAATGGCAGACCCCAGAAAAACAGTACCA
CCAGGAAACGGTGGCGAAGTAACTATTGGAGAGGCTTT-CGCTTGGCTAGAAAGGATGGTAGAGGCCATAAACAGAG---
---------AGGCAGTGAACCACCTGCCTCGGGAGCTTATTTTCC-AGG-TGTGGC------------------AAAGGT
CCTGGAGATACTGGCATGATGACCTAGGGATGTCACAAAGTTACACAAAGTATAGATATTTGCGCTTAATGCAGTATGCT
ATGTTCATACA---TGTTAAGAAAGGGTGCACTTGCC----------------TGGGGGGAGGACATGGGCCGGGAGGGT
GGAGACCAGGACCTCCCCCTCCTCCCCC---AGGCCTAGTCTAATGACTGAAGCACCAGCAGAGTTTCCCCCGGAGGATG
AAACCCCACCGAGGGGGCCAGGGGATGAGTGGGTAATAGGAATCCTGAGAGAATTAAGAGAAGAAGCTTTAAAGCATTTT
GACCCTCGCTTGCTAACTACTCTTGGCAACTATATCTGTGCTAGACAT---------GGAGACACCCTCG----------
-----AAAGCGCCAGAGAGCTCATTAATGTCCTGCAACGAGCCCTCTTCGTGCACTTCAGAGCAGGATGTAAAATCTCAA
GAATTGGCCAAACAAGGGGAGAGACTCCTTTCTCAGC-------TATACCAACCCCTAGAGGCATGCAATAACCCATGTT
ATTGTAAGAAATGTTGTTACCATTGCCAGCTATGTTTTTTAAAAAAGGGACTCGGGATATGTTATGAACGGAAGGGCA--
---------------------GACGAAGAAGGACTCCAAAGAAAGCAAAGGCTCATTCGTCTTCTGCATCAGACAAGTGA
GTATAATGGATAGTAGAAATCAGCTAATTGTTGCCATTTTACTAACTAGTGCTTGCTTAATATATTGCGCCCAATATGTG
ACTGTTTTCTATGGCATACCCGCGTGGAAGAATGCATCCATTCCCCTCTTTTGTGCAACCAGAAATAGAGATACTTGGGG
AACCATACAGTGCTTGCCAGACAATGATGATTATCAGGAAATACCTTTAAATGTGACAGAGGCTTTTGACGCATGGAACA
ATACAGTAACAGAACAAGCAGTAGAAGATGTCTGGAATCTATTTGAGACATCAGTAAAACCATGTGTCAAATTAACACCC
TTATGTGTGCAAATGGAATG-------------------------------------------------------TAGTC
GATTGTCGGTTCAATATGACAGGACTACAACTAGATAAGCCACAGCAATATAGTGAAACATGGTACTCAAAGGATGTAGT
TTGTGACACAACTA------------------------------------------------------------ATGGAC
AGAGTCATGTGATAAGCACTATTGGGATGCTATGAGGTTTAGATACTGTGCACCACCGGGTTTATGCTTGCTAAGATGCA
ATGATACCAATTATTCAGGCTTTGAGCCCAAGTGTCCTAAAGTAGTAGCTGCTACATGCACAAGAATGATGGAAACGCAA
ACTTCTACTTGGTTTGGCTTTAATGGCACTAGGGCAGAAAATAGAACATATATCTATTGGCATGGTAGAGATAATAGGAC
TATTATCAGCTTAAATACACATTATAATCTCACAATGCATTGTAAGAGGCCAGGAAATAAGTCAGTTTTGCCAATAACAC
TTAGGTCAGGGAGAGTGTTTCACTCCCGACCGATCATCAATGAAAGACCCAAGCAGGCATGGTGCTGGTTCGGAGGTGAT
TGGAAGAAAGCCATGCAGGAGGTGAAACAAACCCTTGTGAAACATCCCAGGTATAGAGGAACCAACGAC-ACACAGAAAA
TTAACTTTA-CACAACCAGGAAAAGGTTCAGATGCAGAAGTGGTATACATGTGGACTAACTGCAGAGGAGAATTTCTATA
CTGCAACATGACTCGGTTCCTCAATTGGATAGAAAACAGGAATTATG-----CACCGTGCC-----ATATAAGGCAAATA
ATTAATACCTGGCATAGAGTAGGCCAAAATATATATTTGCCTCCTAGGGAAGGGGAATTGGTCTGCAACTCAACAGTAAC
CAGCATAATTGCTAACATTGACAT----------------------------ACTATACCGATTGGAATTGGGAGA-TTA
C---AAATTAGTAGAAATAACACCAATTGGCTTCGCACCTACATCAGAAAAAAGGTATTCCTCTGCTCCACAGAGGAATA
AAAGAGGTGTGTT-------------------------------------TGTGCTAGG------AGTCTTGGGTTTTCT
CGCAACAGCAGGTTCTGCAATGGGCGCGGCGTCCTTGACGCTGTCGGCTCA-TCCCGGACTTTACTGGGCTGGGATGTGC
AGCAACAGCAACAGCTGTTGGACGTGGTCAAGAGACAACAAGAAATGTTGCGACTGACCGTCTGGGGAACAAAAAATCTC
CAGACAAGAGTCACTGCTATCGAGAAATACCTAAGGGACCAGGCGCGGCTAAATTCATGGGGATGTGCATTTAGACAAGT
CTGCTACACCACTGTACTATGGGAAAATAACAGCATAGTAC---------------CTGATTGGAACAACATGACGTGGC
AGGAATGGGAACAACAAACCCGCGACCTAGAGGCAAATATCAGTAGATCGTTAGAGCAGGCACAAATCCAACAAGAGAAA
AATATGTATGAGCTACAAAAATTAAATAGCTGGGATGTTTTTGGCAACTGGTTTGATTTAACCTCCTGGATTAAGTATAT
TCAGTATGGAGTTTATGTAATAATAGGAATAATAGCTTTAAGAATAGTAATATATGTAGTACAATTACTAAGTAGACTTA
GAAAGGGCTATAGGCCTGTTTTCTCTTCCCCCCCCGGTTATATCCAACAGATCCATATCCACAAGGACTGGGAACAGCCA
GACAGAGAAGAAACAGACGAAGACGCCGGAAACAGCATTGGAGACAGCTCGTGGCCTTGGCCAATAGCATATATACATTT
CCTGATCCGCCAGCTGATTCGCCTCTTGACCGGGCTATACAGCGTCTGCAAGGACTTACTATCCAGGAGCTTCCCGACCC
TCCAACTAATCTTCCAGAGTCTTACAACAATCAGGGACTGGCTGAGA------------CTTACAATAGCCTACCTGCAA
TATGGGTGCGAGTGGATCCAAGAAGTGCTCCAGGTCCTTGCAAGGACTACGAGAGAGACTCTTGCGAGCGCGTGGAGAGA
CTTGTGGGGGGCAATGGGACGGATCGGCAGGGGAATACTTGCAGTTCCAAGAAGGATCAGGCAGGGGGCAGAACTTGCCC
TCCTGTGA----GGGGCAGCGGTATCAACAGGGAGACTTTATGAACACCCCATGGAGAA---------------------
--------------------------------------------------------------------------------
-CTCCAGCAGCAGGAAGGGAGGGAACATTGTACAAGCAACAAAATATGGATGATGTAGATGCAGATAATGATAACCTAAT
AGGGGTCCCTGTCACACCAAGAGTACCATTAAGGGCAATGACATATAAGTTGGCAGTAGATATATCACATTTTCTAAATG
AAAAGGGGGGACTGGATGGGATGTATTACAGTGAGAGAAGACATAGAATCTTAGACATATACATGGAAAAGGAAGAAGGG
ATAATTCCAGATTGGCAGAACTATACTCATGGGCCAGGAGTAAGGTACCCAAAGTTCTTTGGGTGGCTATGGAAGCTAGT
ACCAGTAGACGTCCCACAAGGTGAAGAGGAC---------ACT----------GCTTACTACACCCAGCACAAACAAGCG
GGTCTGATGACCCTCATGGGGAAACATTAATGTGGAGGTTTGACCCTAGGCTGGCCTATGAGTATACGGCTTTTAATCGA
TACCCAGAAGAATTTGGGTATAAGTCA
>DQ307022/HIV2A/CRIK_147
ATGGGCGCGAAGAGCTCCGTCCTGAGAGGGAAAAAAGCTGATGAATTAGAAAGAATTAGGTTACGGCCCGGCGGAAAGAA
AAAATACAGACTAAAACATGTTGTGTGGGCAGCGAACGAATTGGACAAATTCGGATTAACAGAAAGCCTGTTGGAGTCAA
AAGAGGGTTGCCAAAAAATTCTTACAGTTTTAGATCCATTAGTGCCGACAGGTTCAGAAAATTTAAAAAGCCTTTTTAAT
ACTGTCTGCGTCATTTGGTGCATACACGCAGAAGAGAAAGTGAAAGATACTGAAGAAGCAAAAAAGATAGTACAGAGACA
TCTAGTGGCAGAAACTG---------------------------------------GAGGAAACTTCCCCGTACAACACA
TAGGCGGCAATTATACCCATGTGCCGCTGAGTCCCAGAACTCTAAATGCCTGGGTAAAATTAGTAGAGGAAAAGAAGTTC
GGGGCAGAAGTAGTGCCAAGATTTCAGGCACTCTCAGAAGGCTGCACGCCCTATGATATCAATCAAATGCTTAATTGTGT
GGGCGACCATCAAGCAGCCATGCAAATAATCAGGGAGATTATTAATGAAGAAGCAGCAGATTGGGAT---GCGCAACATC
CAATACCAGGCCCCTTACCAGCAGGACAGCTTAGAGAGCCAAGAGGATCTGACATAGCAGGGACAACAAGCACAGTAGAG
GAACAGATCCAGTGGATGTTTAGAGCACAAAATCCTGTACCAGTGGGAAACATCTATAGAAGATGGATCCAGATAGGACT
GCAGAAGTGTGTCAGGATGTACAATCCGACTAACATCCTAGACATAAAACAGGGACCAAAAGAACCGTTTCAAAGCTATG
TAGATAGATTCTACAAGAGCTTGAGAGCAGAACAGACAGACCCAGCAGTAAAGAATTGGATGACCCAAACATTACTGGTA
CAAAATGCCAACCCAGATTGTAAATTGGTACTAAAAGGACTAGGAATGAATCCTACCTTAGAAGAAATGCTAACCGCCTG
TCAAGGGGTAGGTGGGCCAGGCCAGAAAGCTAGATTAATGGCAGAAGCCTTAAAGGAGGCCCTGGCA---CCACCACCTA
TCCCATTCGCAGCAGCCCAGCAG------------------AGAAAG---ACAATTAGGTGCTGGAATTGTGGAAAGGAA
GGACACTCAGCAAGACAATGCCGAGCACCTAGGAGACAGGGCTGTTGGAAGTGTGGCAAGACAGGACATGTCATGGCAAA
CTGCCCA------GAAAGACAGGCGGGTTTTTTAGGGATAAGCCCCCGGGGAAAGAAGCCTCGCAACTTCCCCGTGGCCC
AA------------------GTTCCACAGGGGCTAACACCAACAGCACCTCCAATGGATCCAGCAGTG------GACCTA
CTGGAGAAATATATG------CAGCAAGGGAGAAAGCAGAGGGAGCAGAGAGAGAGACCATACAAGGAGGTGACAGAGGA
CCTACTGCACCTCGAGCAGGGAGGGGCACCCTGCGGGGAAATGACAGAGGACTTGCTGCACCTCAATTCTCTCTTTGGAA
AAGACCAGTAGTCACAGCATACATTGAGGGTCAGCCAGTAGAAGTTTTACTAGACACAGGGGCTGACGACTCAATAGTAG
CAGGAATAGAATTAGGAAGTAATTATAGTCCAAAAATAGTAGGGGGAATAGGGGGATTCATAAATACCAAAGAATATAAC
AATGTAGAAATAGAAGTCCTAGGTAAAAAGGTAAGGGCCACCATAATGACAGGTGATACCCCAATCAACATTTTTGGCAG
AAACATTTTGACAGTCTTAGGCATGTCATTAAATCTACCCGTCGCCAAGATAGAACCAATAAAAATAATGCTAAAACCAG
GAAAGGATGGACCAAAACTGAGACAGTGGCCCCTAACCAAAGAAAAAATAGAAGCATTAAAAGAGATCTGTGAAAAAATG
GAAAAGGAGGGACAGCTAGAGGAAGCACCTCCAACTAACCCTTATAATACCCCCACATTTGCAATCAAGAAAAAGGACAA
GAATAAATGGAGGATGCTAATAGATTTCAGGGAACTAAACAAGGTAACTCAGGAATTCACAGAAATTCAGTTAGGAATCC
CACACCCAGCAGGATTGGCCAAGAAGAGAAGAATCACTGTACTAGATGTAGGGGATGCTTACTTTTCCATACCACTGCAT
GAAGACTTTAGACAGTATACTGCATTTACTTTGCCATCAGTGAACAATGCAGAACCAGGAAAAAGATATATATATAAAGT
CTTGCCACAGGGATGGAAGGGATCACCAGCAATTTTTCAATACACAATGAGGCAGATCTTAGAGCCATTCAGAAAAGCAA
ACCAGGATGTCATTATCATTCAGTACATGGATGATATCTTAATAGCTAGTGACAGGACAGATCTAGAACATGACAGAGTA
GTCCTACAGCTAAAGGAACTTCTAAATGGCCTAGGGTTTTCTACCCCAGATGAGAAGTTCCAAAAAGATCCTCCATACCA
ATGGATGGGTTATGAACTATGGCCAACTAAATGGAAGTTGCAGAAAATACAGTTGCCCCAAAAGGAGGTATGGACAGTCA
ATGACATCCAAAAGCTGGTGGGTGTCCTAAATTGGGCAGCACAAATCTACCCAAGGATAAAGACAAAGCACTTATGTAGG
TTAATCAGGGGAAAATTGACACTCACAGAAGAAGTACAATGGACAGAGTTAGCAGAAGCGGAGCTAGAAGAAAACAGAAT
CATCTTAAGCCAGGAACAAGAGGGACACTATTA---CCAAGAGGAAAAGGAGCTAGAAGCCACAGTCCAAAAAGACCAAG
ACAATCAGTGGACATATAAAGTACACCAGGGAGAAAAAATCCTAAAAGTAGGAAAATATGCAAAGGTGAAAAATGCCCAT
ACCAATGGGGTCAGATTGCTAGCACAGGTAGTTCAGAAGATAGGAAAAGAAGCACTAGTCATCTGGGGACGAATACCAAA
ATTTCACCTACCAGTAGAGAGAGAAACTTGGGAGCAGTGGTGGGATGACTACTGGCAGGTAACATGGATCCCAGACTGGG
ACTTTGTATCCACCCCACCACTGGTCAGACTAGCATTTAACCTAGTAAAAGATCCCATACCAGGCACAGAAACCTTCTAC
ACAGATGGATCCTGCAATAGGCAGTCAAAAGAAGGAAAGGCAGGATATGTAACAGACAGAGGGAGAGACAAGGTAAAGGT
ACTAGAGCAAACTACCAATCAGCAATCAGAATTAGAAGCCTTTGCAATGGCACTAACAGACTCAGGTCCAAAAGCCAATA
TTATAGTGGATTCACAATATGTAATGGGAATAGTGGCAGGCCAACCAACAGAGTCAGAAAATAAGATAGTGAATCAGATC
ATAGAAGAAATGATAAAAAAGGAAGCCATCTATGTTGCATGGGTCCCAGCCCACAAAGGCATAGGAGGAAATCAGGAGGT
AGATCATTTAGTGAGTCAGGGCATCAGACAAGTATTGTTCCTAGAAAAAATAGAGCCCGCTCAAGAA-GAGCATGAAAAA
TATCATAGCAATGTAAAAGAACTATCCCATAAATTTAGATTACCCAAACTAGTGGCAAGACAGATAGTAAACACATGTGC
CCAATGTCAACAGAAAGGAGAGGCTATACATGGGCAAGTAAATGCAGAACTAGGTACTTGGCAAATGGACTGCACACATT
TAGAAGGAAAAGTCATTATAGTAGCAGTGCATGTTGCAAGTGGATTTATAGAGGCAGAAGTCATCCCACAGGAAACAGGA
AGGCAAACAGCACTCTTCCTGTTAAAACTAGCTAGTAGATGGCCAATAACACACCTGCACACAGATAATGGTGCTAACTT
CACTTCACAGGAAGTAAAGATGGTGGCATGGTGGATAGGTATAGAGCAATCCTTTGGAGTACCTTACAATCCACAAAGCC
AGGGAGTAGTAGAAGCAATGAATCACCATCTAAAAAACCAAATAAGTAGAATCAGAGAGCAGGCAAATACAGTAGAAACA
ATAGTACTAATGGCAGTTCATTGCATGAATTTTAAAAGAAGGGGAGGAATAGGGGATATGACCCCATCAGAGAGACTAAT
CAATATGATCACCACAGAACAAGAAATACAATTCCTCCAAGCCAAAAATTCAAAATTAAAAAATTTTCGGGTCTATTTCA
GAGAAGGCAGAGATCAGTTGTGGAAAGGACCTGGGGAACTACTGTGGAAGGGAGACGGAGCAGTCATAGTAAAGGTAGGA
ACAGACATAAAAATAATACCAAGAAGGAAAGCCAAGATTATCAGGGACTATGGAGGAAGACAAGAGATGGATAGTGGTCC
CCACTTGGAAGGTACCAGGGAGGATGGAGAAGTGGCATAGCCTTGTCAAGTATCTAAAATACAAAACAAAAGATCTAGAA
AAGGTGTGCTATGTCCCCCACCATAAGGTGGGGTGGGC--AT-GGTGGACTTGCAGCAGGGTAATATTCCCATTAAAAGA
CAATAGTCACATAGAGATACAGGCATATTGGAATCTAACACCAGAAGAAGGA---TGGCTTTCCTCTTATGCAGTAAGGA
TAACCTGGTACACAGAGAATTTCTGGACAGATGTTACCCCAGACTGTACAGACTCCCTAATACATAGCACTTATTTCGCT
TGCTTTACAGCAGGTGAAGTAAGAAGAGCCATCAGAGGGGAAAAGATATTGTCCTGCTGCAATTATCCCCAGGCCCATAG
AACCCAGGTACCGACACTTCAATTTTTGGCCTTAGTAG---TAGTGCAACAAAATGACAGATCCCAGAGAGACGGTACCA
CCAGGAAACAGCGGCGAAGAGACTATCGGAGAGGCCTT-CGCTTGGCTAGACAGGACGGTAGAAGCCATAAACAGAG---
---------AGGCGGTGAATCACCTGCCCAGGGAACTCATTTTCC-AGG-TCTGGC------------------AGAGGT
CCTGGGGATACTGGCATGATGAACAAGGGATGTCAGCAAGTTACACAAAATATAGATACCTGTGCTTGATGCAGAAAGCA
ATATTCATACA---TGTTAGAAGAGGGTGCACTTGCC----------------TGGGAGGAGGGCATGGGCCAGGAGGGT
GGAGATCAGGACCTCCCCCTCCTCCCCCTCCAGGTCTAGTCTAATGACTGAAGCACCAACAGAGCTCCCCCCGGAAGACG
GGACCCCACCGAGGGAGCCAGGGGATGAGTGGGTAATAGAAATCCTAAGAGAAATAAAAGAAGAAGCTTTAAGGCATTTT
GACCCTCGCTTGCTAACTGCTCTTGGCATATACATCTATGATAGATAT---------GGAGACACCCTTG----------
-----AAGGCGCCAGAGAGCTCATTAGAGTCTTGCAACGAGCCCTTTTTACACACTTCAGAGCAGGATGTGGCCACTCAA
GGATCGGCCAACCAAGGGGAGGAAATCCTCTCTCAAC-------TATACCGACCCCTAGAAGCATGCGCTAGCACTTGCT
ATTGTAAACTATGCTGCTACCATTGCCAGTTGTGCTTTTTACAAAAGGGGCTCGGGATATGTTATGAACGAAAGGGCA--
---------------------GACGAAGAAGGACTCCAAAGAAAACTAAGACTCATCCGACTCTTACATCAGACAAGTGA
GTATGGCGCATGAAGGGACTCAGCTACTTATTGCCTTTTTATTAACTAGTGCTTGCTTAATATATTGCAAACAATATGTA
ACTGTTTTCTATGGCATACCCGCGTGGAAGAATGCATCCATTCCCCTCTTTTGTGCAACCAGAAATAGGGATACTTGGGG
AACCATACAGTGCTTACCAGACAATGATGACTATCAGGAAATAGTTTTGAATGTGGCAGAGGCTTTCGATGCATGGGACA
ATACAGTAACAGAACAAGCAATAGAAGATGTCTGGAATCTATTTGAGACATCAACAAAACCATGTGTCAAATTAACACCC
TTATGTGTAACAATGAGATG-------------------------------------------------------CAGTC
AATTGTGAGTTCAATATGACAGGATTAGTGAGAGATAAACCAAAGACATATAATGAAACATGGTACTCACGTGATGTGGA
TTGTGAACCAGATA------------------------------------------------------------GCACAC
AGAGTCATGTGATAAGCACTATTGGGATGATATAAGGTTTAGATATTGTGCACCACCGGGTTATGCCTTGCTAAGATGCA
ATGATACCAATTACTCAGGCTTTGCACCCAATTGTTCTAAAGTAGTAGCTTCCACTTGCACCAGGATGATGGAAACGCAA
ACTTCTACATGGTTTGGCTTTAATGGCACTAGAGCAGAAAATAGAACATACCTTTATTGGCATAGTAAAAGTGACAGAAC
TATAATCAGCTTAAACAAATATTATAATCTCTCCATACATTGTAAGAGGCCAGGAAATAAAACAGTAACACCAATAACAC
TTATGTCAGGATATAAGTTTCATTCCCGGCCAGTAATCAATACAAGACCTAAACAAGCATGGTGCTGGTTCAAAGGCCGG
TGGAAGGACGCCATGCAGGAGGTAAAGAAAACCGTTGCAGAACATCCCAGG---GCGGTAACCAAGGAT-CCAAAGAACA
TTACCTTTG-CAGCACCGGGAAAAGGCTCAGACCCGGAAGTAGAATACATGTGGACTAACTGCAGGGGAGAATTTCTCTA
CTGCGACATGACTTGGTTCCTTGATTGGATAGAGAACAGAAATTATG-----TGCCATGCC-----ATATAAGGCAAATA
ATTAACACTTGGCATAAGGTAGGGAAACATGTGTATTTGCCTCCCAGGGAAGGGGAGTTGACCTGCAACTCAACTGTGAC
CAGCATAATTGCTAACATTGATGTA---------------------------ACTATACCGAGTAGAATTGGGGGA-TTA
T---AAATTGGTAGAAGTAACACCAATTGGCTTCGCACCTACATCAGAAAAACGGTACTCCTCTGCCACCGGGAGACATA
CAAGAGGTGTGCT-------------------------------------CGTGCTAGA------ATTCTTGGGTTTTCT
CGCAACAGCAGGTTCTGCAATGGGCGCAGCGTCCTTGACGCTGTCCGCTCAGCCCCGGACTTTACTGGCCGGGATAGTGC
AGCAACAGCAACAGCTGTTGGACGTGGTCAAGAGACAACAAGAAATGTTGCGACTGACCGTCTGGGGAACGAAAAATCTC
CAGGCAAGAGTCACTGCTATAGAGAAATACCTAAAGGATCAGGCGCAGCTAAATTCATGGGGATGTGCGTTTAGACAAGT
CTGCCACACTACTGTACCATGGGTAAATGATTCCTTGACAC---------------CTGATTGGAAAAATATGACATGGT
AAGAATGGGAACAAAAAGTCCGCTACCTGGAGGCAAATATCAGTCAAAGTTTAGAACAGGCACAAATCCAACAGGAAAAG
AGCATGTATGAGCTTCAAAAATTAAATAGCTGGGATGTTTTTGGCAACTGGTTTGACTTAACCTCCTGGATCAAGTATAT
TCAGTATGGAGTTTGCATAGTAGTAGGAATAATAGTTTTAAGAATAGTAATATATGTAGTACAAATGTTAAGTAGACTTA
GAAAGGGCTATAGGCCTGTTTTCTCCTCCCCCCCCGGTTATATCCAACAGATCCATATCCACAAGGACCTGGAACAGCCA
GCCAGAGAAGGAATAGAAGAAGACGTTGGAGACAACGGTGGTTACAGATCTTGACCCTGGCCGATAGCATATATACATTT
CCTGATCCACCTGCTAATTCGCCTGTTGACCAGACTATACAACAGCTGCAAGGACTTACTATCCAGGAGCTTCCTGACCC
TCCAACCCATCCTCCAGAATCTC---------AGAGACTGGCTGAGA------------CTTAAAACAGCCTTCCTGCAA
TATGGGTGCGAGTGGATCCAAGAAGCATTCCAAGCCTTCGCGAGGACTGCGGGAAAGACTCTTGCGAGCGCAGGCAGAAA
CTTGTGTGGGACAGTGGAAAGAATTGGGAGGGGAATACTCGCAATCCCAAGAAGGATCAGACAAGGGGCAGAGGTCGCCC
TCCTGTGA----GGGACAGCAATATCAACAAGGGGACTTCATGAATACTCCATGGAGAA---------------------
--------------------------------------------------------------------------------
-CCCCAGCAACAGAAAAAGGGAAAGACTTATACAGGCAACAAAATATGGATGATGTAGATTCAGATGATGATGACCTAGT
AGGAGTTTCTGTCACACCAAGGGTACCACTAAGAACAATGACATATAGAATGGCAATAGACATGTCACATTTAATAAAAG
AAAAGGGGGGACTGGAAGGGATGTTTTACAGTGAAAGA------------------------------------------
--------------------------------------------------------------------------------
--------------------------------------------------------------------------------
-------------------------------------------------------------TTACATGGCCTTCAGATTA
TACCTAGAGGAATTTGGACACAAGTCA
>AY509259/HIV2A/MCN13
ATGGGCGCGAGAAACTCCGTCTTGAAAGGGAAAAAAGCAGACGAATTAGAAACAATTAGGTTACGGCCCGGCGGAAAGAA
AAAATACAGGCTAAAGCATATTGTGTGGGCAGCGAATGAATTGGACAGATTCGGATTAGCAGAGAGCCTGTTGGAGTCAA
AAGAAGGTTGCCAAAGAATTCTTACAGTTTTAGGTCCATTAGTACCGACAGGTTCAGAAAATTTAAAAAGCCTTTTTAAT
ACTGTCTGCGTCATTTGGTGCATACACGCAGAAGAGAAAGTGAAAGATACTGAAGGAGCAAAACAAATAGTACAGAGACA
TCTAGCGGCAGAAACAG---------------------------------------GAGGAAACTTCCCCGTACAACAAG
TAGGCGGCAATTATACCCATGTGCCGCTGAGTCCTCGAACCCTAAATGCTTGGGTAAAATTAGTAGAGGAAAAGAAGTTC
GGGGCAGAGGTAGTGCCAGGATTTCAGGCACTCTCAGAAGGCTGCACGCCCTATGATATCAACCAAATGCTTAATTGTGT
GGGCGACCATCAAGCAGCTATGCAAATAATCAGGGAGATCGTTAATGAAGAAGCAGCAGATTGGGAT---GTGCAACATC
CAATACCAGGTCCCTTACCAGCGGGGCAGCTTAGAGAACCAAGAGGGTCTGACATAGCAGGGACAACAAGCACAGTAGAT
GAACAGATCCAGTGGATGTTTAGGCCACAAAATCCCGTACCAGTGGGAAACATCTATAGGAGATGGATCCAGATAGGACT
GCAGAAGTGCGTCAGGATGTACAACCCGACCAACATCCTAGACATAAAACAAGGACCAAAGGAACCATTCCAAAGTTATG
TAGATAGATTCTACAAAAGCTTGAGGGCAGAACAAACAGATCCAGCAGTGAAGAATTGGATGACCCAGACACTACTAGTA
CAGAATGCCAACCCAGACTGTAAATTAGTACTAAAAGGACTAGGGATGAATCCTACCTTAGAAGAGATGCTAACCGCCTG
CCAAGGGGTAGGTGGGCCAGGCCAGAAAGCTAGACTAATGGCAGAAGCCTTAAAAGAGGCCTTGACA---CCAGCCCCTA
TCCCATTTGCAGCAGCCCAGCAG------------------AAAAGG---ACAATTAAATGCTGGAATTGTGGAAAGGAA
GGACACTCGGCAAGACAATGCCGAGCACCTAGAAGACAGGGCTGCTGGAAGTGTGGTAAACCAGGACATGTCATAGCAAA
TTGCCCA------GATAGACAGGTGGGTTTTTTAGGGATGGGCCCCCGGGGAAAGAAGCCCCGCAACTTCCCCGTGGCCC
AA------------------GTCCCGCAGGGGCTAACACCAACAGCACCCCCAGTAGATCCAGCAGTG------GACCTA
CTGGAGAATTATATG------CAGCAAGGAAAAAGACAAAGAGAACAGAGAGAGAGACCATACAAAGAAGTGACAGAGGA
CTTACTGCACCTCGAGCAGGGAGAGGCACCATGCAGAGAGACGACAGAGGACTTGCTGCACCTCAATTCTCTCTTTTGAA
AAGACCAGTAGTCACGGCATACGTCGAGGGCCAGCCAGTAGAAGTTCTGCTAGACACGGGGGCTGACGACTCAATAGTAG
CAGGGATAGAGTTAGGGAGCAATTATAGTCCAAAGATAGTAGGAGGAATAGGGGGATTCATAAATACCAAGGAATATAAA
AATGTAAAAATAGAAGTTTTAGGTAAAAAGGTAAGGGCCACCATAATGACAGGTGACACCCCAATCAACATTTTTGGCAG
AAATATTCTGACAGCCTTAGGCATGTCATTAAATTTACCAGTCGCCAAAATAGAACCAATAAAAATAATGTTAAAGCCAG
GAAAAGATGGACCAAAACTGAGGCAATGGCCCTTAACAAAAGAAAAAATAGAGGCACTAAAAGAAATCTGTGAAAAAATG
GAAAGAGAAGGCCAGCTAGAGGAAGCGCCTCCAACTAATCCTTATAACACCCCCACATTTGCAATCAAGAAAAAGGACAA
AAATAAATGGAGGATGCTAATAGATTTTAGAGAACTAAACAAGGTAACTCAAGATTTCACAGAAATTCAGTTAGGAATTC
CACACCCAGCAGGATTGGCCAAGAAAAAAAGAATTACTGTACTAGATATAGGGGATGCTTACTTTTCCATACCACTACAT
GAAGACTTTAGACAGTATACTGCATTTACTTTACCATCAATAAACAATGCAGAACCAGGAAAAAGATATATATATAAGGT
CCTGCCTCAGGGATGGAAGGGGTCACCAGCAATTTTTCAATACACAATGAGGCAGGTCTTAGAACCATTCAGAAAAGCAA
ACCTAGATGTCATTATCATTCAGTACATGGATGATATCCTAATAGCTAGTGACAGGACAGATCTAGAACATGACAAGGTG
GTCCTGCAGCTAAAGGAACTTCTAAATAACCTAGGATTTTCTACCCCAGATGAGAAGTTCCAAAAGGACCCTCCATACCA
CTGGATGGGCTATGAACTGTGGCCAACTAAGTGGAAGCTGCAGAAGATACAGTTGCCCCAAAAAGATGTATGGACAGTAA
ATGACATCCAAAAGTTAGTGGGTGTCTTAAACTGGGCAGCACAAATCTACCCAGGGATAAAAACCAGACACTTATGTAAG
CTAATTAGAGGAAAAATGACACTCACAGAAGAAGTACAGTGGACAGAACTAGCAGAGGCGGAGTTAGAAGAGAACAAGAT
TATCTTAAGCCAGGAGCAAGAGGGACACTATTA---CCAAGAAGAAAAAGAGTTAGAAGCAACAGTCCAAAAGGATCAAG
ACAATCAGTGGACATATAAAGTACACCAGGGAGAGAAAATTCTAAAAGTAGGGAAATATGCAAAGATAAAAAATACCCAT
ACCAATGGGGTCAGATTGTTAGCACAAGTAGTTCAAAAGATAGGAAAAGAAGCACTAATCATTTGGGGACGAATACCAAA
ATTTCACCTACCAGTAGAAAGAGAGACATGGGAACAGTGGTGGGATGACTACTGGCAGGTGACATGGATCCCTGACTGGG
ACTTCGTATCTACCCCGCCGCTGGTCAGACTAGCATTTAACCTGGTAAAAGATCCTATACCAAGAACAGAGACTTTCTAC
ACAGATGGATCCTGCAATAGGCAATCAAAGGAAGGAAAAGCAGGATATGTAACAGATAGAGGGAGAGACAAGGTAAGGAT
GCTAGAACAAACTACCAATCAGCAAGCAGAATTAGAAGCCTTTGCAATGGCACTAACAGACTCAGGTCCAAAAGCCAATA
TTATAGTAGACTCACAGTATGTAATGGGGATAGTAGCAGGCCAGCCAACAGAATCAGAGAGTAGAATAGTAAATCAAATC
ATAGAGGAGATGATAAAAAAGGAAGCAATCTATGTTGCATGGGTCCCAGCCCATAAAGGCATAGGAGGGAATCAGGAGGT
AGATCAGTTAGTAAGTCAGGGCATCAGACAAGTGTTGTTCCTGGAAAAAATAGAGCCCGCTCAGGAA-GAACATGAGAAA
TACCATAGCAATGTAAAAGAACTATCCCATAAATTTGGATTGCCCAAATTAGTAGCAAGACAAATAGTAAACACATGTGC
CCAATGTCAACAGAAAGGGGAGGCTATACATGGGCAAGTAGATGCAGAATTAGGCACTTGGCAAATGGACTGCACACACT
TAGAAGGAAAGATCATTATAGTAGCAGTACATGTTGCAAGTGGATTCATAGAAGCAGAAGTCATCCCACAGGAATCAGGA
AGGCAGACAGCACTCTTCCTATTAAAACTGGCCAGTAGGTGGCCAATAACACACTTGCACACAGATAATGGTGCCAACTT
CACTTCACAGGAAGTAAAAATGGTAGCATGGTGGGTAGGTATAGAACAATCTTTCGGAGTACCTTACAATCCACAAAGCC
AAGGAGTAGTAGAAGCAATGAATCACCACCTAAAAAATCAGATAAGTAGAATTAGAGAACAGGCAAATACAGTAGAAACA
ATAGTACTGATGGCAACACACTGCATGAATTTTAAAAGAAGGGGAGGAATAGGGGATATGACCCCAGCAGAAAGACTAAT
CAATATGATCACCACAGAACAAGAAATACAATTCCTCCACGCCAAAAATTCAAAATTAAAAAATTTTCGGGTCTATTTCA
GAGAAGGCAGAGATCAGCTGTGGAAAGGACCCGGGGAACTACTGTGGAAGGGAGACGGAGCAGTCATAGTCAAGGTAGGG
ACAGACATAAAAGTAGTACCAAGGAGGAAAGCCAAGATCATCAAAGACTATGGAGGAAGGCAAGAACTGGATAGTGGTTC
CCACTTGGAGGGTGCCAGGGAGGATGGAGAAATGGCATAGCCTTGTCAAATATCTAAAATACAGAACAAAAGATCTAGAA
GACGTGTGCTATGTTCCCCACCATAAAGTAGGATGGGC--AT-GGTGGACTTGCAGCAGGGTAATATTCCCATTAAAGGG
AAACAGTCATCTAGAAATACAGGCATATTGGAACCTAACGCCAGAAAAAGGA---TGGCTCTCCTCTTATTCAGTAAGAA
TGACTTGGTATACGGAAAGGTTCTGGACAGATGTTACCCCAGACTGTGCAGACTCCCTAATACATAGCACTTATTTCTCT
TGCTTTACAGCAGGTGAAGTAAGAAGAGCCATCAGAGGGGAAAAGTTATTGTCCTGCTGCAATTATCCCCAAGCCCATAG
AGCCCAGGTACCGTCACTCCAATTTTTGGCCTTAGTGG---TAGTGCAGCAAAATGACAGACCCCAGAGAAACGGTACCC
CCAGGAAACAGTGGCGAAGAGACTATCGAAGAGGCCTT-CAATTGGCTAGACAGGACGGTAGAAGCCATAAACAGAG---
---------AGGCAGTGAATCACCTGCCCCGAGAGCTTATTTTCC-AGG-TGTGGC------------------AGAGGT
CCTGGAGATACTGGCATGATGAACAAGGGATGTCACAAAGTTACACAAAGTATAGATATTTGTGCTTAATACAGAAGGCT
ATGTTCACACA---TTGTAAGAGAGGGTGCACTTGCC----------------TGGGGGGAGGACATGGGCCAGGAGGGT
GGAGACCAGGACCTCCCCCTCCTCCCCCTCCAGGTCTAGTCTAATGACTGAAGCACCAACAGAGTTTCCCCCGGAGGATG
GGACCCCACCGAGGGAACCAGGGGATGAGTGGATAATAGAAATCCTGAGAAAAATAAAGAAAGAAGCTTTAAAGCATTTT
GACCCTCGCTTGCTAACTGCTCTTGGCAACTATATCCATACTAGACAT---------GGAGACACCCTTG----------
-----AAGGCGCCAGAGAGCTCATTAATGTCCTACAACGAGCCCTCTTCATGCACTTCAGAGCGGGATGTAGGCTCTCAA
GAATTGGCCAAACAGGGGGAAGAACTCCTTTCCCAGC-------TACATCGACCCCTAGAACCATGCAATAACAAATGCT
ATTGTAAAGGATGCTGCTTCCACTGCCAGCTGTGTTTTTTAAACAAGGGGCTCGGGATATGTTATGACCGGAAGGGCA--
---------------------GACGAAGAAGAACTCCGAAGAAAACTAAGGCTCATTCATCTTCTGCATCAGACAAGTGA
GTATGATGGGTGGTAGAAATCAGCTGCTTGTTGCCATTTTGCTAACTAGTACTTGCTTGATATATTGCACCAATTATGTG
ACTGTTTTCTATGGCATACCCGCGTGGAGAAATGCATCCATTCCCCTCTTTTGTGCAACCAAGAATAGGGATACTTGGGG
AACCATACAGTGCTTGCCAGACAATGATGATTATCAGGAGATAACTTTGAATGTGACAGAGGCTTTCGATGCATGGGATA
ATACAGTAACAGAACAAGCAATAGAAGATGTCTGGAATCTATTTGAGACATCAATAAAACCATGTGTCAAATTAACGCCT
TTATGTGTAGCAATGAGATG-------------------------------------------------------TGGTC
AATTGTCAATTCAATATGACAGGATTAGAGAGAGATAAGAAAAAGCAATATAGTGAGACATGGTACTCGAAGGATGTAGT
TTGTGAAGGAAATG------------------------------------------------------------GCACAC
AGAGTCATGTGACAAGCACTATTGGGATGCTATGAGGTTTAGATACTGTGCACCACCAGGTTTTGCCCTACTAAGATGCA
ATGATACCAATTATTCAGGCTTTGCGCCCAATTGCTCTAAGGTAGTAGCTGCTACATGCACCAGAATGATGGAAACGCAA
ACTTCTACATGGTTTGGCTTTAATGGCACTAGAGCAGAAAATAGAACATTTATCTATTGGCATGGTAGGGATAACAGAAC
TATCATCAGCTTAAACAAATATTATAATCTCACTATACATTGTAAGAGGCCAGGAAATAAGACAGTGGTACCAATAACAC
TTATGTCAGGGTTAAGGTTTCACTCCCAGCCGGTCATCAATAAAAGACCCAGACAAGCATGGTGTTGGTTCAAAGGTGAA
TGGAAGGGAGCCATGCAGGAGGTGAAGGAAACCCTTGCAAAACATCCCAGGTATAAAGGAACCAATGAA-ACAAAGAATA
TTAACTTTA-CAGCACCAGGAAAGGGCTCAGACCCAGAGGTGGCATACATGTGGACTAACTGCAGAGGAGAATTTCTCTA
CTGCAACATGACTTGGTTCCTCAATTGGATAGAAAATAAGAATTATG-----TACCGTGCC-----ATATAAGACAAATA
ATTAACACCTGGCATAAGGTAGGGAAAAATGTATATTTGCCTCCCAGGGAAGGGGAGTTGACCTGCAACTCAACAGTAAC
TAGCATAATTGCTAACATTGAT--A---------------------------ACTATACCGATTAGAGTTGGGAGA-TTA
T---AAATTGGTAGAAATAACACCAATTGGCTTCGCACCTACAGCAGAAAAAAGATACTCCTCTACTCCAATGAGGAACA
AGAGAGGTGTGTT-------------------------------------CGTGCTAGG------GTTCTTGGGTTTTCT
CGCAACAGCAGGCTCTGCAATGGGCGCGGCGTCCTTAACGCTGTCGGCTCAGTCTCGGACTTTACTGGCCGGGATAGTGC
AGCAACAGCAACAGCTGTTGGACGTGGTCAAGAGACAACAGGAAATGTTGCGACTGACCGTCTGGGGAACAAAAAATCTC
CAGGCAAGAGTCACTGCTATCGAGAAGTACTTAAAGGACCAGGCGCAACTAAATTCATGGGGATGTGCATTTAGACAAGT
CTGCCACACTACTGTACCATGGGTAAATGATACCTTAACGC---------------CTGAGTGGAACAATATGACGTGGC
AAGAATGGGAAGGCAAAATCCGCGACCTGGAGGCAAATATCAGTCAACAATTAGAACAAGCACAAATTCAGCAAGAGAAG
AATATGTATGAACTACAAAAGTTAAATAGCTGGGATGTTTTTGGTAACTGGTTTGACTTAACCTCCTGGATCAAGTATAT
TCAATATGGAGTTTATATAATAATAGGAATAGTAGTTCTTAGAATAGTAATATATATAGTACAGATGTTAAGTAGACTTA
GAAAGGGCTATAGGCCTGTTTTCTCTTCCCCCCCCGGTTACCTCCAACAGATCCATATCCACAAGGACTGGGAACAGCCA
GCCAGAGAAGAAACAGAAGAAGACGTTGGAAACAACGTTGGAGACAGCTCGTGGCCTTGGCCGATAAGATATATACATTT
CCTGATCCACCAGCTGATTCGCCTCTTGGCCGGACTATACAACATCTGCAGGAACTTACTATCCAGGATCTCCCTGACCC
TCCGACCAGTTTTCCAGAGTCTTACAGCAATCAGAGACTGGCTAAGA------------ACTGACGCAGCCTACTTGCAG
TATGGGTGCGAGTGGATCCAAGGAGCGTTCCAGGCCTTCGCAAGGGCTACGAGAGAGACTCTTGCGGGCACGTGGAGAGA
CTTGTGGGGGGCACTGCAGCGGATCGGGAGGGGAATACTTGCAGTCCCAAGAAGAATCAGGCAGGGAGCAGAGATCGCCC
TCCTATGA----GGGACAGCGGTATCAGCAGGGAGACTTTATGAATACCCCATGGAGAA---------------------
--------------------------------------------------------------------------------
-CCCCAGCAAAAGAAGGGGAGAAAGAATTGTACAAGCAACAAAATAGAGATGATGTAGATTCGGATGATGATGACCTAGT
AGGGGTCTCTGTCACACCAAGAGTACCACTAAGAGAATTGACACATAGATTAGCAATAGATGTGTCACATTTTATAAAAG
AAAAAGGGGGACTGGAAGGGATGTATTACAGTGAGAGAAGACATAGAATCTTAGACATATACCTTGAAAAGGAAGAAGGG
ATAATTGCAGATTGGCAGAACTATACTCATGGGCCAGGAATAAGATACCCAATGTTCTTTGGGTGGCTATGGAAGCTAGT
ACCAGTAGATGTCACACGACAGGAGGAGGACGATGGGACTACT----------GTTTACTACACCCAGCACAAACAAGCA
GGTTTGATGACCCGCATGGGGAAACACTGATATGGAAGTTTGACCCCACGCTGGCTCATGATTACAAGGCTTTTATCCTG
CACCCAGAGGAATTTGGGCATAAGTCA
>M31113/HIV2A/ST_HIV_2_ST
ATGGGCGCGAGAAACTCCGTCTTGAGAGGGAAAAAAGCAGACGAATTAGAAAAGATTAGGTTACGGCCCGGCGGAAAGAA
AAAATATAGGCTAAAACATATTGTGTGGGCAGCGAATGAATTGGACAGATTCGGATTGGCAGAGAGCCTGTTGGAGTCAA
AAGAGGGTTGCCAAAAAATTCTTACAGTTTTAGATCCATTAGTACCGACAGGGTCAGAAAATTTAAAAAGCCTTTTTAAT
ACTGTCTGCGTCATTTGGTGTATACACGCAGAAGAGAAAGCGAAAGATACTGAAGAAGCAAAACAAAAGGTACAGAGACA
TCTAGTGGCAGAAACAG---------------------------------------GAGGAAACTTCCCCGTACAACAAG
TGGCCGGCAACTATACCCATGTGCCACTAAGTCCCCGAACCCTAAATGCTTGGGTAAAACTAGTAGAGGAAAAGAAGTTC
GGGGCAGAAGTAGTGCCAGGATTTCAGGCACTCTCAGAAGGCTGCACGCCCTATGATATTAATCAAATGCTTAATTGTGT
GGGCGACCATCAAGCAGCTATGCAAATAATCAGGGAAATTATTAATGAAGAAGCAGCAGATTGGGAC---GCACAACACC
CAATACCAGGCCCCTTACCAGCGGGGCAGCTCAGGGAGCCAAGGGGATCTGACATAGCAGGGACAACAAGCACAGTAGAA
GAGCAGATCCAGTGGATGTTTAGGCCACAAAATCCTGTACCAGTAGGAAGCATCTATAGAAGATGGATCCAGATAGGGCT
ACAGAAGTGCGTCAGGATGTACAACCCAACCAACATCCTAGACATAAAACAGGGACCAAAGGAGCCATTCCAGAGTTATG
TAGATAGATTCTACAAGAGCTTGAGGGCAGAACAAACAGATCCAGCAGTAAAAAATTGGATGACCCAAACACTGCTAGTG
CAGAATGCCAACCCAGACTGTAAGTTAGTACTAAAAGGACTAGGGATAAATCCTACCTTAGAAGAAATGCTAACCGCCTG
TCAGGGGGTAGGTGGACCAGGCCAGAAAGCCAGATTAATGGCAGAAGCCTTAAAGGAGGCCATGGCA---CCAGCCCCCA
TCCCATTTGCAGCAGCCCAACAG------------------AGAAGG---ACAATTAAGTGCTGGAATTGCGGAAAGGAA
GGGCACTCGGCAAGACAATGCCGAGCACCTAGAAGACAAGGCTGCTGGAAATGTGGCAAGGCAGGACACATCATGGCAAA
ATGCCCA------GAAAGACAGGCGGGTTTTTTAGGGTTGGGCCCATGGGGAAAGAAGCCCCGCAATTTCCCTGTGGCCC
AA------------------ATCCCGCAGGGGCTGACACCAACAGCACCCCCGATAGACCCAGTAGAG------GACCTA
CTAGAGAAGTACATG------CAGCAAGGGAAAAGGCAGAGAGAGCAGAGAGAGAGGCCATACAAAGAAGTGACAGAGGA
CTTCCTGCAGCTCGAGAAACAAGAGACACCATGCAGAGAGACGACAGAGGACTTGCTGCACCTCAATTCTCTCTTTGGAA
AAGACCAGTAGTCACAGCACATGTTGAGGGCCAGCCAGTAGAAGTTTTGCTAGACACAGGGGCTGACGACTCAATAGTAG
CAGGCGTAGAGTTAGGGAGCAATTATAGTCCAAAGATAGTAGGGGGAATAGGGGGATTCATAAATACCAAAGAATATAAA
AATGTAGAAATAAGAGTATTAAATAAAAGAGTAAGAGCCACCATAATGACAGGTGATACCCCAATCAACATTTTTGGCAG
AAACATTCTGACAGCCTTAGGCATGTCATTAAATCTACCAGTCGCCAAGATAGAACCAATAAAAATAATGCTGAAGCCAG
GAAAGGATGGACCAAAACTGAGACAATGGCCCTTAACAAAAGAAAAAATAGAGGCACTAAAAGAGATCTGTGAGAAAATG
GAAAGAGAGGGCCAGCTAGAGGAGGCACCTCCAACTAATCCTTATAATACCCCCACATTTGCAATCAAGAAAAAGGACAA
AAACAAATGGAGAATGCTAATAGATTTTAGAGAACTAAACAAGGTAACTCAAGACTTCACAGAAATCCAGTTAGGAATTC
CACACCCAGCAGGACTAGCCAAGAAGAAACGAATTACTGTCCTAGATGTAGGGGATGCTTACTTTTCCATACCACTACAT
GAGGATTTTAGACAGTATACTGCATTTACTCTACCATCAATAAACAATGCTGAACCAGGAAAAAGATACATATATAAAGT
CTCACCACAGGGATGGAAGGGATCACCAGCAATTTTTCAGTACACAATGAGGCAGGTCTTAGAACCATTCAGAAAAGCAA
ACCCGGATATCATTCTCATTCAGTACATGGATGATATCTTGATAGCCAGCGACAGGACAGATTTAGAACATGACAGAGTG
GTTCTGCAGCTAAAGGAACTTCTAAATGGCCTGGGATTTTCCACCCCAGATGAGAAGTTCCAAAAAGACCCTCCATACCA
ATGGATGGGCTATGAACTGTGGCCAACTAAATGGAAGCTGCAAAGAATACAATTGCCCCAAAAGGAAGTATGGACAGTCA
ATGACATCCAAAAACTGGTGGGTGTCCTAAATTGGGCAGCACAAATCTACCCAGGGATAAAGACCAGAAACTTATGTAGG
TTAATCAGAGGAAAAATGACACTCACAGAAGAGGTACAGTGGACAGAATTAGCAGAAGCGGAACTAGAAGAAAACAAAAT
CATCTTAAGCCAGGAACAAGAAGGATGCTATTA---CCAAGAGGAAAAGGAGCTAGAAGCAACAGTCCAAAAAGATCAAG
ACAATCAGTGGACATATAAGATACACCAGGGAGGAAAAATTCTAAAAGTAGGAAAATATGCAAAGGTAAAAAATACCCAC
ACCAACGGAGTCAGACTCCTAGCACAAGTAGTTCAAAAAATAGGAAAAGAAGCACTAGTCATTTGGGGACGAATACCAAA
ATTTCACCTACCAGTAGAAAGAGATACCTGGGAACAGTGGTGGGATAACTACTGGCAAGTGACATGGATCCCAGACTGGG
ACTTCATATCTACCCCGCCACTGGTCAGATTAGTATTTAACCTGGTGAAAGATCCCATACTAGGCGCAGAAACCTTCTAC
ACAGATGGATCCTGCAATAAGCAATCAAGAGAAGGAAAAGCAGGATACATAACAGATAGAGGAAGAGACAAGGTGAGGCT
ATTAGAGCAAACCACCAATCAGCAAGCAGAATTAGAAGCCTTTGCGATGGCAGTAACAGACTCAGGTCCAAAGGCCAACA
TTATAGTAGACTCACAATATGTAATGGGAATAGTAGCAGGCCAACCAACAGAGTCAGAGAGTAAAATAGTAAATCAAATC
ATAGAAGAAATGATAAAAAAGGAAGCAATCTATGTTGCATGGGTCCCAGCCCATAAAGGCATAGGAGGAAATCAGGAGGT
AGATCACTTAGTAAGTCAGGGCATCAGACAAGTATTATTCCTAGAGAAAATAGAACCCGCTCAGGAG-GAACATGAAAAA
TATCATAGCAATGTAAAAGAACTATCCCATAAATTTGGACTGCCCAAATTAGTGGCAAGACAAATAGTAAACACATGCAC
CCAATGTCAGCAGAAAGGGGAGGCTATACATGGGCAAGTAAATGCAGAATTAGGCACTTGGCAAATGGACTGCACACACT
TAGAAGGAAAAATCATTATAGTAGCAGTACATGTTGCAAGTGGATTTATAGAAGCAGAAGTCATCCCACAGGAATCAGGA
AGGCAAACGGCACTCTTCCTACTAAAACTGGCCAGTAGGTGGCCAATAACACATTTGCACACAGACAATGGTGCCAACTT
CACTTCACAGGAAGTAAAGATGGTGGCATGGTGGATAGGTATAGAACAATCCTTCGGAGTACCTTACAATCCACAAAGCC
AAGGAGTAGTGGAAGCAATGAATCACCACCTAAAAAATCAGATAAGCAGAATTAGAGAGCAGGCAAACACAGTAGAAACA
ATAGTACTAATGGCAGTTCATTGCATGAATTTTAAAAGGAGGGGAGGAATAGGGGATATGACCCCAGCAGAAAGACTAAT
CAATATGGTCACTGCAGAACAGGAAATACAATTCCTCCAAGCAAAAAATTCAAAATTACAAAATTTTCGGGTCTATTTCA
GAGAAGGCAGAGATCAGCTGTGGAAAGGACCTGGGGAACTACTGTGGAAGGGGGACGGAGCAGTCATAGTCAAGGTAGGG
GCTGACATAAAAATAATACCAAGAAGGAAAGCTAAGATCATCAAAGACTATGGAGGAAGGCAAGAGATGGATAGCGGTTC
CAACTTGGAGGGTGCCAGGGAGGATGGAGAGGTGGCATAGCCTTATCAAGTATCTAAAATACAGAACAGGAGATCTAGAG
AAGGTGTGCTATGTTCCCCACCATAAGGTGGGATGGGC--GT-GGTGGACTTGCAGCAGGGTAATATTCCCATTAAAAGG
AGAAAGTCATCTGGAGATACAGGCATACTGGAACCTAACACCAGAAAAAGGA---TGGCTCTCCTCCTATTCAGTAAGAC
TAACTTGGTATACAGAAAAATTCTGGACAGATGTTACCCCAGACTGTGCGGACTCCCTAATACATAGCACTTATTTCTCT
TGCTTTACGGCAGGCGAAGTAAGAAGAGCCATCAGAGGGGAAAAGCTATTATCCTGCTGCAACTACCCCCAAGCCCATAA
GTACCAGGTACCGTCACTCCAGTTTCTGGCCTTAGTGG---TAGTGCAACAAAATGGCAGGCCCCAGAGAGACAATACCA
CCAGGAAACAGTGGCGAAGAAACTATCGGAGAGGCCTT-CGAGTGGCTAGACAGGACGGTAGAAGCCATAAACAGAG---
---------AGGCAGTGAACCACCTGCCCCGAGAGCTTATTTTCC-AGG-TGTGGC------------------AAAGGT
CCTGGAGATACTGGCATGATGAACAAGGAATGTCAATAAGTTACACAAAGTATAGATATTTGTGCCTAATGCAGAAAGCT
ATGTTCATACA---TTCTAAGAGAGGGTGCACTTGCC----------------TGGGGGGAGGACATGGGCCGGGAGGAT
GGAGATCAGGACCTCCCCCTCCTCCCCCTCCAGGTCTAGTCTAATGACTGAAGCACCAACAGAGTCTCCCCCGGAGGATA
GGACCCCACCGAGGGAGCCAGGGGATGAGTGGGTAATAGAAACCCTGAGAGAGATAAAATAAGAAGCTTTAAAGCACTTT
GACCCTCGCTTGCTAATTACTCTTGGCAACTATATCTATGCTAGACAT---------GGAGACACCCTTG----------
-----AAGGCGCCAGAGGGCTCATTAGGATCCTACAACGAGCCCTCCTCTTGCACTTCAGAGCAGGATGCGGCCGCTCAA
GGATTGGTCAGCCCAGGGGACGAAATCCTTTATCAGC-------TATACCAACCCCTAGAGGCATGCGATAACAAATGTT
ACTGTAAAAAGTGCTGCTACCATTGCCAGATGTGTTTTTTAAACAAGGGGCTCGGGATATGGTATGAACGAAAGGGCA--
---------------------GAAGAAGAAGAACTCCGAAGAAAACTAAGGCTCATTCGTCTTCTGCATCAGACAAGTGA
GTAAGATGTGTGGTAGGAATCAACTATTTGTTGCCAGCTTGCTAGCTAGTGCTTGCTTAATATATTGCGTCCAATATGTG
ACTGTTTTCTATGGCGTGCCCGTGTGGAGAAATGCATCCATTCCCCTCTTTTGTGCAACTAAAAATAGAGATACTTGGGG
AACCATACAGTGCTTGCCAGACAATGATGACTATCAGGAAATAGCTTTAAATGTGACAGAGGCCTTCGACGCATGGAATA
ATACAGTAACAGAACAAGCAGTAGAAGATGTCTGGAGTCTATTTGAGACATCAATAAAACCATGCGTCAAACTAACACCC
TTATGTGTAGCAATGCGTTG-------------------------------------------------------TGGTC
GACTGTCAGTTCAATATGACAGGATTAGAGAGGGATAAGAAAAAACTATATAATGAAACATGGTACTCAAAAGATGTAGT
CTGTGAATCAAATG------------------------------------------------------------ACACAC
AGAGTCATGTGACAAGCACTATTGGGATACTATGAGGTTTAGATATTGTGCACCACCGGGTTTTGCCCTGCTAAGATGCA
ATGATACCAATTATTCAGGCTTTGAGCCCAATTGTTCTAAGGTAGTAGCTGCTACATGTACAAGGATGATGGAAACGCAA
ACCTCCACTTGGTTTGGCTTTAATGGCACTAGGGCAGAAAATAGAACATATATCTATTGGCATGGTAGGGATAATAGAAC
TATCATTAGCTTAAACAAGTTTTATAATCTCACCGTACATTGTAAGAGGCCAGGAAACAAGACAGTTGTACCAATAACAC
TCATGTCAGGGTTAGTGTTTCACTCCCAGCCAATC---AATAGAAGACCCAGGCAAGCATGGTGCTGGTTCAAAGGCGAG
TGGAAGGAAGCCATGAAGGAGGTGAAGCTAACCCTTGCAAAACATCCCAGGTATAAAGGAACCAACGAC-ACAGAAAAAA
TTCGTTTTA-TAGCGCCAGGAGAACGCTCAGACCCAGAAGTGGCATACATGTGGACTAACTGCAGAGGAGAATTTCTCTA
CTGCAATATGACTTGGTTCCTCAATTGGGTAGAAAACAGAAATTATG-----TGCCATGCC-----ATATAAAGCAAATA
ATTAATACCTGGCACAAGGTAGGGAAAAATGTATATTTGCCTCCTAGGGAAGGACAGTTAACCTGCAACTCTACAGTGAC
CAGCATAATTGCTAACATTGAC--A---------------------------ACTATACCGATTAGAATTGGGGGA-TTA
T---AAATTGATAGAAGTAACACCAATTGGCTTTGCACCTACACCAGTAAAAAGATACTCCTCTGCTCCAGTGAGGAATA
AAAGAGGTGTATT-------------------------------------CGTGCTAGG------GTTCTTAGGTTTTCT
CACGACAGCAGGAGCTGCAATGGGCGCGGCGTCCTTGACGCTGTCGGCTCAGTCTCGGACTTTATTGGCCGGGATAGTGC
AGCAACAGCAACAGCTGTTGGACGTGGTCAAGAGACAACAAGAAATGTTGCGACTGACCGTCTGGGGAACAAAAAATCTC
CAGGCAAGAGTCACTGCTATCGAGAAATACTTAAAGGACCAGGCGCAACTAAATTCATGGGGATGTGCGTTTAGACAAGT
CTGCCACACTACTGTACCATGGGTAAATGACACCTTAACGC---------------CTGATTGGAACAACATGACATGGC
AGGAATGGGAGCAACGAATCCGCAACCTAGAGGCAAATATCAGTGAAAGTTTAGAACAGGCACAAATCCAGCAAGAAAAG
AACATGTATGAACTACAAAAATTAAATAGCTGGGATGTTTTTGGCAACTGGTTTGATTTAACCTCCTGGATCAAATATAT
TCAGTATGGAGTTTATATAGTAGTAGGAATAATAGTTTTAAGAATAGTAATATATGTAGTACAAATGTTAAGTAGACTTA
GAAAGGGCTATAGGCCTGTTTTCTCTTCCCCCCCCGCTTACTTCCAACAGATCCATATCCACAAGGACCGGGAACAGCCA
GCCAGAGAAGAAACAGAAGAAGACGTTGGAAACAGCGTTGGAGACAATTGGTGGCCCTGGCCGATAAGATATATACATTT
CCTGATCCGCCAGCTGATTCGCCTCTTGAACAGACTATACAACATCTGCAGGGACTTACTATCCAGGAGCTTCCAGACCC
TCCAACTAATCTCCCAGAGTCTTACAGCAGTCAGAGACTGGCTGAGA------------TTTAACACAGCCTACCTGCAA
TATGGGGGCGAGTGGATCCAAGAAGCGTTCCGAGCCTTCGCGAGGGCTACGGGAGAGACTCTTACAAACGCCTGGAGAGG
CTTCTGGGGGACACTGGGACAAATTGGGAGGGGAATACTTGCAGTCCCAAGAAGGATCAGGCAGGGGGCAGAAATCGCCC
TCCTGTGA----GGGACGGCGGTATCAACAGGGAGATTTTATGAATACCCCATGGAGAG---------------------
--------------------------------------------------------------------------------
-CCCCAGCA---GAAGGGGAGAAAGGCTCGTACAAGCAACAAAATATGGATGATGTAGATTCAGATGATGATGACCTAGT
AGGGGTCCCTGTCACACCAAGAGTACCATTAAGAGAAATGACATATAGGTTGGCAAGAGATATGTCACATTTGATAAAAG
AAAAGGGGGGACTGGAAGGGCTGTATTACAGTGATAGGAGACGTAGAGTCCTAGACATATACTTAGAAAAGGAAGAGGGA
ATAATTGGAGACTGGCAGAACTATACTCATGGACCAGGAGTAAGGTATCCAAAGTTCTTTGGGTGGTTATGGAAGCTAGT
ACCAGTAGATGTCCCACAAGAGGGAGATGACAGTGAGACTACT----------GCTTAGTGCATCCAGCACAAACAAGCA
GGTTTGATGACCCGCATGGAGAAACATTAGTTTGGAGGTTTGACCCCACGCTAGCTTTTAGCTACGAGGCCTTTATTCGA
TACCCAGAGGAGTTTGGGTACAAGTCA
>X05291/HIV2A/ROD
ATGGGCGCGAGAAACTCCGTCTTGAGAGGGAAAAAAGCAGATGAATTAGAAAGAATCAGGTTACGGCCCGGCGGAAAGAA
AAAGTACAGGCTAAAACATATTGTGTGGGCAGCGAATAAATTGGACAGATTCGGATTAGCAGAGAGCCTGTTGGAGTCAA
AAGAGGGTTGTCAAAAAATTCTTACAGTTTTAGATCCAATGGTACCGACAGGTTCAGAAAATTTAAAAAGTCTTTTTAAT
ACTGTCTGCGTCATTTGGTGCATACACGCAGAAGAGAAAGTGAAAGATACTGAAGGAGCAAAACAAATAGTGCGGAGACA
TCTAGTGGCAGAAACAG---------------------------------------GAGGAAATTACCCAGTGCAACATG
TAGGCGGCAACTACACCCATATACCGCTGAGTCCCCGAACCCTAAATGCCTGGGTAAAATTAGTAGAGGAAAAAAAGTTC
GGGGCAGAAGTAGTGCCAGGATTTCAGGCACTCTCAGAAGGCTGCACGCCCTATGATATCAACCAAATGCTTAATTGTGT
GGGCGACCATCAAGCAGCCATGCAGATAATCAGGGAGATTATCAATGAGGAAGCAGCAGAATGGGAT---GTGCAACATC
CAATACCAGGCCCCTTACCAGCGGGGCAGCTTAGAGAGCCAAGGGGATCTGACATAGCAGGGACAACAAGCACAGTAGAA
GAACAGATCCAGTGGATGTTTAGGCCACAAAATCCTGTACCAGTAGGAAACATCTATAGAAGATGGATCCAGATAGGATT
GCAGAAGTGTGTCAGGATGTACAACCCGACCAACATCCTAGACATAAAACAGGGACCAAAGGAGCCGTTCCAAAGCTATG
TAGATAGATTCTACAAAAGCTTGAGGGCAGAACAAACAGATCCAGCAGTGAAGAATTGGATGACCCAAACACTGCTAGTA
CAAAATGCCAACCCAGACTGTAAATTAGTGCTAAAAGGACTAGGGATGAACCCTACCTTAGAAGAGATGCTGACCGCCTG
TCAGGGGGTAGGTGGGCCAGGCCAGAAAGCTAGATTAATGGCAGAGGCCCTGAAAGAGGTCATAGGA---CCTGCCCCTA
TCCCATTCGCAGCAGCCCAGCAG------------------AGAAAG---GCATTTAAATGCTGGAACTGTGGAAAGGAA
GGGCACTCGGCAAGACAATGCCGAGCACCTAGAAGGCAGGGCTGCTGGAAGTGTGGTAAGCCAGGACACATCATGACAAA
CTGCCCA------GATAGACAGGCAGGTTTTTTAGGACTGGGCCCTTGGGGAAAGAAGCCCCGCAACTTCCCCGTGGCCC
AA------------------GTTCCGCAGGGGCTGACACCAACAGCACCCCCAGTGGATCCAGCAGTG------GATCTA
CTGGAGAAATATATG------CAGCAAGGGAAAAGACAGAGAGAGCAGAGAGAGAGACCATACAAGGAAGTGACAGAGGA
CTTACTGCACCTCGAGCAGGGGGAGACACCATACAGGGAACCAACAGAGGACTTGCTGCACCTCAATTCTCTCTTTGGAA
AAGACCAGTAGTCACAGCATACATTGAGGGTCAGCCAGTAGAAGTCTTGTTAGACACAGGGGCTGACGACTCAATAGTAG
CAGGAATAGAGTTAGGGAACAATTATAGCCCAAAAATAGTAGGGGGAATAGGGGGATTCATAAATACCAAGGAATATAAA
AATGTAGAAATAGAAGTTCTAAATAAAAAGGTACGGGCCACCATAATGACAGGCGACACCCCAATCAACATTTTTGGCAG
AAATATTCTGACAGCCTTAGGCATGTCATTAAATCTACCAGTCGCCAAAGTAGAGCCAATAAAAATAATGCTAAAGCCAG
GGAAAGATGGACCAAAACTGAGACAATGGCCCTTAACAAAAGAAAAAATAGAAGCACTAAAAGAAATCTGTGAAAAAATG
GAAAAAGAAGGCCAGCTAGAGGAAGCACCTCCAACTAATCCTTATAATACCCCCACATTTGCAATCAAGAAAAAGGACAA
AAACAAATGGAGGATGCTAATAGATTTCAGAGAACTAAACAAGGTAACTCAAGATTTCACAGAAATTCAGTTAGGAATTC
CACACCCAGCAGGGTTGGCCAAGAAGAGAAGAATTACTGTACTAGATGTAGGGGATGCTTACTTTTCCATACCACTACAT
GAGGACTTTAGACCATATACTGCATTTACTCTACCATCAGTGAACAATGCAGAACCAGGAAAAAGATACATATATAAAGT
CTTGCCACAGGGATGGAAGGGATCACCAGCAATTTTTCAACACACAATGAGACAGGTATTAGAACCATTCAGAAAAGCAA
ACAAGGATGTCATTATCATTCAGTACATGGATGATATCTTAATAGCTAGTGACAGGACAGATTTAGAACATGATAGGGTA
GTCCTGCAGCTCAAGGAACTTCTAAATGGCCTAGGATTTTCTACCCCAGATGAGAAGTTCCAAAAAGACCCTCCATACCA
CTGGATGGGCTATGAACTATGGCCAACTAAATGGAAGTTGCAGAAAATACAGTTGCCCCAAAAAGAAATATGGACAGTCA
ATGACATCCAGAAGCTAGTGGGTGTCCTAAATTGGGCAGCACAACTCTACCCAGGGATAAAGACCAAACACTTATGTAGG
TTAATCAGAGGAAAAATGACACTCACAGAAGAAGTACAGTGGACAGAATTAGCAGAAGCAGAGCTAGAAGAAAACAGAAT
TATCCTAAGCCAGGAACAAGAGGGACACTATTA---CCAAGAAGAAAAAGAGCTAGAAGCAACAGTCCAAAAGGATCAAG
AGAATCAGTGGACATATAAAATACACCAGGAAGAAAAAATTCTAAAAGTAGGAAAATATGCAAAGGTGAAAAACACCCAT
ACCAATGGAATCAGATTGTTAGCACAGGTAGTTCAGAAAATAGGAAAAGAAGCACTAGTCATTTGGGGACGAATACCAAA
ATTTCACCTACCAGTAGAGAGAGAAATCTGGGAGCAGTGGTGGGATAACTACTGGCAAGTGACATGGATCCCAGACTGGG
ACTTCGTGTCTACCCCACCACTGGTCAGGTTAGCGTTTAACCTGGTAGGGGATCCTATACCAGGTGCAGAGACCTTCTAC
ACAGATGGATCCTGCAATAGGCAATCAAAAGAAGGAAAAGCAGGATATGTAACAGATAGAGGGAAAGACAAGGTAAAGAA
ACTAGAGCAAACTACCAATCAGCAAGCAGAACTAGAAGCCTTTGCGATGGCACTAACAGACTCGGGTCCAAAAGTTAATA
TTATAGTAGACTCACAGTATGTAATGGGGATCAGTGCAAGCCAACCAACAGAGTCAGAAAGTAAAATAGTGAACCAGATC
ATAGAAGAAATGATAAAAAAGGAAGCAATCTATGTTGCATGGGTCCCAGCCCACAAAGGCATAGGGGGAAACCAGGAAGT
AGATCATTTAGTGAGTCAGGGTATCAGACAAGTGTTGTTCCTGGAAAAAATAGAGCCCGCTCAGGAA-GAACATGAAAAA
TATCATAGCAATGTAAAAGAACTGTCTCATAAATTTGGAATACCCAATTTAGTGGCAAGGCAAATAGTAAACTCATGTGC
CCAATGTCAACAGAAAGGGGAAGCTATACATGGGCAAGTAAATGCAGAACTAGGCACTTGGCAAATGGACTGCACACATT
TAGAAGGAAAGATCATTATAGTAGCAGTACATGTTGCAAGTGGATTTATAGAAGCAGAAGTCATCCCACAGGAATCAGGA
AGACAAACAGCACTCTTCCTATTGAAACTGGCAAGTAGGTGGCCAATAACACACTTGCATACAGATAATGGTGCCAACTT
CACTTCACAGGAGGTGAAGATGGTAGCATGGTGGATAGGTATAGAACAATCCTTTGGAGTACCTTACAATCCACAGAGCC
AAGGAGTAGTAGAAGCAATGAATCACCATCTAAAAAACCAAATAAGTAGAATCAGAGAACAGGCAAATACAATAGAAACA
ATAGTACTAATGGCAATTCATTGCATGAATTTTAAAAGAAGGGGGGGAATAGGGGATATGACTCCATCAGAAAGATTAAT
CAATATGATCACCACAGAACAAGAGATACAATTCCTCCAAGCCAAAAATTCAAAATTAAAAGATTTTCGGGTCTATTTCA
GAGAAGGCAGAGATCAGTTGTGGAAAGGACCTGGGGAACTACTGTGGAAAGGAGAAGGAGCAGTCCTAGTCAAGGTAGGA
ACAGACATAAAAATAATACCAAGAAGGAAAGCCAAGATCATCAGAGACTATGGAGGAAGACAAGAGATGGATAGTGGTTC
CCACCTGGAGGGTGCCAGGGAGGATGGAGAAATGGCATAGCCTTGTCAAGTATCTAAAATACAAAACAAAGGATCTAGAA
AAGGTGTGCTATGTTCCCCACCATAAGGTGGGATGGGC--AT-GGTGGACTTGCAGCAGGGTAATATTCCCATTAAAAGG
AAACAGTCATCTAGAGATACAGGCATATTGGAACTTAACACCAGAAAAAGGA---TGGCTCTCCTCTTATTCAGTAAGAA
TAACTTGGTACACAGAAAAGTTCTGGACAGATGTTACCCCAGACTGTGCAGATGTCCTAATACATAGCACTTATTTCCCT
TGCTTTACAGCAGGTGAAGTAAGAAGAGCCATCAGAGGGGAAAAGTTATTGTCCTGCTGCAATTATCCCCGAGCTCATAG
AGCCCAGGTACCGTCACTTCAATTTCTGGCCTTAGTGG---TAGTGCAACAAAATGACAGACCCCAGAGAGACAGTACCA
CCAGGAAACAGCGGCGAAGAGACTATCGGAGAGGCCTT-CGCCTGGCTAAACAGGACAGTAGAAGCCATAAACAGAG---
---------AAGCAGTGAATCACCTACCCCGAGAACTTATTTTCC-AGG-TGTGGC------------------AGAGGT
CCTGGAGATACTGGCATGATGAACAAGGGATGTCAGAAAGTTACACAAAGTATAGATATTTGTGCATAATACAGAAAGCA
GTGTACATGCA---TGTTAGGAAAGGGTGTACTTGCC----------------TGGGGAGGGGACATGGGCCAGGAGGGT
GGAGACCAGGGCCTCCTCCTCCTCCCCCTCCAGGTCTGGTCTAATGGCTGAAGCACCAACAGAGCTCCCCCCGGTGGATG
GGACCCCACTGAGGGAGCCAGGGGATGAGTGGATAATAGAAATCTTGAGAGAAATAAAAGAAGAAGCTTTAAAGCATTTT
GACCCTCGCTTGCTAATTGCTCTTGGCAAATATATCTATACTAGACAT---------GGAGACACCCTTG----------
-----AAGGCGCCAGAGAGCTCATTAAAGTCCTGCAACGAGCCCTTTTCACGCACTTCAGAGCAGGATGTGGCCACTCAA
GAATTGGCCAGACAAGGGGAGGAAATCCTCTCTCAGC-------TATACCGACCCCTAGAAACATGCAATAACTCATGCT
ATTGTAAGCGATGCTGCTACCATTGTCAGATGTGTTTTCTAAACAAGGGGCTCGGGATATGTTATGAACGAAAGGGCA--
---------------------GACGAAGAAGGACTCCAAAGAAAACTAAGACTCATCCGTCTCCTACACCAGACAAGTGA
GTATGAT---------GAATCAGCTGCTTATTGCCATTTTATTAGCTAGTGCTTGCTTAGTATATTGCACCCAATATGTA
ACTGTTTTCTATGGCGTACCCACGTGGAAAAATGCAACCATTCCCCTCTTTTGTGCAACCAGAAATAGGGATACTTGGGG
AACCATACAGTGCTTGCCTGACAATGATGATTATCAGGAAATAACTTTGAATGTAACAGAGGCTTTTGATGCATGGAATA
ATACAGTAACAGAACAAGCAATAGAAGATGTCTGGCATCTATTCGAGACATCAATAAAACCATGTGTCAAACTAACACCT
TTATGTGTAGCAATGAAATG-------------------------------------------------------CGATC
AATTGCCAGTTCAATATGACAGGATTAGAAAGAGATAAGAAAAAACAGTATAATGAAACATGGTACTCAAAAGATGTGGT
TTGTGAGACAAATA------------------------------------------------------------ATAGAC
AGAATCATGTGACAAGCACTATTGGGATGCTATAAGGTTTAGATACTGTGCACCACCGGGTTATGCCCTATTAAGATGTA
ATGATACCAATTATTCAGGCTTTGCACCCAACTGTTCTAAAGTAGTAGCTTCTACATGCACCAGGATGATGGAAACGCAA
ACTTCCACATGGTTTGGCTTTAATGGCACTAGAGCAGAGAATAGAACATATATCTATTGGCATGGCAGAGATAATAGAAC
TATCATCAGCTTAAACAAATATTATAATCTCAGTTTGCATTGTAAGAGGCCAGGGAATAAGACAGTGAAACAAATAATGC
TTATGTCAGGACATGTGTTTCACTCCCAACCAGCCATCAATAAAAGACCCAGACAAGCATGGTGCTGGTTCAAAGGCAAA
TGGAAAGACGCCATGCAGGAGGTGAAGGAAACCCTTGCAAAACATCCCAGGTATAGAGGAACCAATGAC-ACAAGGAATA
TTAGCTTTG-CAGCGCCAGGAAAAGGCTCAGACCCAGAAGTAGCATACATGTGGACTAACTGCAGAGGAGAGTTTCTCTA
CTGCAACATGACTTGGTTCCTCAATTGGATAGAGAATAAGAATTATG-----CACCGTGCC-----ATATAAAGCAAATA
ATTAACACATGGCATAAGGTAGGGAGAAATGTATATTTGCCTCCCAGGGAAGGGGAGCTGTCCTGCAACTCAACAGTAAC
CAGCATAATTGCTAACATTGACTGA---------------------------ACTATACAGATTGGAGTTGGGAGA-TTA
T---AAATTGGTAGAAATAACACCAATTGGCTTCGCACCTACAAAAGAAAAAAGATACTCCTCTGCTCACGGGAGACATA
CAAGAGGTGTGTT-------------------------------------CGTGCTAGG------GTTCTTGGGTTTTCT
CGCAACAGCAGGTTCTGCAATGGGCGCGGCGTCCCTGACCGTGTCGGCTCAGTCCCGGACTTTACTGGCCGGGATAGTGC
AGCAACAGCAACAGCTGTTGGACGTGGTCAAGAGACAACAAGAACTGTTGCGACTGACCGTCTGGGGAACGAAAAACCTC
CAGGCAAGAGTCACTGCTATAGAGAAGTACCTACAGGACCAGGCGCGGCTAAATTCATGGGGATGTGCGTTTAGACAAGT
CTGCCACACTACTGTACCATGGGTTAATGATTCCTTAGCAC---------------CTGACTGGGACAATATGACGTGGC
AGGAATGGGAAAAACAAGTCCGCTACCTGGAGGCAAATATCAGTAAAAGTTTAGAACAGGCACAAATTCAGCAAGAGAAA
AATATGTATGAACTACAAAAATTAAATAGCTGGGATATTTTTGGCAATTGGTTTGACTTAACCTCCTGGGTCAAGTATAT
TCAATATGGAGTGCTTATAATAGTAGCAGTAATAGCTTTAAGAATAGTGATATATGTAGTACAAATGTTAAGTAGGCTTA
GAAAGGGCTATAGGCCTGTTTTCTCTTCCCCCCCCGGTTATATCCAACAGATCCATATCCACAAGGACCGGGGACAGCCA
GCCAACGAAGAAACAGAAGAAGACGGTGGAAGCAACGGTGGAGACAGATACTGGCCCTGGCCGATAGCATATATACATTT
CCTGATCCGCCAGCTGATTCGCCTCTTGACCAGACTATACAGCATCTGCAGGGACTTACTATCCAGGAGCTTCCTGACCC
TCCAACTCATCTACCAGAATCTC---------AGAGACTGGCTGAGA------------CTTAGAACAGCCTTCTTGCAA
TATGGGTGCGAGTGGATCCAAGAAGCATTCCAGGCCGCCGCGAGGGCTACAAGAGAGACTCTTGCGGGCGCGTGCAGGGG
CTTGTGGAGGGTATTGGAACGAATCGGGAGGGGAATACTCGCGGTTCCAAGAAGGATCAGACAGGGAGCAGAAATCGCCC
TCCTGTGA----GGGACGGCAGTATCAGCAGGGAGACTTTATGAATACTCCATGGAAGG---------------------
--------------------------------------------------------------------------------
-ACCCAGCAGCAGAAAGGGAGAAAAATTTGTACAGGCAACAAAATATGGATGATGTAGATTCAGATGATGATGACCAAGT
AAGAGTTTCTGTCACACCAAAAGTACCACTAAGACCAATGACACATAGATTGGCAATAGATATGTCACATTTAATAAAAA
CAAGGGGGGGACTGGAAGGGATGTTTTACAGTGAAAGAAGACATAAAATCTTAAATATATACTTAGAAAAGGAAGAAGGG
ATAATTGCAGATTGGCAGAACTACACTCATGGGCCAGGAGTAAGATACCCAATGTTCTTTGGGTGGCTATGGAAGCTAGT
ACCAGTAGATGTCCCACAAGAAGGGGAGGACACTGAGACTACT----------GCTTAGTACATCCAGCACAAACAAGCA
AGTTTGATGACCCGCATGGGGAGACACTAGTCTGGGAGTTTGATCCCTTGCTGGCTTATAGTTACGAGGCTTTTATTCGG
TACCCAGAGGAATTTGGGCACAAGTCA
>M15390/HIV2A/ROD
ATGGGCGCGAGAAACTCCGTCTTGAGAGGGAAAAAAGCAGATGAATTAGAAAGAATCAGGTTACGGCCCGGCGGAAAGAA
AAAGTACAGGCTAAAACATATTGTGTGGGCAGCGAATAAATTGGACAGATTCGGATTAGCAGAGAGCCTGTTGGAGTCAA
AAGAGGGTTGTCAAAAAATTCTTACAGTTTTAGATCCAATGGTACCGACAGGTTCAGAAAATTTAAAAAGTCTTTTTAAT
ACTGTCTGCGTCATTTGGTGCATACACGCAGAAGAGAAAGTGAAAGATACTGAAGGAGCAAAACAAATAGTGCGGAGACA
TCTAGTGGCAGAAACAG---------------------------------------GAGGAAATTACCCAGTGCAACATG
TAGGCGGCAACTACACCCATATACCGCTGAGTCCCCGAACCCTAAATGCCTGGGTAAAATTAGTAGAGGAAAAAAAGTTC
GGGGCAGAAGTAGTGCCAGGATTTCAGGCACTCTCAGAAGGCTGCACGCCCTATGATATCAACCAAATGCTTAATTGTGT
GGGCGACCATCAAGCAGCCATGCAGATAATCAGGGAGATTATCAATGAGGAAGCAGCAGAATGGGAT---GTGCAACATC
CAATACCAGGCCCCTTACCAGCGGGGCAGCTTAGAGAGCCAAGGGGATCTGACATAGCAGGGACAACAAGCACAGTAGAA
GAACAGATCCAGTGGATGTTTAGGCCACAAAATCCTGTACCAGTAGGAAACATCTATAGAAGATGGATCCAGATAGGATT
GCAGAAGTGTGTCAGGATGTACAACCCGACCAACATCCTAGACATAAAACAGGGACCAAAGGAGCCGTTCCAAAGCTATG
TAGATAGATTCTACAAAAGCTTGAGGGCAGAACAAACAGATCCAGCAGTGAAGAATTGGATGACCCAAACACTGCTAGTA
CAAAATGCCAACCCAGACTGTAAATTAGTGCTAAAAGGACTAGGGATGAACCCTACCTTAGAAGAGATGCTGACCGCCTG
TCAGGGGGTAGGTGGGCCAGGCCAGAAAGCTAGATTAATGGCAGAGGCCCTGAAAGAGGTCATAGGA---CCTGCCCCTA
TCCCATTCGCAGCAGCCCAGCAG------------------AGAAAG---GCATTTAAATGCTGGAACTGTGGAAAGGAA
GGGCACTCGGCAAGACAATGCCGAGCACCTAGAAGGCAGGGCTGCTGGAAGTGTGGTAAGCCAGGACACATCATGACAAA
CTGCCCA------GATAGACAGGCAGGTTTTTTAGGACTGGGCCCTTGGGGAAAGAAGCCCCGCAACTTCCCCGTGGCCC
AA------------------GTTCCGCAGGGGCTGACACCAACAGCACCCCCAGTGGATCCAGCAGTG------GATCTA
CTGGAGAAATATATG------CAGCAAGGGAAAAGACAGAGAGAGCAGAGAGAGAGACCATACAAGGAAGTGACAGAGGA
CTTACTGCACCTCGAGCAGGGGGAGACACCATACAGGGAACCAACAGAGGACTTGCTGCACCTCAATTCTCTCTTTGGAA
AAGACCAGTAGTCACAGCATACATTGAGGGTCAGCCAGTAGAAGTCTTGTTAGACACAGGGGCTGACGACTCAATAGTAG
CAGGAATAGAGTTAGGGAACAATTATAGCCCAAAAATAGTAGGGGGAATAGGGGGATTCATAAATACCAAGGAATATAAA
AATGTAGAAATAGAAGTTCTAAATAAAAAGGTACGGGCCACCATAATGACAGGCGACACCCCAATCAACATTTTTGGCAG
AAATATTCTGACAGCCTTAGGCATGTCATTAAATCTACCAGTCGCCAAAGTAGAGCCAATAAAAATAATGCTAAAGCCAG
GGAAAGATGGACCAAAACTGAGACAATGGCCCTTAACAAAAGAAAAAATAGAAGCACTAAAAGAAATCTGTGAAAAAATG
GAAAAAGAAGGCCAGCTAGAGGAAGCACCTCCAACTAATCCTTATAATACCCCCACATTTGCAATCAAGAAAAAGGACAA
AAACAAATGGAGGATGCTAATAGATTTCAGAGAACTAAACAAGGTAACTCAAGATTTCACAGAAATTCAGTTAGGAATTC
CACACCCAGCAGGGTTGGCCAAGAAGAGAAGAATTACTGTACTAGATGTAGGGGATGCTTACTTTTCCATACCACTACAT
GAGGACTTTAGACCATATACTGCATTTACTCTACCATCAGTGAACAATGCAGAACCAGGAAAAAGATACATATATAAAGT
CTTGCCACAGGGATGGAAGGGATCACCAGCAATTTTTCAACACACAATGAGACAGGTATTAGAACCATTCAGAAAAGCAA
ACAAGGATGTCATTATCATTCAGTACATGGATGATATCTTAATAGCTAGTGACAGGACAGATTTAGAACATGATAGGGTA
GTCCTGCAGCTCAAGGAACTTCTAAATGGCCTAGGATTTTCTACCCCAGATGAGAAGTTCCAAAAAGACCCTCCATACCA
CTGGATGGGCTATGAACTATGGCCAACTAAATGGAAGTTGCAGAAAATACAGTTGCCCCAAAAAGAAATATGGACAGTCA
ATGACATCCAGAAGCTAGTGGGTGTCCTAAATTGGGCAGCACAACTCTACCCAGGGATAAAGACCAAACACTTATGTAGG
TTAATCAGAGGAAAAATGACACTCACAGAAGAAGTACAGTGGACAGAATTAGCAGAAGCAGAGCTAGAAGAAAACAGAAT
TATCCTAAGCCAGGAACAAGAGGGACACTATTA---CCAAGAAGAAAAAGAGCTAGAAGCAACAGTCCAAAAGGATCAAG
AGAATCAGTGGACATATAAAATACACCAGGAAGAAAAAATTCTAAAAGTAGGAAAATATGCAAAGGTGAAAAACACCCAT
ACCAATGGAATCAGATTGTTAGCACAGGTAGTTCAGAAAATAGGAAAAGAAGCACTAGTCATTTGGGGACGAATACCAAA
ATTTCACCTACCAGTAGAGAGAGAAATCTGGGAGCAGTGGTGGGATAACTACTGGCAAGTGACATGGATCCCAGACTGGG
ACTTCGTGTCTACCCCACCACTGGTCAGGTTAGCGTTTAACCTGGTAGGGGATCCTATACCAGGTGCAGAGACCTTCTAC
ACAGATGGATCCTGCAATAGGCAATCAAAAGAAGGAAAAGCAGGATATGTAACAGATAGAGGGAAAGACAAGGTAAAGAA
ACTAGAGCAAACTACCAATCAGCAAGCAGAACTAGAAGCCTTTGCGATGGCACTAACAGACTCGGGTCCAAAAGTTAATA
TTATAGTAGACTCACAGTATGTAATGGGGATCAGTGCAAGCCAACCAACAGAGTCAGAAAGTAAAATAGTGAACCAGATC
ATAGAAGAAATGATAAAAAAGGAAGCAATCTATGTTGCATGGGTCCCAGCCCACAAAGGCATAGGGGGAAACCAGGAAGT
AGATCATTTAGTGAGTCAGGGTATCAGACAAGTGTTGTTCCTGGAAAAAATAGAGCCCGCTCAGGAA-GAACATGAAAAA
TATCATAGCAATGTAAAAGAACTGTCTCATAAATTTGGAATACCCAATTTAGTGGCAAGGCAAATAGTAAACTCATGTGC
CCAATGTCAACAGAAAGGGGAAGCTATACATGGGCAAGTAAATGCAGAACTAGGCACTTGGCAAATGGACTGCACACATT
TAGAAGGAAAGATCATTATAGTAGCAGTACATGTTGCAAGTGGATTTATAGAAGCAGAAGTCATCCCACAGGAATCAGGA
AGACAAACAGCACTCTTCCTATTGAAACTGGCAAGTAGGTGGCCAATAACACACTTGCATACAGATAATGGTGCCAACTT
CACTTCACAGGAGGTGAAGATGGTAGCATGGTGGATAGGTATAGAACAATCCTTTGGAGTACCTTACAATCCACAGAGCC
AAGGAGTAGTAGAAGCAATGAATCACCATCTAAAAAACCAAATAAGTAGAATCAGAGAACAGGCAAATACAATAGAAACA
ATAGTACTAATGGCAATTCATTGCATGAATTTTAAAAGAAGGGGGGGAATAGGGGATATGACTCCATCAGAAAGATTAAT
CAATATGATCACCACAGAACAAGAGATACAATTCCTCCAAGCCAAAAATTCAAAATTAAAAGATTTTCGGGTCTATTTCA
GAGAAGGCAGAGATCAGTTGTGGAAAGGACCTGGGGAACTACTGTGGAAAGGAGAAGGAGCAGTCCTAGTCAAGGTAGGA
ACAGACATAAAAATAATACCAAGAAGGAAAGCCAAGATCATCAGAGACTATGGAGGAAGACAAGAGATGGATAGTGGTTC
CCACCTGGAGGGTGCCAGGGAGGATGGAGAAATGGCATAGCCTTGTCAAGTATCTAAAATACAAAACAAAGGATCTAGAA
AAGGTGTGCTATGTTCCCCACCATAAGGTGGGATGGGC--AT-GGTGGACTTGCAGCAGGGTAATATTCCCATTAAAAGG
AAACAGTCATCTAGAGATACAGGCATATTGGAACTTAACACCAGAAAAAGGA---TGGCTCTCCTCTTATTCAGTAAGAA
TAACTTGGTACACAGAAAAGTTCTGGACAGATGTTACCCCAGACTGTGCAGATGTCCTAATACATAGCACTTATTTCCCT
TGCTTTACAGCAGGTGAAGTAAGAAGAGCCATCAGAGGGGAAAAGTTATTGTCCTGCTGCAATTATCCCCGAGCTCATAG
AGCCCAGGTACCGTCACTTCAATTTCTGGCCTTAGTGG---TAGTGCAACAAAATGACAGACCCCAGAGAGACAGTACCA
CCAGGAAACAGCGGCGAAGAGACTATCGGAGAGGCCTT-CGCCTGGCTAAACAGGACAGTAGAAGCCATAAACAGAG---
---------AAGCAGTGAATCACCTACCCCGAGAACTTATTTTCC-AGG-TGTGGC------------------AGAGGT
CCTGGAGATACTGGCATGATGAACAAGGGATGTCAGAAAGTTACACAAAGTATAGATATTTGTGCATAATACAGAAAGCA
GTGTACATGCA---TGTTAGGAAAGGGTGTACTTGCC----------------TGGGGAGGGGACATGGGCCAGGAGGGT
GGAGACCAGGGCCTCCTCCTCCTCCCCCTCCAGGTCTGGTCTAATGGCTGAAGCACCAACAGAGCTCCCCCCGGTGGATG
GGACCCCACTGAGGGAGCCAGGGGATGAGTGGATAATAGAAATCTTGAGAGAAATAAAAGAAGAAGCTTTAAAGCATTTT
GACCCTCGCTTGCTAATTGCTCTTGGCAAATATATCTATACTAGACAT---------GGAGACACCCTTG----------
-----AAGGCGCCAGAGAGCTCATTAAAGTCCTGCAACGAGCCCTTTTCACGCACTTCAGAGCAGGATGTGGCCACTCAA
GAATTGGCCAGACAAGGGGAGGAAATCCTCTCTCAGC-------TATACCGACCCCTAGAAACATGCAATAACTCATGCT
ATTGTAAGCGATGCTGCTACCATTGTCAGATGTGTTTTCTAAACAAGGGGCTCGGGATATGTTATGAACGAAAGGGCA--
---------------------GACGAAGAAGGACTCCAAAGAAAACTAAGACTCATCCGTCTCCTACACCAGACAAGTGA
GTATGAT---------GAATCAGCTGCTTATTGCCATTTTATTAGCTAGTGCTTGCTTAGTATATTGCACCCAATATGTA
ACTGTTTTCTATGGCGTACCCACGTGGAAAAATGCAACCATTCCCCTCTTTTGTGCAACCAGAAATAGGGATACTTGGGG
AACCATACAGTGCTTGCCTGACAATGATGATTATCAGGAAATAACTTTGAATGTAACAGAGGCTTTTGATGCATGGAATA
ATACAGTAACAGAACAAGCAATAGAAGATGTCTGGCATCTATTCGAGACATCAATAAAACCATGTGTCAAACTAACACCT
TTATGTGTAGCAATGAAATG-------------------------------------------------------CGATC
AATTGCCAGTTCAATATGACAGGATTAGAAAGAGATAAGAAAAAACAGTATAATGAAACATGGTACTCAAAAGATGTGGT
TTGTGAGACAAATA------------------------------------------------------------ATAGAC
AGAATCATGTGACAAGCACTATTGGGATGCTATAAGGTTTAGATACTGTGCACCACCGGGTTATGCCCTATTAAGATGTA
ATGATACCAATTATTCAGGCTTTGCACCCAACTGTTCTAAAGTAGTAGCTTCTACATGCACCAGGATGATGGAAACGCAA
ACTTCCACATGGTTTGGCTTTAATGGCACTAGAGCAGAGAATAGAACATATATCTATTGGCATGGCAGAGATAATAGAAC
TATCATCAGCTTAAACAAATATTATAATCTCAGTTTGCATTGTAAGAGGCCAGGGAATAAGATAGTGAAACAAATAATGC
TTATGTCAGGACATGTGTTTCACTCCCAACCAGCCATCAATAAAAGACCCAGACAAGCATGGTGCTGGTTCAAAGGCAAA
TGGAAAGACGCCATGCAGGAGGTGAAGGAAACCCTTGCAAAACATCCCAGGTATAGAGGAACCAATGAC-ACAAGGAATA
TTAGCTTTG-CAGCGCCAGGAAAAGGCTCAGACCCAGAAGTAGCATACATGTGGACTAACTGCAGAGGAGAGTTTCTCTA
CTGCAACATGACTTGGTTCCTCAATTGGATAGAGAATAAGAATTATG-----CACCGTGCC-----ATATAAAGCAAATA
ATTAACACATGGCATAAGGTAGGGAGAAATGTATATTTGCCTCCCAGGGAAGGGGAGCTGTCCTGCAACTCAACAGTAAC
CAGCATAATTGCTAACATTGACTGA---------------------------ACTATACAGATTGGAGTTGGGAGA-TTA
T---AAATTGGTAGAAATAACACCAATTGGCTTCGCACCTACAAAAGAAAAAAGATACTCCTCTGCTCACGGGAGACATA
CAAGAGGTGTGTT-------------------------------------CGTGCTAGG------GTTCTTGGGTTTTCT
CGCAACAGCAGGTTCTGCAATGGGCGCGGCGTCCCTGACCGTGTCGGCTCAGTCCCGGACTTTACTGGCCGGGATAGTGC
AGCAACAGCAACAGCTGTTGGACGTGGTCAAGAGACAACAAGAACTGTTGCGACTGACCGTCTGGGGAACGAAAAACCTC
CAGGCAAGAGTCACTGCTATAGAGAAGTACCTACAGGACCAGGCGCGGCTAAATTCATGGGGATGTGCGTTTAGACAAGT
CTGCCACACTACTGTACCATGGGTTAATGATTCCTTAGCAC---------------CTGACTGGGACAATATGACGTGGC
AGGAATGGGAAAAACAAGTCCGCTACCTGGAGGCAAATATCAGTAAAAGTTTAGAACAGGCACAAATTCAGCAAGAGAAA
AATATGTATGAACTACAAAAATTAAATAGCTGGGATATTTTTGGCAATTGGTTTGACTTAACCTCCTGGGTCAAGTATAT
TCAATATGGAGTGCTTATAATAGTAGCAGTAATAGCTTTAAGAATAGTGATATATGTAGTACAAATGTTAAGTAGGCTTA
GAAAGGGCTATAGGCCTGTTTTCTCTTCCCCCCCCGGTTATATCCAACAGATCCATATCCACAAGGACCGGGGACAGCCA
GCCAACGAAGAAACAGAAGAAGACGGTGGAAGCAACGGTGGAGACAGATACTGGCCCTGGCCGATAGCATATATACATTT
CCTGATCCGCCAGCTGATTCGCCTCTTGACCAGACTATACAGCATCTGCAGGGACTTACTATCCAGGAGCTTCCTGACCC
TCCAACTCATCTACCAGAATCTC---------AGAGACTGGCTGAGA------------CTTAGAACAGCCTTCTTGCAA
TATGGGTGCGAGTGGATCCAAGAAGCATTCCAGGCCGCCGCGAGGGCTACAAGAGAGACTCTTGCGGGCGCGTGCAGGGG
CTTGTGGAGGGTATTGGAACGAATCGGGAGGGGAATACTCGCGGTTCCAAGAAGGATCAGACAGGGAGCAGAAATCGCCC
TCCTGTGA----GGGACGGCAGTATCAGCAGGGAGACTTTATGAATACTCCATGGAAGG---------------------
--------------------------------------------------------------------------------
-ACCCAGCAGCAGAAAGGGAGAAAAATTTGTACAGGCAACAAAATATGGATGATGTAGATTCAGATGATGATGACCAAGT
AAGAGTTTCTGTCACACCAAAAGTACCACTAAGACCAATGACACATAGATTGGCAATAGATATGTCACATTTAATAAAAA
CAAGGGGGGGACTGGAAGGGATGTTTTACAGTGAAAGAAGACATAAAATCTTAAATATATACTTAGAAAAGGAAGAAGGG
ATAATTGCAGATTGGCAGAACTACACTCATGGGCCAGGAGTAAGATACCCAATGTTCTTTGGGTGGCTATGGAAGCTAGT
ACCAGTAGATGTCCCACAAGAAGGGGAGGACACTGAGACTACT----------GCTTAGTACATCCAGCACAAACAAGCA
AGTTTGATGACCCGCATGGGGAGACACTAGTCTGGGAGTTTGATCCCTTGCTGGCTTATAGTTACGAGGCTTTTATTCGG
TACCCAGAGGAATTTGGGCACAAGTCA
>BD413542/HIV2A/ROD_patent
ATGGGCGCGAGAAACTCCGTCTTGAGAGGGAAAAAAGCAGATGAATTAGAAAGAATCAGGTTACGGCCCGGCGGAAAGAA
AAAGTACAGGCTAAAACATATTGTGTGGGCAGCGAATAAATTGGACAGATTCGGATTAGCAGAGAGCCTGTTGGAGTCAA
AAGAGGGTTGTCAAAAAATTCTTACAGTTTTAGATCCAATGGTACCGACAGGTTCAGAAAATTTAAAAAGTCTTTTTAAT
ACTGTCTGCGTCATTTGGTGCATACACGCAGAAGAGAAAGTGAAAGATACTGAAGGAGCAAAACAAATAGTGCGGAGACA
TCTAGTGGCAGAAACAG---------------------------------------GAGGAAATTACCCAGTGCAACATG
TAGGCGGCAACTACACCCATATACCGCTGAGTCCCCGAACCCTAAATGCCTGGGTAAAATTAGTAGAGGAAAAAAAGTTC
GGGGCAGAAGTAGTGCCAGGATTTCAGGCACTCTCAGAAGGCTGCACGCCCTATGATATCAACCAAATGCTTAATTGTGT
GGGCGACCATCAAGCAGCCATGCAGATAATCAGGGAGATTATCAATGAGGAAGCAGCAGAATGGGAT---GTGCAACATC
CAATACCAGGCCCCTTACCAGCGGGGCAGCTTAGAGAGCCAAGGGGATCTGACATAGCAGGGACAACAAGCACAGTAGAA
GAACAGATCCAGTGGATGTTTAGGCCACAAAATCCTGTACCAGTAGGAAACATCTATAGAAGATGGATCCAGATAGGATT
GCAGAAGTGTGTCAGGATGTACAACCCGACCAACATCCTAGACATAAAACAGGGACCAAAGGAGCCGTTCCAAAGCTATG
TAGATAGATTCTACAAAAGCTTGAGGGCAGAACAAACAGATCCAGCAGTGAAGAATTGGATGACCCAAACACTGCTAGTA
CAAAATGCCAACCCAGACTGTAAATTAGTGCTAAAAGGACTAGGGATGAACCCTACCTTAGAAGAGATGCTGACCGCCTG
TCAGGGGGTAGGTGGGCCAGGCCAGAAAGCTAGATTAATGGCAGAGGCCCTGAAAGAGGTCATAGGA---CCTGCCCCTA
TCCCATTCGCAGCAGCCCAGCAG------------------AGAAAG---GCATTTAAATGCTGGAACTGTGGAAAGGAA
GGGCACTCGGCAAGACAATGCCGAGCACCTAGAAGGCAGGGCTGCTGGAAGTGTGGTAAGCCAGGACACATCATGACAAA
CTGCCCA------GATAGACAGGCAGGTTTTTTAGGACTGGGCCCTTGGGGAAAGAAGCCCCGCAACTTCCCCGTGGCCC
AA------------------GTTCCGCAGGGGCTGACACCAACAGCACCCCCAGTGGATCCAGCAGTG------GATCTA
CTGGAGAAATATATG------CAGCAAGGGAAAAGACAGAGAGAGCAGAGAGAGAGACCATACAAGGAAGTGACAGAGGA
CTTACTGCACCTCGAGCAGGGGGAGACACCATACAGGGAACCAACAGAGGACTTGCTGCACCTCAATTCTCTCTTTGGAA
AAGACCAGTAGTCACAGCATACATTGAGGGTCAGCCAGTAGAAGTCTTGTTAGACACAGGGGCTGACGACTCAATAGTAG
CAGGAATAGAGTTAGGGAACAATTATAGCCCAAAAATAGTAGGGGGAATAGGGGGATTCATAAATACCAAGGAATATAAA
AATGTAGAAATAGAAGTTCTAAATAAAAAGGTACGGGCCACCATAATGACAGGCGACACCCCAATCAACATTTTTGGCAG
AAATATTCTGACAGCCTTAGGCATGTCATTAAATCTACCAGTCGCCAAAGTAGAGCCAATAAAAATAATGCTAAAGCCAG
GGAAAGATGGACCAAAACTGAGACAATGGCCCTTAACAAAAGAAAAAATAGAAGCACTAAAAGAAATCTGTGAAAAAATG
GAAAAAGAAGGCCAGCTAGAGGAAGCACCTCCAACTAATCCTTATAATACCCCCACATTTGCAATCAAGAAAAAGGACAA
AAACAAATGGAGGATGCTAATAGATTTCAGAGAACTAAACAAGGTAACTCAAGATTTCACAGAAATTCAGTTAGGAATTC
CACACCCAGCAGGGTTGGCCAAGAAGAGAAGAATTACTGTACTAGATGTAGGGGATGCTTACTTTTCCATACCACTACAT
GAGGACTTTAGACCATATACTGCATTTACTCTACCATCAGTGAACAATGCAGAACCAGGAAAAAGATACATATATAAAGT
CTTGCCACAGGGATGGAAGGGATCACCAGCAATTTTTCAACACACAATGAGACAGGTATTAGAACCATTCAGAAAAGCAA
ACAAGGATGTCATTATCATTCAGTACATGGATGATATCTTAATAGCTAGTGACAGGACAGATTTAGAACATGATAGGGTA
GTCCTGCAGCTCAAGGAACTTCTAAATGGCCTAGGATTTTCTACCCCAGATGAGAAGTTCCAAAAAGACCCTCCATACCA
CTGGATGGGCTATGAACTATGGCCAACTAAATGGAAGTTGCAGAAAATACAGTTGCCCCAAAAAGAAATATGGACAGTCA
ATGACATCCAGAAGCTAGTGGGTGTCCTAAATTGGGCAGCACAACTCTACCCAGGGATAAAGACCAAACACTTATGTAGG
TTAATCAGAGGAAAAATGACACTCACAGAAGAAGTACAGTGGACAGAATTAGCAGAAGCAGAGCTAGAAGAAAACAGAAT
TATCCTAAGCCAGGAACAAGAGGGACACTATTA---CCAAGAAGAAAAAGAGCTAGAAGCAAGAGTCCAAAAGGATCAAG
AGAATGAGTGGACATATAAAATACACCAGGAAGAAAAAATTCTAAAAGTAGGAAAATATGCAAAGGTGAAAAACACCCAT
ACCAATGGAATCAGATTGTTAGCACAGGTAGTTCAGAAAATAGGAAAAGAAGCACTAGTCATTTGGGGACGAATACCAAA
ATTTCACCTACCAGTAGAGAGAGAAATCTGGGAGCAGTGGTGGGATAACTACTGGCAAGTGACATGGATCCCAGACTGGG
ACTTCGTGTCTACCCCACCACTGGTCAGGTTAGCGTTTAACCTGGTAGGGGATCCTATACCAGGTGCAGAGACCTTCTAC
ACAGATGGATCCTGCAATAGGCAATCAAAAGAAGGAAAAGCAGGATATGTAACAGATAGAGGGAAAGACAAGGTAAAGAA
ACTAGAGCAAACTACCAATCAGCAAGCAGAACTAGAAGCCTTTGCGATGGCACTAACAGACTCGGGTCCAAAAGTTAATA
TTATAGTAGACTCACAGTATGTAATGGGGATCAGTGCAAGCCAACCAACAGAGTCAGAAAGTAAAATAGTGAACCAGATC
ATAGAAGAAATGATAAAAAAGGAAGCAATCTATGTTGCATGGGTCCCAGCCCACAAAGGCATAGGGGGAAACCAGGAAGT
AGATCATTTAGTGAGTCAGGGTATCAGACAAGTGTTGTTCCTGGAAAAAATAGAGCCCGCTCAGGAA-GAACATGAAAAA
TATCATAGCAATGTAAAAGAACTGTCTCATAAATTTGGAATACCCAATTTAGTGGCAAGGCAAATAGTAAACTCATGTGC
CCAATGTCAACAGAAAGGGGAAGCTATACATGGGCAAGTAAATGCAGAACTAGGCACTTGGCAAATGGACTGCACACATT
TAGAAGGAAAGATCATTATAGTAGCAGTACATGTTGCAAGTGGATTTATAGAAGCAGAAGTCATCCCACAGGAATCAGGA
AGACAAACAGCACTCTTCCTATTGAAACTGGCAAGTAGGTGGCCAATAACACACTTGCATACAGATAATGGTGCCAACTT
CACTTCACAGGAGGTGAAGATGGTAGCATGGTGGATAGGTATAGAACAATCCTTTGGAGTACCTTACAATCCACAGAGCC
AAGGAGTAGTAGAAGCAATGAATCACCATCTAAAAAACCAAATAAGT---------------------------GAAACA
ATAGTACTAATGGCAATTCATTGCATGAATTTTAAAAGAAGGGGGGGAATAGGGGATATGACTCCATCAGAAAGATTAAT
CAATATGATCACCACAGAACAAGAGATACAATTCCTCCAAGCCAAAAATTCAAAATTAAAAGATTTTCGGGTCTATTTCA
GAGAAGGCAGAGATCAGTTGTGGAAAGGACCTGGGGAACTACTGTGGAAAGGAGAAGGAGCAGTCCTAGTCAAGGTAGGA
ACAGACATAAAAATAATACCAAGAAGGAAAGCCAAGATCATCAGAGACTATGGAGGAAGACAAGAGATGGATAGTGGTTC
CCACCTGGAGGGTGCCAGGGAGGATGGAGAAATGGCATAGCCTTGTCAAGTATCTAAAATACAAAACAAAGGATCTAGAA
AAGGTGTGCTATGTTCCCCACCATAAGGTGGGATGGGC--AT-GGTGGACTTGCAGCAGGGTAATATTCCCATTAAAAGG
AAACAGTCATCTAGAGATACAGGCATATTGGAACTTAACACCAGAAAAAGGA---TGGCTCTCCTCTTATTCAGTAAGAA
TAACTTGGTACACAGAAAAGTTCTGGACAGATGTTACCCCAGACTGTGCAGATGTCCTAATACATAGCACTTATTTCCCT
TGCTTTACAGCAGGTGAAGTAAGAAGAGCCATCAGAGGGGAAAAGTTATTGTCCTGCTGCAATTATCCCCGAGCTCATAG
AGCCCAGGTACCGTCACTTCAATTTCTGGCCTTAGTGG---TAGTGCAACAAAATGACAGACCCCAGAGAGACAGTACCA
CCAGGAAACAGCGGCGAAGAGACTATCGGAGAGGCCTT-CGCCTGGCTAAACAGGACAGTAGAAGCCATAAACAGAG---
---------AAGCAGTGAATCACCTACCCCGAGAACTTATTTTCC-AGG-TGTGGC------------------AGAGGT
CCTGGAGATACTGGCATGATGAACAAGGGATGTCAGAAAGTTACACAAAGTATAGATATTTGTGCATAATACAGAAAGCA
GTGTACATGCA---TGTTAGGAAAGGGTGTACTTGCC----------------TGGGGAGGGGACATGGGCCAGGAGGGT
GGAGACCAGGGCCTCCTCCTCCTCCCCCTCCAGGTCTGGTCTAATGGCTGAAGCACCAACAGAGCTCCCCCCGGTGGATG
GGACCCCACTGAGGGAGCCAGGGGATGAGTGGATAATAGAAATCTTGAGAGAAATAAAAGAAGAAGCTTTAAAGCATTTT
GACCCTCGCTTGCTAATTGCTCTTGGCAAATATATCTATACTAGACAT---------GGAGACACCCTTG----------
-----AAGGCGCCAGAGAGCTCATTAAAGTCCTGCAACGAGCCCTTTTCACGCACTTCAGAGCAGGATGTGGCCACTCAA
GAATTGGCCAGACAAGGGGAGGAAATCCTCTCTCAGC-------TATACCGACCCCTAGAAACATGCAATAACTCATGCT
ATTGTAAGCGATGCTGCTACCATTGTCAGATGTGTTTTCTAAACAAGGGGCTCGGGATATGTTATGAACGAAAGGGCA--
---------------------GACGAAGAAGGACTCCAAAGAAAACTAAGACTCATCCGTCTCCTACACCAGACAAGTGA
GTATGAT---------GAATCAGCTGCTTATTGCCATTTTATTAGCTAGTGCTTGCTTAGTATATTGCACCCAATATGTA
ACTGTTTTCTATGGCGTACCCACGTGGAAAAATGCAACCATTCCCCTCTTTTGTGCAACCAGAAATAGGGATACTTGGGG
AACCATACAGTGCTTGCCTGACAATGATGATTATCAGGAAATAACTTTGAATGTAACAGAGGCTTTTGATGCATGGAATA
ATACAGTAACAGAACAAGCAATAGAAGATGTCTGGCATCTATTCGAGACATCAATAAAACCATGTGTCAAACTAACACCT
TTATGTGTAGCAATGAAATG-------------------------------------------------------CGATC
AATTGCCAGTTCAATATGACAGGATTAGAAAGAGATAAGAAAAAACAGTATAATGAAACATGGTACTCAAAAGATGTGGT
TTGTGAGACAAATA------------------------------------------------------------ATAGAC
AGAATCATGTGACAAGCACTATTGGGATGCTATAAGGTTTAGATACTGTGCACCACCGGGTTATGCCCTATTAAGATGTA
ATGATACCAATTATTCAGGCTTTGCACCCAACTGTTCTAAAGTAGTAGCTTCTACATGCACCAGGATGATGGAAACGCAA
ACTTCCACATGGTTTGGCTTTAATGGCACTAGAGCAGAGAATAGAACATATATCTATTGGCATGGCAGAGATAATAGAAC
TATCATCAGCTTAAACAAATATTATAATCTCAGTTTGCATTGTAAGAGGCCAGGGAATAAGACAGTGAAACAAATAATGC
TTATGTCAGGACATGTGTTTCACTCCCAACCAGCCATCAATAAAAGACCCAGACAAGCATGGTGCTGGTTCAAAGGCAAA
TGGAAAGACGCCATGCAGGAGGTGAAGGAAACCCTTGCAAAACATCCCAGGTATAGAGGAACCAATGAC-ACAAGGAATA
TTAGCTTTG-CAGCGCCAGGAAAAGGCTCAGACCCAGAAGTAGCATACATGTGGACTAACTGCAGAGGAGAGTTTCTCTA
CTGCAACATGACTTGGTTCCTCAATTGGATAGAGAATAAGAATTATG-----CACCGTGCC-----ATATAAAGCAAATA
ATTAACACATGGCATAAGGTAGGGAGAAATGTATATTTGCCTCCCAGGGAAGGGGAGCTGTCCTGCAACTCAACAGTAAC
CAGCATAATTGCTAACATTGACTGA---------------------------ACTATACAGATTGGAGTTGGGAGA-TTA
T---AAATTGGTAGAAATAACACCAATTGGCTTCGCACCTACAAAAGAAAAAAGATACTCCTCTGCTCACGGGAGACATA
CAAGAGGTGTGTT-------------------------------------CGTGCTAGG------GTTCTTGGGTTTTCT
CGCAACAGCAGGTTCTGCAATGGGCGCGGCGTCCCTGACCGTGTCGGCTCAGTCCCGGACTTTACTGGCCGGGATAGTGC
AGCAACAGCAACAGCTGTTGGACGTGGTCAAGAGACAACAAGAACTGTTGCGACTGACCGTCTGGGGAACGAAAAACCTC
CAGGCAAGAGTCACTGCTATAGAGAAGTACCTACAGGACCAGGCGCGGCTAAATTCATGGGGATGTGCGTTTAGACAAGT
CTGCCACACTACTGTACCATGGGTTAATGATTCCTTAGCAC---------------CTGACTGGGACAATATGACGTGGC
AGGAATGGGAAAAACAAGTCCGCTACCTGGAGGCAAATATCAGTAAAAGTTTAGAACAGGCACAAATTCAGCAAGAGAAA
AATATGTATGAACTACAAAAATTAAATAGCTGGGATATTTTTGGCAATTGGTTTGACTTAACCTCCTGGGTCAAGTATAT
TCAATATGGAGTGCTTATAATAGTAGCAGTAATAGCTTTAAGAATAGTGATATATGTAGTACAAATGTTAAGTAGGCTTA
GAAAGGGCTATAGGCCTGTTTTCTCTTCCCCCCCCGGTTATATCCAACAGATCCATATCCACAAGGACCGGGGACAGCCA
GCCAACGAAGAAACAGAAGAAGACGGTGGAAGCAACGGTGGAGACAGATACTGGCCCTGGCCGATAGCATATATACATTT
CCTGATCCGCCAGCTGATTCGCCTCTTGACCAGACTATACAGCATCTGCAGGGACTTACTATCCAGGAGCTTCCTGACCC
TCCAACTCATCTACCAGAATCTC---------AGAGACTGGCTGAGA------------CTTAGAACAGCCTTCTTGCAA
TATGGGTGCGAGTGGATCCAAGAAGCATTCCAGGCCGCCGCGAGGGCTACAAGAGAGACTCTTGCGGGCGCGTGCAGGGG
CTTGTGGAGGGTATTGGAACGAATCGGGAGGGGAATACTCGCGGTTCCAAGAAGGATCAGACAGGGAGCAGAAATCGCCC
TCCTGTGA----GGGACGGCAGTATCAGCAGGGAGACTTTATGAATACTCCATGGAAGG---------------------
--------------------------------------------------------------------------------
-ACCCAGCAGCAGAAAGGGAGAAAAATTTGTACAGGCAACAAAATATGGATGATGTAGATTCAGATGATGATGACCAAGT
AAGAGTTTCTGTCACACCAAAAGTACCACTAAGACCAATGACACATAGATTGGCAATAGATATGTCACATTTAATAAAAA
CAAGGGGGGGACTGGAAGGGATGTTTTACAGTGAAAGAAGACATAAAATCTTAAATATATACTTAGAAAAGGAAGAAGGG
ATAATTGCAGATTGGCAGAACTACACTCATGGGCCAGGAGTAAGATACCCAATGTTCTTTGGGTGGCTATGGAAGCTAGT
ACCAGTAGATGTCCCACAAGAAGGGGAGGACACTGAGACTACT----------GCTTAGTACATCCAGCACAAACAAGCA
AGTTTGATGACCCGCATGGGGAGACACTAGTCTGGGAGTTTGATCCCTTGCTGGCTTATAGTTACGAGGCTTTTATTCGG
TACCCAGAGGAATTTGGGCACAAGTCA
>BD131284/HIV2A/ROD_patent
ATGGGCGCGAGAAACTCCGTCTTGAGAGGGAAAAAAGCAGATGAATTAGAAAGAATCAGGTTACGGCCCGGCGGAAAGAA
AAAGTACAGGCTAAAACATATTGTGTGGGCAGCGAATAAATTGGACAGATTCGGATTAGCAGAGAGCCTGTTGGAGTCAA
AAGAGGGTTGTCAAAAAATTCTTACAGTTTTAGATCCAATGGTACCGACAGGTTCAGAAAATTTAAAAAGTCTTTTTAAT
ACTGTCTGCGTCATTTGGTGCATACACGCAGAAGAGAAAGTGAAAGATACTGAAGGAGCAAAACAAATAGTGCGGAGACA
TCTAGTGGCAGAAACAG---------------------------------------GAGGAAATTACCCAGTGCAACATG
TAGGCGGCAACTACACCCATATACCGCTGAGTCCCCGAACCCTAAATGCCTGGGTAAAATTAGTAGAGGAAAAAAAGTTC
GGGGCAGAAGTAGTGCCAGGATTTCAGGCACTCTCAGAAGGCTGCACGCCCTATGATATCAACCAAATGCTTAATTGTGT
GGGCGACCATCAAGCAGCCATGCAGATAATCAGGGAGATTATCAATGAGGAAGCAGCAGAATGGGAT---GTGCAACATC
CAATACCAGGCCCCTTACCAGCGGGGCAGCTTAGAGAGCCAAGGGGATCTGACATAGCAGGGACAACAAGCACAGTAGAA
GAACAGATCCAGTGGATGTTTAGGCCACAAAATCCTGTACCAGTAGGAAACATCTATAGAAGATGGATCCAGATAGGATT
GCAGAAGTGTGTCAGGATGTACAACCCGACCAACATCCTAGACATAAAACAGGGACCAAAGGAGCCGTTCCAAAGCTATG
TAGATAGATTCTACAAAAGCTTGAGGGCAGAACAAACAGATCCAGCAGTGAAGAATTGGATGACCCAAACACTGCTAGTA
CAAAATGCCAACCCAGACTGTAAATTAGTGCTAAAAGGACTAGGGATGAACCCTACCTTAGAAGAGATGCTGACCGCCTG
TCAGGGGGTAGGTGGGCCAGGCCAGAAAGCTAGATTAATGGCAGAGGCCCTGAAAGAGGTCATAGGA---CCTGCCCCTA
TCCCATTCGCAGCAGCCCAGCAG------------------AGAAAG---GCATTTAAATGCTGGAACTGTGGAAAGGAA
GGGCACTCGGCAAGACAATGCCGAGCACCTAGAAGGCAGGGCTGCTGGAAGTGTGGTAAGCCAGGACACATCATGACAAA
CTGCCCA------GATAGACAGGCAGGTTTTTTAGGACTGGGCCCTTGGGGAAAGAAGCCCCGCAACTTCCCCGTGGCCC
AA------------------GTTCCGCAGGGGCTGACACCAACAGCACCCCCAGTGGATCCAGCAGTG------GATCTA
CTGGAGAAATATATG------CAGCAAGGGAAAAGACAGAGAGAGCAGAGAGAGAGACCATACAAGGAAGTGACAGAGGA
CTTACTGCACCTCGAGCAGGGGGAGACACCATACAGGGAACCAACAGAGGACTTGCTGCACCTCAATTCTCTCTTTGGAA
AAGACCAGTAGTCACAGCATACATTGAGGGTCAGCCAGTAGAAGTCTTGTTAGACACAGGGGCTGACGACTCAATAGTAG
CAGGAATAGAGTTAGGGAACAATTATAGCCCAAAAATAGTAGGGGGAATAGGGGGATTCATAAATACCAAGGAATATAAA
AATGTAGAAATAGAAGTTCTAAATAAAAAGGTACGGGCCACCATAATGACAGGCGACACCCCAATCAACATTTTTGGCAG
AAATATTCTGACAGCCTTAGGCATGTCATTAAATCTACCAGTCGCCAAAGTAGAGCCAATAAAAATAATGCTAAAGCCAG
GGAAAGATGGACCAAAACTGAGACAATGGCCCTTAACAAAAGAAAAAATAGAAGCACTAAAAGAAATCTGTGAAAAAATG
GAAAAAGAAGGCCAGCTAGAGGAAGCACCTCCAACTAATCCTTATAATACCCCCACATTTGCAATCAAGAAAAAGGACAA
AAACAAATGGAGGATGCTAATAGATTTCAGAGAACTAAACAAGGTAACTCAAGATTTCACAGAAATTCAGTTAGGAATTC
CACACCCAGCAGGGTTGGCCAAGAAGAGAAGAATTACTGTACTAGATGTAGGGGATGCTTACTTTTCCATACCACTACAT
GAGGACTTTAGACCATATACTGCATTTACTCTACCATCAGTGAACAATGCAGAACCAGGAAAAAGATACATATATAAAGT
CTTGCCACAGGGATGGAAGGGATCACCAGCAATTTTTCAACACACAATGAGACAGGTATTAGAACCATTCAGAAAAGCAA
ACAAGGATGTCATTATCATTCAGTACATGGATGATATCTTAATAGCTAGTGACAGGACAGATTTAGAACATGATAGGGTA
GTCCTGCAGCTCAAGGAACTTCTAAATGGCCTAGGATTTTCTACCCCAGATGAGAAGTTCCAAAAAGACCCTCCATACCA
CTGGATGGGCTATGAACTATGGCCAACTAAATGGAAGTTGCAGAAAATACAGTTGCCCCAAAAAGAAATATGGACAGTCA
ATGACATCCAGAAGCTAGTGGGTGTCCTAAATTGGGCAGCACAACTCTACCCAGGGATAAAGACCAAACACTTATGTAGG
TTAATCAGAGGAAAAATGACACTCACAGAAGAAGTACAGTGGACAGAATTAGCAGAAGCAGAGCTAGAAGAAAACAGAAT
TATCCTAAGCCAGGAACAAGAGGGACACTATTA---CCAAGAAGAAAAAGAGCTAGAAGCAAGAGTCCAAAAGGATCAAG
AGAATGAGTGGACATATAAAATACACCAGGAAGAAAAAATTCTAAAAGTAGGAAAATATGCAAAGGTGAAAAACACCCAT
ACCAATGGAATCAGATTGTTAGCACAGGTAGTTCAGAAAATAGGAAAAGAAGCACTAGTCATTTGGGGACGAATACCAAA
ATTTCACCTACCAGTAGAGAGAGAAATCTGGGAGCAGTGGTGGGATAACTACTGGCAAGTGACATGGATCCCAGACTGGG
ACTTCGTGTCTACCCCACCACTGGTCAGGTTAGCGTTTAACCTGGTAGGGGATCCTATACCAGGTGCAGAGACCTTCTAC
ACAGATGGATCCTGCAATAGGCAATCAAAAGAAGGAAAAGCAGGATATGTAACAGATAGAGGGAAAGACAAGGTAAAGAA
ACTAGAGCAAACTACCAATCAGCAAGCAGAACTAGAAGCCTTTGCGATGGCACTAACAGACTCGGGTCCAAAAGTTAATA
TTATAGTAGACTCACAGTATGTAATGGGGATCAGTGCAAGCCAACCAACAGAGTCAGAAAGTAAAATAGTGAACCAGATC
ATAGAAGAAATGATAAAAAAGGAAGCAATCTATGTTGCATGGGTCCCAGCCCACAAAGGCATAGGGGGAAACCAGGAAGT
AGATCATTTAGTGAGTCAGGGTATCAGACAAGTGTTGTTCCTGGAAAAAATAGAGCCCGCTCAGGAA-GAACATGAAAAA
TATCATAGCAATGTAAAAGAACTGTCTCATAAATTTGGAATACCCAATTTAGTGGCAAGGCAAATAGTAAACTCATGTGC
CCAATGTCAACAGAAAGGGGAAGCTATACATGGGCAAGTAAATGCAGAACTAGGCACTTGGCAAATGGACTGCACACATT
TAGAAGGAAAGATCATTATAGTAGCAGTACATGTTGCAAGTGGATTTATAGAAGCAGAAGTCATCCCACAGGAATCAGGA
AGACAAACAGCACTCTTCCTATTGAAACTGGCAAGTAGGTGGCCAATAACACACTTGCATACAGATAATGGTGCCAACTT
CACTTCACAGGAGGTGAAGATGGTAGCATGGTGGATAGGTATAGAACAATCCTTTGGAGTACCTTACAATCCACAGAGCC
AAGGAGTAGTAGAAGCAATGAATCACCATCTAAAAAACCAAATAAGT---------------------------GAAACA
ATAGTACTAATGGCAATTCATTGCATGAATTTTAAAAGAAGGGGGGGAATAGGGGATATGACTCCATCAGAAAGATTAAT
CAATATGATCACCACAGAACAAGAGATACAATTCCTCCAAGCCAAAAATTCAAAATTAAAAGATTTTCGGGTCTATTTCA
GAGAAGGCAGAGATCAGTTGTGGAAAGGACCTGGGGAACTACTGTGGAAAGGAGAAGGAGCAGTCCTAGTCAAGGTAGGA
ACAGACATAAAAATAATACCAAGAAGGAAAGCCAAGATCATCAGAGACTATGGAGGAAGACAAGAGATGGATAGTGGTTC
CCACCTGGAGGGTGCCAGGGAGGATGGAGAAATGGCATAGCCTTGTCAAGTATCTAAAATACAAAACAAAGGATCTAGAA
AAGGTGTGCTATGTTCCCCACCATAAGGTGGGATGGGC--AT-GGTGGACTTGCAGCAGGGTAATATTCCCATTAAAAGG
AAACAGTCATCTAGAGATACAGGCATATTGGAACTTAACACCAGAAAAAGGA---TGGCTCTCCTCTTATTCAGTAAGAA
TAACTTGGTACACAGAAAAGTTCTGGACAGATGTTACCCCAGACTGTGCAGATGTCCTAATACATAGCACTTATTTCCCT
TGCTTTACAGCAGGTGAAGTAAGAAGAGCCATCAGAGGGGAAAAGTTATTGTCCTGCTGCAATTATCCCCGAGCTCATAG
AGCCCAGGTACCGTCACTTCAATTTCTGGCCTTAGTGG---TAGTGCAACAAAATGACAGACCCCAGAGAGACAGTACCA
CCAGGAAACAGCGGCGAAGAGACTATCGGAGAGGCCTT-CGCCTGGCTAAACAGGACAGTAGAAGCCATAAACAGAG---
---------AAGCAGTGAATCACCTACCCCGAGAACTTATTTTCC-AGG-TGTGGC------------------AGAGGT
CCTGGAGATACTGGCATGATGAACAAGGGATGTCAGAAAGTTACACAAAGTATAGATATTTGTGCATAATACAGAAAGCA
GTGTACATGCA---TGTTAGGAAAGGGTGTACTTGCC----------------TGGGGAGGGGACATGGGCCAGGAGGGT
GGAGACCAGGGCCTCCTCCTCCTCCCCCTCCAGGTCTGGTCTAATGGCTGAAGCACCAACAGAGCTCCCCCCGGTGGATG
GGACCCCACTGAGGGAGCCAGGGGATGAGTGGATAATAGAAATCTTGAGAGAAATAAAAGAAGAAGCTTTAAAGCATTTT
GACCCTCGCTTGCTAATTGCTCTTGGCAAATATATCTATACTAGACAT---------GGAGACACCCTTG----------
-----AAGGCGCCAGAGAGCTCATTAAAGTCCTGCAACGAGCCCTTTTCACGCACTTCAGAGCAGGATGTGGCCACTCAA
GAATTGGCCAGACAAGGGGAGGAAATCCTCTCTCAGC-------TATACCGACCCCTAGAAACATGCAATAACTCATGCT
ATTGTAAGCGATGCTGCTACCATTGTCAGATGTGTTTTCTAAACAAGGGGCTCGGGATATGTTATGAACGAAAGGGCA--
---------------------GACGAAGAAGGACTCCAAAGAAAACTAAGACTCATCCGTCTCCTACACCAGACAAGTGA
GTATGAT---------GAATCAGCTGCTTATTGCCATTTTATTAGCTAGTGCTTGCTTAGTATATTGCACCCAATATGTA
ACTGTTTTCTATGGCGTACCCACGTGGAAAAATGCAACCATTCCCCTCTTTTGTGCAACCAGAAATAGGGATACTTGGGG
AACCATACAGTGCTTGCCTGACAATGATGATTATCAGGAAATAACTTTGAATGTAACAGAGGCTTTTGATGCATGGAATA
ATACAGTAACAGAACAAGCAATAGAAGATGTCTGGCATCTATTCGAGACATCAATAAAACCATGTGTCAAACTAACACCT
TTATGTGTAGCAATGAAATG-------------------------------------------------------CGATC
AATTGCCAGTTCAATATGACAGGATTAGAAAGAGATAAGAAAAAACAGTATAATGAAACATGGTACTCAAAAGATGTGGT
TTGTGAGACAAATA------------------------------------------------------------ATAGAC
AGAATCATGTGACAAGCACTATTGGGATGCTATAAGGTTTAGATACTGTGCACCACCGGGTTATGCCCTATTAAGATGTA
ATGATACCAATTATTCAGGCTTTGCACCCAACTGTTCTAAAGTAGTAGCTTCTACATGCACCAGGATGATGGAAACGCAA
ACTTCCACATGGTTTGGCTTTAATGGCACTAGAGCAGAGAATAGAACATATATCTATTGGCATGGCAGAGATAATAGAAC
TATCATCAGCTTAAACAAATATTATAATCTCAGTTTGCATTGTAAGAGGCCAGGGAATAAGACAGTGAAACAAATAATGC
TTATGTCAGGACATGTGTTTCACTCCCAACCAGCCATCAATAAAAGACCCAGACAAGCATGGTGCTGGTTCAAAGGCAAA
TGGAAAGACGCCATGCAGGAGGTGAAGGAAACCCTTGCAAAACATCCCAGGTATAGAGGAACCAATGAC-ACAAGGAATA
TTAGCTTTG-CAGCGCCAGGAAAAGGCTCAGACCCAGAAGTAGCATACATGTGGACTAACTGCAGAGGAGAGTTTCTCTA
CTGCAACATGACTTGGTTCCTCAATTGGATAGAGAATAAGAATTATG-----CACCGTGCC-----ATATAAAGCAAATA
ATTAACACATGGCATAAGGTAGGGAGAAATGTATATTTGCCTCCCAGGGAAGGGGAGCTGTCCTGCAACTCAACAGTAAC
CAGCATAATTGCTAACATTGACTGA---------------------------ACTATACAGATTGGAGTTGGGAGA-TTA
T---AAATTGGTAGAAATAACACCAATTGGCTTCGCACCTACAAAAGAAAAAAGATACTCCTCTGCTCACGGGAGACATA
CAAGAGGTGTGTT-------------------------------------CGTGCTAGG------GTTCTTGGGTTTTCT
CGCAACAGCAGGTTCTGCAATGGGCGCGGCGTCCCTGACCGTGTCGGCTCAGTCCCGGACTTTACTGGCCGGGATAGTGC
AGCAACAGCAACAGCTGTTGGACGTGGTCAAGAGACAACAAGAACTGTTGCGACTGACCGTCTGGGGAACGAAAAACCTC
CAGGCAAGAGTCACTGCTATAGAGAAGTACCTACAGGACCAGGCGCGGCTAAATTCATGGGGATGTGCGTTTAGACAAGT
CTGCCACACTACTGTACCATGGGTTAATGATTCCTTAGCAC---------------CTGACTGGGACAATATGACGTGGC
AGGAATGGGAAAAACAAGTCCGCTACCTGGAGGCAAATATCAGTAAAAGTTTAGAACAGGCACAAATTCAGCAAGAGAAA
AATATGTATGAACTACAAAAATTAAATAGCTGGGATATTTTTGGCAATTGGTTTGACTTAACCTCCTGGGTCAAGTATAT
TCAATATGGAGTGCTTATAATAGTAGCAGTAATAGCTTTAAGAATAGTGATATATGTAGTACAAATGTTAAGTAGGCTTA
GAAAGGGCTATAGGCCTGTTTTCTCTTCCCCCCCCGGTTATATCCAACAGATCCATATCCACAAGGACCGGGGACAGCCA
GCCAACGAAGAAACAGAAGAAGACGGTGGAAGCAACGGTGGAGACAGATACTGGCCCTGGCCGATAGCATATATACATTT
CCTGATCCGCCAGCTGATTCGCCTCTTGACCAGACTATACAGCATCTGCAGGGACTTACTATCCAGGAGCTTCCTGACCC
TCCAACTCATCTACCAGAATCTC---------AGAGACTGGCTGAGA------------CTTAGAACAGCCTTCTTGCAA
TATGGGTGCGAGTGGATCCAAGAAGCATTCCAGGCCGCCGCGAGGGCTACAAGAGAGACTCTTGCGGGCGCGTGCAGGGG
CTTGTGGAGGGTATTGGAACGAATCGGGAGGGGAATACTCGCGGTTCCAAGAAGGATCAGACAGGGAGCAGAAATCGCCC
TCCTGTGA----GGGACGGCAGTATCAGCAGGGAGACTTTATGAATACTCCATGGAAGG---------------------
--------------------------------------------------------------------------------
-ACCCAGCAGCAGAAAGGGAGAAAAATTTGTACAGGCAACAAAATATGGATGATGTAGATTCAGATGATGATGACCAAGT
AAGAGTTTCTGTCACACCAAAAGTACCACTAAGACCAATGACACATAGATTGGCAATAGATATGTCACATTTAATAAAAA
CAAGGGGGGGACTGGAAGGGATGTTTTACAGTGAAAGAAGACATAAAATCTTAAATATATACTTAGAAAAGGAAGAAGGG
ATAATTGCAGATTGGCAGAACTACACTCATGGGCCAGGAGTAAGATACCCAATGTTCTTTGGGTGGCTATGGAAGCTAGT
ACCAGTAGATGTCCCACAAGAAGGGGAGGACACTGAGACTACT----------GCTTAGTACATCCAGCACAAACAAGCA
AGTTTGATGACCCGCATGGGGAGACACTAGTCTGGGAGTTTGATCCCTTGCTGGCTTATAGTTACGAGGCTTTTATTCGG
TACCCAGAGGAATTTGGGCACAAGTCA
>J04498/HIV2A/ISY_SBL_6669_85
ATGGGCGCGAAAAACTCCGTCTTGAGAGGGAAAAAGGCAGATGAATTAGAAAAAATTAGGTTACGGCCCGGCGGGAAGAA
AAAATACAGATTAAAACATATTGTGTGGGCAGCGAATGAATTGGACAGATTCGGATTAACAGAGAGCCTGTTGGAGTCAA
AAGAAGGTTGCCAAAAAATTATTTCAGTTTTAGAACCATTAGTACCAACAGGGTCAGAAAATTTAAAAAGCCTTTATAAT
ACTACCTGCGTCATTTGGTGCTTGCACGCAGAAGAGAAAGTGAAAGATACTGAAGAAGCAAAAAGAATAGTAGGGAGACA
TCTAGTGGCAGAAACAG---------------------------------------GGGGAAACTTCCCCGTGCAACAAA
TAGGCGGCAACTATGTCCATCTGCCGCTGAGTCCCCGAACCCTAAATGCTTGGGTAAAGTTAGTAGAGGAGAAAAAGTTC
GGGGCAGAAGTAGTGCCGGGATTTCAGGCACTCTCAGAAGGCTGCACGCCCTATGATATTAATCAAATGCTTAATTGTGT
GGGCGACCATCAAGCAGCGATGCAAATAATCAGAGAAATTATTAATGAAGAAGCAGCAGACTGGGAT---GTACAACATC
CAATACCAGGCCCCTTACCAGCGGGGCAGCTCAGAGATCCACGAGGATCTGACATAGCAGGGACAACAAGCACAGTAGAG
GAACAGATCGAATGGATGTATAGGCAAGAAAATCCTGTACCAGTAGGAAACATCTATAGGAGATGGATCCAGATAGGACT
GCAGAAGTGTGTCAGAATGTACAATCCAACCAACATTCTAGACATAAAACAAGGACCAAAAGAGTCGTTCCAAAGCTATG
TGGATAGATTCTACAAAAGCTTAAGGGCAGAACAGACAGATGCAGCAGTGAAGAATTGGATGACCCAGACGCTGCTAGTG
CAAT---CGAACCCAGACTGTAAGTTAGTACTAAAGGGACTAGGGATGAATCCTACCTTAGAAGAGATGCTAACCGCCTG
TCAAGGGATAGGTGGACCAGGCCAGAAGGCCAGACTAATGGCAGAAGCCTTAAAAGAGGCCATGCGA---CCAGCCCCTA
TCCCATTTGCAGCAGCCCAACAG------------------AAAAGG---GCAATTAAGTGTTGGAATTGTGGAAAGGAA
GGGCACTCGGCAAGACAATGCCGAGCGCCTAGAAGACAGGGCTGCTGGAAATGTGGCAAGTCAGGACACATCATGGCAAA
CTGCCCA------GATAGACAGGCTGGTTTTTTAGGGCTTGGACCATGGGGAAAGAAGCCCCGCAACTTCCCCGTGGTCC
CA------------------AGTTCGCAGGGGCTAACACCAACAGCACCCCCAATGGATCCAGCAGTG------GACCTA
CTGGAGAAGTACATG------CAGCAAGGGAGAAAACAGAGAGAGCAGAGACAAAGACCATACAAAGAAGTGACAGAGGA
CTTGCTGCATCTCGAGCAAGGAGAGACACCACACAGAGAGACGACAGAGGACTTGCTGCACCTCAATTCTCTCTTTGGAA
ACGACCAGTAGTCACAGCATACATTGAGGATCAGCCAGTAGAAGTTTTACTAGACACAGGGGCTGACGACTCAATAGTAG
CAGGAATAGAGTTAGGGAGCAATTATAGTCCAAAAATAGTAGGGGGAATAGGAGGATTCATAAATACCAAAGAATATAAA
GATGTAGAAATAAGAGTGCTAAATAAAAAGGTAAGAGCCACCATAATGACAGGTGATACCCCAATCAACATTTTTGGCAG
AAATATCCTGACAGCCTTGGGCATGTCATTAAATTTACCAGTCGCCAAAATAGAACCAGTAAAAGTAACATTAAAGCCAG
GAAAAGATGGGCCAAAACAAAGACAATGGCCCTTAACAAGAGAAAAAATAGAAGCACTAAGAGAAATCTGTGAAAAAATG
GAAAGAGAAGGTCAGCTAGAAGAAGCGCCTCCAACTAATCCCTATAATACCCCTACATTTGCAATTAAGAAAAAGGACAA
AAACAAATGGAGGATGCTGATAGATTTTAGAGAACTAAACAAGGTAACTCAAGATTTCACAGAGGTTCAGTTAGGAATTC
CACACCCAGCAGGATTAGCCAAGAAAAGAAGAATTACTGTGTTAGATGTAGGAGATGCCTACTTTTCCATACCCCTATAT
GAGGATTTTAGACAGTATACTGCATTTACTCTGCCATCAGTAAACAATGCAGAACCAGGAAAAAGATATATATACAAAGT
CTTACCACAGGGATGGAAGGGGTCACCAGCAATTTTTCAATACACAATGAGGCAAGTCTTAGAACCATTCAGAAAAGCAA
ACCCAGATGTCATTATCGTTCAGTACATGGATGATATCTTAATAGCTAGTGACAGGACAGATTTGGAACATGACAAAGTA
GTCCTACAGCTAAAGGAACTTCTAAATGGCCTGGGATTTTCCACCCCAGACGAAAAGTTCCAAAAGGACCCTCCATACCA
ATGGATGGGCTATGAACTGTGGCCAACCAAATGGAAATTGCAAAAAATACAATTGCCCCAAAAGGAAGTATGGACAGTTA
ATGACATCCAGAAACTAGTGGGTGTCCTAAACTGGGCGGCACAAATCTACCCAGGAATAAAGACCAAACACTTATGTAAG
CTAATTAGAGGAAAGATGACACCCACGGAAGAAGTACAGTGGACAGAATTAGCAGAAGCAGAGCTGGAGGAAAACAAAAT
TATCTTAAGCCAGGAACAGGAGGGACACTATTA---CCAAGAGGAAAAAGAGTTAGAAGCAACAGTTCAAAAGGATCAAG
ACAATCAGTGGACATATAAAGTACACCAGGGAGAAAAAATTCTAAAAGTAGGAAAATATGCAAAGATAAAAAATACCCAT
ACCAACGGGGTCAGGTTGTTGGCACAGGTAGTTCAGAAAATAGGAAAAGAAGCACTAGTCATTTGGGGACGAATACCAAA
ATTTCACCTACCAGTAGAAAGAGAGACCTGGGAACAGTGGTGGGATAACTATTGGCAAGTGACATGGATCCCAGACTGGG
ACTTCGTATCCACCCCACCGTTGGTCAGGTTAGCATTTAACCTGGTAAAAGATCCTATACCAGGCGCAGAGACCTTCTAC
ACGGATGGATCTTGCAATAGGCAATCAAAAGAGGGAAAAGCAGGATATATAACAGATAGAGGAAAAGACAAAGTAAGGAT
ATTAGAGCAAACTACCAACCAACAAGCAGAATTAGAAGCCTTTGCAATGGCAGTAACAGACTCAGGTCCAAAAGTCAATA
TTGTAGTAGACTCACAGTATGTAATGGGAATAGTAACAGGCCAACCGGCTGAATCAGAGAGTAGAATAGTAAATAAAATT
ATAGAAGAGATGATAAAAAAGGAAGCAATCTATGTTGCATGGGTCCCGGCCCACAAAGGCATAGGAGGAAATCAAGAAAT
TGACCACTTAGTAAGTCAGGGCATCAGACAAGTATTATTCCTAGAGAGAATAGAGCCCGCTCAGGAA-GAACATGGAAAA
TATCATAGCAATGTAAAAGAACTAGCCCATAAGTTTGGATTACCCAACCTGGTGGCAAGACAAATAGTAAACACATGTGC
CCAGTGCCAACAAAAAGGGGAAGCTATACATGGGCAAGTAAATGCAGAACTAGGCACCTGGCAAATGGACTGCACACACT
TAGAAGGAAAAATCATTATAGTAGCAGTACATGTTGCAAGTGGATTTATAGAAGCAGAAGTCATCCCACAGGAATCAGGA
AGGCAAACAGCACTCTTCCTATTAAAACTGGCCAGTAGGTGGCCAATAACACACTTGCACACAGATAATGGTGCCAACTT
CACTTCACAGGAGGTAAAGATGGTAGCATGGTGGGTAGGCATAGAACAATCCTTTGGAGTACCTTACAATCCACAAAGCC
AGGGAGTAGTAGAAGCAATGAATCACCACCTGAAAAATCAGATAGAAAGAATTAGAGAGCAGGCAAATACAATGGAAACA
ATAGTACTAATGGCAGTTCATTGCATGAATTTTAAAAGAAGGGGAGGAATAGGGGATATGACCCCAGTAGAAAGACTAGT
CAATATGATCACCACAGAACAAGAAATACAATTCCTCCAAGCAAAAAATTCAAAATTAAAAAATTTTCGGGTCTATTTCA
GAGAAGGCAGAAATCAACTGTGGCAAGGACCTGGGGAGCTACTGTGGAAAGGGGACGGAGCAGTCATAGTCAAGGTAGGG
ACAGATATAAAAGTAATACCAAGAAGAAAGGCCAAGATCATCAGAGACTATGGACCAAGGCAAGAGATGGATAGCGGTTC
CCACCTGGAGGGTGCCAGGGAGGATGGAGAAATGGCATAGCCTTATCAAGTATCTAAAATACAGAACAAAAGATCTAGAA
CAGGTGCGCTATGTTCCCCACCATAAGGTGGGGTGGGC--AT-GGTGGACTTGCAGCAGGGTAATATTCCCATTAAAAGG
AAACAGTCATCTAGAGATACAGGCATATTGGAACCTAACACCAGAAAAAGGA---TGGCTCTCCTCTTATTCAGTAAGAA
TGACTTGGTACTCAGAAGGGTTCTGGACAGATGTTACCCCAGACTGTGCAGACACCCTAATACACAGCACTTATTTCTCT
TGCTTTACGGCAGGTGAAGTAAGAAGAGCCATCAGGGGAGAAAAGTCATTGTCCTGCTGCAATTATCCCCAAGCCCATAA
GTCCAAGGTACCGTCACTCCAATTTCTGGCCTTAGTAG---TAGTACAGCAAAATGACAAACCCCAGAGAGACAATACCA
CCAGGAAACAGTGGCGAAGAAACTATCGAAGAGGCCTT-CGATTGGCTAGACAGGACGGTAGAAGCCATAAACAGAG---
---------AGGCAGTGAACCACCTGCCCAGGGAGCTTATTTTCC-AGG-TGTGGC------------------AAAGGT
CCTGGAGATACTGGCATGATGAGCAAGGGATGTCACGAAGCTACACAAAGTATAGATATTTGTGCTTAATGCAGAAAGCT
GTGTTCATGCA---TTTCAAGAAAGGGTGCACTTGCC----------------GGGGGGAAGGACATGGGCCAGGAGGGT
GGAGATCAGGACCTCCCCCTCCTCCTCCCCCAGGTTTAGTCTAATGACTGAAGCACCAGCAGAGTTTCCCCCGGAGGATG
GGACCCCACCGAGGGAACCAGGGGATGAGTGGGTAATAGAAATTCTGAGAGAAATAAAGGAAGAAGCTTTAAAGCATTTT
GACCCTCGCTTGCTAACTGCTCTTGGCTACTATATCTATACTAGACAT---------GGAGACACCCTTG----------
-----AAGGCGCCAGAGAGCTCATTAGGGTCCTACAACGAGCCCTCTTCACGCACTTCAGAGCAGGATGTGGCCACTCAA
GAATTGGCCAACCAAGGGGAAGAAATCCTCTCTCAGC-------TATACCGACCCCTAGAAACATGCAATAACAAATGCT
TTTGTAAGGGGTGCTGCTTCCATTGCCAGCTGTGTTTTTTAAACAAGGGGCTCGGGATATGTTATGACCGAAAGGGCA--
---------------------GACGAAGAAGGAGTCCGAAGAAAACTAAGGCTCATTCGTCTCCTGCATCAGACAAGTGA
GTACAATGAGTGGTAAAATTCAGCTGCTTGTTGCCTTTCTGCTAACTAGTGCTTGCTTAATATATTGCACCAAATATGTG
ACTGTTTTCTATGGAGTACCCGTGTGGAAAAATGCATCCATTCCCCTCTTTTGTGCAACTAAAAATAGAGATACTTGGGG
AACCATACAGTGCTTGCCAGACAATGATGATTATCAAGAGATACCTTTGAATGTAACAGAGGCTTTTGACGCATGGGATA
ATATAGTAACAGAACAAGCAGTAGAAGATGTCTGGAATCTATTTGAGACATCAATAAAACCATGTGTCAAATTAACGCCT
TTATGTGTAACAATGAACTG-------------------------------------------------------TGGTC
GAGTGTCAGTTCAATATGACAGGACTAGAGTTAGATAAGAAAAAACAGTATAGTGAAACCTGGTACTCAAAAGATGTGGT
TTGTGAATCAGATA------------------------------------------------------------ACAGAC
AGAGTCATGTGACAAGCACTATTGGGATGCTATGAGATTTAGATACTGTGCACCACCGGGTTTTGTCTTGCTAAGGTGCA
ATGATACCAATTACTCAGGCTTTGAGCCCAATTGCTCTAAAGTAGTAGCTTCTACATGTACAAGAATGATGGAAACGCAA
CCTTCTACTTGGCTTGGCTTTAATGGCACTAGGGCAGAAAATAGAACATATATCTATTGGCATGGTAGGGATAACAGAAC
TATTATCAGCTTAAACAAATATTATAATCTCACCATACTTTGTAGGAGACCAGAAAATAAAACAGTTGTACCAATAACAC
TCATGTCAGGCCGCAGATTTCACTCCCAGAAGATCATCAATAAAAAACCCAGGCAAGCATGGTGCCGGTTCAAAGGCGAG
TGGAGGGAAGCCATGCAGGAGGTGAAACAAACCCTTGTAAAACATCCCAGGTATAAAGGAACCAATGAC-ACAAATAAAA
TTAACTTTA-CAGCACCAGAAAAAGACTCAGACCCAGAAGTAGCATATATGTGGACTAACTGCAGAGGAGAATTCCTCTA
TTGCAACATGACTTGGTTCCTTAATTGGGTAGAAAACAAGAACTATG-----TGCCGTGCC-----ATATAGAGCAAATA
ATTAATACCTGGCATAAGGTAGGGAAAAATGTATATTTGCCTCCTAGGGAAGGAGAGTTGTCCTGCGAATCAACAGTGAC
CAGTATCATTGCTAACATTGATGTT---------------------------ACTATACCGATTGGAATTGGGGGA-TTA
T---AAATTAGTAGAAGTAACACCAATTGGCTTCGCCCCTACAGCAGAAAAAAGATACTCCTCTGCTCCAGGGAGACATA
AGAGAGGTGTGCT-------------------------------------TGTGCTAGG------GTTCCTAGGTTTTCT
CACGACAGCAGGTGCTGCAATGGGGGCGGCGTCTCTGACGCTGTCGGCTCAGTCTCGGACTTTATTCCGTGGGATAGTGC
AGCAACAGCAACAGCTGTTGGACGTGGTCAAGAGACAACAAGAAATGTTGCGACTGACCGTCTGGGGAACTAAAAACCTC
CAGGCAAGAGTCACTGCTATTGAGAAGTACCTAGCAGACCAGGCGCGACTAAATTCATGGGGATGTGCGTTTAGACAAGT
CTGCCACACTACTGTACCATGGGTAAATGACACCTTAACAC---------------CTGAGTGGAACAACATGACATGGC
AAGAATGGGAACACAAAATCCGCTTCCTAGAGGCAAATATCAGTGAGAGTTTAGAACAGGCACAAATCCAGCAAGAAAAG
AATATGTATGAGCTGCAAAAGCTAAATAGCTGGGATGTTTTTGGCAATTGGTTTGACTTAACCTCCTGGATCAAGTATAT
TCAATATGGAGTCATGATAGTAGTAGGAATAGTAGCTCTCAGAATAGTAATATATGTAGTACAAATGCTAAGTAGACTTA
GAAAGGGCTATAGGCCTGTTTTCTCTTCCCCCCCCGGTTATATTCAACAGATCCATATCCACAAGGACTGGGAACAGCCA
GACAGAGAAGAAACAGAAGAAGACGTTGGGAACGACGTTGGAAGCAGATCCTGGCCTTGGCCGATAGAATATATACATTT
CCTGATCCGCCTGCTGATCCGCCTCTTGACCAGACTATACAACAGCTGCAGGGACTTACTATCCAGACTCTACCTGATCC
TCCAACCACTC---------------------AGAGACTGGCTGAGA------------CTCAAGGCAGCCTACCTGCAG
TATGGGTGCGAGTGGATCCAAGAAGCGTTCCAGGCCCTCGCGAGGGTTACAAGAGAGACTCTTACGAGCGCGGGGAGGAG
CTTGTGGGGGGCTCTGGGACGAATCGGAAGGGGGATACTCGCAGTTCCACGAAGGATCAGGCAGGGAGCAGAAATTGCCC
TCCTGTGA----GGGACAGAGATATCAGCAAGGAGACTTTATGAATACCCCATGGAGAA---------------------
--------------------------------------------------------------------------------
-CCCCAGCAACAGAAAAGGAAAAAGAATCGTACAGGCAACAAAATATGGATGATGTAGATTCAGATGATGATGACCTAGT
AGGGGTCTCTGACACATCAAGAGTACCATTGAGAGCAATGACATATAGAATGGCAGTAGACATGTCAGATTTAATAAAAG
ATAAGGGGGGACTGGAAGGGATGTATTACAGTGAGAGAAGACATAGAATCCTAGACATATACTTAGAAAAGGAAGAAGGG
ATAATTCCAGATTGGCAGAACTATACTCATGGGCTAGGAGTAAGGTACCCAATGTTCTTTGGGTGGCTATGGAAGCTAGT
ACCAGTAACTGTCCCACAAGAAGGGGAGGACACTGAGACTTCT----------GCTTAATGCACTCAGCACAAGTAAGCA
GATTTGATGACCCGCATGGGGAGACACTAGTCTGGAAGTTTGACCCCATGCTGGCTCATGAGTACACGACCTTTATTCTA
TACCCAGAGGAATTTGGGCACAAGTCA
>AY509260/HIV2A/MCR35
ATGGGCGCGAGAAACTCCGTCTTGAAAGGGAAAAAAGCAGACGAATTAGAAACAATTAGGTTACGGCCCGGCGGAAAGAA
AAAATACAGGCTAAAGCATATTGTGTGGGCAGCGAATGAATTGGACAGATTCGGATTAGCAGAGAGCCTGTTGGAGTCAA
AAGAAGGTTGCCAAAGAATTCTTACAGTTTTAGATCCATTAGTACCGACAGGTTCAGAAAATTTAAAAAGCCTTTTTAAT
ACTGTCTGCGTCATTTGGTGCATACACGCAGAAGAGAAAGTGAAAGATACTGAAGGAGCAAAACAAATAGTACAGAGACA
TCTAGCGGCAGAAACAG---------------------------------------GAGGAAACTTCCCCGTACAACAAG
TAGGCGGCAATTATACCCATGTGCCGCTGAGTCCTCGAACCCTAAATGCTTGGGTAAAATTAGTAGAGGAAAAGAAGTTC
GGGGCAGAGGTAGTGCCAGGATTTCAGGCACTCTCAGAAGGCTGCACGCCCTATGATATCAACCAAATGCTTAATTGTGT
GGGCGACCATCAAGCAGCTATGCAAATAATCAGGGAGATCATTAATGAAGAAGCAGCAGATTGGGAT---GTGCAACATC
CAATACCAGGTCCCTTACCAGCGGGGCAGCTTAGAGAACCAAGAGGGTCTGACATAGCAGGGACAACAAGCACAGTAGAT
GAACAGATCCAGTGGATGTTTAGGCCACAAAATCCCGTACCAGTGGGAAACATCTATAGGAGATGGATCCAGATAGGACT
GCAGAAGTGCGTCAGGATGTACAACCCGACCAACATCCTAGACATAAAACAAGGACCAAAAGAACCATTCCAAAGTTATG
TAGATAGATTCTACAAAAGCTTGAGGGCAGAACAAACAGATCCAACAGTAAAGAATTGGATGACCCAGACACTACTAGTA
CAGAATGCCAACCCAGACTGTAAATTAGTACTAAAAGGACTAGGGATGAATCCTACCTTAGAAGAGATGCTAACCGCCTG
CCAAGGGGTAGGTGGGCCAGGCCAGAAAGCTAGACTAATGGCAGAAGCCTTAAAAGAGGCCTTGACA---CCAGCCCCTA
TCCCATTTGCAGCAGCCCAGCAG------------------AAAAGG---ACAATTAAATGCTGGAATTGTGGAAAGGAA
GGACACTCGGCAAGACAATGCCGAGCACCTAGAAGACAGGGCTGCTGGAAGTGTGGTAAACCAGGACATGTCATAGCAAA
TTGCCCA------GATAGACAGGTGGGTTTTTTAGGGATGGGCCCCCGGGGAAAGAAGCCCCGCAACTTCCCCGTGGCCC
AA------------------GTCCCGCAGGGGCTAACACCAACAGCACCCCCAGTAGATCCAGCAGTG------GACCTA
CTGGAGAAATATATG------CAGCAAGGAAAAAGACAAAGAGAACAGAGAGAGAGACCATACAAAGAAGTGACAGAGGA
CTTACTGCACCTCGAGCAGGGAGAAGCACCATACAGAGAGACGACAGAGGACTTGCTGCACCTCAATTCTCTCTTTTGAA
AAGACCAGTAGTCACGGCATACGTTGAGGGCCAGCCAGTAGAAGTTCTGCTAGACACGGGGGCTGACGACTCAATAGTAG
CAGGGATAGAGTTAGGGAGCAATTATAGTCCAAAGATAGTAGGAGGAATTGGGGGATTCATAAATACCAAGGAATATAAA
AATGTAAAAATAGAAGTTTTAGGTAAAAAGGTAAGGGCCACCATAATGACAGGTGACACCCCAATCAACATTTTTGGCAG
AAATATTCTGACAGCCTTAGGCATGTCATTAAATTTACCAGTCGCCAAAATAGAACCAATAAAAATAATGTTAAAGCCAG
GAAAAGATGGACCAAAACTGAGGCAATGGCCCTTAACAAAAGAAAAAATAGAGGCACTAAAAGAAATCTGTGAAAAAATG
GAAAGAGAAGGCCAGCTAGAGGAAGCGCCTCCAACTAATCCTTATAACACCCCCACATTTGCAATCAAGAAAAAGGACAA
AAATAAATGGAGGATGCTAATAGATTTTAGAGAACTAAACAAGGTAACTCAAGATTTCACAGAAATTCAGTTAGGAATTC
CACACCCAGCAGGATTGGCCAAGAAAAAAAGAATTACTGTACTAGATATAGGGGATGCTTACTTTTCCATACCACTACAT
GAAGACTTTAGACAGTATACTGCATTTACTTTACCATCAATAAACAATGCAGAACCAGGAAAAAGATATATATATAAGGT
CCTGCCTCAGGGATGGAAGGGATCACCAGCAATTTTTCAATACACAATGAGGCAGGTCTTAGAACCATTCAGAAAAGCAA
ACCTAGATGTCATTATCATTCAGTACATGGATGATATCCTAATAGCTAGTGACAGGACAGATCTAGAACATGACAAGGTG
GTCCTGCAGCTAAAGGAACTTCTAAATAACCTAGGATTTTCTACCCCAGATGAGAAGTTCCAAAAGGACCCTCCATACCA
CTGGATGGGCTATGAACTGTGGCCAACTAAGTGGAAGCTGCAGAAGATACAGTTGCCCCAAAAAGATGTATGGACAGTAA
ATGACATCCAAAAGTTAGTGGGTGTCTTAAACTGGGCAGCACAAATCTACCCAGGGATAAAAACCAGACACTTATGTAAG
CTAATTAGAGGAAAAATGACACTCACAGAAGAAGTACAGTGGACAGAACTAGCAGAGGCGGAGCTAGAAGAGAACAAGAT
TATCTTAAGCCAGGAGCAAGAGGGACACTATTA---CCAAGAAGAAAAAGGGTTAGAAGCAACAGTCCAAAAGGATCAAG
ACAATCAGTGGACATATAAAGTACACCAGGGAGAGAAAATTCTAAAAGTAGGGAAATATGCAAAGATAAAAAATACCCAT
ACCAATGGGGTCAGATTGTTAGCACAAGTAGTTCAAAAGATAGGAAAAGAAGCACTAGTCATTTGGGGACGAATACCAAA
ATTTCACCTACCAGTAGAAAGAGAGACCTGGGAACAGTGGTGGGATGACTACTGGCAGGTGACATGGATCCCTGACTGGG
ACTTCGTATCTACCCCGCCGCTGGTCAGACTAGCATTTAACCTGGTAAAAGATCCTATACCAAGAACAGAGACTTTCTAC
ACAGATGGATCCTGCAATAGGCAATCAAAGGAAGGAAAAGCAGGATATGTAACAGATAGAGGGAGAGACAAGGTAAGGAT
GCTAGAACAAACTACCAATCAGCAAGCAGAATTAGAAGCCTTTGCAATGGCACTAACAGACTCAGGTCCAAAAGCCAATA
TTATAGTAGACTCACAGTATGTAATGGGGATAGTAGCAGGCCAGCCAACAGAATCAGAGAGTAGAATAGTAAATCAAATC
ATAGAGGAGATGATAAAAAAGGAAGCAATCTATGTTGCATGGGTCCCAGCCCATAAAGGCATAGGAGGGAATCAGGAGGT
AGATCAGTTAGTAAGTCAGGGCATCAGACAAGTGTTGTTCCTAGAAAAAATAGAGCCCGCTCAGGAA-GAACATGAGAAA
TACCATAGCAATGTAAAAGAACTATCCCATAAATTTGGATTGCCCAAATTAGTAGCAAGACAAATAGTAAACACATGTGC
CCAATGTCAACAGAAAGGGGAGGCTATACATGGGCAAGTAGATGCAGAATTAGGCACTTGGCAAATGGACTGCACACACT
TAGAAGGAAAGATCATTATAGTAGCAGTACATGTTGCAAGTGGATTCATAGAAGCAGAAGTCATCCCACAGGAATCAGGA
AGGCAGACAGCACTCTTCCTATTAAAACTGGCCAGTAGGTGGCCAATAACACACTTGCACACAGATAATGGTGCCAACTT
CACTTCACAGGAAGTAAAAATGGTAGCATGGTGGGTAGGTATAGAACAATCTTTCGGAGTACCTTACAATCCACAAAGCC
AAGGAGTAGTAGAAGCAATGAATCACCACCTAAAAAATCAGATAAGTAGAATTAGAGAACAGGCAAATACAGTAGAAACA
ATAGTACTGATGGCAACACACTGCATGAATTTTAAAAGAAGGGGAGGAATAGGGGATATGACCCCAGCAGAAAGACTAAT
CAATATGATCACCACAGAACAAGAAATACAATTCCTCCACGCCAAAAATTCAAAATTAAAAAATTTTCGGGTCTATTTCA
GAGAAGGCAGAGATCAGCTGTGGAAAGGACCCGGGGAACTACTGTGGAAGGGAGACGGAGCAGTCATAGTCAAGGTAGGG
ACAGACATAAAAGTAGTACCAAGGAGGAAAGCCAAGATCATCAAAGACTATGGAGGAAGGCAAGAACTGGATAGTGGTTC
CCACTTGGAGGGTGCCAGGGAGGATGGAGAAATGGCATAGCCTTGTCAAATATCTAAAATACAGAACAAAAGATCTAGAA
GACGTGTGCTATGTTCCCCACCATAAAGTAGGATGGGC--AT-GGTGGACTTGCAGCAGGGTAATATTCCCATTAAAGGG
AAACAGTCATCTAGAAATACAGGCATATTGGAACCTAACGCCAGAAAAAGGA---TGGCTCTCCTCTTATTCAGTAAGAA
TGACTTGGTATACGGAAAGGTTCTGGACAGATGTTACCCCAGACTGTGCAGACTCCCTAATACATAGCACTTATTTCTCT
TGCTTTACAGCAGGTGAAGTAAGAAGAGCCATCAGAGGGGAAAAGTTATTGTCCTGCTGCAATTATCCCCAAGCCCATAG
AGCCCAGGTACCGTCACTCCAATTTTTGGCCTTAGTGG---TAGTGCAGCAAAATGACAGACCCCAGAGAAACGGTACCC
CCAGGAAACAGTGGCGAAGAGACTATCGAAGAGGCCTT-CAATTGGCTAGACAGGACGATAGAAGCCATAAACAGAG---
---------AGGCAGTGAATCACCTGCCCCGAGAGCTTATTTTCC-AGG-TGTGGC------------------AGAGGT
CCTGGAGATACTGGCATGATGAACAAGGGATGTCACAAAGTTACACAAAGTATAGATATTTGTGCTTAATACAGAAGGCT
ATGTTCACACA---TTGTAAGAGAGGGTGCACTTGCC----------------TGGGGGGAGGACATGGGCCAGGAGGGT
GGAGACCAGGACCTCCCCCTCCTCCCCCTCCAGGTCTAGTCTAATGACTGAAGCACCAACAGAGTTTCCCCCGGAGGATG
GGACCCCACCGAGGGAACCAGGGGATGAGTGGATAATAGAAATCCTGAGAAAAATAAAGAAAGAAGCTTTAAAGCATTTT
GACCCTCGCTTGCTAACTGCTCTTGGCAACTATATCCATACTAGACAT---------GGAGACACCCTTG----------
-----AAGGCGCCAGAGAGCTCATTAATGTCCTACAACGAGCCCTCTTCATGCACTTCAGAGCGGGATGTAGGCTCTCAA
GAATTGGCCAAACAGGGGGAAGAACTCCTTTCCCAGC-------TACATCGACCCCTAGAACCATGCAATAACAAATGCT
ATTGTAAAGGATGCTGCTTCCACTGCCAGCTGTGTTTTTTAAACAAGGGGCTCGGAATATGTTATGACCGGAAGGGCA--
---------------------GACGAAGAAGAACTCCGAAGAAAACTAAGGCTCATTCATCTTCTGCATCAGACAAGTGA
GTATGATGGGTGGTAGAAATCAGCTGCTTGTTGCCATTTTGCTAGCTAGTACTTGCTTGATATATTGCACCAATTATGTG
ACTGTTTTCTATGGCATACCCGCGTGGAGAAATGCATCCATTCCCCTCTTTTGTGCAACCAAGAATAGGGATACTTGGGG
AACCATACAGTGCTTGCCAGACAATGATGAATATCAGGAGATAACTTTGAATGTGACAGAGGCTTTCGATGCATGGGATA
ATACAGTAACAGAACAAGCAATAGAAGATGTCTGGAATCTATTTGAGACATCAATAAAACCATGTGTCAAATTAACGCCT
TTATGTGTAGCAATGAGATG-------------------------------------------------------TGGTC
AATTGTCAATTCAATATGACAGGATTAGAGAGAGATAAGAAAAAGCAGTATAATGAGGCATGGTACTCGAAGGATGTAGT
TTGTGAAGGAAATG------------------------------------------------------------GCACAC
AGAGTCATGTGACAAGCACTATTGGGATGCTATGAGGTTTAGATACTGTGCACCACCGGGTTTTGCCCTACTAAGATGCA
ATGATACCAATTATTCAGGCTTTGCGCCCAATTGCTCTAAGGTAGTAGCTGCTACATGCACCAGAATGATGGAAACGCAA
ACTTCTACATGGTTTGGCTTTAATGGCACTAGAGCAGAAAATAGAACATTTATCTATTGGCATGGTAGGGATAACAGAAC
TATCATCAGCTTAAACAAGTATTATAATCTCACTATACATTGTAAGAGGCCAGGAAATAAGACAGTGGTACCAATAACAC
TTATGTCAGGGTTAAGGTTTCACTCCCAGCCGGTCATCAATAAAAGACCCAGACAAGCATGGTGTTGGTTCAAAGGTGAA
TGGAAGGGAGCCATGCAGGAGGTGAAGGAAACCCTTGCAAAACATCCCAGGTATAAAGGAACCAATGAA-ACAAAGAATA
TTAACTTTA-CAGCACCAGGAAAGGGCTCAGACCCAGAGGTGGCATACATGTGGACTAACTGCAGAGGAGAATTTCTCTA
CTGCAACATGACTTGGTTCCTCAATTGGATAGAAAATAAGAATTATG-----TACCGTGCC-----ATATAAAACAAATA
ATTAACACCTGGCATAAGGTAGGGAAAAATGTATATTTGCCTCCCAGGGAAGGGGAGTTGACCTGCAACTCAACAGTAAC
TAGCATAATTGCTAACATTGAT--A---------------------------ACTATACCGATTAGAGTTGGGAGA-TTA
T---AAATTGGTAGAAATAACACCAATTGGCTTCGCACCTACAGCAGAAAAAAGATACTCCTCTACTCCAATGAGGAACA
AGAGAGGTGTGTT-------------------------------------CGTGCTAGG------GTTCTTGGGTTTTCT
CGCAACAGCAGGCTCTGCAATGGGCGCGGCGTCCTTAACGCTGTCGGCTCAGTCTCGGACTTTACTGGCCGGGATAGTGC
AGCAACAGCAACAGCTGTTGGACGTGGTCAAGAGACAACAGGAAATGTTGCGACTGACCGTCTGGGGAACAAAAAATCTC
CAGGCAAGAGTCACTGCTATCGAGAAGTACTTAAAGGACCAGGCGCAACTAAATTCATGGGGATGTGCATTTAGACAAGT
CTGCCACACTACTGTACCATGGGTAAATGATACCTTAACGC---------------CTGAGTGGAACAATATGACGTGGC
AAGAATGGGAAGGCAAAATCCGCGACCTGGAGGCAAATATCAGTCAACAATTAGAACAAGCACAAATTCAGCAAGAGAAG
AATATGTATGAACTACAAAAGTTAAATAGCTGGGATGTTTTTAGTAACTGGTTTGACTTAACCTCCTGGATCAAGTATAT
CCAATATGGAGTTTATATAATAATAGGAATAGTAGTTCTTAGAATAGTAATATATATAGTACAGATGTTAAGTAGACTTA
GAAAGGGCTATAGGCCTGTTTTCTCTTCCCCCCCCGGTTACCTCCAACAGATCCATATCCACAAGGACTGGGAACAGCCA
GCCAGAGAAGAAACAGAAGAAGACGTTGGAAACAACGTTGGAGACAGCTTGTAGCCTTGGCCGATAAGATATATACATTT
CCTGATCCACCAGCTGATTCGCCTCTTGACCGGACTATACAACATCTGCAGGAACTTACTATCCAGGATCTCCCTGACCC
TCCGACCAGCTTTCCAGAGTCTTACAGCAATCAGAGACTGGCTAAGA------------ACTGACGCAGCCTACTTGCAG
TATGGGTGCGAGTGGATCCAAGGAGCGTTCCAGGCCTTCGCAAGGGCTACGAGAGAGACTCTTGCGGGCACGTGGAGAGA
CTTGTGGGGGGCACTGCAGCGGATCGGGAGGGGAATACTTGCAGTCCCAAGAAGAATCAGGCAGGGAGCAGAGATCGCCC
TCCTATGA----AGGACAGCGGTATCAGCAGGGAGACTTTATGAATACCCCATAGAGAA---------------------
--------------------------------------------------------------------------------
-CCCCAGCAAAAGAAGGGGAGAAAGAATTGTACAAGCAACAAAATAGAGATGATGTAGATTCAGATGATGATGACCTAGT
AAAGGTCTCTGTCACACCAAGAGTACCACTAAGAGAAATGACACATAGATTAGCAATAGATATGTCACATTTTATAAAAG
AAAAAGGGGGACTGGAAGGGATGTATTACAGTGAGAGAAGACATAGAATCTTAGACATATACCTTAAAAAGGAAGAAGGG
ATAATTCCAGATTGGCAGAACTATACTCATGGGCCAGGAATAAGATACCCAATGTTCTTTGGGTGGCTA-----------
--------------------------------------------------------------------------------
-------------------------------------------CCCCACGCTGGCTCATGAGTACAAGGCTTTTATCCTG
TACCCAGAGGAATTTGGGCATAAGTCA
>Z48731/HIV2A/MDS
ATGGGCGCGAGAAGCTCCGTCTTGAGAGGGAAAAAAGCAGACGAATTAGAAAAAGTTAGGTTACGGCCCGGCGGAAAGAA
AAAATACAGGTTAAAACATATTGTGTGGGCAGCGAATGAATTGGACAGATTCGGATTAGCAGAGAGCCTGTTGGAATCAA
AAGAGGGTTGCCAAAAAATTCTTACAGTCTTAGATCCATTAGTACCGACAGGTTCAGAAAATTTAAAAAGCCTTTTTAAT
ACTGTCTGCGTCATTTTTTGCATACACGCAGAGGAGAAAGTGAAAGATACTGAGGAAGCAAAAAAGTTCGCACGGAGACA
TCTAGTGGCAGAAACAG---------------------------------------GAGGAAACTACCCCGTGCAGAATA
TAGGCGGCAACTATACCCATGTGCCGTTGAGTCCCCGAACTCTAAATGCTTGGGTAAAATTAGTAGAAGAAAAGAAGTTC
GGGGCAGAAGTAGTGCCAGGATTTCAGGCACTCTCAGAAGGCTGCACGCCCTATGATATTAATCAAATGCTTAACTGTGT
GGGCGATCATCAAGCAGCTATGCAAATAATCAGGGAAATCATTAATGAAGAAGCAGCAGATTGGGAT---GCGCAGCATC
CAATACCAGGCCCCTTACCAGCGGGGCAGCTTAGAGAACCAAGAGGGTCTGACATAGCAGGGACAACAAGCACAGTAGAT
GAACAAATCCAGTGGATGTTCAGGGCACAGAATCCTGTACCAGTGGGAAACATCTATAGAAGATGGATCCAGATAGGGCT
GCAGAAGTGTGTCAGGATGTACAATCCAACCAACATCCTAGACGTAAAACAGGGACCAAAGGAGCCGTTCCAAAGCTATG
TAGATAGATTCTACAAAAGCTTGAGGGCAGAACAAACAGATGCAGCAGTGAAAAATTGGATGACTCAGACACTGCTAATA
CAAAATGCCAACCCAGACTGTAAATTAGTACTAAAAGGACTGGGGATGAATCCTACCTTAGAAGAGATGCTAACCGCCTG
TCAGGGAGTAGGAGGACCAGGCCAGAAAGCTAGATTAATGGCAGAGGCCTTAAAGGAGGCCATGACA---CCAGCCCCTA
TCCCATTCGCAGCAGCCCAGCAG------------------AGAAGG---ACAATTAAGTGCTGGAATTGTGGAAAAGAG
GGGCACTCGGCAAGACAATGCCGAGCACCTAGAAGACAGGGCTGCTGGAAATGTGGCAAGACAGGACATATCATGGCAAA
GTGCCCA------GACAGACAGGCGGGTTTTTTAGGGATTGGCCCCTGGGGAAAGAAGCCCCGCAACTTCCCCGTGGCCC
AG------------------GTTCCGCAGGGGCTAACACCAACAGCACCCCCAGCAGATCCAGCAGTG------GACCTA
CTGGAGAAATATATG------CAGCAAGGGAGAAAGCAGAGGGAGCAGAGAGAGAGACCATACAAAGAGGTGACAGAGGA
CTTGCTGCACCTCGAGCAGGGAAAGACACCATGCAAGGAGACAACAGAGGATTTGCTGCACCTCAATTCTCTCTTTGGAA
CAGACCAGTAGTTACAGCACACATTGAGGGACAGCCAGTAGAAGTTTTACTGGACACGGGGGCTGATGATTCAATAGTAG
CAGGAATAGAATTAGGAAGCAATTATAGTCCAAAAATAGTAGGGGGAATAGGGGGATTCATAAATACCAAGGAATATAAA
AATGTAGAAATAGAAGTCCTAGGTAAAAGGGTAAGGGCCACCATAATGACAGGTGATACCCCAATCAACATTTTTGGCAG
AAATATTTTGACAGCCTTAGGCATGTCATTAAATCTACCAGTCGCCAAGATAGAACCAATAAAAATAATGCTAAAGCCAG
GGAAGGATGGACCAAAACTGAGACAGTGGCCTTTAACAAAAGAAAAAATAGAAGCACTAAAAGAGATCTGTGAAAAAATG
GAAAGAGAAGGCCAGCTAGAGGAAGCACCTCCAACTAATCCTTATAATACCCCCACATTTGCAATCAGGAAAAAGGACAA
AAATAAATGGAGGATGCTAATAGATTTTAGAGAACTTAACAAGGTAACTCAGGATTTCACAGAAATTCAGTTAGGAATTC
CACACCCAGCGGGACTAGCCAAGAAGAGAAGAATTACTGTACTAGATGTAGGGGATGCTTACTTTTCCATACCACTGCAT
GAAGACTTTAGACAGTACACTGCATTTACCCTACCATCAGTGAACAATGCAGAACCAGGAAAAAGATATATATATAAAGT
CTTGCCACAGGGATGGAAGGGATCACCAGCAATTTTTCAATACACAATGAGACAGGTTTTAGAACCATTCAGAAAAGCAA
ACCAGGATGTCATTATCATTCAGTACATGGATGATATCTTAATAGCTAGCGACAGGACAGATCTAGAACATGACAGAGTA
GTCCTGCAGCTAAAGGAACTCCTAAATAGCCTGGGGTTCTCTACCCCAGATGAAAAGTTCCAAAAAGACCCTCCATACCG
CTGGATGGGCTATGAACTGTGGCCAACTAAATGGAAGCTGCAGAAAATACAGTTGCCCCAAAAAGAAGTATGGACAGTCA
ATGACATCCAAAAACTAGTGGGTGTCCTAAATTGGGCAGCACAAATCTACCCAGGAATAAAGACAAAACATTTATGTAGG
TTAATTAGGGGAAAAATGACACTCACGGAAGAAATACAGTGGACAGAGTTGGCAGAAGCGGAACTAGAAGAAAACAGAGT
TATCTTGAGCCAGGAACAAGAGGGACACTATTA---CCAAGAGGAAAAAGAATTAGAAGCAACAGTCCAAAAGGATCAAG
ACAATCAGTGGACATATAAAGTACACCAGGGAGAAAAAACTCTAAAAGTAGGAAAATATGCAAAGGTAAAAAACACCCAT
ACCAACGGAGTCAGATTGTTAGCACAGGTAGTTCAGAAAATAGGAAAAGAAGCACTAGTCATTTGGGGACGAATACCAAA
ATTTCACCTACCGGTAGAGAGAGAAATCTGGGAGCAGTGGTGGGATGACTACTGGCAGGTGACATGGATCCCAGACTGGG
ACTTTGTATCTACCCCACCACTGGTCAGGTTAGTATTTAACCTAGTAAAAGATCCTATACCAGGTGCAGAAACCTTCTAC
ACAGATGGATCCTGCAATAGGCAATCAAAAGAAGGAAAAGCAGGATATGTAACAGATAAAGGGAGAGACAAGGTAAAGGT
ACTAGAGCAAACTACCAATCAGCAAGCAGAATTAGAAGCCTTTGCAATGGCACTAACAGACTCAGGCCCAAAAGCTAATA
TTATAGTAGACTCACAGTATGTAATGGGAATAGTGGTAGGCCAACCAACAGAGTCAGAAAATAGGATAGTAAATCAGATC
ATAGAGGAAATGATAAAAAAGGAAGCAATCTATGTTGCATGGGTCCCAGCCCACAAAGGCATAGGAGGAAATCAGGAAGT
AGATCATCTAGTAAGTCAGGGCATCAGACAAGTATTGTTCCTAGAAAAAATAGAGCCCGCTCAAGAA-GAACATGAAAAA
TATCATAGCAATGTAAAAGAACTATCCCATAAATTTGGATTACCCCAACTAGTGGCAAGACAAATAGTAAACACATGTGC
CCAATGTCAACAGAAAGGAGAGGCTATACATGGGCAAGTAAATGCAGACTTAGGCACTTGGCAAATGGACTGCACTCATT
TAGAAGGAAAAGTCATTATAGTAGCAGTACATGTTGCAAGTGGATTTATAGAGGCAGAAGTCATCCCACAGGAAACAGGA
AGGCAGACAGCACTCTTCCTGTTAAAACTGGCTAGTAGGTGGCCAATAACACACTTGCACACAGATAATGGTGCCAACTT
CACTTCACAGGAAGTGAAGATGGTAGCATGGTGGATAGGTATAGAACAATCCTTTGGAGTACCTTACAATCCACAAAGCC
AAGGAGTAGTAGAAGCCATGAATCACCACCTAAAAAATCAGATAAGTAGAATCAGAGATCAGGCAAATACAGTAGAAACA
ATAGTACTAATGGCAGTTCATTGCATGAATTTTAAAAGAAGGGGAGGAATAGGGGATATGACCCCATCAGAAAGACTAAT
CAATATGATCACCACAGAACAAGAAATACAATTCCTCCAAGCCAAAAATTCAAAATTAAAAAATTTTCGGGTCTATTTCA
GAGAAGGCAGAGATCAGTTGTGGAAAGGACCTGGGGAGCTACTGTGGAAGGGAGACGGAGCAGTCATAGTCAAGGTAGGA
ACAGACATAAAAATAGTACCAAGAAGGAAGGCCAAGATCATCAGAGACTATGGAGGAAGGCAAGACATGGATAGTGGTCC
CCACTTGGAGGGTACCAGGGAGGATGGAGAAGTGGCATAGCCTTGTCAAGTATTTAAAATACAAAACAAAAGATCTAGAA
GAGGTGCGCTATGTCCCCCACCATAAGGTGGGATGGGC--AT-GGTGGACTTGCAGCAGGGTAATATTCCCATTGAAAGG
AAACAGTCATCTAGAGATACAGGCATATTGGAACCTAACACCAGAAAAAGGA---TGGCTTTCCTCATATGCAGTAAGGC
TGACTTGGTACACAGAAAAATTCTGGACAGATGTTACCCCAGACTGTGCAGACTCCCTAATACATAGCACTTATTTCACT
TGCTTTACAGCAGGTGAAGCAAGAAGAGCCATCAGAGGGGAAAAGTTATTGTCCTGCTGCAATTATCCCCAGGCCCATAA
ATCTCAGGTACCGACACTTCAATTTCTGGCCTTAGTGG---TAGTGCAACAAAATGGCAGACCCCAGAGAGACAGTACCA
CCAGGAAACAGCGGCGAAGAGACTATCGAGCAGGCCTT-CGCCTGGCTAGACAGGACAGTAGAAGCCATAAACAGAG---
---------AGGCGGTGAATCACCTGCCCCGAGAGCTTATTTTCC-AGG-TGTGGC------------------AAAGGT
CCTGGAGATACTGGCATGATGAACAAGGGATGTCAACAAGTTACACAAAGTATAGATATTTGTGCTTAATGCAGAAAGCA
ATGTACATACA---TGGTAGGAAAGGGTGCACTTGCC----------------GGGGGGAAGGGCATGGGCCAGGAGGGT
GGAGACCAGGACCTCCTCCTCCTCCCCCTCCAGGTTTAGTCTAATGACTGAAGCACCAACAGAGCTCCCCCCGGAGGATG
GGACCCCACCGAGGGAGCCAGGGGATGAGTGGGTAATAGAAATTCTGAGAGAGATAACAGAAGAAGCTCTTAAGCATTTT
GACCGCAGCTTGCTAACTGCTCTTGGCAGACATATCTATACTAGACAT---------GGAGATACCCTTG----------
-----AAGGCGCCAGAGAACTCATTAGAATCTTACAACGAGCCCTCTTCACACACTTCAGAGCAGGATGTGGCCACTCAA
GAATTGGCCAGACAAGGGGAGGAAATCCTCTCTCAGC-------TATACCGACCCCTAGAAGCATGCAATAACAATTGCT
ATTGTAAGCGATGCTGCTACCATTGCCAGATATGTTTTTTAAACAAGGGGCTCGGGATATGGTATGAACGAAAGGGCA--
---------------------GACGAAGAAGGACTCCAAAGAAAGCTAAGACTCATCCGTCTTCTGCATCAGACAAGTGA
GTATGACGCGCAAAATGCATCAGCTGCTTATTGCCATTTTACTAACTAGTGCTTGCTTAATATATTGCAAACAATATGTA
ACTGTTTTCTATGGCATACCCGCGTGGAGGAATGCATCCATTCCCCTCTTCTGTGCAACCAAAAATAGGGATACTTGGGG
AACCATACAGTGCTTGCCAGACAATGATGATTATGAAGAAATAGCTTTGAATGTGACAGAGGCTTTTGATGCATGGGATA
ATACAGTAACAGAACAAGCAGTAGAAGATGTCTGGAGTCTATTCGAGACATCAATAAAACCATGTGTCAAGTTAACACCC
TTATGTGTAGCAATGAACTG-------------------------------------------------------TGGTC
AAGTGTCAATTCAATATGACAGGATTACAGATAGATAAGAAAAAACAGTATAACGAAACATGGTACTCAAGCGATGTGGT
TTGTGGAGAAATGA------------------------------------------------------------ATAAAA
AGAGTCATGTGATAAGCACTATTGGGATACTATGAGGTTTAGATACTGTGCACCACCGGGTTTTGCCTTGCTAAGATGCA
ATGACACCAATTATTCAGGGTTTCAGCCCAATTGTTCTAAAGTAGTAGCTTCTACATGTACCAGGATGATGGAAACACAA
ACTTCTACGTGGTTTGGCTTTAATGGCACTAGAGCAGAAAATAGAACATATATCTATTGGCATGGTAAAGATAACAGAAC
TATCATCAGCTTAAATGCAAGTTATAATCTCTCCTTGCATTGTAAGAGGCCAGGAAATAAAACAGTGGTACCAATAACAC
TTATGTCAGGATTAGTGTTTCATTCCCAGCCGATC---AATAGAAGACCTAGGCAAGCATGGTGCTGGTTCAAGGGCAAC
TGGAGGAGAGCCATGCAGGAGGTAAAGGAAACCATTATAAAACACCCCAGGTATAAGGGAACCAGTAAC-ATAACAAATA
TTACCTTCA-CGGCACCAGGAAAAGGCTCAGACCCAGAAGTAGCATACATGTGGACTAACTGCAGAGGAGAATTTCTCTA
CTGCAACATGACTTGGTTCCTCAATTGGGTAGAAAACAGAAATTATG-----TACCATGCC-----ATATAAAGCAAATA
ATTAACACCTGGCATAAAGTAGGAAGAAATGTATATTTGCCTCCCAGGGAAGGAGAGTTGGTCTGCAACTCAACAGTGAC
CAGCATAATTGCTAACATTGACG-C---------------------------ACTATACCGATTAGAATTGGGAGA-TTA
T---AAATTAGTAGAAATAACACCAATTGGCTTCGCACCTACACCAGAAAAACGATACTCCTCTGCTCACGGGAGACATA
AAAGAGGTGTGTT-------------------------------------TGTGCTAGG------GTTCTTGGGTTTTCT
CACAACAGCAGGTGCTGCAATGGGCGCGGCGTCCTTGACGCTGTCCGCTCAGTCTCGGACTTTACTGGCCGGGATAGTGC
AGCAACAGCAACAGCTGTTGGACGTGGTCAAGAGACAACAAGAAATGTTGCGACTGACCGTCTGGGGAACAAAAAATCTC
CAGGCAAGAGTCACTGCTATAGAGAAGTACCTAAAGGACCAGGCGCAACTAAATTCATGGGGGTGTGCGTTTAGACAAGT
CTGCCACACTACTGTACCATGGGTAAATAGTTCCTTAGAAC---------------CTGATTGGGAAAATATGACGTGGC
AGGAATGGGAACAAAAGGTCCGCTACCTGGAGGCAAATATCAGTCAAAAGTTAGAAGAGGCACAAATCCAGCAGGAACAG
AACATGTATGAGCTACAAAAATTAAACAGCTGGGATATTTTTGGCAATTGGTTTGACTTAACCTCCTGGATCAAGTATAT
TCAATATGGAGTTTACATAGTAGTAGGAATAATAGTTTTAAGAATAGTAATATATGTAGTACAAATGCTAAGTAGACTTA
GAAAGGGCTATAGGCCTGTTTTCTCTTCCCCCCCCGGTTATATCCAACAGATCCATATCCACAAGGACCGGGAACAGCCA
GACAGAGAAGAAACAGAAGAAGACGTTGGAGGCAACGGTGGAGACAGATCTTGGCCCTGGCCGATAGCATATATACATTT
CCTGATCCGCCTGCTGATTCGCCTCTTGACCAGACTGTACAACAGCTGCAGGGACTTACTATCCAGGATCTTCCTGACCC
TCCAACCCATCTTCCAGAATCTC---------AGAGACCAGCTGCGA------------CTTAGAATAGCCTTCCTACAA
TATGGGTGCGAGTGGATCCAAGAAGCGTTCCAGGCCTTCGCGAGGGTTACAAGAGAGACTCTTACGAGCGCGTGCAGGGG
CTTGTGGGGGACATTGGGACGAATTGGGAGGGGAATACTCGCGGTCCCAAGAAGGATCAGACAAGGGGCAGAGATCGCCC
TCCTGTGA----GGGACAGCAGTATCAACAAGGGGACTTCATGAATACTCCATGGAGAA---------------------
--------------------------------------------------------------------------------
-CCCCAGCAACAGAAGGGGAGAAAGATTCATATAGACAACAAAATATGGATGATGTAGATTCAGATGATGATGACCTAGT
AGGATACTCTGTCACACCAAGAACACCACTAAGAGCAATGACATATAAATTGGCAGTAGATATGTCACATTTTATAAAAG
AAAAAGGGGGACTGGAAGGGATGTTTTACAGTGAAAGAAGACATAGAATCCTAGATATATACTTAGAAAAGGAAGAAGGG
ATAATTCCAGATTGGCAGAATTATACTCATGGGCCAGGGACAAGATACCCCAAGTGCTTTGGGTGGCTATGGAAGCTAGT
ACCAGTAGATCTCCCACAAGAT---GAGAACACTGAGACTACT----------GCTTGGTGCATCCAGCACAAATAAGCA
AGTTTGATGACCAGCATGGGGAAACATTAGTTTGGAGGTTTGACTCCCTGCTGGCCTACGAGTATACAGCCTTTAAACTG
TACCCAGAGGAATTTGGGCACCAGTCA
>M30895/HIV2A/GH1
ATGGGCGCGAGAAACTCCGTCTTGAGAGGGAAAAAAGCAGATGAATTAGAAAAGATTAGGTTACGGCCCAGCGGAAAGAA
AAAGTACAGGCTAAAACATATTGTGTGGGCAGCGAACGAATTGGACAAATTCGGATTGGCAGAGAGCCTGTTGGAGTCAA
AAGAAGGTTGCCAAAAGATTCTCACAGTTTTAGATCCATTAGTACCAACAGGGTCAGAAAATTTAAAAAGCCTTTTTAAC
ACAGTCTGCGTCATTTGGTGCTTGCACGCAGAAGAGAAAGTGAAAGATACTGAAGAAGCAAAAAAACTAGTACAGAGACA
TCTAGGGGCAGAAACAG---------------------------------------GAAGAAACTTCCCTGTACAACAGA
CAGGTGGCAACTATATCCACGTGCCACTGAGCCCCCGAACTCTAAATGCTTGGGTAAAATTAGTAGAGGACAAGAAGTTC
GGGGCAGAAGTAGTGCCAGGATTTCAAGCACTCTCAGAAGGCTGCACGCCCTATGATATCAACCAAATGCTTAATTGTGT
GGGCGATCACCAAGCAGCTATGCAAATAATCAGAGAGATTATCAATGACGAAGCAGCAGATTGGGAT---GCACAGCACC
CAATACCAGGCCCCTTACCAGCAGGGCAGCTTAGAGACCCAAGGGGGTCTGACATAGCAGGAACAACAAGCACAGTAGAA
GAACAGATCCAGTGGATGTATAGGCCACAAAATCCCGTGCCGGTAGGGAACATCTACAGAAGATGGATCCAGATAGGGCT
ACAGAAGTGTGTCAGGATGTACAACCCAACTAACATCTTAGACGTAAAGCAGGGACCAAAGGAACCGTTCCAGAGCTATG
TGGACAGGTTCTATAAAAGCTTGAGGGCAGAACAAACAGATCCGGCAGTAAAGAACTGGATGACCCAAACGCTGCTAATA
CAGAATGCCAACCCAGACTGCAAGTTAGTACTAAAAGGACTGGGGATGAATCCCACCCTAGAAGAGATGCTGACTGCCTG
TCAGGGGGTAGGTGGACCAGGCCAAAAAGCCAGACTAATGGCCGAAGCCCTGAAGGAGGCTTTGACA---CCACCCCCTA
TCCCATTTGCAGCAGCCCAACAA------------------AGAAAG---GTAATTAGGTGTTGGAACTGCGGAAAGGAG
GGACACTCGGCGAGACAGTGCCGAGCGCCTAGAAGACAGGGCTGCTGGAAATGTGGCAAGACAGGACACGTCATGGCAAA
ATGCCCA------GAAAGACAGGCAGGTTTTTTAGGGATGGGTCCATGGGGAAAGAAGCCCCGCAACTTCCCCGTGGCCC
AA------------------GCTCCTCCGGGGCTGATACCAACAGCACCCCCAGCAGATCCAGCAGTG------GATCTA
TTGGAAAGATATATG------CAGCAGGGGAGAGAGCAGAGGGAGCAGAGGGAGAGACCATACAAAGAGGTGACGGAAGA
CTTACTGCACCTCGAGCAGGGAAAAGCACCTCACAGAGAGGCGACAGAGGACTTGCTGCACCTCAATTCTCTCTTTGGAA
AAGACCAGTAGTCACAGCATACATCGAGGTACAGCCGGTAGAAGTCTTATTAGACACAGGGGCTGATGACTCAATAGTGG
CAGGAATACAGTTAGGGGACAATTACGTTCCAAAAATAGTGGGGGGAATAGGGGGATTCATAAACACCAAAGAGATTAAA
AATATAGAAATAAAAGTACTAAATAAAAGAGTAAGAGCCACCATAATGACAGGAGATACCCCAATCAACATCTTTGGCAG
AAATATCCTGACAGCCTTAGGCATGTCATTAAATTTACCAATCGCCAAGATAGAACCAATAAAAGTAACGTTGAAGCCAG
GGAAAGATGGACCAAGACTGAGACAATGGCCCCTAACAAAAGAGAAAATAGAAGCACTAAGAGAGATCTGCGAAAAAATG
GAAAAGGAGGGCCAACTAGAAGAGGCACCTCCAACTAATCCTTATAATACCCCCACATTTGCAATTAAGAAAAAGGACAA
GAACAAATGGAGGATGCTAATAGACTTTAGAGAACTAAACAGGGTGACTCAAGATTTCACAGAAATTCAGCTAGGAATTC
CACACCCGGCAGGATTAGCCAAAAAGAAAAGGATCACTGTACTAGATGTAGGGGATGCCTACTTTTCCATACCGCTACAT
GAAGATTTTAGGCAGTATACTGCATTTACCCTACCATCAGTAAACAATGCAGAACCAGGAAAAAGATATATATATAAGGT
CTTACCACAAGGATGGAAGGGATCACCAGCAATTTTTCAACACACAATGAGGCAAGTCTTAGAACCTTTCAGAAAAGCAA
ACCCAGATGTCATTCTCATCCAATACATGGATGATATTTTAATAGCTAGTGACAGGACAGGTTTAGAGCATGACAAAGTA
GTCCTGCAGCTAAAAGAACTTCTGAATGGCCTAGGGTTCTCTACCCCAGATGAGAAGTTCCAAAAAGACCCTCCGCTTCA
ATGGATGGGCTATGAACTATGGCCAACTAAATGGAAGCTGCAGAAATTACAACTGCCCCAGAAAGAAATATGGACAGTCA
ACGACATCCAGAAGCTGGTGGGAGTCTTAAATTGGGCGGCACAAATCTATCCAGGAATAAAAACCAAACATTTGTGTAGG
CTAATCAAAGGAAAAATGACACTCACAGAAGAAGTGCAGTGGACAGAGTTAGCAGAAGCAGAGCTAGAAGAAAACAAAAT
TATCTTAAGCCAGGAACAAGAAGGATACTATTA---CCAAGAAGAAAAAGAATTAGAGGCAACAATCCAAAAAAATCAAG
ACAATCAGTGGACATACAAAATACACCAGGAAGAGAAAATCCTAAAAGTAGGGAAATATGCAAAGATAAAAAATACCCAT
ACCAATGGGGTCAGATTACTAGCACAGGTAGTTCAGAAAATAGGAAAAGAAGCACTAGTCATCTGGGGACGGATACCAAA
ATTCCACTTACCGGTGGAGAGAGAGACCTGGGAGCAGTGGTGGGATAACTACTGGCAAGTGACATGGATCCCAGAGTGGG
ACTTCGTATCTACCCCACCACTAGTCAGGTTAACATTTAACCTAGTAGGAGATCCTATACCAGGCGCAGAGACCTTCTAC
ACAGATGGATCATGCAATAGACAGTCAAAGGAAGGAAAAGCACGATATGTGACAGATAGAGGAAGAGACAAGGTAAGAGT
ACTAGAACGAACTACCAATCAGCAAGCAGAATTAGAAGCCTTTGCGATGACACTGACAGACTCGGGTCCAAAAGTTAATA
TCATAGTAGACTCACAGTATGTAATGGGAATAGTAGTAGGCCAACCAACAGAGTCAGAAAGTAGAATAGTAAACCAAATC
ATTGAGGACATGATAAAGAAAGAAGCAGTCTATGTCGCGTGGGTCCCAGCCCATAAAGGCATAGGAGGAAACCAGGAAGT
AGACCATTTAGTAAGTCAGGGCATCAGACAAGTATTGTTCCTAGAAAGGATAGAGCCCGCCCAAGAA-GAACATGAAAAA
TATCATAGCAATATGAAAGAACTAACCCATAAATTTGGAATACCCCAACTAGTAGCAAGACAGATAGTAAACACATGTGC
CCAATGCCAACAGAAAGGAGAGGCCATACATGGGCAGGTAAATGCAGAAATAGGTGTCTGGCAAATGGACTGCACACACT
TAGAAGGAAAGATCATTATAGTAGCAGTACATGTTGCAAGTGGATTCATAGAAGCAGAAGTTATCCCACAGGAATCAGGA
AGGCAGACAGCGCTCTTCCTATTAAAACTGGCCAGTAGGTGGCCAATAACACACTTACACACAGACAATGGCTCCAACTT
CACTTCACAGGAAGTGAAGATGGTGGCATGGTGGATAGGTATAGAGCAATCCTTTGGAGTACCTTACAACCCACAAAGCC
AGGGAGTAGTAGAAGCAATGAATCACCACTTAAAGAATCAGATAAGTAGAATTAGAGAACAGGCAAATACAATAGAAACC
ATAGTACTAATGGCAGTTCATTGCATGAATTTTAAAAGAAGGGGAGGAATAGGGGATATGACCCCAGCAGAAAGACTAAT
CAACATGATTACCACAGAACAAGAAATACAATTCCTCCAAAGAAAAAATTCAAATTTTAAAAACTTCCAGGTCTATTACA
GAGAAGGCAGAGATCAGCTGTGGAAAGGACCTGGAGAACTACTGTGGAAGGGAGACGGAGCAGTCATAGTCAAGGTAGGG
GCAGACATAAAAGTAATACCAAGAAGGAAGGCCAAGATTATCAGAGACTATGGAGGAAGGCAAGAACTGGATAG---TTC
CCACCTGGAGGGTGCCAGGGAGGATGGAGAGGTGGCATAGTCTTGTCAAGTACCTAAAATACAGAACAAGAGACCTAGAG
GAGGTGCGCTATGTTCCCCACCACAAGGTGGGATGGGC--GT-GGTGGACTTGCAGCAGGGTAATATTCCCTCTAAAAGG
AGAAAGTCATCTAGAGATACAGGCATATTGGAACCTAACGCCAGAAAAAGGA---TGGCTCTCCTCTCATTCAGTGAGAA
TAACCTGGTATACAGAAAGGTTCTGGACAGATGTTACCCCAGACTATGCAGACATCCTAATACATAGCACTTATTTCTCT
TGCTTTACGGCAGGTGAAGTAAGAAGAGCCATCAGAGGGGAAAAGTTATTGTCCTGCTGCAACTATCCCCAAGCTCATAA
AGTACAGGTACCATCACTTCAATACCTAGCCCTAGTGG---TAGTGCAACAAAATGACAGACCCCAGAGAAAGGGTACCG
CCAGGAAACAGTGGAGAAGAGACCATTGGAGAGGCCTT-CGAGTGGCTAGACAGGACTATAGAAGCCTTAAACAGAG---
---------AGGCAGTGAACCATCTGCCCCGAGAGCTCATTTTCC-AGG-TGTGGC------------------AAAGGT
CCTGGAGATACTGGCATGATGACCAAGGGATGTCACCAAGCTACACAAAGTATAGATATTTGTGCCTGATGCAGAAAGCT
GTATTTATACA---TTTCAAGAGAGGGTGCACTTGCC----------------TGGGGGGAGGACATGGACCGGGAGGAT
GGAGATCAGGACCTCCCCCTCCTCCCCCTCCAGGTCTAGTCTAATGACTGAAGCACCAACAGAGTTTCCCCCAGAAGATG
GGACCCCACGGAGGGAACTAGGGGGTGACTGGGTAATAAGAATTCTGGGAGAAATAAAGGAAGAAGCCTTAAAGCATTTT
GATCCCCGCTTGCTAATCGCTCTTGGCAACTATATCCATAGTAGACAT---------GGAGACACACCTG----------
-----AAGGCGCCAGAGAGCTCATTAGAATCCTACAACGAGCCCTCTTCGTGCACCTCAGAGCAGGGTGTAACCGCTCAA
GAATTAGCCAAACAAGGAGAAGAACTCCTTTCCCAGC-------TGCACCGACCCCTAGAGGCATGTACTAACTCATGCT
ATTGTAAGCAGTGCAGCTTCCATTGCCAGCTGTGTTTCTTGAAAAAAGGGCTCGGGATATGGTATGCACGAAAAAGCA--
---------------------GACGGAGAAGAACTCCAAGAAAGACTAAGACTCATTCGTCTTCTGCATCAGACAAGTGA
GTAAGATGTGTGGTAAGAGTCTACTATGTGTTGCCAGCTTGCTAGCTAGTGCTTACTTAGTATATTGCACCCAATATGTG
ACTGTTTTCTATGGCGTGCCCGTGTGGAGAAATGCATCCATTCCCCTCTTTTGTGCAACTAAAAACAGAGATACTTGGGG
AACCATACAGTGCAAGCCAGACAATGATGATTATCAAGAAATAACCTTGAATGTGACAGAGGCTTTCGACGCATGGGATA
ATACAGTAACAGAACAAGCAGTAGAAGATGTCTGGAGTCTATTTGAGACATCAATAAAACCATGCGTCAAACTAACACCT
CTATGTGTAGCAATGAGTTG-------------------------------------------------------TAGTC
AATTGTCAGTTCTATATGACAGGATTAGAGAGAGATAAGAAAAAACAGTATAATGAAACATGGTACTCAAAAGATGTAGT
TTGTGAATCAAATA--------------------------------------------------------------ATAC
AGAGTCATGTGATAAGCACTATTGGGATGCTATAAAGTTTAGATACTGTGCACCACCGGGTTATGCCCTACTAAGATGCA
ATGATACCAATTATTCAGGCTTCGAGCCAAAGTGTTCTAAAGTAGTAGCTTCTACATGCACAAGGATGATGGAAACGCAA
ACCTCCACTTGGTTTGGCTTTAATGGCACTAGGGCAGAGAATAGAACATATATCTATTGGCATGGCAGAGATAATAGGAC
TATCATCAGCTTAAACAAGTATTATAACCTTTCTATACATTGTAAGAGACCAGGAAACAAGACAGTTGTACCAATAACAC
TCATGTCAGGGTTAGTGTTTCACTCCCAGCCAATC---AATACAAGACCTAGGCAAGCATGGTGCTGGTTCAAAGGCAAG
TGGAGGGAAGCCATGCAGGAGGTAAAGCAAACCCTTATAAAACATCCCAGGTATAAAGGAACCAACGAC-ACAAAGAATA
TTAACTTTA-CAAAACCAGGAAGAGGCTCAGACCCAGAAGTGGCATACATGTGGACTAACTGCAGAGGAGAATTTCTCTA
CTGCAACATGACTTGGTTCCTCAATTGGGTAGAAAACAGAAATTATG-----CGCCGTGCC-----ATATAAGGCAAATA
ATTAATACCTGGCACAAGGTAGGGAAAAATGTATATTTGCCTCCTAGAGAAGGACAGTTGACCTGCAACTCAACAGTGAC
CAGCATAATTGCTAACATTGACGTA---------------------------ACTATACCGATTAGAATTGGGAGA-TTA
T---AAATTAATAGAAGTAACACCAATTGGCTTCGCACCTACGAGAGAGAAAAGATATTCCTCGGCTCCAGTGAGGAACA
AAAGAGGTGTGTT-------------------------------------TGTGCTAGG------GTTCTTGGGTTTTCT
CGCGACAGCAGGTTCTGCAATGGGCGCGGCGTCCCTGACGCTGTCGGCTCAGTCCCGGACTTTACTGGCCGGGATAGTGC
AGCAACAGCAACAGCTGTTGGACGTAGTCAAGAGACAACAAGAAATGTTGCGACTGACCGTCTGGGGAACGAAAAATCTC
CAGGCAAGAGTCACTGCTATCGAGAAGTACTTAAAGGACCAGGCACAGTTAAATTCATGGGGGTGTGCGTTTAGGCAGGT
CTGCCACACTACTGTACCATGGGTAAATGATTCTTTATCGC---------------CTGACTGGAACAATATGACATGGC
AGGAATGGGAAAAACAAGTCCGCTACCTAGAGGCAAATATCAGTCAAAGTTTAGAACAGGCACAAATTCAACAAGAAAAG
AATATGTATGAATTACAAAAGCTAAATAGCTGGGATGTCTTTGGCAACTGGTTTGATTTAACCTCCTGGATCAAGTATAT
TCAATATGGAGTTTATATAGTAGTAGGAGTGATAGTTTTAAGAATAGCAATATATATAGTGCAATTGTTAAGTAGACTTA
GAAAGGGCTATAGGCCTGTTTTCTCTTCCCCTCCCGGTTATCTCCAACAGATCCATATCCACACGGACCGGGGACAGCCA
GCCAACGAAGGAACAGAAGAAGACGACAGAGACGACGATGGTTACGACTTGTAGCCTTGGCCGATAAACTATATACATTT
CCTGATCCACCTACTGACTCGCCTCTTGACCGGGCTATACAAGATCTGCAGAGACTTACTATCCACGAACTCCCCGACCC
ACCGACTGATCTCCCAGAATCTAACAGCAATCAGGGACTGGCTGAGA------------CTTAAAGCGGCCTACCTGCAA
TATGGGGGCGAGTGGATCCAAGAAGCATTCCAAGCATTCGCAAAGACTACGAGAGAGACTCTTGCGAGCGCATGGGGGGG
GTTATGTGCAGCAGTGCAACGCGTCGGGAGGGGAATACTCGCAGTCCCAAGAAGGATCAGGCAAGGGGCAGAAATCGCCC
TCCTGTGA----GGGACAGCAGTATCGGCAGGGAGATTTCATGAACACCCCATGGAGAA---------------------
--------------------------------------------------------------------------------
-CCCCGGCAATAGAAGGACAGAAAAAGTTATACAAGCAGCAAAATATGGATGATATAGATTCTAGTGATGATGACCTAGT
GGGAGTTCCTGTTACACCAAGAGTACCACTAAGAGCAATGACCTATAAATTGGCAGTAGATATGTCACATTTTATAAA-G
AAAA--GGGGACTGGATGGGATGTTTTACAGTAGGGATAGACATAGAATCCTAGACTTGTACCTAGAAAAGGAGGAAGGG
ATAATACCAGATTGGCAGAATTATACTCATGGGCCAGGAGTAAGGTACCCAATGTGTTTCGGGTGGCTATGGAAGCTAGT
ACCAGTAGATGTCTCACAAGAGGCAGAGGACGATGAGACCACT----------ACTTAACACACCCAGCACAAACAAGCA
GACATGATGACGAGCATGGAGAAACACTACTTTGGCGGTTTGACCCCACGCTGGCCTATGATTACAAGGCTTTCATTCTG
CATCCAGAAGAGTTTGGGCACAAGTCA
>E02138/HIV2A/GH1
ATGGGCGCGAGAAACTCCGTCTTGAGAGGGAAAAAAGCAGATGAATTAGAAAAGATTAGGTTACGGCCCAGCGGAAAGAA
AAAGTACAGGCTAAAACATATTGTGTGGGCAGCGAACGAATTGGACAAATTCGGATTGGCAGAGAGCCTGTTGGAGTCAA
AAGAAGGTTGCCAAAAGATTCTCACAGTTTTAGATCCATTAGTACCAACAGGGTCAGAAAATTTAAAAAGCCTTTTTAAC
ACAGTCTGCGTCATTTGGTGCTTGCACGCAGAAGAGAAAGTGAAAGATACTGAAGAAGCAAAAAAACTAGTACAGAGACA
TCTAGGGGCAGAAACAG---------------------------------------GAAGAAACTTCCCTGTACAACAGA
CAGGTGGCAACTATATCCACGTGCCACTGAGCCCCCGAACTCTAAATGCTTGGGTAAAATTAGTAGAGGACAAGAAGTTC
GGGGCAGAAGTAGTGCCAGGATTTCAAGCACTCTCAGAAGGCTGCACGCCCTATGATATCAACCAAATGCTTAATTGTGT
GGGCGATCACCAAGCAGCTATGCAAATAATCAGAGAGATTATCAATGACGAAGCAGCAGATTGGGAT---GCACAGCACC
CAATACCAGGCCCCTTACCAGCAGGGCAGCTTAGAGACCCAAGGGGGTCTGACATAGCAGGAACAACAAGCACAGTAGAA
GAACAGATCCAGTGGATGTATAGGCCACAAAATCCCGTGCCGGTAGGGAACATCTACAGAAGATGGATCCAGATAGGGCT
ACAGAAGTGTGTCAGGATGTACAACCCAACTAACATCTTAGACGTAAAGCAGGGACCAAAGGAACCGTTCCAGAGCTATG
TGGACAGGTTCTATAAAAGCTTGAGGGCAGAACAAACAGATCCGGCAGTAAAGAACTGGATGACCCAAACGCTGCTAATA
CAGAATGCCAACCCAGACTGCAAGTTAGTACTAAAAGGACTGGGGATGAATCCCACCCTAGAAGAGATGCTGACTGCCTG
TCAGGGGGTAGGTGGACCAGGCCAAAAAGCCAGACTAATGGCCGAAGCCCTGAAGGAGGCTTTGACA---CCACCCCCTA
TCCCATTTGCAGCAGCCCAACAA------------------AGAAAG---GTAATTAGGTGTTGGAACTGCGGAAAGGAG
GGACACTCGGCGAGACAGTGCCGAGCGCCTAGAAGACAGGGCTGCTGGAAATGTGGCAAGACAGGACACGTCATGGCAAA
ATGCCCA------GAAAGACAGGCAGGTTTTTTAGGGATGGGTCCATGGGGAAAGAAGCCCCGCAACTTCCCCGTGGCCC
AA------------------GCTCCTCCGGGGCTGATACCAACAGCACCCCCAGCAGATCCAGCAGTG------GATCTA
TTGGAAAGATATATG------CAGCAGGGGAGAGAGCAGAGGGAGCAGAGGGAGAGACCATACAAAGAGGTGACGGAAGA
CTTACTGCACCTCCAGCAGGGAAAAGCACCTCACAGAGAGGCGACAGAGGACTTGCTGCACCTCAATTCTCTCTTTGGAA
AAGACCAGTAGTCACAGCATACATCGAGGTACAGCCGGTAGAAGTCTTATTAGACACAGGGGCTGATGACTCAATAGTGG
CAGGAATACAGTTAGGGGACAATTACGTTCCAAAAATAGTGGGGGGAATAGGGGGATTCATAAACACCAAAGAGATTAAA
AATATAGAAATAAAAGTACTAAATAAAAGAGTAAGAGCCACCATAATGACAGGAGATACCCCAATCAACATCTTTGGCAG
AAATATCCTGACAGCCTTAGGCATGTCATTAAATTTACCAATCGCCAAGATAGAACCAATAAAAGTAACGTTGAAGCCAG
GGAAAGATGGACCAAGACTGAGACAATGGCCCCTAACAAAAGAGAAAATAGAAGCACTAAGAGAGATCTGCGAAAAAATG
GAAAAGGAGGGCCAACTAGAAGAGGCACCTCCAACTAATCCTTATAATACCCCCACATTTGCAATTAAGAAAAAGGACAA
GAACAAATGGAGGATGCTAATAGACTTTAGAGAACTAAACAGGGTGACTCAAGATTTCACAGAAATTCAGCTAGGAATTC
CACACCCGGCAGGATTAGCCAAAAAGAAAAGGATCACTGTACTAGATGTAGGGGATGCCTACTTTTCCATACCGCTACAT
GAAGATTTTAGGCAGTATACTGCATTTACCCTACCATCAGTAAACAATGCAGAACCAGGAAAAAGATATATATATAAGGT
CTTACCACAAGGATGGAAGGGATCACCAGCAATTTTTCAACACACAATGAGGCAAGTCTTAGAACCTTTCAGAAAAGCAA
ACCCAGATGTCATTCTCATCCAATACATGGATGATATTTTAATAGCTAGTGACAGGACAGGTTTAGAGCATGACAAAGTA
GTCCTGCAGCTAAAAGAACTTCTGAATGGCCTAGGGTTCTCTACCCCAGATGAGAAGTTCCAAAAAGACCCTCCGCTTCA
ATGGATGGGCTATGAACTATGGCCAACTAAATGGAAGCTGCAGAAATTACAACTGCCCCAGAAAGAAATATGGACAGTCA
ACGACATCCAGAAGCTGGTGGGAGTCTTAAATTGGGCGGCACAAATCTATCCAGGAATAAAAACCAAACATTTGTGTAGG
CTAATCAAAGGAAAAATGACACTCACAGAAGAAGTGCAGTGGACAGAGTTAGCAGAAGCAGAGCTAGAAGAAAACAAAAT
TATCTTAAGCCAGGAACAAGAAGGATACTATTA---CCAAGAAGAAAAAGAATTAGAGGCAACAATCCAAAAAAATCAAG
ACAATCAGTGGACATACAAAATACACCAGGAAGAGAAAATCCTAAAAGTAGGGAAATATGCAAAGATAAAAAATACCCAT
ACCAATGGGGTCAGATTACTAGCACAGGTAGTTCAGAAAATAGGAAAAGAAGCACTAGTCATCTGGGGACGGATACCAAA
ATTCCACTTACCGGTGGAGAGAGAGACCTGGGAGCAGTGGTGGGATAACTACTGGCAAGTGACATGGATCCCAGAGTGGG
ACTTCGTATCTACCCCACCACTAGTCAGGTTAACATTTAACCTAGTAGGAGATCCTATACCAGGCGCAGAGACCTTCTAC
ACAGATGGATCATGCAATAGACAGTCAAAGGAAGGAAAAGCAGGATATGTGACAGATAGAGGAAGAGACAAGGTAAGAGT
ACTAGAACGAACTACCAATCAGCAAGCAGAATTAGAAGCCTTTGCGATGGCACTGACAGACTCGGGTCCAAAAGTTAATA
TCATAGTAGACTCACAGTATGTAATGGGAATAGTAGTAGGCCAACCAACAGAGTCAGAAAGTAGAATAGTAAACCAAATC
ATTGAGGACATGATAAAGAAAGAAGCAGTCTATGTCGCGTGGGTCCCAGCCCATAAAGGCATAGGAGGAAACCAGGAAGT
AGACCATTTAGTAAGTCAGGGCATCAGACAAGTATTGTTCCTAGAAAGGATAGAGCCCGCCCAAGAA-GAACATGAAAAA
TATCATAGCAATATGAAAGAACTAACCCATAAATTTGGAATACCCCAACTAGTAGCAAGACAGATAGTAAACACATGTGC
CCAATGCCAACAGAAAGGAGAGGCCATACATGGGCAGGTAAATGCAGAAATAGGTGTCTGGCAAATGGACTGCACACACT
TAGAAGGAAAGATCATTATAGTAGCAGTACATGTTGCAAGTGGATTCATAGAAGCAGAAGTTATCCCACAGGAATCAGGA
AGGCAGACAGCGCTCTTCCTATTAAAACTGGCCAGTAGGTGGCCAATAACACACTTACACACAGACAATGGCTCCAACTT
CACTTCACAGGAAGTGAAGATGGTGGCATGGTGGATAGGTATAGAGCAATCCTTTGGAGTACCTTACAACCCACAAAGCC
AGGGAGTAGTAGAAGCAATGAATCACCACTTAAAGAATCAGATAAGTAGAATTAGAGAACAGGCAAATACAATAGAAACC
ATAGTACTAATGGCAGTTCATTGCATGAATTTTAAAAGAAGGGGAGGAATAGGGGATATGACCCCAGCAGAAAGACTAAT
CAACATGATTACCACAGAACAAGAAATACAATTCCTCCAAAGAAAAAATTCAAATTTTAAAAACTTCCAGGTCTATTACA
GAGAAGGCAGAGATCAGCTGTGGAAAGGACCTGGAGAACTACTGTGGAAGGGAGACGGAGCAGTCATAGTCAAGGTAGGG
GCAGACATAAAAGTAATACCAAGAAGGAAGGCCAAGATTATCAGAGACTATGGAGGAAGGCAAGAACTGGATAG---TTC
CCACCTGGAGGGTGCCAGGGAGGATGGAGAGGTGGCATAGTCTTGTCAAGTACCTAAAATACAGAACAAGAGACCTAGAG
GAGGTGCGCTATGTTCCCCACCACAAGGTGGGATGGGC--GT-GGTGGACTTGCAGCAGGGTAATATTCCCTCTAAAAGG
AGAAAGTCATCTAGAGATACAGGCATATTGGAACCTAACGCCAGAAAAAGGA---TGGCTCTCCTCTCATTCAGTGAGAA
TAACCTGGTATACAGAAAGGTTCTGGACAGATGTTACCCCAGACTATGCAGACATCCTAATACATAGCACTTATTTCTCT
TGCTTTACGGCAGGTGAAGTAAGAAGAGCCATCAGAGGGGAAAAGTTATTGTCCTGCTGCAACTATCCCCAAGCTCATAA
AGTACAGGTACCATCACTTCAATACCTAGCCCTAGTGG---TAGTGCAACAAAATGACAGACCCCAGAGAAAGGGTACCG
CCAGGAAACAGTGGAGAAGAGACCATTGGAGAGGCCTT-CGAGTGGCTAGACAGGACTATAGAAGCCTTAAACAGAG---
---------AGGCAGTGAACCATCTGCCCCGAGAGCTCATTTTCC-AGG-TGTGGC------------------AAAGGT
CCTGGAGATACTGGCATGATGACCAAGGGATGTCACCAAGCTACACAAAGTATAGATATTTGTGCCTGATGCAGAAAGCT
GTATTTATACA---TTTCAAGAGAGGGTGCACTTGCC----------------TGGGGGGAGGACATGGACCGGGAGGAT
GGAGATCAGGACCTCCCCCTCCTCCCCCTCCAGGTCTAGTCTAATGACTGAAGCACCAACAGAGTTTCCCCCAGAAGATG
GGACCCCACGGAGGGAACTAGGGGGTGACTGGGTAATAAGAATTCTGGGAGAAATAAAGGAAGAAGCCTTAAAGCATTTT
GATCCCCGCTTGCTAATCGCTCTTGGCAACTATATCCATAGTAGACAT---------GGAGACACACCTG----------
-----AAGGCGCCAGAGAGCTCATTAGAATCCTACAACGAGCCCTCTTCGTGCACCTCAGAGCAGGGTGTAACCGCTCAA
GAATTAGCCAAACAAGGAGAAGAACTCCTTTCCCAGC-------TGCACCGACCCCTAGAGGCATCTACTAACTCATGCT
ATTGTAAGCAGTGCAGCTTCCATTGCCAGCTGTGTTTCTTGAAAAAAGGGCTCGGGATATGGTATGCACGAAAAAGCA--
---------------------GACGGAGAAGAACTCCAAGAAAGACTAAGACTCATTCGTCTTCTGCATCAGACAAGTGA
GTAAGATGTGTGGTAAGAGTCTACTATGTGTTGCCAGCTTGCTAGCTAGTGCTTACTTAGTATATTGCACCCAATATGTG
ACTGTTTTCTATGGCGTGCCCGTGTGGAGAAATGCATCCATTCCCCTCTTTTGTGCAACTAAAAACAGAGATACTTGGGG
AACCATACAGTGCAAGCCAGACAATGATGATTATCAAGAAATAACCTTGAATGTGACAGAGGCTTTCGACGCATGGGATA
ATACAGTAACAGAACAAGCAGTAGAAGATGTCTGGAGTCTATTTGAGACATCAATAAAACCATGCGTCAAACTAACACCT
CTATGTGTAGCAATGAGTTG-------------------------------------------------------TAGTC
AATTGTCAGTTCTATATGACAGGATTAGAGAGAGATAAGAAAAAACAGTATAATGAAACATGGTACTCAAAAGATGTAGT
TTGTGAATCAAATA--------------------------------------------------------------ATAC
AGAGTCATGTGATAAGCACTATTGGGATGCTATAAAGTTTAGATACTGTGCACCACCGGGTTATGCCCTACTAAGATGCA
ATGATACCAATTATTCAGGCTTCGAGCCAAAGTGTTCTAAAGTAGTAGCTTCTACATGCACAAGGATGATGGAAACGCAA
ACCTCCACTTGGTTTGGCTTTAATGGCACTAGGGCAGAGAATAGAACATATATCTATTGGCATGGCAGAGATAATAGGAC
TATCATCAGCTTAAACAAGTATTATAACCTTTCTATACATTGTAAGAGACCAGGAAACAAGACAGTTGTACCAATAACAC
TCATGTCAGGGTTAGTGTTTCACTCCCAGCCAATC---AATACAAGACCTAGGCAAGCATGGTGCTGGTTCAAAGGCAAG
TGGAGGGAAGCCATGCAGGAGGTAAAGCAAACCCTTATAAAACATCCCAGGTATAAAGGAACCAACGAC-ACAAAGAATA
TTAACTTTA-CAAAACCAGGAAGAGGCTCAGACCCAGAAGTGGCATACATGTGGACTAACTGCAGAGGAGAATTTCTCTA
CTGCAACATGACTTGGTTCCTCAATTGGGTAGAAAACAGAAATTATG-----CGCCGTGCC-----ATATAAGGCAAATA
ATTAATACCTGGCACAAGGTAGGGAAAAATGTATATTTGCCTCCTAGAGAAGGACAGTTGACCTGCAACTCAACAGTGAC
CAGCATAATTGCTAACATTGACGTA---------------------------ACTATACCGATTAGAATTGGGAGA-TTA
T---AAATTAATAGAAGTAACACCAATTGGCTTCGCACCTACGAGAGAGAAAAGATATTCCTCGGCTCCAGTGAGGAACA
AAAGAGGTGTGTT-------------------------------------TGTGCTAGG------GTTCTTGGGTTTTCT
CGCGACAGCAGGTTCTGCAATGGGCGCGGCGTCCCTGACGCTGTCGGCTCAGTCCCGGACTTTACTGGCCGGGATAGTGC
AGCAACAGCAACAGCTGTTGGACGTAGTCAAGAGACAACAAGAAATGTTGCGACTGACCGTCTGGGGAACGAAAAATCTC
CAGGCAAGAGTCACTGCTATCGAGAAGTACTTAAAGGACCAGGCACAGTTAAATTCATGGGGGTGTGCGTTTAGGCAGGT
CTGCCACACTACTGTACCATGGGTAAATGATTCTTTATCGC---------------CTGACTGGAACAATATGACATGGC
AGGAATGGGAAAAACAAGTCCGCTACCTAGAGGCAAATATCAGTCAAAGTTTAGAACAGGCACAAATTCAACAAGAAAAG
AATATGTATGAATTACAAAAGCTAAATAGCTGGGATGTCTTTGGCAACTGGTTTGATTTAACCTCCTGGATCAAGTATAT
TCAATATGGAGTTTATATAGTAGTAGGAGTGATAGTTTTAAGAATAGCAATATATATAGTGCAATTGTTAAGTAGACTTA
GAAAGGGCTATAGGCCTGTTTTCTCTTCCCCTCCCGGTTATCTCCAACAGATCCATATCCACACGGACCGGGGACAGCCA
GCCAACGAAGGAACAGAAGAAGACGACAGAGACGACGATGGTTACGACTTGTAGCCTTGGCCGATAAACTATATACATTT
CCTGATCCACCTACTGACTCGCCTCTTGACCGGGCTATACAAGATCTGCAGAGACTTACTATCCACGAACTCCCCGACCC
ACCGACTGATCTCCCAGAATCTAACAGCAATCAGGGACTGGCTGAGA------------CTTAAAGCGGCCTACCTGCAA
TATGGGGGCGAGTGGATCCAAGAAGCATTCCAAGCATTCGCAAAGACTACGAGAGAGACTCTTGCGAGCGCATGGGGGGG
GTTATGTGCAGCAGTGCAACGCGTCGGGAGGGGAATACTCGCAGTCCCAAGAAGGATCAGGCAAGGGGCAGAAATCGCCC
TCCTGTGA----GGGACAGCAGTATCGGCAGGGAGATTTCATGAACACCCCATGGAGAA---------------------
--------------------------------------------------------------------------------
-CCCCGGCAATAGAAGGACAGAAAAAGTTATACAAGCAGCAAAATATGGATGATATAGATTCTAGTGATGATGACCTAGT
GGGAGTTCCTGTTACACCAAGAGTACCACTAAGAGCAATGACCTATAAATTGGCAGTAGATATGTCACATTTTATAAA-G
AAAA--GGGGACTGGATGGGATGTTTTACAGTAGGGATAGACATAGAATCCTAGACTTGTACCTAGAAAAGGAGGAAGGG
ATAATACCAGATTGGCAGAATTATACTCATGGGCCAGGAGTAAGGTACCCAATGTGTTTCGGGTGGCTATGGAAGCTAGT
ACCAGTAGATGTCTCACAAGAGGCAGAGGACGATGAGACCACT----------ACTTAACACACCCAGCACAAACAAGCA
GACATGATGACGAGCATGGAGAAACACTACTTTGGCGGTTTGACCCCACGCTGGCCTATGATTACAAGGCTTTCATTCTG
CATCCAGAAGAGTTTGGGCACAAGTCA
>A09995/HIV2A/D194_patent
ATGGGCGCGAGAAACTCCGTCTTGAGAGGGAAAAAAGCAGACGAATTAGAAAAAGTTAGGTTACGGCCCAACGGAAAGAA
AAGATACAGGTTAAAACATGTTGTGTGGGCAGCGAATGAATTAGACAGATTCGGATTGGCAGAGAGCCTGTTGGAATCAA
AAGAAGGTTGCCAAAAGATTCTTAAAGTTTTAGAACCATTAGTACCAACAGGGTCAGAAAATTTAAAAAGCCTTTTTAAT
ACCGTCTGCGTCATTTGGTGCTTGCACGCAGAAGAGAAAGTGAAAGATACTGAAGAAGCAAAGAAACTAGCACAGAGACA
TCTAGTGGCAGAAACAG---------------------------------------GAGGAAACTTCCCCGTGCAACAGG
CAGGCGGCAACTATATCCATGTGCCGCTGAGCCCCCGAACTCTAAATGCTTGGGTAAAATTAGTAGAGGAAAAGAAGTTC
GGGGCAGAAGTAGTGCCAGGATTTCAGGCACTCTCAGAAGGCTGCACGCCCTATGATATCAATCAAATGCTTAATTGTGT
GGGCGATCACCAAGCAGCTATGCAAATAATCAGAGAAATTATTAATGAGGAAGCAGCAGATTGGGAT---GCGCAGCACC
CAATACCAGGCCCCTTACCAGCAGGGCAGCTTAGAGACCCAAGGGGGTCTGACATAGCAGGAACAACAAGCACAGTAGAT
GAACAGATCCAGTGGATGTATAGGCAACCAAATCCCGTGCCGGTAGGGAACATCTACAGGAGATGGATCCAGATAGGGCT
ACAGAAATGTGTCAGGATGTACAACCCAACTAACATCTTAGATGTGAAGCAGGGACCAAAAGAATCGTTCCAGAGCTATG
TAGACAGATTCTACAAAAGCCTAAGGGCAGAACAAACAGACCCGGCTGTAAAAAATTGGATGACCCAAACGCTGCTAATA
CAGAATGCCAACCCAGACTGCAAGTTAGTATTAAAAGGACTAGGGATGAATCCCACCCTAGAGGAGATGCTGACTGCCTG
CCAGGGAGTAGGCGGACCAAGCCAGAAAGCCAGACTAATGGCTGAAGCCCTAAAGGAGGCTTTGACG---CCAGCCCCTA
TCCCATTTGCAGCAGCCCAACAA------------------AGAAGG---GCAATTAGGTGTTGGAATTGTGGAAAGGAG
GGACACTCGGCGAAACAGTGCCGAGCACCCAGAAGACAGGGCTGCTGGAAGTGTGGCAAGTCAGGACACATCATGGCAAA
CTGCCCG------GAAAGACAGGCAGGTTTTTTAGGGATGGGCCCACGGGGAAAGCAGCCCCGCAACTTCCCCGCGGCCC
AA------------------GCTCCTCAGGGGCTGATACCAACAGCACCCCCAATAGATCCAGCAGTG------GACCTG
TTGGAGAAATATATG------CAGCAAGGGAGAAAGCAGAGAGAGCAGAGGGAGAGACCATACAAGGAGGTGACGGAGGA
CTTACTGCACCTCGAGCAGGGAGAGACGCCCCACAGAGGGGCGACAGAGGACTTGCTACACCTCAATTCTCTCTTTGGAA
AAGACCAGTAGTCACAGCATTCATCGAGGATCAGCCGGTAGAAGTCTTACTAGACACAGGAGCTGATGACTCAATAGTAG
CAGGAATAGAGTTAGGGGACAATTACACTCCAAAAATAGTGGGGGGAATAGGGGGATTCATAAATACCAAAGAATATAAA
AATGTAGAAATAAAGGTACTAAATAAAAGAGTAAGAGCCACCATAATGACAGGAGATACCCCAATCAACATTTTTGGCAG
AAATATTCTGGCAACCTTAGGCATGTCATTAAACCTACCAGTCGCCAAGTTAGACCCAATAAAAGTAACATTGAAGCCAG
GGAAAGATGGACCAAGGCTGAAACAATGGCCCCTAACAAAAGAAAAAATAGAAGCACTAAAAGAAATTTGTGAAAAAATG
GAAAGGGAGGGCCAACTAGAAGAAGCACCTCCAACTAATCCTTATAATACCCCCACATTTGCAATTAAGAAAAAGGACAA
GAACAAATGGAGAATGCTAATAGATTTTAGAGAACTAAACAGGGTGACTCAAGATTTCACAGAAATTCAGCTAGGAATTC
CACACCCGGCAGGATTAGCCAAAAAGAAAAGGATTACTGTACTAGATGTAGGGGATGCCTACTTTTCCATACCACTACAT
GAAGATTTTAGGCAATATACTGCATTTACCCTACCATCAGTAAACAATGCAGAGCCAGAAAAAAGATATGTATATAAGGT
CTTACCACAAGGATGGAAAGGATCACCAGCAATCTTTCAATTCATGATGAGGCAAATCTTAGAACCTTTCAGAAAAGCAA
ACCCAGACGTCATTCTCATCCAATACATGGATGATATCTTAATAGCTAGTGACAGGACGGGTTTAGAGCATGACAAAGTA
GTCCTGCAACTAAAAGAACTTCTGAATGGCCTAGGGTTCTCTACCCCAGATGAGAAGTTCCAAAAGGACCCTCCGTTTCA
ATGGATGGGCTATGAATTGTGGCCAACTAAATGGAAACTGCAGAAAATACAATTACCTCAGAAAGAAATATGGACAGTCA
ATGACATCCAAAAACTAGTAGGAGTTTTGAACTGGGCGGCGCAGATCTATCCAGGGATAAAAACCAAGCATTTATGTAAA
TTGATTAGAGGAAAAATGACACTCACAGAGGAAGTACAGTGGACAGAGTTAGCAGAGGCAGAACTAGAAGAAAACAAAAT
TATCTTAAGTCAGGAACAAGAGGGATCCTACTA---TCAGGAAGAAGAAGAACTAGAAGCAACAGTCATCAAAAGCCAAG
ACAATCAGTGGGCATACAAAATACACCAGGGAGAGAGGGTTCTAAAAGTAGGAAAGTATGCGAAGATAAAAAATACTCAT
ACCAATGGGGTCAGACTACTAGCACAAGTAGTCCAAAAAATAGGAAAGGAAGCACTGGTCATTTGGGGACGAGTGCCAAA
ATTTCACCTACCGGTAGAGAGAGACACCTGGGAGCAATGGTGGGATAACTACTGGCAAGTAACATGGGTCCCAGAGTGGG
ACTTCGTATCTACCCCACCACTGGTCAGGTTGACATTTAACTTGGTAGGAGATCCTATACCAGGCACAGAGACCTTTTAC
ACAGATGGATCATGCAATAGACAGTCAAAAGAAGGAAAAGCAGGATATGTAACAGATAGAGGGAGAGACAGGGTAAGAGT
ATTAGAGCAAACATCCAATCAGCAAGCAGAACTAGAAGCCTTTGCGATGGCACTGGCAGACTCAGGTCCCAAGGTTAATA
TCATAGTAGACTCACAGTATGTAATGGGGATAGTAGCAGGCCAACCAACAGAGTCAGAAAATAGAATAGTAAACCAAATC
ATTGAGGACATGATAAAGAAAGAAGCAGTCTATGTTGCATGGGTCCCAGCCCATAAAGGCATAGGAGGAAACCAGGAAGT
AGACCATTTAGTAAGTCAGGGCATCAGACAAGTATTATTCCTGGAAAAGATAGAGCCCGGTCAAGAA-GAACACGAAAAA
TATCATAGCAATATAAAAGAACTAACCCATAAATTTGGAATACCCCAACTAGTGGCAAGACAGATAGTAAACACATGTGC
CCAATGCCAACAGAAAGGAGAAGCCATACATGGGCAAGTAAATGCAGAAATAGGCGTTTGGCAAATGGACTGCACACACT
TAGAAGGAAAAATCATTATAGTAGCAGTGCATGTTGCAAGTGGATTCATAGAAGCAGAAGTCATCCCACAGGAATCAGGA
AGGCAGACAGCACTCTTCCTATTAAAACTGGCCAGTAGGTGGCCAATAACACACTTGCACACAGACAATGGCCCCAACTT
CACTTCACAGGAAGTGAAGATGGTGGCATGGTGGATAGGTATAGAGCAATCCTTTGGAGTACCTTACAATCCACAAAGCC
AGGGAGTAGTAGAAGCAATGAATCACCACCTAAAAAATCAGATAAGTAGAATTAGAGAACAGGCAAATACAATAGAAACA
ATAGTACTAATGGCAGTTCATTGCATGAATTTTAAAAGAAGGGGAGGAATAGGGGATATGACCCCAGCAGAAAGACTAAT
TAACATGATCACCACAGAACAAGAAATACAATTCCTCCAAAGAAAAAATTCAAATTTTAAAAAATTCCAGGTCTATTACA
GAGAAGGCAGAGATCAGCTGTGGAAAGGACCTGGAGAGCTACTGTGGAAGGGAGACGGAGCAGTCATAGTCAAGGTAGGG
GCGGACATAAAAGTAGTACCAAGAAGGAAGGCCAAGATTATCAGGGACTATGGAGGAAGGCAAGAACTGGATAGTAGTTC
CCACCTGGAGGGTGCCAGGGAGGATGGAGAGGTGGCATAGCCTTGTCAAGCACCTGAAGTACAGAACAAAAGACTTAGAG
GAGGTGCGCTATGTTCCCCATCACAAGGTAGGATGGGC--AT-GGTGGACTTGCAGCAGGGTAATATTCCCACTAGAAGG
AGAAAGTCATCTAGAGATACAGGCATATTGGAACCTAACACCAGAAAAAGGA---TGGCTCTCCTCTCATTCAGTAAGGT
TAACCTGGTATACAGAAAAGTTCTGGACAGATGTTACCCCAGACTGTGCAGACTCCCTAATACACAGCACTTATTTCTCT
TGCTTTACGGCAGGTGAAGTAAGAAGAGCCATCAGAGGGGAAAAGTTATTGTCCTGCTGCAACTACCCCCAAGCTCATAA
AGCACAGGTACCATCACTTCAATACCTAGCCCTAGTGG---TAGTGCAACAAAATGGCAGACCCCAGAGAAAGGGTGCCG
CCAGGAAACAGTGGAGAAGAGACCATTGGAGAGGCCTT-CGAGTGGCTAGACAGGACTATAGAAGCCTTAAACAGGG---
---------AGGCAGTGAACCATCTGCCCCGAGAGCTCATTTTCC-AGG-TGTGGC------------------AAAGGT
CCTGGGCATATTGGCATGATGAACAAGGGATGTCAACAAGTTACACAAAGTATAGATATTTGTGCANNNTGCAGAAAGCT
GTGTATATACA---TTTCAAGAAGGGGTGCACTTGCC----------------TGGGGAGAGGACATGGCCCGGGAGGAT
GGAGACCAGGACCTCCCCCTCCTCCCCCTCCAGGTCTAGTCTAATGACTGAAGCACCAACAGAGTTTCCCCCAGAAGATG
GGACCCCACGGAGAGAGCTAGGGAGTACCTGGGTAATAGAAACTCTGAAGGAAATCAAGGAAGAAGCCTTAAAACATTTT
GATCCCTGCTTGCTAATTGCTCTTGGCAACTATATCTATAATAGACAT---------GGAGACACCCTTG----------
-----AAGGAGCCAGAGAGCTCATTAGAGTCCTACAACGAGCCCTCTTCGTGCACATCAGAGCGGGATGTGACCGCTCAA
GAAAGGGCCAAACAAGGAGAAGAGCTCCTTGCCCAGC-------TGCACCGACCCCTAGAGGCATGCACTAACTCATGCT
ATTGTAAGCAGTGCAGTTACCATTGCCAGCTGTGTTTCTTGAAAAAAGGGCTCGGGATATGGTATGCGCGACAGGGCA--
---------------------GACGAAGAAGGACTCCAAGAAAAACTAAGACTCATCCGCCTCCTGCATCAGATAAGTAA
GTATGGAGCCTGGTAGGAATCAGCTGCTTGTTGCCATTTTATTAACTAGTGCTTGCTTAATATATTGCAAACAATATGTG
ACTGTTTTCTATGGCATACCCGCGTGGAGAAATGCATCTATTCCCCTATTTTGTGCAACCAAAAATAGAGATACTTGGGG
GACCATCCAGTGCTTGCCAGACAATGATGATTATCAGGAAATAACCTTAAATGTGACAGAAGCTTTTGATGCATGGGATA
ATACAGTAACAGAACAAGCAATAGAAGATGTCTGGAGACTGTTTGAGACATCAATAAAACCATGTGTCAAGTTGACGCCC
CTATGTGTGGCGATGAATTG-------------------------------------------------------TGGTT
GAGTGTGAGTTCAATATGACGGGGCTAGAACAAGATAAGAAAAGGAAGTATAATGACGCATGGTACTCAAGAGATGTGGT
TTGTGACAAGACAA--------------------------------------------------------------ACAA
AGAGTCATGTGACAAGCACTATTGGGATGCTATGAAGTTTAGATACTGTGCACCACCGGGTTTTGCCCTACTAAGATGCA
ATGATACCAACTATTCAGGCTTTGAACCTAAGTGCTCTAAAGTAGTAGCTGCTTCATGCACAAGGATGATGGAAACGCAA
ACTTCTACTTGGTTTGGCTTTAATGGCACTAGAGCAGNANATAGAACATATATCTATTGGCATGGTAANGATAATAGGAC
TATCATTAGCTTAAACANGTATTATAATCTCACAATGCATTGTAAGAGACCAGGAAATAAGACAGTTGTACCAATAACAC
TTATGTCAGGGCGAAGGTTTCACTCTCGGCCAGTCTACAACAAAAAACCTGGGCAGGCATGGTGTTGGTTTCAAGGCAAC
TGGATAGAAGCCATGCGGGAGGTGAAGCAAACCCTTGCAAAACATCCCAGGTACGGAGGAACAAATGAT-ACAGGAAAAA
TTAACTTTA-CGAAGCCAGGAATAGGTTCAGACCCAGAAGTGACATACATGTGGACTAACTGCAGAGGAGAATTTCTCTA
CTGTAATATGACTTGGTTCCTCAATTGGGTAGAAAATAAGAACTATG-----CGCCATGCC-----ATATAAGGCAGATA
ATTAACACCTGGCATAAGGTAGGGACAAATGTATATTTGCCTCCTAGGGAAGGGGAGTTGACCTGCAATTCAACAGTAAC
CAGCATAATTGCTAACATTGACTCA---------------------------ACTGTACCGATTAGAATTGGGGGA-CTA
C---AAATTGATAGAAGTAACACCAATTCCGTTCGCACCTACAAAAGAGAAAAGATATTCCTCGGCTCCAGTGAGGAACA
AAAGAGGTGTGTT-------------------------------------CGTGCTAGG------GTTCTTGGGTTTTCT
CGCAGCAGCAGGTTCTGCAATGGGCGGCNCGTCCTTGACGCTGTCGGCTCAGTCCCGGACTTTACTGGCCGGGATAGTGC
AGCAACAGCAACAGCTGTTGGACGTGGTCAAGAGACAACAAGAAATGTTGCGATTGACCGTCTGGGGAACGAAAAATCTC
CAGGCAAGAGTCACTGCTATCGAGAAATACTTAAAGGACCAGGCACAGCTAAATTCATGGGGATGTGCGTTTAGGCAGGT
CTGCCACACTACTGTACCATGGGTAAATGACTCCTTAACAC---------------CTGACTGGAACAATATGACATGGC
AGGAATGGGAAAAACGAGTCCACTACCTAGAGGCAAATATCAGTCAAAGTTTAGAACAGGCACAAATTCAACAAGAAAAG
AATATGTATGAACTACAAAAACTAAATAGCTGGGATGTCTTTGGCAACTGGTTTGATTTGACCTCCTGGATCAAATATAT
TCAATATGGAGTTTATATAGTAGTAGGAATAATAGGTTTAAGAATAGCCATATATATAGTGCAATTGTTAAGTAGACTTA
GAAAGGGCTATAGGCCTGTTTTCTCCTCCCCCCCCGGTTATCTCCAACAGATCCATATCCACACGGACAGGGGACAGCCA
GCCAACGAAGAAACAGAAGAAGACGCCGGAGACGACAGTGGTTTCGGCTTGTGGCCTTGGCCACTAAACTACATACAATT
CCTGATCCACCTACTGACTCGCCTCTTGACCGGGCTATACAACAGCTGCAGGGGCTTACTATCCAAGAACTCCCCGACCC
GCCGACTGATCTCCCAGAGTCTAACAGCAATCAGGGACTGGCTGAGA------------CTTAAGGCGGCCTACCTGCAA
TATGGGTGCGAGTGGATCCAAGAAGCGTTCCGAGCATTCGCAAGGACTGCGAGAGAGACTATTGCGGGCGCGTGGAGGGG
GTTATGTGAAGCAGCGCAACGCATCGGGAGGGGAATCCTCGCAGTCCCAAGAAGGATCAGGCAGGGACCACAAATCCCCC
TCCTCTCA----GGGACAGCAGTATCAGCAGGGAGAGTTCATGAACACCCCATGGAGAA---------------------
--------------------------------------------------------------------------------
-CCCCAGCAGCAATAGGGCAGAAAAATTCATATAAGCAGCAAAATATGGATGATGTAGATTCTGATGATGATGACCTAGT
GGGAGTTCCTGTTATGCCAAGAGTACCGCTGAGAGAAATGACCTATAAACTGGCAATAGATATGTCACATTTTATAAAAG
AAAAAGGAGGACTGGAAGGGATATTTTACAGTAGGGAGAGACATAGAATCCTAGACTTGTTCCTAGAAAAGGAGGAAGGG
ATAATACCAGATTGGCAGAATTATACTCATGGGCCAGGAACAAGGTACCCAATGTACTTCGGGTGGCTGTGGAAACTAGT
ACCAGTAGACATCTCACAAGAGGCAGAGGAAGTAGAGACCACT----------GCTTAGTACACCCAGCACAAACAAGCA
GATATGATGACGAGCATGGGGAGACACTAGTTTGGCGGTTTGACCCCATGCTGGCCTATAGTTACAAGGCCTTCATTCTG
CACCCAGAAGAATTTGGGCACAAGTCA
>X52223/HIV2A/D194
ATGGGCGCGAGAAACTCCGTCTTGAGAGGGAAAAAAGCAGACGAATTAGAAAAAGTTAGGTTACGGCCCAACGGAAAGAA
AAGATACAGGTTAAAACATGTTGTGTGGGCAGCGAATGAATTAGACAGATTCGGATTGGCAGAGAGCCTGTTGGAATCAA
AAGAAGGTTGCCAAAAGATTCTTAAAGTTTTAGAACCATTAGTACCAACAGGGTCAGAAAATTTAAAAAGCCTTTTTAAT
ACCGTCTGCGTCATTTGGTGCTTGCACGCAGAAGAGAAAGTGAAAGATACTGAAGAAGCAAAGAAACTAGCACAGAGACA
TCTAGTGGCAGAAACAG---------------------------------------GAGGAAACTTCCCCGTGCAACAGG
CAGGCGGCAACTATATCCATGTGCCGCTGAGCCCCCGAACTCTAAATGCTTGGGTAAAATTAGTAGAGGAAAAGAAGTTC
GGGGCAGAAGTAGTGCCAGGATTTCAGGCACTCTCAGAAGGCTGCACGCCCTATGATATCAATCAAATGCTTAATTGTGT
GGGCGATCACCAAGCAGCTATGCAAATAATCAGAGAAATTATTAATGAGGAAGCAGCAGATTGGGAT---GCGCAGCACC
CAATACCAGGCCCCTTACCAGCAGGGCAGCTTAGAGACCCAAGGGGGTCTGACATAGCAGGAACAACAAGCACAGTAGAT
GAACAGATCCAGTGGATGTATAGGCAACCAAATCCCGTGCCGGTAGGGAACATCTACAGGAGATGGATCCAGATAGGGCT
ACAGAAATGTGTCAGGATGTACAACCCAACTAACATCTTAGATGTGAAGCAGGGACCAAAAGAATCGTTCCAGAGCTATG
TAGACAGATTCTACAAAAGCCTAAGGGCAGAACAAACAGACCCGGCTGTAAAAAATTGGATGACCCAAACGCTGCTAATA
CAGAATGCCAACCCAGACTGCAAGTTAGTATTAAAAGGACTAGGGATGAATCCCACCCTAGAGGAGATGCTGACTGCCTG
CCAGGGAGTAGGCGGACCAAGCCAGAAAGCCAGACTAATGGCTGAAGCCCTAAAGGAGGCTTTGACG---CCAGCCCCTA
TCCCATTTGCAGCAGCCCAACAA------------------AGAAGG---GCAATTAGGTGTTGGAATTGTGGAAAGGAG
GGACACTCGGCGAAACAGTGCCGAGCACCCAGAAGACAGGGCTGCTGGAAGTGTGGCAAGTCAGGACACATCATGGCAAA
CTGCCCG------GAAAGACAGGCAGGTTTTTTAGGGATGGGCCCACGGGGAAAGCAGCCCCGCAACTTCCCCGCGGCCC
AA------------------GCTCCTCAGGGGCTGATACCAACAGCACCCCCAATAGATCCAGCAGTG------GACCTG
TTGGAGAAATATATG------CAGCAAGGGAGAAAGCAGAGAGAGCAGAGGGAGAGACCATACAAGGAGGTGACGGAGGA
CTTACTGCACCTCGAGCAGGGAGAGACGCCCCACAGAGGGGCGACAGAGGACTTGCTACACCTCAATTCTCTCTTTGGAA
AAGACCAGTAGTCACAGCATTCATCGAGGATCAGCCGGTAGAAGTCTTACTAGACACAGGAGCTGATGACTCAATAGTAG
CAGGAATAGAGTTAGGGGACAATTACACTCCAAAAATAGTGGGGGGAATAGGGGGATTCATAAATACCAAAGAATATAAA
AATGTAGAAATAAAGGTACTAAATAAAAGAGTAAGAGCCACCATAATGACAGGAGATACCCCAATCAACATTTTTGGCAG
AAATATTCTGGCAACCTTAGGCATGTCATTAAACCTACCAGTCGCCAAGTTAGACCCAATAAAAGTAACATTGAAGCCAG
GGAAAGATGGACCAAGGCTGAAACAATGGCCCCTAACAAAAGAAAAAATAGAAGCACTAAAAGAAATTTGTGAAAAAATG
GAAAGGGAGGGCCAACTAGAAGAAGCACCTCCAACTAATCCTTATAATACCCCCACATTTGCAATTAAGAAAAAGGACAA
GAACAAATGGAGAATGCTAATAGATTTTAGAGAACTAAACAGGGTGACTCAAGATTTCACAGAAATTCAGCTAGGAATTC
CACACCCGGCAGGATTAGCCAAAAAGAAAAGGATTACTGTACTAGATGTAGGGGATGCCTACTTTTCCATACCACTACAT
GAAGATTTTAGGCAATATACTGCATTTACCCTACCATCAGTAAACAATGCAGAGCCAGAAAAAAGATATGTATATAAGGT
CTTACCACAAGGATGGAAAGGATCACCAGCAATCTTTCAATTCATGATGAGGCAAATCTTAGAACCTTTCAGAAAAGCAA
ACCCAGACGTCATTCTCATCCAATACATGGATGATATCTTAATAGCTAGTGACAGGACGGGTTTAGAGCATGACAAAGTA
GTCCTGCAACTAAAAGAACTTCTGAATGGCCTAGGGTTCTCTACCCCAGATGAGAAGTTCCAAAAGGACCCTCCGTTTCA
ATGGATGGGCTATGAATTGTGGCCAACTAAATGGAAACTGCAGAAAATACAATTACCTCAGAAAGAAATATGGACAGTCA
ATGACATCCAAAAACTAGTAGGAGTTTTGAACTGGGCGGCGCAGATCTATCCAGGGATAAAAACCAAGCATTTATGTAAA
TTGATTAGAGGAAAAATGACACTCACAGAGGAAGTACAGTGGACAGAGTTAGCAGAGGCAGAACTAGAAGAAAACAAAAT
TATCTTAAGTCAGGAACAAGAGGGATCCTACTA---TCAGGAAGAAGAAGAACTAGAAGCAACAGTCATCAAAAGCCAAG
ACAATCAGTGGGCATACAAAATACACCAGGGAGAGAGGGTTCTAAAAGTAGGAAAGTATGCGAAGATAAAAAATACTCAT
ACCAATGGGGTCAGACTACTAGCACAAGTAGTCCAAAAAATAGGAAAGGAAGCACTGGTCATTTGGGGACGAGTGCCAAA
ATTTCACCTACCGGTAGAGAGAGACACCTGGGAGCAATGGTGGGATAACTACTGGCAAGTAACATGGGTCCCAGAGTGGG
ACTTCGTATCTACCCCACCACTGGTCAGGTTGACATTTAACTTGGTAGGAGATCCTATACCAGGCACAGAGACCTTTTAC
ACAGATGGATCATGCAATAGACAGTCAAAAGAAGGAAAAGCAGGATATGTAACAGATAGAGGGAGAGACAGGGTAAGAGT
ATTAGAGCAAACATCCAATCAGCAAGCAGAACTAGAAGCCTTTGCGATGGCACTGGCAGACTCAGGTCCCAAGGTTAATA
TCATAGTAGACTCACAGTATGTAATGGGGATAGTAGCAGGCCAACCAACAGAGTCAGAAAATAGAATAGTAAACCAAATC
ATTGAGGACATGATAAAGAAAGAAGCAGTCTATGTTGCATGGGTCCCAGCCCATAAAGGCATAGGAGGAAACCAGGAAGT
AGACCATTTAGTAAGTCAGGGCATCAGACAAGTATTATTCCTGGAAAAGATAGAGCCCGCTCAAGAA-GAACACGAAAAA
TATCATAGCAATATAAAAGAACTAACCCATAAATTTGGAATACCCCAACTAGTGGCAAGACAGATAGTAAACACATGTGC
CCAATGCCAACAGAAAGGAGAAGCCATACATGGGCAAGTAAATGCAGAAATAGGCGTTTGGCAAATGGACTGCACACACT
TAGAAGGAAAAATCATTATAGTAGCAGTGCATGTTGCAAGTGGATTCATAGAAGCAGAAGTCATCCCACAGGAATCAGGA
AGGCAGACAGCACTCTTCCTATTAAAACTGGCCAGTAGGTGGCCAATAACACACTTGCACACAGACAATGGCCCCAACTT
CACTTCACAGGAAGTGAAGATGGTGGCATGGTGGATAGGTATAGAGCAATCCTTTGGAGTACCTTACAATCCACAAAGCC
AGGGAGTAGTAGAAGCAATGAATCACCACCTAAAAAATCAGATAAGTAGAATTAGAGAACAGGCAAATACAATAGAAACA
ATAGTACTAATGGCAGTTCATTGCATGAATTTTAAAAGAAGGGGAGGAATAGGGGATATGACCCCAGCAGAAAGACTAAT
TAACATGATCACCACAGAACAAGAAATACAATTCCTCCAAAGAAAAAATTCAAATTTTAAAAAATTCCAGGTCTATTACA
GAGAAGGCAGAGATCAGCTGTGGAAAGGACCTGGAGAGCTACTGTGGAAGGGAGACGGAGCAGTCATAGTCAAGGTAGGG
GCGGACATAAAAGTAGTACCAAGAAGGAAGGCCAAGATTATCAGGGACTATGGAGGAAGGCAAGAACTGGATAGTAGTTC
CCACCTGGAGGGTGCCAGGGAGGATGGAGAGGTGGCATAGCCTTGTCAAGCACCTGAAGTACAGAACAAAAGACTTAGAG
GAGGTGCGCTATGTTCCCCATCACAAGGTAGGATGGGC--AT-GGTGGACTTGCAGCAGGGTAATATTCCCACTAGAAGG
AGAAAGTCATCTAGAGATACAGGCATATTGGAACCTAACACCAGAAAAAGGA---TGGCTCTCCTCTCATTCAGTAAGGT
TAACCTGGTATACAGAAAAGTTCTGGACAGATGTTACCCCAGACTGTGCAGACTCCCTAATACACAGCACTTATTTCTCT
TGCTTTACGGCAGGTGAAGTAAGAAGAGCCATCAGAGGGGAAAAGTTATTGTCCTGCTGCAACTACCCCCAAGCTCATAA
AGCACAGGTACCATCACTTCAATACCTAGCCCTAGTGG---TAGTGCAACAAAATGGCAGACCCCAGAGAAAGGGTGCCG
CCAGGAAACAGTGGAGAAGAGACCATTGGAGAGGCCTT-CGAGTGGCTAGACAGGACTATAGAAGCCTTAAACAGGG---
---------AGGCAGTGAACCATCTGCCCCGAGAGCTCATTTTCC-AGG-TGTGGC------------------AAAGGT
CCTGGGCATATTGGCATGATGAACAAGGGATGTCAACAAGTTACACAAAGTATAGATATTTGTGCATAATGCAGAAAGCT
GTGTATATACA---TTTCAAGAAGGGGTGCACTTGCC----------------TGGGGAGAGGACATGGCCCGGGAGGAT
GGAGACCAGGACCTCCCCCTCCTCCCCCTCCAGGTCTAGTCTAATGACTGAAGCACCAACAGAGTTTCCCCCAGAAGATG
GGACCCCACGGAGAGAGCTAGGGAGTACCTGGGTAATAGAAACTCTGAAGGAAATCAAGGAAGAAGCCTTAAAACATTTT
GATCCCTGCTTGCTAATTGCTCTTGGCAACTATATCTATAATAGACAT---------GGAGACACCCTTG----------
-----AAGGAGCCAGAGAGCTCATTAGAGTCCTACAACGAGCCCTCTTCGTGCACATCAGAGCGGGATGTGACCGCTCAA
GAAAGGGCCAAACAAGGAGAAGAGCTCCTTGCCCAGC-------TGCACCGACCCCTAGAGGCATGCACTAACTCATGCT
ATTGTAAGCAGTGCAGTTACCATTGCCAGCTGTGTTTCTTGAAAAAAGGGCTCGGGATATGGTATGCGCGACAGGGCA--
---------------------GACGAAGAAGGACTCCAAGAAAAACTAAGACTCATCCGCCTCCTGCATCAGATAAGTAA
GTATGGAGCCTGGTAGGAATCAGCTGCTTGTTGCCATTTTATTAACTAGTGCTTGCTTAATATATTGCAAACAATATGTG
ACTGTTTTCTATGGCATACCCGCGTGGAGAAATGCATCTATTCCCCTATTTTGTGCAACCAAAAATAGAGATACTTGGGG
GACCATCCAGTGCTTGCCAGACAATGATGATTATCAGGAAATAACCTTAAATGTGACAGAAGCTTTTGATGCATGGGATA
ATACAGTAACAGAACAAGCAATAGAAGATGTCTGGAGACTGTTTGAGACATCAATAAAACCATGTGTCAAGTTGACGCCC
CTATGTGTGGCGATGAATTG-------------------------------------------------------TGGTT
GAGTGTGAGTTCAATATGACGGGGCTAGAACAAGATAAGAAAAGGAAGTATAATGACGCATGGTACTCAAGAGATGTGGT
TTGTGACAAGACAA--------------------------------------------------------------ACAA
AGAGTCATGTGACAAGCACTATTGGGATGCTATGAAGTTTAGATACTGTGCACCACCGGGTTTTGCCCTACTAAGATGCA
ATGATACCAACTATTCAGGCTTTGAACCTAAGTGCTCTAAAGTAGTAGCTGCTTCATGCACAAGGATGATGGAAACGCAA
ACTTCTACTTGGTTTGGCTTTAATGGCACTAGAGCAGAAAATAGAACATATATCTATTGGCATGGTAAGGATAATAGGAC
TATCATTAGCTTAAACAAGTATTATAATCTCACAATGCATTGTAAGAGACCAGGAAATAAGACAGTTGTACCAATAACAC
TTATGTCAGGGCGAAGGTTTCACTCTCGGCCAGTCTACAACAAAAAACCTGGGCAGGCATGGTGTTGGTTTCAAGGCAAC
TGGATAGAAGCCATGCGGGAGGTGAAGCAAACCCTTGCAAAACATCCCAGGTACGGAGGAACAAATGAT-ACAGGAAAAA
TTAACTTTA-CGAAGCCAGGAATAGGTTCAGACCCAGAAGTGACATACATGTGGACTAACTGCAGAGGAGAATTTCTCTA
CTGTAATATGACTTGGTTCCTCAATTGGGTAGAAAATAAGAACTATG-----CGCCATGCC-----ATATAAGGCAGATA
ATTAACACCTGGCATAAGGTAGGGACAAATGTATATTTGCCTCCTAGGGAAGGGGAGTTGACCTGCAATTCAACAGTAAC
CAGCATAATTGCTAACATTGACTCA---------------------------ACTGTACCGATTAGAATTGGGGGA-CTA
C---AAATTGATAGAAGTAACACCAATTCCGTTCGCACCTACAAAAGAGAAAAGATATTCCTCGGCTCCAGTGAGGAACA
AAAGAGGTGTGTT-------------------------------------CGTGCTAGG------GTTCTTGGGTTTTCT
CGCGACAGCAGGTTCTGCAATGGGCGGCGCGTCCTTGACGCTGTCGGCTCAGTCCCGGACTTTACTGGCCGGGATAGTGC
AGCAACAGCAACAGCTGTTGGACGTGGTCAAGAGACAACAAGAAATGTTGCGATTGACCGTCTGGGGAACGAAAAATCTC
CAGGCAAGAGTCACTGCTATCGAGAAATACTTAAAGGACCAGGCACAGCTAAATTCATGGGGATGTGCGTTTAGGCAGGT
CTGCCACACTACTGTACCATGGGTAAATGACTCCTTAACAC---------------CTGACTGGAACAATATGACATGGC
AGGAATGGGAAAAACGAGTCCACTACCTAGAGGCAAATATCAGTCAAAGTTTAGAACAGGCACAAATTCAACAAGAAAAG
AATATGTATGAACTACAAAAACTAAATAGCTGGGATGTCTTTGGCAACTGGTTTGATTTGACCTCCTGGATCAAATATAT
TCAATATGGAGTTTATATAGTAGTAGGAATAATAGGTTTAAGAATAGCCATATATATAGTGCAATTGTTAAGTAGACTTA
GAAAGGGCTATAGGCCTGTTTTCTCCTCCCCCCCCGGTTATCTCCAACAGATCCATATCCACACGGACAGGGGACAGCCA
GCCAACGAAGAAACAGAAGAAGACGCCGGAGACGACAGTGGTTTCGGCTTGTGGCCTTGGCCACTAAACTACATACAATT
CCTGATCCACCTACTGACTCGCCTCTTGACCGGGCTATACAACAGCTGCAGGGGCTTACTATCCAAGAACTCCCCGACCC
GCCGACTGATCTCCCAGAGTCTAACAGCAATCAGGGACTGGCTGAGA------------CTTAAGGCGGCCTACCTGCAA
TATGGGTGCGAGTGGATCCAAGAAGCGTTCCGAGCATTCGCAAGGACTGCGAGAGAGACTATTGCGGGCGCGTGGAGGGG
GTTATGTGAAGCAGCGCAACGCATCGGGAGGGGAATCCTCGCAGTCCCAAGAAGGATCAGGCAGGGAGCAGAAATCGCCC
TCCTGTGA----GGGACAGCAGTATCAGCAGGGAGAGTTCATGAACACCCCATGGAGAA---------------------
--------------------------------------------------------------------------------
-CCCCAGCAGCAATAGGGCAGAAAAATTCATATAAGCAGCAAAATATGGATGATGTAGATTCTGATGATGATGACCTAGT
GGGAGTTCCTGTTATGCCAAGAGTACCGCTGAGAGAAATGACCTATAAACTGGCAATAGATATGTCACATTTTATAAAAG
AAAAAGGAGGACTGGAAGGGATATTTTACAGTAGGGAGAGACATAGAATCCTAGACTTGTTCCTAGAAAAGGAGGAAGGG
ATAATACCAGATTGGCAGAATTATACTCATGGGCCAGGAACAAGGTACCCAATGTACTTCGGGTGGCTGTGGAAACTAGT
ACCAGTAGACATCTCACAAGAGGCAGAGGAAGTAGAGACCACT----------GCTTAGTACACCCAGCACAAACAAGCA
GATATGATGACGAGCATGGGGAGACACTAGTTTGGCGGTTTGACCCCATGCTGGCCTATAGTTACAAGGCCTTCATTCTG
CACCCAGAAGAATTTGGGCACAAGTCA
>J04542/HIV2A/D194
ATGGGCGCGAGAAACTCCGTCTTGAGAGGGAAAAAAGCAGACGAATTAGAAAAAGTTAGGTTACGGCCCAACGGAAAGAA
AAGATACAGGTTAAAACATGTTGTGTGGGCAGCGAATGAATTAGACAGATTCGGATTGGCAGAGAGCCTGTTGGAATCAA
AAGAAGGTTGCCAAAAGATTCTTAAAGTTTTAGAACCATTAGTACCAACAGGGTCAGAAAATTTAAAAAGCCTTTTTAAT
ACCGTCTGCGTCATTTGGTGCTTGCACGCAGAAGAGAAAGTGAAAGATACTGAAGAAGCAAAGAAACTAGCACAGAGACA
TCTAGTGGCAGAAACAG---------------------------------------GAGGAAACTTCCCCGTGCAACAGG
CAGGCGGCAACTATATCCATGTGCCGCTGAGCCCCCGAACTCTAAATGCTTGGGTAAAATTAGTAGAGGAAAAGAAGTTC
GGGGCAGAAGTAGTGCCAGGATTTCAGGCACTCTCAGAAGGCTGCACGCCCTATGATATCAATCAAATGCTTAATTGTGT
GGGCGATCACCAAGCAGCTATGCAAATAATCAGAGAAATTATTAATGAGGAAGCAGCAGATTGGGAT---GCGCAGCACC
CAATACCAGGCCCCTTACCAGCAGGGCAGCTTAGAGACCCAAGGGGGTCTGACATAGCAGGAACAACAAGCACAGTAGAT
GAACAGATCCAGTGGATGTATAGGCAACCAAATCCCGTGCCGGTAGGGAACATCTACAGGAGATGGATCCAGATAGGGCT
ACAGAAATGTGTCAGGATGTACAACCCAACTAACATCTTAGATGTGAAGCAGGGACCAAAAGAATCGTTCCAGAGCTATG
TAGACAGATTCTACAAAAGCCTAAGGGCAGAACAAACAGACCCGGCTGTAAAAAATTGGATGACCCAAACGCTGCTAATA
CAGAATGCCAACCCAGACTGCAAGTTAGTATTAAAAGGACTAGGGATGAATCCCACCCTAGAGGAGATGCTGACTGCCTG
CCAGGGAGTAGGCGGACCAAGCCAGAAAGCCAGACTAATGGCTGAAGCCCTAAAGGAGGCTTTGACG---CCAGCCCCTA
TCCCATTTGCAGCAGCCCAACAA------------------AGAAGG---GCAATTAGGTGTTGGAATTGTGGAAAGGAG
GGACACTCGGCGAAACAGTGCCGAGCACCCAGAAGACAGGGCTGCTGGAAGTGTGGCAAGTCAGGACACATCATGGCAAA
CTGCCCG------GAAAGACAGGCAGGTTTTTTAGGGATGGGCCCACGGGGAAAGCAGCCCCGCAACTTCCCCGCGGCCC
AA------------------GCTCCTCAGGGGCTGATACCAACAGCACCCCCAATAGATCCAGCAGTG------GACCTG
TTGGAGAAATATATG------CAGCAAGGGAGAAAGCAGAGAGAGCAGAGGGAGAGACCATACAAGGAGGTGACGGAGGA
CTTACTGCACCTCGAGCAGGGAGAGACGCCCCACAGAGGGGCGACAGAGGACTTGCTACACCTCAATTCTCTCTTTGGAA
AAGACCAGTAGTCACAGCATTCATCGAGGATCAGCCGGTAGAAGTCTTACTAGACACAGGAGCTGATGACTCAATAGTAG
CAGGAATAGAGTTAGGGGACAATTACACTCCAAAAATAGTGGGGGGAATAGGGGGATTCATAAATACCAAAGAATATAAA
AATGTAGAAATAAAGGTACTAAATAAAAGAGTAAGAGCCACCATAATGACAGGAGATACCCCAATCAACATTTTTGGCAG
AAATATTCTGGCAACCTTAGGCATGTCATTAAACCTACCAGTCGCCAAGTTAGACCCAATAAAAGTAACATTGAAGCCAG
GGAAAGATGGACCAAGGCTGAAACAATGGCCCCTAACAAAAGAAAAAATAGAAGCACTAAAAGAAATTTGTGAAAAAATG
GAAAGGGAGGGCCAACTAGAAGAAGCACCTCCAACTAATCCTTATAATACCCCCACATTTGCAATTAAGAAAAAGGACAA
GAACAAATGGAGAATGCTAATAGATTTTAGAGAACTAAACAGGGTGACTCAAGATTTCACAGAAATTCAGCTAGGAATTC
CACACCCGGCAGGATTAGCCAAAAAGAAAAGGATTACTGTACTAGATGTAGGGGATGCCTACTTTTCCATACCACTACAT
GAAGATTTTAGGCAATATACTGCATTTACCCTACCATCAGTAAACAATGCAGAGCCAGAAAAAAGATATGTATATAAGGT
CTTACCACAAGGATGGAAAGGATCACCAGCAATCTTTCAATTCATGATGAGGCAAATCTTAGAACCTTTCAGAAAAGCAA
ACCCAGACGTCATTCTCATCCAATACATGGATGATATCTTAATAGCTAGTGACAGGACGGGTTTAGAGCATGACAAAGTA
GTCCTGCAACTAAAAGAACTTCTGAATGGCCTAGGGTTCTCTACCCCAGATGAGAAGTTCCAAAAGGACCCTCCGTTTCA
ATGGATGGGCTATGAATTGTGGCCAACTAAATGGAAACTGCAGAAAATACAATTACCTCAGAAAGAAATATGGACAGTCA
ATGACATCCAAAAACTAGTAGGAGTTTTGAACTGGGCGGCGCAGATCTATCCAGGGATAAAAACCAAGCATTTATGTAAA
TTGATTAGAGGAAAAATGACACTCACAGAGGAAGTACAGTGGACAGAGTTAGCAGAGGCAGAACTAGAAGAAAACAAAAT
TATCTTAAGTCAGGAACAAGAGGGATCCTACTA---TCAGGAAGAAGAAGAACTAGAAGCAACAGTCATCAAAAGCCAAG
ACAATCAGTGGGCATACAAAATACACCAGGGAGAGAGGGTTCTAAAAGTAGGAAAGTATGCGAAGATAAAAAATACTCAT
ACCAATGGGGTCAGACTACTAGCACAAGTAGTCCAAAAAATAGGAAAGGAAGCACTGGTCATTTGGGGACGAGTGCCAAA
ATTTCACCTACCGGTAGAGAGAGACACCTGGGAGCAATGGTGGGATAACTACTGGCAAGTAACATGGGTCCCAGAGTGGG
ACTTCGTATCTACCCCACCACTGGTCAGGTTGACATTTAACTTGGTAGGAGATCCTATACCAGGCACAGAGACCTTTTAC
ACAGATGGATCATGCAATAGACAGTCAAAAGAAGGAAAAGCAGGATATGTAACAGATAGAGGGAGAGACAGGGTAAGAGT
ATTAGAGCAAACATCCAATCAGCAAGCAGAACTAGAAGCCTTTGCGATGGCACTGGCAGACTCAGGTCCCAAGGTTAATA
TCATAGTAGACTCACAGTATGTAATGGGGATAGTAGCAGGCCAACCAACAGAGTCAGAAAATAGAATAGTAAACCAAATC
ATTGAGGACATGATAAAGAAAGAAGCAGTCTATGTTGCATGGGTCCCAGCCCATAAAGGCATAGGAGGAAACCAGGAAGT
AGACCATTTAGTAAGTCAGGGCATCAGACAAGTATTATTCCTGGAAAAGATAGAGCCCGCTCAAGAA-GAACACGAAAAA
TATCATAGCAATATAAAAGAACTAACCCATAAATTTGGAATACCCCAACTAGTGGCAAGACAGATAGTAAACACATGTGC
CCAATGCCAACAGAAAGGAGAAGCCATACATGGGCAAGTAAATGCAGAAATAGGCGTTTGGCAAATGGACTGCACACACT
TAGAAGGAAAAATCATTATAGTAGCAGTGCATGTTGCAAGTGGATTCATAGAAGCAGAAGTCATCCCACAGGAATCAGGA
AGGCAGACAGCACTCTTCCTATTAAAACTGGCCAGTAGGTGGCCAATAACACACTTGCACACAGACAATGGCCCCAACTT
CACTTCACAGGAAGTGAAGATGGTGGCATGGTGGATAGGTATAGAGCAATCCTTTGGAGTACCTTACAATCCACAAAGCC
AGGGAGTAGTAGAAGCAATGAATCACCACCTAAAAAATCAGATAAGTAGAATTAGAGAACAGGCAAATACAATAGAAACA
ATAGTACTAATGGCAGTTCATTGCATGAATTTTAAAAGAAGGGGAGGAATAGGGGATATGACCCCAGCAGAAAGACTAAT
TAACATGATCACCACAGAACAAGAAATACAATTCCTCCAAAGAAAAAATTCAAATTTTAAAAAATTCCAGGTCTATTACA
GAGAAGGCAGAGATCAGCTGTGGAAAGGACCTGGAGAGCTACTGTGGAAGGGAGACGGAGCAGTCATAGTCAAGGTAGGG
GCGGACATAAAAGTAGTACCAAGAAGGAAGGCCAAGATTATCAGGGACTATGGAGGAAGGCAAGAACTGGATAGTAGTTC
CCACCTGGAGGGTGCCAGGGAGGATGGAGAGGTGGCATAGCCTTGTCAAGCACCTGAAGTACAGAACAAAAGACTTAGAG
GAGGTGCGCTATGTTCCCCATCACAAGGTAGGATGGGC--AT-GGTGGACTTGCAGCAGGGTAATATTCCCACTAGAAGG
AGAAAGTCATCTAGAGATACAGGCATATTGGAACCTAACACCAGAAAAAGGA---TGGCTCTCCTCTCATTCAGTAAGGT
TAACCTGGTATACAGAAAAGTTCTGGACAGATGTTACCCCAGACTGTGCAGACTCCCTAATACACAGCACTTATTTCTCT
TGCTTTACGGCAGGTGAAGTAAGAAGAGCCATCAGAGGGGAAAAGTTATTGTCCTGCTGCAACTACCCCCAAGCTCATAA
AGCACAGGTACCATCACTTCAATACCTAGCCCTAGTGG---TAGTGCAACAAAATGGCAGACCCCAGAGAAAGGGTGCCG
CCAGGAAACAGTGGAGAAGAGACCATTGGAGAGGCCTT-CGAGTGGCTAGACAGGACTATAGAAGCCTTAAACAGGG---
---------AGGCAGTGAACCATCTGCCCCGAGAGCTCATTTTCC-AGG-TGTGGC------------------AAAGGT
CCTGGGCATATTGGCATGATGAACAAGGGATGTCAACAAGTTACACAAAGTATAGATATTTGTGCATAATGCAGAAAGCT
GTGTATATACA---TTTCAAGAAGGGGTGCACTTGCC----------------TGGGGAGAGGACATGGCCCGGGAGGAT
GGAGACCAGGACCTCCCCCTCCTCCCCCTCCAGGTCTAGTCTAATGACTGAAGCACCAACAGAGTTTCCCCCAGAAGATG
GGACCCCACGGAGAGAGCTAGGGAGTACCTGGGTAATAGAAACTCTGAAGGAAATCAAGGAAGAAGCCTTAAAACATTTT
GATCCCTGCTTGCTAATTGCTCTTGGCAACTATATCTATAATAGACAT---------GGAGACACCCTTG----------
-----AAGGAGCCAGAGAGCTCATTAGAGTCCTACAACGAGCCCTCTTCGTGCACATCAGAGCGGGATGTGACCGCTCAA
GAAAGGGCCAAACAAGGAGAAGAGCTCCTTGCCCAGC-------TGCACCGACCCCTAGAGGCATGCACTAACTCATGCT
ATTGTAAGCAGTGCAGTTACCATTGCCAGCTGTGTTTCTTGAAAAAAGGGCTCGGGATATGGTATGCGCGACAGGGCA--
---------------------GACGAAGAAGGACTCCAAGAAAAACTAAGACTCATCCGCCTCCTGCATCAGATAAGTAA
GTATGGAGCCTGGTAGGAATCAGCTGCTTGTTGCCATTTTATTAACTAGTGCTTGCTTAATATATTGCAAACAATATGTG
ACTGTTTTCTATGGCATACCCGCGTGGAGAAATGCATCTATTCCCCTATTTTGTGCAACCAAAAATAGAGATACTTGGGG
GACCATCCAGTGCTTGCCAGACAATGATGATTATCAGGAAATAACCTTAAATGTGACAGAAGCTTTTGATGCATGGGATA
ATACAGTAACAGAACAAGCAATAGAAGATGTCTGGAGACTGTTTGAGACATCAATAAAACCATGTGTCAAGTTGACGCCC
CTATGTGTGGCGATGAATTG-------------------------------------------------------TGGTT
GAGTGTGAGTTCAATATGACGGGGCTAGAACAAGATAAGAAAAGGAAGTATAATGACGCATGGTACTCAAGAGATGTGGT
TTGTGACAAGACAA--------------------------------------------------------------ACAA
AGAGTCATGTGACAAGCACTATTGGGATGCTATGAAGTTTAGATACTGTGCACCACCGGGTTTTGCCCTACTAAGATGCA
ATGATACCAACTATTCAGGCTTTGAACCTAAGTGCTCTAAAGTAGTAGCTGCTTCATGCACAAGGATGATGGAAACGCAA
ACTTCTACTTGGTTTGGCTTTAATGGCACTAGAGCAGAAAATAGAACATATATCTATTGGCATGGTAAGGATAATAGGAC
TATCATTAGCTTAAACAAGTATTATAATCTCACAATGCATTGTAAGAGACCAGGAAATAAGACAGTTGTACCAATAACAC
TTATGTCAGGGCGAAGGTTTCACTCTCGGCCAGTCTACAACAAAAAACCTGGGCAGGCATGGTGTTGGTTTCAAGGCAAC
TGGATAGAAGCCATGCGGGAGGTGAAGCAAACCCTTGCAAAACATCCCAGGTACGGAGGAACAAATGAT-ACAGGAAAAA
TTAACTTTA-CGAAGCCAGGAATAGGTTCAGACCCAGAAGTGACATACATGTGGACTAACTGCAGAGGAGAATTTCTCTA
CTGTAATATGACTTGGTTCCTCAATTGGGTAGAAAATAAGAACTATG-----CGCCATGCC-----ATATAAGGCAGATA
ATTAACACCTGGCATAAGGTAGGGACAAATGTATATTTGCCTCCTAGGGAAGGGGAGTTGACCTGCAATTCAACAGTAAC
CAGCATAATTGCTAACATTGACTCA---------------------------ACTGTACCGATTAGAATTGGGGGA-CTA
C---AAATTGATAGAAGTAACACCAATTCCGTTCGCACCTACAAAAGAGAAAAGATATTCCTCGGCTCCAGTGAGGAACA
AAAGAGGTGTGTT-------------------------------------CGTGCTAGG------GTTCTTGGGTTTTCT
CGCGACAGCAGGTTCTGCAATGGGCGGCGCGTCCTTGACGCTGTCGGCTCAGTCCCGGACTTTACTGGCCGGGATAGTGC
AGCAACAGCAACAGCTGTTGGACGTGGTCAAGAGACAACAAGAAATGTTGCGATTGACCGTCTGGGGAACGAAAAATCTC
CAGGCAAGAGTCACTGCTATCGAGAAATACTTAAAGGACCAGGCACAGCTAAATTCATGGGGATGTGCGTTTAGGCAGGT
CTGCCACACTACTGTACCATGGGTAAATGACTCCTTAACAC---------------CTGACTGGAACAATATGACATGGC
AGGAATGGGAAAAACGAGTCCACTACCTAGAGGCAAATATCAGTCAAAGTTTAGAACAGGCACAAATTCAACAAGAAAAG
AATATGTATGAACTACAAAAACTAAATAGCTGGGATGTCTTTGGCAACTGGTTTGATTTGACCTCCTGGATCAAATATAT
TCAATATGGAGTTTATATAGTAGTAGGAATAATAGGTTTAAGAATAGCCATATATATAGTGCAATTGTTAAGTAGACTTA
GAAAGGGCTATAGGCCTGTTTTCTCCTCCCCCCCCGGTTATCTCCAACAGATCCATATCCACACGGACAGGGGACAGCCA
GCCAACGAAGAAACAGAAGAAGACGCCGGAGACGACAGTGGTTTCGGCTTGTGGCCTTGGCCACTAAACTACATACAATT
CCTGATCCACCTACTGACTCGCCTCTTGACCGGGCTATACAACAGCTGCAGGGGCTTACTATCCAAGAACTCCCCGACCC
GCCGACTGATCTCCCAGAGTCTAACAGCAATCAGGGACTGGCTGAGA------------CTTAAGGCGGCCTACCTGCAA
TATGGGTGCGAGTGGATCCAAGAAGCGTTCCGAGCATTCGCAAGGACTGCGAGAGAGACTATTGCGGGCGCGTGGAGGGG
GTTATGTGAAGCAGCGCAACGCATCGGGAGGGGAATCCTCGCAGTCCCAAGAAGGATCAGGCAGGGAGCAGAAATCGCCC
TCCTGTGA----GGGACAGCAGTATCAGCAGGGAGAGTTCATGAACACCCCATGGAGAA---------------------
--------------------------------------------------------------------------------
-CCCCAGCAGCAATAGGGCAGAAAAATTCATATAAGCAGCAAAATATGGATGATGTAGATTCTGATGATGATGACCTAGT
GGGAGTTCCTGTTATGCCAAGAGTACCGCTGAGAGAAATGACCTATAAACTGGCAATAGATATGTCACATTTTATAAAAG
AAAAAGGAGGACTGGAAGGGATATTTTACAGTAGGGAGAGACATAGAATCCTAGACTTGTTCCTAGAAAAGGAGGAAGGG
ATAATACCAGATTGGCAGAATTATACTCATGGGCCAGGAACAAGGTACCCAATGTACTTCGGGTGGCTGTGGAAACTAGT
ACCAGTAGACATCTCACAAGAGGCAGAGGAAGTAGAGACCACT----------GCTTAGTACACCCAGCACAAACAAGCA
GATATGATGACGAGCATGGGGAGACACTAGTTTGGCGGTTTGACCCCATGCTGGCCTATAGTTACAAGGCCTTCATTCTG
CACCCAGAAGAATTTGGGCACAAGTCA
>J03654/HIV2A/FG_clone_NIHZ
ATGGGCGCGAGAAACTCCGTCTTGAGAGGGAAAAAAGCAGATGAATTAGAAAAAATTAGGTTACGGCCCGGCGGAAAGAA
AAAGTACAAGTTAAAACATATTGTGTGGGCAGCGAATGAATTGGACAGATTCGGATTAGCAGAGAGCCTGTTGGAGTCAA
AAGAAGGTTGCCAAAAAATTCTTACAGTTTTAGATCCATTAGTACCGACAGGTTCAGAAAATTTAAAAAGCCTTTTTAAT
ACTGTCTGCGTCATCTGGTGCATACACGCAGAAGAGAAAGTGAAAGATACTGAAGGAGCAAAACAAATAGTACAGAGACA
TCTAGTGGCAGAAACA--------------------------------------------AAACTTCCCCGTGCAGCAAG
TAGCTGGCAACTATACCCATATACCACTGAGTCCCGGAACTCTAAATGCTTGGGTAAAATTAGTGGAGGAAAAGAAATTC
GGGGCAGAAGTAGTGCCAGGATTTCAGGCACTCTCAGAAGGCTGCACGCCCTATGATATTAATCAGATGCTTAATTGTGT
GGGCGACCATCAAGCAGCTATGCAAATAATCAGGGAAATTATTAATGAGGAAGCAGCAGACTGGGAT---GTTGCACATC
CCATACCAGGCCCCTTACCAGCGGGGCAGCTTAGAGAGCCAAGAGGGTCTGACATAGCAGGGACAACAAGCACAGTAGAA
GAGCAGATCCAGTGGATGTTTAGACCACAAAATCCTGTACCAGTAGGCAACATCTATAGGAGATGGATTCAGATAGGACT
GCAAAAGTGCGTCAGGATGTACAATCCAACCAACATCCTAGACATAAATCAAGGACCAAAGGAACCATTCCAAAGCTATG
TAGATAGGTTCTACAAAAGCTTGAGGGCAGAACAAACAGATCCAGCAGTAAAAAATTGGATGACCCAAACACTGCTAATA
CAGAATGCCAACCCAGATTGTAAATTAGTACTAAAAGGATTAGGAATGAATCCTACCTTAGAAGAAATGCTGACCACCTG
TCAGGGGGTAGGGGGACCAGGCCAGAAAGCTAGATTAATGGCAGAAGCCCTAAAGGAGGTCATGGCA---CCAGCCCCCA
TCCCATTTGCAGCAGCCCAGCAG------------------AGAAAG---ACATTCAAGTGCTGGAATTGTGGAAAGGAA
GGACACTCGGCAAGACAATGGAGCGCGCCTAGAAGACAGGGCTGCTGGAAGTGTGGTAAGTCAGGACATGTCATGGCAAA
TTGCCCA------GATAGACAGGCTGGTTTTTTAGGGATTGGCCACTGGGGAAAGAAGGCCCGCAACTTCCCCGCGGCCC
AA------------------GTCCCGCAGGGGCTAACACCAACAGCACCCCCATTGGATCCAGCAGTG------GACCTA
CTGGAGAAATATATG------CAGCAAGGAAAAAGGCAAAGGGAGCAGAGAGAGAGACCGTACAAGGAAGTGACAGAGGA
CTTACTGCGTTTCGAGCAGGCAGAGACACCATGCAGGGAGACGACAGAGGACTTGCTGCACCTCAATTCTCTCTTTGGAA
AAGACCAGTAGTCACAGCACACATTGAGGGTCAGCCAGTAGAAGTTTTGTTAGACACAAGGGCTAACGACTCAATAGTAG
CAGGAATAGAGTTAGGGAGCAATTATAGTCCAAAAATAGTAGGAGGAATAGGGGGATTCATAAATACCAAGGAATATAAA
AATGTAGAAATAGAAGTCCTAGGTAAAAGGGTAAAAGCCACCATAATGACAGGTGATACCCCGATCAACATTTTTGGCAG
AAATGTTCTGACAGCTTTAGGCATGTCATTAAACCTGCCAGTTGCCAAGATAGAACCAATAAAAATAATGCTAAAGCCAG
GGAAAGATGGACCAAGACTAAAACAATGGCCTTTAACAAAAGAAAAAATAGAAGCACTAAAAGAAATCTGTGAAAAAATG
GAAAAAGAAGGCCAGCTAGAAGAAGCACCTCCAACTAATCCTTATAATACCCCCACATTTGCAATCAAGAAAAAGGACAA
AAACAAATGGAGAATGCTAATAGACTTTAGGGAGCTAAACAAGGTAACTCAGGATTTCACAGAAATTCAGTTAGGAATTC
CACACCCAGCAGGATTGGCCAAAAAGAGGAGAATTACTGTACTAGATGTAGGGGATGCTTACTTTTCCATACCACTACAT
GAGGACTTTAGACAGTATACTGCATTCACTCTACCATCAGTAAACAATGCAGAACCAGGAAAAAGATATATATACAAAGT
CCTACCACAGGGGTGGAAGGGGTCACCAGCAATTTTTCAATACACAATGAGGCAGATCTTAGAACCATTCAGAAAAGCAA
ACGAGGATGTCATTATCATTCAGTACATGGATGATATCTTAATAGCCAGCGACAGGACAGACTTAGAACATGACAAAGTG
GTCCTGCAGCTAAAAGAACTTCTAAATGGACTAGGATTTTCCACCCCAGATGAGAAATTCCAGAAAGACCCTCCATATCG
CTGGATGGGCTATGAATTATGGCCAACTAAATGGAAGTTGCAAAAAATACAGCTGCCCCAAAAAGAAGTATGGACAGTCA
ATGACATCCAAAAGCTAGTGGGTGTCCTAAATTGGGCAGCACAAATCTACCCAGGGATAAAGACCAAACACCTATGTAGG
CTAATTAGAGGAAAAATGACACTCACAGAAGAGGTACAGTGGACAGAATTAGCAGAAGCAGAGCTAGAGGAAAACAGAAT
TATCTTAAGCCAGAAACAAGAAGGACACTATTA---CCAGGAAGAAAAAAAGTTAGAAGCAACAGTCCAGAAAGATCAAG
ACAATCAGTGGACATATAAGGTACACCAGGGGGAGAAAATTCTCAAAGTGGGAAAATATGCAAAGATAAAAAATACCCAT
ACCAACGG-GTCAGATTGTTAGCACAGGTAGTTCAAAAAATAGGAAAAGAAGCACTAGTCATTTGGGGACGGATACCAAA
ATTTCACCTACCAGTAGAGAGAGATACCTGGGAGCAGTGGTGGGATAACTACTGGCAAGTAACATGGATCCCAGACTGGG
ACTTTGTATCTACCCCACCACTGGTCAGGCTAGCATTTAACCTGGTAGGAGAGCCTGTACCAGGCGCAGAAACTTTCTAC
ACAGATGGATCCTGCAATAGGCAGTCAAAAGAAGGGAAAGCAGGATATATAACAGATAGAGGGAGAGACAGGGTAAAAGT
ATTAGAGCAAACTACCAATCAGCAAGCAGAATTAGAAGCCTTTGCAATGGCACTAACAGACTCAGGTCCAAAAGCTAATA
TTATAGTAGACTCACAATATGTAATGGGGATAGTAGCAGGCCAACCAACAGAGTCAGAGAATAGAATAGTAAATCAGATC
ATAGAAGAAATGATAAAGAAAGAAGCAATCTATGTTGCGTGGGTCCCAGCCCACAAAGGCATAGGAGGAAACCAGGAAGT
AGATCATTTAGTAAGTCAGGGCATTAGACAAGTATTATTCCTAGAGAAAATAGAACCCGCGCAGGAA-GAACATGAAAAA
TATCATAGCAATATAAAAGAACTGTCCCATAAATTTGGAATACCCAAGCTAGTGGCAAGACAAATAGTAAACACATGTGC
CCATGTGCAACAGAAAGGGGAGGCTATACATGGGCAAGTAAATGCAGAACTAGGCACTTGGCAAATGGACTGCACACATT
TAGAAGGAAAAGTCATTATAGTAGCAGTACATGTTGCAAGTGGATTTATAGAGGCAGAAGTTATCCCACAGGAATCAGGA
AGGCAAACAGCACTGTTCTTACTGAAACTGGCCAGTAGGTGGCCAATAACACACCTGCACACAGATAATGGTGCCAACTT
CACTTCACAGGAAGTGAAAATGGTAGCATGGTGGGTAGGTATAGAACAAACCTTTGGAGTGCCTTACAATCCACAAAGCC
AAGGAGTAGTAGAAGCAATGAATCATCATCTAAAAAATCAGATAGACAGAATTAGAGAGCAGGCAAATACAGTAGAAACA
ATAGTATTAATGGCAGTTCATTGCATGAATTTTAAAAGAAGGGGAGGAATAGGGGATATGACCCCAGCAGAAAGAATAAT
CAATATGATCACCACAGAACAAGAAATACAATTCCTCCAAGCAAAAAATTCAAAATTAAAAAATTTTCGGGTCTATTTCA
GAGAAGGCAGAGATCAGCTGTGGAAAGGACCTGGGGAACTGCTGTGGAAGGGAGACGGAGCAGTCATAGTCAAGGTAGGG
ACAGAAATAAAAGTAGTACCAAGAAGGAAAGCCAAGATCATTAAAGACTATGGAGGAAGGCAAGAGATGGATAGTGGTTC
CCATTTGGAGGGTGCCAGGGAGGATGGAGAGATGGCATAGCTTGGTCAAGTACTTGAAATACAGAACAAAAGACTTAGAG
AAGGTATGCTATGTTCCCCATCATAAGGTGGGGTGGGC--AT-GGTGGACTTGCAGCAGGGTAATATTCCCACTGAAAGA
GAACAGTCATCTGGAGATACAAGCATATTGGAACTTAACACCAGAAAAAGGA---TGGCTCTCCTCTCACTCAGTGAGAA
TAACTTGGTATACAGAAAAGTTCTGGACAGATGTTACCCCAGACTGTGCAGATACCCTAATACATAGCACTTATTTCTCT
TGCTTTACGGCAGGTGAAGTAAGAAGAGCCATCAGAGGGGAAAAATTATTGTCCTGCTGCAAATACCCCCGAGCGCATAG
ATCCCAGGTACCGTCACTTCAATTTCTGGCCTTAGTGG---TAGTGCAACAAAATGACAGATCCCAGGGAAACAGTGCCA
CCAGGAAACAGCGGCGAGGAGACTATCGAAGAGGCCTT-CGCATGGCTAGACAGGACAGTAGAGGCTATAAACAGAG---
---------AGGCAGTGAATCACCACCCACGAGAGCTCATTTTCC-AGG-TCTGGC------------------AGAGGT
CCTGGAGATACTGGCATGATGAACAAGGGATGTCAACAAGCTACACAAAATATAGATATTTGTGCTTAATACAGATGGCA
ATGTACATGCA---TGCTAAGAGAGATGGCACTTGCC----------------TGGGGGGAGG-CATGGGCCAGAAGGGT
GGAGATCAGGACCTCCCCCTCCTCCACCTCCAGGTTTAGTCTAATGACTGAAGCACCAACAGAACTCCCCCCGGAGGATA
GGACCCCACCGAGGGAGCCAGGGGATGCATGGGTAATAGAAATCCTGAGAGAAATAGAAGAAGAAGCTTTAAGGCATTTT
GACCCTCGCTTGCTAACTGCTCTTGGCAGATATATCTATACTAGGCAT---------GGAGACACCCTTG----------
-----AAGGCGCCAGAGAGCTCATTAGAATCCTGCAACGAGCCCTCTTCGCGCACTTCAGAGCAGGATGTGGCCACTCAA
GAATTGGCCAGACAAGGGGAGGAAATCCTCTCTCAGC-------TATACCGACCCCTAGAGGCATGCACTAACTCCTGCT
ATTGCAAGAAATGCTGCTACGATTGCCAGCTGTGTTTTTTACAAAAGGGGCTCGGGATATGGTATGACCGAAAGGGCA--
---------------------GACGAAGAAGGACTCCAAAGAAAACTAAGGCTCATCCGTCTTCTGCATCAGACAAGTGA
GTATGAAGGGTAGTAAGAATCAACTGCTGATTGCTATTGTACTAGCTAGTGCTTACCTAATACATTGCAAGCAATTTGTG
ACTGTTTTCTACGGCATACCCGCGTGGAGGAATGCATCCATTCCCCTGTTTTGTGCAACCAAAAATAGAGATACTTGGGG
AACAATACAGTGCTTACCAGACAATGATGATTATCAGGAAATAACTCTAAATGTGACAGAGGCTTTCGATGCATGGAATA
ATACAGTAACAGAACAAGCAGTAGAGGATGTCTGGAATCTATTTGAGACATCAATAAAACCATGTGTCAAATTAACACCC
TTATGTGTAGCAATGAACTG-------------------------------------------------------TGATC
GACTGTCAGTTTAGTATGACAGGATTAGAGAGAGACAAGAGAAAACAGTATACTGAAGCATGGTACTCAAAAGATGTGGT
TTGTGACAATAACA-------------------------------------------------------------CCTAC
AGAGTCATGTGATAAGCACTATTGGGATGCTATGAGGTTTAGATACTGTGCACCACCGGGTTTTGCCTTACTAAGATGCA
ATGATACCAATTATTCAGGCTTTGCACCTAACTGCTCTAAAGTAGTAGCTGCTACATGCACCAGAATGATGGAAACGCAA
ACTTCTACATGGTTTGGCTTTAATGGCACTAGAGCAGAAAATAGAACATATATCTATTGGCATGGTAAAGATAACAGAAC
TATTATCAGCTTAAATAACTTTTATAATCTCACTATGCATTGTAAGAGGCCGGGAAATAAGACAGTGTTACCAATAACAT
TTATGTCAGGGTTTAAGTTTCACTCCCAGCCAGTCATCAATAAAAAACCCAGGCAAGCATGGTGTTGGTTCGAAGGCCAA
TGGAAGGAAGCCATGCAGGAGGTGAAGGAGACCCTTGCGAAACATCCCAGATATAAAGGGAACAGGAGC-ACAGAGAATA
TTAAATTTA-AAGCACCAGGGAGAGGCTCAGACCCAGAAGTAACATACATGTGGACTAACTGCAGAGGAGAATCTCTCTA
CTGCAACATGACTTGGTTCCTCAATTGGGTAGAGAACAGGAATTATG-----CACCGTGCC-----GTATAAGGCAAATA
ATTAATACCTGGCACAGGGTAGGGAAAAATCTATATTTGCCTCCCAGGGAAGGGGAGTTGACCTGCAACTCAACGGTGAC
CAGCATAATTGCCAACATTGAT------------------------------ACTATACCGATTGGAATTGGGGGA-TTA
C---AAATTAGTAGAAATCACACCAATTGGCTTCGCACCTACATCAGTAAAGAGATACTCCTCTGCTCACCAGAGACATA
CAAGAGGTGTGTT-------------------------------------TGTGCTAGG------GTTCCTAGGTTTTCT
CGCAACAGCAGGTTCTGCCATGGGCGCGGCGTCCTTGACGCTGTCAGCTCAGTCTCGGACTTTATTGGCCGGGATAGTGC
AGCAACAGCAACAGCTGTTGGATGTGGTCAAGAGACAACAAGAAATGTTGCGACTGACCGTCTGGGGAACAAAAAATCTC
CAGGCAAGAGTCACTGCTATAGAGAAGTACCTAAAGGACCAGGCGCAGCTAAATTCATGGGGATGTGCGTTTAGACAAGT
CTGCCACACTTCTGTACCATGGGTAAATGATACCTTGACAC---------------CTGATTGGAACAATATGACGTGGC
AGGAATGGGAACAAAAAGTCCGCTACCTGGAGGCAAATATCAGTCAAAGTCTAGAACAAGCACAAATTCAGCAAGAAAAG
AATATGTATGAGCTACAAAAATTAAATAGCTGGGATGTTTTTACCAATTGGCTTGACTTCACCTCCTGGGTCAGGTATAT
TCAATATGGAGTTTATGTAGTAGTAGGAATAGTAGCTTTAAGAATAGTAATATATATAGTACAGATGTTAAGTAGACTTA
GAAAGGGCTATAGGCCTGTTTTCTCTTCCCCCCCCGGTTACATCCAACAGATCCATATCCACAAGGACCAGGAACAGCCA
GCCAGAGAAGAAACAGAAGAAGACGTTGGAAGCAACGGTGGAGACAGATCTTGGCCTTGGCCGATAGCATATATACATTT
CCTGATCCGCCTGCTGATTCGCCTCTTGACCGGGCTATACAACATCTGCAGGGACTTACTATCCAGGATCTCCCCGATCC
TCCAACCAATCTTCCAGAGTCTCACAGCAATCAGAGACTGGCTGAGG------------CTTAAAGCAGCCTACCTGCAG
TATGGGTGCGAGTGGATCCAAGAAGCGTTCCAAGCCCTTGCAAGGACTACAAGAGAGACTCTTGCAGGCGCGGGGAGAGA
CTTGTGGAGGGCGCTGCAACGAATCGGGAGGGGGATACTTGCAGTCCCACGAAGGATCAGGCAGGGAGCAGAACTCGCCC
TCCTGTGA----GGGACAGCGATATCAGCAGGGAGATTTTGTAAATACCCCATGGAGAA---------------------
--------------------------------------------------------------------------------
-CCCCAGCAGCAGAAAGGGAGAAAGAATTGTACAAACAGCAAAATATGGATGATGTAGATCTAGATGATGATGACCAAGT
AGGATTCCCTGTCACACCAAGAGTACCATTAAGACCAATGACATTCAAATTGGCAGTAGATATGTCTCATTTTATAAAAG
AAAAAGGGGGACTGGAAGGGCTGTTTTATAGTCAGAGAAGACATAGAATCTTAGACTTATACTTAG--------------
--------------------------------------------------------------------------------
--------------------------------------------------------------------------------
---------------------------------------------------------------ACAAGGCTTTTACTCTG
TACCCAGAGGAATTTGGGCATAATTCA
>U27200/HIV2B/EHO
ATGGGCGCGAGAGGCTCCGTCTTGTCAGGGAAGAAGACAGATGAATTAGAAAAGGTTAGGTTACGGCCCGGCGGAAAGAA
AAGATACATGCTAAAACATATAGTATGGGCAGTGAATGAATTAGAGAGATTTGGATTGGCAGAGAGCCGGTTGGGATCAA
AAGAAGGATGCCGGAAAATTCGGAAAGTCTTAGGACCATTAGTACCAACAGGTTCAGAAAATTTAAAAAGTCTTTATAAT
ACCGTCTGCGTCATCTTTTGCCTGCACGCAGAAGAGAAAGTGAAAGATACTGAGGAAGCAAAAAAGATAGCACAGCGACA
TCTAGCAGCGGACACA-----------------------------------------AGCTTAT---CCAGTGCAGCAAA
TAGCTGGCAATTATTCCCACCTGCCGCTAAGCCCCCGAACCTTAAATGCCTGGGTAAAATTAGTAGAAGAGAAGAAGTTC
GGGGCAGAAGTAGTACCAGGATTTCAGGCACTATCAGAAGGGTGCACCCCTTATGATATTAATCAGATGTTAAATTGTGT
AGGAGAACATCAGGCAGCCATGCAAATTATTAGGGAGATAATTAATGAGGAAGCAGCAGACTGGGAC---CAACAGCATC
CATCGCCAGGCCCAATGCCAGCAGGGCAACTCAGGGAACCAAGAGGGTCAGACATAGCGGGAACCACCAGCACAGTAGAA
GAACAGATACAGTGGATGTACAGACCCCAAAATCCTGTCCCAGTGGGAAACATCTATAGAAGGTGGATTCAGTTAGGGCT
ACAGAAATGTGTCCGGATGTACAATCCTACTAATATACTGGACATAAAGCAAGGGCCAAAAGAACCCTTCCAAAGCTATG
TAGATAGATTCTACAAAAGCTTACGGGCAGAGCAAACAGACCCAGCAGTAAAAAATTGGATGACACAAACACTGCTGATT
CAGAATGCTAACCCAGATTGCAAATTAGTGCTTAAGGGCTTGGGAATGAACCCCACATTAGAAGAAATGCTAACAGCCTG
CCAGGGGATAGGAGGCCCAGGGCAGAAGGCAAGGCTAATGGCTGAGGCTTTAAAAGAAGCCTTGACA---CCTTCCACCA
ATCCGTTTGCCGCCGCTCAACCAAGAGC-------AGGG--AAGAGG---ACAGTGACATGCTGGAACTGCGGCAAGGCG
GGACATACAGCCAGGCAGTGCAAGGCCCCTAGAAGGCAGGGATGCTGGAAATGTGGACAGCAAGGACACATCATGTCAAA
ATGCCCA------GAAAGACAGGCGGGTTTTTTAGGGTTCGGCCCCTGGGGAAAGAAGCCTCGCAATTTCCCCGT---CC
AG------------------GCACCCCAGGGGATAGTGCCATCTGCGCCCCCGATGAACCCAGCATTC------GGCATG
ACACCTCAGGGTGCG---ATTCCATCTGCACCCCCTGCAGATCCAGCAGAGGAGATGCTAAAGAACTACATGCAACTAGG
GAAGAAGCAGAAGGAGAACAGAGAGAGACCCTACAAGGAGGTGACAGAGGATTTGCTGCACCTCAATTCTCTCTTTGGAG
AAGACCAGTAGTCAAAGCAACTATTGAGGGTCAATCAGTAGAAGTATTACTAGACACAGGAGCTGATGACTCAATAGTAG
CAGGGATAGAATTAGGCAGCAATTACACCCCAAAAATAGTAGGTGGGATAGGAGGATTTATAAATACCAATGAATACAAA
AATGTAGAAATAGAAGTAGTAGGAAAAAGAGTAAGAGCAACAGTAATGACAGGGGACACCCCAATAAACATTTTTGGCAG
AAATATTTTAAATAGCTTAGGCATGACTCTAAATTTCCCAGTAGCAAGGATAGAACCAGTAAAAGTCCAGTTAAAGCCTG
AAAAAGATGGGCCAAAAATCAGACAATGGCCCCTATCCAAAGAGAAAATACTAGCCCTCAAAGAAATCTGTGAAAAAATG
GAAAAAGAGGGACAGTTAGAAGAGGCGCCTCCTACTAATCCATACAATTCGCCCACCTTCGCCATAAAAAAGAAAGACAA
AAACAAATGGAGGATGCTAATAGATTTCAGAGAACTAAACAAGGTAACCCAAGAATTTACAGAGGTCCAGCTGGGTATTC
CTCACCCAGCAGGACTGGCATCAAAGAAAAGAATAACAGTACTAGATGTAGGAGATGCCTACTTCAGTGTCCCACTAGAT
CCAGACTTCAGACAATATACAGCATTTACTTTGCCAGCAGTAAATAATGCAGAACCAGGAAAGAGATATCTTTACAAAGT
CCTACCACAGGGATGGAAGGGATCCCCAGCAATTTTCCAGTACACCATGGCAAAGGTACTAGACCCTTTCAGAAAAGCCA
ACAATGATGTCACTATAATCCAGTACATGGATGACATTCTCGTGGCAAGTGACAGGAGCGATCTGGAGCATGACAGGGTA
GTGTCTCAACTAAAAGAGCTATTAAATAACATGGGATTCTCTACTCCAGAAGAAAAGTTCCAAAAAGACCCTCCATTCAA
ATGGATGGGGTATGAGCTCTGGCCAAAGAAATGGAAACTGCAAAAAATACAGCTACCAGAAAAAGAGGTTTGGACAGTAA
ATGACATTCAGAAGTTAGTGGGAGTATTAAATTGGGCAGCTCAACTTTTCCCGGGGATTAAGACCAGGCATATATGTAAA
CTAATAAGGGGAAAGATGACCCTAACAGAAGAGGTACAATGGACTGAATTGGCAGAGGCAGAATTCCAGGAAAACAAAAT
CATCCTAGAACAAGAGCAGGAAGGATCCTATTA---CAAAGAAGGGGTACCTTTAGAAGCAACAGTGCAGAAAAATCTAG
CAAATCAGTGGACATACAAGATTCATCAGGGAGATAAAATCCTAAAAGTAGGAAAATATGCAAAGGTTAAAAACACTCAC
ACCAATGGAGTAAGACTATTGGCTCATGTAGTCCAAAAAATAGGAAAGGAAGCATTGGTCATCTGGGGAGAGATACCAAT
GTTCCATCTACCAGTAGAAAGAGAGACATGGGATCAGTGGTGGACAGATTACTGGCAAGTAACCTGGATCCCAGAATGGG
ATTTTGTCTCAACCCCACCATTAATAAGGTTAGCCTATAACCTGGTCAAAGACCCCCTAGAAGGAGTAGAAACTTACTAC
ACAGATGGATCCTGTAACAAAGCCTCAAAAGAAGGGAAAGCAGGATATGTCACAGACAGGGGAAAGGATAAAGTTAAACC
ATTAGAACAAACAACAAATCAGCAAGCAGAGCTTGAAGCATTTGCACTAGCACTACAGGACTCAGGACCACAGGTCAATA
TCATAGTAGATTCACAATATGTCATGGGAATAGTAGCTGCACAACCAACAGAAACAGAATCACCGATAGTAAGAGAAATA
ATTGAAGAAATGATCAAAAAGGAAAAAATATATGTAGGATGGGTACCAGCTCACAAGGGACTGGGTGGTAATCAGGAAGT
AGACCACCTAGTGAGCCAAGGAATTAGACAAATCCTATTTCTAGAAAAAATAGAACCAGCTCAAGAA-GAACATGAAAAA
TATCATAATAATGTAAAAGAACTAGTCCATAAATTTGGGATTCCACAATTAGTGGCAAGACAAATAGTAAATTCCTGTGA
TAAATGCCAACAAAAAGGGGAAGCTATTCATGGACAGGTAAATTCAGAACTAGGGACATGGCAAATGGACTGTACACATT
TAGAGGGAAAGGTTATAATAGTGGCAGTTCATGTAGCCAGTGGATTCATAGAAGCAGAAGTAATACCCCAAGAAACAGGA
AGACAGACAGCTCTCTTCCTGTTAAAGCTGGCCAGCAGATGGCCTATCACACACCTGCACACAGACAACGGTGCCAACTT
CACTTCACAAGATGTGAAAATGGCAGCCTGGTGGATAGGGATAGAACAAACATTCGGAGTGCCCTATAATCCAGAAAGTC
AGGGAGTAGTAGAAGCAATGAACCATCATCTGAAAAATCAGATAGACAGAATTAGAGATCAGGCAGTATCAATAGAGACA
GTTGTGTTAATGGCAACTCACTGCATGAATTTTAAAAGAAGGGGAGGAATAGGGGATATGACCCCTGCAGAAAGAATAGT
CAACATGATAACTACAGAACAAGAAATACAATTCCTCCAAACAAAAAATTTAAAATTCCAAAATTTCCGGGTCTATTACA
GAGAAGGCAGAGATCAACTCTGGAAGGGACCTGGTGATCTATTGTGGAAAGGGGAAGGAGCAGTCATCATAAAGGTAGGG
ACAGAAATCAAAGTAATACCCAGAAGAAAAGCAAAGATCATAAGGAACTATGGAGGAGGAAAAGAATTGGATTGCAGTGC
CGACGTGGAGGATACCATGCAGGCTAGAGAGGTGGCACAGTCTAATTAAATACCTGAAATATAGGACAAAAGACTTGCAA
CAGGTCTCTTATGTTCCTCACCATAAGGTAGGATGGGC--TT-GGTGGACTTGCAGTAGAGTAATATTTCCCCTGAAAGA
AGGAGCACATCTAGAAGTCCAAGGATACTGGAACCTGACCCCAGAAAGGGGA---TTCTTGAGTTCCTATGCTGTAAGAC
TAACATGGTATGAGAGGAGCTTTTATACAGATGTAACTCCTGATGTAGCAGACCGATTACTGCATGGGTCTTATTTCTCT
TCGTTTACAGCTAATGAAGTAAGGAGAGCCATCAGGGGAGAAAAGATATTGTCCCACTGCAACTACCCATCAGCTCATAC
AGGCCAGGTACCAAGTTTACAGTTTCTAGCCCTAAGAGTTGTACAAGAAGGAAAAGATGGATCCCAGGGAGAGAGTACCA
CCAGGAAACAGCGGCGAAGAAACAGTAGGAGAGGCATT-CGAATGGCTAGAGACAACATTAGAACATCTCAACAGAG---
---------TAGCAGTCAATCACTTGCCCAGGGAACTTATTTTCC-AGG-TCTGGC------------------AGAAGT
CTTGGGCATATTGGCGTGAGGAACAGGGCATGTCAATTAGTTATACCAAATATAGGTATTTGTGTCTAATGCAAAAAGCA
ATGTTTATACA---CTTTGCAAAGGGTTGTGGATGTC----------------TGCGGGAAGGCCATGGGCCAGGGGGAT
GGAGATCAGGACCTCCTCCTCCTCCTCCCCCAGGTCTAGCCTAATGGCAGAAGCAGTCCCAGAGATTCCTCCAGAGGATA
AAAACCCACAAAGAGAACCGTGGGAACAGTGGGTAGTGGACGTCCTGGAGGAAATAAAACAAGAAGCCTTAAAGCATTTT
GACCCCCGCTTATTAACTGCACTTGGCAATTTTATCTACAATAGGCAT---------GGAAATACCCTTG----------
-----AAGGAGCAGGAGAGCTCATTAAACTCCTCCAGCGGGCACTCTTCCTCCACTTCAGAGGGGGTTGCCAACACTCAA
GGATTGGACAACCGGGGGGAGGAAATCCTCTCTCAGC-------TATACCGCCCTCTTAAGGCATGCAGTAATACATGCT
ACTGTAAAAAATGTTCCTACCATTGCCAGCTTTGCTTTCTTAAAAAGGGCCTGGGGATATGTTATGAACG------CT--
---------------------CGAGAAAGAGATCTTCAAAAAGGGCTAAGACTACTACATCTTCTGCACCAAACGAGTGA
GTATGGCACATGTTAATAATTACCTACTTGTTACACTCCTGCTTATAAGTATCTATGGGTATATGGGCAAGAACTTTGTC
ACTGTCTTCTATGGTATACCCGCATGGAAAAATGCATCAATTCCCCTCTTTTGTGCTACCAGAAACAGAGATACCTGGGG
AACTGTACAATGCCTCCCAGATAATGATGACTATACCGAAATCCAATTAAATATAACAGAGGCTTTTGATGCATGGGATA
ATACAGTGACAGATCAGGCAACAAAGGATGTGTGGAGTCTCTTTGAGACCTCAATAAAACCATGTGTTAAATTAACCCCA
CTGTGTGTGACAATGAAGTG-------------------------------------------------------TGATA
GACTGTCAATTCAAAATGACAGGATTAAAAAGAGATGAGTCAAAACAATATAAGGACACCTGGTATAAACAAGATTTAGT
GTGTGAA---AAGG--------------------------------------------------------------GTCA
AGAATCATGTGACAAACATTATTGGGATAGTTTAAGATTTAGGTATTGTGCTCCCCCAGGATTTGCTTTGCTAAGATGCA
ATGATACTAAATATTCAGGCTTCATGCCCAACTGTAGTAAGGTAGTAGTATCT--CTGTACA-GAATGATGGAAACACAG
ACCTCTACATGGTTTGGCTTCAATGGTACAAGGGCAGAAAACAGGACATATATCTATTGGCATGGTAAAGACAATAGGAC
TATCATAAGCTTAAATTCATATTATAATCTGACAATGCACTGTAAAAGGCCAGGAAACAAAATGGTTGTGCCAATAAGAA
CCGTGTCAGGTATTCTCTTCCATTCACAGCCTATC---AATAAAAGACCTAAACAAGCTTGGTGCTGGTTTAAAGGAAAC
TGGACAGAAGCCATACAGGAGGTGAAAGAGACCATTAAAAATCATCCCAGATATTCAGGAACAACAAAT-ATCTCACAGA
TAAGGTTAG-CAGAGCACGCGAGAAGCTCAGATCCAGAAGTAAGATATATGTGGACTAACTGTAGGGGAGAGTTTCTCTA
CTGTAATATGACTTTTTTCTTAAACTGGGTAGAAAATAGAAATTATG-----CGTCATGCC-----ACATCAGACAGATA
GTCAACACGTGGCACAAGATTGGAAGAAATGTGTATTTGCCTCCAAGAGAGGGTGAACTCTCCTGTAATTCCACTGTTAC
CAGCCTCATAGCCAACATTGACTGGATA------------------------ACTGTATAAATTGGAACTGGGGGA-CTA
C---AAATTAGTAGAGATAACACCAATTGGCTTTGCACCTACAAGTATAAAAAGATATTCCTCAGTGACACCGAGGAATA
AAAGAGGTGTACT-------------------------------------TGTGCTAGG------GTTTTTGGGATTCCT
TGCGACGGCAGGTTCTGCAATGGGCGCGGCGTCCTTGACGTTGTCGGCTCAGTCCCGGACTTTACTGGCTGGGATAGTGC
AGCAGCAGCAACAGCTCGTGGACGTGGTCAAAAGACAACAAGAACTGTTGCGGCTGACCGTCTGGGGGACGAAAAACCTC
CAGGCAAGAGTCACTGCCATCGAGAAATATCTCAAAGACCAGGCACAACTAAATTCATGGGGATGTGCTTTCAGACAGGT
CTGTCACACGACTGTACCATGGGTAAATGAATCCCTTAAGC---------------CAGACTGGAATAACATGACATGGC
AACAATGGGAGAGGCAAGTCCGCTTCTTGGATGCAAATATAACAAAATTACTAGAAGAGGCACAGATACAACAAGAAAAG
AACATGTATGAGTTACAGAAATTAAATCAATGGGATATTTTCAGTAATTGGTTTGACTTCACCTCCTGGATGGCATACAT
CAGGTTAGGATTATATATAGTAATAGGAATAGTAGTATTAAGAATAGCAATATACATTATACAGATGCTAGCAAGGCTTA
GGAAGGGCTATAGGCCAGTATTCTCCTCCCCTCCCTCTTATACTCAACAGATCCCTATCCGCAAGGACCGGGGACAGCCA
GCCAACGAAGAAACAGAAGAAGGAGGTGGAAACAACGAGGGCTACAGATCTTGGCCCTGGCAGATCGAATACATCCACTT
CCCGATTCGCCAACTGAGGGACCTCTTGATTTGGCTATACAGCGGCTGCAGAACCTTATTATCAAAGACCTTCCAAACCC
TCCAACCAGTACTCCAACCGCTC---------------------------------------------------------
--------------------AGGCTCAATCCAAGCAGCAGCCAGGGCTGCGGGAGAGACTCTTGCGAGCGCGGCGAGGAC
CTCGTGGGGAGTCCTCAGGAGAGCGGCAGGAGAGATCATTGCAATACCCAGGAGGATCAGACAAGGGGCTGAACTCGCCC
TCTTGTGA----TGGACAAAAGA---------------------------------------------------------
--------------------------------------------------------------------------------
-CTTTGGGAGCAGAAGGGGGA------------GGAAAACAA------GATTCAGATGAGGATGATGAGGACAATGAAGT
AGGGGTCCGTGTAAGACCC-GGGGCCCACTGAGGCCAATGACATTCAAACTAGCAGTAGACATGTCTCATTTTTTAAAAG
AAAAGGGGGAACTGGAAGGGATTTTCTATAGTGAGAGAAGGCATAAAATACTAGACACATACTTAGAAAATGAAGAAGGC
ATTGTGTCTGGATGGCAGAACTACACACATGGGCCAGGAGTAAGATATCCCAAGTTCTTTGGCTGGCTATGGAAGCTAGT
GCCAATAAATATGATAGCAGAACCAGAGGACGAGGAAACCCAT---------TGTCTGGTGCATCCAGCACAGACCTCCG
CATGGGATGACCCCCACGAAGAGACCCTTGTCTGGCAGTTTGACTCCCTCCTAGCATATGACTATGTGGCCTTCAGCAGG
TTCCCAGAGGAGTTTGGGTATCAGTCA
>L07625/HIV2B/UC1
ATGGGCGCGAGAAGCTCCGTCTTGTCAGGGAAGAAAACAGATGAATTAGAAAAAGTTAGGTTACGGCCCGGCGGAAAGAA
AAGGTATTGTCTAAAACATATAATATGGGCAGTGAACGAATTGGACAGATTTGGATTAGCAGAGAGCCTGTTGGAATCAA
AAGAAGGATGTCACAAAATTCTTACGGTCTTAGCTCCATTAGTACCAACAGGATCAGAAAATTTAAAAAGCCTTTTTAAT
ACTGTCTGCGTCATTTACTGCTTGCACGCAGAAGAGAAAGTGAAAGATACTGAGGAAGCAAAAAAGATAGCACAGAGACA
TCTAGCGGCGGACACA-----------------------------------------AAATTAC---CCAGTGCAGCAGA
TAGCTGGCAACTACGTCCACATGCCGCTAAGCCCTCGAACCTTAAATGCCTGGGTAAAGTTAGTAGAAGAAAAGAAGTTC
GGGGCAGAAGTAGTACCAGGATTCCAGGCACTATCAGAAGGATGCACTCCTTATGATATAAATCAGATGCTAAATTGTGT
AGGAGACCATCAGGCAGCCATGCAAATTATTAGGGAAATAATCAATGAGGAGGCGGCAGACTGGGAC---CAGCAGCACC
CGATACCAGGTCCACTGCCAGCAGGACAACTTAGGGACCCCAGAGGGTCAGATATAGCAGGAACCACCAGCACAGTAGAG
GAACAAATACAGTGGATGTACAGGGCACAAAATCCTGTTCCGGTAGGGAACATTTACAGAAGATGGATTCAAATAGGGCT
GCAGAAATGTGTCCGGATGTACAATCCTACCAACATATTAGACATAAAGCAGGGACCAAAAGAACCTTTCCAAAGCTACG
TAGATAGATTCTACAAAAGCTTACGGGCAGAGCAAACAGACCCAGCAGTGAAAAATTGGATGACACAAACACTGCTAATT
CAGAATGCTAACCCAGATTGCAAGTTAGTACTTAAGGGCTTAGGAATGAATCCCACCTTAGAGGAAATGCTGACGGCCTG
CCAAGGGATAGGAGGCCCAGGGCAGAAGGCAAGGCTAATGGCTGAGGCCTTAAAAGAGGCCTTAACA---CCTGCACCCA
TACCGTTTGCTGCCGCTCAACAAAAAGC-------AGGAAAGAGAGG---ACGGTGACATGCTGGAACTGTGGCAAGGTA
GGACACACAGCCAAGCAATGCAGGGCCCCTAGAAGACAGGGATGCTGGAAATGTGGAAAACAAGGACACATCATGTCAAA
ATGCCCA------GAAAGACAGGCTGGTTTTTTAGGGTTAGGACCCTGGGGAAAGAAGCCTCGCAACTTCCCCATGACCC
AA------------------GTGCCTCAGGGAGTGACACCATCTGCACCCCCGATGGACCCAGCAGAG------GGCATG
ACACCTCGGGGGGCG---ACACCATCTGCGCCCCCTGCAGATCCAGCAGTGGAGATGCTGAAAAGCTACATGAAGATGGG
GAGACAGCAGAGAGAGAGCCGAGAGAGACCCTACAAGGAGGTGACAGAGGATTTGCTGCACCTCAATTCTCTCTTTGGAG
AAGACCAGTAGTCAGAGCATGTATCGAGGGTCAGCCAGTGGAAGTATTACTAGACACAGGAGCTGACGACTCAATAGTAG
CAGGAATAGAATTAGGTAGCAATTACACCCCAAAAATAGTAGGGGGGATAGGAGGGTTCATAAATACCAAAGAATACAAA
GATGTAGAAATAGAAGTAGTGGGAAAAAGAGTAAGGGCAACTATAATGACAGGAGACACCCCAATAAACATTTTTGGCAG
AAATATTTTAAATACATTAGGCATGACTCTAAATTTCCCAGTAGCAAAGATAGAACCAGTAAAAGTCAAACTAAAGCCTG
GGAAAGATGGACCAAAAATCAGACAATGGCCTCTATCCAAAGAAAAGATATTGGCCCTCAAGGAAATCTGTGAAAAGATG
GAAAAGGAGGGACAGCTAGAAGAAGCGCCCCCTACTAATCCATACAACACACCCACCTTTGCCATAAAAAAGAGAGATAA
AAACAAATGGAGAATGCTAATAGATTTTAGAGAATTAAACAAGGTGACCCAAGACTTTACAGAAGTCCAACTGGGTATTC
CCCACCCGGCAGGGTTGGCAGAAAAAAGGAGAATAACAGTACTAGATGTGGGAGATGCCTACTTCAGTATCCCACTAGAT
CCAAACTTCAGACAGTATACAGCATTCACCTTGCCATCAATAAACAATGCAGAGCCAGGAAAGAGATACATTTATAAAGT
TCTACCACAAGGATGGAAGGGGTCCCCAGCAATTTTTCAATACTCCATGAGGAAGGTATTAGATCCTTTCAGAAAGGCCA
ACAGCGATGTCATTATAATTCAGTACATGGATGACATCCTTATAGCAAGTGACAGAAGTGATCTGGAGCATGACAGGGTA
GTGTCCCAACTAAAAGAGCTATTAAATGACATGGGATTCTCTACCCCAGAAGAAAAGTTCCAAAAAGACCCTCCGTTCAA
ATGGATGGGTTATGAGCTCTGGCCAAAAAGGTGGAAACTGCAAAAAATACAACTGCCAGAAAAGGAAGTTTGGACAGTGA
ATGACATTCAAAAACTAGTGGGAGTATTAAACTGGGCAGCTCAACTCTTTCCTGGAATTAAGACAAGGCACATATGTAAA
CTAATTAGGGGAAAGATGACCCTAACAGAAGAAGTACAATGGACAGAATTAGCAGAGGCAGAGTTACAGGAGAACAAAAT
CATTTTAGAACAGGAACAAGAAGGATCCTACTA---CAAGGAAGGGGTACCACTAGAAGCAACAGTACAGAAAAACCTAG
CAAATCAGTGGACATACAAAATTCATCAGGGAAATAGAATTTTAAAAGTAGGAAAATATGCAAAGGTTAAAAACACCCAC
ACCAACGGGGTAAGACTACTGGCACATGTAGTTCAGAAAATAGGAAAAGAAGCCCTAGTCATCTGGGGAGAGATACCAGT
ATTCCATCTGCCAGTAGAAAGAGAGACATGGGACCAGTGGTGGACAGATTACTGGCAAGTAACTTGGATCCCAGAATGGG
ATTTTGTCTCAACCCCACCATTAGTAAGACTAGCCTACAACCTAGTCAAAGACCCCCTAGAAAAGGTGGAAACCTACTAC
ACAGATGGATCCTGCAACAGAGCCTCAAAGGAGGGAAAGGCAGGATATGTCACAGACAGGGGAAAAGATAAGGTTAAAGT
GCTAGAGCAGACAACAAATCAACAAGCAGAACTTGAAGCATTTGCACTAGCACTACAGGATTCAGGACCACAAGTCAACA
TCATAGTAGACTCACAATATGTCATGGGAATAGTAGCTGGACAGCCAACAGAAACGGAGTCACCACTAGTAAATCAAATA
ATTGAAGAAATGATCAAAAAAGAAGCAATATATGTAGGATGGGTGCCAGCTCACAGAGGACTAGGTGGTAATCAGGAAGT
AGACCACCTAGTAAGTCAAGGAATTAGGCAGGTTCTATTCCTAGAAAAGATAGAACCAGCACAAGAA-GAACATGAAAAG
TACCATGGCAATGTAAAAGAATTAGTTCATAAATTTGGACTCCCACAGTTAGTGGCAAAACAAATAGTAAACTCCTGTGA
TAAATGCCAACAAAAAGGGGAAGCTGTTCATGGACAGGTAAATGCAGAACTAGGAACATGGCAGATGGACTGTACACACT
TAGAAGGAAAGGTCATAATAGTGGCAGTCCATGTAGCCAGTGGATTTATAGAGGCAGAGGTAATACCCCAAGAAACAGGA
AGACAAACAGCTCTCTTCCTGTTAAAATTGGCCAGCAGATGGCCTATCACACACCTGCACACAGACAACGGCGCCAACTT
CACCTCACAAGACGTGAAGATGGCGGCCTGGTGGATAGGGATAGAACAAACCTTCGGGGTACCCTATAACCCACAAAGTC
AGGGAGTAGTAGAAGCAATGAACCATCACCTAAAAAACCAAATAGATAGAATCAGGGACCAGGCAGTATCAATAGAGACA
GTTGTACTAATGGCAGCTCACTGCATGAATTTTAAAAGAAGGGGAGGAATAGGGGATATGACCCCTGCAGAGAGACTAGT
TAACATGATAACCACAGAACAAGAAATACAGTTCTTCCAAGCAAAAAATTTAAAATTTCAAAATTTCCAGGTCTATTACA
GAGAAGGCAGAGATCAACTCTGGAAAGGACCTGGTGAGCTATTGTGGAAAGGGGAAGGAGCAGTCCTCATAAAGGTAGGG
ACAGAGATCAAAGTAATACCCAGAAGGAAAGCAAAGATCATAAGGCACTATGGAGGGGGAAAAGAATTGGATTGTGGTAC
CGACATGGAGGATACCAGGCAGGCTAGAGAAATGGCACAGTCTGGTCAAGTACCTGAAGCATAGAACAAAAGAGTTGCAA
CAGGTCTCTTATGTCCCTCACCACAAGGTGGGATGGGC--CT-GGTGGACTTGCAGTAGAGTAATATTCCCCCTAAAAGA
AGAAGCATACTTAGAGGTCCAAGGGTATTGGAATCTGACCCCGGAAAGGGGA---TTCTTGAGCTCCTATGCTGTAAGAC
TAACATGGTATAAAAGGAGCTTTTATACAGATGTGACACCTGACGTGGCAGACCAGCTACTGCATGGGTCTTATTTCTCT
TGCTTTACAGCCAATGAAGTAAGGAGAGCCATCAGGGGAGAAAAGATATTGTCCTACTGCAACTATCCATCAGCTCACGA
AGGGCAGGTACCAAGCTTACAGTTTCTAGCCCTAAGGGTCATACAGGAAGGAAAAGATGGATCCCAGGGAGAGAGTGCCA
CCAGGAAACAGCGACGAAGAAACAATAGGAGAAGCATT-CGATTGGCTAGAAAGAACAATAACAGAGCTCAACAGGG---
---------TAGCAGTCAACCACTTGCCCCGAGAACTCATTTTCC-AGG-TCTGGC------------------AGAGGT
GTTGGGCATACTGGCGTGAGGAACAGGGCATGTCAAGTAGTTATACCAAATATAGATACTTGTTGCTAATGCAGAAAGCA
ATGTTTGTGCA---CTATACAAAGGGCTGTAGATGCC----------------TGCAGGAGGGCCATGGGCCAGGGGGAT
GGAGATCAGGACCTCCTCCTCCTCCTCCCCCAGGCCTAGCCTAATGGCAGAAGCAGCCCCAGAGACTCCTCCAGAGAATG
AAAGCCCACAGAGAGAGCCATGGGAAGAGTGGGTAGAGGACGTCATGGAGGAAATAAAGCAAGAAGCCTTAAGGCATTTT
GATCCCCGCTTGCTAACTGCGCTTGGTAATTTTATCTACAGTAGGCAT---------GGAGATACCCTTG----------
-----CAGGAGCAGGAGAGCTCATTAAAATCCTCCAGCGAGCCCTCTTCCTCCACTTCAGAGCCGGTTGTCAACACTCAA
GGATCGGACAACCAGGGGGAGGAAATCCTCTCTCAGC-------TATACCGCCCTCTTGAAGCATGCGATAATAAATGCT
ACTGTAAAAAATGCTGTTACCATTGCCAGCTTTGTTTCCTTAAAAAGGGCCTTGGGATATGGTATGACCA------CT--
---------------------CGAGAAAAAGATCTTCAAAAAGGGCTAAGGTTACTGCATCTTCTGCATCAGACGAGTGA
GTATGGCACACACTAGCAATCACCTGTTTATTTTGCTCCTACTTATAAGTGTCTATGGGTTTCTGGGTCATAACTATGTC
ACTGTCTTCTATGGCATACCTGCATGGAGGAACGCAACGGTTCCTCTCTTCTGTGCAACCACAAACAGGGATACCTGGGG
AACTGTACAGTGCCTCCCAGACAATGGGGATTACACCGAGATCAGTGTAAATATAACAGAGGCTTTTGATGCATGGAATA
ATACAGTAACAGAACAGGCAGTAGATGATGTGTGGAGTCTTTTTGAAACCTCCATAAAACCATGTGTTAAGCTGACGCCG
CTGTGCGTGGCAATGAGATG-------------------------------------------------------TAGTT
GACTGTTACTTTAACATGACAGGACTAAGAAGAGATGAGAAAAAACAATATAAGGACACCTGGTACGAAAAAGATTTAGA
GTGCAACGGCAACA--------------------------------------------------------------GCCA
AGAGTCATGTGATAAACATTACTGGGACAGCTTAAGATTTAGGTACTGTGCTCCCCCAGGATATGCTCTGCTAAGATGTA
ATGACACCAACTATTCAGGCTTTATGCCAAAATGTAGTAAAGTAGTAGTGTCCTCTTGCACAAGAATGATGGAGACACAG
ACCTCTACATGGTTTGGCTTCAATGGTACGAGGACAGAAAATAGGACATATATGTATTGGCATAGTAAAGATAATAGGAC
CATCATAAGCTTGAATAAGTATTATAATCTAACAATGCATTGCAGAAGGCCAGGGAACAAGACAGTCATACCAATAACAA
TCATGTCAGGACTGAATTTCCATTCGCAGCCTCTC---AATACCAGACCCAGACAGGCTTGGTGCTGGTTTAAGGGAAAC
TGGATAGAAGCCATAAGGGAGGTAAAGGAGACCATCATAAAACATCCCAGGTATAAAGGAACAAATAAC-ACCGAGAGGA
TAAGATTGG-TAGGGCCCTCGGCAGGTTCAGACCCAGAGGTGAGACATATGTGGACTAACTGTAGGGGAGAATTCTTCTA
TTGTAATATGACCTGGTTTTTAAACTGGGTGGAGAACAGAAATTATG-----TGACGTGCC-----ACATCAAACAGATA
GTCAACACGTGGCACAAGGTTGGAAAATACGTATATTTGCCTCCAAGGGAGGGTACGCTCTCCTGTAATTCCAGTGTCAC
CAGTCTTATAGCCAACATTGACGTGTAT------------------------ACTGTACAGATTGGAACTGGGGGA-CTA
C---AAATTAGTAGAAATAACACCGATTGGCTTTGCACCTACAGAGATAAAAAGATATTCCTCAACGACACCGAGGAATA
AAAGAGGTGTAAT-------------------------------------GGTGCTAGG------GTTCTTGGGACTTCT
TGCAATGGCAGGTTCTGCAATGGGCGCAACGTCCTTGACGCTGTCAGCTCAGTCCCGGACTTTACTGGCTGGGATAGTGC
AGCAGCAGCAACAGCTGCTGGACGTGGTCAAAAGACAACAGGAACTGTTGCGGCTGACCGTCTGGGGAACGAAAAACCTC
CAGACAAGAGTCACTGCCATCGAGAAATACCTAAAGGACCAGGCACTACTAAATTCGTGGGGATGTGCTTTTAGGCAGGT
TTGTCACACGACTGTACCATGGCCAAATGAAACTCTCACAC---------------CAGACTGGGAAAACATGACATGGC
AACAGTGGGAAAAGCGAGTCAATTTCTTGGATGCAAATATAACAGCCCTGTTAGAAGAGGCTCAGATACAACAAGAAAGG
AACATGTATGAATTACAGAAATTAAATAGCTGGGATGTTTTTGGTAATTGGTTTGACTTCACCTCCTGGATGGCATACAT
CAGGTTAGGACTATATGTAGTAGCAGGATTAATAGTGTTAAGAATAGTAATATACATTATGCAGATGCTAGCAAGACTTA
GGAAGGGCTATAGGCCAGTATTCTCCTCCCCTCCCTCTTATACTCAACAGATCCCTATCCGCAAACACCGGGGACAGCCA
GCCAACGAAGAAACAGAAGACGAAGGTGGAAACGAAGGGGCTTACAGATCTTGGCCCTGGCAGATAGAATACGCTCACTT
TCTGATTCGCCAACTGAGGAACCTCTTGATTTGGCTGTACAACGGCTGCAGGAACTTACTGTTGAAGACCTCCCAAATCC
TCCAACCAGCACTCCAACCGCTC---------------------------------------------------------
--------------------AGGCTCAATCCAAGCAGCAACGAGGGCTGCGAGAGAGACTCTTGCGAACACAGGAAGAGC
CCTATGGAAAGCTCTCAGAAGGACAGCGGAAGCAATCATCGCGATCCCCAGGAGGATCAGACAAGGACTTGAACTCGCCC
TCTTGTGA----GGGACGCAATG---------------------------------------------------------
--------------------------------------------------------------------------------
-CCCCAAGAGCAGAAGGGGGA------------GGGCAACAA------GATACAGATGATAGTGATGAGGATAATGAAGT
GGGGGTCTATGTAAGACCCAATAGGCCACTGAGATCAATGACATACAAGATGGCAATAGACATGTCTCATTTTATAAAAG
AAAAGGGGGGACTGGAAGGGATTTACTATAGTGAGAGAAGACATAGAATACTAGACACATATCTAGAGAATGAGGAAGGC
ATTGTATCTGGATGGCAAAACTATACATATGGGCCAGGGATAAGGTATCCAAGGACCTTTGGGTGGCTGTGGAAGCTAGT
GCCAGTAGATATACCAGAGGAGGAAAGGGGAGCGGAAACCAGT---------TGTCTGGTGCACCCAGCACAGATCTCTT
CATGGGATGACATCCACGGGGAGACCCTTGCCTGGCGGTTTGACCCCCTCCTGGCACATGACTATGTAGCCTTCAACAGG
TACCCAGAAGAGTTTGGGTATCAGTCA
>X61240/HIV2B/D205_ALT
ATGGGCGCGAGAGGCTCCGTCCTGTCAGGGAAGAAAACAGATGAATTAGAAAAAGTTAGGTTACGGCCCGGCGGAAAGAA
AAAGTATATGCTAAAACATGTAGTATGGGCAGTGAACGAATTAGACAGATTTGGATTAGCAGAGAGCCTGTTGGAATCAA
AAGAAGGATGTCAAAAAATTCTTAAAGTCTTAGCTCCATTAGTACCAACAGGGTCAGAAAATTTAAAAAGCCTTTTTAAT
ATCGTCTGCGTCATTTTTTGCCTGCACGCAGAAGAGAAAGTGAAAGATACAGAGGAAGCAAAAAAGATAGCACAGAGACA
TCTAGCGGCGGACACA-----------------------------------------AAATTAT---CCAGTGCAGCAAC
TGGCTGGCAACTACGTCCACCTGCCGCTAAGCCCCCGAACCTTAAATGCTTGGGTAAAGTTAGTAGAAGAAAAGAAGTTC
GGGGCAGAAGTAGTACCAGGATTTCAGGCACTATCAGAAGGATGCACCCCTTATGATATAAATCAGATGCTAAATTGTGT
AGGAGAACATCAGGCAGCCATGCAAATTATTAGAGAAATAATCAATGAGGAAGCAGCAGACTGGGAC---CAGCAACACC
CGTCACCAGGCCCAATGCCGGCAGGACAACTTAGGGACCCAAGAGGGTCAGATATAGCAGGAACCACCAGCACAGTAGAG
GAACAGATACAGTGGATGTACAGGGCCCAAAATCCTGTCCCAGTGGGAAACATTTATAGAAGATGGATTCAATTAGGATT
GCAGAAATGTGTCCGAATGTACAATCCTACCAACATATTAGACATAAAGCAGGGACCAAAGGAGCCCTTCCAAAGCTATG
TAGATAGATTCTACAAAAGCTTACGGGCAGAACAAACAGACCCAGCAGTGAAAAATTGGATGACACAAACACTGCTGATT
CAGAATGCTAACCCAGATTGCAAGTTAGTGCTTAAGGGCTTGGGAATGAATCCCACCTTAGAGGAAATGCTAACGGCCTG
CCAAGGGATAGGAGGCCCAGGGCAGAAGGCAAGGCTAATGGCCGAAGCCTTAAAAGAGGCCCTAACA---CCTGCACCCA
TACCGTTTGCTGCCGTTCAACAAAAAGC-------AGGGAAGAGAGG---ACAGTGACATGCTGGAACTGTGGCAAACAG
GGACACACAGCCAGGCAATGCAGGGCCCCTAGAAGACAGGGATGCTGGAAATGTGGAAAAACAGGACACATCATGTCAAA
ATGCCCA------GAAAGACAGGCGGGTTTTTTAGGGTTAGGACCCTGGGGAAAGAAGCCTCGCAACTTCCCCATGACCC
AA------------------GTGCCTCAGGGAGTGACACCATCTGCACCCCCGATGAACCCAGCAGAG------GGCATG
ACACCTCGGGGGGCG---ACACCATCTGCGCCCCCTGCAGATCCAGCAGTGGAGATGCTGAAAAGTTACATGCAGATGGG
GAGACAACAGAGAGAGAGCCGAGAGAGACCCTACAAGGAGGTGACAGAGGATTTGCTGCACCTCAATTCTCTCTTTGGAG
AAGACCAGTAGTCAAAGCATGTATCGAGGGTCAGTCAGTAGAAGTATTACTAGACACAGGAGTTGACGACTCAATAGTAG
CAGGGATAGAATTAGGTAGCAATTACACCCCAAAAATAGTAGGAGGGATAGGAGGGTTCATAAATACCAAAGAATACAAA
GATGTAGAAATAGAAGTAGTGGGAAAAAGAGTAAGGGCAACTATAATGACAGGAGATACCCCAATAAACATTTTTGGCAG
AAATATTTTAAATACCTTGGGCATGACTTTAAATTTCCCAGTGGCAAAGGTAGAACCAGTAAAAGTTGAGTTAAAACCTG
GAAAAGATGGGCCAAAGATCAGACAATGGCCTCTATCCAGGGAAAAGATACTAGCCCTCAAAGAAATCTGTGAAAAAATG
GAAAAGGAGGGACAATTAGAAGAAGCACCCCCTACTAATCCATACAACACACCCACCTTTGCCATAAAGAAGAAAGATAA
GAACAAATGGAGAATGCTAATAGACTTTAGAGAGTTAAACAAGGTAACCCAGGACTTCACAGAAGTC-AACTGGGTATTC
CCCACCCGGCAGG--TGGCAGAAAAAAGGAGAATAACAGTAATAGATGTGGGAGATGCCTACTTCAGTATCCCACTAGAT
CCAAACTTCAGACAGTATACAGCATTCACCTTGCCATCAGTAAACAATGCAGAGCCAGGAAAGAGATACATTTATAAAGT
TCTACCACAAGGGTGGAAGGGGTCCCAGTCAATTTGTCAATACTCCATGAGAAAGGTATTAGATCCTTTTAGAAAGGCCA
ACAGCGATGTCATTATAATTCAGTACATGGATGACATCCTTATAGCAAGTGACAGAAGTGATCTGGAGCACGACAGGGTA
GTGTCCCAACTAAAAGAGTTATTAAATGACATGGGATTCTCTACCCCAGAAGAAAAGTTCCAAAAAGACCCTCCGTTCAA
ATGGATGGGTTATGAGCTCTGGCCAAAAAAGTGGAAACTGCAAAAAATACAACTGCCAGAAAAAGAAGTTTGGACAGTGA
ATGCAATTCAAAAACTGGTAGGAGTATTAAACTGGGCAGCTCAACTCTTTCCTGGAATTAAGACAAGGCACATATGCAAA
CTAATTAGGGGAAAGATGACCCTAACAGAAGAAGTACAGTGGACAGAACTAGCAGAAGCAGAGCTACAGGAGAATAAAAT
CATCTTAGAACAGGAACAAGAAGGATCCTACTA---CAAGGAAAGGGTACCGCTAGAAGCAACAGTACAGAAAAACCTAG
CAAATCAGTGGACATACAAAATTCATCAGGGAAATAAAGTCCTAAAAGTAGGAAAATATGCAAAGGTTAAAAACACGCAC
ACCAACGGGGTAAGACTACTGGCACATGTAGTTCAGAAAATAGGCAAAGAAGCCCTAGTCATCTGGGGAGAGATACCAGT
GTTCCATCTGCCAGTAGAAAGAGAGACATGGGACCAGTGGTGGACAGATTACTGGCAAGTAACCTGGATCCCAGAGTGGG
ACTTTGTCTCGACCCCACCATTAATAAGACTAGCCTACAACCTAGTCAAAGACCCCCTAGAAGGGAGAGAAACCTACTAC
ACAGATGGGTCCTGCAATAGAACCTCAAAGGAAGGAAAAGCAGGATATGTCACTGACAGGGGAAAAGATAAGGTTAAAGT
GTTAGAACAGACAACAAACCAACAAGCAGAACTTGAAGCATTTGCATTAGCATTAACAGACTCAGAACCACAAGTTAACA
TCATAGTAGATTCACAATATGTCATGGGAATAATAGCTGCACAGCCAACAGAAACAGAATCACCAATAGTAGCAAAAATA
ATTGAAGAAATGATCAAAAAAGAGGCAGTATATGTAGGATGGGTACCAGCTCACAAGGGACTGGGTGGTAATCAGGAAGT
AGACCACCTAGTAAGTCAAGGAATCAGACAGGTCTTGTTCCTAGAAAAAATAGAACCAGCCCAGGAA-GAGCATGAAAAA
TATCATGGCAATGTAAAAGAACTGGTCCATAAATTCGGAATTCCACAATTAGTGGCAAAACAGATAGTAAATTCCTGTGA
TAAATGCCAACAAAAAGGGGAAGCTATTCATGGACAGGTAAATGCAGACCTAGGGACATGGCAGATGGACTGTACACATT
TAGAAGGAAAAATTATAATAGTGGCAGTCCATGTAGCCAGTGGGTTTATAGAAGCAGAGGTAATACCCCAAGAGACAGGA
AGACAGACAGCTCTCTTCCTACTAAAGTTGGCCAGCAGATGGCCTATCACACACCTACACACAGACAACGGTGCCAACTT
CACCTCACCAAGTGTAAAGATGGTAGCCTGGTGGGTAGGAATAGAACAAACTTTTGGAGTACCCTATAACCCACAAAGTC
AAGGAGTAGTGGAAGCAATGAACCATCACCTGAAAAATCAAATAGACAGACTCAGAGACCAAGCAGTATCAATAGAGACA
GTTGTACTAATGGCAACTCACTGCATGAATTTTAAAAGAAGGGGAGGAATAGGGGATATGACCCCTGCAGAAAGACTAGT
TAACATGATAACCACAGAGCAAGAAATACAGTTCTTCCAAGCAAAAAATTTAAAATTTCAAAATTTCCAGGTCTATTACA
GAGAAGGCAGAGATCAACTCTGGAAGGGACCTGGTGAACTATTGTGGAAAGGGGAAGGAGCAGTCATCATAAAGGTAGGG
ACAGAAATCAAAGTAGTACCCAGGAGAAAAGCAAAAATTATAAGGCACTATGGAGGAGGAAAAGGATTGGATTGTAGTGC
CGACATGGAGGATACCAGGCAGGCTAGAGAGATGGCACAGTCTGATTAAGTATCTTAAGTATAGAACAGGAGAGTTGCAA
CAGGTCTCTTATGTCCCTCACCACAAGGTAGGATGGGC--TT-GGTGGACTTGCAGTAGAATAATATTTCCCCTAAACAA
AGGAGCATGGCTAGAAGTCCAAGGATATTGGAACCTAACCCCAGAAAGGGGA---TTCTTGAGCTCCTATGCTGTAAGAC
TAACATGGTATGAGAGGAACTTTTATACAGATGTAACACCTGATGTGGCAGACCAGCTACTGCATGGGTCTTATTTCTCT
TGCTTTTCAGCCAATGAAGTAAGGAGAGCCATCAGGGGAGAAAAGATATTGTCCTACTGCAACTATCCATCAGCTCACGA
AGGGCAGGTACCAAGCTTACAGTTTCTAGCCCTAAGGGTCGTACAGGAAGGAAAAAATGGATCCCAGGGAGAGAGTGCCA
CCAGGAAACAGCGACGAAGAAACAGTAGGAGAAGCATT-CGCTTGGCTAGAAAGAACAATAACAGAGCTCAACAGGG---
---------TAGCGGTCAACCATTTGCCCCGAGAACTTATTTTCC-AGG-TCTGGC------------------AGAGGT
CTTGGGCATACTGGCGTGAGGAACAGGGCATGTCAATTAGCTATACCAAATATAGATACTTGTTGCTAATGCAGAAAGCA
ATGTTTGTGCA---CTATACAAAGGGCTGTAGGTGCC----------------TGCAGGAGGGCCATGGGCCAGGGGGAT
GGAGATCAGGACCTCCTCCTCCTCCTCCCCCAGGCCTGGCCTAATGGCAGAAGCAGCCCCAGAGATCCCTCCAGAGAACG
AGAACCCACAAAGAGAACCGTGGGAAGAGTGGATAGGGGAGATCCTGGAGGAAATAAAGCAAGAAGCCTTAAAGCATTTT
GATCCTCGCTTGCTAACTGCGCTTGGTAACTTTATCTACAGTAGGCAT---------GGAGATACCCTTG----------
-----CAGGAGCAGGAGAGCTCATTAAAATCCTCCAACGAGCCCTCTTCCTCCACTTCAGAGCCGGTTGTCAACACTCAA
GGATTGGACAATCAGGGGGAGGAAATCCTCTCTCAAC-------TATACCGCCCCCTTAAGGCATGCGATAATACATGCT
ACTGTAAGAAATGCTGCTACCATTGCCAGCTTTGTTTTCTTAAAAAGGGTCTTGGGATATGTTATGACCG------CT--
---------------------CGAGAAGGAGATCTGCAAAAAGAGCTAAGACTACTGCACCTTCTGCACCAGACAAGTGA
GTATGGCATATTTTAGCAGCCGCCTGCCTATTGCGCTCCTGCTTATAGGTATCAGTGGGTTTGTATGTAAACAATATGTT
ACTGTCTTCTATGGCATACCCGCATGGAGGAACGCAACAGTTCCCCTCATTTGTGCAACCACAAACAGAGACACCTGGGG
AACTGTACAGTGTCTCCCAGACAATGGTGACTACACTGAGATCAGGCTAAACATAACAGAGGCTTTTGATGCATGGGATA
ATACAGTGACACAACAGGCAGTAGATGATGTGTGGAGACTCTTTGAAACCTCCATAAAACCATGTGTCAAACTAACCCCA
CTGTGTGTGGCAATGAACTG-------------------------------------------------------TAATG
CAATGTAATTTTAGTATGACGGGACTAAGAAGAGATGAGCTAAAACAATATAAAGACACCTGGTACTCAGAAGATTTAGA
GTGTAATAATACCA--------------------------------------------------------------GTCA
AGAGTCATGTGACAAACATTATTGGGACAGCTTAAGGTTTAGGTATTGTGCTCCCCCGGGGTTTTTTCTACTAAGATGTA
ATGATACCAACTATTCAGGCTTCATGCCCAACTGCAGTAAGGTAGTAGCGTCCTCCTGCACAAGAATGATGGAAACACAG
TCCTCTACATGGTTTGGCTTCAATGGTACAAGGGCAGAGAACAGGACATATATATATTGGCATGAAAAAGACAATAGGAC
CATCATAAGCTTAAATACATACTATAATTTGTCAATACACTGTAAGAGGCCAGGAAACAAGACGGTTGTACCAATAAGAA
CCGTGTCAGGACTACTTTTCCATTCACAGCCTATC---AATAAGAGACCCAGACAAGCTTGGTGCTGGTTTAAGGGAAAC
TGGACAGAAGCCATAAAGGAGGTGAAAAGGACCATCATAAAACATCCCAGGTATAAAGGAGGTGCAAAA-ATCACAAGCG
TAAAGTTAG-TAGAACATGGAAAAGGTTCAGATCCAGAAACAACATATATGTGGACCAATTGTAGAGGAGAATTCTTATA
CTGTAATATGACCTGGTTCTTAAACTGGGTAGAGAACAAAAATTATG-----CGCCATGTC-----ATATCAGACAGATA
ATCAACACGTGGCACAAGGTTGGGAAAAATATATATTTGCCTCCAAGAGAAGGTGAGCTCTCATGTAATTCCACTGTGAC
TAGCCTCATAGCCAACATCAACTCAGA-------------------------ACTGTATAGATTGGAACTGGGGGA-CTA
T---AAATTAGTAGAAATAACACCAATTGGCTTCGCACCTACAGATGTAAGAAGATACTCCTCAGTAAAACCGAGGAATA
AAAGAGGTGTAAT-------------------------------------GGTGCTAGG------ATTCTTGGGATTCCT
TGCAATGGCAGGTTCTGCAATGGGCGCAACGTCTTTGACGCTGTCAGCTCAGTCCCGGACTTTACTGGCCGGGATAGTGC
AGCAGCAGCAACAGCCTGTGGACGTGGTCAAAAGACAACAGGAACTGTTGCGGCTGACCGTCTGGGGGACGAAAAACCTC
CAGGCAAGAGTCACTGCCATCGAGAAATACCTAAAGGATCAGGCACAACTAAATTCATGGGGATGTGCTTTCAGACAGGT
CTGTCACACGACTGTACCATGGCCAAATGAAACCCTCACAC---------------CAAATTGGAATAACATGACATGGC
AACAGTGGGAAAAGCAAGTCCATTTCTTGGATGCAAATATAACGGCTCTGTTAGAAGAGGCTCAGATACAACAGGAAAAG
AACATGTATGAATTACAGAAAATAAATAGCTGGGATGTTTTTGGTAATTGGTTTGACCTCACCTCCTGGATAAAATATAT
CCATTTAGGACTATATATAGTAGCAGGGTTAGTAGTGTTAAGAATAGTAGTATACATTGTGCAGATGCTAGCAAGACTTA
GGAAGGGCTATAGGCCAGTATTCTCCTCCCCTCCCTCTTATACTCAACAGATCCCTATCCGCAAGGACCGGGGACAGCCA
GCCAACGAAGAAACAGAAGAAGGAGGTGGAAACGACGGGGACTACAGATCCTGGCCCTGGCAGATAGAATACATTCATTT
TCTACTGCGCCAGCTGAGGAACCTCTTAATTTGGCTATACAACGGCTGCAGAACCTTACTGTTGAAGACCTTCCAAATCC
TCCA-CCAAATCTC-AACCAATC---------------------------------------------------------
--------------------AGGCTCGCTCCGAGCGGCAGCAAGGGCTACGGGAGAAACTCTTGCGAGTGCCGGAGAGAC
CTTATGGGAGGCTCTCAGGAGAGCGGCGAGAGCAATCATCGCGATCCCCAGGAGAATCAGACAAGGACTTGAACTCACCC
TCTTGTGA----GGGACAAAATG---------------------------------------------------------
--------------------------------------------------------------------------------
-CCCGGGGGGCAGAAGGGGGA------------GGGCAACAA------GATGCAGATGAAAGTGATGAGGACGATGAAGT
GGGAGCCTATGTAAGACCCAATAGACCACTGAGACCAATGACATACAAACTAGCAGTAGACATGTCTCATTTTATAAAAG
AACAGGGGGGACTGGAAGGGATGTATTATAGTGAGAGAAGACACAGAATATTAGACACATATTTTGAGAATGAAGAAGGC
ATTGTGTCTGGCTGGCAAAACTATACTCATGGGCCAGGGATAAGGTATCCCAAATACTTTGGTTGGCTGTGGAAGCTGGT
ACCAGTAGAGGTGCCAGCAGCGAGAGAGGAGGAGGAAACCCAT---------TGCCTAATGCACCCGGCACAGATCTCCT
CATGGGATGACATCCATGGGGAGACTCTTATCTGGCAGTTTGATTCCCTCCTGGCATATGATTATGTGGCTTTCAATAGG
TTTCCAGAAGAGTTCGGGTACCAGTCA
>AB485671/HIV2B/20_57
ATGGGCGCGAGAGGCTCCGTCTTGTCAGGGAAGAAAACAGATGAATTAGAAAAAGTTAGGTTACGGCCCGGCGGAAAGAA
AAAGTATTGTCTAAAGCATGTAGTATGGGCAGTGAACGAATTGGATAGATATGGATTAGCAGAGACCCTGTTGGAGTCAA
AACAAGGATGTCACAAAATTCTTACGGTCTTAGCTCCAATGGTACCAACAGGATCAGAAAATTTAAAAAGCCTTTTTAAT
ACTGTCTGCGTCATTTACTGCTTGCACGCAGAAGAGAAAGTGAAAGATACTGAGGAAGCAAAAAAGATAGCACAGAGCCA
TCTAGCGGTGGACA-A----------------------------------------GAAATTAC---CCAGTGCAGCAGA
TAGCCGGTAATTATGTCCACGTGCCGCTAAGTCCCCGAACCCTAAACGCCTGGGTAAAATTAGTGGAGGACAAGAAGTTC
GGGGCAGAAGTGGTGCCAGGATTCCAAGCACTATCGGAAGGGTGCACCCCTTACGATATTAATCAGATGCTAAATTGTGT
AGGAGATCACCAGGCAGCCATGCAAATTATTAGGGAAATAATCAATGAGGAGGCGGCAGACTGGGAC---CAGCAACACC
CGATACCAGGTCCACTGCCAGCAGGACAACTTAGGGACCCCAGAGGGTCAGATATAGCAGGAACCACCAGCACAGTAGAG
GAACAAATACAGTGGATGTACAGGGCACAAAATCCTGTTCCGGTAGGGAACATTTACAGAAGATGGATTCAAATAGGGCT
GCAGAAATGTGTCCGGATGTACAATCCCACCAATATATTAGATGTAAAACAGGGGCCGAAGGAGTCCTTCCAAAGCTATG
TAGATAGGTTCTACAAAAGCCTACGGGCAGAGCAAACGGACCCAGCAGTGAAAAATTGGATGACACAGACACTGCTAATT
CAGAATGCCAACCCAGATTGCAAGTTAGTACTCAAGGGCTTGGGAATAAACCCCACCCTAGAGGAAATGCTAACGGCCTG
CCAAGGAGTAGGAGGCCCAGGACAAAAGGCAAGACTAATGGCTGAGGCCTTAAAAGAAGCCCTAACA---CCTGCACCCA
TACCGTTTGCTGCCGCTCAGCAGAAAGC-------AGGA--AAGAGG---ACAATAACATGCTGGAACTGTGGCAAAGGA
GGCCACACAGCCAGGCAATGCAAGGCCCCTAGAAGACAGGGATGCTGGAAATGTGGGAAACCAGGACACGTCATGTCACA
ATGCCCA------GATAGACAGGTGGGTTTTTTAGGATTCGGACCCTGGGGAAAGAAGCCTCGCAACTTCCCCATGGCCC
AA------------------GTGCCTCAGAGGGTGACACCATCTGCACCCCCGATGGACCCAACACAG------GACATG
ACACCTCAGGGTGCG---ACTCCATCTGCACCCCCTGCAGATCCAGCAGTGGAGATGCTGAAAAACTACATGCAGCTAGG
GAAGCAGCAGAGAGAGAGCCGAGAGAGACCCTACAAGGAGGTGACAGAGGACTTGCTGCACCTCAATTCTCTCTTTGGAG
AAGACCAGTAGTCAAAGCAAGTATTGAGGGTCAGCCAGTAGAAGTGTTACTAGACACAGGGGCTGATGATTCAATAGTAG
CAGGAATAGAATTAGGTAGTAATTACACCCCAAAAATAGTAGGAGGAATAGGAGGATTCATAAATACTAAAGAGTACAAA
GATGTAGAAATAGAAGTATTAGGGAAAAGGGTAAGAGCAACTATAATGACAGGAGACACCCCAATAAACATTTTTGGCAG
AAATATCTTAAATACCTTGGGCATGACTCTAAATTTCCCAGTAGCAAAAATAGAACCAGTAAAAGTCAAACTGAAGCCTG
GGAAAGATGGACCAAAAATCAGACAATGGCCCCTATCCAAAGAAAAGATACTGGCCCTCAAGGAAATCTGTGAAAAAATG
GAAAAGGAGGGACAGCTAGAAGAAGCGCCCCCTACTAATCCATACAACACACCCACCTTCGCTATAAAAAAGAAAGATAA
AAACAAATGGAGAATGCTAATAGATTTTAGAGAGTTAAACAAGGTAACCCAAGACTTTACAGAAGTCCAGCTGGGTATTC
CCCACCCGGCTGGGCTGGCAGAAAAAAGAAGAATAACAGTATTAGATGTAGGAGATGCCTACTTCAGTGTCCCACTAGAC
CCAGATTTCAGGCAGTACACAGCATTTACCTTGCCACCAGTGAATAATTCAGGACCAGGAAAAAGATACATTTATAAGGT
CCTACCACAAGGTTGGAAGGGGTCCCCAGCAATTTTTCAATACACCATGGGGAAGGTACTAGACCCCTTCAGAAAAGCCA
ACGATGATGTCACCATAGTCCAGTACATGGATGACATTCTTGTGGCAAGTGACAGAAGTGATCTAGAGCATGACAGGGTA
GTATCTCAACTAAAACAACTATTAAATGACATGGGATTCTCTACCCCAGAAGAGAAGTTCCAAAAAGACCCCCCATTCAA
ATGGATGGGGTATGAGCTCTGGCCAAAAAAGTGGAAACTGCAAAAAATACAGCTACCAGAAAAAGAAGTCTGGACAGTAA
ATGACATCCAGAAATTAGTGGGAGTACTAAACTGGGCATCTCAGCTTTTTCCAGGAATTAAGACAAGGAACATATGCAAA
TTAATCAGAGGAAAGATGACCCTAACAGAAGAAGTACAGTGGACAGAACTGGCAGAGGCAGAACTTCAGGAAAATAAAAT
CATCCTAGAGCAGGAACAGGAGGGATCCTACTA---CAAAGAAGGAGTACCTCTAGAGGCAACAGTGCAGAAAAATCTAG
CAAACCAGTGGACATACAAAATTCATCAGGGGAATAGGACCCTGAAAGTAGGAAAATATGCAAAGGTTAAAAACACCCAT
ACCAATGGAGTGAGACTACTGGCGCATGTGGTCCAGAAAATAGGAAAAGAAGCATTAGTTATCTGGGGAGAAATACCAAT
GTTCCACCTGCCGGTAGAGAGAGAGACGTGGGATCAGTGGTGGACAGACTACTGGCAGGTAACTTGGATCCCAGAATGGG
ATTTTATTTCAACCCCACCATTAGTAAGACTAGCCTACAACCTAGTCAAGGACCCCCTAGAAAAGGTGGAAACCTACTAC
ACAGATGGGTCCTGCAACAGAGCCTCAAAGGAAGGAAAGGCAGGATATGTCACAGACAGGGGAAAAGATAGGGTGAAAGT
GCTAGAGCAAACAACAAATCAACAAGCAGAACTTGAAGCATTTGCACTAGCACTACAGGATTCAGGACCACAAGTCAACA
TCATAGTAGACTCACAATATGTCATGGGAATAATAGCTGGACAACCAACAGAAACAGACTCACCAATAGTAAATAAGATA
ATTGAAGAAATGATCAAAAAGGAAGCAATATATGTAGGATGGGTGCCAGCTCACAAAGGACTAGGTGGTAATCAGGAAGT
AGACCACCTAGTAAGTCAGGGAATCAGGCAGGTTCTATTCCTAGAAAAGATAGAACCAGCACAAGAA-GAACATGAAAAA
TACCATGGCAATGTAAAAGAACTAGTTCATAAATTTGGAATCCCACAGTTAGTGGCAAAACAAATAGTAAATTCCTGTGA
TAAATGCCAACAAAAAGGGGAAGCTATTCATGGACAGGTAAATGCAGAACTAGGAACATGGCAGATGGACTGTACACACT
TAGAAGGAAAGGTCATAATAGTGGCAGTCCATGTAGCCAGTGGGTTCATAGAGGCAGAGGTAATACCCCAAGAAACGGGA
AGACAAACAGCTCTCTTCCTGTTAAAATTGGCCAGCAGATGGCCTATCACACACCTGCACACAGACAATGGCGCCAACTT
CACCTCACAAGATGTGAAGATGGTGGCCTGGTGGGTAGGGATAGAGCAATCCTTCGGGGTACCCTATAACCCACAAAGTC
AGGGAGTAGTAGAAGCAATGAACCATCACCTAAAAAATCAAATAGATAGAATCAGGGACCAAGCAGTATCAATAGAGACA
GTTGTGCTAATGGCAGCTCACTGCATGAATTTTAAAAGAAGGGGAGGAATAGGGGATATGACCCCTGCAGAGAGACTAAT
TAACATGATAGCCACAGAACAAGAAATACAATTCTTCCAAGCAAAAAATTTAAAATTTCAAAATTTCCAGGTCTATTACA
GAGAAGGCAGAGATCAACTCTGGAAGGGACCTGGTGAGCTATTGTGGAAAGGGGAAGGAGCAGTCCTCGTAAAGGTAGGG
ACAGAGATCAAAGTAATACCCAGAAGAAAAGCAAAGATCATAAGGCACTATGGAGGAGGAAAAGAATTGGATTGTGGTGC
CGACGTGGAGGATACCAGGCAGGCTAGAGAGATGGCACAGTCTGGTCAAGTACCTGAAGCATAGAACAAAAGAGTTGCAA
CAGGTCTCTTATGTCCCCCACCACAAGGTAGGATGGGC--CT-GGTGGACTTGCAGTAGAGTAATATTCCCCCTAAAAGA
AGGAGCATACCTAGAGATCCAGGGGTATTGGAATCTGACCCCGGAAAGGGGA---CTCTTAAGTTCCTATGCTGTGAGAA
TAACATGGTACAGAGAGAGCTTTTACACAGATGTAACACCTGATGTGGCAGACCAGCTATTGCATGGGTCTTATTTCTCT
TGCTTTACAGCCAATGAAGTAAGGAGAGCCATCAGGGGAGAAAAGATATTGTCCTACTGCAACTATCCATCAGCCCACGA
CAGGCAGGTACCAAGTTTACAGTTTCTAGCCTTAAGAGTTGTACAAGAAGGAAAAAATGGATCCCAGGGAGAGAGTGCCA
CCAGGAAACAGCGACGAGGAGACAGTAGGAGAGGCATT-CGCATGGCTAGAAAGAACACTAGCAGAACTCAACAAGG---
---------AAGCAGTCAATCATTTGCCCCGAGAACTCATTTTCC-AGG-TCTGGC------------------AAAAGT
CTTGGGCATATTGGCGTGATGAGCAGGGCATGTCCATTAGCTACACCAAATATAGGTACTTGCTTCTAATGCAAAAAGCA
ATGTATATACA---TATTGCAAAGGGCTGTACATGCC----------------GACGGGAGGGCCATGGGCCAGGGGGAT
GGAGACAAGGACCTCCTCCTCCTCCTCCTCCAGGCCTAGCCTAATGGCAGAAGCAGCCCCAGAGACTCCTCCAGAGAATG
AGGACCCACAGAGAGAGCCATGGGAAGAGTGGGTAGAGGACGTCCTGGAGGAAATAAAGCAAGAAGCTTTAAGGCATTTT
GATCCCCGCTTGCTAACTGCGCTTGGTAATTTTATCTACAGTAGGCAT---------GGAGATACCCTCG----------
-----CAGGAGCAGGAGAACTCATTAAGATTCTCCAACGAGCGCTCTTCCTCCACTTCAGGGGAGGGTGCCAGCACTCAA
GGATTGGACAACCAGGGGGAGGAAATCCTCTCTCAGC-------TATACCGCCCTCTTGAGGCATGCAATAACACATGCT
ACTGCAAGAAATGCTGTTTCCATTGCCAGTTTTGTTTCCTTAAAAAGGGCCTGGGGATATGGTATGACCA------CT--
---------------------CGAGAAAAAGATCTTCAAAAAGGGCTAAGGTTACTGCATCTTCTGCACCAGACGAGTGA
GTATGGCACACATTAACAGTCACCTGCTTATTTCACTCCTGCTTATAAGTGTCTATGGGTGTATGTGTAAACAATATGTC
ACTGTCTTTTATGGCATACCTGCATGGAGGAACGCAACGGTTCCTCTCTTCTGTGCAACCGCAAACAGGGATACCTGGGG
AACTGTGCAGTGCCTCCCAGATAGTGGTGATTACACCGAGATCAGTGTGAATATAACAGAGGCTTTTGATGCATGGAATA
ATACAGTGACAGAACAGGCAGTAGATGATGTGTGGAATCTTTTTGAAACCTCCCTAAAACCATGTGTTAAGCTGACGCCG
CTATGTGTGGCAATGAATTG-------------------------------------------------------TGGTT
AACTGTACCTTTAACATGACAGGACTAAGACAAGATGAGAGAAAACAATATAATGACACCTGGTACAGGAGAGATTTAGA
GTGCGAGGGTACCA---------------------------------------------------------------GCA
AGAGTCATGTGATAAACATTACTGGGACAGCTTAAGATTTAGGTACTGTGCTCCCCCAGGATATGCTATACTGAGATGTA
ATGATACCAACTATTCAGGCTTCATGCACAACTGTAGTAAAGTAGTAGTGTCCTCTTGCACAAGAATGATGGAGACACAG
ACCTCCACATGGTTTGGCTTCAATGGTACAAGAGCAGAAAACAGGACATATATGTATTGGCATGGTAGAGATAATAGGAC
TATCATAAGCTTGAATAGGTATTATAATTTAACAATGCATTGCAGAAGGCCAGGGAACAAGACAGTCCTACCAATAACAA
TCATGTCAGGGCGAAGATTCCATTCGCGGCCTATC---AATGAGAGACCCAGACAGGCTTGGTGCTGGTTTGAGGGAAAC
TGGACAGAGGCCATGAGGGAGGTGAAGGAGACCGTCATGAAACATCCCAGGTATACAGGAATAAAGAAC-ATCACGAAAA
TAAATTTGG-TAGGGCCCTCGGCAGGTTCAGACCCAGAGGCAAGATATATGTGGACTAACTGTAGGGGAGAATTCTTCTA
TTGTAACATGACATGGTTTTTAAACTGGGTAGAAGGCAAAAATTATG-----TGCCGTGTC-----ACATCAGACAGATA
GTCAACACGTGGCACAAGGTTGGAAAATACGTATATTTGCCTCCAAGGGAGGGCCTGCTCTCCTGTAACTCCACTGTCAC
CAGTATTATAGCCAACATTGAATGGATT------------------------ACTGTATAGATTGGAACTGGGGGA-CTA
C---AAATTAGTAGAAATAACACCGATTGGCTTTGCACCTACAAATATAAAAAGATATTCCTCAGCAACACCGAGGAATA
GGAGAGGTGTAAT-------------------------------------GGTGCTAGG------GTTCCTGGGATTTCT
GGCAACGGCAGGTTCTGCAATGGGCGCAGCGTCCTTGACGCTGTCAGCTCAGTCCCGGACTTTATTGGCTGGGATAGTGC
AGCAGCAGCAACAGCTGCTGGACGCGGTCAAAAGACAACAGGAACTGTTGCGGCTGACCGTCTGGGGGACGAAAAACCTC
CAGTCAAGAGTCACTGCCATCGAGAAATACCTAAAGGACCAGGCACTGCTAAATTCGTGGGGATGTGCTTTTAGACAGGT
CTGTCACACGACTGTACCATGGCCAAATGAATCTCTCACAC---------------CCAACTGGACAGACATGACATGGC
AGCAATGGGAGGAGAAGGTCCACTACTTGGATGCAAATATAACACAATTATTAGAAGAGGCACAGATACAGCAGGAAAAG
AATATGTATGAGCTACAGAAATTGAATCATTGGGATGTTTTTAGTAATTGGTTTGACTTCACCTCCTGGATGGCATACAT
CAGGTTAGGACTGTATGTAGTAGTAGGATTAATAGTGTTAAGGATAGTAATATATGTTATACAGATGCTAGCAAGGCTTA
GGAAGGGCTATAGGCCAGTATTCTCCTCCCCTCCCTCTTATACTCAACAGATCCCTATCCACAAGCACCGGGGACAGCCA
GCCAACGAAGAAACAGAAGACGAAGGTGGAAGAGAAGGGGATTACAGATCTTGGCCCTGGCAGATAGAATACGCTCATTT
TCTGATTCGCCAACTGAGGAACCTCTTGATTTGGCTGTACAACGGCTGCAGGAACTTACTATTGAGGACCTCCCAAATCC
TCCAACCAGCACTCCAACCACTC---------------------------------------------------------
--------------------AGGCTCAATCCAAGCAGCAACGAGGGCTGCGGGAGAGACTCTTGCGAACGCGGGAAGAGC
CCTATGGGAAGCTCTCAGAAGAACGGCGGGGGCAATCATCGCGGTCCCCAGGAGAATCAGACAAGGACTTGAACTCGCCC
TCTTATGA----GGGACGCA-TG---------------------------------------------------------
--------------------------------------------------------------------------------
-CCCCAAGGACAAAAGGGGGA------------GGGCAACAA------GATAAAGATAATAGTGATGAGGATGATGAAGT
GGGAGCCTATGTAAGACCCAGTAAGCCACTGAGAGCAATGACATACAAATTGGCAGTAGACATGTCTCATTTTTTAAAAG
AAAAGGGGGGACTGGAAGGGCTTTTCTACAGTGAGAGAAGACATAGAATACTAGATACACATCTAGAGAATGAGGAAGGC
GTTGTATCTGGATGGCAAAACTATACACATGGGCCAGGAGTAAGGTATCCAAAGACCTTTGGGTGGCTGTGGAAGCTAGT
GCCAGTAAATATACCAGAGGAAGAAGAGAGAGCAGAAAACAGT---------TGTTTGGTGCACCCAGCACAGACCTCTT
CATGGGATGACCCCCACGGGGAAACCCTTGTCTGGCAGTTTGACCCCCTCCTGGCACATGACTATATAGCCTTCAACAAG
TTCCCAGAAGAGTTTGGGTATCAGTCA
>AB485670/HIV2B/20_56
ATGGGCGCGAGAGGCTCCGTCTTGTCAGGGAAGAAAACAGATGAATTAGAAAAAGTTAGGTTACGGCCCGGCGGAAAGAA
AAAGTATTGTCTAAAGCATGTAGTATGGGCAGTGAACGAATTGGATAGATATGGATTAGCAGAGACCCTGTTGGAGTCAA
AACAAGGATGTCACAAAATTCTTACGGTCTTAGCTCCAATGGTACCAACAGGATCAGAAAATTTAAAAAGCCTTTTTAAT
ACTGTCTGCGTCATTTACTGCTTGCACGCAGAAGAGAAAGTGAAAGATACTGAGGAAGCAAAAAAGATAGCACAGAGCCA
TCTAGCGGTGGACA-A----------------------------------------GAAATTAC---CCAGTGCAGCAGA
TAGCCGGTAATTATGTCCACGTGCCGCTAAGTCCCCGAACCCTAAACGCCTGGGTAAAATTAGTGGAGGACAAGAAGTTC
GGGGCAGAAGTGGTGCCAGGATTCCAAGCACTATCGGAAGGGTGCACCCCTTACGATATTAATCAGATGCTAAATTGTGT
AGGAGATCACCAGGCAGCCATGCAAATTATTAGGGAAATAATCAATGAGGAGGCGGCAGACTGGGAC---CAGCAACACC
CGATACCAGGTCCACTGCCAGCAGGACAACTTAGGGACCCCAGAGGGTCAGATATAGCAGGAACCACCAGCACAGTAGAG
GAACAAATACAGTGGATGTACAGGGCACAAAATCCTGTTCCGGTAGGGAACATTTACAGAAGATGGATTCAAATAGGGCT
GCAGAAATGTGTCCGGATGTACAATCCCACCAATATATTAGATGTAAAACAGGGGCCGAAGGAGTCCTTCCAAAGCTATG
TAGATAGGTTCTACAAAAGCCTACGGGCAGAGCAAACGGACCCAGCAGTGAAAAATTGGATGACACAGACACTGCTAATT
CAGAATGCCAACCCAGATTGCAAGTTAGTACTCAAGGGCTTGGGAATAAACCCCACCCTAGAGGAAATGCTAACGGCCTG
CCAAGGAGTAGGAGGCCCAGGACAAAAGGCAAGACTAATGGCTGAGGCCTTAAAAGAAGCCCTAACA---CCTGCACCCA
TACCGTTTGCTGCCGCTCAGCAGAAAGC-------AGGA--AAGAGG---ACAATAACATGCTGGAACTGTGGCAAAGGA
GGCCACACAGCCAGGCAATGCAAGGCCCCTAGAAGACAGGGATGCTGGAAATGTGGGAAACCAGGACACGTCATGTCACA
ATGCCCA------GATAGACAGGTGGGTTTTTTAGGATTCGGACCCTGGGGAAAGAAGCCTCGCAACTTCCCCATGGCCC
AA------------------GTGCCTCAGAGGGTGACACCATCTGCACCCCCGATGGACCCAACACAG------GACATG
ACACCTCAGGGTGCG---ACTCCATCTGCACCCCCTGCAGATCCAGCAGTGGAGATGCTGAAAAACTACATGCAGCTAGG
GAAGCAGCAGAGAGAGAGCCGAGAGAGACCCTACAAGGAGGTGACAGAGGACTTGCTGCACCTCAATTCTCTCTTTGGAG
AAGACCAGTAGTCAAAGCAAGTATTGAGGGTCAGCCAGTAGAAGTGTTACTAGACACAGGGGCTGATGATTCAATAGTAG
CAGGAATAGAATTAGGTAGTAATTACACCCCAAAAATAGTAGGAGGAATAGGAGGATTCATAAATACTAAAGAGTACAAA
GATGTAGAAATAGAAGTATTAGGGAAAAGGGTAAGAGCAACTATAATGACAGGAGACACCCCAATAAACATTTTTGGCAG
AAATATCTTAAATACCTTGGGCATGACTCTAAATTTCCCAGTAGCAAAAATAGAACCAGTAAAAGTCAAACTGAAGCCTG
GGAAAGATGGACCAAAAATCAGACAATGGCCCCTATCCAAAGAAAAGATACTGGCCCTCAAGGAAATCTGTGAAAAAATG
GAAAAGGAGGGACAGCTAGAAGAAGCGCCCCCTACTAATCCATACAACACACCCACCTTCGCTATAAAAAAGAAAGATAA
AAACAAATGGAGAATGCTAATAGATTTTAGAGAGTTAAACAAGGTAACCCAAGACTTTACAGAAGTCCAGCTGGGTATTC
CCCACCCGGCTGGGCTGGCAGAAAAAAGAAGAATAACAGTATTAGATGTAGGAGATGCCTACTTCAGTGTCCCACTAGAC
CCAGATTTCAGGCAGTACACAGCATTTACCTTGCCACCAGTGAATAATTCAGGACCAGGAAAAAGATACATTTATAAGGT
CCTACCACAAGGTTGGAAGGGGTCCCCAGCAATTTTTCAATACACCATGGGGAAGGTACTAGACCCCTTCAGAAAAGCCA
ACGATGATGTCACCATAGTCCAGTACATGGATGACATTCTTGTGGCAAGTGACAGAAGTGATCTAGAGCATGACAGGGTA
GTATCTCAACTAAAACAACTATTAAATGACATGGGATTCTCTACCCCAGAAGAGAAGTTCCAAAAAGACCCCCCATTCAA
ATGGATGGGGTATGAGCTCTGGCCAAAAAAGTGGAAACTGCAAAAAATACAGCTACCAGAAAAAGAAGTCTGGACAGTAA
ATGACATCCAGAAATTAGTGGGAGTACTAAACTGGGCATCTCAGCTTTTTCCAGGAATTAAGACAAGGAACATATGCAAA
TTAATCAGAGGAAAGATGACCCTAACAGAAGAAGTACAGTGGACAGAACTGGCAGAGGCAGAACTTCAGGAAAATAAAAT
CATCCTAGAGCAGGAACAGGAGGGATCCTACTA---CAAAGAAGGAGTACCTCTAGAGGCAACAGTGCAGAAAAATCTAG
CAAACCAGTGGACATACAAAATTCATCAGGGGAATAGGACCCTGAAAGTAGGAAAATATGCAAAGGTTAAAAACACCCAT
ACCAATGGAGTGAGACTACTGGCGCATGTGGTCCAGAAAATAGGAAAAGAAGCATTAGTTATCTGGGGAGAAATACCAAT
GTTCCACCTGCCGGTAGAGAGAGAGACGTGGGATCAGTGGTGGACAGACTACTGGCAGGTAACTTGGATCCCAGAATGGG
ATTTTATTTCAACCCCACCATTAGTAAGACTAGCCTACAACCTAGTCAAGGACCCCCTAGAAAAGGTGGAAACCTACTAC
ACAGATGGGTCCTGCAACAGAGCCTCAAAGGAAGGAAAGGCAGGATATGTCACAGACAGGGGAAAAGATAGGGTGAAAGT
GCTAGAGCAAACAACAAATCAACAAGCAGAACTTGAAGCATTTGCACTAGCACTACAGGATTCAGGACCACAAGTCAACA
TCATAGTAGACTCACAATATGTCATGGGAATAATAGCTGGACAACCAACAGAAACAGACTCACCAATAGTAAATAAGATA
ATTGAAGAAATGATCAAAAAGGAAGCAATATATGTAGGATGGGTGCCAGCTCACAAAGGACTAGGTGGTAATCAGGAAGT
AGACCACCTAGTAAGTCAGGGAATCAGGCAGGTTCTATTCCTAGAAAAGATAGAACCAGCACAAGAA-GAACATGAAAAA
TACCATGGCAATGTAAAAGAACTAGTTCATAAATTTGGAATCCCACAGTTAGTGGCAAAACAAATAGTAAATTCCTGTGA
TAAATGCCAACAAAAAGGGGAAGCTATTCATGGACAGGTAAATGCAGAACTAGGAACATGGCAGATGGACTGTACACACT
TAGAAGGAAAGGTCATAATAGTGGCAGTCCATGTAGCCAGTGGGTTCATAGAGGCAGAGGTAATACCCCAAGAAACGGGA
AGACAAACAGCTCTCTTCCTGTTAAAATTGGCCAGCAGATGGCCTATCACACACCTGCACACAGACAATGGCGCCAACTT
CACCTCACAAGATGTGAAGATGGTGGCCTGGTGGGTAGGGATAGAGCAATCCTTCGGGGTACCCTATAACCCACAAAGTC
AGGGAGTAGTAGAAGCAATGAACCATCACCTAAAAAATCAAATAGATAGAATCAGGGACCAAGCAGTATCAATAGAGACA
GTTGTGCTAATGGCAGCTCACTGCATGAATTTTAAAAGAAGGGGAGGAATAGGGGATATGACCCCTGCAGAGAGACTAAT
TAACATGATAGCCACAGAACAAGAAATACAATTCTTCCAAGCAAAAAATTTAAAATTTCAAAATTTCCAGGTCTATTACA
GAGAAGGCAGAGATCAACTCTGGAAGGGACCTGGTGAGCTATTGTGGAAAGGGGAAGGAGCAGTCCTCGTAAAGGTAGGG
ACAGAGATCAAAGTAATACCCAGAAGAAAAGCAAAGATCATAAGGCACTATGGAGGAGGAAAAGAATTGGATTGTGGTGC
CGACGTGGAGGATACCAGGCAGGCTAGAGAGATGGCACAGTCTGGTCAAGTACCTGAAGCATAGAACAAAAGAGTTGCAA
CAGGTCTCTTATGTCCCCCACCACAAGGTAGGATGGGC--CT-GGTGGACTTGCAGTAGAGTAATATTCCCCCTAAAAGA
AGGAGCATACCTAGAGATCCAGGGGTATTGGAATCTGACCCCGGAAAGGGGA---CTCTTAAGTTCCTATGCTGTGAGAA
TAACATGGTACAGAGAGAGCTTTTACACAGATGTAACACCTGATGTGGCAGACCAGCTATTGCATGGGTCTTATTTCTCT
TGCTTTACAGCCAATGAAGTAAGGAGAGCCATCAGGGGAGAAAAGATATTGTCCTACTGCAACTATCCATCAGCCCACGA
CAGGCAGGTACCAAGTTTACAGTTTCTAGCCTTAAGAGTTGTACAAGAAGGAAAAAATGGATCCCAGGGAGAGAGTGCCA
CCAGGAAACAGCGACGAGGAGACAGTAGGAGAGGCATT-CGCATGGCTAGAAAGAACACTAGCAGAACTCAACAAGG---
---------AAGCAGTCAATCATTTGCCCCGAGAACTCATTTTCC-AGG-TCTGGC------------------AAAAGT
CTTGGGCATATTGGCGTGATGAGCAGGGCATGTCCATTAGCTACACCAAATATAGGTACTTGCTTCTAATGCAAAAAGCA
ATGTATATACA---TATTGCAAAGGGCTGTACATGCC----------------GACGGGAGGGCCATGGGCCAGGGGGAT
GGAGACAAGGACCTCCTCCTCCTCCTCCTCCAGGCCTAGCCTAATGGCAGAAGCAGCCCCAGAGACTCCTCCAGAGAATG
AGGACCCACAGAGAGAGCCATGGGAAGAGTGGGTAGAGGACGTCCTGGAGGAAATAAAGCAAGAAGCTTTAAGGCATTTT
GATCCCCGCTTGCTAACTGCGCTTGGTAATTTTATCTACAGTAGGCAT---------GGAGATACCCTCG----------
-----CAGGAGCAGGAGAACTCATTAAGATTCTCCAACGAGCGCTCTTCCTCCACTTCAGGGGAGGGTGCCAGCACTCAA
GGATTGGACAACCAGGGGGAGGAAATCCTCTCTCAGC-------TATACCGCCCTCTTGAGGCATGCAATAACACATGCT
ACTGCAAGAAATGCTGTTTCCATTGCCAGTTTTGTTTCCTTAAAAAGGGCCTGGGGATATGGTATGACCA------CT--
---------------------CGAGAAAAAGATCTTCAAAAAGGGCTAAGGTTACTGCATCTTCTGCACCAGACGAGTGA
GTATGGCACACATTAACAGTCACCTGCTTATTTCACTCCTGCTTATAAGTGTCTATGGGTGTATGTGTAAACAATATGTC
ACTGTCTTTTATGGCATACCTGCATGGAGGAACGCAACGGTTCCTCTCTTCTGTGCAACCGCAAACAGGGATACCTGGGG
AACTGTGCAGTGCCTCCCAGATAGTGGTGATTACACCGAGATCAGTGTGAATATAACAGAGGCTTTTGATGCATGGAATA
ATACAGTGACAGAACAGGCAGTAGATGATGTGTGGAATCTTTTTGAAACCTCCCTAAAACCATGTGTTAAGCTGACGCCG
CTATGTGTGGCAATGAATTG-------------------------------------------------------TGGTT
AACTGTACCTTTAACATGACAGGACTAAGACAAGATGAGAGAAAACAATATAATGACACCTGGTACAGGAGAGATTTAGA
GTGCGAGGGTACCA---------------------------------------------------------------GCA
AGAGTCATGTGATAAACATTACTGGGACAGCTTAAGATTTAGGTACTGTGCTCCCCCAGGATATGCTATACTGAGATGTA
ATGATACCAACTATTCAGGCTTCATGCACAACTGTAGTAAAGTAGTAGTGTCCTCTTGCACAAGAATGATGGAGACACAG
ACCTCCACATGGTTTGGCTTCAATGGTACAAGAGCAGAAAACAGGACATATATGTATTGGCATGGTAGAGATAATAGGAC
TATCATAAGCTTGAATAGGTATTATAATTTAACAATGCATTGCAGAAGGCCAGGGAACAAGACAGTCCTACCAATAACAA
TCATGTCAGGGCGAAGATTCCATTCGCGGCCTATC---AATGAGAGACCCAGACAGGCTTGGTGCTGGTTTGAGGGAAAC
TGGACAGAGGCCATGAGGGAGGTGAAGGAGACCGTCATGAAACATCCCAGGTATACAGGAATAAAGAAC-ATCACGAAAA
TAAATTTGG-TAGGGCCCTCGGCAGGTTCAGACCCAGAGGCAAGATATATGTGGACTAACTGTAGGGGAGAATTCTTCTA
TTGTAACATGACATGGTTTTTAAACTGGGTAGAAGGCAAAAATTATG-----TGCCGTGTC-----ACATCAGACAGATA
GTCAACACGTGGCACAAGGTTGGAAAATACGTATATTTGCCTCCAAGGGAGGGCCTGCTCTCCTGTAACTCCACTGTCAC
CAGTATTATAGCCAACATTGAATGGATT------------------------ACTGTATAGATTGGAACTGGGGGA-CTA
C---AAATTAGTAGAAATAACACCGATTGGCTTTGCACCTACAAATATAAAAAGATATTCCTCAGCAACACCGAGGAATA
GGAGAGGTGTAAT-------------------------------------GGTGCTAGG------GTTCCTGGGATTTCT
GGCAACGGCAGGTTCTGCAATGGGCGCAGCGTCCTTGACGCTGTCAGCTCAGTCCCGGACTTTATTGGCTGGGATAGTGC
AGCAGCAGCAACAGCTGCTGGACGCGGTCAAAAGACAACAGGAACTGTTGCGGCTGACCGTCTGGGGGACGAAAAACCTC
CAGTCAAGAGTCACTGCCATCGAGAAATACCTAAAGGACCAGGCACTGCTAAATTCGTGGGGATGTGCTTTTAGACAGGT
CTGTCACACGACTGTACCATGGCCAAATGAATCTCTCACAC---------------CCAACTGGACAGACATGACATGGC
AGCAATGGGAGGAGAAGGTCCACTACTTGGATGCAAATATAACACAATTATTAGAAGAGGCACAGATACAGCAGGAAAAG
AATATGTATGAGCTACAGAAATTGAATCATTGGGATGTTTTTAGTAATTGGTTTGACTTCACCTCCTGGATGGCATACAT
CAGGTTAGGACTGTATGTAGTAGTAGGATTAATAGTGTTAAGGATAGTAATATATGTTATACAGATGCTAGCAAGGCTTA
GGAAGGGCTATAGGCCAGTATTCTCCTCCCCTCCCTCTTATACTCAACAGATCCCTATCCACAAGCACCGGGGACAGCCA
GCCAACGAAGAAACAGAAGACGAAGGTGGAAGAGAAGGGGATTACAGATCTTGGCCCTGGCAGATAGAATACGCTCATTT
TCTGATTCGCCAACTGAGGAACCTCTTGATTTGGCTGTACAACGGCTGCAGGAACTTACTATTGAGGACCTCCCAAATCC
TCCAACCAGCACTCCAACCACTC---------------------------------------------------------
--------------------AGGCTCAATCCAAGCAGCAACGAGGGCTGCGGGAGAGACTCTTGCGAACGCGGGAAGAGC
CCTATGGGAAGCTCTCAGAAGAACGGCGGGGGCAATCATCGCGGTCCCCAGGAGAATCAGACAAGGACTTGAACTCGCCC
TCTTATGA----GGGACGCA-TG---------------------------------------------------------
--------------------------------------------------------------------------------
-CCCCAAGGACAAAAGGGGGA------------GGGCAACAA------GATAAAGATAATAGTGATGAGGATGATGAAGT
GGGAGCCTATGTAAGACCCAGTAAGCCACTGAGAGCAATGACATACAAATTGGCAGTAGACATGTCTCATTTTTTAAAAG
AAAAGGGGGGACTGGAAGGGCTTTTCTACAGTGAGAGAAGACATAGAATACTAGATACACATCTAGAGAATGAGGAAGGC
GTTGTATCTGGATGGCAAAACTATACACATGGGCCAGGAGTAAGGTATCCAAAGACCTTTGGGTGGCTGTGGAAGCTAGT
GCCAGTAAATATACCAGAGGAAGAAGAGAGAGCAGAAAACAGT---------TGTTTGGTGCACCCAGCACAGACCTCTT
CATGGGATGACCCCCACGGGGAAACCCTTGTCTGGCAGTTTGACCCCCTCCTGGCACATGACTATATAGCCTTCAACAAG
TTCCCAGAAGAGTTTGGGTATCAGTCA
>AB100245/HIV2B/KR020_IMCJ_KR020_1
ATGGGCGCGAGAGGCTCCGTCTTGTCAGGGAAGAAAACAGATGAATTAGAAAAAGTTAGGTTACGGCCCGGCGGAAAGAA
AAAATATTGTCTAAAGCATATAGTATGGGCAGTGAACGAATTGGACAGATATGGATTAGCAGAGAGCCTGTTGGAGTCAA
AAGAAGGATGTCACAAAATTCTTACGGTCTTAGAACCATTAGTACCAACAGGATCAGAAAATTTAAAAAGCCTTTTTAAT
ACTGTCTGCGTCATTTACTGTCTGCACGCAGAAGTGAAAGTGAAAGATACTGAGGATGCTAAAAAGATAGCACAGAGCCA
TCTAGCGGCGAACAC-----------------------------------------GAAATTAT---CCAGTGCAGCAGG
TGGCCGGTAATTACACCCACCTGCCGCTAAGCCCCCGAACCTTAAATGCCTGGGTAAAATTAGTAGAGGAAAAGAAATTC
GGGGCAGAAGTAGTACCAGGATTCCAGGCACTATCAGAAGGATGCACCCCTTATGATATTAATCAGATGCTAAATTGTGT
AGGAGAACATCAAGCAGCCATGCAAATTATTAGGGAAATAATTAATGATGAAGCAGCAGACTGGGAC---CAGCAGCACC
CGTCACCGGGCCCAATGCCAGCAGGACAGCTTAGGGACCCAAGAGGGTCAGACATAGCAGGAACCACTAGCACAGTGGAG
GAGCAGATACAGTGGATGTACAGGCCCCAAAACCCTATCCCAGTAGGAAACATTTATAGAAGATGGATTCAGTTAGGGCT
GCAGAAATGTGTCCGGATGTATAACCCTACCAATATACTGGACATAAAGCAGGGACCAAAGGAACCCTTCCAAAGCTATG
TAGACAGATTCTACAAAAGTTTACGGGCAGAACAAACAGACCCGGCAGTAAAAAATTGGGTGACGCAAACACTGCTGATT
CAGAATGCTAACCCAGACTGCAAATTAGTACTTAAGGGCCTGGGAATGAACCCCACACTAGAGGAAATGCTAACAGCCTG
CCAAGGGATAGGAGGCCCAGGGCAAAAGGCAAGGCTAATGGCCGAGGCTTTAAAGGAAGCCTTGACA---CCTCCACCTT
TACCATTTGCTGCAGTTCAACAAAGAGC-------AGGGAAGAGAGA---GCAGTGACATGCTGGAACTGTGGCAAAATA
GGACACACAGCCAGGCAATGTAAAGCCCCTAGAAGGCAGGGATGCTGGAAATGCGGAAAACAAGGACACATCATGTCAAA
ATGCCCA------GAAAGACAGGCGGGTTTTTTAGGATTTGGCCCCTGGGGAAAGAAGCCTCGCAACTTCCCTGTAGCCC
AA------------------GCACCCCAGGGGATACTGCCATCTGCACCACCAATGAACCCAGCAGAG------AACATG
ACACCTCAGGGTGCA---ATGCCATCTGCGCCCCCTGCAGATCCAGCAGTGGAGATGTTGAAGGACTACATGCAGCTAGG
GAGAAAGCAGAAAGGGGGCAGGGAGAAACCCTACAAGGAGGTGACAGAGGATTTGCTGCACCTCAATTCTCTCTTTGGAG
AAGACCAGTAGTTAAAGCATATATTGAGGGTCAATCAGTAGAAGTATTACTAGACACAGGAGCTGATGACTCAATAGTAG
CAGGAATAGAATTAGGTAGTGATTACACCCCAAAAATAGTAGGAGGAATAGGAGGATTCATAAATACTAAAGAGTACAAA
AATGTAGAAATAGAAGTAGTAGGAAAAAAGATAAGAGCAACTATAATGACAGGAGATACCCCAATAAACATTTTTGGCAG
AAATATTCTAAATACCTTGGGCATGACTCTAAATTTCCCAGTAGCAAAAATAGAACCAGTAAAGGTCAAACTAAAACCTG
GAAAAGATGGACCAAAAATCAGACAATGGCCTCTATCTAAAGAAAAGATACTGGCCCTTAAAGAGATCTGTGAAAAAATG
GAAAAAGAGGGACAACTAGAGGAAGCGCCCCCTACTAATCCCTACAACACACCCACCTTCGCCATAAAAAAGAGAGACAA
AAACAAATGGAGAATGTTGATAGATTTTAGAGAATTAAACAAGGTAACCCAAGACTTTACAGAAGTCCAGCTGGGCATTC
CCCACCCGGCAGGGCTGGCAGAAAGAAAAAGAATAACAGTACTAGATATAGGAGATGCCTACTTCAGTATCCCACTAGAT
CCAGATTTCAGACAATACACAGCATTTACCTTGCCATCAGTGAATAATGCAGAACCAGGAAAAAGATACATCTATAAGGT
CCTACCACAAGGGTGGAAAGGGTCCCCAGCAATTTTTCAATACTCCGTAGGGAAAGTACTAGACCCCTTCAGAAAAGCCA
ATGATGATGTCACCATAGTCCAGTACATGGATGACATCCTTGTGGCAAGTGACAGAAGCGATCTAGAACATGACAGGGTA
GTGCTTCAACTGAAAGAGCTATTAAATGACATAGGATTCTCTACCCCAGAAGAAAAGTTCCAAAAGGACCCCCCATTCAA
ATGGATGGGGTATGAGCTCTGGCCAAAAAAGTGGAAACTGCAAAAAATACAGCTGCCAGAAAGAGAAAGATGGACAGTAA
ATGATATTCAGAAACTAGTGGGAGTACTAAACTGGGCAGCTCAACTCTTTCCTGGGATTAAAACAAGGCATATATGCAGA
CTAATCAGGGGAAAAATGACCTTGACAGAAGAAGTACAGTGGACAGAATTAGCAGAGGCAGAATTTCAGGAAAACAAAAT
TATCTTAGAACAAGAACAGGAGGGATCCTACTA---TAAAGAGGGAATACCTCTAGAAGCAACAGTACAGAAAAACCTAG
CAAATCAGTGGACATACAAAATCCATCAGGGAGACAGAATCCTAAGAGTAGGAAAATATGCAAAGGTTAAAAACACCCAC
ACCAACGGAGTAAGACTACTGGCACATGTAATCCAGAAAATAGGAAAGGAAGCATTGGTCACCTGGGGAGAAATACCAAT
GTTCCACCTGCCAGTAGAAAGAGAGACATGGGATCAATGGTGGACAGATTACTGGCAAGTAACCTGGATCCCAGAATGGG
ATTTTGTCTCAACACCACCTTTGATAAGACTAGCCTATAACCTAGTCAAAGACCCCCTGGAGGGAGTAGAGACCTACTAC
ACAGATGGATCCTGTAACAGGACCTCGAAAGAAGGAAAGGCAGGATATGTCACAGACAGGGGAAAGGATAAAGTTAAAGC
ATTAGAGCAAACAACAAATCAGCAAGCAGAACTTGAAGCATTTGCACTAGCATTACAGGATTCAGGACCACAGGTCAATA
TCATAGTGGACTCACAATATGTCATGGGAATAATAGCTGCACAGCCAACAGAAACAGAATCACCAATAGTAAAGACAATA
GTTGAAGAAATGATCAAAAAGGAAGCAATATACGTAGGATGGGTGCCAGCTCATAAAGGACTGGGTGGTAATCAAGAAGT
AGACCACCTAGTGAGTCAAGGAATCAGACACATCCTGTTTCTAGAAAATATAGAACCAGCCCAAGAA-GAGCATGAAAAA
TATCATGGTAATGTAAAAGAATTAGTTCATAAATTTGGAATTCCACAATTAGTGGCAAAACAAATAGTAAACTCCTGTGA
CAAATGTCAACAGAAAGGAGAAGCTATCCATGGACAGGTGAATGCAGAACTAGGGACATGGCAAATGGATTGTACACACT
TAGAGGGAAAAATTATAATAGTGGCAGTCCATGTAGCCAGTGGATTTATAGAAGCAGAAGTAATACCCCAAGAAACAGGA
AGACAGACAGCTCTCTTCCTGTTAAAACTGGCCAGCAGATGGCCTATCACACACCTACACACAGACAATGGTGCCAACTT
CACTTCACAAGACGTGAAAATGGCAGCCTGGTGGATAGGAGTAGAACAGACCTTCGGAGTACCTTATAATCCACAAAGTC
AGGGAGTAGTAGAAGCAATGAACCATCATCTAAAAAATCAAATAGACAGAATCAGAGACCAGGCAGTATCAATAGAGACA
GTTGTACTAATGGCAGCTCATTGCATGAATTTTAAAAGAAGGGGAGGAATAGGGGATATGACCCCTGCAGAAAGAATAGT
TAACATGATAACTGCAGAACAGGAGATACAATTCCTCCAAACAAAAAAGTTAAAATTTCAAAATTTCCGGGTCTATTTCA
GAGAAGGCAGAGATCAACTCTGGAAGGGACCTGGTGAGCTATTGTGGAAAGGGGAAGGAGCAGTCATCATAAAGGTAGGG
ACAGAAATCAAAGTAATACCCAGAAGAAAAGCAAAGATTATCAAGAATTATGGAGGAGGAAAAGAATTGGATTGCAGTGC
CAACATGGAGGATACCGGGCAGGCTAGAGAAATGGCACAGCCTAGTCAAATATCTGAAACATAGAACAAAAGAATTGGAA
CAGGTCACTTATGTTCCTCACCATAAGGTAGGATGGGC--TT-GGTGGACCTGCAGTAGAGTAATATTCCCCCTAAAAGA
AGGAGCATATCTAGAGATCCAAGGATATTGGAACCTGACCCCGGAAAGGGGA---TTCCTGAGTGCCTATGCTGTAAGAC
TAACATGGTATAAGAAAAGTTTCTATACAGATGTGACACCTGATGTAGCAGACCACCTATTGCATGGGTCTTATTTCTTT
TGCTTTACAGCTAATGAAGTAAGGAGAGCCATCAGGGGAGAAAAGATATTGTCCTACTGCAACTACCCATCAGCCCATAG
AGGACAGGTACCAAGTTTACAGTTTCTAGCCCTAAGGGTTGTGCAAGAAGGAGGAAATGGACCCCAGGGAGAGAGTGCCG
CCAGGAAACAGCGGCGAAGAAACAATAGGAGAAGCATT-CGAATGGCTAGAAAGAACAATAACAGAGCTCAACAGAG---
---------TAGCTGTCAATCATCTGCCCAGGGAACTTATTTTCC-AGG-TCTGGC------------------AGAGGT
CTTGGGCATATTGGCACGAGGAACAGGGCATGACAATTAGCTACACCAAGTATAGATACTTGTGTCTGATGCAGAAAGCA
CTGTATATGCA---CCTTGCAAGGGGATGTGCATGCT----------------TGCGGGAGGGTCATGGGCCAGGGGGAT
GGAGACCAGGACCTCCTCCTCCTCCTCCTCCAGGCTTGGCCTAATGACAGAAGCAGCCCCAGAGACTCCTCCAGAGAATG
AGGACCCACAAAGAGAGCCATGGGAAGAGTGGGTAGAGGACGTCCTGGAGGAATTAAAGCAAGAAGCCTTAAGGCATTTT
GATCCCCGCTTGCTAACTGCGCTTGGTAATTTTATCTACGGTAGGCAT---------GGGGATACCATTG----------
-----CAGGAGCAGGAGAACTCATTAGAATTCTCCAGCGAGCGCTCTTCCTCCACTTCAGAGGAGGGTGCCAACACTCGA
GGATTGGACAACCAGGGGGAGGAAATCCTCTCTCAGT-------TATACCGCCCTCTTGAAGCATGCAGAAATAAGTGCT
ACTGTAAGAAATGCTGTTACCATTGCCAGCTTTGTTTCCTTAAAAAGGGCCTTGGGATATGTTATGACCA------CT--
---------------------CGAGAAAAAGATCTTCAAAAAGGGCTAAGGTTACTGCGCCTACTGCATCAAACGAGTGA
GTATGGCACATATCAATAAGTACCTGTTTGCTGCACTCCTGCTTATAAGTATCTATGGCTTTATGGGCGAGGATTTCGTC
ACTGTCTTCTATGGCATACCAGCATGGAAGAATGCAACAGTTCCCCTCTTTTGTGCCACCAAAAATAGAGATATTTGGGG
AACTGTGCAATGCCTCCCAGACAATGATGACTATGACGAAATCGCGCTGAATATAACAGAGGCTTTTGATGCATGGGATA
ACACAGTGACAGAACAGGCAGTAGCGGATGTGTGGAATCTATTTGAGACTTCAATAAAACCATGTGTTAAATTAACCCCA
CTATGTGTAACAATGAATTG-------------------------------------------------------TGGTA
ACATGTCGATTCAATATGACAGGATTAAAAGTAGATGAACCGAAAACGTATAATGACACCTGGTATGCAGAAGATGTACA
GTGT-----------------------------------------------------------------------T--CA
AGAGTCATGTGACAAACATTATTGGGACCAATTAAGATTTAGGTATTGTGCCCCCCCAGGCTTTGCTTTTATGAGATGCA
ATGATTCTAACTATTCAGGCTTTATGCCCAACTGTAGCAAGGTAGTAGTATCCTCCTGTACAAGAATGATGGAAACACAG
ACCTCTACGTGGTTTGGCTTCAATGGTACAAGGGCAGAAAATAGGACATATATATACTGGCATGGTAAAAGCAATAGGAC
CGTCATAAGCTTAAATAAAAAATATAATCTGACAATACACTGTAGAAGGCCAGGAAACAAAACAGTCGTGCCAGTAACAA
TTATGTCAGGTCTAATCTTCCATTCACAGCCTATT---AATCAAAGACCCAGGCAAGCCTGGTGCTGGTTTGGAGGAAAC
TGGACACAGGCTATAAAGGAGGTGAAGGAGACCATTGCAAAGCATCCCAGATATACAGGAACAAACGAT-ACCGCAAAAA
TAAAGTTAG-CAGAGCACTCGCAAGGCTCAGATCCAGAAGTAAGATATATGTGGACTAACTGTAGAGGAGAGTTTTTGTA
CTGTAATATGACTTGGTTCCTAAACTGGGTAGAAAATAGGAATTATG-----TGCCGTGCC-----ACATCAGACAGGTA
ATCAACACGTGGCATAAGGTTGGAAAAAATGTATATTTGCCTCCAAGAGAAGGTCACCTTACCTGTAATTCCACTGTTAC
CAGTATCATAGCCAATATTGATTGGACA------------------------ACTGTATAGATTGGAACTGGGGGA-CTA
C---AAACTAGTAGAAATAACACCAATTGGCTTTGCACCTACAAGTGTAAAAAGGTATTCCTCAGCGACACCGAGGAATA
AGAGAGGTGTACC-------------------------------------GGTGCTAGG------GTTTTTGGGATTTCT
TGCAACGGCAGGTTCTGCAATGGGCGCGGCGTCCTTGACGTTGTCGGCCCAGTCCCGGACTTTATTGGCTGGGATAGTGC
AGCAGCAGCAACAGCTGCTGGACGTGGTCAAAAGACAACAGGAACTGTTGCGGCTGACCGTCTGGGGGACGAAAAACCTC
CAGGCAAGAGTCACTGCCATCGAGAAATACCTAAAAGACCAGGCACTACTAAATTCGTGGGGATGCGCTTTCAGACAGGT
CTGTCACACGACTGTACCATGGCCAAACAAAAATTTCACTC---------------CAAACTGGGACAACATGACATGGC
AGCAGTGGGAGAACCAGGTCCGCTTCTTGGATGAAAATATAACAAAATTATTAGAAGTGGCACAGATACAACAAGAAGAG
AACATGTACAAGTTACAGAAACTAAACCAATGGGATGTTTTTAGTAATTGGTTTGACTTCACCTCCTGGATAGCGTATAT
CCAAATAGGATTATATGTAATAGTAGGGTTAGTAGTACTAAGAATAGTAATATACATTTTGCAGATGCTAGCAAGACTTA
GAAAGGGCTATAGGCCAGTATTCTCCTCCCCTCCCTCTTATGTTCAACAGATCCCTATCCACAAGGGCCAGGGACGGCCA
GCCAGCGAAGAAACAGAAGAAGGAGGTGGAGACGACGAGGACTACAGATCCTGGCCTTGGCAGATCAGATACATCCACTT
CCTGATTCGCCAACTGAGGAACCTCTTAATTTGGCTATACAACAGCTGCAGAAGCTTACTGTTGAAGATCTTCCAACCCC
TCCAACTAGTATTCCAACAGCTC---------------------------------------------------------
--------------------AGACTCAATCCAAGCAGCGACGAGGGCTGCGGGAGAGACTCTTACAAACACAGGAAGGGC
CCTATGGGAGGCTCTCAGAAGAACAGCGAGGGCAATCGTCGCGATCCCCAGGAGGATCAGACAAGGACTCGAACTCGCCC
TCTTGTGA----GGGACGCAGTG---------------------------------------------------------
--------------------------------------------------------------------------------
-CTCCAGGAGCACAAGGGGGA------------GGGCAACAG------GGTATAGAAGATAGTGATGAAGATAATGAAGT
GGGAGTCTATGTAAGACCCAATAGGCCACTAAGACCAATGACATATAAATTGGCAATAGACATGTCTCATTGGATAAAAG
AAAAGGGGGGACTGGAAGGGATTTACTACAGTGAGAGGAGACATAGATTACTAGACACATATCTAGAAAATGAGGAAGGC
ATTGTATCTGGATGGCAAAACTATACACATGGGCCAGGAGTAAGGTATCCCAAAACCTTTGGGTGGCTGTGGAAGCTAGT
GCCAGTAAATATACCAGAGGAAGACAAGGAAGCAGAAACCAGT---------TGTCTGATGCACCCAGCACAGGCCTCTC
CATGGGATGACGTCCACGGAGAGACCCTTATCTGGCAGTTTGACTCCCTCCTGGCATATGACTATATAGCCTTCAATAGG
TACCCAGAAGAGTTTGGATACCAGTCA
